# Supplementary material for: Structural mechanism of CB1R binding to peripheral and biased inverse agonists
Source: Nat Commun. 2024 Dec 18;15:10694. doi: 10.1038/s41467-024-54206-0 (PMC11655885; doi:10.1038/s41467-024-54206-0)
Supplement: Supplementary file 3 — Supplementary Data 1 [file 41467_2024_54206_MOESM3_ESM.gz]

Archive with 172 entries (150 files):
- NatComm_MD_package
- NatComm_MD_package/README
- NatComm_MD_package/Taranabant
- NatComm_MD_package/Taranabant/top_tara_ligands_lipids.inp
- NatComm_MD_package/Taranabant/namd_submit_gpu.sh
- NatComm_MD_package/Taranabant/hybrid_cb1r_from_7dy_renum_smooth.pdb
- NatComm_MD_package/Taranabant/input_small.psf
- NatComm_MD_package/Taranabant/equilibration_tara.inp
- NatComm_MD_package/Taranabant/IC-chlo.crd
- NatComm_MD_package/Taranabant/POPC-bi-dynamics.pdb
- NatComm_MD_package/Taranabant/water-box_93x93x93.crd
- NatComm_MD_package/Taranabant/EC-sodi.crd
- NatComm_MD_package/Taranabant/simu_0
- NatComm_MD_package/Taranabant/simu_0/XXXX_MD_rstrt-0.dynamics-100ns.pdb
- NatComm_MD_package/Taranabant/simu_0/XXXX_MD_rstrt-0.dynamics-40ns.pdb
- NatComm_MD_package/Taranabant/simu_0/XXXX_MD_rstrt-0.dynamics-80ns.pdb
- NatComm_MD_package/Taranabant/simu_0/XXXX_MD_rstrt-0.dynamics-60ns.pdb
- NatComm_MD_package/Taranabant/simu_0/XXXX_MD_rstrt-0.dynamics-20ns.pdb
- NatComm_MD_package/Taranabant/simu_3
- NatComm_MD_package/Taranabant/simu_3/XXXX_MD_rstrt-0.dynamics-100ns.pdb
- NatComm_MD_package/Taranabant/simu_3/XXXX_MD_rstrt-0.dynamics-40ns.pdb
- NatComm_MD_package/Taranabant/simu_3/XXXX_MD_rstrt-0.dynamics-80ns.pdb
- NatComm_MD_package/Taranabant/simu_3/XXXX_MD_rstrt-0.dynamics-60ns.pdb
- NatComm_MD_package/Taranabant/simu_3/XXXX_MD_rstrt-0.dynamics-20ns.pdb
- NatComm_MD_package/Taranabant/dynamics_tara.inp
- NatComm_MD_package/Taranabant/EC-chlo.crd
- NatComm_MD_package/Taranabant/simu_1
- NatComm_MD_package/Taranabant/simu_1/XXXX_MD_rstrt-0.dynamics-100ns.pdb
- NatComm_MD_package/Taranabant/simu_1/XXXX_MD_rstrt-0.dynamics-40ns.pdb
- NatComm_MD_package/Taranabant/simu_1/XXXX_MD_rstrt-0.dynamics-80ns.pdb
- NatComm_MD_package/Taranabant/simu_1/XXXX_MD_rstrt-0.dynamics-60ns.pdb
- NatComm_MD_package/Taranabant/simu_1/XXXX_MD_rstrt-0.dynamics-20ns.pdb
- NatComm_MD_package/Taranabant/input_small.pdb
- NatComm_MD_package/Taranabant/simu_4
- NatComm_MD_package/Taranabant/simu_4/XXXX_MD_rstrt-0.dynamics-100ns.pdb
- NatComm_MD_package/Taranabant/simu_4/XXXX_MD_rstrt-0.dynamics-40ns.pdb
- NatComm_MD_package/Taranabant/simu_4/XXXX_MD_rstrt-0.dynamics-80ns.pdb
- NatComm_MD_package/Taranabant/simu_4/XXXX_MD_rstrt-0.dynamics-60ns.pdb
- NatComm_MD_package/Taranabant/simu_4/XXXX_MD_rstrt-0.dynamics-20ns.pdb
- NatComm_MD_package/Taranabant/par_tara_ligands_lipids.inp
- NatComm_MD_package/Taranabant/simu_2
- NatComm_MD_package/Taranabant/simu_2/XXXX_MD_rstrt-0.dynamics-100ns.pdb
- NatComm_MD_package/Taranabant/simu_2/XXXX_MD_rstrt-0.dynamics-40ns.pdb
- NatComm_MD_package/Taranabant/simu_2/XXXX_MD_rstrt-0.dynamics-80ns.pdb
- NatComm_MD_package/Taranabant/simu_2/XXXX_MD_rstrt-0.dynamics-60ns.pdb
- NatComm_MD_package/Taranabant/simu_2/XXXX_MD_rstrt-0.dynamics-20ns.pdb
- NatComm_MD_package/Taranabant/simu_5
- NatComm_MD_package/Taranabant/simu_5/XXXX_MD_rstrt-0.dynamics-100ns.pdb
- NatComm_MD_package/Taranabant/simu_5/XXXX_MD_rstrt-0.dynamics-40ns.pdb
- NatComm_MD_package/Taranabant/simu_5/XXXX_MD_rstrt-0.dynamics-80ns.pdb
- NatComm_MD_package/Taranabant/simu_5/XXXX_MD_rstrt-0.dynamics-60ns.pdb
- NatComm_MD_package/Taranabant/simu_5/XXXX_MD_rstrt-0.dynamics-20ns.pdb
- NatComm_MD_package/Taranabant/cryoem_tara_renum.pdb
- NatComm_MD_package/Taranabant/psf_generator_tara.inp
- NatComm_MD_package/Taranabant/neutralizing-12-CL.crd
- NatComm_MD_package/Taranabant/namd.sub_gpu
- NatComm_MD_package/Taranabant/IC-pota.crd
- NatComm_MD_package/MRI-1891
- NatComm_MD_package/MRI-1891/namd_submit_gpu.sh
- NatComm_MD_package/MRI-1891/input_small.psf
- NatComm_MD_package/MRI-1891/top_1891_ligands_lipids.inp
- NatComm_MD_package/MRI-1891/IC-chlo.crd
- NatComm_MD_package/MRI-1891/POPC-bi-dynamics.pdb
- NatComm_MD_package/MRI-1891/water-box_93x93x93.crd
- NatComm_MD_package/MRI-1891/EC-sodi.crd
- NatComm_MD_package/MRI-1891/simu_0
- NatComm_MD_package/MRI-1891/simu_0/XXXX_MD_rstrt-1.dynamics-40ns.pdb
- NatComm_MD_package/MRI-1891/simu_0/XXXX_MD_rstrt-0.dynamics-100ns.pdb
- NatComm_MD_package/MRI-1891/simu_0/XXXX_MD_rstrt-0.dynamics-40ns.pdb
- NatComm_MD_package/MRI-1891/simu_0/XXXX_MD_rstrt-1.dynamics-20ns.pdb
- NatComm_MD_package/MRI-1891/simu_0/XXXX_MD_rstrt-1.dynamics-60ns.pdb
- NatComm_MD_package/MRI-1891/simu_0/XXXX_MD_rstrt-0.dynamics-80ns.pdb
- NatComm_MD_package/MRI-1891/simu_0/XXXX_MD_rstrt-0.dynamics-60ns.pdb
- NatComm_MD_package/MRI-1891/simu_0/XXXX_MD_rstrt-1.dynamics-100ns.pdb
- NatComm_MD_package/MRI-1891/simu_0/XXXX_MD_rstrt-1.dynamics-80ns.pdb
- NatComm_MD_package/MRI-1891/simu_0/XXXX_MD_rstrt-0.dynamics-20ns.pdb
- NatComm_MD_package/MRI-1891/simu_3
- NatComm_MD_package/MRI-1891/simu_3/XXXX_MD_rstrt-0.dynamics-100ns.pdb
- NatComm_MD_package/MRI-1891/simu_3/XXXX_MD_rstrt-0.dynamics-40ns.pdb
- NatComm_MD_package/MRI-1891/simu_3/XXXX_MD_rstrt-0.dynamics-80ns.pdb
- NatComm_MD_package/MRI-1891/simu_3/XXXX_MD_rstrt-0.dynamics-60ns.pdb
- NatComm_MD_package/MRI-1891/simu_3/XXXX_MD_rstrt-0.dynamics-20ns.pdb
- NatComm_MD_package/MRI-1891/equilibration_1891.inp
- NatComm_MD_package/MRI-1891/psf_generator_1891.inp
- NatComm_MD_package/MRI-1891/EC-chlo.crd
- NatComm_MD_package/MRI-1891/simu_1
- NatComm_MD_package/MRI-1891/simu_1/XXXX_MD_rstrt-0.dynamics-100ns.pdb
- NatComm_MD_package/MRI-1891/simu_1/XXXX_MD_rstrt-0.dynamics-40ns.pdb
- NatComm_MD_package/MRI-1891/simu_1/XXXX_MD_rstrt-0.dynamics-80ns.pdb
- NatComm_MD_package/MRI-1891/simu_1/XXXX_MD_rstrt-0.dynamics-60ns.pdb
- NatComm_MD_package/MRI-1891/simu_1/XXXX_MD_rstrt-0.dynamics-20ns.pdb
- NatComm_MD_package/MRI-1891/cryoem_1891_renum.pdb
- NatComm_MD_package/MRI-1891/par_1891_ligands_lipids.inp
- NatComm_MD_package/MRI-1891/input_small.pdb
- NatComm_MD_package/MRI-1891/simu_4
- NatComm_MD_package/MRI-1891/simu_4/XXXX_MD_rstrt-0.dynamics-100ns.pdb
- NatComm_MD_package/MRI-1891/simu_4/XXXX_MD_rstrt-0.dynamics-40ns.pdb
- NatComm_MD_package/MRI-1891/simu_4/XXXX_MD_rstrt-0.dynamics-80ns.pdb
- NatComm_MD_package/MRI-1891/simu_4/XXXX_MD_rstrt-0.dynamics-60ns.pdb
- NatComm_MD_package/MRI-1891/simu_4/XXXX_MD_rstrt-0.dynamics-20ns.pdb
- NatComm_MD_package/MRI-1891/simu_2
- NatComm_MD_package/MRI-1891/simu_2/XXXX_MD_rstrt-0.dynamics-100ns.pdb
- NatComm_MD_package/MRI-1891/simu_2/XXXX_MD_rstrt-0.dynamics-40ns.pdb
- NatComm_MD_package/MRI-1891/simu_2/XXXX_MD_rstrt-0.dynamics-80ns.pdb
- NatComm_MD_package/MRI-1891/simu_2/XXXX_MD_rstrt-0.dynamics-60ns.pdb
- NatComm_MD_package/MRI-1891/simu_2/XXXX_MD_rstrt-0.dynamics-20ns.pdb
- NatComm_MD_package/MRI-1891/simu_5
- NatComm_MD_package/MRI-1891/simu_5/XXXX_MD_rstrt-0.dynamics-100ns.pdb
- NatComm_MD_package/MRI-1891/simu_5/XXXX_MD_rstrt-0.dynamics-40ns.pdb
- NatComm_MD_package/MRI-1891/simu_5/XXXX_MD_rstrt-0.dynamics-80ns.pdb
- NatComm_MD_package/MRI-1891/simu_5/XXXX_MD_rstrt-0.dynamics-60ns.pdb
- NatComm_MD_package/MRI-1891/simu_5/XXXX_MD_rstrt-0.dynamics-20ns.pdb
- NatComm_MD_package/MRI-1891/neutralizing-12-CL.crd
- NatComm_MD_package/MRI-1891/dynamics_1891.inp
- NatComm_MD_package/MRI-1891/hybrid_cb1r_from_drg_renum_smooth.pdb
- NatComm_MD_package/MRI-1891/namd.sub_gpu
- NatComm_MD_package/MRI-1891/IC-pota.crd
- NatComm_MD_package/MRI-1867
- NatComm_MD_package/MRI-1867/namd_submit_gpu.sh
- NatComm_MD_package/MRI-1867/psf_generator_1867.inp
- NatComm_MD_package/MRI-1867/input_small.psf
- NatComm_MD_package/MRI-1867/IC-chlo.crd
- NatComm_MD_package/MRI-1867/POPC-bi-dynamics.pdb
- NatComm_MD_package/MRI-1867/water-box_93x93x93.crd
- NatComm_MD_package/MRI-1867/hybrid_cb1r_from_lig_renum_smooth.pdb
- NatComm_MD_package/MRI-1867/EC-sodi.crd
- NatComm_MD_package/MRI-1867/simu_0
- NatComm_MD_package/MRI-1867/simu_0/XXXX_MD_rstrt-0.dynamics-100ns.pdb
- NatComm_MD_package/MRI-1867/simu_0/XXXX_MD_rstrt-0.dynamics-40ns.pdb
- NatComm_MD_package/MRI-1867/simu_0/XXXX_MD_rstrt-0.dynamics-80ns.pdb
- NatComm_MD_package/MRI-1867/simu_0/XXXX_MD_rstrt-0.dynamics-60ns.pdb
- NatComm_MD_package/MRI-1867/simu_0/XXXX_MD_rstrt-0.dynamics-20ns.pdb
- NatComm_MD_package/MRI-1867/dynamics_1867.inp
- NatComm_MD_package/MRI-1867/top_1867_ligands_lipids.inp
- NatComm_MD_package/MRI-1867/simu_3
- NatComm_MD_package/MRI-1867/simu_3/XXXX_MD_rstrt-0.dynamics-100ns.pdb
- NatComm_MD_package/MRI-1867/simu_3/XXXX_MD_rstrt-0.dynamics-40ns.pdb
- NatComm_MD_package/MRI-1867/simu_3/XXXX_MD_rstrt-0.dynamics-80ns.pdb
- NatComm_MD_package/MRI-1867/simu_3/XXXX_MD_rstrt-0.dynamics-60ns.pdb
- NatComm_MD_package/MRI-1867/simu_3/XXXX_MD_rstrt-0.dynamics-20ns.pdb
- NatComm_MD_package/MRI-1867/EC-chlo.crd
- NatComm_MD_package/MRI-1867/simu_1
- NatComm_MD_package/MRI-1867/simu_1/XXXX_MD_rstrt-0.dynamics-100ns.pdb
- NatComm_MD_package/MRI-1867/simu_1/XXXX_MD_rstrt-0.dynamics-40ns.pdb
- NatComm_MD_package/MRI-1867/simu_1/XXXX_MD_rstrt-0.dynamics-80ns.pdb
- NatComm_MD_package/MRI-1867/simu_1/XXXX_MD_rstrt-0.dynamics-60ns.pdb
- NatComm_MD_package/MRI-1867/simu_1/XXXX_MD_rstrt-0.dynamics-20ns.pdb
- NatComm_MD_package/MRI-1867/cryoem-1867_renum.pdb
- NatComm_MD_package/MRI-1867/input_small.pdb
- NatComm_MD_package/MRI-1867/simu_4
- NatComm_MD_package/MRI-1867/simu_4/XXXX_MD_rstrt-0.dynamics-100ns.pdb
- NatComm_MD_package/MRI-1867/simu_4/XXXX_MD_rstrt-0.dynamics-40ns.pdb
- NatComm_MD_package/MRI-1867/simu_4/XXXX_MD_rstrt-0.dynamics-80ns.pdb
- NatComm_MD_package/MRI-1867/simu_4/XXXX_MD_rstrt-0.dynamics-60ns.pdb
- NatComm_MD_package/MRI-1867/simu_4/XXXX_MD_rstrt-0.dynamics-20ns.pdb
- NatComm_MD_package/MRI-1867/simu_2
- NatComm_MD_package/MRI-1867/simu_2/XXXX_MD_rstrt-0.dynamics-100ns.pdb
- NatComm_MD_package/MRI-1867/simu_2/XXXX_MD_rstrt-0.dynamics-40ns.pdb
- NatComm_MD_package/MRI-1867/simu_2/XXXX_MD_rstrt-0.dynamics-80ns.pdb
- NatComm_MD_package/MRI-1867/simu_2/XXXX_MD_rstrt-0.dynamics-60ns.pdb
- NatComm_MD_package/MRI-1867/simu_2/XXXX_MD_rstrt-0.dynamics-20ns.pdb
- NatComm_MD_package/MRI-1867/par_1867_ligands_lipids.inp
- NatComm_MD_package/MRI-1867/simu_5
- NatComm_MD_package/MRI-1867/simu_5/XXXX_MD_rstrt-0.dynamics-100ns.pdb
- NatComm_MD_package/MRI-1867/simu_5/XXXX_MD_rstrt-0.dynamics-40ns.pdb
- NatComm_MD_package/MRI-1867/simu_5/XXXX_MD_rstrt-0.dynamics-80ns.pdb
- NatComm_MD_package/MRI-1867/simu_5/XXXX_MD_rstrt-0.dynamics-60ns.pdb
- NatComm_MD_package/MRI-1867/simu_5/XXXX_MD_rstrt-0.dynamics-20ns.pdb
- NatComm_MD_package/MRI-1867/equilibration_1867.inp
- NatComm_MD_package/MRI-1867/neutralizing-12-CL.crd
- NatComm_MD_package/MRI-1867/namd.sub_gpu
- NatComm_MD_package/MRI-1867/IC-pota.crd
