# Supplementary material for: Structural mechanism of CB1R binding to peripheral and biased inverse agonists
Source: Nat Commun. 2024 Dec 18;15:10694. doi: 10.1038/s41467-024-54206-0 (PMC11655885; doi:10.1038/s41467-024-54206-0)
Supplement: Supplementary file 3 — Supplementary Data 1 [file 41467_2024_54206_MOESM3_ESM.gz › NatComm_MD_package/README]

Each directory contains all the files needed to run the MD
simulations of the corresponidng complex using NAMD with the CHARMM
forcefield. 

The CHARMM topology and parameter files are

top_*_ligands_lipids.inp
par_*_ligands_lipids.inp

and contain all the components of the system (ions, water, ligands, 
membrane, and proteins)

The NAMD configuration files are

equilibration_*.inp 
dynamics_*.inp

which use

input_small.psf 
input_small.pdb (this is the initial coordinates of the system from
                 where the simulations start)

Both are CHARMM-generated input files produced after running the CHARMM
executable with the script

psf_generator_*.inp

This input file requires initial coordinates for all the system's
components entered separately, i.e., the 

*.crd
*.pdb

included in each directory. These coordinates are obtained from different 
sources (cryo-EM data, MD-equilibrated solvent box, and default membrane 
coordinates; the initial orientation of the protein:ligand complexes in 
the membrane are taken from the OPM server)

To run the simulations in an HPC cluster using GPUs, submit as

./namd_submit_gpu.sh

which must be adapted to the local system's specifications (the setup is
for batch submission to the NIH HPC cluster using the SLURM scheduler) 

This file calls

namd.sub_gpu

which in turn calls the NAMD configuration files. The setup is automated
starting with minimization, followed by equilibration, and dynamics. The
ouput files are stored in the directories 

equi/
dyna/

the later containing the trajectories (*.dcd)

The default setup is for 1-microsecond dynamics, but 100 ns is enough 
for robust statistics of these complexes.

In addition, within each directory there are six subdirectories 

simu_0/ ... simu_5/

within which snapshots along the trajectory (post equilibration), taken
every 20 ns can be found. The names of these files follow the definition
in the 'dynamics_*.inp' configuration file, with the time (in ns) given
explicitly in place of the index. 

_______________________________________________________________________
