# Supplementary material for: Structural mechanism of CB1R binding to peripheral and biased inverse agonists
Source: Nat Commun. 2024 Dec 18;15:10694. doi: 10.1038/s41467-024-54206-0 (PMC11655885; doi:10.1038/s41467-024-54206-0)
Supplement: Supplementary file 3 — Supplementary Data 1 [file 41467_2024_54206_MOESM3_ESM.gz › NatComm_MD_package/Taranabant/top_tara_ligands_lipids.inp]

*>>>>>>>>CHARMM22 All-Hydrogen Topology File for Proteins <<<<<<
*>>>>> Includes phi, psi cross term map (CMAP) correction <<<<<<<
*>>>>>>>>>>>>>>>>>>>>>> December, 2003 <<<<<<<<<<<<<<<<<<<<<<<<<<
* All comments to ADM jr. via the CHARMM web site: www.charmm.org
*               parameter set discussion forum
*
31  1

! references
!
!PROTEINS
!
!MacKerell, A.D., Jr,. Feig, M., Brooks, C.L., III, Extending the
!treatment of backbone energetics in protein force fields: limitations
!of gas-phase quantum mechanics in reproducing protein conformational
!distributions in molecular dynamics simulations, Journal of
!Computational Chemistry, 25: 1400-1415, 2004.
!
!MacKerell, Jr., A. D.; Bashford, D.; Bellott, M.; Dunbrack Jr., R.L.;
!Evanseck, J.D.; Field, M.J.; Fischer, S.; Gao, J.; Guo, H.; Ha, S.;
!Joseph-McCarthy, D.; Kuchnir, L.; Kuczera, K.; Lau, F.T.K.; Mattos,
!C.; Michnick, S.; Ngo, T.; Nguyen, D.T.; Prodhom, B.; Reiher, III,
!W.E.; Roux, B.; Schlenkrich, M.; Smith, J.C.; Stote, R.; Straub, J.;
!Watanabe, M.; Wiorkiewicz-Kuczera, J.; Yin, D.; Karplus, M.  All-atom
!empirical potential for molecular modeling and dynamics Studies of
!proteins.  Journal of Physical Chemistry B, 1998, 102, 3586-3616.
!
!IONS (see lipid and nucleic acid topology and parameter files for
!additional ions
!
!ZINC
!
!Roland H. Stote and Martin Karplus, Zinc Binding in Proteins and
!Solution: A Simple but Accurate Nonbonded Representation, PROTEINS:
!Structure, Function, and Genetics 23:12-31 (1995)
!

MASS     1 H      1.00800 H ! polar H
MASS     2 HC     1.00800 H ! N-ter H
MASS     3 HA     1.00800 H ! nonpolar H
MASS     4 HT     1.00800 H ! TIPS3P WATER HYDROGEN
MASS     5 HP     1.00800 H ! aromatic H
MASS     6 HB     1.00800 H ! backbone H
MASS     7 HR1    1.00800 H ! his he1, (+) his HG,HD2
MASS     8 HR2    1.00800 H ! (+) his HE1
MASS     9 HR3    1.00800 H ! neutral his HG, HD2
MASS    10 HS     1.00800 H ! thiol hydrogen
MASS    11 HE1    1.00800 H ! for alkene; RHC=CR
MASS    12 HE2    1.00800 H ! for alkene; H2C=CR
MASS    13 HA1    1.00800 H ! alkane, CH, new LJ params (see toppar_all22_prot_aliphatic_c27.str)
MASS    14 HA2    1.00800 H ! alkane, CH2, new LJ params (see toppar_all22_prot_aliphatic_c27.str)
MASS    15 HA3    1.00800 H ! alkane, CH3, new LJ params (see toppar_all22_prot_aliphatic_c27.str)
MASS    16 HF1    1.00800 H ! Aliphatic H on fluorinated C (see toppar_all22_prot_fluoro_alkanes.str)
MASS    17 HF2    1.00800 H ! Aliphatic H on fluorinated C (see toppar_all22_prot_fluoro_alkanes.str)
MASS    18 HO     1.00800 H ! for morphine (new ligand SAH May 2013)
MASS    19 CN2   12.011000 C ! Nucleic acid aromatic carbon to amide (new ligand SAH May 2013)
MASS    20 C     12.01100 C ! carbonyl C, peptide backbone
MASS    21 CA    12.01100 C ! aromatic C
MASS    22 CT1   12.01100 C ! aliphatic sp3 C for CH
MASS    23 CT2   12.01100 C ! aliphatic sp3 C for CH2
MASS    24 CT3   12.01100 C ! aliphatic sp3 C for CH3
MASS    25 CPH1  12.01100 C ! his CG and CD2 carbons
MASS    26 CPH2  12.01100 C ! his CE1 carbon
MASS    27 CPT   12.01100 C ! trp C between rings
MASS    28 CY    12.01100 C ! TRP C in pyrrole ring
MASS    29 CP1   12.01100 C ! tetrahedral C (proline CA)
MASS    30 CP2   12.01100 C ! tetrahedral C (proline CB/CG)
MASS    31 CP3   12.01100 C ! tetrahedral C (proline CD)
MASS    32 CC    12.01100 C ! carbonyl C, asn,asp,gln,glu,cter,ct2
MASS    33 CD    12.01100 C ! carbonyl C, pres aspp,glup,ct1
MASS    34 CPA   12.01100 C ! heme alpha-C
MASS    35 CPB   12.01100 C ! heme beta-C
MASS    36 CPM   12.01100 C ! heme meso-C
MASS    37 CM    12.01100 C ! heme CO carbon
MASS    38 CS    12.01100 C ! thiolate carbon
MASS    39 CE1   12.01100 C ! for alkene; RHC=CR
MASS    40 CE2   12.01100 C ! for alkene; H2C=CR
MASS    41 CST   12.01100 C ! CO2 carbon 
MASS    42 CT    12.01100 C ! aliphatic sp3 C, new LJ params, no hydrogens (see toppar_all22_prot_aliphatic_c27.str)
MASS    43 CT1x  12.01100 C ! aliphatic sp3 C for CH, new LJ params (see toppar_all22_prot_aliphatic_c27.str)
MASS    44 CT2x  12.01100 C ! aliphatic sp3 C for CH2, new LJ params (see toppar_all22_prot_aliphatic_c27.str)
MASS    45 CT3x  12.01100 C ! aliphatic sp3 C for CH3, new LJ params (see toppar_all22_prot_aliphatic_c27.str)
MASS    46 CN    12.01100 C ! C for cyano group (see toppar_all22_prot_pyridines.str)
MASS    47 CAP   12.01100 C ! aromatic C for pyrimidines (see toppar_all22_prot_pyridines.str)
MASS    48 COA   12.01100 C ! carbonyl C for pyrimidines (see toppar_all22_prot_pyridines.str)
MASS    49 C3    12.01100 C ! cyclopropyl carbon
MASS    50 N     14.00700 N ! proline N
MASS    51 NR1   14.00700 N ! neutral his protonated ring nitrogen
MASS    52 NR2   14.00700 N ! neutral his unprotonated ring nitrogen
MASS    53 NR3   14.00700 N ! charged his ring nitrogen
MASS    54 NH1   14.00700 N ! peptide nitrogen
MASS    55 NH2   14.00700 N ! amide nitrogen
MASS    56 NH3   14.00700 N ! ammonium nitrogen
MASS    57 NC2   14.00700 N ! guanidinium nitroogen
MASS    58 NY    14.00700 N ! TRP N in pyrrole ring
MASS    59 NP    14.00700 N ! Proline ring NH2+ (N-terminal)
MASS    60 NPH   14.00700 N ! heme pyrrole N
MASS    61 NC    14.00700 N ! N for cyano group (see toppar_all22_prot_pyridines.str)
MASS    62 NN2B  14.00700 N ! Nucleic acid protonated ring nitrogen, gua N1 (new ligand SAH May 2013)
MASS    63 NN4   14.00700 N ! Nucleic acid unprotonated ring nitrogen, gua N3 (new ligand SAH May 2013)
MASS    64 NO2   14.00700 N ! similar to N of ARG (new ligand SAH May 2013)
MASS    65 NT    14.00700 N ! no idea (new ligand SAH May 2013)
MASS    66 C6R   12.01100 C ! for morphine (new ligand SAH May 2013)
MASS    67 CUA1  12.01100 C ! for morphine (new ligand SAH May 2013)
MASS    70 O     15.99900 O ! carbonyl oxygen
MASS    71 OB    15.99900 O ! carbonyl oxygen in acetic acid
MASS    72 OC    15.99900 O ! carboxylate oxygen
MASS    73 OH1   15.99900 O ! hydroxyl oxygen
MASS    74 OS    15.99940 O ! ester oxygen
MASS    75 OT    15.99940 O ! TIPS3P WATER OXYGEN
MASS    76 OM    15.99900 O ! heme CO/O2 oxygen
MASS    77 OST   15.99900 O ! CO2 oxygen
MASS    78 OCA   15.99900 O ! carbonyl O for pyrimidines (see toppar_all22_prot_pyridines.str)
MASS    79 OE    15.99900 O ! for morphine (new ligand SAH May 2013)
MASS    81 S     32.06000 S ! sulphur
MASS    82 SM    32.06000 S ! sulfur C-S-S-C type
MASS    83 SS    32.06000 S ! thiolate sulfur
MASS    85 HE     4.00260 HE ! helium
MASS    86 NE    20.17970 NE ! neon
MASS    87 CF1   12.01100 C ! monofluoromethyl (see toppar_all22_prot_fluoro_alkanes.str)
MASS    88 CF2   12.01100 C ! difluoromethyl (see toppar_all22_prot_fluoro_alkanes.str)
MASS    89 CF3   12.01100 C ! trifluoromethyl (see toppar_all22_prot_fluoro_alkanes.str)
MASS    90 FE    55.84700 Fe ! heme iron 56
MASS    91 CLAL  35.45300 CL ! Chlorine Atom (see toppar_all22_prot_aldehydes.str)
MASS    92 FA    18.99800 F ! aromatic flourine (see toppar_all22_prot_pyridines.str)
MASS    93 F1    18.99800 F ! Fluorine, monofluoro (see toppar_all22_prot_fluoro_alkanes.str)
MASS    94 F2    18.99800 F ! Fluorine, difluoro (see toppar_all22_prot_fluoro_alkanes.str)
MASS    95 F3    18.99800 F ! Fluorine, trifluoro (see toppar_all22_prot_fluoro_alkanes.str)
MASS    99 DUM    0.00000 H ! dummy atom
MASS   100 SOD  22.989770 NA ! Sodium Ion
MASS   101 MG   24.305000 MG ! Magnesium Ion
MASS   102 POT  39.102000 K  ! Potassium Ion! check masses
MASS   103 CES 132.900000 CS ! Cesium Ion
MASS   104 CAL  40.080000 CA ! Calcium Ion
MASS   105 CLA  35.450000 CL ! Chloride Ion
MASS   106 ZN   65.370000 ZN ! zinc (II) cation
MASS   109 SSS   10.00000 SS ! pseudo membrane for receptors
!MASS   110 CH1E  12.01100 C  ! for BFP and BFPT (benzofuropyridine ligand, SAH March 2015)
!MASS   111 NTL   14.00700 N ! nitrogen for triple bond in OTA (SAH April 2017)
MASS   111 NNL   14.00700 N ! nitrogen for triple bond in OTA (SAH April 2017)
MASS   112 CTL   12.01100 C ! carbon for c triple bonded to c in OAM (SAH April 2017)
MASS   113 NTP   14.00700 N ! nitrogen for planar in OAM (SAH April 2017)
MASS   114 CTC   12.01100 C ! carbon for c in chair (diff than planar) in OAM (SAH April 2017)
MASS   115 CTZ   12.01100 C ! OTA cryoEM

!lipid section
MASS   124 HL    1.008000 H ! polar H (equivalent to protein H)
MASS   125 HCL   1.008000 H ! charged H for PE (equivalent to protein HC)
MASS   126 HOL   1.008000 H ! Nucleic acid phosphate hydroxyl proton
MASS   127 HAL1  1.008000 H ! alphatic proton
MASS   128 HAL2  1.008000 H ! alphatic proton
MASS   129 HAL3  1.008000 H ! alphatic proton
MASS   130 HEL1  1.008000 H ! for alkene; RHC=CR
MASS   131 HEL2  1.008000 H ! for alkene; H2C=CR
MASS   132 HBL   1.008000 H ! POPS SER backbone H
MASS   133 CH1E 12.01100  C  ! for BFP and BFPT (benzofuropyridine ligand, SAH March 2015)
!MASS   134 CCT  12.01100  C  ! for BFP and BFPT (benzofuropyridine ligand, SAH March 2015)
!MASS   135 CP    12.01100 C  ! for PMO2 and related (SAH)
MASS   136 CL   12.011000 C ! carbonyl C (acetic acid/methyl acetate)
MASS   137 CTL1 12.011000 C ! sp3 carbon with 1 H  (-CH1-)
MASS   138 CTL2 12.011000 C ! carbon of methylene group (-CH2-)
MASS   139 CTL3 12.011000 C ! carbon of methyl group (-CH3)
MASS   140 CTL5 12.011000 C ! carbon of methyl group (-CH3) for tetramethylammonium
MASS   141 CEL1 12.011000 C ! for alkene; RHC=CR
MASS   142 CEL2 12.011000 C ! for alkene; H2C=CR
MASS   143 CCL  12.011000 C ! for POPS
MASS   144 NTL  14.007000 N ! ammonium nitrogen
MASS   145 NH3L 14.007000 N ! nitrogen phosphatidylethanolamine
MASS   160 OBL  15.999400 O ! acetic acid carboxyl oxygen (e. to protein OB)
MASS   161 OCL  15.999400 O ! acetate oxygen
MASS   163 OSL  15.999400 O ! Nucleic acid phosphate ester oxygen
MASS   164 O2L  15.999400 O ! Nucleic acid =O in phosphate or sulfate
MASS   165 OHL  15.999400 O ! Nucleic acid phosphate hydroxyl oxygen
MASS   180 PL   30.974000 P ! phosphorus
MASS   185 SL   32.060000 S ! Sulfate sulfur

DECL -CA  
DECL -C  
DECL -O  
DECL +N  
DECL +HN  
DECL +CA  
DEFA FIRS NTER LAST CTER   
AUTO ANGLES DIHE   

RESI ALA          0.00
GROUP   
ATOM N    NH1    -0.47  !     |
ATOM HN   H       0.31  !  HN-N
ATOM CA   CT1     0.07  !     |     HB1
ATOM HA   HB      0.09  !     |    /
GROUP                   !  HA-CA--CB-HB2
ATOM CB   CT3    -0.27  !     |    \
ATOM HB1  HA      0.09  !     |     HB3
ATOM HB2  HA      0.09  !   O=C
ATOM HB3  HA      0.09  !     |
GROUP                   !
ATOM C    C       0.51
ATOM O    O      -0.51
BOND CB CA  N  HN  N  CA  
BOND C  CA  C  +N  CA HA  CB HB1  CB HB2  CB HB3 
DOUBLE O  C 
IMPR N -C CA HN  C CA +N O   
CMAP -C  N  CA  C   N  CA  C  +N
DONOR HN N   
ACCEPTOR O C   
IC -C   CA   *N   HN    1.3551 126.4900  180.0000 115.4200  0.9996
IC -C   N    CA   C     1.3551 126.4900  180.0000 114.4400  1.5390
IC N    CA   C    +N    1.4592 114.4400  180.0000 116.8400  1.3558
IC +N   CA   *C   O     1.3558 116.8400  180.0000 122.5200  1.2297
IC CA   C    +N   +CA   1.5390 116.8400  180.0000 126.7700  1.4613
IC N    C    *CA  CB    1.4592 114.4400  123.2300 111.0900  1.5461
IC N    C    *CA  HA    1.4592 114.4400 -120.4500 106.3900  1.0840
IC C    CA   CB   HB1   1.5390 111.0900  177.2500 109.6000  1.1109
IC HB1  CA   *CB  HB2   1.1109 109.6000  119.1300 111.0500  1.1119
IC HB1  CA   *CB  HB3   1.1109 109.6000 -119.5800 111.6100  1.1114

RESI ARG          1.00
GROUP   
ATOM N    NH1    -0.47  !     |                      HH11
ATOM HN   H       0.31  !  HN-N                       |
ATOM CA   CT1     0.07  !     |   HB1 HG1 HD1 HE     NH1-HH12
ATOM HA   HB      0.09  !     |   |   |   |   |    //(+)  
GROUP                   !  HA-CA--CB--CG--CD--NE--CZ
ATOM CB   CT2    -0.18  !     |   |   |   |         \
ATOM HB1  HA      0.09  !     |   HB2 HG2 HD2        NH2-HH22
ATOM HB2  HA      0.09  !   O=C                       |
GROUP                   !     |                      HH21
ATOM CG   CT2    -0.18
ATOM HG1  HA      0.09
ATOM HG2  HA      0.09
GROUP   
ATOM CD   CT2     0.20
ATOM HD1  HA      0.09
ATOM HD2  HA      0.09
ATOM NE   NC2    -0.70
ATOM HE   HC      0.44
ATOM CZ   C       0.64
ATOM NH1  NC2    -0.80
ATOM HH11 HC      0.46
ATOM HH12 HC      0.46
ATOM NH2  NC2    -0.80
ATOM HH21 HC      0.46
ATOM HH22 HC      0.46
GROUP   
ATOM C    C       0.51
ATOM O    O      -0.51
BOND CB  CA  CG  CB  CD CG  NE CD  CZ NE   
BOND NH2 CZ  N  HN  N  CA   
BOND C   CA  C  +N  CA HA  CB HB1   
BOND CB  HB2 CG  HG1 CG HG2 CD HD1 CD HD2   
BOND NE  HE  NH1 HH11  NH1 HH12  NH2 HH21  NH2 HH22 
DOUBLE O  C    CZ  NH1  
IMPR N  -C  CA  HN   C CA +N O   
CMAP -C  N  CA  C   N  CA  C  +N
IMPR CZ NH1 NH2 NE
DONOR HN N   
DONOR HE NE   
DONOR HH11 NH1   
DONOR HH12 NH1   
DONOR HH21 NH2   
DONOR HH22 NH2   
ACCEPTOR O C   
IC -C   CA   *N   HN    1.3496 122.4500  180.0000 116.6700  0.9973
IC -C   N    CA   C     1.3496 122.4500  180.0000 109.8600  1.5227
IC N    CA   C    +N    1.4544 109.8600  180.0000 117.1200  1.3511
IC +N   CA   *C   O     1.3511 117.1200  180.0000 121.4000  1.2271
IC CA   C    +N   +CA   1.5227 117.1200  180.0000 124.6700  1.4565
IC N    C    *CA  CB    1.4544 109.8600  123.6400 112.2600  1.5552
IC N    C    *CA  HA    1.4544 109.8600 -117.9300 106.6100  1.0836
IC N    CA   CB   CG    1.4544 110.7000  180.0000 115.9500  1.5475
IC CG   CA   *CB  HB1   1.5475 115.9500  120.0500 106.4000  1.1163
IC CG   CA   *CB  HB2   1.5475 115.9500 -125.8100 109.5500  1.1124
IC CA   CB   CG   CD    1.5552 115.9500  180.0000 114.0100  1.5384
IC CD   CB   *CG  HG1   1.5384 114.0100  125.2000 108.5500  1.1121
IC CD   CB   *CG  HG2   1.5384 114.0100 -120.3000 108.9600  1.1143
IC CB   CG   CD   NE    1.5475 114.0100  180.0000 107.0900  1.5034
IC NE   CG   *CD  HD1   1.5034 107.0900  120.6900 109.4100  1.1143
IC NE   CG   *CD  HD2   1.5034 107.0900 -119.0400 111.5200  1.1150
IC CG   CD   NE   CZ    1.5384 107.0900  180.0000 123.0500  1.3401
IC CZ   CD   *NE  HE    1.3401 123.0500  180.0000 113.1400  1.0065
IC CD   NE   CZ   NH1   1.5034 123.0500  180.0000 118.0600  1.3311
IC NE   CZ   NH1  HH11  1.3401 118.0600 -178.2800 120.6100  0.9903
IC HH11 CZ   *NH1 HH12  0.9903 120.6100  171.1900 116.2900  1.0023
IC NH1  NE   *CZ  NH2   1.3311 118.0600  178.6400 122.1400  1.3292
IC NE   CZ   NH2  HH21  1.3401 122.1400 -174.1400 119.9100  0.9899
IC HH21 CZ   *NH2 HH22  0.9899 119.9100  166.1600 116.8800  0.9914 

RESI ASN          0.00
GROUP   
ATOM N    NH1    -0.47  !     |       
ATOM HN   H       0.31  !  HN-N       
ATOM CA   CT1     0.07  !     |   HB1 OD1    HD21 (cis to OD1)
ATOM HA   HB      0.09  !     |   |   ||    /
GROUP                   !  HA-CA--CB--CG--ND2
ATOM CB   CT2    -0.18  !     |   |         \
ATOM HB1  HA      0.09  !     |   HB2        HD22 (trans to OD1)
ATOM HB2  HA      0.09  !   O=C           
GROUP                   !     |           
ATOM CG   CC      0.55
ATOM OD1  O      -0.55
GROUP   
ATOM ND2  NH2    -0.62
ATOM HD21 H       0.32
ATOM HD22 H       0.30
GROUP   
ATOM C    C       0.51
ATOM O    O      -0.51
BOND CB CA  CG CB   ND2 CG   
BOND N  HN  N  CA   C   CA    C +N   
BOND CA HA  CB HB1  CB  HB2  ND2 HD21  ND2 HD22 
DOUBLE C  O   CG  OD1  
IMPR N   -C  CA   HN    C   CA +N   O   
IMPR CG  ND2 CB   OD1   CG  CB ND2  OD1   
IMPR ND2 CG  HD21 HD22  ND2 CG HD22 HD21   
CMAP -C  N  CA  C   N  CA  C  +N
DONOR HN N   
DONOR HD21 ND2   
DONOR HD22 ND2   
ACCEPTOR OD1 CG   
ACCEPTOR O C   
IC -C   CA   *N   HN    1.3480 124.0500  180.0000 114.4900  0.9992
IC -C   N    CA   C     1.3480 124.0500  180.0000 105.2300  1.5245
IC N    CA   C    +N    1.4510 105.2300  180.0000 117.3800  1.3467
IC +N   CA   *C   O     1.3467 117.3800  180.0000 120.3200  1.2282
IC CA   C    +N   +CA   1.5245 117.3800  180.0000 124.8800  1.4528
IC N    C    *CA  CB    1.4510 105.2300  121.1800 113.0400  1.5627
IC N    C    *CA  HA    1.4510 105.2300 -115.5200 107.6300  1.0848
IC N    CA   CB   CG    1.4510 110.9100  180.0000 114.3000  1.5319
IC CG   CA   *CB  HB1   1.5319 114.3000  119.1700 107.8200  1.1120
IC CG   CA   *CB  HB2   1.5319 114.3000 -123.7400 110.3400  1.1091
IC CA   CB   CG   OD1   1.5627 114.3000  180.0000 122.5600  1.2323
IC OD1  CB   *CG  ND2   1.2323 122.5600 -179.1900 116.1500  1.3521
IC CB   CG   ND2  HD21  1.5319 116.1500 -179.2600 117.3500  0.9963
IC HD21 CG   *ND2 HD22  0.9963 117.3500  178.0200 120.0500  0.9951

RESI ASP         -1.00
GROUP   
ATOM N    NH1    -0.47  !     |       
ATOM HN   H       0.31  !  HN-N       
ATOM CA   CT1     0.07  !     |   HB1   OD1
ATOM HA   HB      0.09  !     |   |    //
GROUP                   !  HA-CA--CB--CG
ATOM CB   CT2    -0.28  !     |   |    \
ATOM HB1  HA      0.09  !     |   HB2   OD2(-)
ATOM HB2  HA      0.09  !   O=C           
ATOM CG   CC      0.62  !     |           
ATOM OD1  OC     -0.76
ATOM OD2  OC     -0.76
GROUP   
ATOM C    C       0.51
ATOM O    O      -0.51
BOND CB CA  CG CB  OD2 CG   
BOND N  HN  N  CA   C   CA  C +N   
BOND CA HA  CB HB1  CB HB2   
DOUBLE  O   C   CG  OD1
IMPR N   -C CA  HN  C CA +N O   
!IMPR OD1 CB OD2 CG
IMPR CG  CB OD2 OD1
CMAP -C  N  CA  C   N  CA  C  +N
DONOR HN N   
ACCEPTOR OD1 CG   
ACCEPTOR OD2 CG   
ACCEPTOR O C   
IC -C   CA   *N   HN    1.3465 125.3100  180.0000 112.9400  0.9966
IC -C   N    CA   C     1.3465 125.3100  180.0000 105.6300  1.5315
IC N    CA   C    +N    1.4490 105.6300  180.0000 117.0600  1.3478
IC +N   CA   *C   O     1.3478 117.0600  180.0000 120.7100  1.2330
IC CA   C    +N   +CA   1.5315 117.0600  180.0000 125.3900  1.4484
IC N    C    *CA  CB    1.4490 105.6300  122.3300 114.1000  1.5619
IC N    C    *CA  HA    1.4490 105.6300 -116.4000 106.7700  1.0841
IC N    CA   CB   CG    1.4490 111.1000  180.0000 112.6000  1.5218
IC CG   CA   *CB  HB1   1.5218 112.6000  119.2200 109.2300  1.1086
IC CG   CA   *CB  HB2   1.5218 112.6000 -121.6100 110.6400  1.1080
IC CA   CB   CG   OD1   1.5619 112.6000  180.0000 117.9900  1.2565
IC OD1  CB   *CG  OD2   1.2565 117.9900 -170.2300 117.7000  1.2541

RESI CYS          0.00
GROUP   
ATOM N    NH1    -0.47  !     |       
ATOM HN   H       0.31  !  HN-N       
ATOM CA   CT1     0.07  !     |   HB1
ATOM HA   HB      0.09  !     |   |  
GROUP                   !  HA-CA--CB--SG
ATOM CB   CT2    -0.11  !     |   |     \
ATOM HB1  HA      0.09  !     |   HB2    HG1
ATOM HB2  HA      0.09  !   O=C           
ATOM SG   S      -0.23  !     |           
ATOM HG1  HS      0.16
GROUP   
ATOM C    C       0.51
ATOM O    O      -0.51
BOND CB CA   SG CB   N HN  N  CA   
BOND C  CA   C +N  CA HA  CB HB1   
BOND CB HB2  SG HG1
DOUBLE O  C   
IMPR N -C CA HN  C CA +N O   
CMAP -C  N  CA  C   N  CA  C  +N
DONOR HN N   
DONOR HG1 SG   
ACCEPTOR O C   
IC -C   CA   *N   HN    1.3479 123.9300  180.0000 114.7700  0.9982
IC -C   N    CA   C     1.3479 123.9300  180.0000 105.8900  1.5202
IC N    CA   C    +N    1.4533 105.8900  180.0000 118.3000  1.3498
IC +N   CA   *C   O     1.3498 118.3000  180.0000 120.5900  1.2306
IC CA   C    +N   +CA   1.5202 118.3000  180.0000 124.5000  1.4548
IC N    C    *CA  CB    1.4533 105.8900  121.7900 111.9800  1.5584
IC N    C    *CA  HA    1.4533 105.8900 -116.3400 107.7100  1.0837
IC N    CA   CB   SG    1.4533 111.5600  180.0000 113.8700  1.8359
IC SG   CA   *CB  HB1   1.8359 113.8700  119.9100 107.2400  1.1134
IC SG   CA   *CB  HB2   1.8359 113.8700 -125.3200 109.8200  1.1124
IC CA   CB   SG   HG1   1.5584 113.8700  176.9600  97.1500  1.3341

RESI GLN          0.00
GROUP   
ATOM N    NH1    -0.47  !     |          
ATOM HN   H       0.31  !  HN-N          
ATOM CA   CT1     0.07  !     |   HB1 HG1 OE1   HE21 (cis to OE1)
ATOM HA   HB      0.09  !     |   |   |   ||    /
GROUP                   !  HA-CA--CB--CG--CD--NE2
ATOM CB   CT2    -0.18  !     |   |   |         \
ATOM HB1  HA      0.09  !     |   HB2 HG2       HE22 (trans to OE1)
ATOM HB2  HA      0.09  !   O=C          
GROUP                   !     |          
ATOM CG   CT2    -0.18
ATOM HG1  HA      0.09
ATOM HG2  HA      0.09
GROUP   
ATOM CD   CC      0.55
ATOM OE1  O      -0.55
GROUP   
ATOM NE2  NH2    -0.62
ATOM HE21 H       0.32
ATOM HE22 H       0.30
GROUP   
ATOM C    C       0.51
ATOM O    O      -0.51
BOND CB CA  CG  CB   CD  CG   NE2 CD   
BOND N  HN  N   CA   C   CA   
BOND C  +N  CA  HA   CB  HB1  CB  HB2  CG HG1   
BOND CG HG2 NE2 HE21 NE2 HE22   
DOUBLE O  C    CD  OE1  
IMPR N   -C  CA   HN    C   CA +N   O   
IMPR CD  NE2 CG   OE1   CD  CG NE2  OE1   
IMPR NE2 CD  HE21 HE22  NE2 CD HE22 HE21   
CMAP -C  N  CA  C   N  CA  C  +N
DONOR HN N   
DONOR HE21 NE2   
DONOR HE22 NE2   
ACCEPTOR OE1 CD   
ACCEPTOR O C   
IC -C   CA   *N   HN    1.3477 123.9300  180.0000 114.4500  0.9984
IC -C   N    CA   C     1.3477 123.9300  180.0000 106.5700  1.5180
IC N    CA   C    +N    1.4506 106.5700  180.0000 117.7200  1.3463
IC +N   CA   *C   O     1.3463 117.7200  180.0000 120.5900  1.2291
IC CA   C    +N   +CA   1.5180 117.7200  180.0000 124.3500  1.4461
IC N    C    *CA  CB    1.4506 106.5700  121.9100 111.6800  1.5538
IC N    C    *CA  HA    1.4506 106.5700 -116.8200 107.5300  1.0832
IC N    CA   CB   CG    1.4506 111.4400  180.0000 115.5200  1.5534
IC CG   CA   *CB  HB1   1.5534 115.5200  120.9300 106.8000  1.1147
IC CG   CA   *CB  HB2   1.5534 115.5200 -124.5800 109.3400  1.1140
IC CA   CB   CG   CD    1.5538 115.5200  180.0000 112.5000  1.5320
IC CD   CB   *CG  HG1   1.5320 112.5000  118.6900 110.4100  1.1112
IC CD   CB   *CG  HG2   1.5320 112.5000 -121.9100 110.7400  1.1094
IC CB   CG   CD   OE1   1.5534 112.5000  180.0000 121.5200  1.2294
IC OE1  CG   *CD  NE2   1.2294 121.5200  179.5700 116.8400  1.3530
IC CG   CD   NE2  HE21  1.5320 116.8400 -179.7200 116.8600  0.9959
IC HE21 CD   *NE2 HE22  0.9959 116.8600 -178.9100 119.8300  0.9943

RESI GLU         -1.00
GROUP   
ATOM N    NH1    -0.47  !     |          
ATOM HN   H       0.31  !  HN-N          
ATOM CA   CT1     0.07  !     |   HB1 HG1   OE1
ATOM HA   HB      0.09  !     |   |   |    //
GROUP                   !  HA-CA--CB--CG--CD
ATOM CB   CT2    -0.18  !     |   |   |    \
ATOM HB1  HA      0.09  !     |   HB2 HG2   OE2(-)
ATOM HB2  HA      0.09  !   O=C          
GROUP                   !     |          
ATOM CG   CT2    -0.28
ATOM HG1  HA      0.09
ATOM HG2  HA      0.09
ATOM CD   CC      0.62
ATOM OE1  OC     -0.76
ATOM OE2  OC     -0.76
GROUP   
ATOM C    C       0.51
ATOM O    O      -0.51
BOND CB CA  CG CB  CD CG  OE2 CD   
BOND N  HN  N  CA C   CA   
BOND C  +N  CA HA  CB HB1 CB  HB2 CG  HG1   
BOND CG HG2  
DOUBLE O  C   CD  OE1 
IMPR N   -C CA  HN  C CA +N O   
IMPR CD CG OE2 OE1
CMAP -C  N  CA  C   N  CA  C  +N
DONOR HN N   
ACCEPTOR OE1 CD   
ACCEPTOR OE2 CD   
ACCEPTOR O C   
IC -C   CA   *N   HN    1.3471 124.4500  180.0000 113.9900  0.9961
IC -C   N    CA   C     1.3471 124.4500  180.0000 107.2700  1.5216
IC N    CA   C    +N    1.4512 107.2700  180.0000 117.2500  1.3501
IC +N   CA   *C   O     1.3501 117.2500  180.0000 121.0700  1.2306
IC CA   C    +N   +CA   1.5216 117.2500  180.0000 124.3000  1.4530
IC N    C    *CA  CB    1.4512 107.2700  121.9000 111.7100  1.5516
IC N    C    *CA  HA    1.4512 107.2700 -118.0600 107.2600  1.0828
IC N    CA   CB   CG    1.4512 111.0400  180.0000 115.6900  1.5557
IC CG   CA   *CB  HB1   1.5557 115.6900  121.2200 108.1600  1.1145
IC CG   CA   *CB  HB2   1.5557 115.6900 -123.6500 109.8100  1.1131
IC CA   CB   CG   CD    1.5516 115.6900  180.0000 115.7300  1.5307
IC CD   CB   *CG  HG1   1.5307 115.7300  117.3800 109.5000  1.1053
IC CD   CB   *CG  HG2   1.5307 115.7300 -121.9600 111.0000  1.1081
IC CB   CG   CD   OE1   1.5557 115.7300  180.0000 114.9900  1.2590
IC OE1  CG   *CD  OE2   1.2590 114.9900 -179.1000 120.0800  1.2532

RESI GLY          0.00
GROUP   
ATOM N    NH1    -0.47  !     |
ATOM HN   H       0.31  !     N-H
ATOM CA   CT2    -0.02  !     |  
ATOM HA1  HB      0.09  !     |  
ATOM HA2  HB      0.09  ! HA1-CA-HA2
GROUP                   !     |  
ATOM C    C       0.51  !     |  
ATOM O    O      -0.51  !     C=O
                        !     |
BOND N HN  N  CA  C CA   
BOND C +N  CA HA1 CA HA2  
DOUBLE O  C 
IMPR N -C  CA HN  C CA   +N O   
CMAP -C  N  CA  C   N  CA  C  +N
DONOR HN N   
ACCEPTOR O C   
IC -C   CA   *N   HN    1.3475 122.8200  180.0000 115.6200  0.9992
IC -C   N    CA   C     1.3475 122.8200  180.0000 108.9400  1.4971
IC N    CA   C    +N    1.4553 108.9400  180.0000 117.6000  1.3479
IC +N   CA   *C   O     1.3479 117.6000  180.0000 120.8500  1.2289
IC CA   C    +N   +CA   1.4971 117.6000  180.0000 124.0800  1.4560
IC N    C    *CA  HA1   1.4553 108.9400  117.8600 108.0300  1.0814
IC N    C    *CA  HA2   1.4553 108.9400 -118.1200 107.9500  1.0817
PATCHING FIRS GLYP   

RESI HSD          0.00  ! neutral HIS, proton on ND1
GROUP   
ATOM N    NH1    -0.47  !     |          HD1    HE1
ATOM HN   H       0.31  !  HN-N           |     /
ATOM CA   CT1     0.07  !     |   HB1    ND1--CE1
ATOM HA   HB      0.09  !     |   |     /      ||
GROUP                   !  HA-CA--CB--CG       ||
ATOM CB   CT2    -0.09  !     |   |     \\     ||
ATOM HB1  HA      0.09  !     |   HB2    CD2--NE2
ATOM HB2  HA      0.09  !   O=C           |
ATOM ND1  NR1    -0.36  !     |          HD2
ATOM HD1  H       0.32
ATOM CG   CPH1   -0.05
GROUP   
ATOM CE1  CPH2    0.25
ATOM HE1  HR1     0.13
ATOM NE2  NR2    -0.70
ATOM CD2  CPH1    0.22
ATOM HD2  HR3     0.10
GROUP   
ATOM C    C       0.51
ATOM O    O      -0.51
BOND CB  CA   CG  CB   ND1 CG   CE1 ND1   
BOND NE2 CD2  N   HN   N   CA   
BOND C   CA   C   +N   CA  HA   CB  HB1   
BOND CB  HB2  ND1 HD1  CD2 HD2  CE1 HE1  
DOUBLE O  C   CG  CD2   CE1  NE2 
IMPR ND1 CG CE1 HD1  CD2 CG  NE2 HD2  CE1 ND1 NE2 HE1   
IMPR ND1 CE1 CG HD1  CD2 NE2 CG  HD2  CE1 NE2 ND1 HE1   
IMPR N   -C  CA HN   C   CA  +N  O   
CMAP -C  N  CA  C   N  CA  C  +N
DONOR HN N   
DONOR HD1 ND1   
ACCEPTOR NE2   
ACCEPTOR O C   
IC -C   CA   *N   HN    1.3475 123.2700  180.0000 115.2100  0.9988
IC -C   N    CA   C     1.3475 123.2700  180.0000 107.7000  1.5166
IC N    CA   C    +N    1.4521 107.7000  180.0000 117.5700  1.3509
IC +N   CA   *C   O     1.3509 117.5700  180.0000 120.2400  1.2273
IC CA   C    +N   +CA   1.5166 117.5700  180.0000 123.7200  1.4545
IC N    C    *CA  CB    1.4521 107.7000  122.4600 109.9900  1.5519
IC N    C    *CA  HA    1.4521 107.7000 -117.4900 107.3700  1.0830
IC N    CA   CB   CG    1.4521 112.1200  180.0000 114.0500  1.5041
IC CG   CA   *CB  HB1   1.5041 114.0500  121.1700 109.0100  1.1118
IC CG   CA   *CB  HB2   1.5041 114.0500 -122.3600 109.5300  1.1121
IC CA   CB   CG   ND1   1.5519 114.0500   90.0000 124.1000  1.3783
IC ND1  CB   *CG  CD2   1.3783 124.1000 -171.2900 129.6000  1.3597
IC CB   CG   ND1  CE1   1.5041 124.1000 -173.2100 107.0300  1.3549
IC CB   CG   CD2  NE2   1.5041 129.6000  171.9900 110.0300  1.3817
IC NE2  ND1  *CE1 HE1   1.3166 111.6300 -179.6300 123.8900  1.0932
IC CE1  CG   *ND1 HD1   1.3549 107.0300 -174.6500 126.2600  1.0005
IC NE2  CG   *CD2 HD2   1.3817 110.0300 -177.8500 129.6300  1.0834

RESI HSE          0.00  ! neutral His, proton on NE2
GROUP   
ATOM N    NH1    -0.47  !     |                 HE1
ATOM HN   H       0.31  !  HN-N             __  /
ATOM CA   CT1     0.07  !     |   HB1    ND1--CE1
ATOM HA   HB      0.09  !     |   |     /      |
GROUP                   !  HA-CA--CB--CG       |
ATOM CB   CT2    -0.08  !     |   |     \\     |
ATOM HB1  HA      0.09  !     |   HB2    CD2--NE2
ATOM HB2  HA      0.09  !   O=C           |     \
ATOM ND1  NR2    -0.70  !     |          HD2    HE2
ATOM CG   CPH1    0.22
ATOM CE1  CPH2    0.25
ATOM HE1  HR1     0.13
GROUP
ATOM NE2  NR1    -0.36
ATOM HE2  H       0.32
ATOM CD2  CPH1   -0.05
ATOM HD2  HR3     0.09
GROUP   
ATOM C    C       0.51
ATOM O    O      -0.51
BOND CB  CA   CG  CB   ND1 CG     
BOND NE2 CD2  N   HN   N   CA      
BOND C   CA   C   +N   NE2 CE1  CA  HA   CB HB1   
BOND CB  HB2  NE2 HE2  CD2 HD2  CE1 HE1 
DOUBLE   O   C   CD2 CG   CE1 ND1
IMPR NE2 CD2 CE1 HE2  CD2 CG  NE2 HD2  CE1 ND1 NE2 HE1   
IMPR NE2 CE1 CD2 HE2  CD2 NE2 CG  HD2  CE1 NE2 ND1 HE1   
IMPR N   -C  CA  HN   C   CA  +N  O   
CMAP -C  N  CA  C   N  CA  C  +N
DONOR HN N   
DONOR HE2 NE2   
ACCEPTOR ND1   
ACCEPTOR O C   
IC -C   CA   *N   HN    1.3472 124.1600  180.0000 114.3600  0.9991
IC -C   N    CA   C     1.3472 124.1600  180.0000 106.4300  1.5166
IC N    CA   C    +N    1.4532 106.4300  180.0000 116.9700  1.3446
IC +N   CA   *C   O     1.3446 116.9700  180.0000 120.6800  1.2290
IC CA   C    +N   +CA   1.5166 116.9700  180.0000 124.9500  1.4505
IC N    C    *CA  CB    1.4532 106.4300  123.5200 111.6700  1.5578
IC N    C    *CA  HA    1.4532 106.4300 -116.4900 107.0800  1.0833
IC N    CA   CB   CG    1.4532 112.8200  180.0000 116.9400  1.5109
IC CG   CA   *CB  HB1   1.5109 116.9400  119.8000 107.9100  1.1114
IC CG   CA   *CB  HB2   1.5109 116.9400 -124.0400 109.5000  1.1101
IC CA   CB   CG   ND1   1.5578 116.9400   90.0000 120.1700  1.3859
IC ND1  CB   *CG  CD2   1.3859 120.1700 -178.2600 129.7100  1.3596
IC CB   CG   ND1  CE1   1.5109 120.1700 -179.2000 105.2000  1.3170
IC CB   CG   CD2  NE2   1.5109 129.7100  178.6600 105.8000  1.3782
IC NE2  ND1  *CE1 HE1   1.3539 111.7600  179.6900 124.5800  1.0929
IC CE1  CD2  *NE2 HE2   1.3539 107.1500 -178.6900 125.8600  0.9996
IC NE2  CG   *CD2 HD2   1.3782 105.8000 -179.3500 129.8900  1.0809

RESI HSP          1.00  ! Protonated His
GROUP   
ATOM N    NH1    -0.47  !     |          HD1    HE1
ATOM HN   H       0.31  !  HN-N           |     /
ATOM CA   CT1     0.07  !     |   HB1    ND1--CE1
ATOM HA   HB      0.09  !     |   |     /      ||
GROUP                   !  HA-CA--CB--CG       ||
ATOM CB   CT2    -0.05  !     |   |     \\     ||
ATOM HB1  HA      0.09  !     |   HB2    CD2--NE2(+)
ATOM HB2  HA      0.09  !   O=C           |     \
ATOM CD2  CPH1    0.19  !     |          HD2    HE2
ATOM HD2  HR1     0.13
ATOM CG   CPH1    0.19
GROUP
ATOM NE2  NR3    -0.51
ATOM HE2  H       0.44
ATOM ND1  NR3    -0.51
ATOM HD1  H       0.44
ATOM CE1  CPH2    0.32
ATOM HE1  HR2     0.18
GROUP   
ATOM C    C       0.51
ATOM O    O      -0.51
BOND CB  CA   CG  CB   ND1 CG   CE1 ND1   
BOND NE2 CD2  N   HN   N   CA   
BOND C   CA   C   +N  CA  HA  CB HB1   
BOND CB  HB2  ND1 HD1  NE2 HE2  CD2 HD2 CE1 HE1
DOUBLE  O   C   CD2 CG     NE2 CE1
IMPR ND1 CG  CE1 HD1  ND1 CE1 CG  HD1
IMPR NE2 CD2 CE1 HE2  NE2 CE1 CD2 HE2   
IMPR N   -C  CA  HN   C   CA  +N  O   
DONOR HN N   
DONOR HD1 ND1   
DONOR HE2 NE2   
ACCEPTOR O C   
IC -C   CA   *N   HN    1.3489 123.9300  180.0000 118.8000  1.0041
IC -C   N    CA   C     1.3489 123.9300  180.0000 112.0300  1.5225
IC N    CA   C    +N    1.4548 112.0300  180.0000 116.4900  1.3464
IC +N   CA   *C   O     1.3464 116.4900  180.0000 121.2000  1.2284
IC CA   C    +N   +CA   1.5225 116.4900  180.0000 124.2400  1.4521
IC N    C    *CA  CB    1.4548 112.0300  125.1300 109.3800  1.5533
IC N    C    *CA  HA    1.4548 112.0300 -119.2000 106.7200  1.0832
IC N    CA   CB   CG    1.4548 112.2500  180.0000 114.1800  1.5168
IC CG   CA   *CB  HB1   1.5168 114.1800  122.5000 108.9900  1.1116
IC CG   CA   *CB  HB2   1.5168 114.1800 -121.5100 108.9700  1.1132
IC CA   CB   CG   ND1   1.5533 114.1800   90.0000 122.9400  1.3718
IC ND1  CB   *CG  CD2   1.3718 122.9400 -165.2600 128.9300  1.3549
IC CB   CG   ND1  CE1   1.5168 122.9400 -167.6200 108.9000  1.3262
IC CB   CG   CD2  NE2   1.5168 128.9300  167.1300 106.9300  1.3727
IC NE2  ND1  *CE1 HE1   1.3256 108.5000  178.3900 125.7600  1.0799
IC CE1  CD2  *NE2 HE2   1.3256 108.8200 -172.9400 125.5200  1.0020
IC CE1  CG   *ND1 HD1   1.3262 108.9000  171.4900 126.0900  1.0018
IC NE2  CG   *CD2 HD2   1.3727 106.9300 -174.4900 128.4100  1.0867

RESI ILE          0.00
GROUP   
ATOM N    NH1    -0.47  !     |    HG21 HG22
ATOM HN   H       0.31  !  HN-N      | / 
ATOM CA   CT1     0.07  !     |     CG2--HG23
ATOM HA   HB      0.09  !     |    /
GROUP                   !  HA-CA--CB-HB    HD1
ATOM CB   CT1    -0.09  !     |    \       /
ATOM HB   HA      0.09  !     |     CG1--CD--HD2
GROUP                   !   O=C    / \     \	 
ATOM CG2  CT3    -0.27  !     | HG11 HG12  HD3
ATOM HG21 HA      0.09
ATOM HG22 HA      0.09
ATOM HG23 HA      0.09
GROUP   
ATOM CG1  CT2    -0.18
ATOM HG11 HA      0.09
ATOM HG12 HA      0.09
GROUP   
ATOM CD   CT3    -0.27
ATOM HD1  HA      0.09
ATOM HD2  HA      0.09
ATOM HD3  HA      0.09
GROUP   
ATOM C    C       0.51
ATOM O    O      -0.51
BOND CB  CA   CG1 CB   CG2 CB   CD  CG1   
BOND N   HN   N   CA    C   CA   C   +N   
BOND CA  HA   CB  HB   CG1 HG11 CG1 HG12 CG2 HG21   
BOND CG2 HG22 CG2 HG23 CD  HD1  CD  HD2  CD  HD3 
DOUBLE  O   C
IMPR N -C CA HN  C CA +N O   
CMAP -C  N  CA  C   N  CA  C  +N
DONOR HN N   
ACCEPTOR O C   
IC -C   CA   *N   HN    1.3470 124.1600  180.0000 114.1900  0.9978
IC -C   N    CA   C     1.3470 124.1600  180.0000 106.3500  1.5190
IC N    CA   C    +N    1.4542 106.3500  180.0000 117.9700  1.3465
IC +N   CA   *C   O     1.3465 117.9700  180.0000 120.5900  1.2300
IC CA   C    +N   +CA   1.5190 117.9700  180.0000 124.2100  1.4467
IC N    C    *CA  CB    1.4542 106.3500  124.2200 112.9300  1.5681
IC N    C    *CA  HA    1.4542 106.3500 -115.6300 106.8100  1.0826
IC N    CA   CB   CG1   1.4542 112.7900  180.0000 113.6300  1.5498
IC CG1  CA   *CB  HB    1.5498 113.6300  114.5500 104.4800  1.1195
IC CG1  CA   *CB  CG2   1.5498 113.6300 -130.0400 113.9300  1.5452
IC CA   CB   CG2  HG21  1.5681 113.9300 -171.3000 110.6100  1.1100
IC HG21 CB   *CG2 HG22  1.1100 110.6100  119.3500 110.9000  1.1102
IC HG21 CB   *CG2 HG23  1.1100 110.6100 -120.0900 110.9700  1.1105
IC CA   CB   CG1  CD    1.5681 113.6300  180.0000 114.0900  1.5381
IC CD   CB   *CG1 HG11  1.5381 114.0900  122.3600 109.7800  1.1130
IC CD   CB   *CG1 HG12  1.5381 114.0900 -120.5900 108.8900  1.1141
IC CB   CG1  CD   HD1   1.5498 114.0900 -176.7800 110.3100  1.1115
IC HD1  CG1  *CD  HD2   1.1115 110.3100  119.7500 110.6500  1.1113
IC HD1  CG1  *CD  HD3   1.1115 110.3100 -119.7000 111.0200  1.1103

RESI LEU          0.00
GROUP   
ATOM N    NH1    -0.47  !     |        HD11 HD12
ATOM HN   H       0.31  !  HN-N          | /
ATOM CA   CT1     0.07  !     |   HB1   CD1--HD13
ATOM HA   HB      0.09  !     |   |    /
GROUP                   !  HA-CA--CB--CG-HG
ATOM CB   CT2    -0.18  !     |   |    \ 
ATOM HB1  HA      0.09  !     |   HB2   CD2--HD23
ATOM HB2  HA      0.09  !   O=C          | \
GROUP                   !     |        HD21 HD22
ATOM CG   CT1    -0.09
ATOM HG   HA      0.09
GROUP   
ATOM CD1  CT3    -0.27
ATOM HD11 HA      0.09
ATOM HD12 HA      0.09
ATOM HD13 HA      0.09
GROUP   
ATOM CD2  CT3    -0.27
ATOM HD21 HA      0.09
ATOM HD22 HA      0.09
ATOM HD23 HA      0.09
GROUP   
ATOM C    C       0.51
ATOM O    O      -0.51
BOND CB  CA   CG  CB   CD1 CG   CD2 CG   
BOND N   HN   N   CA    C   CA   C +N   
BOND CA  HA   CB  HB1  CB  HB2  CG  HG   CD1 HD11   
BOND CD1 HD12 CD1 HD13 CD2 HD21 CD2 HD22 CD2 HD23
DOUBLE   O   C
IMPR N -C CA HN  C CA +N O   
CMAP -C  N  CA  C   N  CA  C  +N
DONOR HN N   
ACCEPTOR O C   
IC -C   CA   *N   HN    1.3474 124.3100  180.0000 114.2600  0.9979
IC -C   N    CA   C     1.3474 124.3100  180.0000 106.0500  1.5184
IC N    CA   C    +N    1.4508 106.0500  180.0000 117.9300  1.3463
IC +N   CA   *C   O     1.3463 117.9300  180.0000 120.5600  1.2299
IC CA   C    +N   +CA   1.5184 117.9300  180.0000 124.2600  1.4467
IC N    C    *CA  CB    1.4508 106.0500  121.5200 112.1200  1.5543
IC N    C    *CA  HA    1.4508 106.0500 -116.5000 107.5700  1.0824
IC N    CA   CB   CG    1.4508 111.1900  180.0000 117.4600  1.5472
IC CG   CA   *CB  HB1   1.5472 117.4600  120.9800 107.1700  1.1145
IC CG   CA   *CB  HB2   1.5472 117.4600 -124.6700 108.9800  1.1126
IC CA   CB   CG   CD1   1.5543 117.4600  180.0000 110.4800  1.5361
IC CD1  CB   *CG  CD2   1.5361 110.4800  120.0000 112.5700  1.5360
IC CD1  CD2  *CG  HG    1.5361 110.2600  120.0000 108.0200  1.1168
IC CB   CG   CD1  HD11  1.5472 110.4800  177.3300 110.5400  1.1111
IC HD11 CG   *CD1 HD12  1.1111 110.5400  119.9600 110.6200  1.1112
IC HD11 CG   *CD1 HD13  1.1111 110.5400 -119.8500 110.6900  1.1108
IC CB   CG   CD2  HD21  1.5472 112.5700  178.9600 110.3200  1.1116
IC HD21 CG   *CD2 HD22  1.1116 110.3200  119.7100 111.6900  1.1086
IC HD21 CG   *CD2 HD23  1.1116 110.3200 -119.6100 110.4900  1.1115

RESI LYS          1.00
GROUP   
ATOM N    NH1    -0.47  !     |                   
ATOM HN   H       0.31  !  HN-N                   
ATOM CA   CT1     0.07  !     |   HB1 HG1 HD1 HE1    HZ1
ATOM HA   HB      0.09  !     |   |   |   |   |     /   
GROUP                   !  HA-CA--CB--CG--CD--CE--NZ--HZ2
ATOM CB   CT2    -0.18  !     |   |   |   |   |     \
ATOM HB1  HA      0.09  !     |   HB2 HG2 HD2 HE2    HZ3
ATOM HB2  HA      0.09  !   O=C                  
GROUP                   !     |                  
ATOM CG   CT2    -0.18
ATOM HG1  HA      0.09
ATOM HG2  HA      0.09
GROUP   
ATOM CD   CT2    -0.18
ATOM HD1  HA      0.09
ATOM HD2  HA      0.09
GROUP   
ATOM CE   CT2     0.21
ATOM HE1  HA      0.05
ATOM HE2  HA      0.05
ATOM NZ   NH3    -0.30
ATOM HZ1  HC      0.33
ATOM HZ2  HC      0.33
ATOM HZ3  HC      0.33
GROUP   
ATOM C    C       0.51
ATOM O    O      -0.51
BOND CB CA   CG CB   CD CG   CE CD   NZ CE   
BOND N  HN   N  CA    C  CA   
BOND C  +N   CA HA   CB HB1  CB HB2  CG HG1   
BOND CG HG2  CD HD1  CD HD2  CE HE1  CE HE2 
DOUBLE   O  C   
BOND NZ HZ1  NZ HZ2  NZ HZ3   
IMPR N -C CA HN  C CA +N O   
CMAP -C  N  CA  C   N  CA  C  +N
DONOR HN N   
DONOR HZ1 NZ   
DONOR HZ2 NZ   
DONOR HZ3 NZ   
ACCEPTOR O C   
IC -C   CA   *N   HN    1.3482 123.5700  180.0000 115.1100  0.9988
IC -C   N    CA   C     1.3482 123.5700  180.0000 107.2900  1.5187
IC N    CA   C    +N    1.4504 107.2900  180.0000 117.2700  1.3478
IC +N   CA   *C   O     1.3478 117.2700  180.0000 120.7900  1.2277
IC CA   C    +N   +CA   1.5187 117.2700  180.0000 124.9100  1.4487
IC N    C    *CA  CB    1.4504 107.2900  122.2300 111.3600  1.5568
IC N    C    *CA  HA    1.4504 107.2900 -116.8800 107.3600  1.0833
IC N    CA   CB   CG    1.4504 111.4700  180.0000 115.7600  1.5435
IC CG   CA   *CB  HB1   1.5435 115.7600  120.9000 107.1100  1.1146
IC CG   CA   *CB  HB2   1.5435 115.7600 -124.4800 108.9900  1.1131
IC CA   CB   CG   CD    1.5568 115.7600  180.0000 113.2800  1.5397
IC CD   CB   *CG  HG1   1.5397 113.2800  120.7400 109.1000  1.1138
IC CD   CB   *CG  HG2   1.5397 113.2800 -122.3400 108.9900  1.1143
IC CB   CG   CD   CE    1.5435 113.2800  180.0000 112.3300  1.5350
IC CE   CG   *CD  HD1   1.5350 112.3300  122.2500 108.4100  1.1141
IC CE   CG   *CD  HD2   1.5350 112.3300 -121.5900 108.1300  1.1146
IC CG   CD   CE   NZ    1.5397 112.3300  180.0000 110.4600  1.4604
IC NZ   CD   *CE  HE1   1.4604 110.4600  119.9100 110.5100  1.1128
IC NZ   CD   *CE  HE2   1.4604 110.4600 -120.0200 110.5700  1.1123
IC CD   CE   NZ   HZ1   1.5350 110.4600  179.9200 110.0200  1.0404
IC HZ1  CE   *NZ  HZ2   1.0404 110.0200  120.2700 109.5000  1.0402
IC HZ1  CE   *NZ  HZ3   1.0404 110.0200 -120.1300 109.4000  1.0401

RESI MET          0.00
GROUP   
ATOM N    NH1    -0.47  !     |                   
ATOM HN   H       0.31  !  HN-N                   
ATOM CA   CT1     0.07  !     |   HB1 HG1     HE1 
ATOM HA   HB      0.09  !     |   |   |       |   
GROUP                   !  HA-CA--CB--CG--SD--CE--HE3
ATOM CB   CT2    -0.18  !     |   |   |       |   
ATOM HB1  HA      0.09  !     |   HB2 HG2     HE2 
ATOM HB2  HA      0.09  !   O=C                  
GROUP                   !     |                  
ATOM CG   CT2    -0.14
ATOM HG1  HA      0.09
ATOM HG2  HA      0.09
ATOM SD   S      -0.09
ATOM CE   CT3    -0.22
ATOM HE1  HA      0.09
ATOM HE2  HA      0.09
ATOM HE3  HA      0.09
GROUP   
ATOM C    C       0.51
ATOM O    O      -0.51
BOND CB CA   CG CB   SD CG   CE SD   
BOND N  HN   N  CA    C  CA   C  +N   
BOND CA HA   CB HB1  CB HB2  CG HG1  CG HG2   
BOND CE HE1  CE HE2  CE HE3  
DOUBLE   O  C   
IMPR N -C CA HN  C CA +N O   
CMAP -C  N  CA  C   N  CA  C  +N
DONOR HN N   
ACCEPTOR O C   
IC -C   CA   *N   HN    1.3478 124.2100  180.0000 114.3900  0.9978
IC -C   N    CA   C     1.3478 124.2100  180.0000 106.3100  1.5195
IC N    CA   C    +N    1.4510 106.3100  180.0000 117.7400  1.3471
IC +N   CA   *C   O     1.3471 117.7400  180.0000 120.6400  1.2288
IC CA   C    +N   +CA   1.5195 117.7400  180.0000 124.5200  1.4471
IC N    C    *CA  CB    1.4510 106.3100  121.6200 111.8800  1.5546
IC N    C    *CA  HA    1.4510 106.3100 -116.9800 107.5700  1.0832
IC N    CA   CB   CG    1.4510 111.2500  180.0000 115.9200  1.5460
IC CG   CA   *CB  HB1   1.5460 115.9200  120.5600 106.9000  1.1153
IC CG   CA   *CB  HB2   1.5460 115.9200 -124.8000 109.3800  1.1129
IC CA   CB   CG   SD    1.5546 115.9200  180.0000 110.2800  1.8219
IC SD   CB   *CG  HG1   1.8219 110.2800  120.5000 110.3400  1.1106
IC SD   CB   *CG  HG2   1.8219 110.2800 -121.1600 109.6400  1.1119
IC CB   CG   SD   CE    1.5460 110.2800  180.0000  98.9400  1.8206
IC CG   SD   CE   HE1   1.8219  98.9400 -179.4200 110.9100  1.1111
IC HE1  SD   *CE  HE2   1.1111 110.9100  119.9500 111.0300  1.1115
IC HE1  SD   *CE  HE3   1.1111 110.9100 -119.9500 111.0900  1.1112

RESI PHE          0.00
GROUP   
ATOM N    NH1    -0.47  !     |        HD1  HE1    
ATOM HN   H       0.31  !  HN-N         |    |   
ATOM CA   CT1     0.07  !     |   HB1  CD1--CE1
ATOM HA   HB      0.09  !     |   |    //     \\
GROUP                   !  HA-CA--CB--CG      CZ--HZ
ATOM CB   CT2    -0.18  !     |   |    \  __  /
ATOM HB1  HA      0.09  !     |   HB2  CD2--CE2
ATOM HB2  HA      0.09  !   O=C         |    |  
GROUP                   !     |        HD2  HE2   
ATOM CG   CA      0.00
GROUP   
ATOM CD1  CA     -0.115
ATOM HD1  HP      0.115
GROUP   
ATOM CE1  CA     -0.115
ATOM HE1  HP      0.115
GROUP
ATOM CZ   CA     -0.115
ATOM HZ   HP      0.115
GROUP
ATOM CD2  CA     -0.115
ATOM HD2  HP      0.115
GROUP
ATOM CE2  CA     -0.115
ATOM HE2  HP      0.115
GROUP   
ATOM C    C       0.51
ATOM O    O      -0.51
BOND CB  CA   CG CB   CD2 CG   CE1 CD1   
BOND CZ  CE2  N   HN   
BOND N   CA    C   CA   C   +N   CA  HA   
BOND CB  HB1  CB HB2  CD1 HD1  CD2 HD2  CE1 HE1  
DOUBLE   O  C    CD1 CG  CZ CE1   CE2 CD2
BOND CE2 HE2  CZ HZ   
IMPR N -C CA HN  C CA +N O   
CMAP -C  N  CA  C   N  CA  C  +N
DONOR HN N   
ACCEPTOR O C   
IC -C   CA   *N   HN    1.3476 123.8900  180.0000 114.4700  0.9987
IC -C   N    CA   C     1.3476 123.8900  180.0000 106.3800  1.5229
IC N    CA   C    +N    1.4504 106.3800  180.0000 117.6500  1.3483
IC +N   CA   *C   O     1.3483 117.6500  180.0000 120.4900  1.2287
IC CA   C    +N   +CA   1.5229 117.6500  180.0000 124.1000  1.4523
IC N    C    *CA  CB    1.4504 106.3800  122.4900 112.4500  1.5594
IC N    C    *CA  HA    1.4504 106.3800 -115.6300 107.0500  1.0832
IC N    CA   CB   CG    1.4504 111.6300  180.0000 112.7600  1.5109
IC CG   CA   *CB  HB1   1.5109 112.7600  118.2700 109.1000  1.1119
IC CG   CA   *CB  HB2   1.5109 112.7600 -123.8300 111.1100  1.1113
IC CA   CB   CG   CD1   1.5594 112.7600   90.0000 120.3200  1.4059
IC CD1  CB   *CG  CD2   1.4059 120.3200 -177.9600 120.7600  1.4062
IC CB   CG   CD1  CE1   1.5109 120.3200 -177.3700 120.6300  1.4006
IC CE1  CG   *CD1 HD1   1.4006 120.6300  179.7000 119.6500  1.0814
IC CB   CG   CD2  CE2   1.5109 120.7600  177.2000 120.6200  1.4002
IC CE2  CG   *CD2 HD2   1.4002 120.6200 -178.6900 119.9900  1.0811
IC CG   CD1  CE1  CZ    1.4059 120.6300   -0.1200 119.9300  1.4004
IC CZ   CD1  *CE1 HE1   1.4004 119.9300 -179.6900 120.0100  1.0808
IC CZ   CD2  *CE2 HE2   1.4000 119.9600 -179.9300 119.8700  1.0811
IC CE1  CE2  *CZ  HZ    1.4004 119.9800  179.5100 119.9700  1.0807

RESI PRO          0.00
GROUP                   !       HD1 HD2
ATOM N    N      -0.29  !     |   \ /
ATOM CD   CP3     0.00  !     N---CD   HG1  ATOM CA   CP1     0.02
ATOM HD1  HA      0.09  !     |     \  /
ATOM HD2  HA      0.09  !     |      CG
ATOM CA   CP1     0.02  !     |     /  \
ATOM HA   HB      0.09  !  HA-CA--CB   HG2
GROUP                   !     |   / \
ATOM CB   CP2    -0.18  !     | HB1 HB2
ATOM HB1  HA      0.09  !   O=C
ATOM HB2  HA      0.09  !     |
GROUP
ATOM CG   CP2    -0.18
ATOM HG1  HA      0.09
ATOM HG2  HA      0.09
GROUP   
ATOM C    C       0.51
ATOM O    O      -0.51
BOND C  CA  C   +N   
BOND N  CA  CA  CB  CB  CG  CG  CD  N   CD   
BOND HA CA  HG1 CG  HG2 CG  HD1 CD  HD2 CD  HB1 CB  HB2 CB
DOUBLE   O  C       
IMPR N -C CA CD   
IMPR C CA +N O   
CMAP -C  N  CA  C   N  CA  C  +N
ACCEPTOR O C   
IC -C   CA   *N   CD    1.3366 122.9400  178.5100 112.7500  1.4624
IC -C   N    CA   C     1.3366 122.9400  -76.1200 110.8600  1.5399
IC N    CA   C    +N    1.4585 110.8600  180.0000 114.7500  1.3569
IC +N   CA   *C   O     1.3569 114.7500  177.1500 120.4600  1.2316
IC CA   C    +N   +CA   1.5399 116.1200  180.0000 124.8900  1.4517
IC N    C    *CA  CB    1.4585 110.8600  113.7400 111.7400  1.5399
IC N    C    *CA  HA    1.4585 110.8600 -122.4000 109.0900  1.0837
IC N    CA   CB   CG    1.4585 102.5600   31.6100 104.3900  1.5322
IC CA   CB   CG   CD    1.5399 104.3900  -34.5900 103.2100  1.5317
IC N    CA   CB   HB1   1.4585 102.5600  -84.9400 109.0200  1.1131
IC N    CA   CB   HB2   1.4585 102.5600  153.9300 112.7400  1.1088
IC CA   CB   CG   HG1   1.5399 104.3900 -156.7200 112.9500  1.1077
IC CA   CB   CG   HG2   1.5399 104.3900   81.2600 109.2200  1.1143
IC CB   CG   CD   HD1   1.5322 103.2100  -93.5500 110.0300  1.1137
IC CB   CG   CD   HD2   1.5322 103.2100  144.5200 110.0000  1.1144
PATCHING FIRS PROP   

RESI SER          0.00
GROUP   
ATOM N    NH1    -0.47  !     |       
ATOM HN   H       0.31  !  HN-N       
ATOM CA   CT1     0.07  !     |   HB1
ATOM HA   HB      0.09  !     |   |  
GROUP                   !  HA-CA--CB--OG
ATOM CB   CT2     0.05  !     |   |     \
ATOM HB1  HA      0.09  !     |   HB2    HG1
ATOM HB2  HA      0.09  !   O=C           
ATOM OG   OH1    -0.66  !     |           
ATOM HG1  H       0.43
GROUP   
ATOM C    C       0.51
ATOM O    O      -0.51
BOND CB CA   OG CB  N HN  N  CA   
BOND C  CA  C +N  CA HA  CB HB1   
BOND CB HB2  OG HG1  
DOUBLE   O  C      
IMPR N -C CA HN  C CA +N O   
CMAP -C  N  CA  C   N  CA  C  +N
DONOR HN N   
DONOR HG1 OG   
ACCEPTOR OG   
ACCEPTOR O C   
IC -C   CA   *N   HN    1.3474 124.3700  180.0000 114.1800  0.9999
IC -C   N    CA   C     1.3474 124.3700  180.0000 105.8100  1.5166
IC N    CA   C    +N    1.4579 105.8100  180.0000 117.7200  1.3448
IC +N   CA   *C   O     1.3448 117.7200  180.0000 120.2500  1.2290
IC CA   C    +N   +CA   1.5166 117.7200  180.0000 124.6300  1.4529
IC N    C    *CA  CB    1.4579 105.8100  124.7500 111.4000  1.5585
IC N    C    *CA  HA    1.4579 105.8100 -115.5600 107.3000  1.0821
IC N    CA   CB   OG    1.4579 114.2800  180.0000 112.4500  1.4341
IC OG   CA   *CB  HB1   1.4341 112.4500  119.3200 108.1000  1.1140
IC OG   CA   *CB  HB2   1.4341 112.4500 -123.8600 110.3800  1.1136
IC CA   CB   OG   HG1   1.5585 112.4500  165.9600 107.0800  0.9655

RESI THR          0.00
GROUP   
ATOM N    NH1    -0.47  !     |  
ATOM HN   H       0.31  !  HN-N  
ATOM CA   CT1     0.07  !     |     OG1--HG1
ATOM HA   HB      0.09  !     |    /
GROUP                   !  HA-CA--CB-HB  
ATOM CB   CT1     0.14  !     |    \     
ATOM HB   HA      0.09  !     |     CG2--HG21
ATOM OG1  OH1    -0.66  !   O=C    / \    
ATOM HG1  H       0.43  !     | HG21 HG22 
GROUP                 
ATOM CG2  CT3    -0.27
ATOM HG21 HA      0.09
ATOM HG22 HA      0.09
ATOM HG23 HA      0.09
GROUP   
ATOM C    C       0.51
ATOM O    O      -0.51
BOND CB CA  OG1 CB   CG2 CB    N   HN   
BOND N  CA    C   CA    C   +N    CA  HA   
BOND CB HB  OG1 HG1  CG2 HG21  CG2 HG22  CG2 HG23
DOUBLE  O   C    
IMPR N -C CA HN  C CA +N O   
CMAP -C  N  CA  C   N  CA  C  +N
DONOR HN N   
DONOR HG1 OG1   
ACCEPTOR OG1   
ACCEPTOR O C   
IC -C   CA   *N   HN    1.3471 124.1200  180.0000 114.2600  0.9995
IC -C   N    CA   C     1.3471 124.1200  180.0000 106.0900  1.5162
IC N    CA   C    +N    1.4607 106.0900  180.0000 117.6900  1.3449
IC +N   CA   *C   O     1.3449 117.6900  180.0000 120.3000  1.2294
IC CA   C    +N   +CA   1.5162 117.6900  180.0000 124.6600  1.4525
IC N    C    *CA  CB    1.4607 106.0900  126.4600 112.7400  1.5693
IC N    C    *CA  HA    1.4607 106.0900 -114.9200 106.5300  1.0817
IC N    CA   CB   OG1   1.4607 114.8100  180.0000 112.1600  1.4252
IC OG1  CA   *CB  HB    1.4252 112.1600  116.3900 106.1100  1.1174
IC OG1  CA   *CB  CG2   1.4252 112.1600 -124.1300 115.9100  1.5324
IC CA   CB   OG1  HG1   1.5693 112.1600 -179.2800 105.4500  0.9633
IC CA   CB   CG2  HG21  1.5693 115.9100 -173.6500 110.8500  1.1104
IC HG21 CB   *CG2 HG22  1.1104 110.8500  119.5100 110.4100  1.1109
IC HG21 CB   *CG2 HG23  1.1104 110.8500 -120.3900 111.1100  1.1113

RESI TRP          0.00
GROUP   
ATOM N    NH1    -0.47  !     |                  HE3
ATOM HN   H       0.31  !  HN-N                   |
ATOM CA   CT1     0.07  !     |   HB1            CE3
ATOM HA   HB      0.09  !     |   |             /  \\
GROUP                   !  HA-CA--CB---CG-----CD2   CZ3-HZ3
ATOM CB   CT2    -0.18  !     |   |    ||     ||     |
ATOM HB1  HA      0.09  !     |   HB2  CD1    CE2   CH2-HH2
ATOM HB2  HA      0.09  !   O=C       /   \   / \  //
GROUP                   !     |     HD1    NE1   CZ2
ATOM CG   CY     -0.03  !                   |     |
ATOM CD1  CA      0.035 !                  HE1   HZ2
ATOM HD1  HP      0.115
ATOM NE1  NY     -0.61
ATOM HE1  H       0.38
ATOM CE2  CPT     0.13
ATOM CD2  CPT    -0.02
GROUP
ATOM CE3  CA     -0.115
ATOM HE3  HP      0.115
GROUP
ATOM CZ3  CA     -0.115
ATOM HZ3  HP      0.115
GROUP
ATOM CZ2  CA     -0.115
ATOM HZ2  HP      0.115
GROUP
ATOM CH2  CA     -0.115
ATOM HH2  HP      0.115
GROUP   
ATOM C    C       0.51
ATOM O    O      -0.51
BOND CB  CA   CG  CB   CD2 CG   NE1 CD1   
BOND CZ2 CE2   
BOND N   HN   N   CA     C   CA   C   +N   
BOND CZ3 CH2  CD2 CE3  NE1 CE2  CA  HA   CB  HB1   
BOND CB  HB2  CD1 HD1  NE1 HE1  CE3 HE3  CZ2 HZ2   
BOND CZ3 HZ3  CH2 HH2
DOUBLE  O   C   CD1 CG   CE2 CD2  CZ3 CE3  CH2 CZ2     
IMPR N -C CA HN  C CA +N O   
CMAP -C  N  CA  C   N  CA  C  +N
DONOR HN N   
DONOR HE1 NE1   
ACCEPTOR O C   
IC -C   CA   *N   HN    1.3482 123.5100  180.0000 115.0200  0.9972
IC -C   N    CA   C     1.3482 123.5100  180.0000 107.6900  1.5202
IC N    CA   C    +N    1.4507 107.6900  180.0000 117.5700  1.3505
IC +N   CA   *C   O     1.3505 117.5700  180.0000 121.0800  1.2304
IC CA   C    +N   +CA   1.5202 117.5700  180.0000 124.8800  1.4526
IC N    C    *CA  CB    1.4507 107.6900  122.6800 111.2300  1.5560
IC N    C    *CA  HA    1.4507 107.6900 -117.0200 106.9200  1.0835
IC N    CA   CB   CG    1.4507 111.6800  180.0000 115.1400  1.5233
IC CG   CA   *CB  HB1   1.5233 115.1400  119.1700 107.8400  1.1127
IC CG   CA   *CB  HB2   1.5233 115.1400 -124.7300 109.8700  1.1118
IC CA   CB   CG   CD2   1.5560 115.1400   90.0000 123.9500  1.4407
IC CD2  CB   *CG  CD1   1.4407 123.9500 -172.8100 129.1800  1.3679
IC CD1  CG   CD2  CE2   1.3679 106.5700   -0.0800 106.6500  1.4126
IC CG   CD2  CE2  NE1   1.4407 106.6500    0.1400 107.8700  1.3746
IC CE2  CG   *CD2 CE3   1.4126 106.6500  179.2100 132.5400  1.4011
IC CE2  CD2  CE3  CZ3   1.4126 120.8000   -0.2000 118.1600  1.4017
IC CD2  CE3  CZ3  CH2   1.4011 118.1600    0.1000 120.9700  1.4019
IC CE3  CZ3  CH2  CZ2   1.4017 120.9700    0.0100 120.8700  1.4030
IC CZ3  CD2  *CE3 HE3   1.4017 118.1600 -179.6200 121.8400  1.0815
IC CH2  CE3  *CZ3 HZ3   1.4019 120.9700 -179.8200 119.4500  1.0811
IC CZ2  CZ3  *CH2 HH2   1.4030 120.8700 -179.9200 119.5700  1.0811
IC CE2  CH2  *CZ2 HZ2   1.3939 118.4200  179.8700 120.0800  1.0790
IC CD1  CE2  *NE1 HE1   1.3752 108.8100  177.7800 124.6800  0.9767
IC CG   NE1  *CD1 HD1   1.3679 110.1000  178.1000 125.4300  1.0820

RESI TYR          0.00
GROUP   
ATOM N    NH1    -0.47  !     |        HD1  HE1    
ATOM HN   H       0.31  !  HN-N         |    |   
ATOM CA   CT1     0.07  !     |   HB1  CD1--CE1
ATOM HA   HB      0.09  !     |   |   //      \\
GROUP                   !  HA-CA--CB--CG      CZ--OH
ATOM CB   CT2    -0.18  !     |   |    \  __  /     \
ATOM HB1  HA      0.09  !     |   HB2  CD2--CE2     HH
ATOM HB2  HA      0.09  !   O=C         |    |  
GROUP                   !     |        HD2  HE2   
ATOM CG   CA      0.00
GROUP   
ATOM CD1  CA     -0.115
ATOM HD1  HP      0.115
GROUP   
ATOM CE1  CA     -0.115
ATOM HE1  HP      0.115
GROUP
ATOM CZ   CA      0.11
ATOM OH   OH1    -0.54
ATOM HH   H       0.43
GROUP
ATOM CD2  CA     -0.115
ATOM HD2  HP      0.115
GROUP
ATOM CE2  CA     -0.115
ATOM HE2  HP      0.115
GROUP   
ATOM C    C       0.51
ATOM O    O      -0.51
BOND CB  CA   CG  CB   CD2 CG   CE1 CD1   
BOND CZ  CE2  OH  CZ   
BOND N   HN   N   CA    C   CA   C   +N   
BOND CA  HA   CB  HB1  CB  HB2  CD1 HD1  CD2 HD2   
BOND CE1 HE1  CE2 HE2  OH  HH
DOUBLE   O   C   CD1 CG  CE1  CZ  CE2 CD2      
IMPR N -C CA HN  C CA +N O   
CMAP -C  N  CA  C   N  CA  C  +N
DONOR HN N   
DONOR HH OH   
ACCEPTOR OH   
ACCEPTOR O C   
IC -C   CA   *N   HN    1.3476 123.8100  180.0000 114.5400  0.9986
IC -C   N    CA   C     1.3476 123.8100  180.0000 106.5200  1.5232
IC N    CA   C    +N    1.4501 106.5200  180.0000 117.3300  1.3484
IC +N   CA   *C   O     1.3484 117.3300  180.0000 120.6700  1.2287
IC CA   C    +N   +CA   1.5232 117.3300  180.0000 124.3100  1.4513
IC N    C    *CA  CB    1.4501 106.5200  122.2700 112.3400  1.5606
IC N    C    *CA  HA    1.4501 106.5200 -116.0400 107.1500  1.0833
IC N    CA   CB   CG    1.4501 111.4300  180.0000 112.9400  1.5113
IC CG   CA   *CB  HB1   1.5113 112.9400  118.8900 109.1200  1.1119
IC CG   CA   *CB  HB2   1.5113 112.9400 -123.3600 110.7000  1.1115
IC CA   CB   CG   CD1   1.5606 112.9400   90.0000 120.4900  1.4064
IC CD1  CB   *CG  CD2   1.4064 120.4900 -176.4600 120.4600  1.4068
IC CB   CG   CD1  CE1   1.5113 120.4900 -175.4900 120.4000  1.4026
IC CE1  CG   *CD1 HD1   1.4026 120.4000  178.9400 119.8000  1.0814
IC CB   CG   CD2  CE2   1.5113 120.4600  175.3200 120.5600  1.4022
IC CE2  CG   *CD2 HD2   1.4022 120.5600 -177.5700 119.9800  1.0813
IC CG   CD1  CE1  CZ    1.4064 120.4000   -0.1900 120.0900  1.3978
IC CZ   CD1  *CE1 HE1   1.3978 120.0900  179.6400 120.5800  1.0799
IC CZ   CD2  *CE2 HE2   1.3979 119.9200 -178.6900 119.7600  1.0798
IC CE1  CE2  *CZ  OH    1.3978 120.0500 -178.9800 120.2500  1.4063
IC CE1  CZ   OH   HH    1.3978 119.6800  175.4500 107.4700  0.9594

RESI VAL          0.00
GROUP   
ATOM N    NH1    -0.47  !     |    HG11 HG12
ATOM HN   H       0.31  !  HN-N      | / 
ATOM CA   CT1     0.07  !     |     CG1--HG13
ATOM HA   HB      0.09  !     |    /
GROUP                   !  HA-CA--CB-HB  
ATOM CB   CT1    -0.09  !     |    \     
ATOM HB   HA      0.09  !     |     CG2--HG21
GROUP                   !   O=C    / \   
ATOM CG1  CT3    -0.27  !     | HG21 HG22
ATOM HG11 HA      0.09
ATOM HG12 HA      0.09
ATOM HG13 HA      0.09
GROUP   
ATOM CG2  CT3    -0.27
ATOM HG21 HA      0.09
ATOM HG22 HA      0.09
ATOM HG23 HA      0.09
GROUP   
ATOM C    C       0.51
ATOM O    O      -0.51
BOND CB  CA    CG1 CB    CG2 CB    N   HN   
BOND N   CA     C   CA    C   +N    CA HA   
BOND CB  HB    CG1 HG11  CG1 HG12  CG1 HG13  CG2 HG21   
BOND CG2 HG22  CG2 HG23
DOUBLE    O   C   
IMPR N -C CA HN C CA +N O   
CMAP -C  N  CA  C   N  CA  C  +N
DONOR HN N   
ACCEPTOR O C   
IC -C   CA   *N   HN    1.3482 124.5700  180.0000 114.4100  0.9966
IC -C   N    CA   C     1.3482 124.5700  180.0000 105.5400  1.5180
IC N    CA   C    +N    1.4570 105.5400  180.0000 117.8300  1.3471
IC +N   CA   *C   O     1.3471 117.8300  180.0000 120.7000  1.2297
IC CA   C    +N   +CA   1.5180 117.8300  180.0000 124.0800  1.4471
IC N    C    *CA  CB    1.4570 105.5400  122.9500 111.2300  1.5660
IC N    C    *CA  HA    1.4570 105.5400 -117.2400 107.4600  1.0828
IC N    CA   CB   CG1   1.4570 113.0500  180.0000 113.9700  1.5441
IC CG1  CA   *CB  CG2   1.5441 113.9700  123.9900 112.1700  1.5414
IC CG1  CA   *CB  HB    1.5441 113.9700 -119.1700 107.5700  1.1178
IC CA   CB   CG1  HG11  1.5660 113.9700  177.8300 110.3000  1.1114
IC HG11 CB   *CG1 HG12  1.1114 110.3000  119.2500 111.6700  1.1097
IC HG11 CB   *CG1 HG13  1.1114 110.3000 -119.4900 110.7000  1.1110
IC CA   CB   CG2  HG21  1.5660 112.1700 -177.7800 110.7100  1.1108
IC HG21 CB   *CG2 HG22  1.1108 110.7100  120.0800 110.5600  1.1115
IC HG21 CB   *CG2 HG23  1.1108 110.7100 -119.5500 111.2300  1.1098

RESI MORP         1.000    !APT Charge (B3LYP/6-31G* in the gaseous phase) 
GROUP
ATOM C    C6R    -0.022266      
ATOM C1   C6R    -0.077143 
ATOM C2   CT      0.057021 
ATOM C3   CT      0.095423 
ATOM C4   C6R     0.551114 
ATOM C5   C6R     0.335119 
ATOM C6   CT      0.396790 
ATOM C7   CT      0.459481 
ATOM C8   CUA1   -0.048859 
ATOM C9   CUA1   -0.070309 
ATOM C10  CT      0.336416 
ATOM C11  CT      0.108604 
ATOM C12  C6R    -0.057930 
ATOM C13  C6R    -0.058164 
ATOM C14  CT      0.043074 
ATOM C15  CT      0.224903 
ATOM C16  CT      0.213239 
ATOM O    OT     -0.714333 
ATOM O1   OE     -0.711728 
ATOM O2   OT     -0.588836 
ATOM N    NT     -0.359440 
ATOM H    HA      0.034776 
ATOM H1   HA      0.036164 
ATOM H2   HO      0.318020 
ATOM H3   HA     -0.006338 
ATOM H4   HA     -0.030700 
ATOM H5   HA      0.057530 
ATOM H6   HA      0.042255 
ATOM H7   HA      0.046955 
ATOM H8   HA     -0.081605 
ATOM H9   HA      0.019728 
ATOM H10  HA      0.047522 
ATOM H11  HO      0.306122 
ATOM H12  HA     -0.043592 
ATOM H13  HA     -0.030881 
ATOM H14  HA     -0.028897 
ATOM H15  HA      0.049799 
ATOM H16  HA      0.005325 
ATOM H17  HA      0.021699 
ATOM H18  HA     -0.031824 
ATOM H19  HC      0.155769 
BOND C C1
BOND C C12
BOND C H1
BOND C1 C4
BOND C1 H
BOND C2 C3
BOND C2 C6
BOND C2 C13
BOND C2 C14
BOND C3 C9
BOND C3 C10
BOND C3 H8
BOND C4 C5
BOND C4 O
BOND C5 C13
BOND C5 O1
BOND C6 C7
BOND C6 O1
BOND C6 H13
BOND C7 C8
BOND C7 O2
BOND C7 H12
BOND C8 C9
BOND C8 H10
BOND C9 H9
BOND C10 C11
BOND C10 N
BOND C10 H14
BOND C11 C12
BOND C11 H3
BOND C11 H4
BOND C12 C13
BOND C14 C15
BOND C14 H17
BOND C14 H18
BOND C15 N
BOND C15 H15
BOND C15 H16
BOND C16 N
BOND C16 H5
BOND C16 H6
BOND C16 H7
BOND O H2
BOND O2 H11
BOND N H19
IMPH C C1 C12 H1
IMPH C1 C C4 H
IMPH C4 C1 C5 O
IMPH C5 C4 C13 O1
IMPH C8 C7 H10 C9
IMPH C9 C3 H9 C8
IMPH C12 C C13 C11
IMPH C13 C5 C12 C2
IC C12 C  C1 C4   1.40 120.40  -3.30 122.19   1.41
IC H1  C  C1 C4   1.09 118.91 175.04 122.19   1.41
IC C12 C  C1 H   1.40 120.40 -179.85 119.17   1.09
IC C1  C12 *C H1   1.40 120.40 -178.31 120.67   1.09
IC C C4 *C1 H   1.40 122.19 -176.56 118.55   1.09
IC C C1  C4 C5   1.40 122.19   3.04 116.40   1.40
IC H C1  C4 C5   1.09 118.55 179.61 116.40   1.40
IC C C1  C4 O   1.40 122.19 -175.29 125.02   1.36
IC C1 C5 *C4 O   1.41 116.40 -178.45 118.56   1.36
IC C1 C4  C5 C13   1.41 116.40   2.13 120.83   1.38
IC O C4  C5 C13   1.36 118.56 -179.42 120.83   1.38
IC C1 C4  C5 O1   1.41 116.40 -173.73 126.42   1.37
IC C4 C13 *C5 O1   1.40 120.83 176.40 112.64   1.37
IC C4 C5  C13 C2   1.40 120.83 179.58 109.26   1.51
IC O1 C5  C13 C2   1.37 112.64  -4.02 109.26   1.51
IC C4 C5  C13 C12   1.40 120.83  -7.41 123.13   1.39
IC C2 C5 *C13 C12   1.51 109.26 -173.01 123.13   1.39
IC C5 C13  C2 C3   1.38 109.26 136.51 106.87   1.55
IC C12 C13  C2 C3   1.39 127.19 -36.14 106.87   1.55
IC C5 C13  C2 C6   1.38 109.26  14.43 100.63   1.56
IC C5 C13  C2 C14   1.38 109.26 -103.88 111.90   1.55
IC C6 C2  C3 C9   1.56 116.49  44.91 110.81   1.51
IC C13 C2  C3 C9   1.51 106.87 -66.59 110.81   1.51
IC C14 C2  C3 C9   1.55 109.30 172.14 110.81   1.51
IC C6 C2  C3 C10   1.56 116.49 169.04 107.05   1.55
IC C6 C2  C3 H8   1.56 116.49 -75.27 109.79   1.11
IC C2 C3  C9 C8   1.55 110.81 -36.77 119.77   1.33
IC C10 C3  C9 C8   1.55 113.41 -157.19 119.77   1.33
IC H8 C3  C9 C8   1.11 108.78  84.01 119.77   1.33
IC C2 C3  C9 H9   1.55 110.81 143.98 118.93   1.09
IC C3 C8 *C9 H9   1.51 119.77 -179.23 121.30   1.09
IC C3 C9  C8 C7   1.51 119.77  -4.18 122.70   1.52
IC H9 C9  C8 C7   1.09 121.30 175.04 122.70   1.52
IC C3 C9  C8 H10   1.51 119.77 -178.88 121.42   1.09
IC C7 C9 *C8 H10   1.52 122.70 174.69 121.42   1.09
IC C9 C8  C7 C6   1.33 122.70  36.82 113.36   1.56
IC H10 C8  C7 C6   1.09 115.69 -148.20 113.36   1.56
IC C9 C8  C7 O2   1.33 122.70 164.29 113.24   1.41
IC C9 C8  C7 H12   1.33 122.70 -79.99 106.72   1.10
IC C8 C7  C6 C2   1.52 113.36 -24.75 114.18   1.56
IC O2 C7  C6 C2   1.41 110.90 -153.42 114.18   1.56
IC H12 C7  C6 C2   1.10 106.41  92.24 114.18   1.56
IC C8 C7  C6 O1   1.52 113.36  93.59 109.18   1.46
IC C8 C7  C6 H13   1.52 113.36 -152.07 109.22   1.09
IC C7 C6  C2 C3   1.56 114.18 -14.24 116.49   1.55
IC O1 C6  C2 C3   1.46 105.93 -134.41 116.49   1.55
IC H13 C6  C2 C3   1.09 112.79 111.22 116.49   1.55
IC C7 C6  C2 C13   1.56 114.18 100.81 100.63   1.51
IC C7 C6  C2 C14   1.56 114.18 -140.46 111.32   1.55
IC C2 C6  O1 C5   1.56 105.93  18.28 107.56   1.37
IC C7 C6  O1 C5   1.56 109.18 -105.10 107.56   1.37
IC H13 C6  O1 C5   1.09 105.04 137.87 107.56   1.37
IC C6 O1  C5 C4   1.46 107.56 166.78 126.42   1.40
IC C6 O1  C5 C13   1.46 107.56  -9.38 112.64   1.38
IC C6 C7  O2 H11   1.56 110.90  39.76 107.09   0.97
IC C8 C7  O2 H11   1.52 113.24 -88.98 107.09   0.97
IC H12 C7  O2 H11   1.10 105.57 154.62 107.09   0.97
IC C2 C3  C10 C11   1.55 107.05 -59.59 115.20   1.55
IC C9 C3  C10 C11   1.51 113.41  62.93 115.20   1.55
IC H8 C3  C10 C11   1.11 106.90 -177.19 115.20   1.55
IC C2 C3  C10 N   1.55 107.05  65.27 106.27   1.55
IC C2 C3  C10 H14   1.55 107.05 176.66 109.87   1.09
IC C3 C10  C11 C12   1.55 115.20  31.38 114.28   1.52
IC N C10  C11 C12   1.55 112.16 -90.35 114.28   1.52
IC H14 C10  C11 C12   1.09 109.15 155.51 114.28   1.52
IC C3 C10  C11 H3   1.55 115.20 -87.81 105.67   1.10
IC C3 C10  C11 H4   1.55 115.20 159.69 110.56   1.10
IC C10 C11  C12 C   1.55 114.28 -174.04 124.41   1.40
IC H3 C11  C12 C   1.10 108.48 -56.44 124.41   1.40
IC H4 C11  C12 C   1.10 112.62  58.70 124.41   1.40
IC C10 C11  C12 C13   1.55 114.28  -4.17 118.25   1.39
IC C C11 *C12 C13   1.40 124.41 -169.87 118.25   1.39
IC C11 C12  C C1   1.52 124.41 168.38 120.40   1.40
IC C13 C12  C C1   1.39 116.61  -1.64 120.40   1.40
IC C11 C12  C H1   1.52 124.41  -9.93 120.67   1.09
IC C C12  C13 C2   1.40 116.61 178.69 127.19   1.51
IC C11 C12  C13 C2   1.52 118.25   8.03 127.19   1.51
IC C C12  C13 C5   1.40 116.61   6.98 123.13   1.38
IC C3 C10  N C15   1.55 106.27 -62.42 112.38   1.52
IC C11 C10  N C15   1.55 112.16  64.30 112.38   1.52
IC H14 C10  N C15   1.09 103.53 -178.16 112.38   1.52
IC C3 C10  N C16   1.55 106.27 168.19 114.43   1.50
IC C3 C10  N H19   1.55 106.27  52.23 104.45   1.03
IC C10 N  C15 C14   1.55 112.38  55.29 110.45   1.52
IC C16 N  C15 C14   1.50 112.14 -174.15 110.45   1.52
IC H19 N  C15 C14   1.03 106.17 -58.31 110.45   1.52
IC C10 N  C15 H15   1.55 112.38 -66.06 106.34   1.09
IC C10 N  C15 H16   1.55 112.38 177.75 106.87   1.09
IC N C15  C14 C2   1.52 110.45 -51.69 112.14   1.55
IC H15 C15  C14 C2   1.09 111.68  66.43 112.14   1.55
IC H16 C15  C14 C2   1.09 112.33 -170.89 112.14   1.55
IC N C15  C14 H17   1.52 110.45 -173.32 107.70   1.09
IC N C15  C14 H18   1.52 110.45  70.66 109.96   1.10
IC C15 C14  C2 C3   1.52 112.14  57.03 109.30   1.55
IC H17 C14  C2 C3   1.09 110.38 177.12 109.30   1.55
IC H18 C14  C2 C3   1.10 109.70 -65.46 109.30   1.55
IC C15 C14  C2 C6   1.52 112.14 -172.87 111.32   1.56
IC C15 C14  C2 C13   1.52 112.14 -61.14 111.90   1.51
IC C10 N  C16 H7   1.55 114.43 -48.67 109.07   1.09
IC C15 N  C16 H7   1.52 112.14 -178.18 109.07   1.09
IC H19 N  C16 H7   1.03 106.42  66.14 109.07   1.09
IC C10 N  C16 H5   1.55 114.43  71.91 109.42   1.09
IC C10 N  C16 H6   1.55 114.43 -168.61 108.51   1.09
IC C1 C4  O H2   1.41 125.02   0.39 109.89   0.97
IC C5 C4  O H2   1.40 118.56 -177.90 109.89   0.97
patch first none last none

RESI M4X          1.00
GROUP
ATOM N    NN2B   -0.652445 !N5R taken from GUA (nucleic acids, top_all27_na.rtf)
ATOM C    CN2     0.494706 !C5R taken from GUA
ATOM N1   NN4    -0.533864 !N5R taken from GUA (nucleic acids)
ATOM C1   CPT     0.068066 !CR56 taken from TRP
ATOM C2   CA      0.107794 !C6R taken from TRP
ATOM H    HA      0.125657
ATOM C3   CPT    -0.210375 !C6R taken from TRP
ATOM N2   NO2     1.282195 !NO2 equal to NC2 of ARG
ATOM O    O      -0.668536
ATOM O1   O      -0.654705
ATOM C4   CA     -0.009673 !C6R taken from TRP
ATOM H1   HA      0.109624
ATOM C5   CA     -0.083685 !C6R taken from TRP
ATOM H2   HA      0.019111
ATOM C6   CPT     0.258697 !CR56 taken from TRP
ATOM C7   CT      0.401855
ATOM H3   HA     -0.026149
ATOM H4   HA      0.020874
ATOM C8   CT      0.204584
ATOM H5   HA      0.059784
ATOM H6   HA      0.021733
ATOM N3   NT     -0.381876 !NT equal to NH3 of LYS
ATOM H7   HC      0.150700
ATOM C9   CT      0.294512
ATOM H8   HA      0.010643
ATOM H9   HA      0.005549
ATOM C10  CT     -0.018042
ATOM H10  HA      0.047288
ATOM H11  HA      0.032204
ATOM H12  HA      0.025606
ATOM C11  CT      0.262835
ATOM H13  HA      0.015369
ATOM H14  HA      0.039782
ATOM C12  CT      0.009819
ATOM H15  HA      0.044894
ATOM H16  HA      0.014087
ATOM H17  HA      0.015648
ATOM C13  CT      0.127742
ATOM H18  HA     -0.036188
ATOM H19  HA      0.009889
ATOM C14  CA     -0.095523 !C6R2 taken from TYR
ATOM C15  CA      0.032802 !C6R2 taken from TYR
ATOM H20  HA      0.033340
ATOM C16  CA     -0.197898 !C6R2 taken from TYR
ATOM H21  HA      0.052389
ATOM C17  CA      0.669180 !C6R8 taken from TYR
ATOM C18  CA     -0.176043 !C6R2 taken from TYR
ATOM H22  HA      0.057806
ATOM C19  CA     -0.000309 !C6R2 taken from TYR
ATOM H23  HA      0.057516
ATOM O2   OH1    -1.002794 !OE taken from TYR
ATOM C20  CT      0.668981
ATOM H24  HA     -0.091055
ATOM H25  HA     -0.059793
ATOM C21  CT      0.039733
ATOM H26  HA     -0.004759
ATOM H27  HA     -0.001486
ATOM H28  HA      0.012200
BOND N C
BOND N C6
BOND N C7
BOND C N1
BOND C C13
BOND N1 C1
BOND C1 C2
BOND C1 C6
BOND C2 H
BOND C2 C3
BOND C3 N2
BOND C3 C4
BOND N2 O
BOND N2 O1
BOND C4 H1
BOND C4 C5
BOND C5 H2
BOND C5 C6
BOND C7 H3
BOND C7 H4
BOND C7 C8
BOND C8 H5
BOND C8 H6
BOND C8 N3
BOND N3 H7
BOND N3 C9
BOND N3 C11
BOND C9 H8
BOND C9 H9
BOND C9 C10
BOND C10 H10
BOND C10 H11
BOND C10 H12
BOND C11 H13
BOND C11 H14
BOND C11 C12
BOND C12 H15
BOND C12 H16
BOND C12 H17
BOND C13 H18
BOND C13 H19
BOND C13 C14
BOND C14 C15
BOND C14 C19
BOND C15 H20
BOND C15 C16
BOND C16 H21
BOND C16 C17
BOND C17 C18
BOND C17 O2
BOND C18 H22
BOND C18 C19
BOND C19 H23
BOND O2 C20
BOND C20 H24
BOND C20 H25
BOND C20 C21
BOND C21 H26
BOND C21 H27
BOND C21 H28
IMPH N C C6 C7
IMPH C N N1 C13
IMPH C1 N1 C2 C6
IMPH C2 C1 C3 H
IMPH C3 C2 C4 N2
IMPH N2 O O1 C3
IMPH C4 C3 C5 H1
IMPH C5 C4 C6 H2
IMPH C6 N C5 C1
IMPH C14 C15 C19 C13
IMPH C15 C14 C16 H20
IMPH C16 C15 C17 H21
IMPH C17 C16 C18 O2
IMPH C18 C17 C19 H22
IMPH C19 C14 C18 H23
IC C6 N  C N1   1.39 106.43   0.07 112.44   1.31
IC C7 N  C N1   1.45 127.93 174.25 112.44   1.31
IC C6 N  C C13   1.39 106.43 179.31 123.44   1.50
IC C C6 *N C7   1.41 106.43 -174.37 125.36   1.45
IC N N1 *C C13   1.41 112.44 -179.24 124.12   1.50
IC N C  N1 C1   1.41 112.44   0.03 105.93   1.39
IC C13 C  N1 C1   1.50 124.12 -179.21 105.93   1.39
IC C N1  C1 C2   1.31 105.93 179.67 129.44   1.39
IC C N1  C1 C6   1.31 105.93  -0.12 110.33   1.41
IC N1 C2 *C1 C6   1.39 129.44 179.77 120.23   1.41
IC N1 C1  C2 C3   1.39 129.44 -179.86 116.59   1.39
IC C6 C1  C2 C3   1.41 120.23  -0.09 116.59   1.39
IC N1 C1  C2 H   1.39 129.44   0.14 122.28   1.08
IC C1 H *C2 C3   1.39 122.28 -180.00 121.13   1.39
IC C1 C2  C3 N2   1.39 116.59 -179.61 118.44   1.48
IC H C2  C3 N2   1.08 121.13   0.38 118.44   1.48
IC C1 C2  C3 C4   1.39 116.59   0.43 123.49   1.40
IC C2 N2 *C3 C4   1.39 118.44 179.96 118.07   1.40
IC C2 C3  N2 O   1.39 118.44 179.38 117.42   1.23
IC C4 C3  N2 O   1.40 118.07  -0.66 117.42   1.23
IC C2 C3  N2 O1   1.39 118.44  -0.43 117.49   1.23
IC C3 O *N2 O1   1.48 117.42 179.79 125.09   1.23
IC C2 C3  C4 C5   1.39 123.49  -0.40 120.10   1.39
IC N2 C3  C4 C5   1.48 118.07 179.64 120.10   1.39
IC C2 C3  C4 H1   1.39 123.49 179.34 118.60   1.08
IC C3 H1 *C4 C5   1.40 118.60 179.74 121.29   1.39
IC C3 C4  C5 C6   1.40 120.10   0.00 117.01   1.40
IC H1 C4  C5 C6   1.08 121.29 -179.73 117.01   1.40
IC C3 C4  C5 H2   1.40 120.10 178.92 120.18   1.09
IC C4 H2 *C5 C6   1.39 120.18 178.85 122.81   1.40
IC C4 C5  C6 N   1.39 117.01 179.49 132.55   1.39
IC H2 C5  C6 N   1.09 122.81   0.61 132.55   1.39
IC C4 C5  C6 C1   1.39 117.01   0.33 122.58   1.41
IC N C1 *C6 C5   1.39 104.87 179.36 122.58   1.40
IC C1 C6  N C   1.41 104.87  -0.14 106.43   1.41
IC C5 C6  N C   1.40 132.55 -179.40 106.43   1.41
IC C1 C6  N C7   1.41 104.87 -174.50 125.36   1.45
IC N C6  C1 N1   1.39 104.87   0.16 110.33   1.39
IC C5 C6  C1 N1   1.40 122.58 179.52 110.33   1.39
IC N C6  C1 C2   1.39 104.87 -179.65 120.23   1.39
IC N C  C13 C14   1.41 123.44  64.52 114.98   1.52
IC N1 C  C13 C14   1.31 124.12 -116.32 114.98   1.52
IC N C  C13 H18   1.41 123.44 -59.57 109.91   1.10
IC N C  C13 H19   1.41 123.44 -173.62 105.23   1.09
IC C C13  C14 C15   1.50 114.98 -134.96 121.14   1.40
IC H18 C13  C14 C15   1.10 109.51 -10.66 121.14   1.40
IC H19 C13  C14 C15   1.09 110.53 106.10 121.14   1.40
IC C C13  C14 C19   1.50 114.98  47.20 120.93   1.41
IC C13 C15 *C14 C19   1.52 121.14 177.90 117.90   1.41
IC C13 C14  C15 C16   1.52 121.14 -178.20 121.76   1.40
IC C19 C14  C15 C16   1.41 117.90  -0.30 121.76   1.40
IC C13 C14  C15 H20   1.52 121.14   0.07 119.61   1.09
IC C14 H20 *C15 C16   1.40 119.61 178.32 118.61   1.40
IC C14 C15  C16 C17   1.40 121.76  -0.13 119.68   1.40
IC H20 C15  C16 C17   1.09 118.61 -178.42 119.68   1.40
IC C14 C15  C16 H21   1.40 121.76 177.92 119.35   1.08
IC C15 H21 *C16 C17   1.40 119.35 178.03 120.95   1.40
IC C15 C16  C17 C18   1.40 119.68   0.07 119.06   1.41
IC H21 C16  C17 C18   1.08 120.95 -177.95 119.06   1.41
IC C15 C16  C17 O2   1.40 119.68 -179.72 125.04   1.36
IC C16 C18 *C17 O2   1.40 119.06 179.81 115.89   1.36
IC C16 C17  C18 C19   1.40 119.06   0.44 120.44   1.39
IC O2 C17  C18 C19   1.36 115.89 -179.76 120.44   1.39
IC C16 C17  C18 H22   1.40 119.06 178.05 118.36   1.09
IC C17 H22 *C18 C19   1.41 118.36 177.60 121.16   1.39
IC C17 C18  C19 C14   1.41 120.44  -0.90 121.16   1.41
IC H22 C18  C19 C14   1.09 121.16 -178.44 121.16   1.41
IC C17 C18  C19 H23   1.41 120.44 177.86 119.33   1.09
IC C14 C18 *C19 H23   1.41 121.16 178.76 119.33   1.09
IC C18 C19  C14 C13   1.39 121.16 178.72 120.93   1.52
IC H23 C19  C14 C13   1.09 119.50  -0.03 120.93   1.52
IC C18 C19  C14 C15   1.39 121.16   0.81 117.90   1.40
IC C16 C17  O2 C20   1.40 125.04  -9.75 119.18   1.44
IC C18 C17  O2 C20   1.41 115.89 170.46 119.18   1.44
IC C17 O2  C20 C21   1.36 119.18 -174.28 107.57   1.52
IC C17 O2  C20 H24   1.36 119.18  64.93 109.58   1.10
IC C17 O2  C20 H25   1.36 119.18 -53.33 109.34   1.10
IC O2 C20  C21 H26   1.44 107.57 -179.76 109.85   1.09
IC H24 C20  C21 H26   1.10 111.02 -59.87 109.85   1.09
IC H25 C20  C21 H26   1.10 111.27  60.51 109.85   1.09
IC O2 C20  C21 H27   1.44 107.57 -59.83 110.93   1.09
IC O2 C20  C21 H28   1.44 107.57  60.58 110.67   1.09
IC C N  C7 C8   1.41 127.93 -96.04 109.30   1.54
IC C6 N  C7 C8   1.39 125.36  77.11 109.30   1.54
IC C N  C7 H3   1.41 127.93 142.49 108.97   1.10
IC C N  C7 H4   1.41 127.93  25.35 108.36   1.09
IC N C7  C8 N3   1.45 109.30 -172.26 114.10   1.52
IC H3 C7  C8 N3   1.10 111.01 -52.03 114.10   1.52
IC H4 C7  C8 N3   1.09 111.24  68.12 114.10   1.52
IC N C7  C8 H5   1.45 109.30  66.68 110.11   1.09
IC N C7  C8 H6   1.45 109.30 -53.10 109.36   1.09
IC C7 C8  N3 H7   1.54 114.10  51.17 107.00   1.03
IC H5 C8  N3 H7   1.09 107.56 173.63 107.00   1.03
IC H6 C8  N3 H7   1.09 106.52 -69.59 107.00   1.03
IC C7 C8  N3 C9   1.54 114.10 165.66 111.33   1.53
IC C7 C8  N3 C11   1.54 114.10 -65.05 112.41   1.52
IC C8 N3  C9 H8   1.52 111.33 -55.70 105.28   1.09
IC H7 N3  C9 H8   1.03 105.24  59.88 105.28   1.09
IC C11 N3  C9 H8   1.52 113.99 175.86 105.28   1.09
IC C8 N3  C9 H9   1.52 111.33 -169.92 106.05   1.09
IC C8 N3  C9 C10   1.52 111.33  66.80 114.29   1.52
IC N3 C9  C10 H10   1.53 114.29 -178.62 107.56   1.09
IC H8 C9  C10 H10   1.09 111.35 -59.49 107.56   1.09
IC H9 C9  C10 H10   1.09 111.53  61.11 107.56   1.09
IC N3 C9  C10 H11   1.53 114.29 -60.35 112.87   1.09
IC N3 C9  C10 H12   1.53 114.29  63.22 112.81   1.09
IC C8 N3  C11 H13   1.52 112.41  56.04 105.75   1.09
IC H7 N3  C11 H13   1.03 106.22 -60.66 105.75   1.09
IC C9 N3  C11 H13   1.53 113.99 -176.07 105.75   1.09
IC C8 N3  C11 H14   1.52 112.41 -58.26 106.52   1.09
IC C8 N3  C11 C12   1.52 112.41 176.93 113.38   1.52
IC N3 C11  C12 H15   1.52 113.38 -172.07 108.10   1.09
IC H13 C11  C12 H15   1.09 110.24 -53.74 108.10   1.09
IC H14 C11  C12 H15   1.09 112.92  66.66 108.10   1.09
IC N3 C11  C12 H16   1.52 113.38 -54.23 112.12   1.10
IC N3 C11  C12 H17   1.52 113.38  69.28 112.99   1.09
patch first none last none

RESI NITA               1.000 ! APT atomic charges (B3LYP/6-31G*)
GROUP
ATOM N NN2B            -0.648147 !N5R taken from GUA (nucleic acids)
ATOM C CN2              0.493578 !C5R taken from GUA
ATOM N1 NN4            -0.525889 !N5R taken from GUA (nucleic acids)
ATOM C1 CPT             0.067900 !CR56 taken from TRP
ATOM C2 CA              0.103726 !C6R taken from TRP
ATOM H HA               0.125984
ATOM C3 CPT            -0.203936 !C6R taken from TRP
ATOM N2 NO2             1.270556 !NO2 equal to NC2 of ARG
ATOM O O               -0.663035
ATOM O1 O              -0.650183
ATOM C4 CA             -0.008300 !C6R taken from TRP
ATOM H1 HA              0.110355
ATOM C5 CA             -0.082533 !C6R taken from TRP
ATOM H2 HA              0.018493
ATOM C6 CPT             0.249568 !CR56 taken from TRP
ATOM C7 CT              0.402137
ATOM H3 HA             -0.022985
ATOM H4 HA              0.018506
ATOM C8 CT              0.207550
ATOM H5 HA              0.054663
ATOM H6 HA              0.022575
ATOM N3 NT             -0.385652 !NT equal to NH3 of LYS
ATOM H7 HC              0.151687
ATOM C9 CT              0.296766
ATOM H8 HA              0.010800
ATOM H9 HA              0.006632
ATOM C10 CT            -0.017057
ATOM H10 HA             0.049757
ATOM H11 HA             0.028199
ATOM H12 HA             0.027065
ATOM C11 CT             0.266196
ATOM H13 HA             0.015179
ATOM H14 HA             0.040472
ATOM C12 CT             0.010282
ATOM H15 HA             0.046360
ATOM H16 HA             0.014295
ATOM H17 HA             0.016189
ATOM C13 CT             0.096096
ATOM H18 HA            -0.031538
ATOM H19 HA             0.025473
ATOM C14 CA             0.034791 !C6R2 taken from TYR
ATOM C15 CA            -0.081856 !C6R2 taken from TYR
ATOM H20 HA             0.037799
ATOM C16 CA            -0.019019 !C6R2 taken from TYR
ATOM H21 HA             0.034027
ATOM C17 CA            -0.048025 !C6R8 taken from TYR
ATOM C18 CA            -0.004577 !C6R2 taken from TYR
ATOM H22 HA             0.038205
ATOM C19 CA            -0.099641 !C6R2 taken from TYR
ATOM H23 HA             0.060874
ATOM H24 HA             0.039638
BOND N C
BOND N C6
BOND N C7
BOND C N1
BOND C C13
BOND N1 C1
BOND C1 C2
BOND C1 C6
BOND C2 H
BOND C2 C3
BOND C3 N2
BOND C3 C4
BOND N2 O
BOND N2 O1
BOND C4 H1
BOND C4 C5
BOND C5 H2
BOND C5 C6
BOND C7 H3
BOND C7 H4
BOND C7 C8
BOND C8 H5
BOND C8 H6
BOND C8 N3
BOND N3 H7
BOND N3 C9
BOND N3 C11
BOND C9 H8
BOND C9 H9
BOND C9 C10
BOND C10 H10
BOND C10 H11
BOND C10 H12
BOND C11 H13
BOND C11 H14
BOND C11 C12
BOND C12 H15
BOND C12 H16
BOND C12 H17
BOND C13 H18
BOND C13 H19
BOND C13 C14
BOND C14 C15
BOND C14 C19
BOND C15 H20
BOND C15 C16
BOND C16 H21
BOND C16 C17
BOND C17 C18
BOND C17 H24
BOND C18 H22
BOND C18 C19
BOND C19 H23
IMPH N C C6 C7
IMPH C N N1 C13
IMPH C1 N1 C2 C6
IMPH C2 C1 C3 H
IMPH C3 C2 C4 N2
IMPH N2 O O1 C3
IMPH C4 C3 C5 H1
IMPH C5 C4 C6 H2
IMPH C6 N C5 C1
IMPH C14 C15 C19 C13
IMPH C15 C14 C16 H20
IMPH C16 C15 C17 H21
IMPH C17 C16 C18 H24
IMPH C18 C17 C19 H22
IMPH C19 C14 C18 H23
IC C6 N  C N1   1.39 106.43   0.07 112.44   1.31
IC C7 N  C N1   1.45 127.93 174.25 112.44   1.31
IC C6 N  C C13   1.39 106.43 179.31 123.44   1.50
IC C C6 *N C7   1.41 106.43 -174.37 125.36   1.45
IC N N1 *C C13   1.41 112.44 -179.24 124.12   1.50
IC N C  N1 C1   1.41 112.44   0.03 105.93   1.39
IC C13 C  N1 C1   1.50 124.12 -179.21 105.93   1.39
IC C N1  C1 C2   1.31 105.93 179.67 129.44   1.39
IC C N1  C1 C6   1.31 105.93  -0.12 110.33   1.41
IC N1 C2 *C1 C6   1.39 129.44 179.77 120.23   1.41
IC N1 C1  C2 C3   1.39 129.44 -179.86 116.59   1.39
IC C6 C1  C2 C3   1.41 120.23  -0.09 116.59   1.39
IC N1 C1  C2 H   1.39 129.44   0.14 122.28   1.08
IC C1 H *C2 C3   1.39 122.28 -180.00 121.13   1.39
IC C1 C2  C3 N2   1.39 116.59 -179.61 118.44   1.48
IC H C2  C3 N2   1.08 121.13   0.38 118.44   1.48
IC C1 C2  C3 C4   1.39 116.59   0.43 123.49   1.40
IC C2 N2 *C3 C4   1.39 118.44 179.96 118.07   1.40
IC C2 C3  N2 O   1.39 118.44 179.38 117.42   1.23
IC C4 C3  N2 O   1.40 118.07  -0.66 117.42   1.23
IC C2 C3  N2 O1   1.39 118.44  -0.43 117.49   1.23
IC C3 O *N2 O1   1.48 117.42 179.79 125.09   1.23
IC C2 C3  C4 C5   1.39 123.49  -0.40 120.10   1.39
IC N2 C3  C4 C5   1.48 118.07 179.64 120.10   1.39
IC C2 C3  C4 H1   1.39 123.49 179.34 118.60   1.08
IC C3 H1 *C4 C5   1.40 118.60 179.74 121.29   1.39
IC C3 C4  C5 C6   1.40 120.10   0.00 117.01   1.40
IC H1 C4  C5 C6   1.08 121.29 -179.73 117.01   1.40
IC C3 C4  C5 H2   1.40 120.10 178.92 120.18   1.09
IC C4 H2 *C5 C6   1.39 120.18 178.85 122.81   1.40
IC C4 C5  C6 N   1.39 117.01 179.49 132.55   1.39
IC H2 C5  C6 N   1.09 122.81   0.61 132.55   1.39
IC C4 C5  C6 C1   1.39 117.01   0.33 122.58   1.41
IC N C1 *C6 C5   1.39 104.87 179.36 122.58   1.40
IC C1 C6  N C   1.41 104.87  -0.14 106.43   1.41
IC C5 C6  N C   1.40 132.55 -179.40 106.43   1.41
IC C1 C6  N C7   1.41 104.87 -174.50 125.36   1.45
IC N C6  C1 N1   1.39 104.87   0.16 110.33   1.39
IC C5 C6  C1 N1   1.40 122.58 179.52 110.33   1.39
IC N C6  C1 C2   1.39 104.87 -179.65 120.23   1.39
IC N C  C13 C14   1.41 123.44  64.52 114.98   1.52
IC N1 C  C13 C14   1.31 124.12 -116.32 114.98   1.52
IC N C  C13 H18   1.41 123.44 -59.57 109.91   1.10
IC N C  C13 H19   1.41 123.44 -173.62 105.23   1.09
IC C C13  C14 C15   1.50 114.98 -134.96 121.14   1.40
IC H18 C13  C14 C15   1.10 109.51 -10.66 121.14   1.40
IC H19 C13  C14 C15   1.09 110.53 106.10 121.14   1.40
IC C C13  C14 C19   1.50 114.98  47.20 120.93   1.41
IC C13 C15 *C14 C19   1.52 121.14 177.90 117.90   1.41
IC C13 C14  C15 C16   1.52 121.14 -178.20 121.76   1.40
IC C19 C14  C15 C16   1.41 117.90  -0.30 121.76   1.40
IC C13 C14  C15 H20   1.52 121.14   0.07 119.61   1.09
IC C14 H20 *C15 C16   1.40 119.61 178.32 118.61   1.40
IC C14 C15  C16 C17   1.40 121.76  -0.13 119.68   1.40
IC H20 C15  C16 C17   1.09 118.61 -178.42 119.68   1.40
IC C14 C15  C16 H21   1.40 121.76 177.92 119.35   1.08
IC C15 H21 *C16 C17   1.40 119.35 178.03 120.95   1.40
IC C15 C16  C17 C18   1.40 119.68   0.07 119.06   1.41
IC H21 C16  C17 C18   1.08 120.95 -177.95 119.06   1.41
IC C15 C16  C17 H24   1.40 119.68 -179.89 120.46   1.09
IC C16 C18 *C17 H24   1.40 119.06 179.96 120.48   1.09
IC C16 C17  C18 C19   1.40 119.06   0.44 120.44   1.39
IC H24 C17  C18 C19   1.09 120.48 -179.60 120.44   1.39
IC C16 C17  C18 H22   1.40 119.06 178.05 118.36   1.09
IC C17 H22 *C18 C19   1.41 118.36 177.60 121.16   1.39
IC C17 C18  C19 C14   1.41 120.44  -0.90 121.16   1.41
IC H22 C18  C19 C14   1.09 121.16 -178.44 121.16   1.41
IC C17 C18  C19 H23   1.41 120.44 177.86 119.33   1.09
IC C14 C18 *C19 H23   1.41 121.16 178.76 119.33   1.09
IC C18 C19  C14 C13   1.39 121.16 178.72 120.93   1.52
IC H23 C19  C14 C13   1.09 119.50  -0.03 120.93   1.52
IC C18 C19  C14 C15   1.39 121.16   0.81 117.90   1.40
IC C N  C7 C8   1.41 127.93 -96.04 109.30   1.54
IC C6 N  C7 C8   1.39 125.36  77.11 109.30   1.54
IC C N  C7 H3   1.41 127.93 142.49 108.97   1.10
IC C N  C7 H4   1.41 127.93  25.35 108.36   1.09
IC N C7  C8 N3   1.45 109.30 -172.26 114.10   1.52
IC H3 C7  C8 N3   1.10 111.01 -52.03 114.10   1.52
IC H4 C7  C8 N3   1.09 111.24  68.12 114.10   1.52
IC N C7  C8 H5   1.45 109.30  66.68 110.11   1.09
IC N C7  C8 H6   1.45 109.30 -53.10 109.36   1.09
IC C7 C8  N3 H7   1.54 114.10  51.17 107.00   1.03
IC H5 C8  N3 H7   1.09 107.56 173.63 107.00   1.03
IC H6 C8  N3 H7   1.09 106.52 -69.59 107.00   1.03
IC C7 C8  N3 C9   1.54 114.10 165.66 111.33   1.53
IC C7 C8  N3 C11   1.54 114.10 -65.05 112.41   1.52
IC C8 N3  C9 H8   1.52 111.33 -55.70 105.28   1.09
IC H7 N3  C9 H8   1.03 105.24  59.88 105.28   1.09
IC C11 N3  C9 H8   1.52 113.99 175.86 105.28   1.09
IC C8 N3  C9 H9   1.52 111.33 -169.92 106.05   1.09
IC C8 N3  C9 C10   1.52 111.33  66.80 114.29   1.52
IC N3 C9  C10 H10   1.53 114.29 -178.62 107.56   1.09
IC H8 C9  C10 H10   1.09 111.35 -59.49 107.56   1.09
IC H9 C9  C10 H10   1.09 111.53  61.11 107.56   1.09
IC N3 C9  C10 H11   1.53 114.29 -60.35 112.87   1.09
IC N3 C9  C10 H12   1.53 114.29  63.22 112.81   1.09
IC C8 N3  C11 H13   1.52 112.41  56.04 105.75   1.09
IC H7 N3  C11 H13   1.03 106.22 -60.66 105.75   1.09
IC C9 N3  C11 H13   1.53 113.99 -176.07 105.75   1.09
IC C8 N3  C11 H14   1.52 112.41 -58.26 106.52   1.09
IC C8 N3  C11 C12   1.52 112.41 176.93 113.38   1.52
IC N3 C11  C12 H15   1.52 113.38 -172.07 108.10   1.09
IC H13 C11  C12 H15   1.09 110.24 -53.74 108.10   1.09
IC H14 C11  C12 H15   1.09 112.92  66.66 108.10   1.09
IC N3 C11  C12 H16   1.52 113.38 -54.23 112.12   1.10
IC N3 C11  C12 H17   1.52 113.38  69.28 112.99   1.09
patch first none last none

RESI METH               1.000 !APT atomic charges (B3LYP)
GROUP
ATOM N NN2B            -0.650559 !N5R taken from GUA (nucleic acids, top_all27_na.rtf)
ATOM C CN2              0.495498 !C5R taken from GUA
ATOM N1 NN4            -0.530885 !N5R taken from GUA (nucleic acids)
ATOM C1 CPT             0.069334 !CR56 taken from TRP
ATOM C2 CA              0.105062 !C6R taken from TRP
ATOM H HA               0.125735
ATOM C3 CPT            -0.206683 !C6R taken from TRP
ATOM N2 NO2             1.274795 !NO2 equal to NC2 of ARG
ATOM O O               -0.665179
ATOM O1 O              -0.651679
ATOM C4 CA             -0.009320 !C6R taken from TRP
ATOM H1 HA              0.110041
ATOM C5 CA             -0.082122 !C6R taken from TRP
ATOM H2 HA              0.018671
ATOM C6 CPT             0.253715 !CR56 taken from TRP
ATOM C7 CT              0.401988
ATOM H3 HA             -0.023380
ATOM H4 HA              0.019594
ATOM C8 CT              0.209655
ATOM H5 HA              0.054609
ATOM H6 HA              0.021619
ATOM N3 NT             -0.383349 !NT equal to NH3 of LYS
ATOM H7 HC              0.151518
ATOM C9 CT              0.293577
ATOM H8 HA              0.011052
ATOM H9 HA              0.006486
ATOM C10 CT            -0.016490
ATOM H10 HA             0.048246
ATOM H11 HA             0.029039
ATOM H12 HA             0.026291
ATOM C11 CT             0.265986
ATOM H13 HA             0.015017
ATOM H14 HA             0.040619
ATOM C12 CT             0.009514
ATOM H15 HA             0.046227
ATOM H16 HA             0.014148
ATOM H17 HA             0.015869
ATOM C13 CT             0.105825
ATOM H18 HA            -0.033332
ATOM H19 HA             0.018564
ATOM C14 CA            -0.004154 !C6R2 taken from TYR
ATOM C15 CA            -0.054715 !C6R2 taken from TYR
ATOM H20 HA             0.031835
ATOM C16 CA            -0.079240 !C6R2 taken from TYR
ATOM H21 HA             0.027597
ATOM C17 CA             0.094064 !C6R8 taken from TYR
ATOM C18 CA            -0.061047 !C6R2 taken from TYR
ATOM H22 HA             0.031972
ATOM C19 CA            -0.075748 !C6R2 taken from TYR
ATOM H23 HA             0.056580
ATOM C20 CT             0.049885
ATOM H24 HA            -0.009309
ATOM H25 HA            -0.007840
ATOM H26 HA            -0.005196
BOND N C
BOND N C6
BOND N C7
BOND C N1
BOND C C13
BOND N1 C1
BOND C1 C2
BOND C1 C6
BOND C2 H
BOND C2 C3
BOND C3 N2
BOND C3 C4
BOND N2 O
BOND N2 O1
BOND C4 H1
BOND C4 C5
BOND C5 H2
BOND C5 C6
BOND C7 H3
BOND C7 H4
BOND C7 C8
BOND C8 H5
BOND C8 H6
BOND C8 N3
BOND N3 H7
BOND N3 C9
BOND N3 C11
BOND C9 H8
BOND C9 H9
BOND C9 C10
BOND C10 H10
BOND C10 H11
BOND C10 H12
BOND C11 H13
BOND C11 H14
BOND C11 C12
BOND C12 H15
BOND C12 H16
BOND C12 H17
BOND C13 H18
BOND C13 H19
BOND C13 C14
BOND C14 C15
BOND C14 C19
BOND C15 H20
BOND C15 C16
BOND C16 H21
BOND C16 C17
BOND C17 C18
BOND C17 C20
BOND C18 H22
BOND C18 C19
BOND C19 H23
BOND C20 H24
BOND C20 H25
BOND C20 H26
IMPH N C C6 C7
IMPH C N N1 C13
IMPH C1 N1 C2 C6
IMPH C2 C1 C3 H
IMPH C3 C2 C4 N2
IMPH N2 O O1 C3
IMPH C4 C3 C5 H1
IMPH C5 C4 C6 H2
IMPH C6 N C5 C1
IMPH C14 C15 C19 C13
IMPH C15 C14 C16 H20
IMPH C16 C15 C17 H21
IMPH C17 C16 C18 C20
IMPH C18 C17 C19 H22
IMPH C19 C14 C18 H23
IC C6 N  C N1   1.39 106.43   0.07 112.44   1.31
IC C7 N  C N1   1.45 127.93 174.25 112.44   1.31
IC C6 N  C C13   1.39 106.43 179.31 123.44   1.50
IC C C6 *N C7   1.41 106.43 -174.37 125.36   1.45
IC N N1 *C C13   1.41 112.44 -179.24 124.12   1.50
IC N C  N1 C1   1.41 112.44   0.03 105.93   1.39
IC C13 C  N1 C1   1.50 124.12 -179.21 105.93   1.39
IC C N1  C1 C2   1.31 105.93 179.67 129.44   1.39
IC C N1  C1 C6   1.31 105.93  -0.12 110.33   1.41
IC N1 C2 *C1 C6   1.39 129.44 179.77 120.23   1.41
IC N1 C1  C2 C3   1.39 129.44 -179.86 116.59   1.39
IC C6 C1  C2 C3   1.41 120.23  -0.09 116.59   1.39
IC N1 C1  C2 H   1.39 129.44   0.14 122.28   1.08
IC C1 H *C2 C3   1.39 122.28 -180.00 121.13   1.39
IC C1 C2  C3 N2   1.39 116.59 -179.61 118.44   1.48
IC H C2  C3 N2   1.08 121.13   0.38 118.44   1.48
IC C1 C2  C3 C4   1.39 116.59   0.43 123.49   1.40
IC C2 N2 *C3 C4   1.39 118.44 179.96 118.07   1.40
IC C2 C3  N2 O   1.39 118.44 179.38 117.42   1.23
IC C4 C3  N2 O   1.40 118.07  -0.66 117.42   1.23
IC C2 C3  N2 O1   1.39 118.44  -0.43 117.49   1.23
IC C3 O *N2 O1   1.48 117.42 179.79 125.09   1.23
IC C2 C3  C4 C5   1.39 123.49  -0.40 120.10   1.39
IC N2 C3  C4 C5   1.48 118.07 179.64 120.10   1.39
IC C2 C3  C4 H1   1.39 123.49 179.34 118.60   1.08
IC C3 H1 *C4 C5   1.40 118.60 179.74 121.29   1.39
IC C3 C4  C5 C6   1.40 120.10   0.00 117.01   1.40
IC H1 C4  C5 C6   1.08 121.29 -179.73 117.01   1.40
IC C3 C4  C5 H2   1.40 120.10 178.92 120.18   1.09
IC C4 H2 *C5 C6   1.39 120.18 178.85 122.81   1.40
IC C4 C5  C6 N   1.39 117.01 179.49 132.55   1.39
IC H2 C5  C6 N   1.09 122.81   0.61 132.55   1.39
IC C4 C5  C6 C1   1.39 117.01   0.33 122.58   1.41
IC N C1 *C6 C5   1.39 104.87 179.36 122.58   1.40
IC C1 C6  N C   1.41 104.87  -0.14 106.43   1.41
IC C5 C6  N C   1.40 132.55 -179.40 106.43   1.41
IC C1 C6  N C7   1.41 104.87 -174.50 125.36   1.45
IC N C6  C1 N1   1.39 104.87   0.16 110.33   1.39
IC C5 C6  C1 N1   1.40 122.58 179.52 110.33   1.39
IC N C6  C1 C2   1.39 104.87 -179.65 120.23   1.39
IC N C  C13 C14   1.41 123.44  64.52 114.98   1.52
IC N1 C  C13 C14   1.31 124.12 -116.32 114.98   1.52
IC N C  C13 H18   1.41 123.44 -59.57 109.91   1.10
IC N C  C13 H19   1.41 123.44 -173.62 105.23   1.09
IC C C13  C14 C15   1.50 114.98 -134.96 121.14   1.40
IC H18 C13  C14 C15   1.10 109.51 -10.66 121.14   1.40
IC H19 C13  C14 C15   1.09 110.53 106.10 121.14   1.40
IC C C13  C14 C19   1.50 114.98  47.20 120.93   1.41
IC C13 C15 *C14 C19   1.52 121.14 177.90 117.90   1.41
IC C13 C14  C15 C16   1.52 121.14 -178.20 121.76   1.40
IC C19 C14  C15 C16   1.41 117.90  -0.30 121.76   1.40
IC C13 C14  C15 H20   1.52 121.14   0.07 119.61   1.09
IC C14 H20 *C15 C16   1.40 119.61 178.32 118.61   1.40
IC C14 C15  C16 C17   1.40 121.76  -0.13 119.68   1.40
IC H20 C15  C16 C17   1.09 118.61 -178.42 119.68   1.40
IC C14 C15  C16 H21   1.40 121.76 177.92 119.35   1.08
IC C15 H21 *C16 C17   1.40 119.35 178.03 120.95   1.40
IC C15 C16  C17 C18   1.40 119.68   0.07 119.06   1.41
IC H21 C16  C17 C18   1.08 120.95 -177.95 119.06   1.41
IC C15 C16  C17 C20   1.40 119.68 -179.89 120.46   1.53
IC C16 C18 *C17 C20   1.40 119.06 179.96 120.48   1.53
IC C16 C17  C18 C19   1.40 119.06   0.44 120.44   1.39
IC C20 C17  C18 C19   1.53 120.48 -179.60 120.44   1.39
IC C16 C17  C18 H22   1.40 119.06 178.05 118.36   1.09
IC C17 H22 *C18 C19   1.41 118.36 177.60 121.16   1.39
IC C17 C18  C19 C14   1.41 120.44  -0.90 121.16   1.41
IC H22 C18  C19 C14   1.09 121.16 -178.44 121.16   1.41
IC C17 C18  C19 H23   1.41 120.44 177.86 119.33   1.09
IC C14 C18 *C19 H23   1.41 121.16 178.76 119.33   1.09
IC C18 C19  C14 C13   1.39 121.16 178.72 120.93   1.52
IC H23 C19  C14 C13   1.09 119.50  -0.03 120.93   1.52
IC C18 C19  C14 C15   1.39 121.16   0.81 117.90   1.40
IC C16 C17  C20 H26   1.40 120.46 -60.03 109.50   1.09
IC C18 C17  C20 H26   1.41 120.48 120.01 109.50   1.09
IC C16 C17  C20 H24   1.40 120.46 -180.00 109.47   1.09
IC C16 C17  C20 H25   1.40 120.46  60.00 109.47   1.09
IC C N  C7 C8   1.41 127.93 -96.04 109.30   1.54
IC C6 N  C7 C8   1.39 125.36  77.11 109.30   1.54
IC C N  C7 H3   1.41 127.93 142.49 108.97   1.10
IC C N  C7 H4   1.41 127.93  25.35 108.36   1.09
IC N C7  C8 N3   1.45 109.30 -172.26 114.10   1.52
IC H3 C7  C8 N3   1.10 111.01 -52.03 114.10   1.52
IC H4 C7  C8 N3   1.09 111.24  68.12 114.10   1.52
IC N C7  C8 H5   1.45 109.30  66.68 110.11   1.09
IC N C7  C8 H6   1.45 109.30 -53.10 109.36   1.09
IC C7 C8  N3 H7   1.54 114.10  51.17 107.00   1.03
IC H5 C8  N3 H7   1.09 107.56 173.63 107.00   1.03
IC H6 C8  N3 H7   1.09 106.52 -69.59 107.00   1.03
IC C7 C8  N3 C9   1.54 114.10 165.66 111.33   1.53
IC C7 C8  N3 C11   1.54 114.10 -65.05 112.41   1.52
IC C8 N3  C9 H8   1.52 111.33 -55.70 105.28   1.09
IC H7 N3  C9 H8   1.03 105.24  59.88 105.28   1.09
IC C11 N3  C9 H8   1.52 113.99 175.86 105.28   1.09
IC C8 N3  C9 H9   1.52 111.33 -169.92 106.05   1.09
IC C8 N3  C9 C10   1.52 111.33  66.80 114.29   1.52
IC N3 C9  C10 H10   1.53 114.29 -178.62 107.56   1.09
IC H8 C9  C10 H10   1.09 111.35 -59.49 107.56   1.09
IC H9 C9  C10 H10   1.09 111.53  61.11 107.56   1.09
IC N3 C9  C10 H11   1.53 114.29 -60.35 112.87   1.09
IC N3 C9  C10 H12   1.53 114.29  63.22 112.81   1.09
IC C8 N3  C11 H13   1.52 112.41  56.04 105.75   1.09
IC H7 N3  C11 H13   1.03 106.22 -60.66 105.75   1.09
IC C9 N3  C11 H13   1.53 113.99 -176.07 105.75   1.09
IC C8 N3  C11 H14   1.52 112.41 -58.26 106.52   1.09
IC C8 N3  C11 C12   1.52 112.41 176.93 113.38   1.52
IC N3 C11  C12 H15   1.52 113.38 -172.07 108.10   1.09
IC H13 C11  C12 H15   1.09 110.24 -53.74 108.10   1.09
IC H14 C11  C12 H15   1.09 112.92  66.66 108.10   1.09
IC N3 C11  C12 H16   1.52 113.38 -54.23 112.12   1.10
IC N3 C11  C12 H17   1.52 113.38  69.28 112.99   1.09
patch first none last none

RESI PMO2   1.0 !APT Charge (B3LYP/6-31G* in the gaseous phase) 
GROUP
ATOM C CT       0.272184
ATOM H HA      -0.014555
ATOM O OT      -0.724406
ATOM H1 HA      0.298916
ATOM C1 CT      0.058430
ATOM H2 HA      0.007026
ATOM H3 HA     -0.022374
ATOM C2 CT      0.095831
ATOM H4 HA     -0.037040
ATOM H5 HA     -0.023771
ATOM C3 CT      0.049635
ATOM H6 HA     -0.009837
ATOM H7 HA     -0.010816
ATOM C4 CT      0.099095
ATOM C5 CT      0.014934
ATOM H8 HA      0.002572
ATOM H9 HA     -0.001654
ATOM C6 CT      0.248212
ATOM H10 HA     0.016761
ATOM H11 HA    -0.004268
ATOM N NT      -0.481072
ATOM H12 HA     0.241427
ATOM C7 CT      0.376533
ATOM H13 HA    -0.030008
ATOM C8 CA      0.108783
ATOM C9 CA     -0.229112
ATOM H14 HA     0.024947
ATOM C10 CA     0.652676
ATOM C11 CA    -0.143664
ATOM H15 HA     0.065491
ATOM C12 CA     0.137376
ATOM H16 HA     0.035074
ATOM C13 CA    -0.243805
ATOM H17 HA     0.035650
ATOM C14 CT2    0.362390
ATOM H18 HA     0.005284
ATOM C15 CT2    0.075848
ATOM H19 HA    -0.014437
ATOM H20 HA    -0.008426
ATOM C16 CA    0.128057
ATOM C17 CA   -0.101215
ATOM H21 HA     0.032569
ATOM C18 CA   -0.002518
ATOM H22 HA     0.106171
ATOM C19 CA   -0.089055
ATOM N1 NT      1.193583
ATOM C20 CA   -0.000413
ATOM H23 HA     0.105896
ATOM C21 CA   -0.100990
ATOM H24 HA     0.029547
ATOM O1 OT     -0.670745
ATOM H25 HA     0.328794
ATOM H26 HA     0.012792
ATOM O2 OT     -0.628953
ATOM O3 OT     -0.629350
BOND C H
BOND C C1
BOND C N
BOND C C7
BOND O H1   ! missing parameter for bond distance
BOND O C10
BOND C1 H2
BOND C1 H3
BOND C1 C2
BOND C2 H4
BOND C2 H5
BOND C2 C3
BOND C3 H6
BOND C3 H7
BOND C3 C4
BOND C4 C5
BOND C4 C7
BOND C4 C8
BOND C5 H8
BOND C5 H9
BOND C5 C6
BOND C6 H10
BOND C6 H11
BOND C6 N
BOND N H12   ! missing parameter for bond distance
BOND N C14
BOND C7 H13
BOND C7 O1
BOND C8 C9
BOND C8 C13
BOND C9 H14
BOND C9 C10
BOND C10 C11
BOND C11 H15
BOND C11 C12
BOND C12 H16
BOND C12 C13
BOND C13 H17
BOND C14 H18
BOND C14 C15
BOND C14 H26
BOND C15 H19
BOND C15 H20
BOND C15 C16
BOND C16 C17
BOND C16 C21
BOND C17 H21
BOND C17 C18
BOND C18 H22
BOND C18 C19
BOND C19 N1
BOND C19 C20
BOND N1 O2
BOND N1 O3
BOND C20 H23
BOND C20 C21
BOND C21 H24
BOND O1 H25   ! missing parameter for bond distance
IMPH C8 C9 C13 C4  ! CHARMm missing parameter
IMPH C9 C8 C10 H14  ! CHARMm missing parameter
IMPH C10 C9 C11 O  ! CHARMm missing parameter
IMPH C11 C10 C12 H15  ! CHARMm missing parameter
IMPH C12 C11 C13 H16  ! CHARMm missing parameter
IMPH C13 C8 C12 H17  ! CHARMm missing parameter
IMPH C16 C17 C21 C15  ! CHARMm missing parameter
IMPH C17 C16 C18 H21  ! CHARMm missing parameter
IMPH C18 C17 C19 H22  ! CHARMm missing parameter
IMPH C19 C18 C20 N1
IMPH C20 C19 C21 H23  ! CHARMm missing parameter
IMPH C21 C16 C20 H24  ! CHARMm missing parameter
IC N C  C1 C2   1.53 116.04 -75.83 115.70   1.54
IC H C  C1 C2   1.09 109.99 166.21 115.70   1.54
IC C7 C  C1 C2   1.53 112.63  45.42 115.70   1.54
IC N C  C1 H2   1.53 116.04 164.77 104.40   1.10
IC N C  C1 H3   1.53 116.04  51.92 111.01   1.10
IC C C1  C2 C3   1.53 115.70 -38.73 112.81   1.54
IC H2 C1  C2 C3   1.10 108.70  78.29 112.81   1.54
IC H3 C1  C2 C3   1.10 111.06 -166.45 112.81   1.54
IC C C1  C2 H4   1.53 115.70  85.67 110.89   1.09
IC C C1  C2 H5   1.53 115.70 -159.58 108.24   1.10
IC C1 C2  C3 C4   1.54 112.81  45.59 114.98   1.56
IC H4 C2  C3 C4   1.09 110.39 -79.08 114.98   1.56
IC H5 C2  C3 C4   1.10 109.12 165.93 114.98   1.56
IC C1 C2  C3 H6   1.54 112.81 -75.02 109.36   1.10
IC C1 C2  C3 H7   1.54 112.81 169.24 109.81   1.09
IC C2 C3  C4 C5   1.54 114.98  61.00 113.36   1.56
IC H6 C3  C4 C5   1.10 107.19 -177.20 113.36   1.56
IC H7 C3  C4 C5   1.09 109.23 -62.96 113.36   1.56
IC C2 C3  C4 C7   1.54 114.98 -56.91 107.16   1.55
IC C2 C3  C4 C8   1.54 114.98 -177.11 108.57   1.54
IC C3 C4  C5 C6   1.56 113.36 -72.10 116.65   1.54
IC C7 C4  C5 C6   1.55 107.07  45.86 116.65   1.54
IC C8 C4  C5 C6   1.54 109.48 166.51 116.65   1.54
IC C3 C4  C5 H8   1.56 113.36  49.52 110.53   1.09
IC C3 C4  C5 H9   1.56 113.36 165.59 108.08   1.09
IC C4 C5  C6 N   1.56 116.65 -42.20 112.52   1.51
IC H8 C5  C6 N   1.09 106.35 -166.00 112.52   1.51
IC H9 C5  C6 N   1.09 108.35  79.97 112.52   1.51
IC C4 C5  C6 H10   1.56 116.65  78.52 113.25   1.09
IC C4 C5  C6 H11   1.56 116.65 -160.78 110.20   1.09
IC C5 C6  N C   1.54 112.52  50.55 112.03   1.53
IC H10 C6  N C   1.09 106.41 -74.03 112.03   1.53
IC H11 C6  N C   1.09 106.41 171.33 112.03   1.53
IC C5 C6  N H12   1.54 112.52 -59.62 106.29   1.03
IC C5 C6  N C14   1.54 112.52 -177.80 111.68   1.51
IC C6 N  C C1   1.51 112.03  61.70 116.04   1.53
IC H12 N  C C1   1.03 101.62 174.79 116.04   1.53
IC C14 N  C C1   1.51 115.71 -67.88 116.04   1.53
IC C6 N  C H   1.51 112.03 -177.20 104.23   1.09
IC C6 N  C C7   1.51 112.03 -63.46 105.14   1.53
IC C N  C14 C15   1.53 115.71 -62.41 113.99   1.54
IC C6 N  C14 C15   1.51 111.68 167.83 113.99   1.54
IC H12 N  C14 C15   1.03 108.52  50.99 113.99   1.54
IC C N  C14 H18   1.53 115.71 176.51 105.94   1.09
IC C N  C14 H26   1.53 115.71  61.65 107.37   1.09
IC N C14  C15 C16   1.51 113.99 -173.71 109.91   1.52
IC H18 C14  C15 C16   1.09 109.99 -54.91 109.91   1.52
IC H26 C14  C15 C16   1.09 111.53  64.50 109.91   1.52
IC N C14  C15 H19   1.51 113.99 -52.76 109.56   1.10
IC N C14  C15 H20   1.51 113.99  65.35 110.62   1.09
IC C14 C15  C16 C17   1.54 109.91  89.74 120.51   1.40
IC H19 C15  C16 C17   1.10 109.97 -30.95 120.51   1.40
IC H20 C15  C16 C17   1.09 109.42 -148.59 120.51   1.40
IC C14 C15  C16 C21   1.54 109.91 -88.84 120.30   1.40
IC C15 C17 *C16 C21   1.52 120.51 178.60 119.17   1.40
IC C15 C16  C17 C18   1.52 120.51 -178.43 120.77   1.39
IC C21 C16  C17 C18   1.40 119.17   0.17 120.77   1.39
IC C15 C16  C17 H21   1.52 120.51   2.41 120.10   1.09
IC C16 H21 *C17 C18   1.40 120.10 -179.18 119.13   1.39
IC C16 C17  C18 C19   1.40 120.77   0.09 118.59   1.39
IC H21 C17  C18 C19   1.09 119.13 179.27 118.59   1.39
IC C16 C17  C18 H22   1.40 120.77 -179.55 121.84   1.08
IC C17 H22 *C18 C19   1.39 121.84 -179.64 119.57   1.39
IC C17 C18  C19 N1   1.39 118.59 179.93 118.98   1.48
IC H22 C18  C19 N1   1.08 119.57  -0.42 118.98   1.48
IC C17 C18  C19 C20   1.39 118.59  -0.33 122.09   1.39
IC C18 N1 *C19 C20   1.39 118.98 -179.74 118.94   1.39
IC C18 C19  N1 O2   1.39 118.98 -179.86 117.26   1.23
IC C20 C19  N1 O2   1.39 118.94   0.40 117.26   1.23
IC C18 C19  N1 O3   1.39 118.98  -0.10 117.24   1.23
IC C19 O2 *N1 O3   1.48 117.26 -179.74 125.50   1.23
IC C18 C19  C20 C21   1.39 122.09   0.29 118.58   1.39
IC N1 C19  C20 C21   1.48 118.94 -179.97 118.58   1.39
IC C18 C19  C20 H23   1.39 122.09 -179.33 119.62   1.08
IC C19 H23 *C20 C21   1.39 119.62 -179.61 121.80   1.39
IC C19 C20  C21 C16   1.39 118.58  -0.01 120.80   1.40
IC H23 C20  C21 C16   1.08 121.80 179.60 120.80   1.40
IC C19 C20  C21 H24   1.39 118.58 -179.22 119.20   1.09
IC C16 C20 *C21 H24   1.40 120.80 -179.21 119.20   1.09
IC C20 C21  C16 C15   1.39 120.80 178.39 120.30   1.52
IC H24 C21  C16 C15   1.09 120.00  -2.41 120.30   1.52
IC C20 C21  C16 C17   1.39 120.80  -0.21 119.17   1.40
IC C3 C4  C7 C   1.56 107.16  61.78 110.62   1.53
IC C5 C4  C7 C   1.56 107.07 -60.15 110.62   1.53
IC C8 C4  C7 C   1.54 111.20 -179.71 110.62   1.53
IC C3 C4  C7 H13   1.56 107.16 -55.98 110.10   1.10
IC C3 C4  C7 O1   1.56 107.16 179.18 113.53   1.43
IC C4 C7  C C1   1.55 110.62 -57.60 112.63   1.53
IC H13 C7  C C1   1.10 106.76  62.19 112.63   1.53
IC O1 C7  C C1   1.43 104.73 179.71 112.63   1.53
IC C4 C7  C H   1.55 110.62 -179.41 108.21   1.09
IC C4 C7  C N   1.55 110.62  69.67 105.14   1.53
IC C C7  O1 H25   1.53 104.73 173.53 108.30   0.97
IC C4 C7  O1 H25   1.55 113.53  52.75 108.30   0.97
IC H13 C7  O1 H25   1.10 110.77 -71.72 108.30   0.97
IC C3 C4  C8 C9   1.56 108.57 -79.81 119.75   1.40
IC C5 C4  C8 C9   1.56 109.48  44.42 119.75   1.40
IC C7 C4  C8 C9   1.55 111.20 162.53 119.75   1.40
IC C3 C4  C8 C13   1.56 108.57  97.94 122.03   1.40
IC C4 C9 *C8 C13   1.54 119.75 -177.84 118.18   1.40
IC C4 C8  C9 C10   1.54 119.75 178.25 121.08   1.40
IC C13 C8  C9 C10   1.40 118.18   0.41 121.08   1.40
IC C4 C8  C9 H14   1.54 119.75  -1.11 120.55   1.09
IC C8 H14 *C9 C10   1.40 120.55 -179.38 118.37   1.40
IC C8 C9  C10 O   1.40 121.08 -179.81 122.87   1.36
IC H14 C9  C10 O   1.09 118.37  -0.44 122.87   1.36
IC C8 C9  C10 C11   1.40 121.08   0.26 120.20   1.40
IC O C9 *C10 C11   1.36 122.87 -179.92 120.20   1.40
IC O C10  C11 C12   1.36 116.93 179.46 118.98   1.39
IC C9 C10  C11 C12   1.40 120.20  -0.61 118.98   1.39
IC O C10  C11 H15   1.36 116.93  -0.11 119.12   1.08
IC C10 H15 *C11 C12   1.40 119.12 -179.56 121.89   1.39
IC C10 C11  C12 C13   1.40 118.98   0.29 121.10   1.40
IC H15 C11  C12 C13   1.08 121.89 179.85 121.10   1.40
IC C10 C11  C12 H16   1.40 118.98 -179.34 119.51   1.09
IC C11 H16 *C12 C13   1.39 119.51 -179.64 119.39   1.40
IC C11 C12  C13 C8   1.39 121.10   0.38 120.45   1.40
IC H16 C12  C13 C8   1.09 119.39 -179.98 120.45   1.40
IC C11 C12  C13 H17   1.39 121.10 -177.87 117.94   1.09
IC C8 C12 *C13 H17   1.40 120.45 -178.26 117.94   1.09
IC C12 C13  C8 C4   1.40 120.45 -178.52 122.03   1.54
IC H17 C13  C8 C4   1.09 121.58  -0.33 122.03   1.54
IC C12 C13  C8 C9   1.40 120.45  -0.73 118.18   1.40
patch first none last none

RESI PMNC       1.0 !APT Charge (B3LYP/6-31G* in the gaseous phase) 
GROUP
ATOM C CT       0.268575
ATOM H HA      -0.012519
ATOM O OT      -0.723105
ATOM H1 HA      0.297823
ATOM C1 CT      0.058275
ATOM H2 HA      0.005598
ATOM H3 HA     -0.019474
ATOM C2 CT      0.096227
ATOM H4 HA     -0.037158
ATOM H5 HA     -0.025532
ATOM C3 CT      0.050428
ATOM H6 HA     -0.010975
ATOM H7 HA     -0.012175
ATOM C4 CT      0.097112
ATOM C5 CT      0.014158
ATOM H8 HA      0.001243
ATOM H9 HA     -0.002453
ATOM C6 CT      0.249005
ATOM H10 HA     0.015789
ATOM H11 HA    -0.004993
ATOM N NT      -0.482990
ATOM H12 HA     0.237879
ATOM C7 CT      0.376293
ATOM H13 HA    -0.031817
ATOM C8 CA      0.108972
ATOM C9 CA     -0.227138
ATOM H14 HA     0.024829
ATOM C10 CA     0.649593
ATOM C11 CA    -0.144067
ATOM H15 HA     0.064414
ATOM C12 CA     0.136781
ATOM H16 HA     0.034168
ATOM C13 CA    -0.242538
ATOM H17 HA     0.036050
ATOM C14 CT2    0.365570
ATOM H18 HA     0.004817
ATOM C15 CT2    0.094856
ATOM H19 HA    -0.021633
ATOM H20 HA    -0.011180
ATOM C16 CA     0.047450
ATOM C17 CA    -0.059829
ATOM H21 HA     0.021834
ATOM C18 CA    -0.004808
ATOM H22 HA     0.030227
ATOM C19 CA    -0.010472
ATOM H23 HA     0.036209
ATOM C20 CA    -0.002912
ATOM H24 HA     0.030346
ATOM C21 CA    -0.057957
ATOM H25 HA     0.020495
ATOM O1 OT     -0.665470
ATOM H26 HA     0.325120
ATOM H27 HA     0.011059
BOND C H
BOND C C1
BOND C N
BOND C C7
BOND O H1   ! missing parameter for bond distance
BOND O C10
BOND C1 H2
BOND C1 H3
BOND C1 C2
BOND C2 H4
BOND C2 H5
BOND C2 C3
BOND C3 H6
BOND C3 H7
BOND C3 C4
BOND C4 C5
BOND C4 C7
BOND C4 C8
BOND C5 H8
BOND C5 H9
BOND C5 C6
BOND C6 H10
BOND C6 H11
BOND C6 N
BOND N H12   ! missing parameter for bond distance
BOND N C14
BOND C7 H13
BOND C7 O1
BOND C8 C9
BOND C8 C13
BOND C9 H14
BOND C9 C10
BOND C10 C11
BOND C11 H15
BOND C11 C12
BOND C12 H16
BOND C12 C13
BOND C13 H17
BOND C14 H18
BOND C14 C15
BOND C14 H27
BOND C15 H19
BOND C15 H20
BOND C15 C16
BOND C16 C17
BOND C16 C21
BOND C17 H21
BOND C17 C18
BOND C18 H22
BOND C18 C19
BOND C19 H23
BOND C19 C20
BOND C20 H24
BOND C20 C21
BOND C21 H25
BOND O1 H26   ! missing parameter for bond distance
IMPH C8 C9 C13 C4  ! CHARMm missing parameter
IMPH C9 C8 C10 H14  ! CHARMm missing parameter
IMPH C10 C9 C11 O  ! CHARMm missing parameter
IMPH C11 C10 C12 H15  ! CHARMm missing parameter
IMPH C12 C11 C13 H16  ! CHARMm missing parameter
IMPH C13 C8 C12 H17  ! CHARMm missing parameter
IMPH C16 C17 C21 C15  ! CHARMm missing parameter
IMPH C17 C16 C18 H21  ! CHARMm missing parameter
IMPH C18 C17 C19 H22  ! CHARMm missing parameter
IMPH C19 C18 C20 H23  ! CHARMm missing parameter
IMPH C20 C19 C21 H24  ! CHARMm missing parameter
IMPH C21 C16 C20 H25  ! CHARMm missing parameter
IC N C  C1 C2   1.53 116.08 -75.70 115.69   1.54
IC H C  C1 C2   1.09 109.91 166.44 115.69   1.54
IC C7 C  C1 C2   1.53 112.50  45.68 115.69   1.54
IC N C  C1 H2   1.53 116.08 164.90 104.40   1.10
IC N C  C1 H3   1.53 116.08  52.00 110.97   1.10
IC C C1  C2 C3   1.53 115.69 -38.96 112.81   1.54
IC H2 C1  C2 C3   1.10 108.70  78.05 112.81   1.54
IC H3 C1  C2 C3   1.10 111.07 -166.61 112.81   1.54
IC C C1  C2 H4   1.53 115.69  85.44 110.92   1.09
IC C C1  C2 H5   1.53 115.69 -159.80 108.30   1.10
IC C1 C2  C3 C4   1.54 112.81  45.65 114.87   1.56
IC H4 C2  C3 C4   1.09 110.37 -79.06 114.87   1.56
IC H5 C2  C3 C4   1.10 109.09 166.05 114.87   1.56
IC C1 C2  C3 H6   1.54 112.81 -74.92 109.38   1.10
IC C1 C2  C3 H7   1.54 112.81 169.24 109.86   1.10
IC C2 C3  C4 C5   1.54 114.87  61.04 113.32   1.56
IC H6 C3  C4 C5   1.10 107.20 -177.20 113.32   1.56
IC H7 C3  C4 C5   1.10 109.22 -62.89 113.32   1.56
IC C2 C3  C4 C7   1.54 114.87 -56.91 107.18   1.55
IC C2 C3  C4 C8   1.54 114.87 -177.10 108.54   1.54
IC C3 C4  C5 C6   1.56 113.32 -72.22 116.67   1.54
IC C7 C4  C5 C6   1.55 107.12  45.77 116.67   1.54
IC C8 C4  C5 C6   1.54 109.49 166.45 116.67   1.54
IC C3 C4  C5 H8   1.56 113.32  49.37 110.52   1.09
IC C3 C4  C5 H9   1.56 113.32 165.45 108.14   1.09
IC C4 C5  C6 N   1.56 116.67 -42.13 112.53   1.51
IC H8 C5  C6 N   1.09 106.33 -165.91 112.53   1.51
IC H9 C5  C6 N   1.09 108.33  80.10 112.53   1.51
IC C4 C5  C6 H10   1.56 116.67  78.76 113.27   1.09
IC C4 C5  C6 H11   1.56 116.67 -160.67 110.10   1.09
IC C5 C6  N C   1.54 112.53  50.45 112.05   1.53
IC H10 C6  N C   1.09 106.52 -74.24 112.05   1.53
IC H11 C6  N C   1.09 106.43 171.12 112.05   1.53
IC C5 C6  N H12   1.54 112.53 -59.93 106.34   1.03
IC C5 C6  N C14   1.54 112.53 -178.00 111.91   1.51
IC C6 N  C C1   1.51 112.05  61.71 116.08   1.53
IC H12 N  C C1   1.03 101.78 174.94 116.08   1.53
IC C14 N  C C1   1.51 115.49 -68.01 116.08   1.53
IC C6 N  C H   1.51 112.05 -177.32 104.18   1.09
IC C6 N  C C7   1.51 112.05 -63.44 105.29   1.53
IC C N  C14 C15   1.53 115.49 -65.22 113.89   1.53
IC C6 N  C14 C15   1.51 111.91 164.99 113.89   1.53
IC H12 N  C14 C15   1.03 108.29  48.10 113.89   1.53
IC C N  C14 H18   1.53 115.49 173.93 105.93   1.09
IC C N  C14 H27   1.53 115.49  58.98 107.43   1.09
IC N C14  C15 C16   1.51 113.89 -174.22 109.77   1.52
IC H18 C14  C15 C16   1.09 109.87 -55.59 109.77   1.52
IC H27 C14  C15 C16   1.09 111.66  63.89 109.77   1.52
IC N C14  C15 H19   1.51 113.89 -53.23 109.42   1.10
IC N C14  C15 H20   1.51 113.89  64.70 110.71   1.10
IC C14 C15  C16 C17   1.53 109.77  86.16 120.48   1.40
IC H19 C15  C16 C17   1.10 110.16 -34.39 120.48   1.40
IC H20 C15  C16 C17   1.10 109.56 -152.08 120.48   1.40
IC C14 C15  C16 C21   1.53 109.77 -92.13 120.44   1.40
IC C15 C17 *C16 C21   1.52 120.48 178.30 119.06   1.40
IC C15 C16  C17 C18   1.52 120.48 -178.30 120.51   1.39
IC C21 C16  C17 C18   1.40 119.06   0.01 120.51   1.39
IC C15 C16  C17 H21   1.52 120.48   2.66 119.85   1.09
IC C16 H21 *C17 C18   1.40 119.85 -179.05 119.64   1.39
IC C16 C17  C18 C19   1.40 120.51   0.10 120.05   1.40
IC H21 C17  C18 C19   1.09 119.64 179.14 120.05   1.40
IC C16 C17  C18 H22   1.40 120.51 -179.41 119.80   1.09
IC C17 H22 *C18 C19   1.39 119.80 -179.51 120.15   1.40
IC C17 C18  C19 C20   1.39 120.05  -0.19 119.84   1.40
IC H22 C18  C19 C20   1.09 120.15 179.32 119.84   1.40
IC C17 C18  C19 H23   1.39 120.05 -179.71 120.09   1.09
IC C18 H23 *C19 C20   1.40 120.09 -179.51 120.07   1.40
IC C18 C19  C20 C21   1.40 119.84   0.18 120.03   1.40
IC H23 C19  C20 C21   1.09 120.07 179.70 120.03   1.40
IC C18 C19  C20 H24   1.40 119.84 -179.36 120.14   1.09
IC C19 H24 *C20 C21   1.40 120.14 -179.55 119.83   1.40
IC C19 C20  C21 C16   1.40 120.03  -0.08 120.52   1.40
IC H24 C20  C21 C16   1.09 119.83 179.47 120.52   1.40
IC C19 C20  C21 H25   1.40 120.03 -179.15 119.57   1.09
IC C16 C20 *C21 H25   1.40 120.52 -179.08 119.57   1.09
IC C20 C21  C16 C15   1.40 120.52 178.29 120.44   1.52
IC H25 C21  C16 C15   1.09 119.91  -2.64 120.44   1.52
IC C20 C21  C16 C17   1.40 120.52  -0.02 119.06   1.40
IC C3 C4  C7 C   1.56 107.18  61.92 110.58   1.53
IC C5 C4  C7 C   1.56 107.12 -60.00 110.58   1.53
IC C8 C4  C7 C   1.54 111.19 -179.60 110.58   1.53
IC C3 C4  C7 H13   1.56 107.18 -55.92 110.06   1.10
IC C3 C4  C7 O1   1.56 107.18 179.44 113.39   1.43
IC C4 C7  C C1   1.55 110.58 -57.79 112.50   1.53
IC H13 C7  C C1   1.10 106.87  61.99 112.50   1.53
IC O1 C7  C C1   1.43 104.92 179.60 112.50   1.53
IC C4 C7  C H   1.55 110.58 -179.47 108.30   1.09
IC C4 C7  C N   1.55 110.58  69.56 105.29   1.53
IC C C7  O1 H26   1.53 104.92 173.37 108.35   0.97
IC C4 C7  O1 H26   1.55 113.39  52.60 108.35   0.97
IC H13 C7  O1 H26   1.10 110.72 -71.67 108.35   0.97
IC C3 C4  C8 C9   1.56 108.54 -80.27 119.76   1.40
IC C5 C4  C8 C9   1.56 109.49  43.90 119.76   1.40
IC C7 C4  C8 C9   1.55 111.19 162.08 119.76   1.40
IC C3 C4  C8 C13   1.56 108.54  97.54 122.05   1.40
IC C4 C9 *C8 C13   1.54 119.76 -177.90 118.16   1.40
IC C4 C8  C9 C10   1.54 119.76 178.29 121.08   1.40
IC C13 C8  C9 C10   1.40 118.16   0.39 121.08   1.40
IC C4 C8  C9 H14   1.54 119.76  -1.07 120.61   1.09
IC C8 H14 *C9 C10   1.40 120.61 -179.38 118.31   1.40
IC C8 C9  C10 O   1.40 121.08 -179.83 122.87   1.36
IC H14 C9  C10 O   1.09 118.31  -0.45 122.87   1.36
IC C8 C9  C10 C11   1.40 121.08   0.28 120.17   1.40
IC O C9 *C10 C11   1.36 122.87 -179.90 120.17   1.40
IC O C10  C11 C12   1.36 116.96 179.46 119.01   1.39
IC C9 C10  C11 C12   1.40 120.17  -0.64 119.01   1.39
IC O C10  C11 H15   1.36 116.96  -0.15 119.12   1.08
IC C10 H15 *C11 C12   1.40 119.12 -179.59 121.88   1.39
IC C10 C11  C12 C13   1.40 119.01   0.33 121.08   1.40
IC H15 C11  C12 C13   1.08 121.88 179.93 121.08   1.40
IC C10 C11  C12 H16   1.40 119.01 -179.36 119.51   1.09
IC C11 H16 *C12 C13   1.39 119.51 -179.70 119.41   1.40
IC C11 C12  C13 C8   1.39 121.08   0.34 120.49   1.40
IC H16 C12  C13 C8   1.09 119.41 -179.96 120.49   1.40
IC C11 C12  C13 H17   1.39 121.08 -177.92 117.99   1.09
IC C8 C12 *C13 H17   1.40 120.49 -178.26 117.99   1.09
IC C12 C13  C8 C4   1.40 120.49 -178.54 122.05   1.54
IC H17 C13  C8 C4   1.09 121.50  -0.35 122.05   1.54
IC C12 C13  C8 C9   1.40 120.49  -0.70 118.16   1.40
patch first none last none

RESI OTA        0.0  !    APT atomic charges from tarnabant.log (ligand from canabinoid receprot)
GROUP
ATOM C   CT    -0.251376
ATOM C1  CT     0.178163
ATOM C2  CT    -0.341555
ATOM C3  CT     1.798195
ATOM F   F3    -0.607701  ! (atom tipe from trifluoro)
ATOM F1  F3    -0.532695  ! (atom tipe from trifluoro)
ATOM F2  F3    -0.568788  ! (atom tipe from trifluoro)
ATOM C4  CT     0.295027
ATOM N   NT    -0.539452
ATOM C5  CT     0.900234
ATOM O   OT    -1.072793
ATOM C6  CT     0.599628
ATOM C7  CT    -0.059172
ATOM C8  CT    -0.005309
ATOM C9  CT     0.952866
ATOM O1  OT    -0.709732
ATOM N1  NT    -0.852706
ATOM C10 CT     0.451111
ATOM C11 CT    -0.002382
ATOM C12 CTZ    0.068276   ! cryoEM
ATOM C13 CT     0.040408
ATOM C14 CT    -0.066040
ATOM C15 CT     0.072322
ATOM C16 CT     0.189961
ATOM N2  NNL   -0.345386
ATOM C17 CT    -0.032964
ATOM C18 CT    -0.003053
ATOM C19 CT    -0.066408
ATOM C20 CT2    0.069190    ! cryoEM
ATOM C21 CT     0.058249
ATOM C22 CT    -0.038723
ATOM C23 CT    -0.097241
ATOM C24 CT     0.437744
ATOM Cl  CLAL  -0.378894  !(atom type from chlorine atom)
ATOM C25 CT    -0.096218
ATOM C26 CT    -0.029227
ATOM H   HA     0.043378
ATOM H1  HA     0.025730
ATOM H2  HA     0.043125
ATOM H3  HA     0.013285
ATOM H4  HA     0.022283
ATOM H5  HA     0.046071
ATOM H6  HA     0.046804
ATOM H7  HA     0.045710
ATOM H8  HA     0.056572
ATOM H9  HA     0.056231
ATOM H10 HA     0.044778
ATOM H11 HA     0.196970
ATOM H12 HA     0.032586
ATOM H13 HA     0.034395
ATOM H14 HA    -0.017372
ATOM H15 HA     0.014803
ATOM H16 HA    -0.009894
ATOM H17 HA    -0.000501
ATOM H18 HA    -0.008471
ATOM H19 HA    -0.027365
ATOM H20 HA    -0.045172
ATOM H21 HA    -0.003563
ATOM H22 HA    -0.012673
ATOM H23 HA    -0.021109
ATOM H24 HA     0.009842
BOND C C1
BOND C C5
BOND C H8
BOND C1 C2
BOND C1 H9
BOND C2 C3
BOND C2 C4
BOND C3 F
BOND C3 F1
BOND C3 F2
BOND C4 N
BOND C4 H10
BOND N C5
BOND C5 O
BOND O C6
BOND C6 C7
BOND C6 C8
BOND C6 C9
BOND C7 H12
BOND C7 H13
BOND C7 H14
BOND C8 H15
BOND C8 H16
BOND C8 H17
BOND C9 O1
BOND C9 N1
BOND N1 C10
BOND N1 H11   ! missing parameter for bond distance
BOND C10 C11
BOND C10 C12
BOND C10 H24
BOND C11 H21
BOND C11 H22
BOND C11 H23
BOND C12 C13
BOND C12 C20
BOND C12 H20
BOND C13 C14
BOND C13 C19
BOND C14 C15
BOND C14 H6
BOND C15 C16
BOND C15 C17
BOND C16 N2
BOND C17 C18
BOND C17 H5
BOND C18 C19
BOND C18 H4
BOND C19 H7
BOND C20 C21
BOND C20 H18
BOND C20 H19
BOND C21 C22
BOND C21 C26
BOND C22 C23
BOND C22 H1
BOND C23 C24
BOND C23 H
BOND C24 Cl
BOND C24 C25
BOND C25 C26
BOND C25 H2
BOND C26 H3
IMPH C C1 C5 H8  ! CHARMm missing parameter
IMPH C1 C C2 H9  ! CHARMm missing parameter
IMPH C2 C1 C4 C3  ! CHARMm missing parameter
IMPH C4 C2 N H10  ! CHARMm missing parameter
IMPH C5 C N O  ! CHARMm missing parameter
IMPH C9 C6 N1 O1  ! CHARMm missing parameter
IMPH C13 C14 C19 C12  ! CHARMm missing parameter
IMPH C14 C13 C15 H6  ! CHARMm missing parameter
IMPH C15 C14 C17 C16  ! CHARMm missing parameter
IMPH C17 C15 C18 H5  ! CHARMm missing parameter
IMPH C18 C17 C19 H4  ! CHARMm missing parameter
IMPH C19 C13 C18 H7  ! CHARMm missing parameter
IMPH C21 C22 C26 C20  ! CHARMm missing parameter
IMPH C22 C21 C23 H1  ! CHARMm missing parameter
IMPH C23 C22 C24 H  ! CHARMm missing parameter
IMPH C24 C23 C25 Cl  ! CHARMm missing parameter
IMPH C25 C24 C26 H2  ! CHARMm missing parameter
IMPH C26 C21 C25 H3  ! CHARMm missing parameter
IC C5 C  C1 C2   1.41 117.92   0.13 119.19   1.40
IC H8 C  C1 C2   1.08 122.26 -179.81 119.19   1.40
IC C5 C  C1 H9   1.41 117.92 -179.63 120.58   1.09
IC C1 C5 *C H8   1.38 117.92 179.94 119.82   1.08
IC C C2 *C1 H9   1.38 119.19 179.76 120.24   1.09
IC C C1  C2 C3   1.38 119.19 177.86 120.41   1.50
IC H9 C1  C2 C3   1.09 120.24  -2.38 120.41   1.50
IC C C1  C2 C4   1.38 119.19  -0.10 118.12   1.39
IC C1 C3 *C2 C4   1.40 120.41 177.89 121.43   1.39
IC C1 C2  C3 F   1.40 120.41 -78.22 111.85   1.35
IC C4 C2  C3 F   1.39 121.43  99.68 111.85   1.35
IC C1 C2  C3 F1   1.40 120.41 161.52 111.98   1.35
IC C1 C2  C3 F2   1.40 120.41  40.90 111.31   1.35
IC C1 C2  C4 N   1.40 118.12  -0.22 123.35   1.34
IC C3 C2  C4 N   1.50 121.43 -178.16 123.35   1.34
IC C1 C2  C4 H10   1.40 118.12 -179.74 120.60   1.09
IC C2 N *C4 H10   1.39 123.35 179.54 116.04   1.09
IC C2 C4  N C5   1.39 123.35   0.50 117.88   1.33
IC H10 C4  N C5   1.09 116.04 -179.96 117.88   1.33
IC C4 N  C5 C   1.34 117.88  -0.47 123.54   1.41
IC C4 N  C5 O   1.34 117.88 -178.62 120.44   1.35
IC C N *C5 O   1.41 123.54 -178.15 120.44   1.35
IC N C5  C C1   1.33 123.54   0.17 117.92   1.38
IC O C5  C C1   1.35 115.99 178.39 117.92   1.38
IC N C5  C H8   1.33 123.54 -179.90 119.82   1.08
IC C C5  O C6   1.41 115.99 167.74 121.67   1.47
IC N C5  O C6   1.33 120.44 -13.98 121.67   1.47
IC C5 O  C6 C7   1.35 121.67 -58.76 111.70   1.53
IC C5 O  C6 C8   1.35 121.67 -177.69 103.10   1.53
IC C5 O  C6 C9   1.35 121.67  66.42 111.49   1.55
IC O C6  C7 H12   1.47 111.70 -174.16 109.06   1.09
IC C8 C6  C7 H12   1.53 110.73 -59.86 109.06   1.09
IC C9 C6  C7 H12   1.55 111.26  60.54 109.06   1.09
IC O C6  C7 H13   1.47 111.70  66.55 111.55   1.09
IC O C6  C7 H14   1.47 111.70 -54.97 109.46   1.10
IC O C6  C8 H15   1.47 103.10 -176.79 109.61   1.09
IC C7 C6  C8 H15   1.53 110.73  63.60 109.61   1.09
IC C9 C6  C8 H15   1.55 108.22 -58.59 109.61   1.09
IC O C6  C8 H16   1.47 103.10  63.56 110.02   1.09
IC O C6  C8 H17   1.47 103.10 -56.64 111.05   1.09
IC O C6  C9 O1   1.47 111.49 -153.61 120.94   1.22
IC C7 C6  C9 O1   1.53 111.26 -28.18 120.94   1.22
IC C8 C6  C9 O1   1.53 108.22  93.69 120.94   1.22
IC O C6  C9 N1   1.47 111.49  32.54 115.18   1.37
IC C6 O1 *C9 N1   1.55 120.94 173.32 123.57   1.37
IC C6 C9  N1 C10   1.55 115.18 -173.54 122.27   1.46
IC O1 C9  N1 C10   1.22 123.57  12.79 122.27   1.46
IC C6 C9  N1 H11   1.55 115.18 -12.81 117.12   1.01
IC C9 C10 *N1 H11   1.37 122.27 -160.60 117.84   1.01
IC C9 N1  C10 C11   1.37 122.27 125.50 109.08   1.53
IC H11 N1  C10 C11   1.01 117.84 -35.10 109.08   1.53
IC C9 N1  C10 C12   1.37 122.27 -109.45 111.78   1.56
IC C9 N1  C10 H24   1.37 122.27   8.02 105.14   1.09
IC N1 C10  C11 H21   1.46 109.08 -176.43 111.33   1.09
IC C12 C10  C11 H21   1.56 112.50  58.94 111.33   1.09
IC H24 C10  C11 H21   1.09 109.61 -61.81 111.33   1.09
IC N1 C10  C11 H22   1.46 109.08  63.85 111.03   1.10
IC N1 C10  C11 H23   1.46 109.08 -56.02 110.11   1.09
IC N1 C10  C12 C13   1.46 111.78 178.57 111.22   1.52
IC C11 C10  C12 C13   1.53 112.50 -58.29 111.22   1.52
IC H24 C10  C12 C13   1.09 108.46  63.12 111.22   1.52
IC N1 C10  C12 C20   1.46 111.78  53.19 111.80   1.55
IC N1 C10  C12 H20   1.46 111.78 -64.13 107.14   1.10
IC C10 C12  C13 C14   1.56 111.22 119.73 120.73   1.40
IC C20 C12  C13 C14   1.55 111.52 -114.73 120.73   1.40
IC H20 C12  C13 C14   1.10 107.57   2.70 120.73   1.40
IC C10 C12  C13 C19   1.56 111.22 -60.59 121.14   1.41
IC C12 C14 *C13 C19   1.52 120.73 -179.69 118.13   1.41
IC C12 C13  C14 C15   1.52 120.73 179.87 120.97   1.40
IC C19 C13  C14 C15   1.41 118.13   0.18 120.97   1.40
IC C12 C13  C14 H6   1.52 120.73   0.08 119.95   1.09
IC C13 C15 *C14 H6   1.40 120.97 179.79 119.08   1.09
IC C13 C14  C15 C16   1.40 120.97 179.81 119.78   1.44
IC H6 C14  C15 C16   1.09 119.08  -0.40 119.78   1.44
IC C13 C14  C15 C17   1.40 120.97  -0.03 120.22   1.40
IC C14 C16 *C15 C17   1.40 119.78 179.84 120.01   1.40
IC C14 C15  C16 N2   1.40 119.78 -89.84 179.70   1.16
IC C17 C15  C16 N2   1.40 120.01  90.15 179.70   1.16
IC C14 C15  C17 C18   1.40 120.22  -0.05 119.06   1.39
IC C16 C15  C17 C18   1.44 120.01 -179.89 119.06   1.39
IC C14 C15  C17 H5   1.40 120.22 179.90 119.90   1.08
IC C15 C18 *C17 H5   1.40 119.06 -179.95 121.04   1.08
IC C15 C17  C18 C19   1.40 119.06  -0.02 120.45   1.40
IC H5 C17  C18 C19   1.08 121.04 -179.97 120.45   1.40
IC C15 C17  C18 H4   1.40 119.06 179.98 119.73   1.09
IC C17 C19 *C18 H4   1.39 120.45 -180.00 119.82   1.09
IC C17 C18  C19 C13   1.39 120.45   0.18 121.17   1.41
IC H4 C18  C19 C13   1.09 119.82 -179.82 121.17   1.41
IC C17 C18  C19 H7   1.39 120.45 -179.83 119.08   1.09
IC C13 C18 *C19 H7   1.41 121.17 179.99 119.08   1.09
IC C18 C19  C13 C12   1.40 121.17 -179.94 121.14   1.52
IC H7 C19  C13 C12   1.09 119.75   0.07 121.14   1.52
IC C18 C19  C13 C14   1.40 121.17  -0.25 118.13   1.40
IC C10 C12  C20 C21   1.56 111.80 -170.32 113.73   1.51
IC C13 C12  C20 C21   1.52 111.52  64.46 113.73   1.51
IC H20 C12  C20 C21   1.10 107.32 -53.11 113.73   1.51
IC C10 C12  C20 H18   1.56 111.80  65.92 109.30   1.09
IC C10 C12  C20 H19   1.56 111.80 -49.15 107.63   1.09
IC C12 C20  C21 C22   1.55 113.73 -98.90 121.64   1.40
IC H18 C20  C21 C22   1.09 110.31  24.31 121.64   1.40
IC H19 C20  C21 C22   1.09 109.26 140.84 121.64   1.40
IC C12 C20  C21 C26   1.55 113.73  80.77 120.38   1.40
IC C20 C22 *C21 C26   1.51 121.64 -179.67 117.98   1.40
IC C20 C21  C22 C23   1.51 121.64 179.63 121.46   1.40
IC C26 C21  C22 C23   1.40 117.98  -0.05 121.46   1.40
IC C20 C21  C22 H1   1.51 121.64  -0.46 119.54   1.09
IC C21 C23 *C22 H1   1.40 121.46 -179.91 119.00   1.09
IC C21 C22  C23 C24   1.40 121.46  -0.03 119.12   1.39
IC H1 C22  C23 C24   1.09 119.00 -179.95 119.12   1.39
IC C21 C22  C23 H   1.40 121.46 179.79 120.75   1.08
IC C22 C24 *C23 H   1.40 119.12 -179.82 120.13   1.08
IC C22 C23  C24 Cl   1.40 119.12 179.78 119.62   1.76
IC H C23  C24 Cl   1.08 120.13  -0.05 119.62   1.76
IC C22 C23  C24 C25   1.40 119.12   0.08 120.92   1.39
IC C23 Cl *C24 C25   1.39 119.62 179.70 119.46   1.39
IC C23 C24  C25 C26   1.39 120.92  -0.05 119.00   1.39
IC Cl C24  C25 C26   1.76 119.46 -179.75 119.00   1.39
IC C23 C24  C25 H2   1.39 120.92 179.56 120.18   1.08
IC C24 C26 *C25 H2   1.39 119.00 -179.61 120.82   1.08
IC C24 C25  C26 C21   1.39 119.00  -0.03 121.51   1.40
IC H2 C25  C26 C21   1.08 120.82 -179.64 121.51   1.40
IC C24 C25  C26 H3   1.39 119.00 179.29 118.91   1.09
IC C21 C25 *C26 H3   1.40 121.51 179.32 118.91   1.09
IC C25 C26  C21 C20   1.39 121.51 -179.60 120.38   1.51
IC H3 C26  C21 C20   1.09 119.57   1.08 120.38   1.51
IC C25 C26  C21 C22   1.39 121.51   0.08 117.98   1.40
patch first none last none

RESI OAM       0.0  ! APT atomic charge from AM6538.log
GROUP
ATOM C CT      0.535434 
ATOM C1 CT     0.224388
ATOM C2 CTL   -0.134186
ATOM C3 CTL   -0.086824
ATOM C4 CT     0.189445
ATOM C5 CT    -0.054530
ATOM C6 CT    -0.079930
ATOM C7 CT    -0.046202
ATOM C8 CT    -0.058373
ATOM C9 CT     0.118267
ATOM C10 CT    0.241870
ATOM C11 CT   -0.096306
ATOM C12 CT    0.080449
ATOM N NTP    -0.347080
ATOM C13 CT    0.275665
ATOM C14 CT    0.335080
ATOM Cl CLAL   -0.269094     ! (from atom type chlorine)
ATOM C15 CT   -0.213047
ATOM C16 CT    0.514040
ATOM Cl1 CLAL  -0.372909     ! (from atom type chlorine)
ATOM C17 CT   -0.141445
ATOM C18 CT   -0.021031
ATOM N1 NT    -0.353041
ATOM C19 CT   -0.102635
ATOM C20 CT    1.333769
ATOM O OT     -0.800394
ATOM N2 NT    -0.580204
ATOM N3 NTP   -0.307938
ATOM C21 CTC   0.338343
ATOM C22 CTC   0.103322
ATOM C23 CTC   0.115618
ATOM C24 CTC   0.105319
ATOM C25 CTC   0.304160
ATOM H HA      0.029538
ATOM H1 HA     0.039409
ATOM H2 HA     0.030183
ATOM H3 HA     0.034545
ATOM H4 HA     0.057071
ATOM H5 HA     0.055410
ATOM H6 HA     0.073668
ATOM H7 HA     0.157382
ATOM H8 HA    -0.107370
ATOM H9 HA    -0.027979
ATOM H10 HA   -0.064269
ATOM H11 HA   -0.030621
ATOM H12 HA   -0.045568
ATOM H13 HA   -0.062170
ATOM H14 HA   -0.063524
ATOM H15 HA   -0.030353
ATOM H16 HA    0.022170
ATOM H17 HA   -0.012624
ATOM H18 HA   -0.006050
ATOM H19 HA   -0.027956
ATOM H20 HA   -0.102248
ATOM H21 HA   -0.049075
ATOM H22 HA   -0.028032
ATOM O1 OT    -0.803037
ATOM N4 NT     1.597906
ATOM O2 OT    -0.729755
ATOM O3 OT    -0.603754
ATOM H23 HA   -0.027112
ATOM H24 HA   -0.025786
BOND C C1
BOND C O1
BOND C H23
BOND C H24
BOND C1 C2
BOND C1 H21
BOND C1 H22
BOND C2 C3
BOND C3 C4
BOND C4 C5
BOND C4 C7
BOND C5 C6
BOND C5 H2
BOND C6 C9
BOND C6 H3
BOND C7 C8
BOND C7 H
BOND C8 C9
BOND C8 H1
BOND C9 C10
BOND C10 C11
BOND C10 N
BOND C11 C12
BOND C11 C19
BOND C12 H16
BOND C12 H17
BOND C12 H18
BOND N C13
BOND N N1
BOND C13 C14
BOND C13 C18
BOND C14 Cl
BOND C14 C15
BOND C15 C16
BOND C15 H6
BOND C16 Cl1
BOND C16 C17
BOND C17 C18
BOND C17 H5
BOND C18 H4
BOND N1 C19
BOND C19 C20
BOND C20 O
BOND C20 N2
BOND N2 N3
BOND N2 H7   ! missing parameter for bond distance
BOND N3 C21
BOND N3 C25
BOND C21 C22
BOND C21 H8
BOND C21 H9
BOND C22 C23
BOND C22 H10
BOND C22 H11
BOND C23 C24
BOND C23 H12
BOND C23 H13
BOND C24 C25
BOND C24 H14
BOND C24 H15
BOND C25 H19
BOND C25 H20
BOND O1 N4
BOND N4 O2
BOND N4 O3
IMPH C4 C5 C7 C3  ! CHARMm missing parameter
IMPH C5 C4 C6 H2  ! CHARMm missing parameter
IMPH C6 C5 C9 H3  ! CHARMm missing parameter
IMPH C7 C4 C8 H  ! CHARMm missing parameter
IMPH C8 C7 C9 H1  ! CHARMm missing parameter
IMPH C9 C6 C8 C10  ! CHARMm missing parameter
IMPH C10 C11 N C9  ! CHARMm missing parameter
IMPH C11 C10 C19 C12  ! CHARMm missing parameter
IMPH C13 C14 C18 N
IMPH C14 C13 C15 Cl  ! CHARMm missing parameter
IMPH C15 C14 C16 H6  ! CHARMm missing parameter
IMPH C16 C15 C17 Cl1  ! CHARMm missing parameter
IMPH C17 C16 C18 H5  ! CHARMm missing parameter
IMPH C18 C13 C17 H4  ! CHARMm missing parameter
IMPH C19 C11 N1 C20  ! CHARMm missing parameter
IMPH C20 C19 N2 O  ! CHARMm missing parameter
IC O1 C  C1 C2   1.45 104.91 179.82 110.98   1.46
IC H23 C  C1 C2   1.09 111.51  60.84 110.98   1.46
IC H24 C  C1 C2   1.09 111.49 -61.18 110.98   1.46
IC O1 C  C1 H21   1.45 104.91  57.88 109.03   1.10
IC O1 C  C1 H22   1.45 104.91 -58.28 109.14   1.10
IC C C1  C2 C3   1.53 110.98 -64.58 178.61   1.21
IC H21 C1  C2 C3   1.10 110.50 101.11 178.61   1.21
IC H22 C1  C2 C3   1.10 110.42 -104.53 178.61   1.21
IC C1 C2  C3 C4   1.46 178.61  94.57 179.39   1.43
IC C2 C3  C4 C5   1.21 179.39 -80.99 120.68   1.41
IC C2 C3  C4 C7   1.21 179.39  99.02 120.82   1.41
IC C3 C5 *C4 C7   1.43 120.68 179.97 118.50   1.41
IC C3 C4  C5 C6   1.43 120.68 -179.85 120.64   1.39
IC C7 C4  C5 C6   1.41 118.50   0.11 120.64   1.39
IC C3 C4  C5 H2   1.43 120.68  -0.52 119.27   1.09
IC C4 C6 *C5 H2   1.41 120.64 -179.33 120.09   1.09
IC C4 C5  C6 C9   1.41 120.64  -0.43 120.95   1.41
IC H2 C5  C6 C9   1.09 120.09 -179.76 120.95   1.41
IC C4 C5  C6 H3   1.41 120.64 178.63 119.23   1.08
IC C5 C9 *C6 H3   1.39 120.95 -179.06 119.82   1.08
IC C5 C6  C9 C8   1.39 120.95   0.45 118.30   1.41
IC H3 C6  C9 C8   1.08 119.82 -178.61 118.30   1.41
IC C5 C6  C9 C10   1.39 120.95 178.66 121.66   1.47
IC C6 C8 *C9 C10   1.41 118.30 -178.24 120.02   1.47
IC C6 C9  C8 C7   1.41 118.30  -0.15 121.02   1.39
IC C10 C9  C8 C7   1.47 120.02 -178.39 121.02   1.39
IC C6 C9  C8 H1   1.41 118.30 -178.87 119.36   1.09
IC C7 C9 *C8 H1   1.39 121.02 -178.73 119.36   1.09
IC C9 C8  C7 C4   1.41 121.02  -0.17 120.60   1.41
IC H1 C8  C7 C4   1.09 119.60 178.56 120.60   1.41
IC C9 C8  C7 H   1.41 121.02 -179.60 120.13   1.09
IC C4 C8 *C7 H   1.41 120.60 -179.43 120.13   1.09
IC C8 C7  C4 C3   1.39 120.60 -179.85 120.82   1.43
IC H C7  C4 C3   1.09 119.27  -0.42 120.82   1.43
IC C8 C7  C4 C5   1.39 120.60   0.18 118.50   1.41
IC C6 C9  C10 C11   1.41 121.66 -129.30 130.00   1.39
IC C8 C9  C10 C11   1.41 120.02  48.88 130.00   1.39
IC C6 C9  C10 N   1.41 121.66  47.53 123.66   1.38
IC C9 C11 *C10 N   1.47 130.00 -177.26 106.28   1.38
IC C9 C10  C11 C12   1.47 130.00  -0.52 127.97   1.50
IC N C10  C11 C12   1.38 106.28 -177.77 127.97   1.50
IC C9 C10  C11 C19   1.47 130.00 176.99 104.34   1.42
IC C10 C12 *C11 C19   1.39 127.97 -176.95 127.63   1.42
IC C10 C11  C12 H18   1.39 127.97 -106.75 111.34   1.10
IC C19 C11  C12 H18   1.42 127.63  76.30 111.34   1.10
IC C10 C11  C12 H16   1.39 127.97 135.52 110.59   1.09
IC C10 C11  C12 H17   1.39 127.97  13.99 111.10   1.09
IC C10 C11  C19 N1   1.39 104.34   0.11 112.12   1.33
IC C12 C11  C19 N1   1.50 127.63 177.63 112.12   1.33
IC C10 C11  C19 C20   1.39 104.34 179.87 126.84   1.49
IC C11 N1 *C19 C20   1.42 112.12 -179.78 121.04   1.49
IC C11 C19  N1 N   1.42 112.12   0.10 105.10   1.35
IC C20 C19  N1 N   1.49 121.04 -179.68 105.10   1.35
IC C19 N1  N C10   1.33 105.10  -0.28 112.16   1.38
IC C19 N1  N C13   1.33 105.10 178.49 118.24   1.42
IC C10 C13 *N N1   1.38 129.59 -178.52 118.24   1.35
IC C13 N  C10 C9   1.42 129.59   4.28 123.66   1.47
IC N1 N  C10 C9   1.35 112.16 -177.12 123.66   1.47
IC C13 N  C10 C11   1.42 129.59 -178.24 106.28   1.39
IC C10 N  C13 C14   1.38 129.59  66.50 122.45   1.40
IC N1 N  C13 C14   1.35 118.24 -112.02 122.45   1.40
IC C10 N  C13 C18   1.38 129.59 -116.36 118.63   1.40
IC N C14 *C13 C18   1.42 122.45 -177.13 118.87   1.40
IC N C13  C14 Cl   1.42 122.45   1.03 121.17   1.75
IC C18 C13  C14 Cl   1.40 118.87 -176.10 121.17   1.75
IC N C13  C14 C15   1.42 122.45 179.30 120.55   1.39
IC C13 Cl *C14 C15   1.40 121.17 -178.31 118.26   1.39
IC C13 C14  C15 C16   1.40 120.55  -1.35 119.21   1.39
IC Cl C14  C15 C16   1.75 118.26 176.98 119.21   1.39
IC C13 C14  C15 H6   1.40 120.55 179.68 120.05   1.08
IC C14 C16 *C15 H6   1.39 119.21 178.97 120.73   1.08
IC C14 C15  C16 Cl1   1.39 119.21 -179.85 119.07   1.75
IC H6 C15  C16 Cl1   1.08 120.73  -0.88 119.07   1.75
IC C14 C15  C16 C17   1.39 119.21  -0.34 121.28   1.39
IC C15 Cl1 *C16 C17   1.39 119.07 -179.52 119.64   1.39
IC C15 C16  C17 C18   1.39 121.28   1.15 118.79   1.39
IC Cl1 C16  C17 C18   1.75 119.64 -179.35 118.79   1.39
IC C15 C16  C17 H5   1.39 121.28 -179.30 120.41   1.08
IC C16 C18 *C17 H5   1.39 118.79 -179.55 120.80   1.08
IC C16 C17  C18 C13   1.39 118.79  -0.28 121.26   1.40
IC H5 C17  C18 C13   1.08 120.80 -179.84 121.26   1.40
IC C16 C17  C18 H4   1.39 118.79 -179.95 120.49   1.08
IC C13 C17 *C18 H4   1.40 121.26 -179.66 120.49   1.08
IC C17 C18  C13 N   1.39 121.26 -178.59 118.63   1.42
IC H4 C18  C13 N   1.08 118.24   1.08 118.63   1.42
IC C17 C18  C13 C14   1.39 121.26  -1.35 118.87   1.40
IC C11 C19  C20 O   1.42 126.84  -3.58 121.71   1.22
IC N1 C19  C20 O   1.33 121.04 176.17 121.71   1.22
IC C11 C19  C20 N2   1.42 126.84 175.91 113.22   1.37
IC C19 O *C20 N2   1.49 121.71 -179.42 125.07   1.37
IC C19 C20  N2 N3   1.49 113.22 173.32 121.52   1.40
IC O C20  N2 N3   1.22 125.07  -7.21 121.52   1.40
IC C19 C20  N2 H7   1.49 113.22   7.96 117.74   1.02
IC C20 N3 *N2 H7   1.37 121.52 165.17 119.12   1.02
IC C20 N2  N3 C21   1.37 121.52 128.21 110.77   1.47
IC H7 N2  N3 C21   1.02 119.12 -66.63 110.77   1.47
IC C20 N2  N3 C25   1.37 121.52 -105.24 111.26   1.47
IC N2 C21 *N3 C25   1.40 110.77 -125.59 112.98   1.47
IC N2 N3  C21 C22   1.40 110.77 -175.46 110.26   1.53
IC C25 N3  C21 C22   1.47 112.98  58.95 110.26   1.53
IC N2 N3  C21 H8   1.40 110.77  62.92 111.09   1.11
IC N2 N3  C21 H9   1.40 110.77 -54.41 107.46   1.09
IC N3 C21  C22 C23   1.47 110.26 -55.71 111.06   1.53
IC H8 C21  C22 C23   1.11 109.53  66.83 111.06   1.53
IC H9 C21  C22 C23   1.09 110.95 -174.65 111.06   1.53
IC N3 C21  C22 H10   1.47 110.26 -178.30 109.22   1.10
IC N3 C21  C22 H11   1.47 110.26  64.89 108.61   1.10
IC C21 C22  C23 C24   1.53 111.06  53.64 110.24   1.53
IC H10 C22  C23 C24   1.10 110.88 175.27 110.24   1.53
IC H11 C22  C23 C24   1.10 109.61 -66.37 110.24   1.53
IC C21 C22  C23 H12   1.53 111.06 -66.62 109.36   1.10
IC C21 C22  C23 H13   1.53 111.06 176.20 110.55   1.10
IC C22 C23  C24 C25   1.53 110.24 -53.53 110.99   1.53
IC H12 C23  C24 C25   1.10 109.36  66.73 110.99   1.53
IC H13 C23  C24 C25   1.10 110.57 -176.07 110.99   1.53
IC C22 C23  C24 H14   1.53 110.24 -175.20 110.97   1.10
IC C22 C23  C24 H15   1.53 110.24  66.37 109.67   1.10
IC C23 C24  C25 N3   1.53 110.99  55.58 110.39   1.47
IC H14 C24  C25 N3   1.10 109.24 178.26 110.39   1.47
IC H15 C24  C25 N3   1.10 108.52 -65.00 110.39   1.47
IC C23 C24  C25 H19   1.53 110.99 174.46 110.70   1.09
IC C23 C24  C25 H20   1.53 110.99 -67.00 109.71   1.11
IC C24 C25  N3 N2   1.53 110.39 175.72 111.26   1.40
IC H19 C25  N3 N2   1.09 107.47  54.90 111.26   1.40
IC H20 C25  N3 N2   1.11 110.96 -62.43 111.26   1.40
IC C24 C25  N3 C21   1.53 110.39 -58.95 112.98   1.47
IC C1 C  O1 N4   1.53 104.91 179.96 113.81   1.42
IC H23 C  O1 N4   1.09 109.95 -60.01 113.81   1.42
IC H24 C  O1 N4   1.09 109.98  59.95 113.81   1.42
IC C O1  N4 O2   1.45 113.81 -179.98 112.69   1.21
IC C O1  N4 O3   1.45 113.81   0.09 117.42   1.21
IC O1 O2 *N4 O3   1.42 112.69 179.92 129.89   1.21
patch first none last none

RESI POPC         0.00 ! 1-palmytoil-2-oleoyl-sn-glycero-
!                        3-Phosphatidylcholine
!
! (May 14, 1999 Carlos F. Lopez)
!
!  Palmytoil - CH2        
!              |  
!      Oleyl - CH
!              |     (-)              (+)
!              CH2 - PO4 - CH2 - CH2 - N-(CH3)3
!
! Polar Head and glycerol backbone
GROUP                  !                 H31
ATOM N    NTL    -0.60 !                 |
ATOM C11  CTL2   -0.10 !             H33-C13-H32
ATOM C12  CTL5   -0.35 !                 |
ATOM C13  CTL5   -0.35 !           H21   |   H43
ATOM C14  CTL5   -0.35 !            |    |   |
ATOM H11  HL      0.25 !       H22-C12---N---C14-H42   (+)
ATOM H12  HL      0.25 !            |    |   |
ATOM H21  HL      0.25 !            H23  |   H41
ATOM H22  HL      0.25 !                 |
ATOM H23  HL      0.25 !                 |
ATOM H31  HL      0.25 !                 |
ATOM H32  HL      0.25 !             H11-C11-H12
ATOM H33  HL      0.25 !                 |
ATOM H41  HL      0.25 !                 |
ATOM H42  HL      0.25 !                 |
ATOM H43  HL      0.25 !                 |
GROUP                  !                 |
ATOM C15  CTL2   -0.08 !                 |
ATOM H51  HAL2    0.09 !           H51---C15---H52
ATOM H52  HAL2    0.09 !                 |
GROUP                  !                 |
ATOM P1   PL      1.50 !       (-) O3   O1
ATOM O3   O2L    -0.78 !             \ /
ATOM O4   O2L    -0.78 !              P1 (+)
ATOM O1   OSL    -0.57 !             / \
ATOM O2   OSL    -0.57 !       (-) O4   O2
GROUP                  !                 |
ATOM C1   CTL2   -0.08 !                 |     alpha1
ATOM HA   HAL2    0.09 !            HA---C1---HB
ATOM HB   HAL2    0.09 !                 |     theta1
GROUP                  !                 |
ATOM C2   CTL1    0.04 !            HS---C2--------------
ATOM HS   HAL1    0.09 !                 | beta1        |
ATOM O21  OSL    -0.34 !            O22  O21          theta3
ATOM C21  CL      0.63 !             \\ /  beta2        |
ATOM O22  OBL    -0.52 !               C21              |
ATOM C22  CTL2   -0.08 !               |   beta3        |
ATOM H2R  HAL2    0.09 !        H2R---C22---H2S         |
ATOM H2S  HAL2    0.09 !               |                |
GROUP                  !               |    beta4       |
ATOM C3   CTL2   -0.05 !               |                |
ATOM HX   HAL2    0.09 !               |           HX---C3---HY
ATOM HY   HAL2    0.09 !               |                |   gamma1
ATOM O31  OSL    -0.34 !               |           O32  O31
ATOM C31  CL      0.63 !               |            \\ /    gamma2
ATOM O32  OBL    -0.52 !               |              C31
ATOM C32  CTL2   -0.08 !               |              |     gamma3
ATOM H2X  HAL2    0.09 !               |        H2X---C32---H2Y
ATOM H2Y  HAL2    0.09 !               |              |
GROUP                  !               |              |      gamma4
ATOM C23  CTL2   -0.18 !               |              |
ATOM H3R  HAL2    0.09 !        H3R ---C23---H3S      |
ATOM H3S  HAL2    0.09 !               |              |
GROUP                  !               |              |
ATOM C24  CTL2   -0.18 !               |              |
ATOM H4R  HAL2    0.09 !        H4R ---C24---H4S      |
ATOM H4S  HAL2    0.09 !               |              |
GROUP                  !               |              |
ATOM C25  CTL2   -0.18 !               |              |
ATOM H5R  HAL2    0.09 !        H5R ---C25---H5S      |
ATOM H5S  HAL2    0.09 !               |              |
GROUP                  !               |              |
ATOM C26  CTL2   -0.18 !               |              |
ATOM H6R  HAL2    0.09 !        H6R ---C26---H6S      |
ATOM H6S  HAL2    0.09 !               |              |
GROUP                  !               |              |
ATOM C27  CTL2   -0.18 !               |              |
ATOM H7R  HAL2    0.09 !        H7R ---C27---H7S      |
ATOM H7S  HAL2    0.09 !               |              |
GROUP                  !               |              |
ATOM C28  CTL2   -0.18 !               |              |
ATOM H8R  HAL2    0.09 !        H8R ---C28---H8S      |
ATOM H8S  HAL2    0.09 !               |              |
GROUP                  !               |              |
ATOM C29  CEL1   -0.15 !               |              |
ATOM H91  HEL1    0.15 !        H91 ---C29            |
GROUP                  !               ||  (CIS)      |
ATOM C210 CEL1   -0.15 !               ||             |
ATOM H101 HEL1    0.15 !        H101---C210           |
GROUP                  !               |              |
ATOM C211 CTL2   -0.18 !               |              |
ATOM H11R HAL2    0.09 !        H11R---C211--H11S     |
ATOM H11S HAL2    0.09 !               |              |
GROUP                  !               |              |
ATOM C212 CTL2   -0.18 !               |              |
ATOM H12R HAL2    0.09 !        H12R---C212--H12S     |
ATOM H12S HAL2    0.09 !               |              |
GROUP                  !               |              |
ATOM C213 CTL2   -0.18 !               |              |
ATOM H13R HAL2    0.09 !        H13R---C213--H13S     |
ATOM H13S HAL2    0.09 !               |              |
GROUP                  !               |              |
ATOM C214 CTL2   -0.18 !               |              |
ATOM H14R HAL2    0.09 !        H14R---C214--H14S     |
ATOM H14S HAL2    0.09 !               |              |
GROUP                  !               |              |
ATOM C215 CTL2   -0.18 !               |              |
ATOM H15R HAL2    0.09 !        H15R---C215--H15S     |
ATOM H15S HAL2    0.09 !               |              |
GROUP                  !               |              |
ATOM C216 CTL2   -0.18 !               |              |
ATOM H16R HAL2    0.09 !        H16R---C216--H16S     |
ATOM H16S HAL2    0.09 !               |              |
GROUP                  !               |              |
ATOM C217 CTL2   -0.18 !               |              |
ATOM H17R HAL2    0.09 !        H17R---C217--H17S     |
ATOM H17S HAL2    0.09 !               |              |
GROUP                  !               |              |
ATOM C218 CTL3   -0.27 !               |              |
ATOM H18R HAL3    0.09 !        H18R---C218--H18S     |
ATOM H18S HAL3    0.09 !               |              |
ATOM H18T HAL3    0.09 !              H18T            |
GROUP                  !                              |
ATOM C33  CTL2   -0.18 !                              |
ATOM H3X  HAL2    0.09 !                       H3X ---C33---H3Y
ATOM H3Y  HAL2    0.09 !                              |
GROUP                  !                              |
ATOM C34  CTL2   -0.18 !                              |
ATOM H4X  HAL2    0.09 !                       H4X ---C34---H4Y
ATOM H4Y  HAL2    0.09 !                              |
GROUP                  !                              |
ATOM C35  CTL2   -0.18 !                              |
ATOM H5X  HAL2    0.09 !                       H5X ---C35---H5Y
ATOM H5Y  HAL2    0.09 !                              |
GROUP                  !                              |
ATOM C36  CTL2   -0.18 !                              |
ATOM H6X  HAL2    0.09 !                       H6X ---C36---H6Y
ATOM H6Y  HAL2    0.09 !                              |
GROUP                  !                              |
ATOM C37  CTL2   -0.18 !                              |
ATOM H7X  HAL2    0.09 !                       H7X ---C37---H7Y
ATOM H7Y  HAL2    0.09 !                              |
GROUP                  !                              |
ATOM C38  CTL2   -0.18 !                              |
ATOM H8X  HAL2    0.09 !                       H8X ---C38---H8Y
ATOM H8Y  HAL2    0.09 !                              |
GROUP                  !                              |
ATOM C39  CTL2   -0.18 !                              |
ATOM H9X  HAL2    0.09 !                       H9X ---C39---H9Y
ATOM H9Y  HAL2    0.09 !                              |
GROUP                  !                              |
ATOM C310 CTL2   -0.18 !                              |
ATOM H10X HAL2    0.09 !                       H10X---C310--H10Y
ATOM H10Y HAL2    0.09 !                              |
GROUP                  !                              |
ATOM C311 CTL2   -0.18 !                              |
ATOM H11X HAL2    0.09 !                       H11X---C311--H11Y
ATOM H11Y HAL2    0.09 !                              |
GROUP                  !                              |
ATOM C312 CTL2   -0.18 !                              |
ATOM H12X HAL2    0.09 !                       H12X---C312--H12Y
ATOM H12Y HAL2    0.09 !                              |
GROUP                  !                              |
ATOM C313 CTL2   -0.18 !                              |
ATOM H13X HAL2    0.09 !                       H13X---C313--H13Y
ATOM H13Y HAL2    0.09 !                              |
GROUP                  !                              |
ATOM C314 CTL2   -0.18 !                              |
ATOM H14X HAL2    0.09 !                       H14X---C314--H14Y
ATOM H14Y HAL2    0.09 !                              |
GROUP                  !                              |
ATOM C315 CTL2   -0.18 !                              |
ATOM H15X HAL2    0.09 !                       H15X---C315--H15Y
ATOM H15Y HAL2    0.09 !                              |
GROUP                  !                              |
ATOM C316 CTL3   -0.27 !                              |
ATOM H16X HAL3    0.09 !                       H16X---C316--H16Y
ATOM H16Y HAL3    0.09 !                              |
ATOM H16Z HAL3    0.09 !                              H16Z
 
!BONDING FROM PC
BOND N     C11       N     C12      N     C13     N     C14
BOND C11   H11       C11   H12      C11   C15
BOND C12   H21       C12   H22      C12   H23
BOND C13   H31       C13   H32      C13   H33
BOND C14   H41       C14   H42      C14   H43
BOND C15   H51       C15   H52
BOND P1    O1        P1    O2       P1    O3      P1    O4    
BOND O1    C15       O2    C1

! Glycerol Backbone
BOND  C1   HA        C1    HB       C1   C2        
BOND  C2   HS        C2    C3       C2   O21
BOND  C3   HX        C3    HY       C3   O31
! Chain from C2
BOND  O21  C21
BOND  C21  C22
DOUBLE  C21  O22
BOND  C22  H2R       C22  H2S       C22  C23
BOND  C23  H3R       C23  H3S       C23  C24
BOND  C24  H4R       C24  H4S       C24  C25
BOND  C25  H5R       C25  H5S       C25  C26
BOND  C26  H6R       C26  H6S       C26  C27
BOND  C27  H7R       C27  H7S       C27  C28
BOND  C28  H8R       C28  H8S       C28  C29
BOND  C29  H91       
DOUBLE  C29 C210
BOND  C210 H101      C210 C211
BOND  C211 H11R      C211 H11S      C211 C212
BOND  C212 H12R      C212 H12S      C212 C213
BOND  C213 H13R      C213 H13S      C213 C214
BOND  C214 H14R      C214 H14S      C214 C215
BOND  C215 H15R      C215 H15S      C215 C216
BOND  C216 H16R      C216 H16S      C216 C217
BOND  C217 H17R      C217 H17S      C217 C218
BOND  C218 H18R      C218 H18S      C218 H18T
! Chain From C3
BOND  O31  C31
BOND  C31  C32
DOUBLE  C31  O32
BOND  C32  H2X       C32  H2Y       C32  C33
BOND  C33  H3X       C33  H3Y       C33  C34
BOND  C34  H4X       C34  H4Y       C34  C35
BOND  C35  H5X       C35  H5Y       C35  C36
BOND  C36  H6X       C36  H6Y       C36  C37
BOND  C37  H7X       C37  H7Y       C37  C38
BOND  C38  H8X       C38  H8Y       C38  C39
BOND  C39  H9X       C39  H9Y       C39  C310
BOND  C310 H10X      C310 H10Y      C310 C311
BOND  C311 H11X      C311 H11Y      C311 C312
BOND  C312 H12X      C312 H12Y      C312 C313
BOND  C313 H13X      C313 H13Y      C313 C314
BOND  C314 H14X      C314 H14Y      C314 C315
BOND  C315 H15X      C315 H15Y      C315 C316
BOND  C316 H16X      C316 H16Y      C316 H16Z

IMPR C21 O21 C22 O22    C31 O31 C32 O32

!IC table from IC generate, geometry is guessed
IC C12  C11  *N   C13  1.4999  109.15  122.15  111.71   1.4949
IC C12  C11  *N   C14  1.4999  109.15 -116.51  109.19   1.5011
IC C12  N    C11  C15  1.4999  109.15   43.57  118.04   1.5524
IC C15  N    *C11 H11  1.5524  118.04 -121.93  109.13   1.0811
IC H11  N    *C11 H12  1.0811  109.13 -117.56  108.83   1.0835
IC C11  N    C12  H21  1.5284  109.15  -59.57  108.41   1.0953
IC H21  N    *C12 H22  1.0953  108.41 -116.60  113.14   1.0854
IC H21  N    *C12 H23  1.0953  108.41  118.64  112.84   1.0777
IC C11  N    C13  H31  1.5284  111.71  -61.34  110.98   1.0826
IC H31  N    *C13 H32  1.0826  110.98  121.24  110.98   1.0826
IC H31  N    *C13 H33  1.0826  110.98 -119.19  110.09   1.0845
IC C11  N    C14  H41  1.5284  109.19  173.62  112.23   1.0785
IC H41  N    *C14 H42  1.0785  112.23  125.69  112.79   1.0778
IC H41  N    *C14 H43  1.0785  112.23 -117.12  108.08   1.0983
IC N    C11  C15  O1   1.5284  118.04   63.61  111.07   1.4249
IC O1   C11  *C15 H51  1.4249  111.07 -126.47  109.40   1.1165
IC H51  C11  *C15 H52  1.1165  109.40 -115.09  108.53   1.1137
IC C11  C15  O1   P1   1.5524  111.07 -132.50  121.66   1.5873
IC C15  O1   P1   O2   1.4249  121.66   95.32   99.37   1.5870
IC O2   O1   *P1  O3   1.5870   99.37 -113.40  108.96   1.4773
IC O2   O1   *P1  O4   1.5870   99.37  114.27  109.52   1.4735
IC O1   P1   O2   C1   1.5873   99.37 -136.11  119.34   1.4276
IC P1   O2   C1   C2   1.5870  119.34 -174.88  109.28   1.5468
IC C2   O2   *C1  HA   1.5468  109.28  119.70  111.34   1.1169
IC HA   O2   *C1  HB   1.1169  111.34  119.72  110.33   1.1141
IC O2   C1   C2   O21  1.4276  109.28 -167.70  109.50   1.4378
IC O21  C1   *C2  C3   1.4378  109.50 -121.42  111.45   1.5543
IC C3   C1   *C2  HS   1.5543  111.45 -117.17  108.32   1.1156
IC C1   C2   O21  C21  1.5468  109.50   90.28  116.64   1.3217
IC C2   O21  C21  C22  1.4378  116.64  174.47  109.18   1.5303
IC C22  O21  *C21 O22  1.5303  109.18 -178.13  126.27   1.2213
IC O21  C21  C22  C23  1.3217  109.18  -78.33  110.83   1.5447
IC C23  C21  *C22 H2R  1.5447  110.83  121.63  109.32   1.1103
IC H2R  C21  *C22 H2S  1.1103  109.32  117.81  107.94   1.1092
IC C1   C2   C3   O31  1.5468  111.45 -172.66  111.94   1.4454
IC O31  C2   *C3  HX   1.4454  111.94 -126.15  109.39   1.1150
IC HX   C2   *C3  HY   1.1150  109.39 -114.93  107.39   1.1133
IC C2   C3   O31  C31  1.5543  111.94  -96.66  116.55   1.3325
IC C3   O31  C31  C32  1.4454  116.55  177.97  109.29   1.5306
IC C32  O31  *C31 O32  1.5306  109.29 -179.43  126.40   1.2162
IC O31  C31  C32  C33  1.3325  109.29 -177.61  111.07   1.5445
IC C33  C31  *C32 H2X  1.5445  111.07  120.97  108.77   1.1094
IC H2X  C31  *C32 H2Y  1.1094  108.77  118.39  108.38   1.1099
IC C21  C22  C23  C24  1.5303  110.83  177.84  113.15   1.5345
IC C24  C22  *C23 H3R  1.5345  113.15 -120.52  109.51   1.1149
IC H3R  C22  *C23 H3S  1.1149  109.51 -117.98  109.32   1.1137
IC C22  C23  C24  C25  1.5447  113.15  174.44  112.06   1.5345
IC C25  C23  *C24 H4R  1.5345  112.06  121.05  109.09   1.1140
IC H4R  C23  *C24 H4S  1.1140  109.09  117.86  109.72   1.1131
IC C23  C24  C25  C26  1.5345  112.06  175.38  112.95   1.5340
IC C26  C24  *C25 H5R  1.5340  112.95 -121.08  109.34   1.1131
IC H5R  C24  *C25 H5S  1.1131  109.34 -117.43  108.99   1.1132
IC C24  C25  C26  C27  1.5345  112.95  174.94  112.21   1.5351
IC C27  C25  *C26 H6R  1.5351  112.21  121.27  109.00   1.1134
IC H6R  C25  *C26 H6S  1.1134  109.00  117.60  109.50   1.1130
IC C25  C26  C27  C28  1.5340  112.21  175.67  112.60   1.5394
IC C28  C26  *C27 H7R  1.5394  112.60 -121.40  108.58   1.1142
IC H7R  C26  *C27 H7S  1.1142  108.58 -116.93  108.44   1.1140
IC C26  C27  C28  C29  1.5351  112.60  178.25  111.01   1.5083
IC C29  C27  *C28 H8R  1.5083  111.01  119.62  107.18   1.1139
IC H8R  C27  *C28 H8S  1.1139  107.18  115.86  109.35   1.1118
IC C27  C28  C29  C210 1.5391  111.34 -141.40  127.31   1.3462
IC C210 C28  *C29 H91  1.3462  127.31 -176.71  114.35   1.1001
IC C28  C29  C210 C211 1.5073  127.31    1.24  127.43   1.5089
IC C211 C29  *C21 H101 1.5089  127.43  179.21  118.33   1.1011
IC C29  C210 C211 C212 1.3462  127.43 -120.91  110.88   1.5393
IC C212 C210 *C21 H11R 1.5393  110.88  121.06  112.51   1.1124
IC H11R C210 *C21 H11S 1.1124  112.51  119.00  109.81   1.1127
IC C210 C211 C212 C213 1.5089  110.88 -176.36  112.76   1.5347
IC C213 C211 *C21 H12R 1.5347  112.76 -120.93  109.33   1.1142
IC H12R C211 *C21 H12S 1.1142  109.33 -118.17  109.94   1.1138
IC C211 C212 C213 C214 1.5393  112.76 -179.47  112.21   1.5338
IC C214 C212 *C21 H13R 1.5338  112.21  121.29  109.31   1.1130
IC H13R C212 *C21 H13S 1.1130  109.31  117.74  109.05   1.1131
IC C212 C213 C214 C215 1.5347  112.21 -178.99  112.92   1.5339
IC C215 C213 *C21 H14R 1.5339  112.92 -121.37  109.00   1.1134
IC H14R C213 *C21 H14S 1.1134  109.00 -117.34  109.08   1.1132
IC C213 C214 C215 C216 1.5338  112.92  179.95  112.20   1.5339
IC C216 C214 *C21 H15R 1.5339  112.20  121.17  109.14   1.1131
IC H15R C214 *C21 H15S 1.1131  109.14  117.63  109.22   1.1132
IC C214 C215 C216 C217 1.5339  112.20  179.53  112.96   1.5328
IC C217 C215 *C21 H16R 1.5328  112.96 -121.41  109.07   1.1135
IC H16R C215 *C21 H16S 1.1135  109.07 -117.43  109.05   1.1130
IC C215 C216 C217 C218 1.5339  112.96 -179.21  113.03   1.5305
IC C218 C216 *C21 H17R 1.5305  113.03  121.55  108.80   1.1140
IC H17R C216 *C21 H17S 1.1140  108.80  116.88  108.83   1.1142
IC C216 C217 C218 H18R 1.5328  113.03   60.41  110.37   1.1113
IC H18R C217 *C21 H18S 1.1113  110.37 -119.78  110.49   1.1115
IC H18R C217 *C21 H18T 1.1113  110.37  120.07  110.59   1.1111
IC C31  C32  C33  C34  1.5333  111.40  179.66  112.54   1.5345
IC C34  C32  *C33 H3X  1.5345  112.54 -121.73  109.66   1.1133
IC H3X  C32  *C33 H3Y  1.1133  109.66 -117.45  109.37   1.1151
IC C32  C33  C34  C35  1.5440  112.54  178.40  112.54   1.5346
IC C35  C33  *C34 H4X  1.5346  112.54  121.75  110.03   1.1131
IC H4X  C33  *C34 H4Y  1.1131  110.03  117.75  108.84   1.1139
IC C33  C34  C35  C36  1.5345  112.54 -175.14  112.09   1.5349
IC C36  C34  *C35 H5X  1.5349  112.09 -122.26  109.27   1.1127
IC H5X  C34  *C35 H5Y  1.1127  109.27 -117.42  109.08   1.1138
IC C34  C35  C36  C37  1.5346  112.09  174.19  113.84   1.5368
IC C37  C35  *C36 H6X  1.5368  113.84  122.38  109.13   1.1124
IC H6X  C35  *C36 H6Y  1.1124  109.13  117.02  108.50   1.1143
IC C35  C36  C37  C38  1.5349  113.84   65.26  113.87   1.5343
IC C38  C36  *C37 H7X  1.5343  113.87  120.83  108.55   1.1137
IC H7X  C36  *C37 H7Y  1.1137  108.55  116.91  109.10   1.1132
IC C36  C37  C38  C39  1.5368  113.87  178.14  112.45   1.5354
IC C39  C37  *C38 H8X  1.5354  112.45  121.43  109.97   1.1123
IC H8X  C37  *C38 H8Y  1.1123  109.97  117.71  108.91   1.1127
IC C37  C38  C39  C310 1.5343  112.45 -176.66  111.96   1.5320
IC C310 C38  *C39 H9X  1.5320  111.96  120.68  109.20   1.1133
IC H9X  C38  *C39 H9Y  1.1133  109.20  117.81  109.34   1.1127
IC C38  C39  C310 C311 1.5354  111.96  178.35  113.81   1.5336
IC C311 C39  *C31 H10X 1.5336  113.81 -120.14  108.22   1.1126
IC H10X C39  *C31 H10Y 1.1126  108.22 -117.07  109.45   1.1132
IC C39  C310 C311 C312 1.5320  113.81 -175.46  111.16   1.5334
IC C312 C310 *C31 H11X 1.5334  111.16  120.27  109.12   1.1138
IC H11X C310 *C31 H11Y 1.1138  109.12  118.20  110.02   1.1119
IC C310 C311 C312 C313 1.5336  111.16  173.60  113.47   1.5330
IC C313 C311 *C31 H12X 1.5330  113.47 -120.74  108.01   1.1140
IC H12X C311 *C31 H12Y 1.1140  108.01 -116.85  109.45   1.1130
IC C311 C312 C313 C314 1.5334  113.47 -174.75  111.86   1.5335
IC C314 C312 *C31 H13X 1.5335  111.86  120.28  108.66   1.1135
IC H13X C312 *C31 H13Y 1.1135  108.66  118.03  110.08   1.1125
IC C312 C313 C314 C315 1.5330  111.86  175.21  113.05   1.5325
IC C315 C313 *C31 H14X 1.5325  113.05 -120.81  108.37   1.1133
IC H14X C313 *C31 H14Y 1.1133  108.37 -117.18  109.40   1.1131
IC C313 C314 C315 C316 1.5335  113.05 -177.76  112.89   1.5300
IC C316 C314 *C31 H15X 1.5300  112.89  121.41  108.55   1.1149
IC H15X C314 *C31 H15Y 1.1149  108.55  117.05  109.21   1.1136
IC C314 C315 C316 H16X 1.5325  112.89   57.15  110.07   1.1113
IC H16X C315 *C31 H16Y 1.1113  110.07 -119.27  110.55   1.1106
IC H16X C315 *C31 H16Z 1.1113  110.07  120.81  110.70   1.1116

RESI ALAD        0.00 ! Alanine dipeptide, with CMAP term
GROUP
ATOM CL   CT3   -0.27
ATOM HL1  HA     0.09
ATOM HL2  HA     0.09
ATOM HL3  HA     0.09
GROUP
ATOM CLP  C      0.51
ATOM OL   O     -0.51
GROUP
ATOM NL   NH1   -0.47
ATOM HL   H      0.31
ATOM CA   CT1    0.07
ATOM HA   HB     0.09
GROUP
ATOM CB   CT3   -0.27  !     HL1     OL           OR           HR1
ATOM HB1  HA     0.09  !       \     ||   HL  HA  ||   HR      /
ATOM HB2  HA     0.09  !        \    ||   |   |   ||   |      /
ATOM HB3  HA     0.09  !   HL2---CL--CLP--NL--CA--CRP--NR---CR---HR2
GROUP                  !        /             |               \
ATOM CRP  C      0.51  !       /         HB1--CB--HB3          \
ATOM OR   O     -0.51  !     HL3              |                HR3
GROUP                  !                     HB2
ATOM NR   NH1   -0.47
ATOM HR   H      0.31
ATOM CR   CT3   -0.11
ATOM HR1  HA     0.09
ATOM HR2  HA     0.09
ATOM HR3  HA     0.09

BOND CL  CLP   CLP NL    NL  CA
BOND CA  CRP   CRP NR    NR  CR
DOUBLE  CLP OL    CRP OR
BOND NL  HL    NR  HR
BOND CA  HA    CA  CB
BOND CL  HL1   CL  HL2   CL  HL3
BOND CB  HB1   CB  HB2   CB  HB3
BOND CR  HR1   CR  HR2   CR  HR3
IMPR CLP CL NL OL    NL CLP CA HL
IMPR CRP CA NR OR    NR CRP CR HR

CMAP CLP NL CA CRP NL CA CRP NR

ic clp nl  ca  crp  0.0 0.0  180.0  0.0 0.0 ! Phi
ic ca  clp *nl hl   0.0 0.0  180.0  0.0 0.0
ic hl  nl  ca  crp  0.0 0.0    0.0  0.0 0.0
ic nl  ca  crp nr   0.0 0.0  180.0  0.0 0.0 ! Psi
ic ca  nr  *crp or  0.0 0.0  180.0  0.0 0.0
ic nl  ca  crp or   0.0 0.0    0.0  0.0 0.0
ic cl  clp nl  ca   0.0 0.0  180.0  0.0 0.0 ! Omega Left
ic nl  cl  *clp ol  0.0 0.0  180.0  0.0 0.0
ic ol  clp nl  ca   0.0 0.0    0.0  0.0 0.0
ic ca  crp nr  cr   0.0 0.0  180.0  0.0 0.0 ! Omega Right
ic crp cr  *nr hr   0.0 0.0  180.0  0.0 0.0
ic ca  crp nr  hr   0.0 0.0  180.0  0.0 0.0
ic nl  crp *ca ha   0.0 0.0  240.0  0.0 0.0
ic nl  crp *ca cb   0.0 0.0  120.0  0.0 0.0
ic hl1 cl  clp nl   0.0 0.0  180.0  0.0 0.0
ic hl2 cl  clp nl   0.0 0.0   60.0  0.0 0.0
ic hl3 cl  clp ol   0.0 0.0  120.0  0.0 0.0
ic ha  ca  cb  hb1  0.0 0.0  180.0  0.0 0.0
ic nl  ca  cb  hb2  0.0 0.0  180.0  0.0 0.0
ic crp ca  cb  hb3  0.0 0.0  180.0  0.0 0.0
ic crp nr  cr  hr1  0.0 0.0  180.0  0.0 0.0
ic crp nr  cr  hr2  0.0 0.0   60.0  0.0 0.0
ic hr  nr  cr  hr3  0.0 0.0  120.0  0.0 0.0
ic ca  clp *nl hl   0.0 0.0  180.0  0.0 0.0
ic ca  nr  *crp or  0.0 0.0  180.0  0.0 0.0
ic hb1 hb2 *cb hb3  0.0 0.0  120.0  0.0 0.0
ic hl1 hl2 *cl hl3  0.0 0.0  240.0  0.0 0.0
ic hr1 hr2 *cr hr3  0.0 0.0  240.0  0.0 0.0
ic ha  ca  nl  hl   0.0 0.0  240.0  0.0 0.0
patch first none last none

RESI TIP3         0.000 ! tip3p water model, generate using noangle nodihedral
GROUP   
ATOM OH2  OT     -0.834
ATOM H1   HT      0.417
ATOM H2   HT      0.417
BOND OH2 H1 OH2 H2 H1 H2    ! the last bond is needed for shake
ANGLE H1 OH2 H2             ! required
ACCEPTOR OH2   
PATCHING FIRS NONE LAST NONE 

RESI TP3M         0.000 ! "mmff" water model, as an analog of tip3p
GROUP   
ATOM OH2  OT     -0.834  ! these charges are replaced by the mmff setup   
ATOM H1   HT      0.417  ! these charges are replaced by the mmff setup
ATOM H2   HT      0.417  ! these charges are replaced by the mmff setup
BOND OH2 H1 OH2 H2          ! omits the H1-H2 bond, which is needed for shake with tip3p
ANGLE H1 OH2 H2             ! required
ACCEPTOR OH2   
PATCHING FIRS NONE LAST NONE     

! Ion parameters from Benoit Roux and Coworkers
! As of 8/98 no NBFIX terms required
! 
RESI SOD       1.00 ! Sodium Ion
GROUP   
ATOM SOD  SOD  1.00
PATCHING FIRST NONE LAST NONE   

RESI SSSS      0.0
GROUP
ATOM SSS  SSS  0.0
PATCHING FIRST NONE LAST NONE

RESI MG        2.00 ! Magnesium Ion
GROUP   
ATOM MG   MG   2.00
PATCHING FIRST NONE LAST NONE   

RESI POT       1.00 ! Potassium Ion
GROUP
ATOM POT   POT 1.00
PATCHING FIRST NONE LAST NONE

RESI CES       1.00 ! Cesium Ion
GROUP
ATOM CES  CES  1.00
PATCHING FIRST NONE LAST NONE

RESI CAL       2.00 ! Calcium Ion
GROUP
ATOM CAL  CAL  2.00
PATCHING FIRST NONE LAST NONE

RESI CLA      -1.00 ! Chloride Ion
GROUP
ATOM CLA  CLA -1.00
PATCHING FIRST NONE LAST NONE

RESI ZN2       2.00 ! Zinc ion, Roland Stote
GROUP
ATOM ZN   ZN   2.00
PATCHING FIRST NONE LAST NONE

PRES NTER         1.00 ! standard N-terminus
GROUP                  ! use in generate statement
ATOM N    NH3    -0.30 !
ATOM HT1  HC      0.33 !         HT1	
ATOM HT2  HC      0.33 !     (+)/
ATOM HT3  HC      0.33 ! --CA--N--HT2
ATOM CA   CT1     0.21 !   |    \
ATOM HA   HB      0.10 !   HA    HT3
DELETE ATOM HN   
BOND HT1 N HT2 N HT3 N   
DONOR HT1 N   
DONOR HT2 N   
DONOR HT3 N   
IC HT1  N    CA   C     0.0000  0.0000  180.0000  0.0000  0.0000
IC HT2  CA   *N   HT1   0.0000  0.0000  120.0000  0.0000  0.0000
IC HT3  CA   *N   HT2   0.0000  0.0000  120.0000  0.0000  0.0000

PRES GLYP         1.00 ! Glycine N-terminus
GROUP                  ! use in generate statement
ATOM N    NH3    -0.30 !
ATOM HT1  HC      0.33 !   HA1   HT1
ATOM HT2  HC      0.33 !   | (+)/
ATOM HT3  HC      0.33 ! --CA--N--HT2
ATOM CA   CT2     0.13 !   |    \
ATOM HA1  HB      0.09 !   HA2   HT3
ATOM HA2  HB      0.09 !
DELETE ATOM HN   
BOND HT1 N HT2 N HT3 N   
DONOR HT1 N   
DONOR HT2 N   
DONOR HT3 N   
IC HT1  N    CA   C     0.0000  0.0000  180.0000  0.0000  0.0000
IC HT2  CA   *N   HT1   0.0000  0.0000  120.0000  0.0000  0.0000
IC HT3  CA   *N   HT2   0.0000  0.0000  120.0000  0.0000  0.0000

PRES PROP         1.00 ! Proline N-Terminal
GROUP                  ! use in generate statement
ATOM N    NP     -0.07 !   HA
ATOM HN1  HC      0.24 !   |
ATOM HN2  HC      0.24 !  -CA   HN1
ATOM CD   CP3     0.16 !  /  \ /
ATOM HD1  HA      0.09 !       N(+)
ATOM HD2  HA      0.09 !      / \
ATOM CA   CP1     0.16 !  -CD    HN2
ATOM HA   HB      0.09 !   | \
BOND HN1 N HN2 N       !  HD1 HD2
DONOR HN1 N   
DONOR HN2 N   
IC HN1  CA   *N   CD    0.0000  0.0000  120.0000  0.0000  0.0000
IC HN2  CA   *N   HN1   0.0000  0.0000  120.0000  0.0000  0.0000

PRES ACE          0.00 ! acetylated N-terminus 
                       ! do NOT use to create dipeptides, see ACED
GROUP                  ! use in generate statement
ATOM CAY  CT3    -0.27 !
ATOM HY1  HA      0.09 ! HY1 HY2 HY3
ATOM HY2  HA      0.09 !    \ | /
ATOM HY3  HA      0.09 !     CAY
GROUP                  !      |
ATOM CY   C       0.51 !      CY=OY
ATOM OY   O      -0.51 !      |
                       !
BOND CY CAY CY N CAY HY1 CAY HY2 CAY HY3
DOUBLE OY CY
IMPR CY CAY N OY
IMPR N CY CA HN
CMAP CY  N  CA  C   N  CA  C  +N
ACCEPTOR OY CY
IC CY   N    CA   C     0.0000  0.0000  -60.0000  0.0000  0.0000
IC CY   CA   *N   HN    0.0000  0.0000  180.0000  0.0000  0.0000
IC CAY  CY   N    CA    0.0000  0.0000  180.0000  0.0000  0.0000
IC N    CAY  *CY  OY    0.0000  0.0000  180.0000  0.0000  0.0000
IC OY   CY   CAY  HY1   0.0000  0.0000  180.0000  0.0000  0.0000
IC OY   CY   CAY  HY2   0.0000  0.0000   60.0000  0.0000  0.0000
IC OY   CY   CAY  HY3   0.0000  0.0000  -60.0000  0.0000  0.0000

PRES ACED         0.00 ! acetylated N-terminus (to create dipeptide)
GROUP                  ! use in generate statement
ATOM CAY  CT3    -0.27 !
ATOM HY1  HA      0.09 ! HY1 HY2 HY3
ATOM HY2  HA      0.09 !    \ | /
ATOM HY3  HA      0.09 !     CAY
GROUP                  !      |
ATOM CY   C       0.51 !      CY=OY
ATOM OY   O      -0.51 !      |
                       !
BOND CY CAY CY N CAY HY1 CAY HY2 CAY HY3
DOUBLE OY CY
IMPR CY CAY N OY
IMPR N CY CA HN
CMAP CY  N  CA  C   N  CA  C  NT
ACCEPTOR OY CY
IC CY   N    CA   C     0.0000  0.0000  -60.0000  0.0000  0.0000
IC CY   CA   *N   HN    0.0000  0.0000  180.0000  0.0000  0.0000
IC CAY  CY   N    CA    0.0000  0.0000  180.0000  0.0000  0.0000
IC N    CAY  *CY  OY    0.0000  0.0000  180.0000  0.0000  0.0000
IC OY   CY   CAY  HY1   0.0000  0.0000  180.0000  0.0000  0.0000
IC OY   CY   CAY  HY2   0.0000  0.0000   60.0000  0.0000  0.0000
IC OY   CY   CAY  HY3   0.0000  0.0000  -60.0000  0.0000  0.0000

PRES ACP          0.00 ! acetylated N-terminus
                       ! NOT for proline dipeptide, see ACPD
GROUP                  ! use in generate statement
ATOM CAY  CT3    -0.27 !
ATOM HY1  HA      0.09 ! HY1 HY2 HY3
ATOM HY2  HA      0.09 !    \ | /
ATOM HY3  HA      0.09 !     CAY
GROUP                  !      |
ATOM CY   C       0.51 !      CY=OY
ATOM OY   O      -0.51 !      |
                       !
BOND CY CAY CY N CAY HY1 CAY HY2 CAY HY3
DOUBLE OY CY
IMPR CY CAY N OY
IMPR N CY CA CD
CMAP CY  N  CA  C   N  CA  C  +N
ACCEPTOR OY CY
IC CY   N    CA   C     0.0000  0.0000  -60.0000  0.0000  0.0000
IC CY   CA   *N   CD    0.0000  0.0000  180.0000  0.0000  0.0000
IC CAY  CY   N    CA    0.0000  0.0000  180.0000  0.0000  0.0000
IC N    CAY  *CY  OY    0.0000  0.0000  180.0000  0.0000  0.0000
IC OY   CY   CAY  HY1   0.0000  0.0000  180.0000  0.0000  0.0000
IC OY   CY   CAY  HY2   0.0000  0.0000   60.0000  0.0000  0.0000
IC OY   CY   CAY  HY3   0.0000  0.0000  -60.0000  0.0000  0.0000

PRES ACPD         0.00 ! acetylated N-terminus (for proline dipeptide)
GROUP                  ! use in generate statement
ATOM CAY  CT3    -0.27 !
ATOM HY1  HA      0.09 ! HY1 HY2 HY3
ATOM HY2  HA      0.09 !    \ | /
ATOM HY3  HA      0.09 !     CAY
GROUP                  !      |
ATOM CY   C       0.51 !      CY=OY
ATOM OY   O      -0.51 !      |
                       !
BOND CY CAY CY N CAY HY1 CAY HY2 CAY HY3
DOUBLE OY CY
IMPR CY CAY N OY
IMPR N CY CA CD
CMAP CY  N  CA  C   N  CA  C  NT
ACCEPTOR OY CY
IC CY   N    CA   C     0.0000  0.0000  -60.0000  0.0000  0.0000
IC CY   CA   *N   CD    0.0000  0.0000  180.0000  0.0000  0.0000
IC CAY  CY   N    CA    0.0000  0.0000  180.0000  0.0000  0.0000
IC N    CAY  *CY  OY    0.0000  0.0000  180.0000  0.0000  0.0000
IC OY   CY   CAY  HY1   0.0000  0.0000  180.0000  0.0000  0.0000
IC OY   CY   CAY  HY2   0.0000  0.0000   60.0000  0.0000  0.0000
IC OY   CY   CAY  HY3   0.0000  0.0000  -60.0000  0.0000  0.0000

PRES CTER        -1.00 ! standard C-terminus
GROUP                  ! use in generate statement
ATOM C    CC      0.34 !   OT2(-)
ATOM OT1  OC     -0.67 !  /
ATOM OT2  OC     -0.67 ! -C
DELETE ATOM O          !  \\
BOND C OT2             !   OT1
DOUBLE  C OT1
IMPR C CA OT2 OT1
ACCEPTOR OT1 C   
ACCEPTOR OT2 C   
IC N    CA   C    OT2   0.0000  0.0000  180.0000  0.0000  0.0000
IC OT2  CA   *C   OT1   0.0000  0.0000  180.0000  0.0000  0.0000

PRES CT1          0.00 ! methylated C-terminus from methyl acetate
GROUP                  ! use in generate statement
ATOM N    NH1    -0.47 !
ATOM HN   H       0.31 !          OT1
ATOM CA   CT1     0.17 !     |   //
ATOM HA   HB      0.09 ! -N--CA--C       HT1
ATOM C    CD      0.63 !  |  |    \      /
ATOM OT1  OB     -0.52 ! HN  HA    OT2--CT--HT2
ATOM OT2  OS     -0.34 !                 \
ATOM CT   CT3    -0.14 !                 HT3
ATOM HT1  HA      0.09 !
ATOM HT2  HA      0.09 !
ATOM HT3  HA      0.09 !
DELETE ATOM O   
BOND  C  OT2  OT2 CT   
BOND CT HT1  CT HT2  CT  HT3
DOUBLE C  OT1    
IMPR C CA OT2 OT1
ACCEPTOR OT1 C   
ACCEPTOR OT2 C   
IC N    CA   C    OT2   0.0000  0.0000  180.0000  0.0000  0.0000
IC OT2  CA   *C   OT1   0.0000  0.0000  180.0000  0.0000  0.0000
IC CA   C    OT2  CT    0.0000  0.0000  180.0000  0.0000  0.0000
IC C    OT2  CT   HT1   0.0000  0.0000    0.0000  0.0000  0.0000
IC C    OT2  CT   HT2   0.0000  0.0000  120.0000  0.0000  0.0000
IC C    OT2  CT   HT3   0.0000  0.0000  240.0000  0.0000  0.0000

PRES CT2          0.00 ! amidated C-terminus
GROUP                  ! use in generate statement
ATOM C    CC      0.55 !        
ATOM O    O      -0.55 !     |
GROUP                  !   O=C
ATOM NT   NH2    -0.62 !     |
ATOM HT1  H       0.32 !     NT
ATOM HT2  H       0.30 !    / \
BOND C NT              !  HT1 HT2 (HT1 is cis to O)
BOND NT HT1 NT HT2     !
IMPR C NT CA O C CA NT O   
IMPR NT C HT1 HT2 NT C HT2 HT1   
DONOR HT1 NT   
DONOR HT2 NT   
IC N    CA   C    O     0.0000  0.0000  180.0000  0.0000  0.0000
IC NT   CA   *C   O     0.0000  0.0000  180.0000  0.0000  0.0000
IC CA   C    NT   HT1   0.0000  0.0000  180.0000  0.0000  0.0000
IC HT1  C    *NT  HT2   0.0000  0.0000  180.0000  0.0000  0.0000

PRES CT3          0.00 ! N-Methylamide C-terminus
GROUP                  ! use in generate statement
ATOM C    C       0.51 !
ATOM O    O      -0.51 !      |
GROUP                  !      C=O
ATOM NT   NH1    -0.47 !      | 
ATOM HNT  H       0.31 !      NT-HNT
ATOM CAT  CT3    -0.11 !      |
ATOM HT1  HA      0.09 ! HT1-CAT-HT3
ATOM HT2  HA      0.09 !      | 
ATOM HT3  HA      0.09 !     HT2
                       !
BOND C NT  NT HNT  NT CAT  CAT HT1  CAT HT2  CAT HT3   
IMPR NT C CAT HNT C CA NT O   
CMAP -C  N  CA  C   N  CA  C  NT
DONOR HNT NT   
IC N    CA   C    O     0.0000  0.0000  180.0000  0.0000  0.0000
IC NT   CA   *C   O     0.0000  0.0000  180.0000  0.0000  0.0000
IC C    CAT  *NT  HNT   0.0000  0.0000  180.0000  0.0000  0.0000
IC CA   C    NT   CAT   0.0000  0.0000  180.0000  0.0000  0.0000
IC C    NT   CAT  HT1   0.0000  0.0000   60.0000  0.0000  0.0000
IC C    NT   CAT  HT2   0.0000  0.0000  180.0000  0.0000  0.0000
IC C    NT   CAT  HT3   0.0000  0.0000  -60.0000  0.0000  0.0000

PRES ASPP         0.00 ! patch for protonated aspartic acid, proton on od2
GROUP                  ! via acetic acid, use in a patch statementand
                       ! follow with AUTOgenerate ANGLes DIHEdrals command
ATOM CB   CT2    -0.21 !
ATOM HB1  HA      0.09 ! HB1    OD1
ATOM HB2  HA      0.09 !  |    //
ATOM CG   CD      0.75 ! -CB--CG
ATOM OD1  OB     -0.55 !  |     \
ATOM OD2  OH1    -0.61 ! HB2     OD2-HD2
ATOM HD2  H       0.44 !
BOND OD2 HD2   
DONOR HD2 OD2   
IC HD2  OD2  CG   OD1   0.0000  0.0000  0.0000  0.0000  0.0000

PRES GLUP         0.00 ! patch for protonated glutamic acid, proton on oe2
GROUP                  ! via acetic acid, use in a patch statement and
                       ! follow with AUTOgenerate ANGLes DIHEdrals command
ATOM CG   CT2    -0.21 !
ATOM HG1  HA      0.09 ! HG1    OE1
ATOM HG2  HA      0.09 !  |    //
ATOM CD   CD      0.75 ! -CG--CD
ATOM OE1  OB     -0.55 !  |     \
ATOM OE2  OH1    -0.61 ! HG2     OE2-HE2
ATOM HE2  H       0.44 !
BOND OE2 HE2   
DONOR HE2 OE2   
IC HE2  OE2  CD   OE1   0.0000  0.0000  0.0000  0.0000  0.0000

PRES LSN          0.00 ! patch for neutral lysine based on methylamine
                       ! use in a patch statement
                       ! follow with AUTOgenerate ANGLes DIHEdrals command
!delete atom and reassign charges
DELETE ATOM HZ3
GROUP
ATOM CE   CT2     0.13 
ATOM HE1  HA      0.075
ATOM HE2  HA      0.075
ATOM NZ   NH2    -0.96
ATOM HZ1  HC      0.34
ATOM HZ2  HC      0.34

PRES LINK         0.00 ! linkage for IMAGES or for joining segments
                       ! 1 refers to previous (N terminal)
                       ! 2 refers to next (C terminal)
                       ! use in a patch statement
                       ! follow with AUTOgenerate ANGLes DIHEdrals command
BOND 1C 2N   
!the need for the explicit specification of angles and dihedrals in
!patches linking images has not been tested
!ANGLE 1C 2N 2CA  1CA 1C 2N   
!ANGLE 1O 1C 2N   1C  2N 2HN   
!DIHE 1C  2N  2CA 2C   1C  2N  2CA 2HA  1C  2N  2CA 2CB   
!DIHE 1HA 1CA 1C  2N   1N  1CA 1C  2N   1CB 1CA 1C  2N   
!DIHE 1CA 1C  2N  2HN  1CA 1C  2N  2CA   
!DIHE 1O  1C  2N  2HN  1O  1C  2N  2CA   
IMPR 2N 1C 2CA 2HN  1C 1CA 2N 1O   
IC 1N   1CA  1C   2N    0.0000  0.0000  180.0000  0.0000  0.0000
IC 2N   1CA  *1C  1O    0.0000  0.0000  180.0000  0.0000  0.0000
IC 1CA  1C   2N   2CA   0.0000  0.0000  180.0000  0.0000  0.0000
IC 1C   2N   2CA  2C    0.0000  0.0000  180.0000  0.0000  0.0000
IC 1C   2CA  *2N  2HN   0.0000  0.0000  180.0000  0.0000  0.0000

PRES DISU        -0.36 ! patch for disulfides. Patch must be 1-CYS and 2-CYS.
                       ! use in a patch statement
                       ! follow with AUTOgenerate ANGLes DIHEdrals command
GROUP                  
ATOM 1CB  CT2    -0.10 !
ATOM 1SG  SM     -0.08 !           2SG--2CB--
GROUP                  !          /
ATOM 2SG  SM     -0.08 ! -1CB--1SG
ATOM 2CB  CT2    -0.10 !
DELETE ATOM 1HG1   
DELETE ATOM 2HG1   
BOND 1SG 2SG   
IC 1CA  1CB  1SG  2SG   0.0000  0.0000  180.0000  0.0000  0.0000
IC 1CB  1SG  2SG  2CB   0.0000  0.0000   90.0000  0.0000  0.0000
IC 1SG  2SG  2CB  2CA   0.0000  0.0000  180.0000  0.0000  0.0000

PRES HS2          0.00 ! Patch for neutral His, move proton from ND1 to NE2
                       ! use in a patch statement
                       ! follow with AUTOgenerate ANGLes DIHEdrals command
GROUP                  
ATOM CE1  CPH2    0.25 !                 HE1
ATOM HE1  HR1     0.13 !                 /
ATOM ND1  NR2    -0.70 !   HB1    ND1--CE1
ATOM CG   CPH1    0.22 !   |     /      |
ATOM CB   CT2    -0.08 !  -CB--CG       |
ATOM HB1  HA      0.09 !   |     \      |
ATOM HB2  HA      0.09 !   HB2    CD2--NE2
GROUP                  !           |     \
ATOM NE2  NR1    -0.36 !          HD2    HE2
ATOM HE2  H       0.32
ATOM CD2  CPH1   -0.05
ATOM HD2  HR3     0.09
DELETE ATOM HD1   
DELETE ACCE NE2   
BOND NE2 HE2   
IMPR NE2 CD2 CE1 HE2  NE2 CE1 CD2 HE2   
DONOR HE2 NE2   
ACCEPTOR ND1   
IC CE1  CD2  *NE2 HE2   0.0000  0.0000  180.0000  0.0000  0.0000

! patches for cyclic peptides
PRES LIG1     0.00000 ! linkage for cyclic peptide
                !       1 refers to the C terminus which is a glycine
                !       2 refers to the N terminus 
                !       use in a patch statement, perform initial
                !       generation using first NONE last NONE
                ! follow with AUTOgenerate ANGLes DIHEdrals command
BOND 1C 2N
IMPR 2N 1C 2CA 2HN 1C 1CA 2N 1O
IC 1N   1CA  1C   2N    0.0000  0.0000 180.0000  0.0000  0.0000
IC 2N   1CA  *1C  1O    0.0000  0.0000 180.0000  0.0000  0.0000
IC 1CA  1C   2N   2CA   0.0000  0.0000 180.0000  0.0000  0.0000
IC 1C   2N   2CA  2C    0.0000  0.0000 180.0000  0.0000  0.0000
IC 1C   2CA  *2N  2HN   0.0000  0.0000 180.0000  0.0000  0.0000

PRES LIG2     0.00000 ! linkage for cyclic peptide
                !       1 refers to the C terminus
                !       2 refers to the N terminus which is a glycine
                !       use in a patch statement, perform initial
                !       generation using first NONE last NONE
                ! follow with AUTOgenerate ANGLes DIHEdrals command
BOND 1C 2N
IMPR 2N 1C 2CA 2HN 1C 1CA 2N 1O
IC 1N   1CA  1C   2N    0.0000  0.0000 180.0000  0.0000  0.0000
IC 2N   1CA  *1C  1O    0.0000  0.0000 180.0000  0.0000  0.0000
IC 1CA  1C   2N   2CA   0.0000  0.0000 180.0000  0.0000  0.0000
IC 1C   2N   2CA  2C    0.0000  0.0000 180.0000  0.0000  0.0000
IC 1C   2CA  *2N  2HN   0.0000  0.0000 180.0000  0.0000  0.0000

PRES LIG3     0.00000 ! linkage for cyclic peptide
                !       1 refers to the C terminus which is a glycine
                !       2 refers to the N terminus which is a glycine
                !       use in a patch statement, perform initial
                !       generation using first NONE last NONE
                ! follow with AUTOgenerate ANGLes DIHEdrals command
BOND 1C 2N
IMPR 2N 1C 2CA 2HN 1C 1CA 2N 1O
IC 1N   1CA  1C   2N    0.0000  0.0000 180.0000  0.0000  0.0000
IC 2N   1CA  *1C  1O    0.0000  0.0000 180.0000  0.0000  0.0000
IC 1CA  1C   2N   2CA   0.0000  0.0000 180.0000  0.0000  0.0000
IC 1C   2N   2CA  2C    0.0000  0.0000 180.0000  0.0000  0.0000
IC 1C   2CA  *2N  2HN   0.0000  0.0000 180.0000  0.0000  0.0000

END
