# Supplementary material for: Structural mechanism of CB1R binding to peripheral and biased inverse agonists
Source: Nat Commun. 2024 Dec 18;15:10694. doi: 10.1038/s41467-024-54206-0 (PMC11655885; doi:10.1038/s41467-024-54206-0)
Supplement: Supplementary file 3 — Supplementary Data 1 [file 41467_2024_54206_MOESM3_ESM.gz › NatComm_MD_package/Taranabant/hybrid_cb1r_from_7dy_renum_smooth.pdb]

REMARK  MODEL PROTEIN G                                                               
REMARK   DATE:     8/19/23     20:25:17      CREATED BY USER: hassan                  
ATOM      1  CAY GLU     1      -4.101   2.942  24.096  1.00  0.00      A   
ATOM      2  HY1 GLU     1      -3.863   2.672  25.150  1.00  0.00      A   
ATOM      3  HY2 GLU     1      -5.084   3.455  24.067  1.00  0.00      A   
ATOM      4  HY3 GLU     1      -3.316   3.632  23.723  1.00  0.00      A   
ATOM      5  CY  GLU     1      -4.134   1.724  23.257  1.00  0.00      A   
ATOM      6  OY  GLU     1      -3.991   1.776  22.042  1.00  0.00      A   
ATOM      7  N   GLU     1      -4.324   0.572  23.900  1.00 77.27      A   
ATOM      8  HN  GLU     1      -4.380   0.572  24.915  1.00  0.00      A   
ATOM      9  CA  GLU     1      -4.168  -0.757  23.350  1.00 77.27      A   
ATOM     10  HA  GLU     1      -3.334  -0.730  22.662  1.00  0.00      A   
ATOM     11  CB  GLU     1      -3.811  -1.756  24.488  1.00 77.27      A   
ATOM     12  HB1 GLU     1      -4.703  -1.938  25.126  1.00  0.00      A   
ATOM     13  HB2 GLU     1      -3.519  -2.725  24.028  1.00  0.00      A   
ATOM     14  CG  GLU     1      -2.647  -1.297  25.418  1.00 77.27      A   
ATOM     15  HG1 GLU     1      -2.281  -2.158  26.015  1.00  0.00      A   
ATOM     16  HG2 GLU     1      -1.800  -0.920  24.810  1.00  0.00      A   
ATOM     17  CD  GLU     1      -3.012  -0.205  26.431  1.00 77.27      A   
ATOM     18  OE1 GLU     1      -4.224   0.122  26.556  1.00 77.27      A   
ATOM     19  OE2 GLU     1      -2.069   0.351  27.040  1.00 77.27      A   
ATOM     20  C   GLU     1      -5.391  -1.237  22.563  1.00 77.27      A   
ATOM     21  O   GLU     1      -5.983  -2.287  22.811  1.00 77.27      A   
ATOM     22  N   ASN     2      -5.811  -0.451  21.560  1.00 64.46      A   
ATOM     23  HN  ASN     2      -5.334   0.421  21.402  1.00  0.00      A   
ATOM     24  CA  ASN     2      -6.838  -0.817  20.608  1.00 64.46      A   
ATOM     25  HA  ASN     2      -6.744  -1.874  20.393  1.00  0.00      A   
ATOM     26  CB  ASN     2      -8.260  -0.472  21.148  1.00 64.46      A   
ATOM     27  HB1 ASN     2      -8.293  -0.829  22.197  1.00  0.00      A   
ATOM     28  HB2 ASN     2      -8.419   0.626  21.135  1.00  0.00      A   
ATOM     29  CG  ASN     2      -9.380  -1.153  20.362  1.00 64.46      A   
ATOM     30  OD1 ASN     2      -9.377  -1.295  19.148  1.00 64.46      A   
ATOM     31  ND2 ASN     2     -10.432  -1.611  21.076  1.00 64.46      A   
ATOM     32 HD21 ASN     2     -11.186  -1.969  20.525  1.00  0.00      A   
ATOM     33 HD22 ASN     2     -10.544  -1.383  22.029  1.00  0.00      A   
ATOM     34  C   ASN     2      -6.497  -0.065  19.335  1.00 64.46      A   
ATOM     35  O   ASN     2      -5.882   0.999  19.369  1.00 64.46      A   
ATOM     36  N   PHE     3      -6.838  -0.612  18.159  1.00 54.09      A   
ATOM     37  HN  PHE     3      -7.413  -1.439  18.132  1.00  0.00      A   
ATOM     38  CA  PHE     3      -6.531   0.034  16.904  1.00 54.09      A   
ATOM     39  HA  PHE     3      -5.491   0.324  16.966  1.00  0.00      A   
ATOM     40  CB  PHE     3      -6.699  -0.978  15.741  1.00 54.09      A   
ATOM     41  HB1 PHE     3      -6.353  -1.978  16.083  1.00  0.00      A   
ATOM     42  HB2 PHE     3      -7.770  -1.066  15.455  1.00  0.00      A   
ATOM     43  CG  PHE     3      -5.865  -0.614  14.541  1.00 54.09      A   
ATOM     44  CD1 PHE     3      -4.463  -0.556  14.637  1.00 54.09      A   
ATOM     45  HD1 PHE     3      -3.980  -0.769  15.579  1.00  0.00      A   
ATOM     46  CE1 PHE     3      -3.681  -0.241  13.518  1.00 54.09      A   
ATOM     47  HE1 PHE     3      -2.604  -0.196  13.607  1.00  0.00      A   
ATOM     48  CZ  PHE     3      -4.297   0.007  12.284  1.00 54.09      A   
ATOM     49  HZ  PHE     3      -3.697   0.245  11.418  1.00  0.00      A   
ATOM     50  CD2 PHE     3      -6.469  -0.364  13.299  1.00 54.09      A   
ATOM     51  HD2 PHE     3      -7.543  -0.419  13.212  1.00  0.00      A   
ATOM     52  CE2 PHE     3      -5.692  -0.058  12.173  1.00 54.09      A   
ATOM     53  HE2 PHE     3      -6.171   0.124  11.222  1.00  0.00      A   
ATOM     54  C   PHE     3      -7.338   1.320  16.682  1.00 54.09      A   
ATOM     55  O   PHE     3      -8.565   1.325  16.689  1.00 54.09      A   
ATOM     56  N   MET     4      -6.620   2.448  16.492  1.00 55.79      A   
ATOM     57  HN  MET     4      -5.632   2.374  16.541  1.00  0.00      A   
ATOM     58  CA  MET     4      -7.133   3.788  16.240  1.00 55.79      A   
ATOM     59  HA  MET     4      -6.259   4.411  16.353  1.00  0.00      A   
ATOM     60  CB  MET     4      -7.551   4.030  14.759  1.00 55.79      A   
ATOM     61  HB1 MET     4      -7.695   5.125  14.610  1.00  0.00      A   
ATOM     62  HB2 MET     4      -6.706   3.710  14.111  1.00  0.00      A   
ATOM     63  CG  MET     4      -8.827   3.312  14.278  1.00 55.79      A   
ATOM     64  HG1 MET     4      -8.709   2.219  14.434  1.00  0.00      A   
ATOM     65  HG2 MET     4      -9.679   3.642  14.915  1.00  0.00      A   
ATOM     66  SD  MET     4      -9.199   3.623  12.532  1.00 55.79      A   
ATOM     67  CE  MET     4     -10.782   2.751  12.612  1.00 55.79      A   
ATOM     68  HE1 MET     4     -11.276   2.724  11.616  1.00  0.00      A   
ATOM     69  HE2 MET     4     -10.643   1.708  12.959  1.00  0.00      A   
ATOM     70  HE3 MET     4     -11.469   3.247  13.330  1.00  0.00      A   
ATOM     71  C   MET     4      -8.085   4.406  17.271  1.00 55.79      A   
ATOM     72  O   MET     4      -9.075   5.054  16.941  1.00 55.79      A   
ATOM     73  N   ASP     5      -7.737   4.302  18.573  1.00 69.78      A   
ATOM     74  HN  ASP     5      -7.005   3.690  18.854  1.00  0.00      A   
ATOM     75  CA  ASP     5      -8.240   5.196  19.608  1.00 69.78      A   
ATOM     76  HA  ASP     5      -9.319   5.202  19.542  1.00  0.00      A   
ATOM     77  CB  ASP     5      -7.776   4.644  20.990  1.00 69.78      A   
ATOM     78  HB1 ASP     5      -7.914   3.544  20.998  1.00  0.00      A   
ATOM     79  HB2 ASP     5      -6.702   4.866  21.151  1.00  0.00      A   
ATOM     80  CG  ASP     5      -8.547   5.200  22.175  1.00 69.78      A   
ATOM     81  OD1 ASP     5      -9.130   4.368  22.927  1.00 69.78      A   
ATOM     82  OD2 ASP     5      -8.522   6.443  22.367  1.00 69.78      A   
ATOM     83  C   ASP     5      -7.745   6.632  19.352  1.00 69.78      A   
ATOM     84  O   ASP     5      -6.567   6.837  19.060  1.00 69.78      A   
ATOM     85  N   ILE     6      -8.625   7.655  19.406  1.00 76.16      A   
ATOM     86  HN  ILE     6      -9.572   7.484  19.649  1.00  0.00      A   
ATOM     87  CA  ILE     6      -8.242   9.027  19.080  1.00 76.16      A   
ATOM     88  HA  ILE     6      -7.261   9.028  18.628  1.00  0.00      A   
ATOM     89  CB  ILE     6      -9.178   9.659  18.042  1.00 76.16      A   
ATOM     90  HB  ILE     6      -9.206   8.958  17.173  1.00  0.00      A   
ATOM     91  CG2 ILE     6     -10.619   9.796  18.585  1.00 76.16      A   
ATOM     92 HG21 ILE     6     -11.298  10.169  17.791  1.00  0.00      A   
ATOM     93 HG22 ILE     6     -11.015   8.823  18.939  1.00  0.00      A   
ATOM     94 HG23 ILE     6     -10.663  10.523  19.427  1.00  0.00      A   
ATOM     95  CG1 ILE     6      -8.620  11.011  17.522  1.00 76.16      A   
ATOM     96 HG11 ILE     6      -8.764  11.783  18.313  1.00  0.00      A   
ATOM     97 HG12 ILE     6      -7.526  10.908  17.349  1.00  0.00      A   
ATOM     98  CD  ILE     6      -9.277  11.488  16.221  1.00  0.00      A   
ATOM     99  HD1 ILE     6      -8.840  12.457  15.900  1.00  0.00      A   
ATOM    100  HD2 ILE     6      -9.128  10.741  15.412  1.00  0.00      A   
ATOM    101  HD3 ILE     6     -10.369  11.629  16.367  1.00  0.00      A   
ATOM    102  C   ILE     6      -8.110   9.900  20.317  1.00 76.16      A   
ATOM    103  O   ILE     6      -7.243  10.775  20.357  1.00 76.16      A   
ATOM    104  N   GLU     7      -8.873   9.628  21.396  1.00 77.59      A   
ATOM    105  HN  GLU     7      -9.505   8.860  21.388  1.00  0.00      A   
ATOM    106  CA  GLU     7      -8.905  10.423  22.619  1.00 77.59      A   
ATOM    107  HA  GLU     7      -9.080  11.447  22.343  1.00  0.00      A   
ATOM    108  CB  GLU     7     -10.088  10.015  23.522  1.00 77.59      A   
ATOM    109  HB1 GLU     7     -10.009   8.931  23.759  1.00  0.00      A   
ATOM    110  HB2 GLU     7     -10.039  10.586  24.476  1.00  0.00      A   
ATOM    111  CG  GLU     7     -11.479  10.298  22.886  1.00 77.59      A   
ATOM    112  HG1 GLU     7     -11.622   9.654  21.996  1.00  0.00      A   
ATOM    113  HG2 GLU     7     -12.271  10.035  23.614  1.00  0.00      A   
ATOM    114  CD  GLU     7     -11.739  11.750  22.458  1.00 77.59      A   
ATOM    115  OE1 GLU     7     -12.302  11.924  21.344  1.00 77.59      A   
ATOM    116  OE2 GLU     7     -11.467  12.697  23.240  1.00 77.59      A   
ATOM    117  C   GLU     7      -7.582  10.393  23.375  1.00 77.59      A   
ATOM    118  O   GLU     7      -7.122  11.364  23.981  1.00 77.59      A   
ATOM    119  N   CYS     8      -6.867   9.256  23.284  1.00 81.25      A   
ATOM    120  HN  CYS     8      -7.303   8.459  22.854  1.00  0.00      A   
ATOM    121  CA  CYS     8      -5.495   9.126  23.751  1.00 81.25      A   
ATOM    122  HA  CYS     8      -5.477   9.353  24.808  1.00  0.00      A   
ATOM    123  CB  CYS     8      -4.992   7.676  23.514  1.00 81.25      A   
ATOM    124  HB1 CYS     8      -5.081   7.421  22.437  1.00  0.00      A   
ATOM    125  HB2 CYS     8      -3.912   7.616  23.779  1.00  0.00      A   
ATOM    126  SG  CYS     8      -5.954   6.440  24.455  1.00 81.25      A   
ATOM    127  HG1 CYS     8      -7.094   6.522  23.751  1.00  0.00      A   
ATOM    128  C   CYS     8      -4.531  10.104  23.062  1.00 81.25      A   
ATOM    129  O   CYS     8      -3.594  10.652  23.652  1.00 81.25      A   
ATOM    130  N   PHE     9      -4.744  10.351  21.760  1.00 77.35      A   
ATOM    131  HN  PHE     9      -5.574   9.983  21.335  1.00  0.00      A   
ATOM    132  CA  PHE     9      -3.939  11.232  20.940  1.00 77.35      A   
ATOM    133  HA  PHE     9      -2.917  11.187  21.289  1.00  0.00      A   
ATOM    134  CB  PHE     9      -3.982  10.779  19.459  1.00 77.35      A   
ATOM    135  HB1 PHE     9      -5.032  10.624  19.128  1.00  0.00      A   
ATOM    136  HB2 PHE     9      -3.516  11.540  18.797  1.00  0.00      A   
ATOM    137  CG  PHE     9      -3.232   9.483  19.287  1.00 77.35      A   
ATOM    138  CD1 PHE     9      -3.814   8.251  19.622  1.00 77.35      A   
ATOM    139  HD1 PHE     9      -4.819   8.226  20.016  1.00  0.00      A   
ATOM    140  CE1 PHE     9      -3.114   7.051  19.445  1.00 77.35      A   
ATOM    141  HE1 PHE     9      -3.591   6.114  19.700  1.00  0.00      A   
ATOM    142  CZ  PHE     9      -1.817   7.072  18.917  1.00 77.35      A   
ATOM    143  HZ  PHE     9      -1.286   6.142  18.764  1.00  0.00      A   
ATOM    144  CD2 PHE     9      -1.929   9.487  18.770  1.00 77.35      A   
ATOM    145  HD2 PHE     9      -1.485  10.429  18.506  1.00  0.00      A   
ATOM    146  CE2 PHE     9      -1.223   8.293  18.575  1.00 77.35      A   
ATOM    147  HE2 PHE     9      -0.232   8.312  18.144  1.00  0.00      A   
ATOM    148  C   PHE     9      -4.354  12.698  21.046  1.00 77.35      A   
ATOM    149  O   PHE     9      -3.496  13.572  21.202  1.00 77.35      A   
ATOM    150  N   MET    10      -5.661  13.012  21.007  1.00 84.78      A   
ATOM    151  HN  MET    10      -6.361  12.285  20.925  1.00  0.00      A   
ATOM    152  CA  MET    10      -6.206  14.360  20.990  1.00 84.78      A   
ATOM    153  HA  MET    10      -5.543  15.039  21.499  1.00  0.00      A   
ATOM    154  CB  MET    10      -6.449  14.824  19.533  1.00 84.78      A   
ATOM    155  HB1 MET    10      -5.489  14.758  18.978  1.00  0.00      A   
ATOM    156  HB2 MET    10      -7.154  14.109  19.048  1.00  0.00      A   
ATOM    157  CG  MET    10      -7.013  16.252  19.390  1.00 84.78      A   
ATOM    158  HG1 MET    10      -7.964  16.329  19.963  1.00  0.00      A   
ATOM    159  HG2 MET    10      -6.294  16.974  19.833  1.00  0.00      A   
ATOM    160  SD  MET    10      -7.365  16.717  17.678  1.00 84.78      A   
ATOM    161  CE  MET    10      -8.116  18.301  18.148  1.00 84.78      A   
ATOM    162  HE1 MET    10      -8.511  18.832  17.257  1.00  0.00      A   
ATOM    163  HE2 MET    10      -8.962  18.145  18.854  1.00  0.00      A   
ATOM    164  HE3 MET    10      -7.376  18.963  18.645  1.00  0.00      A   
ATOM    165  C   MET    10      -7.542  14.368  21.712  1.00 84.78      A   
ATOM    166  O   MET    10      -8.309  13.437  21.564  1.00 84.78      A   
ATOM    167  N   VAL    11      -7.866  15.420  22.495  1.00 88.45      A   
ATOM    168  HN  VAL    11      -7.321  16.242  22.533  1.00  0.00      A   
ATOM    169  CA  VAL    11      -9.149  15.503  23.187  1.00 88.45      A   
ATOM    170  HA  VAL    11      -9.540  14.508  23.376  1.00  0.00      A   
ATOM    171  CB  VAL    11      -9.026  16.256  24.514  1.00 88.45      A   
ATOM    172  HB  VAL    11      -8.677  17.297  24.323  1.00  0.00      A   
ATOM    173  CG1 VAL    11     -10.388  16.317  25.236  1.00 88.45      A   
ATOM    174 HG11 VAL    11     -10.276  16.775  26.241  1.00  0.00      A   
ATOM    175 HG12 VAL    11     -11.127  16.920  24.666  1.00  0.00      A   
ATOM    176 HG13 VAL    11     -10.804  15.292  25.359  1.00  0.00      A   
ATOM    177  CG2 VAL    11      -7.996  15.534  25.406  1.00 88.45      A   
ATOM    178 HG21 VAL    11      -7.954  16.017  26.405  1.00  0.00      A   
ATOM    179 HG22 VAL    11      -8.307  14.473  25.542  1.00  0.00      A   
ATOM    180 HG23 VAL    11      -6.986  15.551  24.956  1.00  0.00      A   
ATOM    181  C   VAL    11     -10.145  16.232  22.302  1.00 88.45      A   
ATOM    182  O   VAL    11      -9.869  17.343  21.842  1.00 88.45      A   
ATOM    183  N   LEU    12     -11.313  15.623  22.035  1.00 83.97      A   
ATOM    184  HN  LEU    12     -11.484  14.685  22.374  1.00  0.00      A   
ATOM    185  CA  LEU    12     -12.328  16.196  21.170  1.00 83.97      A   
ATOM    186  HA  LEU    12     -11.929  17.061  20.659  1.00  0.00      A   
ATOM    187  CB  LEU    12     -12.764  15.163  20.106  1.00 83.97      A   
ATOM    188  HB1 LEU    12     -13.059  14.232  20.645  1.00  0.00      A   
ATOM    189  HB2 LEU    12     -13.645  15.524  19.535  1.00  0.00      A   
ATOM    190  CG  LEU    12     -11.658  14.793  19.098  1.00 83.97      A   
ATOM    191  HG  LEU    12     -10.738  14.527  19.676  1.00  0.00      A   
ATOM    192  CD1 LEU    12     -12.065  13.547  18.303  1.00 83.97      A   
ATOM    193 HD11 LEU    12     -11.257  13.257  17.602  1.00  0.00      A   
ATOM    194 HD12 LEU    12     -12.233  12.699  19.006  1.00  0.00      A   
ATOM    195 HD13 LEU    12     -13.002  13.727  17.740  1.00  0.00      A   
ATOM    196  CD2 LEU    12     -11.326  15.953  18.146  1.00 83.97      A   
ATOM    197 HD21 LEU    12     -10.533  15.641  17.434  1.00  0.00      A   
ATOM    198 HD22 LEU    12     -12.228  16.251  17.573  1.00  0.00      A   
ATOM    199 HD23 LEU    12     -10.958  16.832  18.713  1.00  0.00      A   
ATOM    200  C   LEU    12     -13.559  16.694  21.922  1.00 83.97      A   
ATOM    201  O   LEU    12     -13.807  16.417  23.093  1.00 83.97      A   
ATOM    202  N   ASN    13     -14.400  17.506  21.250  1.00 83.40      A   
ATOM    203  HN  ASN    13     -14.147  17.820  20.327  1.00  0.00      A   
ATOM    204  CA  ASN    13     -15.716  17.849  21.757  1.00 83.40      A   
ATOM    205  HA  ASN    13     -15.698  17.788  22.836  1.00  0.00      A   
ATOM    206  CB  ASN    13     -16.170  19.270  21.327  1.00 83.40      A   
ATOM    207  HB1 ASN    13     -16.280  19.311  20.223  1.00  0.00      A   
ATOM    208  HB2 ASN    13     -17.146  19.526  21.788  1.00  0.00      A   
ATOM    209  CG  ASN    13     -15.181  20.370  21.698  1.00 83.40      A   
ATOM    210  OD1 ASN    13     -15.020  21.326  20.939  1.00 83.40      A   
ATOM    211  ND2 ASN    13     -14.540  20.285  22.881  1.00 83.40      A   
ATOM    212 HD21 ASN    13     -13.894  21.013  23.086  1.00  0.00      A   
ATOM    213 HD22 ASN    13     -14.558  19.432  23.396  1.00  0.00      A   
ATOM    214  C   ASN    13     -16.752  16.857  21.218  1.00 83.40      A   
ATOM    215  O   ASN    13     -16.633  16.470  20.054  1.00 83.40      A   
ATOM    216  N   PRO    14     -17.802  16.437  21.932  1.00 80.40      A   
ATOM    217  CD  PRO    14     -17.995  16.725  23.352  1.00 80.40      A   
ATOM    218  HD1 PRO    14     -17.313  16.069  23.942  1.00  0.00      A   
ATOM    219  HD2 PRO    14     -17.806  17.793  23.597  1.00  0.00      A   
ATOM    220  CA  PRO    14     -18.723  15.392  21.469  1.00 80.40      A   
ATOM    221  HA  PRO    14     -18.137  14.513  21.251  1.00  0.00      A   
ATOM    222  CB  PRO    14     -19.671  15.155  22.664  1.00 80.40      A   
ATOM    223  HB1 PRO    14     -19.347  14.222  23.181  1.00  0.00      A   
ATOM    224  HB2 PRO    14     -20.732  15.038  22.367  1.00  0.00      A   
ATOM    225  CG  PRO    14     -19.453  16.350  23.601  1.00 80.40      A   
ATOM    226  HG1 PRO    14     -19.649  16.095  24.663  1.00  0.00      A   
ATOM    227  HG2 PRO    14     -20.113  17.191  23.295  1.00  0.00      A   
ATOM    228  C   PRO    14     -19.443  15.718  20.170  1.00 80.40      A   
ATOM    229  O   PRO    14     -19.739  14.820  19.384  1.00 80.40      A   
ATOM    230  N   SER    15     -19.705  17.008  19.892  1.00 75.94      A   
ATOM    231  HN  SER    15     -19.592  17.701  20.597  1.00  0.00      A   
ATOM    232  CA  SER    15     -20.230  17.486  18.619  1.00 75.94      A   
ATOM    233  HA  SER    15     -21.180  16.998  18.449  1.00  0.00      A   
ATOM    234  CB  SER    15     -20.435  19.026  18.628  1.00 75.94      A   
ATOM    235  HB1 SER    15     -19.457  19.549  18.529  1.00  0.00      A   
ATOM    236  HB2 SER    15     -21.082  19.317  17.769  1.00  0.00      A   
ATOM    237  OG  SER    15     -21.032  19.443  19.857  1.00 75.94      A   
ATOM    238  HG1 SER    15     -21.353  20.347  19.743  1.00  0.00      A   
ATOM    239  C   SER    15     -19.324  17.173  17.437  1.00 75.94      A   
ATOM    240  O   SER    15     -19.771  16.807  16.352  1.00 75.94      A   
ATOM    241  N   GLN    16     -17.997  17.309  17.632  1.00 72.79      A   
ATOM    242  HN  GLN    16     -17.650  17.498  18.550  1.00  0.00      A   
ATOM    243  CA  GLN    16     -16.983  16.951  16.659  1.00 72.79      A   
ATOM    244  HA  GLN    16     -17.255  17.382  15.704  1.00  0.00      A   
ATOM    245  CB  GLN    16     -15.593  17.479  17.090  1.00 72.79      A   
ATOM    246  HB1 GLN    16     -15.320  16.993  18.055  1.00  0.00      A   
ATOM    247  HB2 GLN    16     -14.827  17.168  16.344  1.00  0.00      A   
ATOM    248  CG  GLN    16     -15.527  19.017  17.253  1.00 72.79      A   
ATOM    249  HG1 GLN    16     -15.600  19.506  16.261  1.00  0.00      A   
ATOM    250  HG2 GLN    16     -16.357  19.378  17.893  1.00  0.00      A   
ATOM    251  CD  GLN    16     -14.223  19.420  17.944  1.00 72.79      A   
ATOM    252  OE1 GLN    16     -13.704  18.699  18.794  1.00 72.79      A   
ATOM    253  NE2 GLN    16     -13.689  20.613  17.612  1.00 72.79      A   
ATOM    254 HE21 GLN    16     -12.879  20.884  18.126  1.00  0.00      A   
ATOM    255 HE22 GLN    16     -14.156  21.222  16.982  1.00  0.00      A   
ATOM    256  C   GLN    16     -16.889  15.447  16.454  1.00 72.79      A   
ATOM    257  O   GLN    16     -16.798  14.979  15.324  1.00 72.79      A   
ATOM    258  N   GLN    17     -16.951  14.652  17.544  1.00 67.34      A   
ATOM    259  HN  GLN    17     -17.021  15.060  18.454  1.00  0.00      A   
ATOM    260  CA  GLN    17     -16.826  13.200  17.510  1.00 67.34      A   
ATOM    261  HA  GLN    17     -15.856  12.955  17.097  1.00  0.00      A   
ATOM    262  CB  GLN    17     -16.934  12.610  18.939  1.00 67.34      A   
ATOM    263  HB1 GLN    17     -17.901  12.931  19.389  1.00  0.00      A   
ATOM    264  HB2 GLN    17     -16.942  11.496  18.884  1.00  0.00      A   
ATOM    265  CG  GLN    17     -15.769  13.006  19.879  1.00 67.34      A   
ATOM    266  HG1 GLN    17     -14.811  12.582  19.511  1.00  0.00      A   
ATOM    267  HG2 GLN    17     -15.665  14.107  19.941  1.00  0.00      A   
ATOM    268  CD  GLN    17     -16.017  12.498  21.303  1.00 67.34      A   
ATOM    269  OE1 GLN    17     -17.159  12.389  21.752  1.00 67.34      A   
ATOM    270  NE2 GLN    17     -14.936  12.205  22.049  1.00 67.34      A   
ATOM    271 HE21 GLN    17     -15.079  11.879  22.974  1.00  0.00      A   
ATOM    272 HE22 GLN    17     -13.990  12.233  21.679  1.00  0.00      A   
ATOM    273  C   GLN    17     -17.865  12.517  16.625  1.00 67.34      A   
ATOM    274  O   GLN    17     -17.534  11.648  15.820  1.00 67.34      A   
ATOM    275  N   LEU    18     -19.147  12.938  16.693  1.00 58.37      A   
ATOM    276  HN  LEU    18     -19.411  13.608  17.386  1.00  0.00      A   
ATOM    277  CA  LEU    18     -20.181  12.450  15.788  1.00 58.37      A   
ATOM    278  HA  LEU    18     -20.213  11.372  15.874  1.00  0.00      A   
ATOM    279  CB  LEU    18     -21.563  13.040  16.179  1.00 58.37      A   
ATOM    280  HB1 LEU    18     -21.786  12.737  17.226  1.00  0.00      A   
ATOM    281  HB2 LEU    18     -21.496  14.151  16.167  1.00  0.00      A   
ATOM    282  CG  LEU    18     -22.751  12.610  15.284  1.00 58.37      A   
ATOM    283  HG  LEU    18     -22.540  12.928  14.234  1.00  0.00      A   
ATOM    284  CD1 LEU    18     -22.969  11.088  15.278  1.00 58.37      A   
ATOM    285 HD11 LEU    18     -23.846  10.832  14.646  1.00  0.00      A   
ATOM    286 HD12 LEU    18     -22.085  10.559  14.864  1.00  0.00      A   
ATOM    287 HD13 LEU    18     -23.159  10.719  16.308  1.00  0.00      A   
ATOM    288  CD2 LEU    18     -24.041  13.320  15.718  1.00 58.37      A   
ATOM    289 HD21 LEU    18     -24.878  13.044  15.042  1.00  0.00      A   
ATOM    290 HD22 LEU    18     -24.315  13.030  16.754  1.00  0.00      A   
ATOM    291 HD23 LEU    18     -23.910  14.423  15.680  1.00  0.00      A   
ATOM    292  C   LEU    18     -19.893  12.763  14.319  1.00 58.37      A   
ATOM    293  O   LEU    18     -19.993  11.901  13.447  1.00 58.37      A   
ATOM    294  N   ALA    19     -19.466  14.004  14.010  1.00 54.37      A   
ATOM    295  HN  ALA    19     -19.362  14.688  14.728  1.00  0.00      A   
ATOM    296  CA  ALA    19     -19.093  14.404  12.667  1.00 54.37      A   
ATOM    297  HA  ALA    19     -19.929  14.196  12.011  1.00  0.00      A   
ATOM    298  CB  ALA    19     -18.807  15.919  12.664  1.00 54.37      A   
ATOM    299  HB1 ALA    19     -19.697  16.471  13.037  1.00  0.00      A   
ATOM    300  HB2 ALA    19     -17.949  16.160  13.327  1.00  0.00      A   
ATOM    301  HB3 ALA    19     -18.579  16.277  11.638  1.00  0.00      A   
ATOM    302  C   ALA    19     -17.894  13.631  12.112  1.00 54.37      A   
ATOM    303  O   ALA    19     -17.913  13.148  10.981  1.00 54.37      A   
ATOM    304  N   ILE    20     -16.839  13.443  12.928  1.00 50.48      A   
ATOM    305  HN  ILE    20     -16.849  13.864  13.841  1.00  0.00      A   
ATOM    306  CA  ILE    20     -15.660  12.649  12.598  1.00 50.48      A   
ATOM    307  HA  ILE    20     -15.265  13.017  11.662  1.00  0.00      A   
ATOM    308  CB  ILE    20     -14.577  12.807  13.669  1.00 50.48      A   
ATOM    309  HB  ILE    20     -15.026  12.579  14.664  1.00  0.00      A   
ATOM    310  CG2 ILE    20     -13.399  11.833  13.423  1.00 50.48      A   
ATOM    311 HG21 ILE    20     -12.590  12.004  14.164  1.00  0.00      A   
ATOM    312 HG22 ILE    20     -13.712  10.773  13.529  1.00  0.00      A   
ATOM    313 HG23 ILE    20     -12.976  11.983  12.408  1.00  0.00      A   
ATOM    314  CG1 ILE    20     -14.067  14.270  13.690  1.00 50.48      A   
ATOM    315 HG11 ILE    20     -13.451  14.448  12.781  1.00  0.00      A   
ATOM    316 HG12 ILE    20     -14.929  14.971  13.645  1.00  0.00      A   
ATOM    317  CD  ILE    20     -13.252  14.615  14.942  1.00  0.00      A   
ATOM    318  HD1 ILE    20     -12.899  15.667  14.905  1.00  0.00      A   
ATOM    319  HD2 ILE    20     -13.877  14.491  15.852  1.00  0.00      A   
ATOM    320  HD3 ILE    20     -12.362  13.958  15.041  1.00  0.00      A   
ATOM    321  C   ILE    20     -16.001  11.182  12.360  1.00 50.48      A   
ATOM    322  O   ILE    20     -15.514  10.565  11.411  1.00 50.48      A   
ATOM    323  N   ALA    21     -16.884  10.588  13.189  1.00 46.35      A   
ATOM    324  HN  ALA    21     -17.231  11.072  13.998  1.00  0.00      A   
ATOM    325  CA  ALA    21     -17.379   9.241  12.985  1.00 46.35      A   
ATOM    326  HA  ALA    21     -16.524   8.583  12.924  1.00  0.00      A   
ATOM    327  CB  ALA    21     -18.260   8.831  14.182  1.00 46.35      A   
ATOM    328  HB1 ALA    21     -17.679   8.921  15.126  1.00  0.00      A   
ATOM    329  HB2 ALA    21     -19.149   9.492  14.264  1.00  0.00      A   
ATOM    330  HB3 ALA    21     -18.602   7.779  14.081  1.00  0.00      A   
ATOM    331  C   ALA    21     -18.155   9.060  11.683  1.00 46.35      A   
ATOM    332  O   ALA    21     -17.906   8.120  10.928  1.00 46.35      A   
ATOM    333  N   VAL    22     -19.074   9.991  11.353  1.00 45.33      A   
ATOM    334  HN  VAL    22     -19.285  10.732  11.997  1.00  0.00      A   
ATOM    335  CA  VAL    22     -19.811   9.986  10.094  1.00 45.33      A   
ATOM    336  HA  VAL    22     -20.288   9.022   9.989  1.00  0.00      A   
ATOM    337  CB  VAL    22     -20.896  11.065  10.094  1.00 45.33      A   
ATOM    338  HB  VAL    22     -20.445  12.036  10.408  1.00  0.00      A   
ATOM    339  CG1 VAL    22     -21.547  11.245   8.705  1.00 45.33      A   
ATOM    340 HG11 VAL    22     -22.407  11.945   8.781  1.00  0.00      A   
ATOM    341 HG12 VAL    22     -20.832  11.671   7.971  1.00  0.00      A   
ATOM    342 HG13 VAL    22     -21.922  10.273   8.322  1.00  0.00      A   
ATOM    343  CG2 VAL    22     -21.982  10.666  11.113  1.00 45.33      A   
ATOM    344 HG21 VAL    22     -22.781  11.437  11.141  1.00  0.00      A   
ATOM    345 HG22 VAL    22     -22.442   9.696  10.829  1.00  0.00      A   
ATOM    346 HG23 VAL    22     -21.564  10.568  12.135  1.00  0.00      A   
ATOM    347  C   VAL    22     -18.903  10.140   8.879  1.00 45.33      A   
ATOM    348  O   VAL    22     -19.000   9.370   7.922  1.00 45.33      A   
ATOM    349  N   LEU    23     -17.954  11.100   8.900  1.00 41.27      A   
ATOM    350  HN  LEU    23     -17.895  11.736   9.675  1.00  0.00      A   
ATOM    351  CA  LEU    23     -17.000  11.293   7.819  1.00 41.27      A   
ATOM    352  HA  LEU    23     -17.557  11.386   6.899  1.00  0.00      A   
ATOM    353  CB  LEU    23     -16.162  12.578   8.027  1.00 41.27      A   
ATOM    354  HB1 LEU    23     -15.701  12.541   9.039  1.00  0.00      A   
ATOM    355  HB2 LEU    23     -15.337  12.615   7.280  1.00  0.00      A   
ATOM    356  CG  LEU    23     -16.962  13.892   7.895  1.00 41.27      A   
ATOM    357  HG  LEU    23     -17.839  13.843   8.584  1.00  0.00      A   
ATOM    358  CD1 LEU    23     -16.095  15.083   8.326  1.00 41.27      A   
ATOM    359 HD11 LEU    23     -16.671  16.029   8.246  1.00  0.00      A   
ATOM    360 HD12 LEU    23     -15.765  14.959   9.379  1.00  0.00      A   
ATOM    361 HD13 LEU    23     -15.196  15.162   7.677  1.00  0.00      A   
ATOM    362  CD2 LEU    23     -17.490  14.117   6.469  1.00 41.27      A   
ATOM    363 HD21 LEU    23     -18.017  15.093   6.409  1.00  0.00      A   
ATOM    364 HD22 LEU    23     -16.650  14.128   5.742  1.00  0.00      A   
ATOM    365 HD23 LEU    23     -18.206  13.322   6.176  1.00  0.00      A   
ATOM    366  C   LEU    23     -16.062  10.111   7.619  1.00 41.27      A   
ATOM    367  O   LEU    23     -15.868   9.645   6.498  1.00 41.27      A   
ATOM    368  N   SER    24     -15.495   9.552   8.706  1.00 37.83      A   
ATOM    369  HN  SER    24     -15.638   9.953   9.615  1.00  0.00      A   
ATOM    370  CA  SER    24     -14.641   8.368   8.630  1.00 37.83      A   
ATOM    371  HA  SER    24     -13.838   8.569   7.934  1.00  0.00      A   
ATOM    372  CB  SER    24     -14.036   7.974  10.002  1.00 37.83      A   
ATOM    373  HB1 SER    24     -14.845   7.860  10.759  1.00  0.00      A   
ATOM    374  HB2 SER    24     -13.502   7.000   9.920  1.00  0.00      A   
ATOM    375  OG  SER    24     -13.100   8.952  10.452  1.00 37.83      A   
ATOM    376  HG1 SER    24     -13.584   9.561  11.027  1.00  0.00      A   
ATOM    377  C   SER    24     -15.364   7.136   8.125  1.00 37.83      A   
ATOM    378  O   SER    24     -14.875   6.427   7.246  1.00 37.83      A   
ATOM    379  N   LEU    25     -16.576   6.854   8.644  1.00 37.74      A   
ATOM    380  HN  LEU    25     -16.983   7.422   9.365  1.00  0.00      A   
ATOM    381  CA  LEU    25     -17.352   5.706   8.216  1.00 37.74      A   
ATOM    382  HA  LEU    25     -16.687   4.855   8.252  1.00  0.00      A   
ATOM    383  CB  LEU    25     -18.536   5.452   9.182  1.00 37.74      A   
ATOM    384  HB1 LEU    25     -18.166   5.588  10.223  1.00  0.00      A   
ATOM    385  HB2 LEU    25     -19.317   6.226   9.013  1.00  0.00      A   
ATOM    386  CG  LEU    25     -19.171   4.046   9.093  1.00 37.74      A   
ATOM    387  HG  LEU    25     -19.494   3.864   8.038  1.00  0.00      A   
ATOM    388  CD1 LEU    25     -18.187   2.935   9.497  1.00 37.74      A   
ATOM    389 HD11 LEU    25     -18.695   1.947   9.473  1.00  0.00      A   
ATOM    390 HD12 LEU    25     -17.322   2.890   8.803  1.00  0.00      A   
ATOM    391 HD13 LEU    25     -17.810   3.112  10.526  1.00  0.00      A   
ATOM    392  CD2 LEU    25     -20.418   3.967   9.986  1.00 37.74      A   
ATOM    393 HD21 LEU    25     -20.886   2.963   9.904  1.00  0.00      A   
ATOM    394 HD22 LEU    25     -20.142   4.141  11.048  1.00  0.00      A   
ATOM    395 HD23 LEU    25     -21.166   4.730   9.684  1.00  0.00      A   
ATOM    396  C   LEU    25     -17.845   5.809   6.778  1.00 37.74      A   
ATOM    397  O   LEU    25     -17.751   4.854   6.009  1.00 37.74      A   
ATOM    398  N   THR    26     -18.350   6.987   6.345  1.00 36.35      A   
ATOM    399  HN  THR    26     -18.458   7.757   6.982  1.00  0.00      A   
ATOM    400  CA  THR    26     -18.753   7.197   4.949  1.00 36.35      A   
ATOM    401  HA  THR    26     -19.386   6.359   4.692  1.00  0.00      A   
ATOM    402  CB  THR    26     -19.625   8.440   4.728  1.00 36.35      A   
ATOM    403  HB  THR    26     -20.337   8.503   5.587  1.00  0.00      A   
ATOM    404  OG1 THR    26     -20.379   8.331   3.530  1.00 36.35      A   
ATOM    405  HG1 THR    26     -20.933   9.115   3.485  1.00  0.00      A   
ATOM    406  CG2 THR    26     -18.834   9.750   4.637  1.00 36.35      A   
ATOM    407 HG21 THR    26     -19.519  10.623   4.617  1.00  0.00      A   
ATOM    408 HG22 THR    26     -18.169   9.851   5.517  1.00  0.00      A   
ATOM    409 HG23 THR    26     -18.210   9.777   3.718  1.00  0.00      A   
ATOM    410  C   THR    26     -17.587   7.128   3.968  1.00 36.35      A   
ATOM    411  O   THR    26     -17.670   6.468   2.934  1.00 36.35      A   
ATOM    412  N   LEU    27     -16.421   7.732   4.295  1.00 32.11      A   
ATOM    413  HN  LEU    27     -16.343   8.283   5.129  1.00  0.00      A   
ATOM    414  CA  LEU    27     -15.223   7.648   3.472  1.00 32.11      A   
ATOM    415  HA  LEU    27     -15.494   7.956   2.472  1.00  0.00      A   
ATOM    416  CB  LEU    27     -14.126   8.591   4.024  1.00 32.11      A   
ATOM    417  HB1 LEU    27     -14.570   9.604   4.146  1.00  0.00      A   
ATOM    418  HB2 LEU    27     -13.827   8.245   5.037  1.00  0.00      A   
ATOM    419  CG  LEU    27     -12.865   8.725   3.141  1.00 32.11      A   
ATOM    420  HG  LEU    27     -12.436   7.708   2.970  1.00  0.00      A   
ATOM    421  CD1 LEU    27     -13.177   9.342   1.769  1.00 32.11      A   
ATOM    422 HD11 LEU    27     -12.242   9.442   1.174  1.00  0.00      A   
ATOM    423 HD12 LEU    27     -13.877   8.706   1.190  1.00  0.00      A   
ATOM    424 HD13 LEU    27     -13.626  10.351   1.889  1.00  0.00      A   
ATOM    425  CD2 LEU    27     -11.798   9.562   3.860  1.00 32.11      A   
ATOM    426 HD21 LEU    27     -10.880   9.626   3.237  1.00  0.00      A   
ATOM    427 HD22 LEU    27     -12.175  10.590   4.045  1.00  0.00      A   
ATOM    428 HD23 LEU    27     -11.535   9.100   4.834  1.00  0.00      A   
ATOM    429  C   LEU    27     -14.673   6.234   3.357  1.00 32.11      A   
ATOM    430  O   LEU    27     -14.339   5.768   2.271  1.00 32.11      A   
ATOM    431  N   GLY    28     -14.618   5.477   4.474  1.00 28.43      A   
ATOM    432  HN  GLY    28     -14.855   5.877   5.364  1.00  0.00      A   
ATOM    433  CA  GLY    28     -14.226   4.070   4.439  1.00 28.43      A   
ATOM    434  HA1 GLY    28     -14.192   3.719   5.459  1.00  0.00      A   
ATOM    435  HA2 GLY    28     -13.273   3.989   3.937  1.00  0.00      A   
ATOM    436  C   GLY    28     -15.191   3.177   3.698  1.00 28.43      A   
ATOM    437  O   GLY    28     -14.799   2.201   3.071  1.00 28.43      A   
ATOM    438  N   THR    29     -16.496   3.499   3.735  1.00 27.94      A   
ATOM    439  HN  THR    29     -16.792   4.278   4.285  1.00  0.00      A   
ATOM    440  CA  THR    29     -17.526   2.803   2.961  1.00 27.94      A   
ATOM    441  HA  THR    29     -17.407   1.740   3.114  1.00  0.00      A   
ATOM    442  CB  THR    29     -18.948   3.209   3.360  1.00 27.94      A   
ATOM    443  HB  THR    29     -19.098   4.298   3.181  1.00  0.00      A   
ATOM    444  OG1 THR    29     -19.182   2.943   4.739  1.00 27.94      A   
ATOM    445  HG1 THR    29     -18.720   3.634   5.245  1.00  0.00      A   
ATOM    446  CG2 THR    29     -20.009   2.419   2.572  1.00 27.94      A   
ATOM    447 HG21 THR    29     -21.027   2.681   2.930  1.00  0.00      A   
ATOM    448 HG22 THR    29     -19.966   2.654   1.489  1.00  0.00      A   
ATOM    449 HG23 THR    29     -19.867   1.326   2.700  1.00  0.00      A   
ATOM    450  C   THR    29     -17.351   3.053   1.476  1.00 27.94      A   
ATOM    451  O   THR    29     -17.375   2.133   0.661  1.00 27.94      A   
ATOM    452  N   PHE    30     -17.112   4.322   1.089  1.00 28.04      A   
ATOM    453  HN  PHE    30     -17.100   5.061   1.766  1.00  0.00      A   
ATOM    454  CA  PHE    30     -16.876   4.733  -0.281  1.00 28.04      A   
ATOM    455  HA  PHE    30     -17.720   4.413  -0.876  1.00  0.00      A   
ATOM    456  CB  PHE    30     -16.780   6.286  -0.295  1.00 28.04      A   
ATOM    457  HB1 PHE    30     -17.699   6.718   0.154  1.00  0.00      A   
ATOM    458  HB2 PHE    30     -15.909   6.617   0.311  1.00  0.00      A   
ATOM    459  CG  PHE    30     -16.653   6.845  -1.683  1.00 28.04      A   
ATOM    460  CD1 PHE    30     -17.649   6.611  -2.646  1.00 28.04      A   
ATOM    461  HD1 PHE    30     -18.533   6.054  -2.379  1.00  0.00      A   
ATOM    462  CE1 PHE    30     -17.478   7.050  -3.966  1.00 28.04      A   
ATOM    463  HE1 PHE    30     -18.224   6.829  -4.714  1.00  0.00      A   
ATOM    464  CZ  PHE    30     -16.313   7.738  -4.325  1.00 28.04      A   
ATOM    465  HZ  PHE    30     -16.141   8.033  -5.350  1.00  0.00      A   
ATOM    466  CD2 PHE    30     -15.498   7.550  -2.051  1.00 28.04      A   
ATOM    467  HD2 PHE    30     -14.703   7.701  -1.336  1.00  0.00      A   
ATOM    468  CE2 PHE    30     -15.326   7.993  -3.367  1.00 28.04      A   
ATOM    469  HE2 PHE    30     -14.398   8.463  -3.662  1.00  0.00      A   
ATOM    470  C   PHE    30     -15.641   4.077  -0.901  1.00 28.04      A   
ATOM    471  O   PHE    30     -15.737   3.475  -1.968  1.00 28.04      A   
ATOM    472  N   THR    31     -14.491   4.082  -0.192  1.00 26.33      A   
ATOM    473  HN  THR    31     -14.442   4.562   0.686  1.00  0.00      A   
ATOM    474  CA  THR    31     -13.241   3.476  -0.664  1.00 26.33      A   
ATOM    475  HA  THR    31     -13.042   3.898  -1.636  1.00  0.00      A   
ATOM    476  CB  THR    31     -12.004   3.782   0.165  1.00 26.33      A   
ATOM    477  HB  THR    31     -11.111   3.267  -0.268  1.00  0.00      A   
ATOM    478  OG1 THR    31     -12.149   3.434   1.530  1.00 26.33      A   
ATOM    479  HG1 THR    31     -11.751   4.178   1.991  1.00  0.00      A   
ATOM    480  CG2 THR    31     -11.752   5.286   0.133  1.00 26.33      A   
ATOM    481 HG21 THR    31     -10.802   5.539   0.652  1.00  0.00      A   
ATOM    482 HG22 THR    31     -11.674   5.610  -0.929  1.00  0.00      A   
ATOM    483 HG23 THR    31     -12.585   5.852   0.597  1.00  0.00      A   
ATOM    484  C   THR    31     -13.318   1.981  -0.868  1.00 26.33      A   
ATOM    485  O   THR    31     -12.735   1.430  -1.802  1.00 26.33      A   
ATOM    486  N   VAL    32     -14.059   1.257  -0.007  1.00 26.20      A   
ATOM    487  HN  VAL    32     -14.446   1.703   0.801  1.00  0.00      A   
ATOM    488  CA  VAL    32     -14.393  -0.142  -0.238  1.00 26.20      A   
ATOM    489  HA  VAL    32     -13.475  -0.689  -0.388  1.00  0.00      A   
ATOM    490  CB  VAL    32     -15.119  -0.729   0.977  1.00 26.20      A   
ATOM    491  HB  VAL    32     -15.960  -0.053   1.261  1.00  0.00      A   
ATOM    492  CG1 VAL    32     -15.682  -2.139   0.703  1.00 26.20      A   
ATOM    493 HG11 VAL    32     -16.093  -2.568   1.642  1.00  0.00      A   
ATOM    494 HG12 VAL    32     -16.501  -2.112  -0.045  1.00  0.00      A   
ATOM    495 HG13 VAL    32     -14.881  -2.813   0.335  1.00  0.00      A   
ATOM    496  CG2 VAL    32     -14.127  -0.810   2.151  1.00 26.20      A   
ATOM    497 HG21 VAL    32     -14.633  -1.191   3.063  1.00  0.00      A   
ATOM    498 HG22 VAL    32     -13.285  -1.490   1.904  1.00  0.00      A   
ATOM    499 HG23 VAL    32     -13.697   0.184   2.389  1.00  0.00      A   
ATOM    500  C   VAL    32     -15.220  -0.333  -1.510  1.00 26.20      A   
ATOM    501  O   VAL    32     -14.890  -1.162  -2.357  1.00 26.20      A   
ATOM    502  N   LEU    33     -16.285   0.466  -1.720  1.00 26.69      A   
ATOM    503  HN  LEU    33     -16.520   1.180  -1.057  1.00  0.00      A   
ATOM    504  CA  LEU    33     -17.141   0.353  -2.891  1.00 26.69      A   
ATOM    505  HA  LEU    33     -17.460  -0.677  -2.965  1.00  0.00      A   
ATOM    506  CB  LEU    33     -18.388   1.262  -2.746  1.00 26.69      A   
ATOM    507  HB1 LEU    33     -18.040   2.296  -2.523  1.00  0.00      A   
ATOM    508  HB2 LEU    33     -18.948   1.297  -3.706  1.00  0.00      A   
ATOM    509  CG  LEU    33     -19.379   0.826  -1.645  1.00 26.69      A   
ATOM    510  HG  LEU    33     -18.816   0.712  -0.688  1.00  0.00      A   
ATOM    511  CD1 LEU    33     -20.443   1.912  -1.434  1.00 26.69      A   
ATOM    512 HD11 LEU    33     -21.145   1.615  -0.627  1.00  0.00      A   
ATOM    513 HD12 LEU    33     -19.960   2.871  -1.146  1.00  0.00      A   
ATOM    514 HD13 LEU    33     -21.023   2.073  -2.368  1.00  0.00      A   
ATOM    515  CD2 LEU    33     -20.051  -0.519  -1.962  1.00 26.69      A   
ATOM    516 HD21 LEU    33     -20.777  -0.778  -1.162  1.00  0.00      A   
ATOM    517 HD22 LEU    33     -20.595  -0.459  -2.927  1.00  0.00      A   
ATOM    518 HD23 LEU    33     -19.300  -1.334  -2.024  1.00  0.00      A   
ATOM    519  C   LEU    33     -16.467   0.659  -4.226  1.00 26.69      A   
ATOM    520  O   LEU    33     -16.603  -0.106  -5.182  1.00 26.69      A   
ATOM    521  N   GLU    34     -15.698   1.759  -4.341  1.00 25.79      A   
ATOM    522  HN  GLU    34     -15.601   2.404  -3.574  1.00  0.00      A   
ATOM    523  CA  GLU    34     -14.992   2.096  -5.570  1.00 25.79      A   
ATOM    524  HA  GLU    34     -15.709   2.029  -6.375  1.00  0.00      A   
ATOM    525  CB  GLU    34     -14.491   3.557  -5.562  1.00 25.79      A   
ATOM    526  HB1 GLU    34     -14.032   3.816  -6.543  1.00  0.00      A   
ATOM    527  HB2 GLU    34     -15.375   4.224  -5.432  1.00  0.00      A   
ATOM    528  CG  GLU    34     -13.489   3.884  -4.436  1.00 25.79      A   
ATOM    529  HG1 GLU    34     -13.915   3.576  -3.466  1.00  0.00      A   
ATOM    530  HG2 GLU    34     -12.531   3.352  -4.577  1.00  0.00      A   
ATOM    531  CD  GLU    34     -13.180   5.373  -4.320  1.00 25.79      A   
ATOM    532  OE1 GLU    34     -13.380   6.111  -5.316  1.00 25.79      A   
ATOM    533  OE2 GLU    34     -12.725   5.767  -3.215  1.00 25.79      A   
ATOM    534  C   GLU    34     -13.881   1.113  -5.934  1.00 25.79      A   
ATOM    535  O   GLU    34     -13.760   0.695  -7.084  1.00 25.79      A   
ATOM    536  N   ASN    35     -13.075   0.640  -4.961  1.00 23.89      A   
ATOM    537  HN  ASN    35     -13.150   1.018  -4.038  1.00  0.00      A   
ATOM    538  CA  ASN    35     -12.090  -0.409  -5.193  1.00 23.89      A   
ATOM    539  HA  ASN    35     -11.530  -0.129  -6.078  1.00  0.00      A   
ATOM    540  CB  ASN    35     -11.095  -0.531  -4.015  1.00 23.89      A   
ATOM    541  HB1 ASN    35     -11.620  -0.536  -3.041  1.00  0.00      A   
ATOM    542  HB2 ASN    35     -10.485  -1.455  -4.109  1.00  0.00      A   
ATOM    543  CG  ASN    35     -10.121   0.640  -4.115  1.00 23.89      A   
ATOM    544  OD1 ASN    35      -9.247   0.632  -4.982  1.00 23.89      A   
ATOM    545  ND2 ASN    35     -10.283   1.670  -3.260  1.00 23.89      A   
ATOM    546 HD21 ASN    35      -9.694   2.474  -3.372  1.00  0.00      A   
ATOM    547 HD22 ASN    35     -11.083   1.689  -2.659  1.00  0.00      A   
ATOM    548  C   ASN    35     -12.711  -1.757  -5.568  1.00 23.89      A   
ATOM    549  O   ASN    35     -12.213  -2.450  -6.455  1.00 23.89      A   
ATOM    550  N   LEU    36     -13.859  -2.147  -4.966  1.00 28.04      A   
ATOM    551  HN  LEU    36     -14.238  -1.628  -4.194  1.00  0.00      A   
ATOM    552  CA  LEU    36     -14.648  -3.277  -5.450  1.00 28.04      A   
ATOM    553  HA  LEU    36     -14.006  -4.144  -5.477  1.00  0.00      A   
ATOM    554  CB  LEU    36     -15.869  -3.566  -4.536  1.00 28.04      A   
ATOM    555  HB1 LEU    36     -16.401  -2.607  -4.350  1.00  0.00      A   
ATOM    556  HB2 LEU    36     -16.578  -4.250  -5.055  1.00  0.00      A   
ATOM    557  CG  LEU    36     -15.525  -4.214  -3.180  1.00 28.04      A   
ATOM    558  HG  LEU    36     -14.741  -3.594  -2.684  1.00  0.00      A   
ATOM    559  CD1 LEU    36     -16.763  -4.223  -2.271  1.00 28.04      A   
ATOM    560 HD11 LEU    36     -16.515  -4.667  -1.284  1.00  0.00      A   
ATOM    561 HD12 LEU    36     -17.125  -3.185  -2.109  1.00  0.00      A   
ATOM    562 HD13 LEU    36     -17.579  -4.817  -2.734  1.00  0.00      A   
ATOM    563  CD2 LEU    36     -14.981  -5.641  -3.337  1.00 28.04      A   
ATOM    564 HD21 LEU    36     -14.780  -6.084  -2.339  1.00  0.00      A   
ATOM    565 HD22 LEU    36     -15.719  -6.281  -3.865  1.00  0.00      A   
ATOM    566 HD23 LEU    36     -14.032  -5.645  -3.913  1.00  0.00      A   
ATOM    567  C   LEU    36     -15.155  -3.091  -6.881  1.00 28.04      A   
ATOM    568  O   LEU    36     -15.075  -4.003  -7.700  1.00 28.04      A   
ATOM    569  N   LEU    37     -15.647  -1.891  -7.246  1.00 30.73      A   
ATOM    570  HN  LEU    37     -15.758  -1.168  -6.557  1.00  0.00      A   
ATOM    571  CA  LEU    37     -16.042  -1.566  -8.609  1.00 30.73      A   
ATOM    572  HA  LEU    37     -16.781  -2.293  -8.912  1.00  0.00      A   
ATOM    573  CB  LEU    37     -16.668  -0.149  -8.650  1.00 30.73      A   
ATOM    574  HB1 LEU    37     -17.514  -0.123  -7.928  1.00  0.00      A   
ATOM    575  HB2 LEU    37     -15.916   0.585  -8.285  1.00  0.00      A   
ATOM    576  CG  LEU    37     -17.179   0.331 -10.026  1.00 30.73      A   
ATOM    577  HG  LEU    37     -16.319   0.340 -10.739  1.00  0.00      A   
ATOM    578  CD1 LEU    37     -18.269  -0.585 -10.602  1.00 30.73      A   
ATOM    579 HD11 LEU    37     -18.636  -0.184 -11.571  1.00  0.00      A   
ATOM    580 HD12 LEU    37     -17.875  -1.608 -10.779  1.00  0.00      A   
ATOM    581 HD13 LEU    37     -19.127  -0.650  -9.899  1.00  0.00      A   
ATOM    582  CD2 LEU    37     -17.697   1.772  -9.914  1.00 30.73      A   
ATOM    583 HD21 LEU    37     -18.013   2.154 -10.907  1.00  0.00      A   
ATOM    584 HD22 LEU    37     -18.564   1.819  -9.222  1.00  0.00      A   
ATOM    585 HD23 LEU    37     -16.900   2.439  -9.520  1.00  0.00      A   
ATOM    586  C   LEU    37     -14.894  -1.666  -9.614  1.00 30.73      A   
ATOM    587  O   LEU    37     -15.040  -2.260 -10.682  1.00 30.73      A   
ATOM    588  N   VAL    38     -13.694  -1.151  -9.272  1.00 29.36      A   
ATOM    589  HN  VAL    38     -13.614  -0.619  -8.421  1.00  0.00      A   
ATOM    590  CA  VAL    38     -12.482  -1.308 -10.073  1.00 29.36      A   
ATOM    591  HA  VAL    38     -12.686  -0.926 -11.062  1.00  0.00      A   
ATOM    592  CB  VAL    38     -11.312  -0.520  -9.481  1.00 29.36      A   
ATOM    593  HB  VAL    38     -11.221  -0.759  -8.394  1.00  0.00      A   
ATOM    594  CG1 VAL    38      -9.968  -0.845 -10.171  1.00 29.36      A   
ATOM    595 HG11 VAL    38      -9.174  -0.178  -9.770  1.00  0.00      A   
ATOM    596 HG12 VAL    38      -9.651  -1.891  -9.976  1.00  0.00      A   
ATOM    597 HG13 VAL    38     -10.042  -0.687 -11.267  1.00  0.00      A   
ATOM    598  CG2 VAL    38     -11.605   0.983  -9.640  1.00 29.36      A   
ATOM    599 HG21 VAL    38     -10.769   1.575  -9.213  1.00  0.00      A   
ATOM    600 HG22 VAL    38     -11.711   1.254 -10.710  1.00  0.00      A   
ATOM    601 HG23 VAL    38     -12.535   1.276  -9.110  1.00  0.00      A   
ATOM    602  C   VAL    38     -12.106  -2.773 -10.257  1.00 29.36      A   
ATOM    603  O   VAL    38     -11.816  -3.209 -11.373  1.00 29.36      A   
ATOM    604  N   LEU    39     -12.174  -3.588  -9.180  1.00 28.39      A   
ATOM    605  HN  LEU    39     -12.372  -3.205  -8.272  1.00  0.00      A   
ATOM    606  CA  LEU    39     -11.982  -5.027  -9.250  1.00 28.39      A   
ATOM    607  HA  LEU    39     -11.014  -5.199  -9.688  1.00  0.00      A   
ATOM    608  CB  LEU    39     -12.012  -5.675  -7.843  1.00 28.39      A   
ATOM    609  HB1 LEU    39     -12.754  -5.132  -7.219  1.00  0.00      A   
ATOM    610  HB2 LEU    39     -12.338  -6.738  -7.896  1.00  0.00      A   
ATOM    611  CG  LEU    39     -10.641  -5.653  -7.146  1.00 28.39      A   
ATOM    612  HG  LEU    39     -10.228  -4.623  -7.251  1.00  0.00      A   
ATOM    613  CD1 LEU    39     -10.778  -5.944  -5.646  1.00 28.39      A   
ATOM    614 HD11 LEU    39      -9.781  -5.922  -5.156  1.00  0.00      A   
ATOM    615 HD12 LEU    39     -11.420  -5.173  -5.168  1.00  0.00      A   
ATOM    616 HD13 LEU    39     -11.234  -6.943  -5.482  1.00  0.00      A   
ATOM    617  CD2 LEU    39      -9.661  -6.646  -7.792  1.00 28.39      A   
ATOM    618 HD21 LEU    39      -8.670  -6.573  -7.301  1.00  0.00      A   
ATOM    619 HD22 LEU    39     -10.037  -7.685  -7.678  1.00  0.00      A   
ATOM    620 HD23 LEU    39      -9.521  -6.438  -8.872  1.00  0.00      A   
ATOM    621  C   LEU    39     -12.969  -5.745 -10.156  1.00 28.39      A   
ATOM    622  O   LEU    39     -12.559  -6.543 -10.994  1.00 28.39      A   
ATOM    623  N   CYS    40     -14.279  -5.450 -10.078  1.00 36.58      A   
ATOM    624  HN  CYS    40     -14.617  -4.847  -9.348  1.00  0.00      A   
ATOM    625  CA  CYS    40     -15.266  -6.034 -10.978  1.00 36.58      A   
ATOM    626  HA  CYS    40     -15.199  -7.112 -10.903  1.00  0.00      A   
ATOM    627  CB  CYS    40     -16.704  -5.589 -10.602  1.00 36.58      A   
ATOM    628  HB1 CYS    40     -16.750  -4.478 -10.623  1.00  0.00      A   
ATOM    629  HB2 CYS    40     -17.414  -5.975 -11.367  1.00  0.00      A   
ATOM    630  SG  CYS    40     -17.210  -6.202  -8.962  1.00 36.58      A   
ATOM    631  HG1 CYS    40     -18.415  -5.651  -8.969  1.00  0.00      A   
ATOM    632  C   CYS    40     -15.032  -5.684 -12.444  1.00 36.58      A   
ATOM    633  O   CYS    40     -15.054  -6.550 -13.319  1.00 36.58      A   
ATOM    634  N   VAL    41     -14.747  -4.403 -12.755  1.00 33.76      A   
ATOM    635  HN  VAL    41     -14.719  -3.711 -12.029  1.00  0.00      A   
ATOM    636  CA  VAL    41     -14.478  -3.956 -14.117  1.00 33.76      A   
ATOM    637  HA  VAL    41     -15.303  -4.276 -14.739  1.00  0.00      A   
ATOM    638  CB  VAL    41     -14.389  -2.429 -14.183  1.00 33.76      A   
ATOM    639  HB  VAL    41     -13.630  -2.076 -13.445  1.00  0.00      A   
ATOM    640  CG1 VAL    41     -14.004  -1.937 -15.592  1.00 33.76      A   
ATOM    641 HG11 VAL    41     -14.011  -0.826 -15.617  1.00  0.00      A   
ATOM    642 HG12 VAL    41     -12.990  -2.277 -15.884  1.00  0.00      A   
ATOM    643 HG13 VAL    41     -14.738  -2.309 -16.338  1.00  0.00      A   
ATOM    644  CG2 VAL    41     -15.759  -1.822 -13.820  1.00 33.76      A   
ATOM    645 HG21 VAL    41     -15.692  -0.714 -13.804  1.00  0.00      A   
ATOM    646 HG22 VAL    41     -16.525  -2.116 -14.566  1.00  0.00      A   
ATOM    647 HG23 VAL    41     -16.106  -2.154 -12.821  1.00  0.00      A   
ATOM    648  C   VAL    41     -13.223  -4.597 -14.714  1.00 33.76      A   
ATOM    649  O   VAL    41     -13.240  -5.099 -15.843  1.00 33.76      A   
ATOM    650  N   ILE    42     -12.098  -4.642 -13.962  1.00 33.06      A   
ATOM    651  HN  ILE    42     -12.079  -4.239 -13.041  1.00  0.00      A   
ATOM    652  CA  ILE    42     -10.888  -5.317 -14.423  1.00 33.06      A   
ATOM    653  HA  ILE    42     -10.738  -4.996 -15.444  1.00  0.00      A   
ATOM    654  CB  ILE    42      -9.622  -4.888 -13.670  1.00 33.06      A   
ATOM    655  HB  ILE    42      -9.668  -3.776 -13.566  1.00  0.00      A   
ATOM    656  CG2 ILE    42      -9.553  -5.483 -12.249  1.00 33.06      A   
ATOM    657 HG21 ILE    42      -8.737  -5.008 -11.664  1.00  0.00      A   
ATOM    658 HG22 ILE    42     -10.504  -5.295 -11.716  1.00  0.00      A   
ATOM    659 HG23 ILE    42      -9.372  -6.577 -12.278  1.00  0.00      A   
ATOM    660  CG1 ILE    42      -8.362  -5.220 -14.502  1.00 33.06      A   
ATOM    661 HG11 ILE    42      -8.304  -6.320 -14.666  1.00  0.00      A   
ATOM    662 HG12 ILE    42      -8.472  -4.736 -15.495  1.00  0.00      A   
ATOM    663  CD  ILE    42      -7.054  -4.740 -13.868  1.00  0.00      A   
ATOM    664  HD1 ILE    42      -6.199  -4.923 -14.554  1.00  0.00      A   
ATOM    665  HD2 ILE    42      -7.104  -3.653 -13.646  1.00  0.00      A   
ATOM    666  HD3 ILE    42      -6.855  -5.285 -12.921  1.00  0.00      A   
ATOM    667  C   ILE    42     -11.027  -6.835 -14.506  1.00 33.06      A   
ATOM    668  O   ILE    42     -10.606  -7.456 -15.482  1.00 33.06      A   
ATOM    669  N   LEU    43     -11.657  -7.486 -13.503  1.00 41.45      A   
ATOM    670  HN  LEU    43     -12.002  -6.983 -12.701  1.00  0.00      A   
ATOM    671  CA  LEU    43     -11.845  -8.923 -13.474  1.00 41.45      A   
ATOM    672  HA  LEU    43     -10.880  -9.365 -13.671  1.00  0.00      A   
ATOM    673  CB  LEU    43     -12.300  -9.404 -12.073  1.00 41.45      A   
ATOM    674  HB1 LEU    43     -11.642  -8.881 -11.339  1.00  0.00      A   
ATOM    675  HB2 LEU    43     -13.335  -9.063 -11.857  1.00  0.00      A   
ATOM    676  CG  LEU    43     -12.170 -10.918 -11.786  1.00 41.45      A   
ATOM    677  HG  LEU    43     -11.248 -11.291 -12.290  1.00  0.00      A   
ATOM    678  CD1 LEU    43     -11.991 -11.145 -10.277  1.00 41.45      A   
ATOM    679 HD11 LEU    43     -11.878 -12.227 -10.054  1.00  0.00      A   
ATOM    680 HD12 LEU    43     -11.094 -10.611  -9.900  1.00  0.00      A   
ATOM    681 HD13 LEU    43     -12.880 -10.768  -9.727  1.00  0.00      A   
ATOM    682  CD2 LEU    43     -13.370 -11.749 -12.267  1.00 41.45      A   
ATOM    683 HD21 LEU    43     -13.237 -12.814 -11.978  1.00  0.00      A   
ATOM    684 HD22 LEU    43     -14.304 -11.378 -11.789  1.00  0.00      A   
ATOM    685 HD23 LEU    43     -13.494 -11.705 -13.365  1.00  0.00      A   
ATOM    686  C   LEU    43     -12.776  -9.416 -14.564  1.00 41.45      A   
ATOM    687  O   LEU    43     -12.486 -10.399 -15.240  1.00 41.45      A   
ATOM    688  N   HSD    44     -13.915  -8.748 -14.813  1.00 44.32      A   
ATOM    689  HN  HSD    44     -14.193  -7.963 -14.244  1.00  0.00      A   
ATOM    690  CA  HSD    44     -14.805  -9.140 -15.896  1.00 44.32      A   
ATOM    691  HA  HSD    44     -15.002 -10.200 -15.805  1.00  0.00      A   
ATOM    692  CB  HSD    44     -16.161  -8.407 -15.797  1.00 44.32      A   
ATOM    693  HB1 HSD    44     -15.995  -7.308 -15.796  1.00  0.00      A   
ATOM    694  HB2 HSD    44     -16.802  -8.666 -16.666  1.00  0.00      A   
ATOM    695  ND1 HSD    44     -18.149  -8.221 -14.229  1.00 44.32      A   
ATOM    696  HD1 HSD    44     -18.645  -7.528 -14.752  1.00  0.00      A   
ATOM    697  CG  HSD    44     -16.926  -8.770 -14.552  1.00 44.32      A   
ATOM    698  CE1 HSD    44     -18.545  -8.791 -13.065  1.00 44.32      A   
ATOM    699  HE1 HSD    44     -19.483  -8.553 -12.561  1.00  0.00      A   
ATOM    700  NE2 HSD    44     -17.665  -9.664 -12.622  1.00 44.32      A   
ATOM    701  CD2 HSD    44     -16.645  -9.654 -13.553  1.00 44.32      A   
ATOM    702  HD2 HSD    44     -15.792 -10.306 -13.415  1.00  0.00      A   
ATOM    703  C   HSD    44     -14.204  -8.944 -17.283  1.00 44.32      A   
ATOM    704  O   HSD    44     -14.321  -9.804 -18.158  1.00 44.32      A   
ATOM    705  N   SER    45     -13.512  -7.816 -17.532  1.00 41.21      A   
ATOM    706  HN  SER    45     -13.357  -7.149 -16.798  1.00  0.00      A   
ATOM    707  CA  SER    45     -12.984  -7.515 -18.857  1.00 41.21      A   
ATOM    708  HA  SER    45     -13.792  -7.684 -19.555  1.00  0.00      A   
ATOM    709  CB  SER    45     -12.591  -6.029 -19.023  1.00 41.21      A   
ATOM    710  HB1 SER    45     -13.431  -5.408 -18.635  1.00  0.00      A   
ATOM    711  HB2 SER    45     -11.697  -5.801 -18.398  1.00  0.00      A   
ATOM    712  OG  SER    45     -12.354  -5.704 -20.401  1.00 41.21      A   
ATOM    713  HG1 SER    45     -12.412  -4.742 -20.459  1.00  0.00      A   
ATOM    714  C   SER    45     -11.816  -8.384 -19.315  1.00 41.21      A   
ATOM    715  O   SER    45     -10.685  -8.293 -18.840  1.00 41.21      A   
ATOM    716  N   ARG    46     -12.058  -9.231 -20.340  1.00 44.29      A   
ATOM    717  HN  ARG    46     -13.000  -9.319 -20.653  1.00  0.00      A   
ATOM    718  CA  ARG    46     -11.062 -10.107 -20.937  1.00 44.29      A   
ATOM    719  HA  ARG    46     -10.663 -10.723 -20.141  1.00  0.00      A   
ATOM    720  CB  ARG    46     -11.725 -11.029 -22.007  1.00 44.29      A   
ATOM    721  HB1 ARG    46     -12.629 -11.483 -21.542  1.00  0.00      A   
ATOM    722  HB2 ARG    46     -12.069 -10.408 -22.863  1.00  0.00      A   
ATOM    723  CG  ARG    46     -10.815 -12.172 -22.519  1.00  0.00      A   
ATOM    724  HG1 ARG    46      -9.901 -11.724 -22.970  1.00  0.00      A   
ATOM    725  HG2 ARG    46     -10.499 -12.775 -21.637  1.00  0.00      A   
ATOM    726  CD  ARG    46     -11.461 -13.105 -23.557  1.00  0.00      A   
ATOM    727  HD1 ARG    46     -12.375 -13.586 -23.137  1.00  0.00      A   
ATOM    728  HD2 ARG    46     -11.723 -12.534 -24.479  1.00  0.00      A   
ATOM    729  NE  ARG    46     -10.437 -14.159 -23.881  1.00  0.00      A   
ATOM    730  HE  ARG    46      -9.557 -14.126 -23.419  1.00  0.00      A   
ATOM    731  CZ  ARG    46     -10.601 -15.133 -24.788  1.00  0.00      A   
ATOM    732  NH1 ARG    46      -9.630 -16.020 -24.982  1.00  0.00      A   
ATOM    733 HH11 ARG    46      -9.758 -16.743 -25.651  1.00  0.00      A   
ATOM    734 HH12 ARG    46      -8.803 -15.983 -24.438  1.00  0.00      A   
ATOM    735  NH2 ARG    46     -11.709 -15.243 -25.509  1.00  0.00      A   
ATOM    736 HH21 ARG    46     -11.788 -15.960 -26.190  1.00  0.00      A   
ATOM    737 HH22 ARG    46     -12.429 -14.574 -25.392  1.00  0.00      A   
ATOM    738  C   ARG    46      -9.868  -9.356 -21.529  1.00 44.29      A   
ATOM    739  O   ARG    46      -8.732  -9.813 -21.447  1.00 44.29      A   
ATOM    740  N   SER    47     -10.098  -8.170 -22.128  1.00 43.93      A   
ATOM    741  HN  SER    47     -11.019  -7.789 -22.108  1.00  0.00      A   
ATOM    742  CA  SER    47      -9.050  -7.336 -22.717  1.00 43.93      A   
ATOM    743  HA  SER    47      -8.491  -7.954 -23.406  1.00  0.00      A   
ATOM    744  CB  SER    47      -9.652  -6.152 -23.522  1.00 43.93      A   
ATOM    745  HB1 SER    47     -10.411  -6.567 -24.224  1.00  0.00      A   
ATOM    746  HB2 SER    47     -10.171  -5.447 -22.833  1.00  0.00      A   
ATOM    747  OG  SER    47      -8.655  -5.461 -24.279  1.00 43.93      A   
ATOM    748  HG1 SER    47      -9.091  -5.044 -25.036  1.00  0.00      A   
ATOM    749  C   SER    47      -8.037  -6.801 -21.711  1.00 43.93      A   
ATOM    750  O   SER    47      -6.842  -6.712 -21.991  1.00 43.93      A   
ATOM    751  N   LEU    48      -8.494  -6.419 -20.505  1.00 40.08      A   
ATOM    752  HN  LEU    48      -9.463  -6.480 -20.284  1.00  0.00      A   
ATOM    753  CA  LEU    48      -7.625  -5.979 -19.427  1.00 40.08      A   
ATOM    754  HA  LEU    48      -6.827  -5.366 -19.824  1.00  0.00      A   
ATOM    755  CB  LEU    48      -8.431  -5.179 -18.368  1.00 40.08      A   
ATOM    756  HB1 LEU    48      -9.362  -5.735 -18.126  1.00  0.00      A   
ATOM    757  HB2 LEU    48      -7.825  -5.135 -17.434  1.00  0.00      A   
ATOM    758  CG  LEU    48      -8.785  -3.708 -18.710  1.00 40.08      A   
ATOM    759  HG  LEU    48      -9.451  -3.352 -17.884  1.00  0.00      A   
ATOM    760  CD1 LEU    48      -7.539  -2.817 -18.690  1.00 40.08      A   
ATOM    761 HD11 LEU    48      -7.816  -1.756 -18.861  1.00  0.00      A   
ATOM    762 HD12 LEU    48      -7.038  -2.894 -17.701  1.00  0.00      A   
ATOM    763 HD13 LEU    48      -6.816  -3.120 -19.476  1.00  0.00      A   
ATOM    764  CD2 LEU    48      -9.547  -3.505 -20.026  1.00 40.08      A   
ATOM    765 HD21 LEU    48      -9.889  -2.451 -20.110  1.00  0.00      A   
ATOM    766 HD22 LEU    48      -8.889  -3.727 -20.893  1.00  0.00      A   
ATOM    767 HD23 LEU    48     -10.429  -4.170 -20.063  1.00  0.00      A   
ATOM    768  C   LEU    48      -6.964  -7.163 -18.729  1.00 40.08      A   
ATOM    769  O   LEU    48      -5.757  -7.191 -18.505  1.00 40.08      A   
ATOM    770  N   ARG    49      -7.746  -8.209 -18.401  1.00 40.93      A   
ATOM    771  HN  ARG    49      -8.732  -8.177 -18.578  1.00  0.00      A   
ATOM    772  CA  ARG    49      -7.290  -9.311 -17.570  1.00 40.93      A   
ATOM    773  HA  ARG    49      -6.712  -8.900 -16.752  1.00  0.00      A   
ATOM    774  CB  ARG    49      -8.523 -10.040 -16.991  1.00 40.93      A   
ATOM    775  HB1 ARG    49      -9.280  -9.269 -16.712  1.00  0.00      A   
ATOM    776  HB2 ARG    49      -8.983 -10.669 -17.782  1.00  0.00      A   
ATOM    777  CG  ARG    49      -8.222 -10.869 -15.725  1.00 40.93      A   
ATOM    778  HG1 ARG    49      -7.334 -11.518 -15.883  1.00  0.00      A   
ATOM    779  HG2 ARG    49      -7.959 -10.155 -14.909  1.00  0.00      A   
ATOM    780  CD  ARG    49      -9.399 -11.724 -15.256  1.00 40.93      A   
ATOM    781  HD1 ARG    49      -9.174 -12.188 -14.268  1.00  0.00      A   
ATOM    782  HD2 ARG    49     -10.302 -11.091 -15.154  1.00  0.00      A   
ATOM    783  NE  ARG    49      -9.575 -12.818 -16.275  1.00 40.93      A   
ATOM    784  HE  ARG    49      -8.773 -13.359 -16.491  1.00  0.00      A   
ATOM    785  CZ  ARG    49     -10.685 -13.062 -16.982  1.00 40.93      A   
ATOM    786  NH1 ARG    49     -11.767 -12.303 -16.933  1.00 40.93      A   
ATOM    787 HH11 ARG    49     -12.589 -12.508 -17.439  1.00  0.00      A   
ATOM    788 HH12 ARG    49     -11.815 -11.533 -16.277  1.00  0.00      A   
ATOM    789  NH2 ARG    49     -10.717 -14.139 -17.764  1.00 40.93      A   
ATOM    790 HH21 ARG    49     -11.607 -14.414 -18.096  1.00  0.00      A   
ATOM    791 HH22 ARG    49      -9.988 -14.798 -17.643  1.00  0.00      A   
ATOM    792  C   ARG    49      -6.390 -10.310 -18.295  1.00 40.93      A   
ATOM    793  O   ARG    49      -5.725 -11.145 -17.693  1.00 40.93      A   
ATOM    794  N   CYS    50      -6.323 -10.250 -19.636  1.00 43.54      A   
ATOM    795  HN  CYS    50      -6.923  -9.617 -20.124  1.00  0.00      A   
ATOM    796  CA  CYS    50      -5.378 -11.047 -20.403  1.00 43.54      A   
ATOM    797  HA  CYS    50      -5.006 -11.865 -19.799  1.00  0.00      A   
ATOM    798  CB  CYS    50      -6.016 -11.653 -21.683  1.00 43.54      A   
ATOM    799  HB1 CYS    50      -6.346 -10.825 -22.350  1.00  0.00      A   
ATOM    800  HB2 CYS    50      -5.248 -12.245 -22.228  1.00  0.00      A   
ATOM    801  SG  CYS    50      -7.449 -12.712 -21.302  1.00 43.54      A   
ATOM    802  HG1 CYS    50      -8.174 -11.661 -20.916  1.00  0.00      A   
ATOM    803  C   CYS    50      -4.168 -10.217 -20.813  1.00 43.54      A   
ATOM    804  O   CYS    50      -3.477 -10.547 -21.779  1.00 43.54      A   
ATOM    805  N   ARG    51      -3.877  -9.100 -20.129  1.00 36.72      A   
ATOM    806  HN  ARG    51      -4.410  -8.832 -19.323  1.00  0.00      A   
ATOM    807  CA  ARG    51      -2.857  -8.164 -20.551  1.00 36.72      A   
ATOM    808  HA  ARG    51      -2.321  -8.544 -21.404  1.00  0.00      A   
ATOM    809  CB  ARG    51      -3.593  -6.874 -20.995  1.00 36.72      A   
ATOM    810  HB1 ARG    51      -4.539  -7.196 -21.487  1.00  0.00      A   
ATOM    811  HB2 ARG    51      -3.895  -6.285 -20.100  1.00  0.00      A   
ATOM    812  CG  ARG    51      -2.835  -5.990 -21.998  1.00 36.72      A   
ATOM    813  HG1 ARG    51      -1.776  -5.896 -21.668  1.00  0.00      A   
ATOM    814  HG2 ARG    51      -2.839  -6.484 -22.996  1.00  0.00      A   
ATOM    815  CD  ARG    51      -3.400  -4.566 -22.137  1.00 36.72      A   
ATOM    816  HD1 ARG    51      -3.299  -4.031 -21.167  1.00  0.00      A   
ATOM    817  HD2 ARG    51      -2.839  -4.020 -22.929  1.00  0.00      A   
ATOM    818  NE  ARG    51      -4.851  -4.620 -22.507  1.00 36.72      A   
ATOM    819  HE  ARG    51      -5.399  -5.449 -22.352  1.00  0.00      A   
ATOM    820  CZ  ARG    51      -5.562  -3.526 -22.793  1.00 36.72      A   
ATOM    821  NH1 ARG    51      -5.039  -2.309 -22.833  1.00 36.72      A   
ATOM    822 HH11 ARG    51      -5.713  -1.580 -23.071  1.00  0.00      A   
ATOM    823 HH12 ARG    51      -4.108  -2.152 -22.567  1.00  0.00      A   
ATOM    824  NH2 ARG    51      -6.855  -3.593 -23.063  1.00 36.72      A   
ATOM    825 HH21 ARG    51      -7.254  -2.701 -23.321  1.00  0.00      A   
ATOM    826 HH22 ARG    51      -7.283  -4.469 -23.295  1.00  0.00      A   
ATOM    827  C   ARG    51      -1.865  -7.861 -19.420  1.00 36.72      A   
ATOM    828  O   ARG    51      -2.230  -7.100 -18.523  1.00 36.72      A   
ATOM    829  N   PRO    52      -0.607  -8.349 -19.392  1.00 30.92      A   
ATOM    830  CD  PRO    52      -0.060  -9.294 -20.365  1.00 30.92      A   
ATOM    831  HD1 PRO    52      -0.502 -10.295 -20.160  1.00  0.00      A   
ATOM    832  HD2 PRO    52      -0.259  -8.978 -21.411  1.00  0.00      A   
ATOM    833  CA  PRO    52       0.255  -8.265 -18.202  1.00 30.92      A   
ATOM    834  HA  PRO    52      -0.278  -8.695 -17.368  1.00  0.00      A   
ATOM    835  CB  PRO    52       1.505  -9.094 -18.555  1.00 30.92      A   
ATOM    836  HB1 PRO    52       1.429 -10.079 -18.044  1.00  0.00      A   
ATOM    837  HB2 PRO    52       2.454  -8.612 -18.237  1.00  0.00      A   
ATOM    838  CG  PRO    52       1.441  -9.302 -20.073  1.00 30.92      A   
ATOM    839  HG1 PRO    52       1.947 -10.239 -20.386  1.00  0.00      A   
ATOM    840  HG2 PRO    52       1.934  -8.438 -20.575  1.00  0.00      A   
ATOM    841  C   PRO    52       0.573  -6.841 -17.794  1.00 30.92      A   
ATOM    842  O   PRO    52       0.641  -6.552 -16.601  1.00 30.92      A   
ATOM    843  N   SER    53       0.664  -5.934 -18.786  1.00 29.17      A   
ATOM    844  HN  SER    53       0.662  -6.301 -19.708  1.00  0.00      A   
ATOM    845  CA  SER    53       0.781  -4.487 -18.645  1.00 29.17      A   
ATOM    846  HA  SER    53       1.744  -4.285 -18.195  1.00  0.00      A   
ATOM    847  CB  SER    53       0.676  -3.809 -20.046  1.00 29.17      A   
ATOM    848  HB1 SER    53       1.444  -4.276 -20.698  1.00  0.00      A   
ATOM    849  HB2 SER    53      -0.313  -4.064 -20.492  1.00  0.00      A   
ATOM    850  OG  SER    53       0.894  -2.393 -20.025  1.00 29.17      A   
ATOM    851  HG1 SER    53       0.687  -2.122 -19.113  1.00  0.00      A   
ATOM    852  C   SER    53      -0.276  -3.824 -17.764  1.00 29.17      A   
ATOM    853  O   SER    53      -0.089  -2.694 -17.335  1.00 29.17      A   
ATOM    854  N   TYR    54      -1.434  -4.481 -17.518  1.00 29.58      A   
ATOM    855  HN  TYR    54      -1.600  -5.396 -17.897  1.00  0.00      A   
ATOM    856  CA  TYR    54      -2.496  -3.931 -16.688  1.00 29.58      A   
ATOM    857  HA  TYR    54      -2.202  -2.970 -16.281  1.00  0.00      A   
ATOM    858  CB  TYR    54      -3.806  -3.769 -17.513  1.00 29.58      A   
ATOM    859  HB1 TYR    54      -3.864  -4.547 -18.306  1.00  0.00      A   
ATOM    860  HB2 TYR    54      -4.708  -3.861 -16.864  1.00  0.00      A   
ATOM    861  CG  TYR    54      -3.851  -2.401 -18.155  1.00 29.58      A   
ATOM    862  CD1 TYR    54      -4.711  -1.416 -17.639  1.00 29.58      A   
ATOM    863  HD1 TYR    54      -5.323  -1.647 -16.780  1.00  0.00      A   
ATOM    864  CE1 TYR    54      -4.809  -0.154 -18.242  1.00 29.58      A   
ATOM    865  HE1 TYR    54      -5.490   0.586 -17.846  1.00  0.00      A   
ATOM    866  CZ  TYR    54      -4.018   0.149 -19.353  1.00 29.58      A   
ATOM    867  OH  TYR    54      -4.114   1.421 -19.954  1.00 29.58      A   
ATOM    868  HH  TYR    54      -3.398   1.478 -20.589  1.00  0.00      A   
ATOM    869  CD2 TYR    54      -3.040  -2.070 -19.255  1.00 29.58      A   
ATOM    870  HD2 TYR    54      -2.341  -2.797 -19.636  1.00  0.00      A   
ATOM    871  CE2 TYR    54      -3.119  -0.802 -19.854  1.00 29.58      A   
ATOM    872  HE2 TYR    54      -2.483  -0.566 -20.693  1.00  0.00      A   
ATOM    873  C   TYR    54      -2.748  -4.801 -15.461  1.00 29.58      A   
ATOM    874  O   TYR    54      -3.662  -4.533 -14.680  1.00 29.58      A   
ATOM    875  N   HSD    55      -1.905  -5.823 -15.183  1.00 28.75      A   
ATOM    876  HN  HSD    55      -1.128  -6.034 -15.785  1.00  0.00      A   
ATOM    877  CA  HSD    55      -2.060  -6.652 -13.986  1.00 28.75      A   
ATOM    878  HA  HSD    55      -3.086  -6.989 -13.933  1.00  0.00      A   
ATOM    879  CB  HSD    55      -1.133  -7.897 -13.984  1.00 28.75      A   
ATOM    880  HB1 HSD    55      -0.083  -7.578 -14.164  1.00  0.00      A   
ATOM    881  HB2 HSD    55      -1.171  -8.380 -12.982  1.00  0.00      A   
ATOM    882  ND1 HSD    55      -0.878 -10.213 -14.958  1.00 28.75      A   
ATOM    883  HD1 HSD    55      -0.214 -10.529 -14.281  1.00  0.00      A   
ATOM    884  CG  HSD    55      -1.487  -8.975 -14.979  1.00 28.75      A   
ATOM    885  CE1 HSD    55      -1.404 -10.936 -15.975  1.00 28.75      A   
ATOM    886  HE1 HSD    55      -1.127 -11.971 -16.179  1.00  0.00      A   
ATOM    887  NE2 HSD    55      -2.300 -10.250 -16.654  1.00 28.75      A   
ATOM    888  CD2 HSD    55      -2.368  -9.016 -16.020  1.00 28.75      A   
ATOM    889  HD2 HSD    55      -3.057  -8.260 -16.376  1.00  0.00      A   
ATOM    890  C   HSD    55      -1.798  -5.881 -12.694  1.00 28.75      A   
ATOM    891  O   HSD    55      -2.317  -6.218 -11.630  1.00 28.75      A   
ATOM    892  N   PHE    56      -1.013  -4.785 -12.761  1.00 21.02      A   
ATOM    893  HN  PHE    56      -0.604  -4.531 -13.631  1.00  0.00      A   
ATOM    894  CA  PHE    56      -0.702  -3.946 -11.618  1.00 21.02      A   
ATOM    895  HA  PHE    56      -0.288  -4.611 -10.872  1.00  0.00      A   
ATOM    896  CB  PHE    56       0.421  -2.908 -11.941  1.00 21.02      A   
ATOM    897  HB1 PHE    56       0.865  -2.543 -10.989  1.00  0.00      A   
ATOM    898  HB2 PHE    56       1.233  -3.403 -12.517  1.00  0.00      A   
ATOM    899  CG  PHE    56      -0.043  -1.702 -12.720  1.00 21.02      A   
ATOM    900  CD1 PHE    56      -0.090  -1.698 -14.123  1.00 21.02      A   
ATOM    901  HD1 PHE    56       0.236  -2.564 -14.679  1.00  0.00      A   
ATOM    902  CE1 PHE    56      -0.549  -0.568 -14.816  1.00 21.02      A   
ATOM    903  HE1 PHE    56      -0.582  -0.576 -15.896  1.00  0.00      A   
ATOM    904  CZ  PHE    56      -0.963   0.569 -14.109  1.00 21.02      A   
ATOM    905  HZ  PHE    56      -1.322   1.438 -14.641  1.00  0.00      A   
ATOM    906  CD2 PHE    56      -0.445  -0.549 -12.026  1.00 21.02      A   
ATOM    907  HD2 PHE    56      -0.402  -0.542 -10.948  1.00  0.00      A   
ATOM    908  CE2 PHE    56      -0.912   0.578 -12.710  1.00 21.02      A   
ATOM    909  HE2 PHE    56      -1.231   1.451 -12.157  1.00  0.00      A   
ATOM    910  C   PHE    56      -1.932  -3.319 -10.950  1.00 21.02      A   
ATOM    911  O   PHE    56      -2.022  -3.304  -9.729  1.00 21.02      A   
ATOM    912  N   ILE    57      -2.935  -2.839 -11.724  1.00 20.79      A   
ATOM    913  HN  ILE    57      -2.842  -2.858 -12.715  1.00  0.00      A   
ATOM    914  CA  ILE    57      -4.185  -2.285 -11.198  1.00 20.79      A   
ATOM    915  HA  ILE    57      -3.930  -1.513 -10.484  1.00  0.00      A   
ATOM    916  CB  ILE    57      -5.046  -1.642 -12.293  1.00 20.79      A   
ATOM    917  HB  ILE    57      -5.202  -2.379 -13.114  1.00  0.00      A   
ATOM    918  CG2 ILE    57      -6.432  -1.221 -11.738  1.00 20.79      A   
ATOM    919 HG21 ILE    57      -7.035  -0.707 -12.513  1.00  0.00      A   
ATOM    920 HG22 ILE    57      -7.026  -2.093 -11.397  1.00  0.00      A   
ATOM    921 HG23 ILE    57      -6.304  -0.527 -10.878  1.00  0.00      A   
ATOM    922  CG1 ILE    57      -4.293  -0.419 -12.866  1.00 20.79      A   
ATOM    923 HG11 ILE    57      -4.107   0.302 -12.036  1.00  0.00      A   
ATOM    924 HG12 ILE    57      -3.302  -0.750 -13.247  1.00  0.00      A   
ATOM    925  CD  ILE    57      -5.027   0.307 -14.000  1.00  0.00      A   
ATOM    926  HD1 ILE    57      -4.382   1.108 -14.421  1.00  0.00      A   
ATOM    927  HD2 ILE    57      -5.287  -0.403 -14.812  1.00  0.00      A   
ATOM    928  HD3 ILE    57      -5.960   0.782 -13.628  1.00  0.00      A   
ATOM    929  C   ILE    57      -4.989  -3.311 -10.415  1.00 20.79      A   
ATOM    930  O   ILE    57      -5.538  -3.015  -9.358  1.00 20.79      A   
ATOM    931  N   GLY    58      -5.049  -4.577 -10.882  1.00 20.59      A   
ATOM    932  HN  GLY    58      -4.579  -4.816 -11.729  1.00  0.00      A   
ATOM    933  CA  GLY    58      -5.747  -5.630 -10.143  1.00 20.59      A   
ATOM    934  HA1 GLY    58      -5.738  -6.524 -10.749  1.00  0.00      A   
ATOM    935  HA2 GLY    58      -6.745  -5.289  -9.904  1.00  0.00      A   
ATOM    936  C   GLY    58      -5.076  -5.978  -8.841  1.00 20.59      A   
ATOM    937  O   GLY    58      -5.733  -6.211  -7.834  1.00 20.59      A   
ATOM    938  N   SER    59      -3.734  -5.967  -8.828  1.00 18.35      A   
ATOM    939  HN  SER    59      -3.241  -5.810  -9.683  1.00  0.00      A   
ATOM    940  CA  SER    59      -2.937  -6.106  -7.615  1.00 18.35      A   
ATOM    941  HA  SER    59      -3.261  -6.998  -7.094  1.00  0.00      A   
ATOM    942  CB  SER    59      -1.446  -6.263  -8.000  1.00 18.35      A   
ATOM    943  HB1 SER    59      -1.366  -7.062  -8.772  1.00  0.00      A   
ATOM    944  HB2 SER    59      -1.064  -5.322  -8.453  1.00  0.00      A   
ATOM    945  OG  SER    59      -0.631  -6.639  -6.892  1.00 18.35      A   
ATOM    946  HG1 SER    59      -0.077  -5.857  -6.687  1.00  0.00      A   
ATOM    947  C   SER    59      -3.098  -4.940  -6.639  1.00 18.35      A   
ATOM    948  O   SER    59      -3.331  -5.134  -5.448  1.00 18.35      A   
ATOM    949  N   LEU    60      -3.041  -3.685  -7.135  1.00 18.12      A   
ATOM    950  HN  LEU    60      -2.819  -3.528  -8.100  1.00  0.00      A   
ATOM    951  CA  LEU    60      -3.263  -2.485  -6.340  1.00 18.12      A   
ATOM    952  HA  LEU    60      -2.595  -2.514  -5.491  1.00  0.00      A   
ATOM    953  CB  LEU    60      -3.006  -1.197  -7.164  1.00 18.12      A   
ATOM    954  HB1 LEU    60      -3.609  -1.238  -8.096  1.00  0.00      A   
ATOM    955  HB2 LEU    60      -3.364  -0.323  -6.571  1.00  0.00      A   
ATOM    956  CG  LEU    60      -1.536  -0.899  -7.522  1.00 18.12      A   
ATOM    957  HG  LEU    60      -1.095  -1.799  -8.008  1.00  0.00      A   
ATOM    958  CD1 LEU    60      -1.456   0.280  -8.501  1.00 18.12      A   
ATOM    959 HD11 LEU    60      -0.402   0.497  -8.770  1.00  0.00      A   
ATOM    960 HD12 LEU    60      -2.036   0.061  -9.422  1.00  0.00      A   
ATOM    961 HD13 LEU    60      -1.891   1.189  -8.028  1.00  0.00      A   
ATOM    962  CD2 LEU    60      -0.724  -0.563  -6.268  1.00 18.12      A   
ATOM    963 HD21 LEU    60       0.337  -0.358  -6.521  1.00  0.00      A   
ATOM    964 HD22 LEU    60      -1.152   0.335  -5.771  1.00  0.00      A   
ATOM    965 HD23 LEU    60      -0.769  -1.403  -5.546  1.00  0.00      A   
ATOM    966  C   LEU    60      -4.664  -2.391  -5.754  1.00 18.12      A   
ATOM    967  O   LEU    60      -4.830  -2.081  -4.579  1.00 18.12      A   
ATOM    968  N   ALA    61      -5.718  -2.705  -6.531  1.00 18.85      A   
ATOM    969  HN  ALA    61      -5.583  -2.928  -7.499  1.00  0.00      A   
ATOM    970  CA  ALA    61      -7.088  -2.681  -6.055  1.00 18.85      A   
ATOM    971  HA  ALA    61      -7.286  -1.685  -5.675  1.00  0.00      A   
ATOM    972  CB  ALA    61      -8.044  -2.965  -7.228  1.00 18.85      A   
ATOM    973  HB1 ALA    61      -7.852  -2.246  -8.052  1.00  0.00      A   
ATOM    974  HB2 ALA    61      -7.897  -3.996  -7.617  1.00  0.00      A   
ATOM    975  HB3 ALA    61      -9.099  -2.840  -6.901  1.00  0.00      A   
ATOM    976  C   ALA    61      -7.354  -3.642  -4.893  1.00 18.85      A   
ATOM    977  O   ALA    61      -8.039  -3.299  -3.934  1.00 18.85      A   
ATOM    978  N   VAL    62      -6.770  -4.862  -4.923  1.00 17.97      A   
ATOM    979  HN  VAL    62      -6.244  -5.143  -5.723  1.00  0.00      A   
ATOM    980  CA  VAL    62      -6.760  -5.768  -3.776  1.00 17.97      A   
ATOM    981  HA  VAL    62      -7.782  -5.908  -3.455  1.00  0.00      A   
ATOM    982  CB  VAL    62      -6.169  -7.135  -4.135  1.00 17.97      A   
ATOM    983  HB  VAL    62      -5.146  -6.994  -4.560  1.00  0.00      A   
ATOM    984  CG1 VAL    62      -6.079  -8.066  -2.907  1.00 17.97      A   
ATOM    985 HG11 VAL    62      -5.736  -9.074  -3.225  1.00  0.00      A   
ATOM    986 HG12 VAL    62      -5.351  -7.687  -2.160  1.00  0.00      A   
ATOM    987 HG13 VAL    62      -7.072  -8.167  -2.421  1.00  0.00      A   
ATOM    988  CG2 VAL    62      -7.062  -7.805  -5.194  1.00 17.97      A   
ATOM    989 HG21 VAL    62      -6.670  -8.814  -5.442  1.00  0.00      A   
ATOM    990 HG22 VAL    62      -8.103  -7.910  -4.820  1.00  0.00      A   
ATOM    991 HG23 VAL    62      -7.079  -7.211  -6.127  1.00  0.00      A   
ATOM    992  C   VAL    62      -6.012  -5.184  -2.579  1.00 17.97      A   
ATOM    993  O   VAL    62      -6.483  -5.247  -1.442  1.00 17.97      A   
ATOM    994  N   ALA    63      -4.834  -4.570  -2.798  1.00 18.40      A   
ATOM    995  HN  ALA    63      -4.459  -4.504  -3.724  1.00  0.00      A   
ATOM    996  CA  ALA    63      -4.065  -3.939  -1.746  1.00 18.40      A   
ATOM    997  HA  ALA    63      -3.918  -4.670  -0.962  1.00  0.00      A   
ATOM    998  CB  ALA    63      -2.689  -3.544  -2.307  1.00 18.40      A   
ATOM    999  HB1 ALA    63      -2.179  -4.427  -2.745  1.00  0.00      A   
ATOM   1000  HB2 ALA    63      -2.790  -2.772  -3.100  1.00  0.00      A   
ATOM   1001  HB3 ALA    63      -2.036  -3.126  -1.513  1.00  0.00      A   
ATOM   1002  C   ALA    63      -4.746  -2.738  -1.076  1.00 18.40      A   
ATOM   1003  O   ALA    63      -4.834  -2.685   0.149  1.00 18.40      A   
ATOM   1004  N   ASP    64      -5.307  -1.785  -1.851  1.00 22.17      A   
ATOM   1005  HN  ASP    64      -5.179  -1.809  -2.848  1.00  0.00      A   
ATOM   1006  CA  ASP    64      -6.091  -0.668  -1.341  1.00 22.17      A   
ATOM   1007  HA  ASP    64      -5.501  -0.147  -0.599  1.00  0.00      A   
ATOM   1008  CB  ASP    64      -6.455   0.308  -2.501  1.00 22.17      A   
ATOM   1009  HB1 ASP    64      -6.708  -0.253  -3.421  1.00  0.00      A   
ATOM   1010  HB2 ASP    64      -7.328   0.932  -2.223  1.00  0.00      A   
ATOM   1011  CG  ASP    64      -5.331   1.281  -2.814  1.00 22.17      A   
ATOM   1012  OD1 ASP    64      -4.823   1.916  -1.853  1.00 22.17      A   
ATOM   1013  OD2 ASP    64      -5.006   1.478  -4.014  1.00 22.17      A   
ATOM   1014  C   ASP    64      -7.357  -1.136  -0.606  1.00 22.17      A   
ATOM   1015  O   ASP    64      -7.668  -0.677   0.496  1.00 22.17      A   
ATOM   1016  N   LEU    65      -8.082  -2.133  -1.162  1.00 20.94      A   
ATOM   1017  HN  LEU    65      -7.827  -2.481  -2.068  1.00  0.00      A   
ATOM   1018  CA  LEU    65      -9.238  -2.756  -0.529  1.00 20.94      A   
ATOM   1019  HA  LEU    65      -9.955  -1.975  -0.329  1.00  0.00      A   
ATOM   1020  CB  LEU    65      -9.863  -3.803  -1.483  1.00 20.94      A   
ATOM   1021  HB1 LEU    65     -10.043  -3.314  -2.466  1.00  0.00      A   
ATOM   1022  HB2 LEU    65      -9.117  -4.610  -1.657  1.00  0.00      A   
ATOM   1023  CG  LEU    65     -11.190  -4.435  -1.016  1.00 20.94      A   
ATOM   1024  HG  LEU    65     -11.068  -4.813   0.027  1.00  0.00      A   
ATOM   1025  CD1 LEU    65     -12.336  -3.416  -1.030  1.00 20.94      A   
ATOM   1026 HD11 LEU    65     -13.287  -3.907  -0.736  1.00  0.00      A   
ATOM   1027 HD12 LEU    65     -12.136  -2.587  -0.319  1.00  0.00      A   
ATOM   1028 HD13 LEU    65     -12.465  -2.988  -2.047  1.00  0.00      A   
ATOM   1029  CD2 LEU    65     -11.541  -5.638  -1.900  1.00 20.94      A   
ATOM   1030 HD21 LEU    65     -12.473  -6.124  -1.542  1.00  0.00      A   
ATOM   1031 HD22 LEU    65     -11.696  -5.308  -2.947  1.00  0.00      A   
ATOM   1032 HD23 LEU    65     -10.720  -6.385  -1.881  1.00  0.00      A   
ATOM   1033  C   LEU    65      -8.928  -3.424   0.808  1.00 20.94      A   
ATOM   1034  O   LEU    65      -9.683  -3.325   1.774  1.00 20.94      A   
ATOM   1035  N   LEU    66      -7.777  -4.116   0.920  1.00 22.68      A   
ATOM   1036  HN  LEU    66      -7.195  -4.235   0.112  1.00  0.00      A   
ATOM   1037  CA  LEU    66      -7.329  -4.747   2.150  1.00 22.68      A   
ATOM   1038  HA  LEU    66      -8.100  -5.439   2.458  1.00  0.00      A   
ATOM   1039  CB  LEU    66      -6.005  -5.511   1.886  1.00 22.68      A   
ATOM   1040  HB1 LEU    66      -6.172  -6.191   1.021  1.00  0.00      A   
ATOM   1041  HB2 LEU    66      -5.228  -4.778   1.574  1.00  0.00      A   
ATOM   1042  CG  LEU    66      -5.457  -6.350   3.062  1.00 22.68      A   
ATOM   1043  HG  LEU    66      -5.301  -5.677   3.939  1.00  0.00      A   
ATOM   1044  CD1 LEU    66      -6.428  -7.465   3.480  1.00 22.68      A   
ATOM   1045 HD11 LEU    66      -5.979  -8.083   4.286  1.00  0.00      A   
ATOM   1046 HD12 LEU    66      -7.380  -7.039   3.861  1.00  0.00      A   
ATOM   1047 HD13 LEU    66      -6.653  -8.124   2.615  1.00  0.00      A   
ATOM   1048  CD2 LEU    66      -4.095  -6.954   2.690  1.00 22.68      A   
ATOM   1049 HD21 LEU    66      -3.685  -7.537   3.541  1.00  0.00      A   
ATOM   1050 HD22 LEU    66      -4.197  -7.626   1.812  1.00  0.00      A   
ATOM   1051 HD23 LEU    66      -3.373  -6.149   2.437  1.00  0.00      A   
ATOM   1052  C   LEU    66      -7.149  -3.752   3.293  1.00 22.68      A   
ATOM   1053  O   LEU    66      -7.558  -4.000   4.427  1.00 22.68      A   
ATOM   1054  N   GLY    67      -6.583  -2.561   3.009  1.00 25.51      A   
ATOM   1055  HN  GLY    67      -6.296  -2.366   2.069  1.00  0.00      A   
ATOM   1056  CA  GLY    67      -6.447  -1.510   4.013  1.00 25.51      A   
ATOM   1057  HA1 GLY    67      -5.808  -0.747   3.593  1.00  0.00      A   
ATOM   1058  HA2 GLY    67      -6.046  -1.941   4.921  1.00  0.00      A   
ATOM   1059  C   GLY    67      -7.754  -0.843   4.372  1.00 25.51      A   
ATOM   1060  O   GLY    67      -8.046  -0.609   5.546  1.00 25.51      A   
ATOM   1061  N   SER    68      -8.606  -0.535   3.373  1.00 25.01      A   
ATOM   1062  HN  SER    68      -8.370  -0.724   2.414  1.00  0.00      A   
ATOM   1063  CA  SER    68      -9.909   0.078   3.611  1.00 25.01      A   
ATOM   1064  HA  SER    68      -9.734   0.929   4.253  1.00  0.00      A   
ATOM   1065  CB  SER    68     -10.568   0.644   2.326  1.00 25.01      A   
ATOM   1066  HB1 SER    68     -11.481   1.221   2.601  1.00  0.00      A   
ATOM   1067  HB2 SER    68      -9.848   1.344   1.844  1.00  0.00      A   
ATOM   1068  OG  SER    68     -10.921  -0.370   1.387  1.00 25.01      A   
ATOM   1069  HG1 SER    68     -11.297   0.083   0.622  1.00  0.00      A   
ATOM   1070  C   SER    68     -10.899  -0.800   4.368  1.00 25.01      A   
ATOM   1071  O   SER    68     -11.545  -0.345   5.311  1.00 25.01      A   
ATOM   1072  N   VAL    69     -11.011  -2.102   4.035  1.00 26.20      A   
ATOM   1073  HN  VAL    69     -10.522  -2.440   3.222  1.00  0.00      A   
ATOM   1074  CA  VAL    69     -11.861  -3.051   4.751  1.00 26.20      A   
ATOM   1075  HA  VAL    69     -12.861  -2.639   4.775  1.00  0.00      A   
ATOM   1076  CB  VAL    69     -11.928  -4.405   4.040  1.00 26.20      A   
ATOM   1077  HB  VAL    69     -10.891  -4.768   3.847  1.00  0.00      A   
ATOM   1078  CG1 VAL    69     -12.690  -5.460   4.871  1.00 26.20      A   
ATOM   1079 HG11 VAL    69     -12.804  -6.394   4.280  1.00  0.00      A   
ATOM   1080 HG12 VAL    69     -12.151  -5.715   5.806  1.00  0.00      A   
ATOM   1081 HG13 VAL    69     -13.704  -5.087   5.131  1.00  0.00      A   
ATOM   1082  CG2 VAL    69     -12.651  -4.217   2.692  1.00 26.20      A   
ATOM   1083 HG21 VAL    69     -12.681  -5.177   2.135  1.00  0.00      A   
ATOM   1084 HG22 VAL    69     -13.693  -3.871   2.853  1.00  0.00      A   
ATOM   1085 HG23 VAL    69     -12.131  -3.470   2.056  1.00  0.00      A   
ATOM   1086  C   VAL    69     -11.445  -3.224   6.209  1.00 26.20      A   
ATOM   1087  O   VAL    69     -12.280  -3.224   7.114  1.00 26.20      A   
ATOM   1088  N   ILE    70     -10.128  -3.320   6.497  1.00 29.08      A   
ATOM   1089  HN  ILE    70      -9.453  -3.335   5.758  1.00  0.00      A   
ATOM   1090  CA  ILE    70      -9.614  -3.362   7.864  1.00 29.08      A   
ATOM   1091  HA  ILE    70     -10.148  -4.145   8.384  1.00  0.00      A   
ATOM   1092  CB  ILE    70      -8.132  -3.736   7.912  1.00 29.08      A   
ATOM   1093  HB  ILE    70      -7.571  -3.081   7.205  1.00  0.00      A   
ATOM   1094  CG2 ILE    70      -7.542  -3.553   9.334  1.00 29.08      A   
ATOM   1095 HG21 ILE    70      -6.474  -3.851   9.354  1.00  0.00      A   
ATOM   1096 HG22 ILE    70      -7.581  -2.495   9.666  1.00  0.00      A   
ATOM   1097 HG23 ILE    70      -8.092  -4.180  10.067  1.00  0.00      A   
ATOM   1098  CG1 ILE    70      -7.984  -5.205   7.446  1.00 29.08      A   
ATOM   1099 HG11 ILE    70      -8.521  -5.869   8.159  1.00  0.00      A   
ATOM   1100 HG12 ILE    70      -8.471  -5.324   6.451  1.00  0.00      A   
ATOM   1101  CD  ILE    70      -6.531  -5.668   7.314  1.00  0.00      A   
ATOM   1102  HD1 ILE    70      -6.492  -6.704   6.914  1.00  0.00      A   
ATOM   1103  HD2 ILE    70      -5.983  -5.003   6.611  1.00  0.00      A   
ATOM   1104  HD3 ILE    70      -6.010  -5.657   8.294  1.00  0.00      A   
ATOM   1105  C   ILE    70      -9.925  -2.089   8.644  1.00 29.08      A   
ATOM   1106  O   ILE    70     -10.320  -2.157   9.808  1.00 29.08      A   
ATOM   1107  N   PHE    71      -9.821  -0.894   8.024  1.00 35.08      A   
ATOM   1108  HN  PHE    71      -9.455  -0.845   7.091  1.00  0.00      A   
ATOM   1109  CA  PHE    71     -10.252   0.362   8.627  1.00 35.08      A   
ATOM   1110  HA  PHE    71      -9.709   0.498   9.553  1.00  0.00      A   
ATOM   1111  CB  PHE    71      -9.903   1.525   7.645  1.00 35.08      A   
ATOM   1112  HB1 PHE    71      -8.807   1.530   7.462  1.00  0.00      A   
ATOM   1113  HB2 PHE    71     -10.403   1.360   6.668  1.00  0.00      A   
ATOM   1114  CG  PHE    71     -10.304   2.894   8.143  1.00 35.08      A   
ATOM   1115  CD1 PHE    71      -9.407   3.690   8.871  1.00 35.08      A   
ATOM   1116  HD1 PHE    71      -8.415   3.323   9.085  1.00  0.00      A   
ATOM   1117  CE1 PHE    71      -9.791   4.957   9.331  1.00 35.08      A   
ATOM   1118  HE1 PHE    71      -9.096   5.564   9.894  1.00  0.00      A   
ATOM   1119  CZ  PHE    71     -11.084   5.432   9.081  1.00 35.08      A   
ATOM   1120  HZ  PHE    71     -11.373   6.409   9.443  1.00  0.00      A   
ATOM   1121  CD2 PHE    71     -11.592   3.393   7.875  1.00 35.08      A   
ATOM   1122  HD2 PHE    71     -12.289   2.794   7.307  1.00  0.00      A   
ATOM   1123  CE2 PHE    71     -11.987   4.648   8.354  1.00 35.08      A   
ATOM   1124  HE2 PHE    71     -12.983   5.012   8.151  1.00  0.00      A   
ATOM   1125  C   PHE    71     -11.745   0.369   8.985  1.00 35.08      A   
ATOM   1126  O   PHE    71     -12.123   0.675  10.116  1.00 35.08      A   
ATOM   1127  N   VAL    72     -12.632  -0.035   8.051  1.00 33.50      A   
ATOM   1128  HN  VAL    72     -12.311  -0.276   7.130  1.00  0.00      A   
ATOM   1129  CA  VAL    72     -14.073  -0.098   8.288  1.00 33.50      A   
ATOM   1130  HA  VAL    72     -14.397   0.869   8.648  1.00  0.00      A   
ATOM   1131  CB  VAL    72     -14.834  -0.419   7.005  1.00 33.50      A   
ATOM   1132  HB  VAL    72     -14.426  -1.353   6.551  1.00  0.00      A   
ATOM   1133  CG1 VAL    72     -16.347  -0.596   7.257  1.00 33.50      A   
ATOM   1134 HG11 VAL    72     -16.878  -0.705   6.286  1.00  0.00      A   
ATOM   1135 HG12 VAL    72     -16.564  -1.501   7.862  1.00  0.00      A   
ATOM   1136 HG13 VAL    72     -16.763   0.293   7.777  1.00  0.00      A   
ATOM   1137  CG2 VAL    72     -14.637   0.742   6.020  1.00 33.50      A   
ATOM   1138 HG21 VAL    72     -15.174   0.526   5.070  1.00  0.00      A   
ATOM   1139 HG22 VAL    72     -15.051   1.681   6.444  1.00  0.00      A   
ATOM   1140 HG23 VAL    72     -13.570   0.906   5.772  1.00  0.00      A   
ATOM   1141  C   VAL    72     -14.443  -1.100   9.366  1.00 33.50      A   
ATOM   1142  O   VAL    72     -15.193  -0.794  10.292  1.00 33.50      A   
ATOM   1143  N   TYR    73     -13.868  -2.318   9.316  1.00 38.92      A   
ATOM   1144  HN  TYR    73     -13.266  -2.560   8.548  1.00  0.00      A   
ATOM   1145  CA  TYR    73     -14.079  -3.332  10.331  1.00 38.92      A   
ATOM   1146  HA  TYR    73     -15.148  -3.456  10.433  1.00  0.00      A   
ATOM   1147  CB  TYR    73     -13.445  -4.679   9.883  1.00 38.92      A   
ATOM   1148  HB1 TYR    73     -13.868  -4.973   8.898  1.00  0.00      A   
ATOM   1149  HB2 TYR    73     -12.347  -4.543   9.762  1.00  0.00      A   
ATOM   1150  CG  TYR    73     -13.697  -5.823  10.842  1.00 38.92      A   
ATOM   1151  CD1 TYR    73     -14.941  -6.020  11.478  1.00 38.92      A   
ATOM   1152  HD1 TYR    73     -15.774  -5.363  11.278  1.00  0.00      A   
ATOM   1153  CE1 TYR    73     -15.108  -7.051  12.417  1.00 38.92      A   
ATOM   1154  HE1 TYR    73     -16.050  -7.173  12.931  1.00  0.00      A   
ATOM   1155  CZ  TYR    73     -14.040  -7.900  12.717  1.00 38.92      A   
ATOM   1156  OH  TYR    73     -14.159  -8.907  13.693  1.00 38.92      A   
ATOM   1157  HH  TYR    73     -13.261  -9.150  13.912  1.00  0.00      A   
ATOM   1158  CD2 TYR    73     -12.645  -6.707  11.133  1.00 38.92      A   
ATOM   1159  HD2 TYR    73     -11.689  -6.575  10.648  1.00  0.00      A   
ATOM   1160  CE2 TYR    73     -12.813  -7.738  12.066  1.00 38.92      A   
ATOM   1161  HE2 TYR    73     -11.988  -8.398  12.286  1.00  0.00      A   
ATOM   1162  C   TYR    73     -13.571  -2.893  11.700  1.00 38.92      A   
ATOM   1163  O   TYR    73     -14.271  -3.041  12.692  1.00 38.92      A   
ATOM   1164  N   SER    74     -12.380  -2.270  11.784  1.00 40.11      A   
ATOM   1165  HN  SER    74     -11.821  -2.154  10.961  1.00  0.00      A   
ATOM   1166  CA  SER    74     -11.840  -1.723  13.029  1.00 40.11      A   
ATOM   1167  HA  SER    74     -11.813  -2.523  13.756  1.00  0.00      A   
ATOM   1168  CB  SER    74     -10.407  -1.162  12.875  1.00 40.11      A   
ATOM   1169  HB1 SER    74     -10.404  -0.311  12.157  1.00  0.00      A   
ATOM   1170  HB2 SER    74     -10.036  -0.791  13.860  1.00  0.00      A   
ATOM   1171  OG  SER    74      -9.522  -2.178  12.399  1.00 40.11      A   
ATOM   1172  HG1 SER    74      -9.699  -2.263  11.443  1.00  0.00      A   
ATOM   1173  C   SER    74     -12.703  -0.629  13.631  1.00 40.11      A   
ATOM   1174  O   SER    74     -12.897  -0.566  14.840  1.00 40.11      A   
ATOM   1175  N   PHE    75     -13.290   0.256  12.798  1.00 42.90      A   
ATOM   1176  HN  PHE    75     -13.088   0.241  11.817  1.00  0.00      A   
ATOM   1177  CA  PHE    75     -14.260   1.239  13.260  1.00 42.90      A   
ATOM   1178  HA  PHE    75     -13.785   1.794  14.060  1.00  0.00      A   
ATOM   1179  CB  PHE    75     -14.633   2.209  12.097  1.00 42.90      A   
ATOM   1180  HB1 PHE    75     -13.744   2.345  11.443  1.00  0.00      A   
ATOM   1181  HB2 PHE    75     -15.459   1.808  11.473  1.00  0.00      A   
ATOM   1182  CG  PHE    75     -15.015   3.567  12.629  1.00 42.90      A   
ATOM   1183  CD1 PHE    75     -16.295   3.811  13.156  1.00 42.90      A   
ATOM   1184  HD1 PHE    75     -17.035   3.025  13.150  1.00  0.00      A   
ATOM   1185  CE1 PHE    75     -16.604   5.047  13.740  1.00 42.90      A   
ATOM   1186  HE1 PHE    75     -17.578   5.216  14.175  1.00  0.00      A   
ATOM   1187  CZ  PHE    75     -15.631   6.051  13.801  1.00 42.90      A   
ATOM   1188  HZ  PHE    75     -15.838   6.981  14.311  1.00  0.00      A   
ATOM   1189  CD2 PHE    75     -14.065   4.603  12.657  1.00 42.90      A   
ATOM   1190  HD2 PHE    75     -13.079   4.440  12.250  1.00  0.00      A   
ATOM   1191  CE2 PHE    75     -14.365   5.836  13.247  1.00 42.90      A   
ATOM   1192  HE2 PHE    75     -13.611   6.609  13.305  1.00  0.00      A   
ATOM   1193  C   PHE    75     -15.514   0.584  13.854  1.00 42.90      A   
ATOM   1194  O   PHE    75     -15.992   0.967  14.919  1.00 42.90      A   
ATOM   1195  N   ILE    76     -16.054  -0.462  13.197  1.00 44.66      A   
ATOM   1196  HN  ILE    76     -15.649  -0.759  12.330  1.00  0.00      A   
ATOM   1197  CA  ILE    76     -17.193  -1.237  13.683  1.00 44.66      A   
ATOM   1198  HA  ILE    76     -17.974  -0.541  13.929  1.00  0.00      A   
ATOM   1199  CB  ILE    76     -17.719  -2.163  12.583  1.00 44.66      A   
ATOM   1200  HB  ILE    76     -16.866  -2.759  12.183  1.00  0.00      A   
ATOM   1201  CG2 ILE    76     -18.790  -3.141  13.122  1.00 44.66      A   
ATOM   1202 HG21 ILE    76     -19.201  -3.767  12.304  1.00  0.00      A   
ATOM   1203 HG22 ILE    76     -18.365  -3.836  13.877  1.00  0.00      A   
ATOM   1204 HG23 ILE    76     -19.628  -2.580  13.587  1.00  0.00      A   
ATOM   1205  CG1 ILE    76     -18.298  -1.301  11.434  1.00 44.66      A   
ATOM   1206 HG11 ILE    76     -19.212  -0.784  11.803  1.00  0.00      A   
ATOM   1207 HG12 ILE    76     -17.565  -0.513  11.151  1.00  0.00      A   
ATOM   1208  CD  ILE    76     -18.635  -2.101  10.171  1.00  0.00      A   
ATOM   1209  HD1 ILE    76     -18.987  -1.420   9.367  1.00  0.00      A   
ATOM   1210  HD2 ILE    76     -17.734  -2.639   9.803  1.00  0.00      A   
ATOM   1211  HD3 ILE    76     -19.436  -2.843  10.368  1.00  0.00      A   
ATOM   1212  C   ILE    76     -16.902  -2.002  14.971  1.00 44.66      A   
ATOM   1213  O   ILE    76     -17.686  -1.965  15.919  1.00 44.66      A   
ATOM   1214  N   ASP    77     -15.734  -2.662  15.032  1.00 50.62      A   
ATOM   1215  HN  ASP    77     -15.140  -2.669  14.223  1.00  0.00      A   
ATOM   1216  CA  ASP    77     -15.263  -3.512  16.108  1.00 50.62      A   
ATOM   1217  HA  ASP    77     -16.056  -4.190  16.397  1.00  0.00      A   
ATOM   1218  CB  ASP    77     -14.095  -4.333  15.488  1.00 50.62      A   
ATOM   1219  HB1 ASP    77     -14.465  -4.786  14.542  1.00  0.00      A   
ATOM   1220  HB2 ASP    77     -13.260  -3.654  15.232  1.00  0.00      A   
ATOM   1221  CG  ASP    77     -13.555  -5.468  16.331  1.00 50.62      A   
ATOM   1222  OD1 ASP    77     -14.320  -6.406  16.667  1.00 50.62      A   
ATOM   1223  OD2 ASP    77     -12.319  -5.470  16.586  1.00 50.62      A   
ATOM   1224  C   ASP    77     -14.871  -2.718  17.362  1.00 50.62      A   
ATOM   1225  O   ASP    77     -14.768  -3.275  18.448  1.00 50.62      A   
ATOM   1226  N   PHE    78     -14.678  -1.386  17.261  1.00 51.52      A   
ATOM   1227  HN  PHE    78     -14.656  -0.972  16.357  1.00  0.00      A   
ATOM   1228  CA  PHE    78     -14.431  -0.552  18.428  1.00 51.52      A   
ATOM   1229  HA  PHE    78     -14.339  -1.173  19.308  1.00  0.00      A   
ATOM   1230  CB  PHE    78     -13.085   0.205  18.203  1.00 51.52      A   
ATOM   1231  HB1 PHE    78     -12.287  -0.539  17.993  1.00  0.00      A   
ATOM   1232  HB2 PHE    78     -13.175   0.857  17.309  1.00  0.00      A   
ATOM   1233  CG  PHE    78     -12.611   1.038  19.374  1.00 51.52      A   
ATOM   1234  CD1 PHE    78     -12.797   0.636  20.712  1.00 51.52      A   
ATOM   1235  HD1 PHE    78     -13.291  -0.297  20.936  1.00  0.00      A   
ATOM   1236  CE1 PHE    78     -12.374   1.450  21.772  1.00 51.52      A   
ATOM   1237  HE1 PHE    78     -12.578   1.149  22.785  1.00  0.00      A   
ATOM   1238  CZ  PHE    78     -11.745   2.671  21.505  1.00 51.52      A   
ATOM   1239  HZ  PHE    78     -11.423   3.326  22.305  1.00  0.00      A   
ATOM   1240  CD2 PHE    78     -11.965   2.260  19.125  1.00 51.52      A   
ATOM   1241  HD2 PHE    78     -11.803   2.584  18.108  1.00  0.00      A   
ATOM   1242  CE2 PHE    78     -11.542   3.074  20.181  1.00 51.52      A   
ATOM   1243  HE2 PHE    78     -11.075   4.026  19.975  1.00  0.00      A   
ATOM   1244  C   PHE    78     -15.566   0.433  18.749  1.00 51.52      A   
ATOM   1245  O   PHE    78     -15.912   0.618  19.914  1.00 51.52      A   
ATOM   1246  N   HSD    79     -16.183   1.110  17.754  1.00 52.08      A   
ATOM   1247  HN  HSD    79     -15.972   0.928  16.793  1.00  0.00      A   
ATOM   1248  CA  HSD    79     -17.094   2.216  18.052  1.00 52.08      A   
ATOM   1249  HA  HSD    79     -16.789   2.685  18.980  1.00  0.00      A   
ATOM   1250  CB  HSD    79     -17.068   3.316  16.960  1.00 52.08      A   
ATOM   1251  HB1 HSD    79     -17.210   2.863  15.957  1.00  0.00      A   
ATOM   1252  HB2 HSD    79     -17.901   4.033  17.131  1.00  0.00      A   
ATOM   1253  ND1 HSD    79     -14.559   3.689  16.626  1.00 52.08      A   
ATOM   1254  HD1 HSD    79     -14.318   2.747  16.402  1.00  0.00      A   
ATOM   1255  CG  HSD    79     -15.816   4.149  16.956  1.00 52.08      A   
ATOM   1256  CE1 HSD    79     -13.711   4.742  16.731  1.00 52.08      A   
ATOM   1257  HE1 HSD    79     -12.634   4.675  16.556  1.00  0.00      A   
ATOM   1258  NE2 HSD    79     -14.338   5.840  17.096  1.00 52.08      A   
ATOM   1259  CD2 HSD    79     -15.660   5.469  17.249  1.00 52.08      A   
ATOM   1260  HD2 HSD    79     -16.394   6.197  17.572  1.00  0.00      A   
ATOM   1261  C   HSD    79     -18.552   1.832  18.253  1.00 52.08      A   
ATOM   1262  O   HSD    79     -19.211   2.334  19.158  1.00 52.08      A   
ATOM   1263  N   VAL    80     -19.129   0.965  17.398  1.00 52.86      A   
ATOM   1264  HN  VAL    80     -18.598   0.527  16.680  1.00  0.00      A   
ATOM   1265  CA  VAL    80     -20.554   0.643  17.505  1.00 52.86      A   
ATOM   1266  HA  VAL    80     -21.058   1.370  18.128  1.00  0.00      A   
ATOM   1267  CB  VAL    80     -21.284   0.658  16.163  1.00 52.86      A   
ATOM   1268  HB  VAL    80     -22.328   0.286  16.311  1.00  0.00      A   
ATOM   1269  CG1 VAL    80     -21.364   2.114  15.661  1.00 52.86      A   
ATOM   1270 HG11 VAL    80     -21.933   2.162  14.708  1.00  0.00      A   
ATOM   1271 HG12 VAL    80     -21.878   2.753  16.411  1.00  0.00      A   
ATOM   1272 HG13 VAL    80     -20.348   2.525  15.486  1.00  0.00      A   
ATOM   1273  CG2 VAL    80     -20.581  -0.233  15.126  1.00 52.86      A   
ATOM   1274 HG21 VAL    80     -21.168  -0.262  14.184  1.00  0.00      A   
ATOM   1275 HG22 VAL    80     -19.579   0.178  14.894  1.00  0.00      A   
ATOM   1276 HG23 VAL    80     -20.467  -1.273  15.498  1.00  0.00      A   
ATOM   1277  C   VAL    80     -20.759  -0.682  18.211  1.00 52.86      A   
ATOM   1278  O   VAL    80     -21.816  -0.943  18.783  1.00 52.86      A   
ATOM   1279  N   PHE    81     -19.706  -1.509  18.282  1.00 53.25      A   
ATOM   1280  HN  PHE    81     -18.875  -1.333  17.755  1.00  0.00      A   
ATOM   1281  CA  PHE    81     -19.621  -2.617  19.201  1.00 53.25      A   
ATOM   1282  HA  PHE    81     -20.494  -2.661  19.839  1.00  0.00      A   
ATOM   1283  CB  PHE    81     -19.404  -3.964  18.469  1.00 53.25      A   
ATOM   1284  HB1 PHE    81     -18.525  -3.891  17.788  1.00  0.00      A   
ATOM   1285  HB2 PHE    81     -19.229  -4.789  19.190  1.00  0.00      A   
ATOM   1286  CG  PHE    81     -20.622  -4.304  17.657  1.00 53.25      A   
ATOM   1287  CD1 PHE    81     -21.781  -4.800  18.276  1.00 53.25      A   
ATOM   1288  HD1 PHE    81     -21.793  -4.944  19.346  1.00  0.00      A   
ATOM   1289  CE1 PHE    81     -22.922  -5.098  17.520  1.00 53.25      A   
ATOM   1290  HE1 PHE    81     -23.810  -5.474  18.006  1.00  0.00      A   
ATOM   1291  CZ  PHE    81     -22.913  -4.901  16.133  1.00 53.25      A   
ATOM   1292  HZ  PHE    81     -23.793  -5.128  15.549  1.00  0.00      A   
ATOM   1293  CD2 PHE    81     -20.624  -4.113  16.266  1.00 53.25      A   
ATOM   1294  HD2 PHE    81     -19.737  -3.722  15.792  1.00  0.00      A   
ATOM   1295  CE2 PHE    81     -21.762  -4.407  15.504  1.00 53.25      A   
ATOM   1296  HE2 PHE    81     -21.752  -4.252  14.436  1.00  0.00      A   
ATOM   1297  C   PHE    81     -18.419  -2.307  20.066  1.00 53.25      A   
ATOM   1298  O   PHE    81     -17.296  -2.256  19.583  1.00 53.25      A   
ATOM   1299  N   HSD    82     -18.615  -2.054  21.375  1.00 58.73      A   
ATOM   1300  HN  HSD    82     -19.523  -2.114  21.766  1.00  0.00      A   
ATOM   1301  CA  HSD    82     -17.551  -1.570  22.252  1.00 58.73      A   
ATOM   1302  HA  HSD    82     -16.947  -0.856  21.703  1.00  0.00      A   
ATOM   1303  CB  HSD    82     -18.113  -0.857  23.508  1.00 58.73      A   
ATOM   1304  HB1 HSD    82     -18.829  -1.525  24.032  1.00  0.00      A   
ATOM   1305  HB2 HSD    82     -17.280  -0.642  24.212  1.00  0.00      A   
ATOM   1306  ND1 HSD    82     -19.929   0.684  22.540  1.00 58.73      A   
ATOM   1307  HD1 HSD    82     -20.430   0.020  21.989  1.00  0.00      A   
ATOM   1308  CG  HSD    82     -18.768   0.475  23.255  1.00 58.73      A   
ATOM   1309  CE1 HSD    82     -20.198   2.011  22.599  1.00 58.73      A   
ATOM   1310  HE1 HSD    82     -21.051   2.475  22.100  1.00  0.00      A   
ATOM   1311  NE2 HSD    82     -19.301   2.663  23.308  1.00 58.73      A   
ATOM   1312  CD2 HSD    82     -18.393   1.703  23.709  1.00 58.73      A   
ATOM   1313  HD2 HSD    82     -17.528   1.987  24.294  1.00  0.00      A   
ATOM   1314  C   HSD    82     -16.609  -2.675  22.720  1.00 58.73      A   
ATOM   1315  O   HSD    82     -16.486  -2.966  23.909  1.00 58.73      A   
ATOM   1316  N   ARG    83     -15.915  -3.334  21.786  1.00 58.78      A   
ATOM   1317  HN  ARG    83     -16.023  -3.065  20.821  1.00  0.00      A   
ATOM   1318  CA  ARG    83     -14.995  -4.411  22.071  1.00 58.78      A   
ATOM   1319  HA  ARG    83     -15.388  -4.999  22.889  1.00  0.00      A   
ATOM   1320  CB  ARG    83     -14.880  -5.286  20.801  1.00 58.78      A   
ATOM   1321  HB1 ARG    83     -15.889  -5.339  20.329  1.00  0.00      A   
ATOM   1322  HB2 ARG    83     -14.228  -4.751  20.075  1.00  0.00      A   
ATOM   1323  CG  ARG    83     -14.341  -6.725  20.904  1.00  0.00      A   
ATOM   1324  HG1 ARG    83     -13.386  -6.758  21.468  1.00  0.00      A   
ATOM   1325  HG2 ARG    83     -15.090  -7.371  21.413  1.00  0.00      A   
ATOM   1326  CD  ARG    83     -14.077  -7.239  19.486  1.00  0.00      A   
ATOM   1327  HD1 ARG    83     -15.017  -7.156  18.888  1.00  0.00      A   
ATOM   1328  HD2 ARG    83     -13.284  -6.629  18.988  1.00  0.00      A   
ATOM   1329  NE  ARG    83     -13.638  -8.667  19.557  1.00  0.00      A   
ATOM   1330  HE  ARG    83     -13.260  -9.013  20.405  1.00  0.00      A   
ATOM   1331  CZ  ARG    83     -13.612  -9.436  18.463  1.00  0.00      A   
ATOM   1332  NH1 ARG    83     -13.298 -10.724  18.584  1.00  0.00      A   
ATOM   1333 HH11 ARG    83     -13.309 -11.286  17.772  1.00  0.00      A   
ATOM   1334 HH12 ARG    83     -13.141 -11.087  19.491  1.00  0.00      A   
ATOM   1335  NH2 ARG    83     -13.919  -8.964  17.260  1.00  0.00      A   
ATOM   1336 HH21 ARG    83     -14.023  -9.542  16.472  1.00  0.00      A   
ATOM   1337 HH22 ARG    83     -14.083  -7.951  17.129  1.00  0.00      A   
ATOM   1338  C   ARG    83     -13.624  -3.872  22.471  1.00 58.78      A   
ATOM   1339  O   ARG    83     -13.297  -2.693  22.335  1.00 58.78      A   
ATOM   1340  N   LYS    84     -12.749  -4.747  22.988  1.00 63.55      A   
ATOM   1341  HN  LYS    84     -13.001  -5.696  23.143  1.00  0.00      A   
ATOM   1342  CA  LYS    84     -11.350  -4.426  23.120  1.00 63.55      A   
ATOM   1343  HA  LYS    84     -11.147  -3.474  22.663  1.00  0.00      A   
ATOM   1344  CB  LYS    84     -10.910  -4.376  24.606  1.00 63.55      A   
ATOM   1345  HB1 LYS    84     -11.817  -4.223  25.233  1.00  0.00      A   
ATOM   1346  HB2 LYS    84     -10.482  -5.361  24.904  1.00  0.00      A   
ATOM   1347  CG  LYS    84      -9.902  -3.252  24.926  1.00 63.55      A   
ATOM   1348  HG1 LYS    84      -9.530  -3.410  25.965  1.00  0.00      A   
ATOM   1349  HG2 LYS    84      -9.027  -3.362  24.244  1.00  0.00      A   
ATOM   1350  CD  LYS    84     -10.493  -1.825  24.818  1.00 63.55      A   
ATOM   1351  HD1 LYS    84     -10.963  -1.710  23.818  1.00  0.00      A   
ATOM   1352  HD2 LYS    84     -11.309  -1.731  25.570  1.00  0.00      A   
ATOM   1353  CE  LYS    84      -9.440  -0.718  25.031  1.00 63.55      A   
ATOM   1354  HE1 LYS    84      -9.076  -0.743  26.081  1.00  0.00      A   
ATOM   1355  HE2 LYS    84      -8.575  -0.887  24.355  1.00  0.00      A   
ATOM   1356  NZ  LYS    84      -9.981   0.642  24.754  1.00 63.55      A   
ATOM   1357  HZ1 LYS    84      -9.230   1.358  24.868  1.00  0.00      A   
ATOM   1358  HZ2 LYS    84     -10.335   0.721  23.779  1.00  0.00      A   
ATOM   1359  HZ3 LYS    84     -10.752   0.864  25.411  1.00  0.00      A   
ATOM   1360  C   LYS    84     -10.565  -5.443  22.314  1.00 63.55      A   
ATOM   1361  O   LYS    84     -10.872  -6.634  22.343  1.00 63.55      A   
ATOM   1362  N   ASP    85      -9.570  -4.975  21.529  1.00 61.62      A   
ATOM   1363  HN  ASP    85      -9.406  -4.003  21.419  1.00  0.00      A   
ATOM   1364  CA  ASP    85      -8.581  -5.808  20.882  1.00 61.62      A   
ATOM   1365  HA  ASP    85      -9.126  -6.467  20.215  1.00  0.00      A   
ATOM   1366  CB  ASP    85      -7.552  -4.955  20.076  1.00 61.62      A   
ATOM   1367  HB1 ASP    85      -7.441  -3.951  20.527  1.00  0.00      A   
ATOM   1368  HB2 ASP    85      -6.551  -5.433  20.065  1.00  0.00      A   
ATOM   1369  CG  ASP    85      -7.952  -4.823  18.624  1.00 61.62      A   
ATOM   1370  OD1 ASP    85      -8.342  -5.854  18.018  1.00 61.62      A   
ATOM   1371  OD2 ASP    85      -7.867  -3.710  18.053  1.00 61.62      A   
ATOM   1372  C   ASP    85      -7.833  -6.747  21.826  1.00 61.62      A   
ATOM   1373  O   ASP    85      -7.812  -6.615  23.050  1.00 61.62      A   
ATOM   1374  N   SER    86      -7.161  -7.735  21.235  1.00 60.42      A   
ATOM   1375  HN  SER    86      -7.186  -7.813  20.240  1.00  0.00      A   
ATOM   1376  CA  SER    86      -6.216  -8.571  21.935  1.00 60.42      A   
ATOM   1377  HA  SER    86      -5.881  -8.049  22.821  1.00  0.00      A   
ATOM   1378  CB  SER    86      -6.777  -9.962  22.360  1.00 60.42      A   
ATOM   1379  HB1 SER    86      -6.105 -10.404  23.129  1.00  0.00      A   
ATOM   1380  HB2 SER    86      -7.771  -9.787  22.834  1.00  0.00      A   
ATOM   1381  OG  SER    86      -6.913 -10.887  21.274  1.00 60.42      A   
ATOM   1382  HG1 SER    86      -7.462 -11.613  21.592  1.00  0.00      A   
ATOM   1383  C   SER    86      -5.016  -8.697  21.036  1.00 60.42      A   
ATOM   1384  O   SER    86      -5.048  -8.309  19.870  1.00 60.42      A   
ATOM   1385  N   ARG    87      -3.899  -9.226  21.560  1.00 58.26      A   
ATOM   1386  HN  ARG    87      -3.896  -9.526  22.506  1.00  0.00      A   
ATOM   1387  CA  ARG    87      -2.617  -9.227  20.889  1.00 58.26      A   
ATOM   1388  HA  ARG    87      -2.288  -8.202  20.784  1.00  0.00      A   
ATOM   1389  CB  ARG    87      -1.645  -9.993  21.811  1.00 58.26      A   
ATOM   1390  HB1 ARG    87      -1.696  -9.524  22.822  1.00  0.00      A   
ATOM   1391  HB2 ARG    87      -2.003 -11.039  21.922  1.00  0.00      A   
ATOM   1392  CG  ARG    87      -0.173 -10.008  21.367  1.00 58.26      A   
ATOM   1393  HG1 ARG    87      -0.100 -10.396  20.325  1.00  0.00      A   
ATOM   1394  HG2 ARG    87       0.225  -8.966  21.379  1.00  0.00      A   
ATOM   1395  CD  ARG    87       0.693 -10.895  22.267  1.00 58.26      A   
ATOM   1396  HD1 ARG    87       0.248 -11.909  22.365  1.00  0.00      A   
ATOM   1397  HD2 ARG    87       1.708 -11.003  21.820  1.00  0.00      A   
ATOM   1398  NE  ARG    87       0.803 -10.199  23.595  1.00 58.26      A   
ATOM   1399  HE  ARG    87       1.347  -9.336  23.659  1.00  0.00      A   
ATOM   1400  CZ  ARG    87       0.634 -10.726  24.812  1.00 58.26      A   
ATOM   1401  NH1 ARG    87       0.112 -11.924  25.020  1.00 58.26      A   
ATOM   1402 HH11 ARG    87       0.038 -12.248  25.950  1.00  0.00      A   
ATOM   1403 HH12 ARG    87      -0.151 -12.452  24.230  1.00  0.00      A   
ATOM   1404  NH2 ARG    87       1.065 -10.010  25.845  1.00 58.26      A   
ATOM   1405 HH21 ARG    87       1.085 -10.335  26.772  1.00  0.00      A   
ATOM   1406 HH22 ARG    87       1.615  -9.193  25.551  1.00  0.00      A   
ATOM   1407  C   ARG    87      -2.625  -9.845  19.490  1.00 58.26      A   
ATOM   1408  O   ARG    87      -2.151  -9.245  18.533  1.00 58.26      A   
ATOM   1409  N   ASN    88      -3.223 -11.036  19.308  1.00 53.43      A   
ATOM   1410  HN  ASN    88      -3.591 -11.540  20.086  1.00  0.00      A   
ATOM   1411  CA  ASN    88      -3.304 -11.689  18.011  1.00 53.43      A   
ATOM   1412  HA  ASN    88      -2.301 -11.747  17.607  1.00  0.00      A   
ATOM   1413  CB  ASN    88      -3.887 -13.119  18.157  1.00 53.43      A   
ATOM   1414  HB1 ASN    88      -4.897 -13.076  18.614  1.00  0.00      A   
ATOM   1415  HB2 ASN    88      -3.968 -13.608  17.163  1.00  0.00      A   
ATOM   1416  CG  ASN    88      -2.996 -13.951  19.072  1.00 53.43      A   
ATOM   1417  OD1 ASN    88      -2.918 -13.719  20.280  1.00 53.43      A   
ATOM   1418  ND2 ASN    88      -2.293 -14.952  18.500  1.00 53.43      A   
ATOM   1419 HD21 ASN    88      -1.750 -15.528  19.104  1.00  0.00      A   
ATOM   1420 HD22 ASN    88      -2.371 -15.130  17.523  1.00  0.00      A   
ATOM   1421  C   ASN    88      -4.126 -10.929  16.970  1.00 53.43      A   
ATOM   1422  O   ASN    88      -3.720 -10.798  15.819  1.00 53.43      A   
ATOM   1423  N   VAL    89      -5.305 -10.394  17.344  1.00 51.47      A   
ATOM   1424  HN  VAL    89      -5.609 -10.434  18.291  1.00  0.00      A   
ATOM   1425  CA  VAL    89      -6.135  -9.614  16.433  1.00 51.47      A   
ATOM   1426  HA  VAL    89      -6.134 -10.136  15.486  1.00  0.00      A   
ATOM   1427  CB  VAL    89      -7.602  -9.582  16.856  1.00 51.47      A   
ATOM   1428  HB  VAL    89      -7.978 -10.633  16.841  1.00  0.00      A   
ATOM   1429  CG1 VAL    89      -7.771  -9.037  18.279  1.00 51.47      A   
ATOM   1430 HG11 VAL    89      -8.850  -8.947  18.533  1.00  0.00      A   
ATOM   1431 HG12 VAL    89      -7.283  -9.692  19.026  1.00  0.00      A   
ATOM   1432 HG13 VAL    89      -7.324  -8.023  18.353  1.00  0.00      A   
ATOM   1433  CG2 VAL    89      -8.442  -8.765  15.855  1.00 51.47      A   
ATOM   1434 HG21 VAL    89      -9.522  -8.865  16.087  1.00  0.00      A   
ATOM   1435 HG22 VAL    89      -8.182  -7.686  15.937  1.00  0.00      A   
ATOM   1436 HG23 VAL    89      -8.262  -9.100  14.813  1.00  0.00      A   
ATOM   1437  C   VAL    89      -5.544  -8.244  16.099  1.00 51.47      A   
ATOM   1438  O   VAL    89      -5.560  -7.834  14.941  1.00 51.47      A   
ATOM   1439  N   PHE    90      -4.927  -7.535  17.069  1.00 49.48      A   
ATOM   1440  HN  PHE    90      -4.966  -7.846  18.021  1.00  0.00      A   
ATOM   1441  CA  PHE    90      -4.198  -6.293  16.830  1.00 49.48      A   
ATOM   1442  HA  PHE    90      -4.877  -5.577  16.386  1.00  0.00      A   
ATOM   1443  CB  PHE    90      -3.685  -5.758  18.203  1.00 49.48      A   
ATOM   1444  HB1 PHE    90      -4.560  -5.533  18.851  1.00  0.00      A   
ATOM   1445  HB2 PHE    90      -3.078  -6.537  18.710  1.00  0.00      A   
ATOM   1446  CG  PHE    90      -2.856  -4.502  18.094  1.00 49.48      A   
ATOM   1447  CD1 PHE    90      -3.458  -3.234  18.077  1.00 49.48      A   
ATOM   1448  HD1 PHE    90      -4.534  -3.151  18.157  1.00  0.00      A   
ATOM   1449  CE1 PHE    90      -2.675  -2.076  17.960  1.00 49.48      A   
ATOM   1450  HE1 PHE    90      -3.146  -1.104  17.967  1.00  0.00      A   
ATOM   1451  CZ  PHE    90      -1.283  -2.183  17.840  1.00 49.48      A   
ATOM   1452  HZ  PHE    90      -0.672  -1.296  17.750  1.00  0.00      A   
ATOM   1453  CD2 PHE    90      -1.456  -4.594  17.987  1.00 49.48      A   
ATOM   1454  HD2 PHE    90      -0.981  -5.563  17.987  1.00  0.00      A   
ATOM   1455  CE2 PHE    90      -0.674  -3.443  17.846  1.00 49.48      A   
ATOM   1456  HE2 PHE    90       0.400  -3.524  17.752  1.00  0.00      A   
ATOM   1457  C   PHE    90      -3.034  -6.483  15.850  1.00 49.48      A   
ATOM   1458  O   PHE    90      -2.869  -5.736  14.885  1.00 49.48      A   
ATOM   1459  N   LEU    91      -2.225  -7.545  16.044  1.00 43.33      A   
ATOM   1460  HN  LEU    91      -2.349  -8.129  16.848  1.00  0.00      A   
ATOM   1461  CA  LEU    91      -1.156  -7.905  15.132  1.00 43.33      A   
ATOM   1462  HA  LEU    91      -0.549  -7.024  14.977  1.00  0.00      A   
ATOM   1463  CB  LEU    91      -0.265  -9.024  15.723  1.00 43.33      A   
ATOM   1464  HB1 LEU    91      -0.914  -9.891  15.973  1.00  0.00      A   
ATOM   1465  HB2 LEU    91       0.471  -9.357  14.957  1.00  0.00      A   
ATOM   1466  CG  LEU    91       0.523  -8.624  16.993  1.00 43.33      A   
ATOM   1467  HG  LEU    91      -0.200  -8.277  17.766  1.00  0.00      A   
ATOM   1468  CD1 LEU    91       1.263  -9.843  17.565  1.00 43.33      A   
ATOM   1469 HD11 LEU    91       1.820  -9.560  18.483  1.00  0.00      A   
ATOM   1470 HD12 LEU    91       0.538 -10.645  17.820  1.00  0.00      A   
ATOM   1471 HD13 LEU    91       1.983 -10.242  16.821  1.00  0.00      A   
ATOM   1472  CD2 LEU    91       1.492  -7.460  16.760  1.00 43.33      A   
ATOM   1473 HD21 LEU    91       2.095  -7.274  17.675  1.00  0.00      A   
ATOM   1474 HD22 LEU    91       2.181  -7.678  15.920  1.00  0.00      A   
ATOM   1475 HD23 LEU    91       0.940  -6.526  16.521  1.00  0.00      A   
ATOM   1476  C   LEU    91      -1.660  -8.287  13.742  1.00 43.33      A   
ATOM   1477  O   LEU    91      -1.056  -7.914  12.744  1.00 43.33      A   
ATOM   1478  N   PHE    92      -2.797  -9.002  13.631  1.00 40.85      A   
ATOM   1479  HN  PHE    92      -3.242  -9.359  14.452  1.00  0.00      A   
ATOM   1480  CA  PHE    92      -3.471  -9.251  12.362  1.00 40.85      A   
ATOM   1481  HA  PHE    92      -2.750  -9.699  11.691  1.00  0.00      A   
ATOM   1482  CB  PHE    92      -4.630 -10.257  12.614  1.00 40.85      A   
ATOM   1483  HB1 PHE    92      -4.223 -11.169  13.101  1.00  0.00      A   
ATOM   1484  HB2 PHE    92      -5.380  -9.809  13.299  1.00  0.00      A   
ATOM   1485  CG  PHE    92      -5.326 -10.686  11.350  1.00 40.85      A   
ATOM   1486  CD1 PHE    92      -4.751 -11.647  10.503  1.00 40.85      A   
ATOM   1487  HD1 PHE    92      -3.801 -12.089  10.762  1.00  0.00      A   
ATOM   1488  CE1 PHE    92      -5.401 -12.033   9.322  1.00 40.85      A   
ATOM   1489  HE1 PHE    92      -4.952 -12.773   8.674  1.00  0.00      A   
ATOM   1490  CZ  PHE    92      -6.630 -11.456   8.979  1.00 40.85      A   
ATOM   1491  HZ  PHE    92      -7.130 -11.750   8.067  1.00  0.00      A   
ATOM   1492  CD2 PHE    92      -6.558 -10.112  10.995  1.00 40.85      A   
ATOM   1493  HD2 PHE    92      -6.998  -9.360  11.634  1.00  0.00      A   
ATOM   1494  CE2 PHE    92      -7.209 -10.493   9.815  1.00 40.85      A   
ATOM   1495  HE2 PHE    92      -8.153 -10.041   9.546  1.00  0.00      A   
ATOM   1496  C   PHE    92      -3.979  -7.977  11.663  1.00 40.85      A   
ATOM   1497  O   PHE    92      -3.763  -7.789  10.465  1.00 40.85      A   
ATOM   1498  N   LYS    93      -4.631  -7.043  12.396  1.00 38.80      A   
ATOM   1499  HN  LYS    93      -4.830  -7.219  13.365  1.00  0.00      A   
ATOM   1500  CA  LYS    93      -5.101  -5.768  11.863  1.00 38.80      A   
ATOM   1501  HA  LYS    93      -5.760  -5.966  11.030  1.00  0.00      A   
ATOM   1502  CB  LYS    93      -5.871  -4.962  12.958  1.00 38.80      A   
ATOM   1503  HB1 LYS    93      -5.269  -4.983  13.894  1.00  0.00      A   
ATOM   1504  HB2 LYS    93      -5.963  -3.897  12.647  1.00  0.00      A   
ATOM   1505  CG  LYS    93      -7.300  -5.465  13.274  1.00 38.80      A   
ATOM   1506  HG1 LYS    93      -7.950  -5.253  12.395  1.00  0.00      A   
ATOM   1507  HG2 LYS    93      -7.274  -6.568  13.429  1.00  0.00      A   
ATOM   1508  CD  LYS    93      -7.905  -4.799  14.537  1.00 38.80      A   
ATOM   1509  HD1 LYS    93      -7.300  -5.120  15.417  1.00  0.00      A   
ATOM   1510  HD2 LYS    93      -7.811  -3.692  14.446  1.00  0.00      A   
ATOM   1511  CE  LYS    93      -9.390  -5.133  14.801  1.00 38.80      A   
ATOM   1512  HE1 LYS    93     -10.040  -4.635  14.050  1.00  0.00      A   
ATOM   1513  HE2 LYS    93      -9.548  -6.231  14.734  1.00  0.00      A   
ATOM   1514  NZ  LYS    93      -9.819  -4.709  16.148  1.00 38.80      A   
ATOM   1515  HZ1 LYS    93     -10.826  -4.977  16.352  1.00  0.00      A   
ATOM   1516  HZ2 LYS    93      -9.216  -5.191  16.877  1.00  0.00      A   
ATOM   1517  HZ3 LYS    93      -9.684  -3.698  16.322  1.00  0.00      A   
ATOM   1518  C   LYS    93      -3.953  -4.915  11.311  1.00 38.80      A   
ATOM   1519  O   LYS    93      -4.001  -4.426  10.183  1.00 38.80      A   
ATOM   1520  N   LEU    94      -2.848  -4.774  12.070  1.00 35.01      A   
ATOM   1521  HN  LEU    94      -2.831  -5.156  12.998  1.00  0.00      A   
ATOM   1522  CA  LEU    94      -1.644  -4.099  11.608  1.00 35.01      A   
ATOM   1523  HA  LEU    94      -1.956  -3.158  11.177  1.00  0.00      A   
ATOM   1524  CB  LEU    94      -0.733  -3.779  12.816  1.00 35.01      A   
ATOM   1525  HB1 LEU    94      -1.399  -3.369  13.612  1.00  0.00      A   
ATOM   1526  HB2 LEU    94      -0.280  -4.704  13.229  1.00  0.00      A   
ATOM   1527  CG  LEU    94       0.357  -2.721  12.539  1.00 35.01      A   
ATOM   1528  HG  LEU    94      -0.006  -2.051  11.722  1.00  0.00      A   
ATOM   1529  CD1 LEU    94       0.574  -1.844  13.779  1.00 35.01      A   
ATOM   1530 HD11 LEU    94       1.352  -1.077  13.581  1.00  0.00      A   
ATOM   1531 HD12 LEU    94      -0.365  -1.324  14.063  1.00  0.00      A   
ATOM   1532 HD13 LEU    94       0.898  -2.461  14.642  1.00  0.00      A   
ATOM   1533  CD2 LEU    94       1.690  -3.344  12.097  1.00 35.01      A   
ATOM   1534 HD21 LEU    94       2.446  -2.549  11.923  1.00  0.00      A   
ATOM   1535 HD22 LEU    94       2.074  -4.028  12.882  1.00  0.00      A   
ATOM   1536 HD23 LEU    94       1.574  -3.925  11.160  1.00  0.00      A   
ATOM   1537  C   LEU    94      -0.901  -4.847  10.497  1.00 35.01      A   
ATOM   1538  O   LEU    94      -0.434  -4.258   9.519  1.00 35.01      A   
ATOM   1539  N   GLY    95      -0.802  -6.189  10.600  1.00 31.98      A   
ATOM   1540  HN  GLY    95      -1.109  -6.640  11.445  1.00  0.00      A   
ATOM   1541  CA  GLY    95      -0.333  -7.111   9.565  1.00 31.98      A   
ATOM   1542  HA1 GLY    95      -0.590  -8.109   9.886  1.00  0.00      A   
ATOM   1543  HA2 GLY    95       0.734  -6.981   9.453  1.00  0.00      A   
ATOM   1544  C   GLY    95      -0.956  -6.911   8.210  1.00 31.98      A   
ATOM   1545  O   GLY    95      -0.271  -6.831   7.197  1.00 31.98      A   
ATOM   1546  N   GLY    96      -2.292  -6.779   8.137  1.00 28.25      A   
ATOM   1547  HN  GLY    96      -2.846  -6.898   8.969  1.00  0.00      A   
ATOM   1548  CA  GLY    96      -2.969  -6.524   6.867  1.00 28.25      A   
ATOM   1549  HA1 GLY    96      -4.028  -6.574   7.055  1.00  0.00      A   
ATOM   1550  HA2 GLY    96      -2.644  -7.265   6.151  1.00  0.00      A   
ATOM   1551  C   GLY    96      -2.684  -5.169   6.262  1.00 28.25      A   
ATOM   1552  O   GLY    96      -2.524  -5.040   5.051  1.00 28.25      A   
ATOM   1553  N   VAL    97      -2.562  -4.117   7.091  1.00 27.72      A   
ATOM   1554  HN  VAL    97      -2.738  -4.239   8.067  1.00  0.00      A   
ATOM   1555  CA  VAL    97      -2.143  -2.786   6.655  1.00 27.72      A   
ATOM   1556  HA  VAL    97      -2.758  -2.503   5.811  1.00  0.00      A   
ATOM   1557  CB  VAL    97      -2.354  -1.751   7.760  1.00 27.72      A   
ATOM   1558  HB  VAL    97      -1.788  -2.059   8.671  1.00  0.00      A   
ATOM   1559  CG1 VAL    97      -1.879  -0.351   7.316  1.00 27.72      A   
ATOM   1560 HG11 VAL    97      -2.141   0.403   8.088  1.00  0.00      A   
ATOM   1561 HG12 VAL    97      -0.780  -0.319   7.165  1.00  0.00      A   
ATOM   1562 HG13 VAL    97      -2.375  -0.060   6.364  1.00  0.00      A   
ATOM   1563  CG2 VAL    97      -3.857  -1.692   8.102  1.00 27.72      A   
ATOM   1564 HG21 VAL    97      -4.041  -0.940   8.898  1.00  0.00      A   
ATOM   1565 HG22 VAL    97      -4.447  -1.403   7.206  1.00  0.00      A   
ATOM   1566 HG23 VAL    97      -4.235  -2.668   8.466  1.00  0.00      A   
ATOM   1567  C   VAL    97      -0.696  -2.762   6.158  1.00 27.72      A   
ATOM   1568  O   VAL    97      -0.375  -2.185   5.118  1.00 27.72      A   
ATOM   1569  N   THR    98       0.232  -3.434   6.869  1.00 25.73      A   
ATOM   1570  HN  THR    98      -0.039  -3.875   7.729  1.00  0.00      A   
ATOM   1571  CA  THR    98       1.614  -3.603   6.402  1.00 25.73      A   
ATOM   1572  HA  THR    98       1.960  -2.624   6.109  1.00  0.00      A   
ATOM   1573  CB  THR    98       2.617  -4.085   7.450  1.00 25.73      A   
ATOM   1574  HB  THR    98       3.613  -4.270   6.976  1.00  0.00      A   
ATOM   1575  OG1 THR    98       2.203  -5.270   8.106  1.00 25.73      A   
ATOM   1576  HG1 THR    98       1.404  -5.044   8.600  1.00  0.00      A   
ATOM   1577  CG2 THR    98       2.784  -3.014   8.537  1.00 25.73      A   
ATOM   1578 HG21 THR    98       3.517  -3.355   9.300  1.00  0.00      A   
ATOM   1579 HG22 THR    98       3.162  -2.070   8.092  1.00  0.00      A   
ATOM   1580 HG23 THR    98       1.816  -2.802   9.038  1.00  0.00      A   
ATOM   1581  C   THR    98       1.722  -4.435   5.132  1.00 25.73      A   
ATOM   1582  O   THR    98       2.427  -4.052   4.201  1.00 25.73      A   
ATOM   1583  N   ALA    99       0.968  -5.547   5.008  1.00 21.75      A   
ATOM   1584  HN  ALA    99       0.469  -5.902   5.805  1.00  0.00      A   
ATOM   1585  CA  ALA    99       0.867  -6.335   3.789  1.00 21.75      A   
ATOM   1586  HA  ALA    99       1.861  -6.676   3.530  1.00  0.00      A   
ATOM   1587  CB  ALA    99      -0.045  -7.555   4.032  1.00 21.75      A   
ATOM   1588  HB1 ALA    99       0.337  -8.144   4.890  1.00  0.00      A   
ATOM   1589  HB2 ALA    99      -1.080  -7.234   4.276  1.00  0.00      A   
ATOM   1590  HB3 ALA    99      -0.065  -8.217   3.140  1.00  0.00      A   
ATOM   1591  C   ALA    99       0.332  -5.555   2.589  1.00 21.75      A   
ATOM   1592  O   ALA    99       0.877  -5.645   1.490  1.00 21.75      A   
ATOM   1593  N   SER   100      -0.719  -4.731   2.795  1.00 19.66      A   
ATOM   1594  HN  SER   100      -1.156  -4.729   3.698  1.00  0.00      A   
ATOM   1595  CA  SER   100      -1.285  -3.810   1.809  1.00 19.66      A   
ATOM   1596  HA  SER   100      -1.688  -4.382   0.986  1.00  0.00      A   
ATOM   1597  CB  SER   100      -2.434  -2.989   2.482  1.00 19.66      A   
ATOM   1598  HB1 SER   100      -3.289  -3.669   2.695  1.00  0.00      A   
ATOM   1599  HB2 SER   100      -2.074  -2.617   3.463  1.00  0.00      A   
ATOM   1600  OG  SER   100      -2.887  -1.852   1.744  1.00 19.66      A   
ATOM   1601  HG1 SER   100      -3.575  -2.141   1.109  1.00  0.00      A   
ATOM   1602  C   SER   100      -0.254  -2.859   1.213  1.00 19.66      A   
ATOM   1603  O   SER   100      -0.056  -2.820  -0.000  1.00 19.66      A   
ATOM   1604  N   PHE   101       0.500  -2.116   2.048  1.00 19.26      A   
ATOM   1605  HN  PHE   101       0.333  -2.148   3.033  1.00  0.00      A   
ATOM   1606  CA  PHE   101       1.516  -1.201   1.551  1.00 19.26      A   
ATOM   1607  HA  PHE   101       1.031  -0.603   0.792  1.00  0.00      A   
ATOM   1608  CB  PHE   101       2.001  -0.266   2.692  1.00 19.26      A   
ATOM   1609  HB1 PHE   101       1.111   0.184   3.182  1.00  0.00      A   
ATOM   1610  HB2 PHE   101       2.550  -0.868   3.444  1.00  0.00      A   
ATOM   1611  CG  PHE   101       2.878   0.888   2.242  1.00 19.26      A   
ATOM   1612  CD1 PHE   101       2.708   1.548   1.008  1.00 19.26      A   
ATOM   1613  HD1 PHE   101       1.937   1.244   0.320  1.00  0.00      A   
ATOM   1614  CE1 PHE   101       3.540   2.617   0.647  1.00 19.26      A   
ATOM   1615  HE1 PHE   101       3.419   3.102  -0.308  1.00  0.00      A   
ATOM   1616  CZ  PHE   101       4.531   3.062   1.525  1.00 19.26      A   
ATOM   1617  HZ  PHE   101       5.164   3.891   1.247  1.00  0.00      A   
ATOM   1618  CD2 PHE   101       3.880   1.352   3.109  1.00 19.26      A   
ATOM   1619  HD2 PHE   101       4.019   0.874   4.063  1.00  0.00      A   
ATOM   1620  CE2 PHE   101       4.694   2.436   2.763  1.00 19.26      A   
ATOM   1621  HE2 PHE   101       5.459   2.776   3.445  1.00  0.00      A   
ATOM   1622  C   PHE   101       2.678  -1.912   0.850  1.00 19.26      A   
ATOM   1623  O   PHE   101       3.112  -1.501  -0.225  1.00 19.26      A   
ATOM   1624  N   THR   102       3.164  -3.047   1.401  1.00 18.18      A   
ATOM   1625  HN  THR   102       2.843  -3.352   2.300  1.00  0.00      A   
ATOM   1626  CA  THR   102       4.198  -3.876   0.772  1.00 18.18      A   
ATOM   1627  HA  THR   102       5.081  -3.268   0.640  1.00  0.00      A   
ATOM   1628  CB  THR   102       4.559  -5.101   1.612  1.00 18.18      A   
ATOM   1629  HB  THR   102       3.671  -5.771   1.704  1.00  0.00      A   
ATOM   1630  OG1 THR   102       4.967  -4.704   2.911  1.00 18.18      A   
ATOM   1631  HG1 THR   102       4.679  -5.407   3.506  1.00  0.00      A   
ATOM   1632  CG2 THR   102       5.751  -5.869   1.021  1.00 18.18      A   
ATOM   1633 HG21 THR   102       6.031  -6.715   1.685  1.00  0.00      A   
ATOM   1634 HG22 THR   102       5.515  -6.286   0.021  1.00  0.00      A   
ATOM   1635 HG23 THR   102       6.631  -5.197   0.929  1.00  0.00      A   
ATOM   1636  C   THR   102       3.775  -4.380  -0.599  1.00 18.18      A   
ATOM   1637  O   THR   102       4.525  -4.300  -1.573  1.00 18.18      A   
ATOM   1638  N   ALA   103       2.523  -4.862  -0.726  1.00 15.68      A   
ATOM   1639  HN  ALA   103       1.917  -4.934   0.072  1.00  0.00      A   
ATOM   1640  CA  ALA   103       1.933  -5.256  -1.987  1.00 15.68      A   
ATOM   1641  HA  ALA   103       2.590  -5.980  -2.444  1.00  0.00      A   
ATOM   1642  CB  ALA   103       0.570  -5.920  -1.735  1.00 15.68      A   
ATOM   1643  HB1 ALA   103       0.688  -6.789  -1.052  1.00  0.00      A   
ATOM   1644  HB2 ALA   103      -0.143  -5.207  -1.269  1.00  0.00      A   
ATOM   1645  HB3 ALA   103       0.137  -6.291  -2.688  1.00  0.00      A   
ATOM   1646  C   ALA   103       1.784  -4.112  -2.986  1.00 15.68      A   
ATOM   1647  O   ALA   103       2.104  -4.255  -4.167  1.00 15.68      A   
ATOM   1648  N   SER   104       1.338  -2.918  -2.550  1.00 14.20      A   
ATOM   1649  HN  SER   104       0.962  -2.820  -1.621  1.00  0.00      A   
ATOM   1650  CA  SER   104       1.279  -1.736  -3.405  1.00 14.20      A   
ATOM   1651  HA  SER   104       0.713  -2.012  -4.279  1.00  0.00      A   
ATOM   1652  CB  SER   104       0.556  -0.537  -2.740  1.00 14.20      A   
ATOM   1653  HB1 SER   104       0.997  -0.340  -1.737  1.00  0.00      A   
ATOM   1654  HB2 SER   104       0.653   0.376  -3.369  1.00  0.00      A   
ATOM   1655  OG  SER   104      -0.829  -0.850  -2.613  1.00 14.20      A   
ATOM   1656  HG1 SER   104      -1.311  -0.084  -2.269  1.00  0.00      A   
ATOM   1657  C   SER   104       2.627  -1.262  -3.918  1.00 14.20      A   
ATOM   1658  O   SER   104       2.790  -0.999  -5.110  1.00 14.20      A   
ATOM   1659  N   VAL   105       3.663  -1.200  -3.057  1.00 14.30      A   
ATOM   1660  HN  VAL   105       3.519  -1.391  -2.079  1.00  0.00      A   
ATOM   1661  CA  VAL   105       5.028  -0.891  -3.478  1.00 14.30      A   
ATOM   1662  HA  VAL   105       4.999   0.028  -4.047  1.00  0.00      A   
ATOM   1663  CB  VAL   105       5.952  -0.677  -2.280  1.00 14.30      A   
ATOM   1664  HB  VAL   105       5.939  -1.583  -1.630  1.00  0.00      A   
ATOM   1665  CG1 VAL   105       7.400  -0.388  -2.729  1.00 14.30      A   
ATOM   1666 HG11 VAL   105       8.038  -0.179  -1.843  1.00  0.00      A   
ATOM   1667 HG12 VAL   105       7.843  -1.248  -3.270  1.00  0.00      A   
ATOM   1668 HG13 VAL   105       7.430   0.500  -3.394  1.00  0.00      A   
ATOM   1669  CG2 VAL   105       5.443   0.529  -1.469  1.00 14.30      A   
ATOM   1670 HG21 VAL   105       6.110   0.715  -0.601  1.00  0.00      A   
ATOM   1671 HG22 VAL   105       5.429   1.442  -2.098  1.00  0.00      A   
ATOM   1672 HG23 VAL   105       4.421   0.360  -1.076  1.00  0.00      A   
ATOM   1673  C   VAL   105       5.596  -1.955  -4.415  1.00 14.30      A   
ATOM   1674  O   VAL   105       6.162  -1.651  -5.467  1.00 14.30      A   
ATOM   1675  N   GLY   106       5.398  -3.253  -4.099  1.00 16.34      A   
ATOM   1676  HN  GLY   106       4.959  -3.496  -3.224  1.00  0.00      A   
ATOM   1677  CA  GLY   106       5.818  -4.359  -4.957  1.00 16.34      A   
ATOM   1678  HA1 GLY   106       5.573  -5.273  -4.439  1.00  0.00      A   
ATOM   1679  HA2 GLY   106       6.876  -4.258  -5.147  1.00  0.00      A   
ATOM   1680  C   GLY   106       5.123  -4.408  -6.298  1.00 16.34      A   
ATOM   1681  O   GLY   106       5.701  -4.796  -7.307  1.00 16.34      A   
ATOM   1682  N   SER   107       3.862  -3.959  -6.367  1.00 15.93      A   
ATOM   1683  HN  SER   107       3.387  -3.737  -5.512  1.00  0.00      A   
ATOM   1684  CA  SER   107       3.116  -3.816  -7.615  1.00 15.93      A   
ATOM   1685  HA  SER   107       3.149  -4.767  -8.127  1.00  0.00      A   
ATOM   1686  CB  SER   107       1.637  -3.431  -7.378  1.00 15.93      A   
ATOM   1687  HB1 SER   107       1.573  -2.456  -6.844  1.00  0.00      A   
ATOM   1688  HB2 SER   107       1.100  -3.331  -8.348  1.00  0.00      A   
ATOM   1689  OG  SER   107       0.983  -4.444  -6.613  1.00 15.93      A   
ATOM   1690  HG1 SER   107       1.306  -4.359  -5.691  1.00  0.00      A   
ATOM   1691  C   SER   107       3.717  -2.791  -8.561  1.00 15.93      A   
ATOM   1692  O   SER   107       3.838  -3.022  -9.763  1.00 15.93      A   
ATOM   1693  N   LEU   108       4.152  -1.630  -8.029  1.00 12.53      A   
ATOM   1694  HN  LEU   108       4.017  -1.444  -7.054  1.00  0.00      A   
ATOM   1695  CA  LEU   108       4.891  -0.628  -8.780  1.00 12.53      A   
ATOM   1696  HA  LEU   108       4.343  -0.436  -9.692  1.00  0.00      A   
ATOM   1697  CB  LEU   108       5.021   0.698  -7.993  1.00 12.53      A   
ATOM   1698  HB1 LEU   108       5.525   0.491  -7.022  1.00  0.00      A   
ATOM   1699  HB2 LEU   108       5.662   1.407  -8.563  1.00  0.00      A   
ATOM   1700  CG  LEU   108       3.678   1.406  -7.709  1.00 12.53      A   
ATOM   1701  HG  LEU   108       3.026   0.708  -7.130  1.00  0.00      A   
ATOM   1702  CD1 LEU   108       3.910   2.652  -6.846  1.00 12.53      A   
ATOM   1703 HD11 LEU   108       2.941   3.131  -6.588  1.00  0.00      A   
ATOM   1704 HD12 LEU   108       4.432   2.382  -5.903  1.00  0.00      A   
ATOM   1705 HD13 LEU   108       4.526   3.392  -7.398  1.00  0.00      A   
ATOM   1706  CD2 LEU   108       2.932   1.809  -8.992  1.00 12.53      A   
ATOM   1707 HD21 LEU   108       1.996   2.349  -8.730  1.00  0.00      A   
ATOM   1708 HD22 LEU   108       3.558   2.487  -9.610  1.00  0.00      A   
ATOM   1709 HD23 LEU   108       2.654   0.921  -9.596  1.00  0.00      A   
ATOM   1710  C   LEU   108       6.269  -1.102  -9.237  1.00 12.53      A   
ATOM   1711  O   LEU   108       6.709  -0.759 -10.335  1.00 12.53      A   
ATOM   1712  N   PHE   109       6.965  -1.918  -8.415  1.00 17.90      A   
ATOM   1713  HN  PHE   109       6.614  -2.096  -7.494  1.00  0.00      A   
ATOM   1714  CA  PHE   109       8.208  -2.591  -8.779  1.00 17.90      A   
ATOM   1715  HA  PHE   109       8.923  -1.835  -9.070  1.00  0.00      A   
ATOM   1716  CB  PHE   109       8.733  -3.367  -7.534  1.00 17.90      A   
ATOM   1717  HB1 PHE   109       8.890  -2.663  -6.692  1.00  0.00      A   
ATOM   1718  HB2 PHE   109       7.979  -4.110  -7.210  1.00  0.00      A   
ATOM   1719  CG  PHE   109      10.036  -4.088  -7.754  1.00 17.90      A   
ATOM   1720  CD1 PHE   109      11.204  -3.386  -8.090  1.00 17.90      A   
ATOM   1721  HD1 PHE   109      11.173  -2.313  -8.201  1.00  0.00      A   
ATOM   1722  CE1 PHE   109      12.417  -4.068  -8.255  1.00 17.90      A   
ATOM   1723  HE1 PHE   109      13.318  -3.528  -8.499  1.00  0.00      A   
ATOM   1724  CZ  PHE   109      12.469  -5.457  -8.095  1.00 17.90      A   
ATOM   1725  HZ  PHE   109      13.405  -5.980  -8.227  1.00  0.00      A   
ATOM   1726  CD2 PHE   109      10.099  -5.483  -7.595  1.00 17.90      A   
ATOM   1727  HD2 PHE   109       9.209  -6.033  -7.330  1.00  0.00      A   
ATOM   1728  CE2 PHE   109      11.308  -6.167  -7.769  1.00 17.90      A   
ATOM   1729  HE2 PHE   109      11.345  -7.241  -7.648  1.00  0.00      A   
ATOM   1730  C   PHE   109       8.063  -3.539  -9.974  1.00 17.90      A   
ATOM   1731  O   PHE   109       8.822  -3.450 -10.938  1.00 17.90      A   
ATOM   1732  N   LEU   110       7.044  -4.428  -9.983  1.00 14.02      A   
ATOM   1733  HN  LEU   110       6.460  -4.535  -9.177  1.00  0.00      A   
ATOM   1734  CA  LEU   110       6.772  -5.296 -11.125  1.00 14.02      A   
ATOM   1735  HA  LEU   110       7.697  -5.788 -11.384  1.00  0.00      A   
ATOM   1736  CB  LEU   110       5.676  -6.360 -10.829  1.00 14.02      A   
ATOM   1737  HB1 LEU   110       4.897  -5.909 -10.179  1.00  0.00      A   
ATOM   1738  HB2 LEU   110       5.179  -6.651 -11.784  1.00  0.00      A   
ATOM   1739  CG  LEU   110       6.169  -7.687 -10.200  1.00 14.02      A   
ATOM   1740  HG  LEU   110       5.278  -8.365 -10.158  1.00  0.00      A   
ATOM   1741  CD1 LEU   110       7.230  -8.388 -11.062  1.00 14.02      A   
ATOM   1742 HD11 LEU   110       7.476  -9.377 -10.625  1.00  0.00      A   
ATOM   1743 HD12 LEU   110       6.858  -8.536 -12.098  1.00  0.00      A   
ATOM   1744 HD13 LEU   110       8.169  -7.799 -11.099  1.00  0.00      A   
ATOM   1745  CD2 LEU   110       6.675  -7.532  -8.763  1.00 14.02      A   
ATOM   1746 HD21 LEU   110       6.943  -8.525  -8.343  1.00  0.00      A   
ATOM   1747 HD22 LEU   110       7.572  -6.881  -8.732  1.00  0.00      A   
ATOM   1748 HD23 LEU   110       5.882  -7.087  -8.129  1.00  0.00      A   
ATOM   1749  C   LEU   110       6.394  -4.518 -12.378  1.00 14.02      A   
ATOM   1750  O   LEU   110       6.860  -4.815 -13.476  1.00 14.02      A   
ATOM   1751  N   ALA   111       5.576  -3.457 -12.231  1.00 17.74      A   
ATOM   1752  HN  ALA   111       5.172  -3.258 -11.337  1.00  0.00      A   
ATOM   1753  CA  ALA   111       5.252  -2.545 -13.310  1.00 17.74      A   
ATOM   1754  HA  ALA   111       4.811  -3.122 -14.113  1.00  0.00      A   
ATOM   1755  CB  ALA   111       4.222  -1.513 -12.810  1.00 17.74      A   
ATOM   1756  HB1 ALA   111       3.325  -2.033 -12.416  1.00  0.00      A   
ATOM   1757  HB2 ALA   111       4.648  -0.893 -11.996  1.00  0.00      A   
ATOM   1758  HB3 ALA   111       3.903  -0.845 -13.639  1.00  0.00      A   
ATOM   1759  C   ALA   111       6.478  -1.843 -13.903  1.00 17.74      A   
ATOM   1760  O   ALA   111       6.607  -1.703 -15.114  1.00 17.74      A   
ATOM   1761  N   ALA   112       7.451  -1.420 -13.072  1.00 16.06      A   
ATOM   1762  HN  ALA   112       7.346  -1.530 -12.083  1.00  0.00      A   
ATOM   1763  CA  ALA   112       8.691  -0.826 -13.538  1.00 16.06      A   
ATOM   1764  HA  ALA   112       8.440   0.026 -14.155  1.00  0.00      A   
ATOM   1765  CB  ALA   112       9.516  -0.349 -12.325  1.00 16.06      A   
ATOM   1766  HB1 ALA   112       8.921   0.366 -11.719  1.00  0.00      A   
ATOM   1767  HB2 ALA   112       9.791  -1.207 -11.674  1.00  0.00      A   
ATOM   1768  HB3 ALA   112      10.446   0.162 -12.655  1.00  0.00      A   
ATOM   1769  C   ALA   112       9.527  -1.767 -14.407  1.00 16.06      A   
ATOM   1770  O   ALA   112      10.055  -1.377 -15.450  1.00 16.06      A   
ATOM   1771  N   ILE   113       9.633  -3.051 -14.011  1.00 17.55      A   
ATOM   1772  HN  ILE   113       9.208  -3.336 -13.150  1.00  0.00      A   
ATOM   1773  CA  ILE   113      10.301  -4.090 -14.786  1.00 17.55      A   
ATOM   1774  HA  ILE   113      11.282  -3.723 -15.052  1.00  0.00      A   
ATOM   1775  CB  ILE   113      10.487  -5.358 -13.949  1.00 17.55      A   
ATOM   1776  HB  ILE   113       9.490  -5.698 -13.582  1.00  0.00      A   
ATOM   1777  CG2 ILE   113      11.120  -6.485 -14.800  1.00 17.55      A   
ATOM   1778 HG21 ILE   113      11.298  -7.388 -14.181  1.00  0.00      A   
ATOM   1779 HG22 ILE   113      10.456  -6.788 -15.636  1.00  0.00      A   
ATOM   1780 HG23 ILE   113      12.091  -6.150 -15.220  1.00  0.00      A   
ATOM   1781  CG1 ILE   113      11.371  -5.037 -12.716  1.00 17.55      A   
ATOM   1782 HG11 ILE   113      12.393  -4.773 -13.068  1.00  0.00      A   
ATOM   1783 HG12 ILE   113      10.968  -4.147 -12.183  1.00  0.00      A   
ATOM   1784  CD  ILE   113      11.460  -6.177 -11.694  1.00  0.00      A   
ATOM   1785  HD1 ILE   113      12.074  -5.858 -10.825  1.00  0.00      A   
ATOM   1786  HD2 ILE   113      10.448  -6.442 -11.322  1.00  0.00      A   
ATOM   1787  HD3 ILE   113      11.931  -7.080 -12.134  1.00  0.00      A   
ATOM   1788  C   ILE   113       9.593  -4.382 -16.107  1.00 17.55      A   
ATOM   1789  O   ILE   113      10.225  -4.403 -17.166  1.00 17.55      A   
ATOM   1790  N   ASP   114       8.249  -4.534 -16.094  1.00 22.51      A   
ATOM   1791  HN  ASP   114       7.757  -4.525 -15.219  1.00  0.00      A   
ATOM   1792  CA  ASP   114       7.425  -4.721 -17.282  1.00 22.51      A   
ATOM   1793  HA  ASP   114       7.759  -5.606 -17.806  1.00  0.00      A   
ATOM   1794  CB  ASP   114       5.954  -4.949 -16.790  1.00 22.51      A   
ATOM   1795  HB1 ASP   114       5.841  -5.994 -16.445  1.00  0.00      A   
ATOM   1796  HB2 ASP   114       5.781  -4.304 -15.905  1.00  0.00      A   
ATOM   1797  CG  ASP   114       4.854  -4.641 -17.790  1.00 22.51      A   
ATOM   1798  OD1 ASP   114       4.685  -5.359 -18.810  1.00 22.51      A   
ATOM   1799  OD2 ASP   114       4.179  -3.596 -17.621  1.00 22.51      A   
ATOM   1800  C   ASP   114       7.579  -3.552 -18.265  1.00 22.51      A   
ATOM   1801  O   ASP   114       7.853  -3.738 -19.453  1.00 22.51      A   
ATOM   1802  N   ARG   115       7.477  -2.304 -17.778  1.00 21.40      A   
ATOM   1803  HN  ARG   115       7.231  -2.169 -16.811  1.00  0.00      A   
ATOM   1804  CA  ARG   115       7.639  -1.122 -18.598  1.00 21.40      A   
ATOM   1805  HA  ARG   115       7.039  -1.272 -19.483  1.00  0.00      A   
ATOM   1806  CB  ARG   115       7.094   0.132 -17.879  1.00 21.40      A   
ATOM   1807  HB1 ARG   115       7.655   0.262 -16.925  1.00  0.00      A   
ATOM   1808  HB2 ARG   115       7.275   1.032 -18.507  1.00  0.00      A   
ATOM   1809  CG  ARG   115       5.582   0.064 -17.540  1.00 21.40      A   
ATOM   1810  HG1 ARG   115       5.364  -0.765 -16.836  1.00  0.00      A   
ATOM   1811  HG2 ARG   115       5.342   1.006 -16.997  1.00  0.00      A   
ATOM   1812  CD  ARG   115       4.609  -0.035 -18.724  1.00 21.40      A   
ATOM   1813  HD1 ARG   115       3.607   0.348 -18.427  1.00  0.00      A   
ATOM   1814  HD2 ARG   115       5.001   0.566 -19.571  1.00  0.00      A   
ATOM   1815  NE  ARG   115       4.434  -1.452 -19.118  1.00 21.40      A   
ATOM   1816  HE  ARG   115       4.358  -2.191 -18.409  1.00  0.00      A   
ATOM   1817  CZ  ARG   115       4.307  -1.921 -20.357  1.00 21.40      A   
ATOM   1818  NH1 ARG   115       4.381  -1.147 -21.430  1.00 21.40      A   
ATOM   1819 HH11 ARG   115       4.658  -1.609 -22.275  1.00  0.00      A   
ATOM   1820 HH12 ARG   115       4.612  -0.200 -21.285  1.00  0.00      A   
ATOM   1821  NH2 ARG   115       4.186  -3.232 -20.506  1.00 21.40      A   
ATOM   1822 HH21 ARG   115       4.119  -3.650 -21.392  1.00  0.00      A   
ATOM   1823 HH22 ARG   115       4.277  -3.810 -19.670  1.00  0.00      A   
ATOM   1824  C   ARG   115       9.044  -0.904 -19.145  1.00 21.40      A   
ATOM   1825  O   ARG   115       9.194  -0.517 -20.305  1.00 21.40      A   
ATOM   1826  N   TYR   116      10.120  -1.179 -18.371  1.00 20.81      A   
ATOM   1827  HN  TYR   116      10.001  -1.455 -17.411  1.00  0.00      A   
ATOM   1828  CA  TYR   116      11.484  -1.119 -18.887  1.00 20.81      A   
ATOM   1829  HA  TYR   116      11.635  -0.124 -19.282  1.00  0.00      A   
ATOM   1830  CB  TYR   116      12.531  -1.388 -17.757  1.00 20.81      A   
ATOM   1831  HB1 TYR   116      12.456  -0.602 -16.980  1.00  0.00      A   
ATOM   1832  HB2 TYR   116      12.313  -2.365 -17.273  1.00  0.00      A   
ATOM   1833  CG  TYR   116      13.952  -1.397 -18.282  1.00 20.81      A   
ATOM   1834  CD1 TYR   116      14.525  -0.243 -18.843  1.00 20.81      A   
ATOM   1835  HD1 TYR   116      13.986   0.691 -18.801  1.00  0.00      A   
ATOM   1836  CE1 TYR   116      15.769  -0.307 -19.491  1.00 20.81      A   
ATOM   1837  HE1 TYR   116      16.184   0.578 -19.947  1.00  0.00      A   
ATOM   1838  CZ  TYR   116      16.467  -1.518 -19.550  1.00 20.81      A   
ATOM   1839  OH  TYR   116      17.724  -1.597 -20.185  1.00 20.81      A   
ATOM   1840  HH  TYR   116      18.144  -2.378 -19.813  1.00  0.00      A   
ATOM   1841  CD2 TYR   116      14.668  -2.605 -18.338  1.00 20.81      A   
ATOM   1842  HD2 TYR   116      14.226  -3.501 -17.926  1.00  0.00      A   
ATOM   1843  CE2 TYR   116      15.923  -2.665 -18.961  1.00 20.81      A   
ATOM   1844  HE2 TYR   116      16.448  -3.608 -18.997  1.00  0.00      A   
ATOM   1845  C   TYR   116      11.715  -2.088 -20.049  1.00 20.81      A   
ATOM   1846  O   TYR   116      12.261  -1.706 -21.085  1.00 20.81      A   
ATOM   1847  N   ILE   117      11.267  -3.353 -19.921  1.00 22.05      A   
ATOM   1848  HN  ILE   117      10.823  -3.648 -19.070  1.00  0.00      A   
ATOM   1849  CA  ILE   117      11.356  -4.339 -20.992  1.00 22.05      A   
ATOM   1850  HA  ILE   117      12.379  -4.368 -21.335  1.00  0.00      A   
ATOM   1851  CB  ILE   117      10.967  -5.737 -20.506  1.00 22.05      A   
ATOM   1852  HB  ILE   117       9.929  -5.692 -20.097  1.00  0.00      A   
ATOM   1853  CG2 ILE   117      11.015  -6.759 -21.670  1.00 22.05      A   
ATOM   1854 HG21 ILE   117      10.697  -7.760 -21.314  1.00  0.00      A   
ATOM   1855 HG22 ILE   117      10.341  -6.475 -22.502  1.00  0.00      A   
ATOM   1856 HG23 ILE   117      12.047  -6.840 -22.069  1.00  0.00      A   
ATOM   1857  CG1 ILE   117      11.912  -6.192 -19.367  1.00 22.05      A   
ATOM   1858 HG11 ILE   117      12.924  -6.378 -19.789  1.00  0.00      A   
ATOM   1859 HG12 ILE   117      12.012  -5.380 -18.612  1.00  0.00      A   
ATOM   1860  CD  ILE   117      11.415  -7.442 -18.631  1.00  0.00      A   
ATOM   1861  HD1 ILE   117      12.118  -7.712 -17.813  1.00  0.00      A   
ATOM   1862  HD2 ILE   117      10.419  -7.243 -18.176  1.00  0.00      A   
ATOM   1863  HD3 ILE   117      11.324  -8.308 -19.317  1.00  0.00      A   
ATOM   1864  C   ILE   117      10.511  -3.927 -22.188  1.00 22.05      A   
ATOM   1865  O   ILE   117      10.930  -4.023 -23.339  1.00 22.05      A   
ATOM   1866  N   SER   118       9.291  -3.425 -21.949  1.00 22.18      A   
ATOM   1867  HN  SER   118       8.957  -3.375 -21.002  1.00  0.00      A   
ATOM   1868  CA  SER   118       8.375  -3.028 -23.007  1.00 22.18      A   
ATOM   1869  HA  SER   118       8.264  -3.877 -23.662  1.00  0.00      A   
ATOM   1870  CB  SER   118       6.998  -2.689 -22.396  1.00 22.18      A   
ATOM   1871  HB1 SER   118       6.777  -3.442 -21.608  1.00  0.00      A   
ATOM   1872  HB2 SER   118       7.046  -1.698 -21.889  1.00  0.00      A   
ATOM   1873  OG  SER   118       5.922  -2.728 -23.341  1.00 22.18      A   
ATOM   1874  HG1 SER   118       5.987  -3.594 -23.764  1.00  0.00      A   
ATOM   1875  C   SER   118       8.830  -1.879 -23.887  1.00 22.18      A   
ATOM   1876  O   SER   118       8.759  -1.981 -25.109  1.00 22.18      A   
ATOM   1877  N   ILE   119       9.338  -0.776 -23.298  1.00 20.41      A   
ATOM   1878  HN  ILE   119       9.372  -0.694 -22.300  1.00  0.00      A   
ATOM   1879  CA  ILE   119       9.844   0.355 -24.071  1.00 20.41      A   
ATOM   1880  HA  ILE   119       9.204   0.502 -24.930  1.00  0.00      A   
ATOM   1881  CB  ILE   119       9.871   1.659 -23.264  1.00 20.41      A   
ATOM   1882  HB  ILE   119      10.653   1.582 -22.474  1.00  0.00      A   
ATOM   1883  CG2 ILE   119      10.225   2.838 -24.205  1.00 20.41      A   
ATOM   1884 HG21 ILE   119      10.317   3.785 -23.637  1.00  0.00      A   
ATOM   1885 HG22 ILE   119      11.188   2.686 -24.730  1.00  0.00      A   
ATOM   1886 HG23 ILE   119       9.429   2.974 -24.969  1.00  0.00      A   
ATOM   1887  CG1 ILE   119       8.526   1.948 -22.555  1.00 20.41      A   
ATOM   1888 HG11 ILE   119       7.761   2.195 -23.327  1.00  0.00      A   
ATOM   1889 HG12 ILE   119       8.177   1.048 -22.008  1.00  0.00      A   
ATOM   1890  CD  ILE   119       8.641   3.101 -21.547  1.00  0.00      A   
ATOM   1891  HD1 ILE   119       7.683   3.265 -21.016  1.00  0.00      A   
ATOM   1892  HD2 ILE   119       9.426   2.869 -20.798  1.00  0.00      A   
ATOM   1893  HD3 ILE   119       8.908   4.049 -22.061  1.00  0.00      A   
ATOM   1894  C   ILE   119      11.249   0.086 -24.599  1.00 20.41      A   
ATOM   1895  O   ILE   119      11.583   0.351 -25.750  1.00 20.41      A   
ATOM   1896  N   HSD   120      12.149  -0.462 -23.758  1.00 23.93      A   
ATOM   1897  HN  HSD   120      11.874  -0.749 -22.839  1.00  0.00      A   
ATOM   1898  CA  HSD   120      13.572  -0.441 -24.060  1.00 23.93      A   
ATOM   1899  HA  HSD   120      13.759   0.226 -24.892  1.00  0.00      A   
ATOM   1900  CB  HSD   120      14.365   0.112 -22.861  1.00 23.93      A   
ATOM   1901  HB1 HSD   120      14.233  -0.551 -21.978  1.00  0.00      A   
ATOM   1902  HB2 HSD   120      15.447   0.161 -23.101  1.00  0.00      A   
ATOM   1903  ND1 HSD   120      13.299   1.871 -21.344  1.00 23.93      A   
ATOM   1904  HD1 HSD   120      13.029   1.253 -20.606  1.00  0.00      A   
ATOM   1905  CG  HSD   120      13.899   1.501 -22.529  1.00 23.93      A   
ATOM   1906  CE1 HSD   120      12.974   3.183 -21.458  1.00 23.93      A   
ATOM   1907  HE1 HSD   120      12.460   3.756 -20.682  1.00  0.00      A   
ATOM   1908  NE2 HSD   120      13.326   3.671 -22.629  1.00 23.93      A   
ATOM   1909  CD2 HSD   120      13.890   2.614 -23.310  1.00 23.93      A   
ATOM   1910  HD2 HSD   120      14.213   2.743 -24.336  1.00  0.00      A   
ATOM   1911  C   HSD   120      14.122  -1.784 -24.487  1.00 23.93      A   
ATOM   1912  O   HSD   120      15.327  -1.933 -24.708  1.00 23.93      A   
ATOM   1913  N   ARG   121      13.249  -2.791 -24.655  1.00 28.40      A   
ATOM   1914  HN  ARG   121      12.297  -2.668 -24.360  1.00  0.00      A   
ATOM   1915  CA  ARG   121      13.547  -4.039 -25.335  1.00 28.40      A   
ATOM   1916  HA  ARG   121      14.312  -3.865 -26.078  1.00  0.00      A   
ATOM   1917  CB  ARG   121      14.010  -5.139 -24.331  1.00 28.40      A   
ATOM   1918  HB1 ARG   121      13.234  -5.231 -23.539  1.00  0.00      A   
ATOM   1919  HB2 ARG   121      14.069  -6.113 -24.861  1.00  0.00      A   
ATOM   1920  CG  ARG   121      15.385  -4.928 -23.664  1.00 28.40      A   
ATOM   1921  HG1 ARG   121      15.377  -3.968 -23.105  1.00  0.00      A   
ATOM   1922  HG2 ARG   121      15.534  -5.743 -22.920  1.00  0.00      A   
ATOM   1923  CD  ARG   121      16.541  -4.954 -24.670  1.00 28.40      A   
ATOM   1924  HD1 ARG   121      16.523  -5.914 -25.236  1.00  0.00      A   
ATOM   1925  HD2 ARG   121      16.473  -4.121 -25.406  1.00  0.00      A   
ATOM   1926  NE  ARG   121      17.829  -4.877 -23.906  1.00 28.40      A   
ATOM   1927  HE  ARG   121      18.314  -5.719 -23.702  1.00  0.00      A   
ATOM   1928  CZ  ARG   121      18.411  -3.736 -23.520  1.00 28.40      A   
ATOM   1929  NH1 ARG   121      17.837  -2.552 -23.683  1.00 28.40      A   
ATOM   1930 HH11 ARG   121      18.184  -1.772 -23.187  1.00  0.00      A   
ATOM   1931 HH12 ARG   121      16.909  -2.513 -24.077  1.00  0.00      A   
ATOM   1932  NH2 ARG   121      19.615  -3.787 -22.957  1.00 28.40      A   
ATOM   1933 HH21 ARG   121      20.112  -2.941 -22.822  1.00  0.00      A   
ATOM   1934 HH22 ARG   121      20.093  -4.656 -22.926  1.00  0.00      A   
ATOM   1935  C   ARG   121      12.316  -4.562 -26.103  1.00 28.40      A   
ATOM   1936  O   ARG   121      11.912  -5.704 -25.869  1.00 28.40      A   
ATOM   1937  N   PRO   122      11.682  -3.828 -27.026  1.00 24.04      A   
ATOM   1938  CD  PRO   122      12.196  -2.574 -27.586  1.00 24.04      A   
ATOM   1939  HD1 PRO   122      11.989  -1.754 -26.863  1.00  0.00      A   
ATOM   1940  HD2 PRO   122      13.283  -2.619 -27.812  1.00  0.00      A   
ATOM   1941  CA  PRO   122      10.311  -4.091 -27.479  1.00 24.04      A   
ATOM   1942  HA  PRO   122       9.672  -4.083 -26.607  1.00  0.00      A   
ATOM   1943  CB  PRO   122       9.994  -2.912 -28.423  1.00 24.04      A   
ATOM   1944  HB1 PRO   122       9.460  -2.126 -27.839  1.00  0.00      A   
ATOM   1945  HB2 PRO   122       9.369  -3.187 -29.295  1.00  0.00      A   
ATOM   1946  CG  PRO   122      11.359  -2.352 -28.838  1.00 24.04      A   
ATOM   1947  HG1 PRO   122      11.302  -1.278 -29.118  1.00  0.00      A   
ATOM   1948  HG2 PRO   122      11.779  -2.929 -29.688  1.00  0.00      A   
ATOM   1949  C   PRO   122      10.088  -5.446 -28.143  1.00 24.04      A   
ATOM   1950  O   PRO   122       9.006  -6.018 -28.004  1.00 24.04      A   
ATOM   1951  N   LEU   123      11.079  -5.989 -28.876  1.00 28.55      A   
ATOM   1952  HN  LEU   123      11.900  -5.456 -29.050  1.00  0.00      A   
ATOM   1953  CA  LEU   123      11.030  -7.328 -29.447  1.00 28.55      A   
ATOM   1954  HA  LEU   123      10.114  -7.419 -30.014  1.00  0.00      A   
ATOM   1955  CB  LEU   123      12.234  -7.605 -30.390  1.00 28.55      A   
ATOM   1956  HB1 LEU   123      13.193  -7.516 -29.837  1.00  0.00      A   
ATOM   1957  HB2 LEU   123      12.154  -8.662 -30.739  1.00  0.00      A   
ATOM   1958  CG  LEU   123      12.309  -6.727 -31.660  1.00 28.55      A   
ATOM   1959  HG  LEU   123      11.270  -6.534 -32.019  1.00  0.00      A   
ATOM   1960  CD1 LEU   123      13.006  -5.377 -31.432  1.00 28.55      A   
ATOM   1961 HD11 LEU   123      13.094  -4.831 -32.398  1.00  0.00      A   
ATOM   1962 HD12 LEU   123      12.438  -4.734 -30.735  1.00  0.00      A   
ATOM   1963 HD13 LEU   123      14.032  -5.532 -31.035  1.00  0.00      A   
ATOM   1964  CD2 LEU   123      13.046  -7.482 -32.776  1.00 28.55      A   
ATOM   1965 HD21 LEU   123      13.083  -6.867 -33.701  1.00  0.00      A   
ATOM   1966 HD22 LEU   123      14.089  -7.710 -32.471  1.00  0.00      A   
ATOM   1967 HD23 LEU   123      12.531  -8.436 -33.016  1.00  0.00      A   
ATOM   1968  C   LEU   123      11.004  -8.422 -28.381  1.00 28.55      A   
ATOM   1969  O   LEU   123      10.237  -9.384 -28.445  1.00 28.55      A   
ATOM   1970  N   ALA   124      11.839  -8.267 -27.336  1.00 33.00      A   
ATOM   1971  HN  ALA   124      12.362  -7.423 -27.255  1.00  0.00      A   
ATOM   1972  CA  ALA   124      11.984  -9.196 -26.237  1.00 33.00      A   
ATOM   1973  HA  ALA   124      12.146 -10.181 -26.652  1.00  0.00      A   
ATOM   1974  CB  ALA   124      13.193  -8.808 -25.369  1.00 33.00      A   
ATOM   1975  HB1 ALA   124      14.102  -8.707 -26.000  1.00  0.00      A   
ATOM   1976  HB2 ALA   124      12.999  -7.850 -24.845  1.00  0.00      A   
ATOM   1977  HB3 ALA   124      13.383  -9.589 -24.605  1.00  0.00      A   
ATOM   1978  C   ALA   124      10.735  -9.283 -25.377  1.00 33.00      A   
ATOM   1979  O   ALA   124      10.404 -10.339 -24.844  1.00 33.00      A   
ATOM   1980  N   TYR   125       9.965  -8.181 -25.276  1.00 29.11      A   
ATOM   1981  HN  TYR   125      10.296  -7.335 -25.696  1.00  0.00      A   
ATOM   1982  CA  TYR   125       8.718  -8.089 -24.531  1.00 29.11      A   
ATOM   1983  HA  TYR   125       8.953  -8.212 -23.482  1.00  0.00      A   
ATOM   1984  CB  TYR   125       8.092  -6.684 -24.754  1.00 29.11      A   
ATOM   1985  HB1 TYR   125       8.857  -5.900 -24.575  1.00  0.00      A   
ATOM   1986  HB2 TYR   125       7.749  -6.569 -25.802  1.00  0.00      A   
ATOM   1987  CG  TYR   125       6.942  -6.430 -23.814  1.00 29.11      A   
ATOM   1988  CD1 TYR   125       7.178  -6.234 -22.446  1.00 29.11      A   
ATOM   1989  HD1 TYR   125       8.189  -6.210 -22.070  1.00  0.00      A   
ATOM   1990  CE1 TYR   125       6.114  -6.115 -21.545  1.00 29.11      A   
ATOM   1991  HE1 TYR   125       6.324  -5.982 -20.491  1.00  0.00      A   
ATOM   1992  CZ  TYR   125       4.797  -6.203 -22.009  1.00 29.11      A   
ATOM   1993  OH  TYR   125       3.710  -6.133 -21.113  1.00 29.11      A   
ATOM   1994  HH  TYR   125       4.075  -6.001 -20.201  1.00  0.00      A   
ATOM   1995  CD2 TYR   125       5.619  -6.449 -24.281  1.00 29.11      A   
ATOM   1996  HD2 TYR   125       5.448  -6.625 -25.329  1.00  0.00      A   
ATOM   1997  CE2 TYR   125       4.546  -6.337 -23.381  1.00 29.11      A   
ATOM   1998  HE2 TYR   125       3.525  -6.408 -23.725  1.00  0.00      A   
ATOM   1999  C   TYR   125       7.710  -9.182 -24.898  1.00 29.11      A   
ATOM   2000  O   TYR   125       6.992  -9.706 -24.051  1.00 29.11      A   
ATOM   2001  N   LYS   126       7.681  -9.614 -26.175  1.00 33.81      A   
ATOM   2002  HN  LYS   126       8.332  -9.244 -26.840  1.00  0.00      A   
ATOM   2003  CA  LYS   126       6.714 -10.591 -26.638  1.00 33.81      A   
ATOM   2004  HA  LYS   126       5.783 -10.461 -26.098  1.00  0.00      A   
ATOM   2005  CB  LYS   126       6.462 -10.421 -28.164  1.00 33.81      A   
ATOM   2006  HB1 LYS   126       7.354 -10.800 -28.717  1.00  0.00      A   
ATOM   2007  HB2 LYS   126       5.593 -11.051 -28.460  1.00  0.00      A   
ATOM   2008  CG  LYS   126       6.233  -8.983 -28.671  1.00 33.81      A   
ATOM   2009  HG1 LYS   126       7.122  -8.356 -28.430  1.00  0.00      A   
ATOM   2010  HG2 LYS   126       6.177  -9.032 -29.785  1.00  0.00      A   
ATOM   2011  CD  LYS   126       4.957  -8.290 -28.157  1.00 33.81      A   
ATOM   2012  HD1 LYS   126       4.084  -8.944 -28.380  1.00  0.00      A   
ATOM   2013  HD2 LYS   126       5.037  -8.183 -27.052  1.00  0.00      A   
ATOM   2014  CE  LYS   126       4.775  -6.918 -28.825  1.00 33.81      A   
ATOM   2015  HE1 LYS   126       5.666  -6.279 -28.643  1.00  0.00      A   
ATOM   2016  HE2 LYS   126       4.651  -7.045 -29.923  1.00  0.00      A   
ATOM   2017  NZ  LYS   126       3.585  -6.205 -28.308  1.00 33.81      A   
ATOM   2018  HZ1 LYS   126       3.463  -5.313 -28.834  1.00  0.00      A   
ATOM   2019  HZ2 LYS   126       2.739  -6.795 -28.436  1.00  0.00      A   
ATOM   2020  HZ3 LYS   126       3.716  -5.988 -27.300  1.00  0.00      A   
ATOM   2021  C   LYS   126       7.181 -12.034 -26.408  1.00 33.81      A   
ATOM   2022  O   LYS   126       6.574 -12.979 -26.914  1.00 33.81      A   
ATOM   2023  N   ARG   127       8.290 -12.250 -25.669  1.00 41.12      A   
ATOM   2024  HN  ARG   127       8.812 -11.461 -25.344  1.00  0.00      A   
ATOM   2025  CA  ARG   127       8.718 -13.576 -25.236  1.00 41.12      A   
ATOM   2026  HA  ARG   127       7.887 -14.268 -25.280  1.00  0.00      A   
ATOM   2027  CB  ARG   127       9.903 -14.122 -26.090  1.00 41.12      A   
ATOM   2028  HB1 ARG   127      10.731 -13.382 -26.108  1.00  0.00      A   
ATOM   2029  HB2 ARG   127      10.292 -15.039 -25.582  1.00  0.00      A   
ATOM   2030  CG  ARG   127       9.551 -14.567 -27.528  1.00 41.12      A   
ATOM   2031  HG1 ARG   127      10.322 -15.307 -27.848  1.00  0.00      A   
ATOM   2032  HG2 ARG   127       8.578 -15.105 -27.498  1.00  0.00      A   
ATOM   2033  CD  ARG   127       9.525 -13.454 -28.584  1.00 41.12      A   
ATOM   2034  HD1 ARG   127       8.829 -12.629 -28.332  1.00  0.00      A   
ATOM   2035  HD2 ARG   127      10.543 -13.012 -28.695  1.00  0.00      A   
ATOM   2036  NE  ARG   127       9.120 -14.083 -29.885  1.00 41.12      A   
ATOM   2037  HE  ARG   127       9.832 -14.350 -30.523  1.00  0.00      A   
ATOM   2038  CZ  ARG   127       7.860 -14.360 -30.245  1.00 41.12      A   
ATOM   2039  NH1 ARG   127       6.815 -14.095 -29.472  1.00 41.12      A   
ATOM   2040 HH11 ARG   127       5.919 -14.413 -29.738  1.00  0.00      A   
ATOM   2041 HH12 ARG   127       6.959 -13.753 -28.537  1.00  0.00      A   
ATOM   2042  NH2 ARG   127       7.639 -14.933 -31.426  1.00 41.12      A   
ATOM   2043 HH21 ARG   127       6.711 -15.141 -31.704  1.00  0.00      A   
ATOM   2044 HH22 ARG   127       8.404 -15.154 -32.016  1.00  0.00      A   
ATOM   2045  C   ARG   127       9.185 -13.581 -23.779  1.00 41.12      A   
ATOM   2046  O   ARG   127       9.044 -14.575 -23.069  1.00 41.12      A   
ATOM   2047  N   ILE   128       9.742 -12.471 -23.255  1.00 32.14      A   
ATOM   2048  HN  ILE   128       9.951 -11.670 -23.824  1.00  0.00      A   
ATOM   2049  CA  ILE   128      10.139 -12.392 -21.858  1.00 32.14      A   
ATOM   2050  HA  ILE   128      10.598 -13.334 -21.596  1.00  0.00      A   
ATOM   2051  CB  ILE   128      11.201 -11.321 -21.600  1.00 32.14      A   
ATOM   2052  HB  ILE   128      10.820 -10.331 -21.942  1.00  0.00      A   
ATOM   2053  CG2 ILE   128      11.528 -11.223 -20.088  1.00 32.14      A   
ATOM   2054 HG21 ILE   128      12.273 -10.419 -19.907  1.00  0.00      A   
ATOM   2055 HG22 ILE   128      10.638 -10.957 -19.482  1.00  0.00      A   
ATOM   2056 HG23 ILE   128      11.956 -12.175 -19.716  1.00  0.00      A   
ATOM   2057  CG1 ILE   128      12.473 -11.665 -22.418  1.00 32.14      A   
ATOM   2058 HG11 ILE   128      12.778 -12.712 -22.198  1.00  0.00      A   
ATOM   2059 HG12 ILE   128      12.232 -11.614 -23.503  1.00  0.00      A   
ATOM   2060  CD  ILE   128      13.668 -10.742 -22.144  1.00  0.00      A   
ATOM   2061  HD1 ILE   128      14.498 -10.968 -22.849  1.00  0.00      A   
ATOM   2062  HD2 ILE   128      13.376  -9.677 -22.269  1.00  0.00      A   
ATOM   2063  HD3 ILE   128      14.056 -10.881 -21.113  1.00  0.00      A   
ATOM   2064  C   ILE   128       8.946 -12.236 -20.927  1.00 32.14      A   
ATOM   2065  O   ILE   128       8.851 -12.956 -19.930  1.00 32.14      A   
ATOM   2066  N   VAL   129       7.986 -11.344 -21.237  1.00 29.38      A   
ATOM   2067  HN  VAL   129       8.014 -10.813 -22.081  1.00  0.00      A   
ATOM   2068  CA  VAL   129       6.905 -10.989 -20.324  1.00 29.38      A   
ATOM   2069  HA  VAL   129       7.177 -11.284 -19.321  1.00  0.00      A   
ATOM   2070  CB  VAL   129       6.661  -9.485 -20.262  1.00 29.38      A   
ATOM   2071  HB  VAL   129       6.226  -9.124 -21.223  1.00  0.00      A   
ATOM   2072  CG1 VAL   129       5.699  -9.144 -19.103  1.00 29.38      A   
ATOM   2073 HG11 VAL   129       5.570  -8.041 -19.029  1.00  0.00      A   
ATOM   2074 HG12 VAL   129       4.696  -9.591 -19.260  1.00  0.00      A   
ATOM   2075 HG13 VAL   129       6.106  -9.504 -18.135  1.00  0.00      A   
ATOM   2076  CG2 VAL   129       8.007  -8.768 -20.023  1.00 29.38      A   
ATOM   2077 HG21 VAL   129       7.833  -7.683 -19.861  1.00  0.00      A   
ATOM   2078 HG22 VAL   129       8.507  -9.167 -19.116  1.00  0.00      A   
ATOM   2079 HG23 VAL   129       8.688  -8.877 -20.891  1.00  0.00      A   
ATOM   2080  C   VAL   129       5.650 -11.776 -20.678  1.00 29.38      A   
ATOM   2081  O   VAL   129       4.627 -11.282 -21.150  1.00 29.38      A   
ATOM   2082  N   THR   130       5.720 -13.104 -20.481  1.00 34.69      A   
ATOM   2083  HN  THR   130       6.557 -13.510 -20.130  1.00  0.00      A   
ATOM   2084  CA  THR   130       4.590 -13.993 -20.699  1.00 34.69      A   
ATOM   2085  HA  THR   130       4.060 -13.623 -21.564  1.00  0.00      A   
ATOM   2086  CB  THR   130       4.954 -15.444 -21.016  1.00 34.69      A   
ATOM   2087  HB  THR   130       4.026 -16.036 -21.201  1.00  0.00      A   
ATOM   2088  OG1 THR   130       5.712 -16.067 -19.987  1.00 34.69      A   
ATOM   2089  HG1 THR   130       5.867 -16.967 -20.298  1.00  0.00      A   
ATOM   2090  CG2 THR   130       5.814 -15.477 -22.283  1.00 34.69      A   
ATOM   2091 HG21 THR   130       6.019 -16.522 -22.598  1.00  0.00      A   
ATOM   2092 HG22 THR   130       5.302 -14.956 -23.120  1.00  0.00      A   
ATOM   2093 HG23 THR   130       6.786 -14.971 -22.109  1.00  0.00      A   
ATOM   2094  C   THR   130       3.601 -13.965 -19.551  1.00 34.69      A   
ATOM   2095  O   THR   130       3.935 -13.738 -18.391  1.00 34.69      A   
ATOM   2096  N   ARG   131       2.317 -14.222 -19.860  1.00 37.38      A   
ATOM   2097  HN  ARG   131       2.059 -14.365 -20.806  1.00  0.00      A   
ATOM   2098  CA  ARG   131       1.226 -14.198 -18.901  1.00 37.38      A   
ATOM   2099  HA  ARG   131       1.177 -13.196 -18.490  1.00  0.00      A   
ATOM   2100  CB  ARG   131      -0.105 -14.494 -19.636  1.00 37.38      A   
ATOM   2101  HB1 ARG   131      -0.018 -15.472 -20.156  1.00  0.00      A   
ATOM   2102  HB2 ARG   131      -0.932 -14.580 -18.892  1.00  0.00      A   
ATOM   2103  CG  ARG   131      -0.494 -13.410 -20.659  1.00 37.38      A   
ATOM   2104  HG1 ARG   131      -0.850 -12.522 -20.087  1.00  0.00      A   
ATOM   2105  HG2 ARG   131       0.393 -13.089 -21.246  1.00  0.00      A   
ATOM   2106  CD  ARG   131      -1.583 -13.875 -21.628  1.00 37.38      A   
ATOM   2107  HD1 ARG   131      -1.222 -14.704 -22.274  1.00  0.00      A   
ATOM   2108  HD2 ARG   131      -2.479 -14.225 -21.062  1.00  0.00      A   
ATOM   2109  NE  ARG   131      -1.966 -12.673 -22.428  1.00 37.38      A   
ATOM   2110  HE  ARG   131      -2.460 -11.925 -21.964  1.00  0.00      A   
ATOM   2111  CZ  ARG   131      -1.796 -12.462 -23.736  1.00 37.38      A   
ATOM   2112  NH1 ARG   131      -1.170 -13.316 -24.529  1.00 37.38      A   
ATOM   2113 HH11 ARG   131      -1.103 -13.130 -25.499  1.00  0.00      A   
ATOM   2114 HH12 ARG   131      -0.832 -14.157 -24.134  1.00  0.00      A   
ATOM   2115  NH2 ARG   131      -2.300 -11.340 -24.242  1.00 37.38      A   
ATOM   2116 HH21 ARG   131      -2.290 -11.180 -25.218  1.00  0.00      A   
ATOM   2117 HH22 ARG   131      -2.825 -10.767 -23.607  1.00  0.00      A   
ATOM   2118  C   ARG   131       1.367 -15.129 -17.690  1.00 37.38      A   
ATOM   2119  O   ARG   131       1.162 -14.622 -16.589  1.00 37.38      A   
ATOM   2120  N   PRO   132       1.741 -16.418 -17.738  1.00 30.52      A   
ATOM   2121  CD  PRO   132       1.786 -17.269 -18.931  1.00 30.52      A   
ATOM   2122  HD1 PRO   132       0.745 -17.550 -19.206  1.00  0.00      A   
ATOM   2123  HD2 PRO   132       2.292 -16.777 -19.785  1.00  0.00      A   
ATOM   2124  CA  PRO   132       1.956 -17.198 -16.521  1.00 30.52      A   
ATOM   2125  HA  PRO   132       1.095 -17.095 -15.875  1.00  0.00      A   
ATOM   2126  CB  PRO   132       2.144 -18.645 -17.014  1.00 30.52      A   
ATOM   2127  HB1 PRO   132       1.164 -19.171 -16.957  1.00  0.00      A   
ATOM   2128  HB2 PRO   132       2.879 -19.221 -16.415  1.00  0.00      A   
ATOM   2129  CG  PRO   132       2.557 -18.508 -18.482  1.00 30.52      A   
ATOM   2130  HG1 PRO   132       2.302 -19.411 -19.076  1.00  0.00      A   
ATOM   2131  HG2 PRO   132       3.651 -18.318 -18.546  1.00  0.00      A   
ATOM   2132  C   PRO   132       3.145 -16.701 -15.725  1.00 30.52      A   
ATOM   2133  O   PRO   132       3.105 -16.759 -14.504  1.00 30.52      A   
ATOM   2134  N   LYS   133       4.213 -16.199 -16.372  1.00 27.08      A   
ATOM   2135  HN  LYS   133       4.207 -16.125 -17.363  1.00  0.00      A   
ATOM   2136  CA  LYS   133       5.360 -15.650 -15.672  1.00 27.08      A   
ATOM   2137  HA  LYS   133       5.695 -16.386 -14.952  1.00  0.00      A   
ATOM   2138  CB  LYS   133       6.497 -15.367 -16.678  1.00 27.08      A   
ATOM   2139  HB1 LYS   133       6.582 -16.258 -17.339  1.00  0.00      A   
ATOM   2140  HB2 LYS   133       6.211 -14.504 -17.322  1.00  0.00      A   
ATOM   2141  CG  LYS   133       7.860 -15.098 -16.018  1.00 27.08      A   
ATOM   2142  HG1 LYS   133       7.743 -14.285 -15.262  1.00  0.00      A   
ATOM   2143  HG2 LYS   133       8.195 -16.007 -15.468  1.00  0.00      A   
ATOM   2144  CD  LYS   133       8.932 -14.658 -17.029  1.00 27.08      A   
ATOM   2145  HD1 LYS   133       8.548 -13.738 -17.529  1.00  0.00      A   
ATOM   2146  HD2 LYS   133       9.849 -14.375 -16.463  1.00  0.00      A   
ATOM   2147  CE  LYS   133       9.278 -15.721 -18.079  1.00 27.08      A   
ATOM   2148  HE1 LYS   133       9.773 -16.598 -17.607  1.00  0.00      A   
ATOM   2149  HE2 LYS   133       8.364 -16.062 -18.614  1.00  0.00      A   
ATOM   2150  NZ  LYS   133      10.188 -15.142 -19.084  1.00 27.08      A   
ATOM   2151  HZ1 LYS   133      10.350 -15.805 -19.867  1.00  0.00      A   
ATOM   2152  HZ2 LYS   133       9.715 -14.277 -19.463  1.00  0.00      A   
ATOM   2153  HZ3 LYS   133      11.088 -14.867 -18.648  1.00  0.00      A   
ATOM   2154  C   LYS   133       5.026 -14.389 -14.885  1.00 27.08      A   
ATOM   2155  O   LYS   133       5.429 -14.233 -13.736  1.00 27.08      A   
ATOM   2156  N   ALA   134       4.233 -13.477 -15.482  1.00 26.49      A   
ATOM   2157  HN  ALA   134       3.968 -13.594 -16.441  1.00  0.00      A   
ATOM   2158  CA  ALA   134       3.702 -12.311 -14.806  1.00 26.49      A   
ATOM   2159  HA  ALA   134       4.533 -11.753 -14.393  1.00  0.00      A   
ATOM   2160  CB  ALA   134       2.954 -11.435 -15.832  1.00 26.49      A   
ATOM   2161  HB1 ALA   134       3.641 -11.157 -16.661  1.00  0.00      A   
ATOM   2162  HB2 ALA   134       2.090 -11.982 -16.264  1.00  0.00      A   
ATOM   2163  HB3 ALA   134       2.589 -10.498 -15.359  1.00  0.00      A   
ATOM   2164  C   ALA   134       2.783 -12.658 -13.636  1.00 26.49      A   
ATOM   2165  O   ALA   134       2.906 -12.098 -12.551  1.00 26.49      A   
ATOM   2166  N   VAL   135       1.867 -13.635 -13.809  1.00 24.82      A   
ATOM   2167  HN  VAL   135       1.752 -14.068 -14.703  1.00  0.00      A   
ATOM   2168  CA  VAL   135       1.019 -14.136 -12.729  1.00 24.82      A   
ATOM   2169  HA  VAL   135       0.502 -13.296 -12.287  1.00  0.00      A   
ATOM   2170  CB  VAL   135      -0.027 -15.111 -13.271  1.00 24.82      A   
ATOM   2171  HB  VAL   135       0.480 -15.875 -13.905  1.00  0.00      A   
ATOM   2172  CG1 VAL   135      -0.791 -15.835 -12.143  1.00 24.82      A   
ATOM   2173 HG11 VAL   135      -1.617 -16.442 -12.571  1.00  0.00      A   
ATOM   2174 HG12 VAL   135      -0.128 -16.523 -11.576  1.00  0.00      A   
ATOM   2175 HG13 VAL   135      -1.227 -15.101 -11.431  1.00  0.00      A   
ATOM   2176  CG2 VAL   135      -1.028 -14.319 -14.137  1.00 24.82      A   
ATOM   2177 HG21 VAL   135      -1.785 -15.008 -14.567  1.00  0.00      A   
ATOM   2178 HG22 VAL   135      -1.559 -13.566 -13.516  1.00  0.00      A   
ATOM   2179 HG23 VAL   135      -0.520 -13.795 -14.971  1.00  0.00      A   
ATOM   2180  C   VAL   135       1.820 -14.765 -11.594  1.00 24.82      A   
ATOM   2181  O   VAL   135       1.616 -14.430 -10.430  1.00 24.82      A   
ATOM   2182  N   VAL   136       2.812 -15.632 -11.893  1.00 24.02      A   
ATOM   2183  HN  VAL   136       2.958 -15.930 -12.839  1.00  0.00      A   
ATOM   2184  CA  VAL   136       3.701 -16.209 -10.888  1.00 24.02      A   
ATOM   2185  HA  VAL   136       3.089 -16.696 -10.142  1.00  0.00      A   
ATOM   2186  CB  VAL   136       4.638 -17.255 -11.499  1.00 24.02      A   
ATOM   2187  HB  VAL   136       5.109 -16.829 -12.415  1.00  0.00      A   
ATOM   2188  CG1 VAL   136       5.751 -17.693 -10.522  1.00 24.02      A   
ATOM   2189 HG11 VAL   136       6.333 -18.531 -10.961  1.00  0.00      A   
ATOM   2190 HG12 VAL   136       6.460 -16.867 -10.307  1.00  0.00      A   
ATOM   2191 HG13 VAL   136       5.311 -18.042  -9.563  1.00  0.00      A   
ATOM   2192  CG2 VAL   136       3.805 -18.493 -11.886  1.00 24.02      A   
ATOM   2193 HG21 VAL   136       4.453 -19.251 -12.375  1.00  0.00      A   
ATOM   2194 HG22 VAL   136       3.358 -18.954 -10.979  1.00  0.00      A   
ATOM   2195 HG23 VAL   136       2.984 -18.234 -12.583  1.00  0.00      A   
ATOM   2196  C   VAL   136       4.495 -15.147 -10.143  1.00 24.02      A   
ATOM   2197  O   VAL   136       4.582 -15.177  -8.919  1.00 24.02      A   
ATOM   2198  N   ALA   137       5.049 -14.142 -10.848  1.00 22.58      A   
ATOM   2199  HN  ALA   137       4.985 -14.130 -11.847  1.00  0.00      A   
ATOM   2200  CA  ALA   137       5.768 -13.044 -10.235  1.00 22.58      A   
ATOM   2201  HA  ALA   137       6.565 -13.464  -9.635  1.00  0.00      A   
ATOM   2202  CB  ALA   137       6.379 -12.175 -11.350  1.00 22.58      A   
ATOM   2203  HB1 ALA   137       6.992 -12.806 -12.027  1.00  0.00      A   
ATOM   2204  HB2 ALA   137       5.581 -11.690 -11.954  1.00  0.00      A   
ATOM   2205  HB3 ALA   137       7.032 -11.391 -10.917  1.00  0.00      A   
ATOM   2206  C   ALA   137       4.924 -12.183  -9.291  1.00 22.58      A   
ATOM   2207  O   ALA   137       5.344 -11.873  -8.178  1.00 22.58      A   
ATOM   2208  N   PHE   138       3.686 -11.819  -9.687  1.00 20.93      A   
ATOM   2209  HN  PHE   138       3.371 -12.047 -10.611  1.00  0.00      A   
ATOM   2210  CA  PHE   138       2.736 -11.147  -8.810  1.00 20.93      A   
ATOM   2211  HA  PHE   138       3.238 -10.295  -8.370  1.00  0.00      A   
ATOM   2212  CB  PHE   138       1.479 -10.674  -9.594  1.00 20.93      A   
ATOM   2213  HB1 PHE   138       1.263 -11.369 -10.434  1.00  0.00      A   
ATOM   2214  HB2 PHE   138       0.585 -10.634  -8.934  1.00  0.00      A   
ATOM   2215  CG  PHE   138       1.682  -9.278 -10.125  1.00 20.93      A   
ATOM   2216  CD1 PHE   138       2.042  -9.032 -11.460  1.00 20.93      A   
ATOM   2217  HD1 PHE   138       2.185  -9.859 -12.135  1.00  0.00      A   
ATOM   2218  CE1 PHE   138       2.225  -7.723 -11.926  1.00 20.93      A   
ATOM   2219  HE1 PHE   138       2.516  -7.549 -12.952  1.00  0.00      A   
ATOM   2220  CZ  PHE   138       2.043  -6.642 -11.055  1.00 20.93      A   
ATOM   2221  HZ  PHE   138       2.195  -5.632 -11.408  1.00  0.00      A   
ATOM   2222  CD2 PHE   138       1.498  -8.184  -9.265  1.00 20.93      A   
ATOM   2223  HD2 PHE   138       1.209  -8.356  -8.237  1.00  0.00      A   
ATOM   2224  CE2 PHE   138       1.676  -6.873  -9.724  1.00 20.93      A   
ATOM   2225  HE2 PHE   138       1.524  -6.047  -9.045  1.00  0.00      A   
ATOM   2226  C   PHE   138       2.307 -11.999  -7.617  1.00 20.93      A   
ATOM   2227  O   PHE   138       2.269 -11.518  -6.486  1.00 20.93      A   
ATOM   2228  N   CYS   139       2.015 -13.300  -7.815  1.00 19.82      A   
ATOM   2229  HN  CYS   139       1.990 -13.681  -8.744  1.00  0.00      A   
ATOM   2230  CA  CYS   139       1.701 -14.218  -6.727  1.00 19.82      A   
ATOM   2231  HA  CYS   139       0.881 -13.797  -6.161  1.00  0.00      A   
ATOM   2232  CB  CYS   139       1.280 -15.612  -7.260  1.00 19.82      A   
ATOM   2233  HB1 CYS   139       2.071 -15.977  -7.954  1.00  0.00      A   
ATOM   2234  HB2 CYS   139       1.219 -16.330  -6.412  1.00  0.00      A   
ATOM   2235  SG  CYS   139      -0.335 -15.564  -8.110  1.00 19.82      A   
ATOM   2236  HG1 CYS   139      -0.293 -16.808  -8.567  1.00  0.00      A   
ATOM   2237  C   CYS   139       2.845 -14.398  -5.736  1.00 19.82      A   
ATOM   2238  O   CYS   139       2.632 -14.392  -4.529  1.00 19.82      A   
ATOM   2239  N   LEU   140       4.094 -14.531  -6.222  1.00 18.26      A   
ATOM   2240  HN  LEU   140       4.237 -14.582  -7.215  1.00  0.00      A   
ATOM   2241  CA  LEU   140       5.297 -14.595  -5.406  1.00 18.26      A   
ATOM   2242  HA  LEU   140       5.145 -15.374  -4.674  1.00  0.00      A   
ATOM   2243  CB  LEU   140       6.492 -14.995  -6.313  1.00 18.26      A   
ATOM   2244  HB1 LEU   140       6.085 -15.716  -7.059  1.00  0.00      A   
ATOM   2245  HB2 LEU   140       6.861 -14.119  -6.886  1.00  0.00      A   
ATOM   2246  CG  LEU   140       7.664 -15.725  -5.623  1.00 18.26      A   
ATOM   2247  HG  LEU   140       7.235 -16.454  -4.893  1.00  0.00      A   
ATOM   2248  CD1 LEU   140       8.469 -16.524  -6.659  1.00 18.26      A   
ATOM   2249 HD11 LEU   140       9.295 -17.077  -6.164  1.00  0.00      A   
ATOM   2250 HD12 LEU   140       7.816 -17.256  -7.180  1.00  0.00      A   
ATOM   2251 HD13 LEU   140       8.907 -15.839  -7.416  1.00  0.00      A   
ATOM   2252  CD2 LEU   140       8.606 -14.783  -4.868  1.00 18.26      A   
ATOM   2253 HD21 LEU   140       9.452 -15.353  -4.429  1.00  0.00      A   
ATOM   2254 HD22 LEU   140       9.016 -14.010  -5.552  1.00  0.00      A   
ATOM   2255 HD23 LEU   140       8.072 -14.276  -4.040  1.00  0.00      A   
ATOM   2256  C   LEU   140       5.549 -13.303  -4.625  1.00 18.26      A   
ATOM   2257  O   LEU   140       5.894 -13.309  -3.445  1.00 18.26      A   
ATOM   2258  N   MET   141       5.319 -12.132  -5.249  1.00 20.19      A   
ATOM   2259  HN  MET   141       5.095 -12.122  -6.226  1.00  0.00      A   
ATOM   2260  CA  MET   141       5.349 -10.846  -4.571  1.00 20.19      A   
ATOM   2261  HA  MET   141       6.321 -10.735  -4.110  1.00  0.00      A   
ATOM   2262  CB  MET   141       5.157  -9.735  -5.636  1.00 20.19      A   
ATOM   2263  HB1 MET   141       5.940  -9.895  -6.413  1.00  0.00      A   
ATOM   2264  HB2 MET   141       4.182  -9.880  -6.145  1.00  0.00      A   
ATOM   2265  CG  MET   141       5.290  -8.279  -5.138  1.00 20.19      A   
ATOM   2266  HG1 MET   141       6.165  -8.225  -4.454  1.00  0.00      A   
ATOM   2267  HG2 MET   141       5.533  -7.647  -6.020  1.00  0.00      A   
ATOM   2268  SD  MET   141       3.824  -7.569  -4.324  1.00 20.19      A   
ATOM   2269  CE  MET   141       2.694  -7.573  -5.743  1.00 20.19      A   
ATOM   2270  HE1 MET   141       1.733  -7.082  -5.476  1.00  0.00      A   
ATOM   2271  HE2 MET   141       3.128  -7.032  -6.610  1.00  0.00      A   
ATOM   2272  HE3 MET   141       2.451  -8.609  -6.062  1.00  0.00      A   
ATOM   2273  C   MET   141       4.317 -10.739  -3.446  1.00 20.19      A   
ATOM   2274  O   MET   141       4.630 -10.324  -2.329  1.00 20.19      A   
ATOM   2275  N   TRP   142       3.067 -11.184  -3.689  1.00 19.06      A   
ATOM   2276  HN  TRP   142       2.813 -11.464  -4.618  1.00  0.00      A   
ATOM   2277  CA  TRP   142       2.041 -11.297  -2.667  1.00 19.06      A   
ATOM   2278  HA  TRP   142       1.971 -10.335  -2.173  1.00  0.00      A   
ATOM   2279  CB  TRP   142       0.659 -11.631  -3.287  1.00 19.06      A   
ATOM   2280  HB1 TRP   142       0.801 -12.311  -4.154  1.00  0.00      A   
ATOM   2281  HB2 TRP   142       0.018 -12.153  -2.544  1.00  0.00      A   
ATOM   2282  CG  TRP   142      -0.112 -10.392  -3.709  1.00 19.06      A   
ATOM   2283  CD1 TRP   142      -0.196  -9.784  -4.931  1.00 19.06      A   
ATOM   2284  HD1 TRP   142       0.298 -10.135  -5.824  1.00  0.00      A   
ATOM   2285  NE1 TRP   142      -0.983  -8.656  -4.845  1.00 19.06      A   
ATOM   2286  HE1 TRP   142      -1.062  -7.958  -5.543  1.00  0.00      A   
ATOM   2287  CE2 TRP   142      -1.432  -8.525  -3.553  1.00 19.06      A   
ATOM   2288  CD2 TRP   142      -0.889  -9.592  -2.800  1.00 19.06      A   
ATOM   2289  CE3 TRP   142      -1.144  -9.712  -1.434  1.00 19.06      A   
ATOM   2290  HE3 TRP   142      -0.728 -10.517  -0.848  1.00  0.00      A   
ATOM   2291  CZ3 TRP   142      -1.956  -8.741  -0.828  1.00 19.06      A   
ATOM   2292  HZ3 TRP   142      -2.163  -8.805   0.231  1.00  0.00      A   
ATOM   2293  CZ2 TRP   142      -2.246  -7.575  -2.953  1.00 19.06      A   
ATOM   2294  HZ2 TRP   142      -2.662  -6.757  -3.523  1.00  0.00      A   
ATOM   2295  CH2 TRP   142      -2.504  -7.688  -1.578  1.00 19.06      A   
ATOM   2296  HH2 TRP   142      -3.128  -6.951  -1.092  1.00  0.00      A   
ATOM   2297  C   TRP   142       2.370 -12.282  -1.549  1.00 19.06      A   
ATOM   2298  O   TRP   142       2.143 -11.985  -0.377  1.00 19.06      A   
ATOM   2299  N   THR   143       2.942 -13.470  -1.843  1.00 19.13      A   
ATOM   2300  HN  THR   143       3.104 -13.748  -2.796  1.00  0.00      A   
ATOM   2301  CA  THR   143       3.407 -14.379  -0.791  1.00 19.13      A   
ATOM   2302  HA  THR   143       2.581 -14.492  -0.104  1.00  0.00      A   
ATOM   2303  CB  THR   143       3.777 -15.805  -1.202  1.00 19.13      A   
ATOM   2304  HB  THR   143       4.111 -16.375  -0.301  1.00  0.00      A   
ATOM   2305  OG1 THR   143       4.799 -15.849  -2.183  1.00 19.13      A   
ATOM   2306  HG1 THR   143       4.960 -16.777  -2.368  1.00  0.00      A   
ATOM   2307  CG2 THR   143       2.548 -16.502  -1.798  1.00 19.13      A   
ATOM   2308 HG21 THR   143       2.781 -17.555  -2.058  1.00  0.00      A   
ATOM   2309 HG22 THR   143       1.709 -16.495  -1.071  1.00  0.00      A   
ATOM   2310 HG23 THR   143       2.213 -15.981  -2.719  1.00  0.00      A   
ATOM   2311  C   THR   143       4.526 -13.799   0.050  1.00 19.13      A   
ATOM   2312  O   THR   143       4.486 -13.918   1.269  1.00 19.13      A   
ATOM   2313  N   ILE   144       5.517 -13.096  -0.540  1.00 18.20      A   
ATOM   2314  HN  ILE   144       5.576 -13.077  -1.545  1.00  0.00      A   
ATOM   2315  CA  ILE   144       6.522 -12.347   0.220  1.00 18.20      A   
ATOM   2316  HA  ILE   144       6.996 -13.036   0.903  1.00  0.00      A   
ATOM   2317  CB  ILE   144       7.612 -11.760  -0.687  1.00 18.20      A   
ATOM   2318  HB  ILE   144       7.119 -11.199  -1.515  1.00  0.00      A   
ATOM   2319  CG2 ILE   144       8.532 -10.787   0.094  1.00 18.20      A   
ATOM   2320 HG21 ILE   144       9.345 -10.406  -0.556  1.00  0.00      A   
ATOM   2321 HG22 ILE   144       7.976  -9.899   0.461  1.00  0.00      A   
ATOM   2322 HG23 ILE   144       8.990 -11.304   0.963  1.00  0.00      A   
ATOM   2323  CG1 ILE   144       8.445 -12.909  -1.304  1.00 18.20      A   
ATOM   2324 HG11 ILE   144       8.977 -13.446  -0.488  1.00  0.00      A   
ATOM   2325 HG12 ILE   144       7.757 -13.640  -1.784  1.00  0.00      A   
ATOM   2326  CD  ILE   144       9.461 -12.443  -2.356  1.00  0.00      A   
ATOM   2327  HD1 ILE   144       9.988 -13.318  -2.793  1.00  0.00      A   
ATOM   2328  HD2 ILE   144       8.942 -11.903  -3.177  1.00  0.00      A   
ATOM   2329  HD3 ILE   144      10.227 -11.773  -1.914  1.00  0.00      A   
ATOM   2330  C   ILE   144       5.897 -11.260   1.094  1.00 18.20      A   
ATOM   2331  O   ILE   144       6.228 -11.133   2.273  1.00 18.20      A   
ATOM   2332  N   ALA   145       4.929 -10.484   0.564  1.00 19.17      A   
ATOM   2333  HN  ALA   145       4.690 -10.576  -0.407  1.00  0.00      A   
ATOM   2334  CA  ALA   145       4.213  -9.471   1.319  1.00 19.17      A   
ATOM   2335  HA  ALA   145       4.942  -8.774   1.708  1.00  0.00      A   
ATOM   2336  CB  ALA   145       3.241  -8.729   0.376  1.00 19.17      A   
ATOM   2337  HB1 ALA   145       3.799  -8.308  -0.488  1.00  0.00      A   
ATOM   2338  HB2 ALA   145       2.473  -9.425  -0.023  1.00  0.00      A   
ATOM   2339  HB3 ALA   145       2.726  -7.898   0.902  1.00  0.00      A   
ATOM   2340  C   ALA   145       3.450 -10.020   2.527  1.00 19.17      A   
ATOM   2341  O   ALA   145       3.519  -9.470   3.625  1.00 19.17      A   
ATOM   2342  N   ILE   146       2.736 -11.151   2.360  1.00 20.38      A   
ATOM   2343  HN  ILE   146       2.655 -11.546   1.440  1.00  0.00      A   
ATOM   2344  CA  ILE   146       2.090 -11.873   3.450  1.00 20.38      A   
ATOM   2345  HA  ILE   146       1.518 -11.157   4.023  1.00  0.00      A   
ATOM   2346  CB  ILE   146       1.113 -12.925   2.915  1.00 20.38      A   
ATOM   2347  HB  ILE   146       1.658 -13.582   2.198  1.00  0.00      A   
ATOM   2348  CG2 ILE   146       0.549 -13.798   4.063  1.00 20.38      A   
ATOM   2349 HG21 ILE   146      -0.186 -14.532   3.674  1.00  0.00      A   
ATOM   2350 HG22 ILE   146       1.348 -14.379   4.570  1.00  0.00      A   
ATOM   2351 HG23 ILE   146       0.044 -13.162   4.820  1.00  0.00      A   
ATOM   2352  CG1 ILE   146      -0.036 -12.216   2.152  1.00 20.38      A   
ATOM   2353 HG11 ILE   146      -0.621 -11.605   2.875  1.00  0.00      A   
ATOM   2354 HG12 ILE   146       0.395 -11.515   1.403  1.00  0.00      A   
ATOM   2355  CD  ILE   146      -0.976 -13.174   1.410  1.00  0.00      A   
ATOM   2356  HD1 ILE   146      -1.736 -12.600   0.836  1.00  0.00      A   
ATOM   2357  HD2 ILE   146      -0.401 -13.802   0.695  1.00  0.00      A   
ATOM   2358  HD3 ILE   146      -1.512 -13.840   2.118  1.00  0.00      A   
ATOM   2359  C   ILE   146       3.084 -12.482   4.437  1.00 20.38      A   
ATOM   2360  O   ILE   146       2.913 -12.359   5.648  1.00 20.38      A   
ATOM   2361  N   VAL   147       4.173 -13.126   3.965  1.00 22.42      A   
ATOM   2362  HN  VAL   147       4.306 -13.239   2.975  1.00  0.00      A   
ATOM   2363  CA  VAL   147       5.188 -13.736   4.823  1.00 22.42      A   
ATOM   2364  HA  VAL   147       4.682 -14.417   5.493  1.00  0.00      A   
ATOM   2365  CB  VAL   147       6.202 -14.553   4.016  1.00 22.42      A   
ATOM   2366  HB  VAL   147       6.509 -13.963   3.121  1.00  0.00      A   
ATOM   2367  CG1 VAL   147       7.466 -14.917   4.828  1.00 22.42      A   
ATOM   2368 HG11 VAL   147       8.109 -15.605   4.238  1.00  0.00      A   
ATOM   2369 HG12 VAL   147       8.068 -14.017   5.071  1.00  0.00      A   
ATOM   2370 HG13 VAL   147       7.185 -15.425   5.775  1.00  0.00      A   
ATOM   2371  CG2 VAL   147       5.514 -15.855   3.560  1.00 22.42      A   
ATOM   2372 HG21 VAL   147       6.200 -16.444   2.915  1.00  0.00      A   
ATOM   2373 HG22 VAL   147       5.242 -16.475   4.441  1.00  0.00      A   
ATOM   2374 HG23 VAL   147       4.590 -15.642   2.986  1.00  0.00      A   
ATOM   2375  C   VAL   147       5.878 -12.734   5.732  1.00 22.42      A   
ATOM   2376  O   VAL   147       6.035 -12.995   6.921  1.00 22.42      A   
ATOM   2377  N   ILE   148       6.257 -11.539   5.228  1.00 24.41      A   
ATOM   2378  HN  ILE   148       6.146 -11.350   4.249  1.00  0.00      A   
ATOM   2379  CA  ILE   148       6.794 -10.464   6.062  1.00 24.41      A   
ATOM   2380  HA  ILE   148       7.618 -10.868   6.632  1.00  0.00      A   
ATOM   2381  CB  ILE   148       7.329  -9.305   5.212  1.00 24.41      A   
ATOM   2382  HB  ILE   148       6.517  -8.958   4.532  1.00  0.00      A   
ATOM   2383  CG2 ILE   148       7.769  -8.121   6.110  1.00 24.41      A   
ATOM   2384 HG21 ILE   148       8.195  -7.300   5.498  1.00  0.00      A   
ATOM   2385 HG22 ILE   148       6.915  -7.695   6.678  1.00  0.00      A   
ATOM   2386 HG23 ILE   148       8.538  -8.453   6.837  1.00  0.00      A   
ATOM   2387  CG1 ILE   148       8.513  -9.799   4.339  1.00 24.41      A   
ATOM   2388 HG11 ILE   148       9.350 -10.095   5.008  1.00  0.00      A   
ATOM   2389 HG12 ILE   148       8.204 -10.708   3.777  1.00  0.00      A   
ATOM   2390  CD  ILE   148       9.013  -8.767   3.319  1.00  0.00      A   
ATOM   2391  HD1 ILE   148       9.817  -9.206   2.690  1.00  0.00      A   
ATOM   2392  HD2 ILE   148       8.182  -8.451   2.652  1.00  0.00      A   
ATOM   2393  HD3 ILE   148       9.425  -7.868   3.824  1.00  0.00      A   
ATOM   2394  C   ILE   148       5.773  -9.977   7.093  1.00 24.41      A   
ATOM   2395  O   ILE   148       6.077  -9.832   8.275  1.00 24.41      A   
ATOM   2396  N   ALA   149       4.508  -9.784   6.678  1.00 26.34      A   
ATOM   2397  HN  ALA   149       4.268  -9.942   5.722  1.00  0.00      A   
ATOM   2398  CA  ALA   149       3.434  -9.298   7.521  1.00 26.34      A   
ATOM   2399  HA  ALA   149       3.736  -8.337   7.914  1.00  0.00      A   
ATOM   2400  CB  ALA   149       2.185  -9.111   6.648  1.00 26.34      A   
ATOM   2401  HB1 ALA   149       2.418  -8.426   5.804  1.00  0.00      A   
ATOM   2402  HB2 ALA   149       1.846 -10.081   6.228  1.00  0.00      A   
ATOM   2403  HB3 ALA   149       1.358  -8.667   7.238  1.00  0.00      A   
ATOM   2404  C   ALA   149       3.077 -10.165   8.731  1.00 26.34      A   
ATOM   2405  O   ALA   149       2.723  -9.661   9.797  1.00 26.34      A   
ATOM   2406  N   VAL   150       3.150 -11.506   8.607  1.00 31.82      A   
ATOM   2407  HN  VAL   150       3.406 -11.909   7.727  1.00  0.00      A   
ATOM   2408  CA  VAL   150       2.711 -12.408   9.666  1.00 31.82      A   
ATOM   2409  HA  VAL   150       1.948 -11.913  10.249  1.00  0.00      A   
ATOM   2410  CB  VAL   150       2.085 -13.693   9.123  1.00 31.82      A   
ATOM   2411  HB  VAL   150       1.727 -14.313   9.980  1.00  0.00      A   
ATOM   2412  CG1 VAL   150       0.856 -13.329   8.266  1.00 31.82      A   
ATOM   2413 HG11 VAL   150       0.349 -14.250   7.911  1.00  0.00      A   
ATOM   2414 HG12 VAL   150       0.131 -12.728   8.854  1.00  0.00      A   
ATOM   2415 HG13 VAL   150       1.156 -12.739   7.375  1.00  0.00      A   
ATOM   2416  CG2 VAL   150       3.106 -14.524   8.319  1.00 31.82      A   
ATOM   2417 HG21 VAL   150       2.616 -15.432   7.908  1.00  0.00      A   
ATOM   2418 HG22 VAL   150       3.513 -13.939   7.470  1.00  0.00      A   
ATOM   2419 HG23 VAL   150       3.955 -14.850   8.955  1.00  0.00      A   
ATOM   2420  C   VAL   150       3.820 -12.771  10.645  1.00 31.82      A   
ATOM   2421  O   VAL   150       3.593 -13.472  11.633  1.00 31.82      A   
ATOM   2422  N   LEU   151       5.048 -12.247  10.465  1.00 36.43      A   
ATOM   2423  HN  LEU   151       5.230 -11.676   9.663  1.00  0.00      A   
ATOM   2424  CA  LEU   151       6.155 -12.465  11.386  1.00 36.43      A   
ATOM   2425  HA  LEU   151       6.325 -13.531  11.415  1.00  0.00      A   
ATOM   2426  CB  LEU   151       7.459 -11.786  10.898  1.00 36.43      A   
ATOM   2427  HB1 LEU   151       7.295 -10.686  10.837  1.00  0.00      A   
ATOM   2428  HB2 LEU   151       8.263 -11.977  11.641  1.00  0.00      A   
ATOM   2429  CG  LEU   151       7.969 -12.263   9.523  1.00 36.43      A   
ATOM   2430  HG  LEU   151       7.166 -12.060   8.778  1.00  0.00      A   
ATOM   2431  CD1 LEU   151       9.200 -11.453   9.094  1.00 36.43      A   
ATOM   2432 HD11 LEU   151       9.519 -11.753   8.074  1.00  0.00      A   
ATOM   2433 HD12 LEU   151       8.964 -10.367   9.087  1.00  0.00      A   
ATOM   2434 HD13 LEU   151      10.042 -11.636   9.793  1.00  0.00      A   
ATOM   2435  CD2 LEU   151       8.286 -13.765   9.477  1.00 36.43      A   
ATOM   2436 HD21 LEU   151       8.643 -14.039   8.461  1.00  0.00      A   
ATOM   2437 HD22 LEU   151       9.076 -14.022  10.213  1.00  0.00      A   
ATOM   2438 HD23 LEU   151       7.378 -14.368   9.687  1.00  0.00      A   
ATOM   2439  C   LEU   151       5.898 -12.061  12.847  1.00 36.43      A   
ATOM   2440  O   LEU   151       6.290 -12.835  13.730  1.00 36.43      A   
ATOM   2441  N   PRO   152       5.246 -10.956  13.236  1.00 41.83      A   
ATOM   2442  CD  PRO   152       5.021  -9.752  12.427  1.00 41.83      A   
ATOM   2443  HD1 PRO   152       5.970  -9.172  12.375  1.00  0.00      A   
ATOM   2444  HD2 PRO   152       4.663  -9.970  11.399  1.00  0.00      A   
ATOM   2445  CA  PRO   152       4.875 -10.731  14.629  1.00 41.83      A   
ATOM   2446  HA  PRO   152       5.767 -10.824  15.223  1.00  0.00      A   
ATOM   2447  CB  PRO   152       4.338  -9.291  14.664  1.00 41.83      A   
ATOM   2448  HB1 PRO   152       5.168  -8.613  14.975  1.00  0.00      A   
ATOM   2449  HB2 PRO   152       3.495  -9.161  15.367  1.00  0.00      A   
ATOM   2450  CG  PRO   152       3.967  -8.976  13.214  1.00 41.83      A   
ATOM   2451  HG1 PRO   152       3.989  -7.891  12.985  1.00  0.00      A   
ATOM   2452  HG2 PRO   152       2.959  -9.381  12.974  1.00  0.00      A   
ATOM   2453  C   PRO   152       3.907 -11.755  15.195  1.00 41.83      A   
ATOM   2454  O   PRO   152       3.994 -12.042  16.386  1.00 41.83      A   
ATOM   2455  N   LEU   153       2.990 -12.346  14.409  1.00 44.25      A   
ATOM   2456  HN  LEU   153       2.944 -12.115  13.438  1.00  0.00      A   
ATOM   2457  CA  LEU   153       2.129 -13.434  14.862  1.00 44.25      A   
ATOM   2458  HA  LEU   153       1.667 -13.129  15.790  1.00  0.00      A   
ATOM   2459  CB  LEU   153       1.023 -13.752  13.826  1.00 44.25      A   
ATOM   2460  HB1 LEU   153       1.496 -13.932  12.836  1.00  0.00      A   
ATOM   2461  HB2 LEU   153       0.492 -14.687  14.113  1.00  0.00      A   
ATOM   2462  CG  LEU   153      -0.035 -12.641  13.679  1.00 44.25      A   
ATOM   2463  HG  LEU   153       0.487 -11.663  13.542  1.00  0.00      A   
ATOM   2464  CD1 LEU   153      -0.907 -12.878  12.439  1.00 44.25      A   
ATOM   2465 HD11 LEU   153      -1.654 -12.062  12.335  1.00  0.00      A   
ATOM   2466 HD12 LEU   153      -0.281 -12.901  11.522  1.00  0.00      A   
ATOM   2467 HD13 LEU   153      -1.448 -13.844  12.524  1.00  0.00      A   
ATOM   2468  CD2 LEU   153      -0.928 -12.548  14.924  1.00 44.25      A   
ATOM   2469 HD21 LEU   153      -1.697 -11.761  14.772  1.00  0.00      A   
ATOM   2470 HD22 LEU   153      -1.447 -13.515  15.098  1.00  0.00      A   
ATOM   2471 HD23 LEU   153      -0.337 -12.288  15.826  1.00  0.00      A   
ATOM   2472  C   LEU   153       2.906 -14.706  15.192  1.00 44.25      A   
ATOM   2473  O   LEU   153       2.658 -15.371  16.195  1.00 44.25      A   
ATOM   2474  N   LEU   154       3.924 -15.035  14.376  1.00 44.36      A   
ATOM   2475  HN  LEU   154       4.064 -14.502  13.539  1.00  0.00      A   
ATOM   2476  CA  LEU   154       4.799 -16.186  14.562  1.00 44.36      A   
ATOM   2477  HA  LEU   154       4.194 -17.046  14.817  1.00  0.00      A   
ATOM   2478  CB  LEU   154       5.568 -16.486  13.249  1.00 44.36      A   
ATOM   2479  HB1 LEU   154       5.812 -15.526  12.743  1.00  0.00      A   
ATOM   2480  HB2 LEU   154       6.532 -16.993  13.480  1.00  0.00      A   
ATOM   2481  CG  LEU   154       4.818 -17.409  12.257  1.00 44.36      A   
ATOM   2482  HG  LEU   154       4.678 -18.400  12.756  1.00  0.00      A   
ATOM   2483  CD1 LEU   154       3.429 -16.904  11.839  1.00 44.36      A   
ATOM   2484 HD11 LEU   154       2.969 -17.605  11.110  1.00  0.00      A   
ATOM   2485 HD12 LEU   154       2.747 -16.823  12.710  1.00  0.00      A   
ATOM   2486 HD13 LEU   154       3.510 -15.910  11.353  1.00  0.00      A   
ATOM   2487  CD2 LEU   154       5.671 -17.633  11.001  1.00 44.36      A   
ATOM   2488 HD21 LEU   154       5.159 -18.334  10.307  1.00  0.00      A   
ATOM   2489 HD22 LEU   154       5.830 -16.671  10.468  1.00  0.00      A   
ATOM   2490 HD23 LEU   154       6.661 -18.061  11.265  1.00  0.00      A   
ATOM   2491  C   LEU   154       5.778 -15.994  15.726  1.00 44.36      A   
ATOM   2492  O   LEU   154       6.385 -16.935  16.253  1.00 44.36      A   
ATOM   2493  N   GLY   155       5.913 -14.753  16.228  1.00 50.81      A   
ATOM   2494  HN  GLY   155       5.398 -14.007  15.803  1.00  0.00      A   
ATOM   2495  CA  GLY   155       6.706 -14.494  17.415  1.00 50.81      A   
ATOM   2496  HA1 GLY   155       7.335 -15.339  17.634  1.00  0.00      A   
ATOM   2497  HA2 GLY   155       6.010 -14.283  18.211  1.00  0.00      A   
ATOM   2498  C   GLY   155       7.649 -13.344  17.379  1.00 50.81      A   
ATOM   2499  O   GLY   155       8.298 -13.106  18.388  1.00 50.81      A   
ATOM   2500  N   TRP   156       7.767 -12.582  16.279  1.00 48.20      A   
ATOM   2501  HN  TRP   156       7.291 -12.799  15.423  1.00  0.00      A   
ATOM   2502  CA  TRP   156       8.515 -11.327  16.308  1.00 48.20      A   
ATOM   2503  HA  TRP   156       9.386 -11.459  16.939  1.00  0.00      A   
ATOM   2504  CB  TRP   156       9.023 -10.961  14.890  1.00 48.20      A   
ATOM   2505  HB1 TRP   156       9.404 -11.888  14.409  1.00  0.00      A   
ATOM   2506  HB2 TRP   156       8.185 -10.592  14.262  1.00  0.00      A   
ATOM   2507  CG  TRP   156      10.163  -9.950  14.813  1.00 48.20      A   
ATOM   2508  CD1 TRP   156      10.731  -9.170  15.789  1.00 48.20      A   
ATOM   2509  HD1 TRP   156      10.433  -9.141  16.828  1.00  0.00      A   
ATOM   2510  NE1 TRP   156      11.757  -8.426  15.254  1.00 48.20      A   
ATOM   2511  HE1 TRP   156      12.378  -7.807  15.717  1.00  0.00      A   
ATOM   2512  CE2 TRP   156      11.875  -8.713  13.922  1.00 48.20      A   
ATOM   2513  CD2 TRP   156      10.893  -9.673  13.603  1.00 48.20      A   
ATOM   2514  CE3 TRP   156      10.783 -10.172  12.309  1.00 48.20      A   
ATOM   2515  HE3 TRP   156      10.051 -10.917  12.053  1.00  0.00      A   
ATOM   2516  CZ3 TRP   156      11.663  -9.682  11.331  1.00 48.20      A   
ATOM   2517  HZ3 TRP   156      11.596 -10.047  10.318  1.00  0.00      A   
ATOM   2518  CZ2 TRP   156      12.750  -8.235  12.958  1.00 48.20      A   
ATOM   2519  HZ2 TRP   156      13.505  -7.506  13.208  1.00  0.00      A   
ATOM   2520  CH2 TRP   156      12.635  -8.722  11.648  1.00 48.20      A   
ATOM   2521  HH2 TRP   156      13.309  -8.365  10.881  1.00  0.00      A   
ATOM   2522  C   TRP   156       7.680 -10.196  16.932  1.00 48.20      A   
ATOM   2523  O   TRP   156       7.386  -9.168  16.329  1.00 48.20      A   
ATOM   2524  N   ASN   157       7.247 -10.398  18.184  1.00 58.01      A   
ATOM   2525  HN  ASN   157       7.572 -11.207  18.677  1.00  0.00      A   
ATOM   2526  CA  ASN   157       6.457  -9.471  18.956  1.00 58.01      A   
ATOM   2527  HA  ASN   157       6.407  -8.520  18.441  1.00  0.00      A   
ATOM   2528  CB  ASN   157       5.001  -9.969  19.200  1.00 58.01      A   
ATOM   2529  HB1 ASN   157       4.472  -9.259  19.869  1.00  0.00      A   
ATOM   2530  HB2 ASN   157       4.473  -9.972  18.224  1.00  0.00      A   
ATOM   2531  CG  ASN   157       4.916 -11.359  19.831  1.00 58.01      A   
ATOM   2532  OD1 ASN   157       5.260 -11.610  20.978  1.00 58.01      A   
ATOM   2533  ND2 ASN   157       4.374 -12.336  19.070  1.00 58.01      A   
ATOM   2534 HD21 ASN   157       4.230 -13.217  19.505  1.00  0.00      A   
ATOM   2535 HD22 ASN   157       4.163 -12.163  18.103  1.00  0.00      A   
ATOM   2536  C   ASN   157       7.226  -9.216  20.233  1.00 58.01      A   
ATOM   2537  O   ASN   157       7.954 -10.089  20.707  1.00 58.01      A   
ATOM   2538  N   CYS   158       7.128  -7.997  20.792  1.00 65.62      A   
ATOM   2539  HN  CYS   158       6.447  -7.339  20.471  1.00  0.00      A   
ATOM   2540  CA  CYS   158       8.029  -7.551  21.846  1.00 65.62      A   
ATOM   2541  HA  CYS   158       9.040  -7.662  21.472  1.00  0.00      A   
ATOM   2542  CB  CYS   158       7.806  -6.058  22.153  1.00 65.62      A   
ATOM   2543  HB1 CYS   158       7.834  -5.498  21.192  1.00  0.00      A   
ATOM   2544  HB2 CYS   158       6.796  -5.905  22.595  1.00  0.00      A   
ATOM   2545  SG  CYS   158       9.099  -5.402  23.250  1.00 65.62      A   
ATOM   2546  HG1 CYS   158       8.952  -4.127  22.901  1.00  0.00      A   
ATOM   2547  C   CYS   158       7.951  -8.396  23.115  1.00 65.62      A   
ATOM   2548  O   CYS   158       8.967  -8.799  23.670  1.00 65.62      A   
ATOM   2549  N   GLU   159       6.726  -8.759  23.525  1.00 67.15      A   
ATOM   2550  HN  GLU   159       5.935  -8.248  23.180  1.00  0.00      A   
ATOM   2551  CA  GLU   159       6.356  -9.797  24.476  1.00 67.15      A   
ATOM   2552  HA  GLU   159       6.331  -9.339  25.454  1.00  0.00      A   
ATOM   2553  CB  GLU   159       4.945 -10.342  24.095  1.00 67.15      A   
ATOM   2554  HB1 GLU   159       5.014 -11.316  23.562  1.00  0.00      A   
ATOM   2555  HB2 GLU   159       4.368 -10.546  25.021  1.00  0.00      A   
ATOM   2556  CG  GLU   159       4.132  -9.453  23.132  1.00 67.15      A   
ATOM   2557  HG1 GLU   159       4.696  -9.173  22.220  1.00  0.00      A   
ATOM   2558  HG2 GLU   159       3.273 -10.033  22.768  1.00  0.00      A   
ATOM   2559  CD  GLU   159       3.606  -8.224  23.826  1.00 67.15      A   
ATOM   2560  OE1 GLU   159       2.546  -8.337  24.498  1.00 67.15      A   
ATOM   2561  OE2 GLU   159       4.227  -7.159  23.646  1.00 67.15      A   
ATOM   2562  C   GLU   159       7.251 -11.028  24.553  1.00 67.15      A   
ATOM   2563  O   GLU   159       7.638 -11.485  25.625  1.00 67.15      A   
ATOM   2564  N   LYS   160       7.555 -11.624  23.386  1.00 64.39      A   
ATOM   2565  HN  LYS   160       7.248 -11.202  22.531  1.00  0.00      A   
ATOM   2566  CA  LYS   160       8.295 -12.861  23.298  1.00 64.39      A   
ATOM   2567  HA  LYS   160       8.058 -13.475  24.156  1.00  0.00      A   
ATOM   2568  CB  LYS   160       7.873 -13.590  22.000  1.00 64.39      A   
ATOM   2569  HB1 LYS   160       6.762 -13.544  21.935  1.00  0.00      A   
ATOM   2570  HB2 LYS   160       8.270 -13.029  21.122  1.00  0.00      A   
ATOM   2571  CG  LYS   160       8.308 -15.063  21.943  1.00 64.39      A   
ATOM   2572  HG1 LYS   160       9.411 -15.119  22.098  1.00  0.00      A   
ATOM   2573  HG2 LYS   160       7.823 -15.606  22.786  1.00  0.00      A   
ATOM   2574  CD  LYS   160       7.946 -15.706  20.597  1.00 64.39      A   
ATOM   2575  HD1 LYS   160       6.854 -15.566  20.429  1.00  0.00      A   
ATOM   2576  HD2 LYS   160       8.494 -15.130  19.816  1.00  0.00      A   
ATOM   2577  CE  LYS   160       8.313 -17.188  20.499  1.00 64.39      A   
ATOM   2578  HE1 LYS   160       9.394 -17.330  20.719  1.00  0.00      A   
ATOM   2579  HE2 LYS   160       7.716 -17.783  21.225  1.00  0.00      A   
ATOM   2580  NZ  LYS   160       8.042 -17.694  19.131  1.00 64.39      A   
ATOM   2581  HZ1 LYS   160       8.268 -18.706  19.072  1.00  0.00      A   
ATOM   2582  HZ2 LYS   160       7.043 -17.555  18.872  1.00  0.00      A   
ATOM   2583  HZ3 LYS   160       8.629 -17.178  18.445  1.00  0.00      A   
ATOM   2584  C   LYS   160       9.800 -12.647  23.305  1.00 64.39      A   
ATOM   2585  O   LYS   160      10.559 -13.499  23.762  1.00 64.39      A   
ATOM   2586  N   LEU   161      10.261 -11.500  22.775  1.00 68.40      A   
ATOM   2587  HN  LEU   161       9.621 -10.838  22.390  1.00  0.00      A   
ATOM   2588  CA  LEU   161      11.664 -11.125  22.751  1.00 68.40      A   
ATOM   2589  HA  LEU   161      12.265 -12.010  22.589  1.00  0.00      A   
ATOM   2590  CB  LEU   161      11.955 -10.122  21.601  1.00 68.40      A   
ATOM   2591  HB1 LEU   161      11.146  -9.363  21.544  1.00  0.00      A   
ATOM   2592  HB2 LEU   161      12.899  -9.576  21.832  1.00  0.00      A   
ATOM   2593  CG  LEU   161      12.168 -10.765  20.208  1.00 68.40      A   
ATOM   2594  HG  LEU   161      12.959 -11.545  20.316  1.00  0.00      A   
ATOM   2595  CD1 LEU   161      10.915 -11.428  19.618  1.00 68.40      A   
ATOM   2596 HD11 LEU   161      11.133 -11.817  18.601  1.00  0.00      A   
ATOM   2597 HD12 LEU   161      10.572 -12.270  20.251  1.00  0.00      A   
ATOM   2598 HD13 LEU   161      10.097 -10.682  19.540  1.00  0.00      A   
ATOM   2599  CD2 LEU   161      12.689  -9.709  19.224  1.00 68.40      A   
ATOM   2600 HD21 LEU   161      12.889 -10.150  18.225  1.00  0.00      A   
ATOM   2601 HD22 LEU   161      11.945  -8.891  19.109  1.00  0.00      A   
ATOM   2602 HD23 LEU   161      13.629  -9.252  19.601  1.00  0.00      A   
ATOM   2603  C   LEU   161      12.138 -10.549  24.084  1.00 68.40      A   
ATOM   2604  O   LEU   161      13.280 -10.770  24.482  1.00 68.40      A   
ATOM   2605  N   GLN   162      11.259  -9.805  24.791  1.00 73.49      A   
ATOM   2606  HN  GLN   162      10.342  -9.666  24.407  1.00  0.00      A   
ATOM   2607  CA  GLN   162      11.537  -9.081  26.024  1.00 73.49      A   
ATOM   2608  HA  GLN   162      10.583  -8.677  26.331  1.00  0.00      A   
ATOM   2609  CB  GLN   162      12.003 -10.014  27.166  1.00 73.49      A   
ATOM   2610  HB1 GLN   162      11.392 -10.942  27.085  1.00  0.00      A   
ATOM   2611  HB2 GLN   162      13.068 -10.286  26.987  1.00  0.00      A   
ATOM   2612  CG  GLN   162      11.825  -9.422  28.586  1.00  0.00      A   
ATOM   2613  HG1 GLN   162      12.467  -8.524  28.706  1.00  0.00      A   
ATOM   2614  HG2 GLN   162      10.768  -9.115  28.734  1.00  0.00      A   
ATOM   2615  CD  GLN   162      12.174 -10.399  29.712  1.00  0.00      A   
ATOM   2616  OE1 GLN   162      11.985 -10.115  30.894  1.00  0.00      A   
ATOM   2617  NE2 GLN   162      12.693 -11.596  29.363  1.00  0.00      A   
ATOM   2618 HE21 GLN   162      12.907 -12.223  30.102  1.00  0.00      A   
ATOM   2619 HE22 GLN   162      12.828 -11.797  28.397  1.00  0.00      A   
ATOM   2620  C   GLN   162      12.429  -7.866  25.780  1.00 73.49      A   
ATOM   2621  O   GLN   162      13.478  -7.662  26.389  1.00 73.49      A   
ATOM   2622  N   SER   163      11.997  -7.045  24.809  1.00 69.54      A   
ATOM   2623  HN  SER   163      11.094  -7.203  24.422  1.00  0.00      A   
ATOM   2624  CA  SER   163      12.789  -6.018  24.154  1.00 69.54      A   
ATOM   2625  HA  SER   163      13.803  -6.033  24.525  1.00  0.00      A   
ATOM   2626  CB  SER   163      12.780  -6.352  22.635  1.00 69.54      A   
ATOM   2627  HB1 SER   163      13.094  -7.412  22.521  1.00  0.00      A   
ATOM   2628  HB2 SER   163      11.740  -6.284  22.243  1.00  0.00      A   
ATOM   2629  OG  SER   163      13.636  -5.562  21.808  1.00 69.54      A   
ATOM   2630  HG1 SER   163      13.319  -5.778  20.894  1.00  0.00      A   
ATOM   2631  C   SER   163      12.212  -4.629  24.420  1.00 69.54      A   
ATOM   2632  O   SER   163      11.634  -4.354  25.472  1.00 69.54      A   
ATOM   2633  N   VAL   164      12.348  -3.704  23.459  1.00 68.58      A   
ATOM   2634  HN  VAL   164      12.843  -3.967  22.625  1.00  0.00      A   
ATOM   2635  CA  VAL   164      11.763  -2.376  23.480  1.00 68.58      A   
ATOM   2636  HA  VAL   164      11.500  -2.124  24.497  1.00  0.00      A   
ATOM   2637  CB  VAL   164      12.722  -1.296  22.986  1.00 68.58      A   
ATOM   2638  HB  VAL   164      12.162  -0.350  22.777  1.00  0.00      A   
ATOM   2639  CG1 VAL   164      13.756  -0.997  24.089  1.00 68.58      A   
ATOM   2640 HG11 VAL   164      14.463  -0.218  23.728  1.00  0.00      A   
ATOM   2641 HG12 VAL   164      13.255  -0.624  25.006  1.00  0.00      A   
ATOM   2642 HG13 VAL   164      14.334  -1.911  24.338  1.00  0.00      A   
ATOM   2643  CG2 VAL   164      13.426  -1.722  21.682  1.00 68.58      A   
ATOM   2644 HG21 VAL   164      14.017  -0.863  21.291  1.00  0.00      A   
ATOM   2645 HG22 VAL   164      14.114  -2.575  21.842  1.00  0.00      A   
ATOM   2646 HG23 VAL   164      12.686  -1.987  20.899  1.00  0.00      A   
ATOM   2647  C   VAL   164      10.463  -2.341  22.679  1.00 68.58      A   
ATOM   2648  O   VAL   164      10.360  -2.793  21.539  1.00 68.58      A   
ATOM   2649  N   CYS   165       9.383  -1.823  23.299  1.00 70.11      A   
ATOM   2650  HN  CYS   165       9.461  -1.496  24.231  1.00  0.00      A   
ATOM   2651  CA  CYS   165       8.135  -1.536  22.610  1.00 70.11      A   
ATOM   2652  HA  CYS   165       8.017  -2.175  21.744  1.00  0.00      A   
ATOM   2653  CB  CYS   165       6.880  -1.615  23.531  1.00 70.11      A   
ATOM   2654  HB1 CYS   165       7.057  -0.970  24.420  1.00  0.00      A   
ATOM   2655  HB2 CYS   165       6.010  -1.185  22.985  1.00  0.00      A   
ATOM   2656  SG  CYS   165       6.443  -3.294  24.073  1.00 70.11      A   
ATOM   2657  HG1 CYS   165       5.515  -2.936  24.950  1.00  0.00      A   
ATOM   2658  C   CYS   165       8.172  -0.101  22.146  1.00 70.11      A   
ATOM   2659  O   CYS   165       8.356   0.804  22.962  1.00 70.11      A   
ATOM   2660  N   SER   166       7.958   0.149  20.841  1.00 66.01      A   
ATOM   2661  HN  SER   166       7.845  -0.581  20.172  1.00  0.00      A   
ATOM   2662  CA  SER   166       7.814   1.509  20.351  1.00 66.01      A   
ATOM   2663  HA  SER   166       8.677   2.034  20.739  1.00  0.00      A   
ATOM   2664  CB  SER   166       7.936   1.702  18.819  1.00 66.01      A   
ATOM   2665  HB1 SER   166       8.278   2.748  18.645  1.00  0.00      A   
ATOM   2666  HB2 SER   166       8.733   1.029  18.432  1.00  0.00      A   
ATOM   2667  OG  SER   166       6.730   1.507  18.075  1.00 66.01      A   
ATOM   2668  HG1 SER   166       6.889   2.062  17.287  1.00  0.00      A   
ATOM   2669  C   SER   166       6.613   2.252  20.910  1.00 66.01      A   
ATOM   2670  O   SER   166       5.609   1.684  21.345  1.00 66.01      A   
ATOM   2671  N   ASP   167       6.713   3.589  20.981  1.00 66.74      A   
ATOM   2672  HN  ASP   167       7.480   4.056  20.541  1.00  0.00      A   
ATOM   2673  CA  ASP   167       5.697   4.390  21.620  1.00 66.74      A   
ATOM   2674  HA  ASP   167       5.346   3.870  22.502  1.00  0.00      A   
ATOM   2675  CB  ASP   167       6.389   5.710  22.038  1.00 66.74      A   
ATOM   2676  HB1 ASP   167       7.317   5.432  22.575  1.00  0.00      A   
ATOM   2677  HB2 ASP   167       6.695   6.274  21.136  1.00  0.00      A   
ATOM   2678  CG  ASP   167       5.504   6.562  22.918  1.00 66.74      A   
ATOM   2679  OD1 ASP   167       4.737   7.391  22.382  1.00 66.74      A   
ATOM   2680  OD2 ASP   167       5.584   6.430  24.168  1.00 66.74      A   
ATOM   2681  C   ASP   167       4.489   4.582  20.702  1.00 66.74      A   
ATOM   2682  O   ASP   167       3.362   4.834  21.142  1.00 66.74      A   
ATOM   2683  N   ILE   168       4.692   4.448  19.382  1.00 61.42      A   
ATOM   2684  HN  ILE   168       5.622   4.309  19.024  1.00  0.00      A   
ATOM   2685  CA  ILE   168       3.630   4.528  18.403  1.00 61.42      A   
ATOM   2686  HA  ILE   168       2.976   5.320  18.734  1.00  0.00      A   
ATOM   2687  CB  ILE   168       4.204   4.996  17.073  1.00 61.42      A   
ATOM   2688  HB  ILE   168       5.139   5.563  17.315  1.00  0.00      A   
ATOM   2689  CG2 ILE   168       4.620   3.836  16.153  1.00 61.42      A   
ATOM   2690 HG21 ILE   168       5.207   4.218  15.292  1.00  0.00      A   
ATOM   2691 HG22 ILE   168       5.277   3.129  16.701  1.00  0.00      A   
ATOM   2692 HG23 ILE   168       3.732   3.295  15.775  1.00  0.00      A   
ATOM   2693  CG1 ILE   168       3.261   5.987  16.369  1.00 61.42      A   
ATOM   2694 HG11 ILE   168       2.409   5.430  15.920  1.00  0.00      A   
ATOM   2695 HG12 ILE   168       2.852   6.698  17.118  1.00  0.00      A   
ATOM   2696  CD  ILE   168       4.007   6.787  15.301  1.00  0.00      A   
ATOM   2697  HD1 ILE   168       3.368   7.602  14.910  1.00  0.00      A   
ATOM   2698  HD2 ILE   168       4.931   7.237  15.726  1.00  0.00      A   
ATOM   2699  HD3 ILE   168       4.303   6.131  14.455  1.00  0.00      A   
ATOM   2700  C   ILE   168       2.722   3.298  18.323  1.00 61.42      A   
ATOM   2701  O   ILE   168       1.502   3.447  18.244  1.00 61.42      A   
ATOM   2702  N   PHE   169       3.267   2.059  18.384  1.00 60.80      A   
ATOM   2703  HN  PHE   169       4.258   1.941  18.490  1.00  0.00      A   
ATOM   2704  CA  PHE   169       2.470   0.842  18.292  1.00 60.80      A   
ATOM   2705  HA  PHE   169       1.429   1.078  18.419  1.00  0.00      A   
ATOM   2706  CB  PHE   169       2.636   0.136  16.911  1.00 60.80      A   
ATOM   2707  HB1 PHE   169       3.720   0.050  16.675  1.00  0.00      A   
ATOM   2708  HB2 PHE   169       2.201  -0.886  16.941  1.00  0.00      A   
ATOM   2709  CG  PHE   169       1.935   0.870  15.796  1.00 60.80      A   
ATOM   2710  CD1 PHE   169       0.560   1.160  15.872  1.00 60.80      A   
ATOM   2711  HD1 PHE   169      -0.005   0.865  16.743  1.00  0.00      A   
ATOM   2712  CE1 PHE   169      -0.088   1.844  14.835  1.00 60.80      A   
ATOM   2713  HE1 PHE   169      -1.140   2.076  14.918  1.00  0.00      A   
ATOM   2714  CZ  PHE   169       0.632   2.239  13.702  1.00 60.80      A   
ATOM   2715  HZ  PHE   169       0.138   2.782  12.910  1.00  0.00      A   
ATOM   2716  CD2 PHE   169       2.637   1.245  14.638  1.00 60.80      A   
ATOM   2717  HD2 PHE   169       3.693   1.023  14.565  1.00  0.00      A   
ATOM   2718  CE2 PHE   169       1.995   1.935  13.601  1.00 60.80      A   
ATOM   2719  HE2 PHE   169       2.554   2.240  12.731  1.00  0.00      A   
ATOM   2720  C   PHE   169       2.853  -0.172  19.374  1.00 60.80      A   
ATOM   2721  O   PHE   169       3.878  -0.839  19.226  1.00 60.80      A   
ATOM   2722  N   PRO   170       2.084  -0.389  20.449  1.00 60.68      A   
ATOM   2723  CD  PRO   170       0.965   0.454  20.877  1.00 60.68      A   
ATOM   2724  HD1 PRO   170       1.376   1.356  21.383  1.00  0.00      A   
ATOM   2725  HD2 PRO   170       0.304   0.757  20.037  1.00  0.00      A   
ATOM   2726  CA  PRO   170       2.363  -1.448  21.419  1.00 60.68      A   
ATOM   2727  HA  PRO   170       3.361  -1.275  21.797  1.00  0.00      A   
ATOM   2728  CB  PRO   170       1.287  -1.271  22.511  1.00 60.68      A   
ATOM   2729  HB1 PRO   170       1.729  -0.708  23.363  1.00  0.00      A   
ATOM   2730  HB2 PRO   170       0.883  -2.231  22.897  1.00  0.00      A   
ATOM   2731  CG  PRO   170       0.192  -0.418  21.864  1.00 60.68      A   
ATOM   2732  HG1 PRO   170      -0.375   0.177  22.610  1.00  0.00      A   
ATOM   2733  HG2 PRO   170      -0.510  -1.075  21.305  1.00  0.00      A   
ATOM   2734  C   PRO   170       2.375  -2.858  20.840  1.00 60.68      A   
ATOM   2735  O   PRO   170       1.862  -3.101  19.751  1.00 60.68      A   
ATOM   2736  N   HSD   171       3.002  -3.800  21.569  1.00 58.26      A   
ATOM   2737  HN  HSD   171       3.371  -3.541  22.457  1.00  0.00      A   
ATOM   2738  CA  HSD   171       3.149  -5.210  21.235  1.00 58.26      A   
ATOM   2739  HA  HSD   171       3.510  -5.667  22.137  1.00  0.00      A   
ATOM   2740  CB  HSD   171       1.827  -5.932  20.850  1.00 58.26      A   
ATOM   2741  HB1 HSD   171       1.462  -5.527  19.881  1.00  0.00      A   
ATOM   2742  HB2 HSD   171       2.028  -7.015  20.712  1.00  0.00      A   
ATOM   2743  ND1 HSD   171      -0.586  -5.513  21.513  1.00 58.26      A   
ATOM   2744  HD1 HSD   171      -0.873  -5.072  20.662  1.00  0.00      A   
ATOM   2745  CG  HSD   171       0.710  -5.834  21.856  1.00 58.26      A   
ATOM   2746  CE1 HSD   171      -1.348  -5.694  22.620  1.00 58.26      A   
ATOM   2747  HE1 HSD   171      -2.416  -5.475  22.666  1.00  0.00      A   
ATOM   2748  NE2 HSD   171      -0.635  -6.122  23.638  1.00 58.26      A   
ATOM   2749  CD2 HSD   171       0.668  -6.184  23.171  1.00 58.26      A   
ATOM   2750  HD2 HSD   171       1.474  -6.438  23.842  1.00  0.00      A   
ATOM   2751  C   HSD   171       4.193  -5.538  20.172  1.00 58.26      A   
ATOM   2752  O   HSD   171       4.495  -6.705  19.922  1.00 58.26      A   
ATOM   2753  N   ILE   172       4.795  -4.533  19.513  1.00 54.65      A   
ATOM   2754  HN  ILE   172       4.583  -3.580  19.728  1.00  0.00      A   
ATOM   2755  CA  ILE   172       5.660  -4.746  18.362  1.00 54.65      A   
ATOM   2756  HA  ILE   172       5.762  -5.804  18.165  1.00  0.00      A   
ATOM   2757  CB  ILE   172       5.088  -4.112  17.091  1.00 54.65      A   
ATOM   2758  HB  ILE   172       5.059  -3.003  17.220  1.00  0.00      A   
ATOM   2759  CG2 ILE   172       5.983  -4.462  15.880  1.00 54.65      A   
ATOM   2760 HG21 ILE   172       5.591  -3.983  14.960  1.00  0.00      A   
ATOM   2761 HG22 ILE   172       7.017  -4.085  16.021  1.00  0.00      A   
ATOM   2762 HG23 ILE   172       6.023  -5.560  15.719  1.00  0.00      A   
ATOM   2763  CG1 ILE   172       3.640  -4.613  16.863  1.00 54.65      A   
ATOM   2764 HG11 ILE   172       3.660  -5.724  16.827  1.00  0.00      A   
ATOM   2765 HG12 ILE   172       3.008  -4.314  17.731  1.00  0.00      A   
ATOM   2766  CD  ILE   172       2.972  -4.078  15.594  1.00  0.00      A   
ATOM   2767  HD1 ILE   172       1.909  -4.402  15.552  1.00  0.00      A   
ATOM   2768  HD2 ILE   172       3.000  -2.966  15.587  1.00  0.00      A   
ATOM   2769  HD3 ILE   172       3.483  -4.453  14.682  1.00  0.00      A   
ATOM   2770  C   ILE   172       7.055  -4.226  18.667  1.00 54.65      A   
ATOM   2771  O   ILE   172       7.240  -3.137  19.198  1.00 54.65      A   
ATOM   2772  N   ASP   173       8.076  -5.055  18.378  1.00 57.54      A   
ATOM   2773  HN  ASP   173       7.910  -5.941  17.967  1.00  0.00      A   
ATOM   2774  CA  ASP   173       9.477  -4.718  18.485  1.00 57.54      A   
ATOM   2775  HA  ASP   173       9.638  -4.268  19.459  1.00  0.00      A   
ATOM   2776  CB  ASP   173      10.245  -6.069  18.406  1.00 57.54      A   
ATOM   2777  HB1 ASP   173       9.837  -6.756  19.178  1.00  0.00      A   
ATOM   2778  HB2 ASP   173      10.105  -6.529  17.407  1.00  0.00      A   
ATOM   2779  CG  ASP   173      11.731  -5.933  18.666  1.00 57.54      A   
ATOM   2780  OD1 ASP   173      12.217  -6.421  19.702  1.00 57.54      A   
ATOM   2781  OD2 ASP   173      12.423  -5.352  17.790  1.00 57.54      A   
ATOM   2782  C   ASP   173       9.920  -3.687  17.425  1.00 57.54      A   
ATOM   2783  O   ASP   173       9.509  -3.736  16.260  1.00 57.54      A   
ATOM   2784  N   GLU   174      10.816  -2.755  17.805  1.00 55.00      A   
ATOM   2785  HN  GLU   174      11.134  -2.731  18.750  1.00  0.00      A   
ATOM   2786  CA  GLU   174      11.418  -1.749  16.945  1.00 55.00      A   
ATOM   2787  HA  GLU   174      10.623  -1.142  16.543  1.00  0.00      A   
ATOM   2788  CB  GLU   174      12.359  -0.837  17.767  1.00 55.00      A   
ATOM   2789  HB1 GLU   174      13.070  -1.457  18.356  1.00  0.00      A   
ATOM   2790  HB2 GLU   174      12.958  -0.190  17.080  1.00  0.00      A   
ATOM   2791  CG  GLU   174      11.593   0.111  18.724  1.00 55.00      A   
ATOM   2792  HG1 GLU   174      10.902   0.748  18.138  1.00  0.00      A   
ATOM   2793  HG2 GLU   174      11.009  -0.450  19.479  1.00  0.00      A   
ATOM   2794  CD  GLU   174      12.527   1.060  19.468  1.00 55.00      A   
ATOM   2795  OE1 GLU   174      13.419   1.645  18.806  1.00 55.00      A   
ATOM   2796  OE2 GLU   174      12.340   1.211  20.703  1.00 55.00      A   
ATOM   2797  C   GLU   174      12.179  -2.316  15.748  1.00 55.00      A   
ATOM   2798  O   GLU   174      12.180  -1.762  14.647  1.00 55.00      A   
ATOM   2799  N   THR   175      12.832  -3.479  15.897  1.00 47.66      A   
ATOM   2800  HN  THR   175      12.759  -3.982  16.776  1.00  0.00      A   
ATOM   2801  CA  THR   175      13.557  -4.153  14.823  1.00 47.66      A   
ATOM   2802  HA  THR   175      14.234  -3.425  14.400  1.00  0.00      A   
ATOM   2803  CB  THR   175      14.437  -5.313  15.284  1.00 47.66      A   
ATOM   2804  HB  THR   175      15.005  -5.712  14.420  1.00  0.00      A   
ATOM   2805  OG1 THR   175      13.705  -6.386  15.840  1.00 47.66      A   
ATOM   2806  HG1 THR   175      13.290  -6.001  16.655  1.00  0.00      A   
ATOM   2807  CG2 THR   175      15.435  -4.859  16.354  1.00 47.66      A   
ATOM   2808 HG21 THR   175      16.123  -5.699  16.617  1.00  0.00      A   
ATOM   2809 HG22 THR   175      16.019  -3.989  15.990  1.00  0.00      A   
ATOM   2810 HG23 THR   175      14.885  -4.536  17.265  1.00  0.00      A   
ATOM   2811  C   THR   175      12.672  -4.596  13.664  1.00 47.66      A   
ATOM   2812  O   THR   175      13.069  -4.502  12.502  1.00 47.66      A   
ATOM   2813  N   TYR   176      11.423  -5.047  13.933  1.00 39.12      A   
ATOM   2814  HN  TYR   176      11.143  -5.152  14.886  1.00  0.00      A   
ATOM   2815  CA  TYR   176      10.423  -5.308  12.902  1.00 39.12      A   
ATOM   2816  HA  TYR   176      10.870  -5.979  12.181  1.00  0.00      A   
ATOM   2817  CB  TYR   176       9.151  -5.995  13.494  1.00 39.12      A   
ATOM   2818  HB1 TYR   176       9.438  -6.970  13.948  1.00  0.00      A   
ATOM   2819  HB2 TYR   176       8.707  -5.354  14.287  1.00  0.00      A   
ATOM   2820  CG  TYR   176       8.103  -6.264  12.430  1.00 39.12      A   
ATOM   2821  CD1 TYR   176       8.277  -7.295  11.491  1.00 39.12      A   
ATOM   2822  HD1 TYR   176       9.137  -7.944  11.565  1.00  0.00      A   
ATOM   2823  CE1 TYR   176       7.367  -7.456  10.434  1.00 39.12      A   
ATOM   2824  HE1 TYR   176       7.511  -8.237   9.701  1.00  0.00      A   
ATOM   2825  CZ  TYR   176       6.274  -6.591  10.307  1.00 39.12      A   
ATOM   2826  OH  TYR   176       5.398  -6.737   9.213  1.00 39.12      A   
ATOM   2827  HH  TYR   176       4.676  -6.110   9.302  1.00  0.00      A   
ATOM   2828  CD2 TYR   176       6.988  -5.414  12.303  1.00 39.12      A   
ATOM   2829  HD2 TYR   176       6.861  -4.602  13.002  1.00  0.00      A   
ATOM   2830  CE2 TYR   176       6.076  -5.574  11.247  1.00 39.12      A   
ATOM   2831  HE2 TYR   176       5.242  -4.897  11.147  1.00  0.00      A   
ATOM   2832  C   TYR   176      10.056  -4.034  12.136  1.00 39.12      A   
ATOM   2833  O   TYR   176      10.007  -4.032  10.905  1.00 39.12      A   
ATOM   2834  N   LEU   177       9.847  -2.896  12.839  1.00 44.39      A   
ATOM   2835  HN  LEU   177       9.907  -2.904  13.838  1.00  0.00      A   
ATOM   2836  CA  LEU   177       9.596  -1.606  12.206  1.00 44.39      A   
ATOM   2837  HA  LEU   177       8.742  -1.705  11.552  1.00  0.00      A   
ATOM   2838  CB  LEU   177       9.329  -0.474  13.238  1.00 44.39      A   
ATOM   2839  HB1 LEU   177      10.029  -0.572  14.095  1.00  0.00      A   
ATOM   2840  HB2 LEU   177       9.543   0.513  12.762  1.00  0.00      A   
ATOM   2841  CG  LEU   177       7.886  -0.371  13.775  1.00 44.39      A   
ATOM   2842  HG  LEU   177       7.187  -0.383  12.906  1.00  0.00      A   
ATOM   2843  CD1 LEU   177       7.512  -1.516  14.722  1.00 44.39      A   
ATOM   2844 HD11 LEU   177       6.488  -1.364  15.125  1.00  0.00      A   
ATOM   2845 HD12 LEU   177       7.552  -2.498  14.210  1.00  0.00      A   
ATOM   2846 HD13 LEU   177       8.212  -1.540  15.587  1.00  0.00      A   
ATOM   2847  CD2 LEU   177       7.708   0.969  14.503  1.00 44.39      A   
ATOM   2848 HD21 LEU   177       6.669   1.088  14.874  1.00  0.00      A   
ATOM   2849 HD22 LEU   177       8.390   1.028  15.380  1.00  0.00      A   
ATOM   2850 HD23 LEU   177       7.944   1.825  13.836  1.00  0.00      A   
ATOM   2851  C   LEU   177      10.762  -1.169  11.330  1.00 44.39      A   
ATOM   2852  O   LEU   177      10.570  -0.792  10.175  1.00 44.39      A   
ATOM   2853  N   MET   178      12.003  -1.280  11.845  1.00 45.37      A   
ATOM   2854  HN  MET   178      12.101  -1.549  12.810  1.00  0.00      A   
ATOM   2855  CA  MET   178      13.228  -0.974  11.128  1.00 45.37      A   
ATOM   2856  HA  MET   178      13.157   0.051  10.797  1.00  0.00      A   
ATOM   2857  CB  MET   178      14.435  -1.101  12.090  1.00 45.37      A   
ATOM   2858  HB1 MET   178      14.237  -0.455  12.976  1.00  0.00      A   
ATOM   2859  HB2 MET   178      14.490  -2.146  12.467  1.00  0.00      A   
ATOM   2860  CG  MET   178      15.805  -0.714  11.489  1.00 45.37      A   
ATOM   2861  HG1 MET   178      16.553  -0.717  12.314  1.00  0.00      A   
ATOM   2862  HG2 MET   178      16.110  -1.513  10.778  1.00  0.00      A   
ATOM   2863  SD  MET   178      15.866   0.889  10.623  1.00 45.37      A   
ATOM   2864  CE  MET   178      15.475   1.940  12.049  1.00 45.37      A   
ATOM   2865  HE1 MET   178      15.490   3.015  11.766  1.00  0.00      A   
ATOM   2866  HE2 MET   178      14.464   1.722  12.453  1.00  0.00      A   
ATOM   2867  HE3 MET   178      16.206   1.802  12.875  1.00  0.00      A   
ATOM   2868  C   MET   178      13.444  -1.832   9.884  1.00 45.37      A   
ATOM   2869  O   MET   178      13.770  -1.333   8.807  1.00 45.37      A   
ATOM   2870  N   PHE   179      13.208  -3.156   9.977  1.00 36.41      A   
ATOM   2871  HN  PHE   179      12.978  -3.564  10.866  1.00  0.00      A   
ATOM   2872  CA  PHE   179      13.244  -4.051   8.833  1.00 36.41      A   
ATOM   2873  HA  PHE   179      14.212  -3.955   8.360  1.00  0.00      A   
ATOM   2874  CB  PHE   179      13.036  -5.509   9.343  1.00 36.41      A   
ATOM   2875  HB1 PHE   179      13.849  -5.771  10.053  1.00  0.00      A   
ATOM   2876  HB2 PHE   179      12.074  -5.575   9.896  1.00  0.00      A   
ATOM   2877  CG  PHE   179      13.038  -6.542   8.243  1.00 36.41      A   
ATOM   2878  CD1 PHE   179      14.151  -6.692   7.400  1.00 36.41      A   
ATOM   2879  HD1 PHE   179      15.025  -6.077   7.549  1.00  0.00      A   
ATOM   2880  CE1 PHE   179      14.131  -7.624   6.353  1.00 36.41      A   
ATOM   2881  HE1 PHE   179      14.989  -7.725   5.704  1.00  0.00      A   
ATOM   2882  CZ  PHE   179      12.995  -8.416   6.143  1.00 36.41      A   
ATOM   2883  HZ  PHE   179      12.977  -9.132   5.334  1.00  0.00      A   
ATOM   2884  CD2 PHE   179      11.905  -7.344   8.025  1.00 36.41      A   
ATOM   2885  HD2 PHE   179      11.039  -7.229   8.661  1.00  0.00      A   
ATOM   2886  CE2 PHE   179      11.881  -8.277   6.980  1.00 36.41      A   
ATOM   2887  HE2 PHE   179      11.001  -8.884   6.817  1.00  0.00      A   
ATOM   2888  C   PHE   179      12.198  -3.698   7.775  1.00 36.41      A   
ATOM   2889  O   PHE   179      12.515  -3.518   6.599  1.00 36.41      A   
ATOM   2890  N   TRP   180      10.925  -3.525   8.179  1.00 31.23      A   
ATOM   2891  HN  TRP   180      10.676  -3.655   9.144  1.00  0.00      A   
ATOM   2892  CA  TRP   180       9.849  -3.215   7.261  1.00 31.23      A   
ATOM   2893  HA  TRP   180       9.877  -3.951   6.467  1.00  0.00      A   
ATOM   2894  CB  TRP   180       8.492  -3.338   8.001  1.00 31.23      A   
ATOM   2895  HB1 TRP   180       8.434  -4.355   8.449  1.00  0.00      A   
ATOM   2896  HB2 TRP   180       8.461  -2.608   8.838  1.00  0.00      A   
ATOM   2897  CG  TRP   180       7.282  -3.162   7.107  1.00 31.23      A   
ATOM   2898  CD1 TRP   180       6.868  -3.940   6.059  1.00 31.23      A   
ATOM   2899  HD1 TRP   180       7.346  -4.864   5.758  1.00  0.00      A   
ATOM   2900  NE1 TRP   180       5.798  -3.352   5.417  1.00 31.23      A   
ATOM   2901  HE1 TRP   180       5.458  -3.597   4.528  1.00  0.00      A   
ATOM   2902  CE2 TRP   180       5.511  -2.169   6.062  1.00 31.23      A   
ATOM   2903  CD2 TRP   180       6.413  -2.013   7.122  1.00 31.23      A   
ATOM   2904  CE3 TRP   180       6.381  -0.887   7.948  1.00 31.23      A   
ATOM   2905  HE3 TRP   180       7.077  -0.750   8.758  1.00  0.00      A   
ATOM   2906  CZ3 TRP   180       5.403   0.086   7.682  1.00 31.23      A   
ATOM   2907  HZ3 TRP   180       5.356   0.973   8.299  1.00  0.00      A   
ATOM   2908  CZ2 TRP   180       4.544  -1.210   5.799  1.00 31.23      A   
ATOM   2909  HZ2 TRP   180       3.860  -1.335   4.982  1.00  0.00      A   
ATOM   2910  CH2 TRP   180       4.495  -0.073   6.626  1.00 31.23      A   
ATOM   2911  HH2 TRP   180       3.754   0.690   6.436  1.00  0.00      A   
ATOM   2912  C   TRP   180       9.997  -1.850   6.586  1.00 31.23      A   
ATOM   2913  O   TRP   180       9.863  -1.720   5.367  1.00 31.23      A   
ATOM   2914  N   ILE   181      10.340  -0.791   7.351  1.00 31.40      A   
ATOM   2915  HN  ILE   181      10.451  -0.892   8.347  1.00  0.00      A   
ATOM   2916  CA  ILE   181      10.589   0.533   6.797  1.00 31.40      A   
ATOM   2917  HA  ILE   181       9.745   0.745   6.155  1.00  0.00      A   
ATOM   2918  CB  ILE   181      10.607   1.645   7.848  1.00 31.40      A   
ATOM   2919  HB  ILE   181       9.778   1.423   8.564  1.00  0.00      A   
ATOM   2920  CG2 ILE   181      11.930   1.676   8.642  1.00 31.40      A   
ATOM   2921 HG21 ILE   181      11.841   2.342   9.526  1.00  0.00      A   
ATOM   2922 HG22 ILE   181      12.186   0.661   9.001  1.00  0.00      A   
ATOM   2923 HG23 ILE   181      12.766   2.046   8.014  1.00  0.00      A   
ATOM   2924  CG1 ILE   181      10.305   3.017   7.205  1.00 31.40      A   
ATOM   2925 HG11 ILE   181      11.187   3.350   6.612  1.00  0.00      A   
ATOM   2926 HG12 ILE   181       9.451   2.904   6.500  1.00  0.00      A   
ATOM   2927  CD  ILE   181       9.947   4.091   8.236  1.00  0.00      A   
ATOM   2928  HD1 ILE   181       9.712   5.056   7.735  1.00  0.00      A   
ATOM   2929  HD2 ILE   181       9.059   3.777   8.825  1.00  0.00      A   
ATOM   2930  HD3 ILE   181      10.788   4.266   8.941  1.00  0.00      A   
ATOM   2931  C   ILE   181      11.810   0.571   5.891  1.00 31.40      A   
ATOM   2932  O   ILE   181      11.803   1.234   4.856  1.00 31.40      A   
ATOM   2933  N   GLY   182      12.885  -0.180   6.219  1.00 28.46      A   
ATOM   2934  HN  GLY   182      12.888  -0.697   7.081  1.00  0.00      A   
ATOM   2935  CA  GLY   182      14.099  -0.232   5.413  1.00 28.46      A   
ATOM   2936  HA1 GLY   182      14.831  -0.796   5.973  1.00  0.00      A   
ATOM   2937  HA2 GLY   182      14.418   0.778   5.203  1.00  0.00      A   
ATOM   2938  C   GLY   182      13.920  -0.929   4.091  1.00 28.46      A   
ATOM   2939  O   GLY   182      14.367  -0.422   3.064  1.00 28.46      A   
ATOM   2940  N   VAL   183      13.208  -2.076   4.067  1.00 24.52      A   
ATOM   2941  HN  VAL   183      12.887  -2.487   4.926  1.00  0.00      A   
ATOM   2942  CA  VAL   183      12.833  -2.774   2.837  1.00 24.52      A   
ATOM   2943  HA  VAL   183      13.728  -2.966   2.265  1.00  0.00      A   
ATOM   2944  CB  VAL   183      12.149  -4.110   3.146  1.00 24.52      A   
ATOM   2945  HB  VAL   183      11.332  -3.941   3.888  1.00  0.00      A   
ATOM   2946  CG1 VAL   183      11.545  -4.767   1.885  1.00 24.52      A   
ATOM   2947 HG11 VAL   183      11.164  -5.781   2.134  1.00  0.00      A   
ATOM   2948 HG12 VAL   183      10.691  -4.179   1.487  1.00  0.00      A   
ATOM   2949 HG13 VAL   183      12.313  -4.866   1.090  1.00  0.00      A   
ATOM   2950  CG2 VAL   183      13.188  -5.067   3.763  1.00 24.52      A   
ATOM   2951 HG21 VAL   183      12.709  -6.037   4.015  1.00  0.00      A   
ATOM   2952 HG22 VAL   183      14.014  -5.258   3.047  1.00  0.00      A   
ATOM   2953 HG23 VAL   183      13.619  -4.651   4.697  1.00  0.00      A   
ATOM   2954  C   VAL   183      11.933  -1.914   1.961  1.00 24.52      A   
ATOM   2955  O   VAL   183      12.149  -1.765   0.758  1.00 24.52      A   
ATOM   2956  N   THR   184      10.924  -1.263   2.571  1.00 22.11      A   
ATOM   2957  HN  THR   184      10.751  -1.429   3.542  1.00  0.00      A   
ATOM   2958  CA  THR   184      10.008  -0.356   1.881  1.00 22.11      A   
ATOM   2959  HA  THR   184       9.546  -0.894   1.066  1.00  0.00      A   
ATOM   2960  CB  THR   184       8.917   0.158   2.814  1.00 22.11      A   
ATOM   2961  HB  THR   184       9.358   0.740   3.656  1.00  0.00      A   
ATOM   2962  OG1 THR   184       8.173  -0.925   3.351  1.00 22.11      A   
ATOM   2963  HG1 THR   184       8.657  -1.265   4.124  1.00  0.00      A   
ATOM   2964  CG2 THR   184       7.898   1.022   2.063  1.00 22.11      A   
ATOM   2965 HG21 THR   184       7.070   1.286   2.752  1.00  0.00      A   
ATOM   2966 HG22 THR   184       8.346   1.963   1.688  1.00  0.00      A   
ATOM   2967 HG23 THR   184       7.466   0.458   1.211  1.00  0.00      A   
ATOM   2968  C   THR   184      10.715   0.850   1.288  1.00 22.11      A   
ATOM   2969  O   THR   184      10.533   1.195   0.121  1.00 22.11      A   
ATOM   2970  N   SER   185      11.594   1.505   2.071  1.00 23.06      A   
ATOM   2971  HN  SER   185      11.730   1.203   3.018  1.00  0.00      A   
ATOM   2972  CA  SER   185      12.334   2.690   1.653  1.00 23.06      A   
ATOM   2973  HA  SER   185      11.621   3.420   1.293  1.00  0.00      A   
ATOM   2974  CB  SER   185      13.158   3.328   2.800  1.00 23.06      A   
ATOM   2975  HB1 SER   185      13.933   2.615   3.165  1.00  0.00      A   
ATOM   2976  HB2 SER   185      13.672   4.246   2.435  1.00  0.00      A   
ATOM   2977  OG  SER   185      12.311   3.697   3.886  1.00 23.06      A   
ATOM   2978  HG1 SER   185      12.076   2.871   4.351  1.00  0.00      A   
ATOM   2979  C   SER   185      13.307   2.431   0.528  1.00 23.06      A   
ATOM   2980  O   SER   185      13.341   3.167  -0.454  1.00 23.06      A   
ATOM   2981  N   VAL   186      14.115   1.351   0.609  1.00 21.39      A   
ATOM   2982  HN  VAL   186      14.082   0.730   1.396  1.00  0.00      A   
ATOM   2983  CA  VAL   186      15.057   1.017  -0.453  1.00 21.39      A   
ATOM   2984  HA  VAL   186      15.607   1.922  -0.673  1.00  0.00      A   
ATOM   2985  CB  VAL   186      16.098  -0.020  -0.025  1.00 21.39      A   
ATOM   2986  HB  VAL   186      16.478   0.287   0.980  1.00  0.00      A   
ATOM   2987  CG1 VAL   186      15.520  -1.442   0.104  1.00 21.39      A   
ATOM   2988 HG11 VAL   186      16.288  -2.129   0.520  1.00  0.00      A   
ATOM   2989 HG12 VAL   186      14.646  -1.450   0.785  1.00  0.00      A   
ATOM   2990 HG13 VAL   186      15.205  -1.841  -0.883  1.00  0.00      A   
ATOM   2991  CG2 VAL   186      17.285   0.005  -1.008  1.00 21.39      A   
ATOM   2992 HG21 VAL   186      18.073  -0.702  -0.673  1.00  0.00      A   
ATOM   2993 HG22 VAL   186      16.960  -0.296  -2.027  1.00  0.00      A   
ATOM   2994 HG23 VAL   186      17.725   1.023  -1.064  1.00  0.00      A   
ATOM   2995  C   VAL   186      14.355   0.649  -1.753  1.00 21.39      A   
ATOM   2996  O   VAL   186      14.749   1.076  -2.838  1.00 21.39      A   
ATOM   2997  N   LEU   187      13.239  -0.106  -1.670  1.00 18.98      A   
ATOM   2998  HN  LEU   187      12.930  -0.463  -0.786  1.00  0.00      A   
ATOM   2999  CA  LEU   187      12.431  -0.441  -2.821  1.00 18.98      A   
ATOM   3000  HA  LEU   187      13.108  -0.840  -3.561  1.00  0.00      A   
ATOM   3001  CB  LEU   187      11.398  -1.529  -2.440  1.00 18.98      A   
ATOM   3002  HB1 LEU   187      11.933  -2.301  -1.841  1.00  0.00      A   
ATOM   3003  HB2 LEU   187      10.620  -1.091  -1.778  1.00  0.00      A   
ATOM   3004  CG  LEU   187      10.728  -2.251  -3.627  1.00 18.98      A   
ATOM   3005  HG  LEU   187      10.125  -1.508  -4.200  1.00  0.00      A   
ATOM   3006  CD1 LEU   187      11.755  -2.878  -4.582  1.00 18.98      A   
ATOM   3007 HD11 LEU   187      11.241  -3.509  -5.336  1.00  0.00      A   
ATOM   3008 HD12 LEU   187      12.332  -2.098  -5.123  1.00  0.00      A   
ATOM   3009 HD13 LEU   187      12.463  -3.523  -4.020  1.00  0.00      A   
ATOM   3010  CD2 LEU   187       9.784  -3.348  -3.114  1.00 18.98      A   
ATOM   3011 HD21 LEU   187       9.266  -3.841  -3.963  1.00  0.00      A   
ATOM   3012 HD22 LEU   187      10.362  -4.118  -2.559  1.00  0.00      A   
ATOM   3013 HD23 LEU   187       9.023  -2.924  -2.427  1.00  0.00      A   
ATOM   3014  C   LEU   187      11.770   0.774  -3.463  1.00 18.98      A   
ATOM   3015  O   LEU   187      11.831   0.948  -4.676  1.00 18.98      A   
ATOM   3016  N   LEU   188      11.194   1.704  -2.670  1.00 19.07      A   
ATOM   3017  HN  LEU   188      11.114   1.548  -1.681  1.00  0.00      A   
ATOM   3018  CA  LEU   188      10.676   2.969  -3.178  1.00 19.07      A   
ATOM   3019  HA  LEU   188       9.964   2.743  -3.957  1.00  0.00      A   
ATOM   3020  CB  LEU   188       9.979   3.787  -2.060  1.00 19.07      A   
ATOM   3021  HB1 LEU   188      10.610   3.738  -1.145  1.00  0.00      A   
ATOM   3022  HB2 LEU   188       9.900   4.858  -2.355  1.00  0.00      A   
ATOM   3023  CG  LEU   188       8.553   3.310  -1.716  1.00 19.07      A   
ATOM   3024  HG  LEU   188       8.591   2.213  -1.506  1.00  0.00      A   
ATOM   3025  CD1 LEU   188       8.045   4.014  -0.451  1.00 19.07      A   
ATOM   3026 HD11 LEU   188       7.039   3.633  -0.177  1.00  0.00      A   
ATOM   3027 HD12 LEU   188       8.736   3.828   0.399  1.00  0.00      A   
ATOM   3028 HD13 LEU   188       7.976   5.110  -0.618  1.00  0.00      A   
ATOM   3029  CD2 LEU   188       7.571   3.562  -2.872  1.00 19.07      A   
ATOM   3030 HD21 LEU   188       6.543   3.272  -2.571  1.00  0.00      A   
ATOM   3031 HD22 LEU   188       7.563   4.640  -3.140  1.00  0.00      A   
ATOM   3032 HD23 LEU   188       7.847   2.975  -3.772  1.00  0.00      A   
ATOM   3033  C   LEU   188      11.729   3.847  -3.845  1.00 19.07      A   
ATOM   3034  O   LEU   188      11.498   4.380  -4.928  1.00 19.07      A   
ATOM   3035  N   LEU   189      12.934   3.988  -3.257  1.00 19.50      A   
ATOM   3036  HN  LEU   189      13.106   3.589  -2.352  1.00  0.00      A   
ATOM   3037  CA  LEU   189      14.039   4.705  -3.883  1.00 19.50      A   
ATOM   3038  HA  LEU   189      13.671   5.679  -4.169  1.00  0.00      A   
ATOM   3039  CB  LEU   189      15.237   4.885  -2.910  1.00 19.50      A   
ATOM   3040  HB1 LEU   189      15.274   4.011  -2.225  1.00  0.00      A   
ATOM   3041  HB2 LEU   189      16.191   4.891  -3.486  1.00  0.00      A   
ATOM   3042  CG  LEU   189      15.227   6.195  -2.080  1.00 19.50      A   
ATOM   3043  HG  LEU   189      16.136   6.162  -1.428  1.00  0.00      A   
ATOM   3044  CD1 LEU   189      15.359   7.443  -2.968  1.00 19.50      A   
ATOM   3045 HD11 LEU   189      15.487   8.348  -2.338  1.00  0.00      A   
ATOM   3046 HD12 LEU   189      16.239   7.352  -3.639  1.00  0.00      A   
ATOM   3047 HD13 LEU   189      14.452   7.584  -3.591  1.00  0.00      A   
ATOM   3048  CD2 LEU   189      14.013   6.335  -1.150  1.00 19.50      A   
ATOM   3049 HD21 LEU   189      14.085   7.274  -0.561  1.00  0.00      A   
ATOM   3050 HD22 LEU   189      13.068   6.360  -1.733  1.00  0.00      A   
ATOM   3051 HD23 LEU   189      13.970   5.486  -0.439  1.00  0.00      A   
ATOM   3052  C   LEU   189      14.502   4.067  -5.193  1.00 19.50      A   
ATOM   3053  O   LEU   189      14.740   4.762  -6.181  1.00 19.50      A   
ATOM   3054  N   PHE   190      14.584   2.719  -5.259  1.00 19.33      A   
ATOM   3055  HN  PHE   190      14.443   2.165  -4.434  1.00  0.00      A   
ATOM   3056  CA  PHE   190      14.835   2.002  -6.500  1.00 19.33      A   
ATOM   3057  HA  PHE   190      15.761   2.378  -6.915  1.00  0.00      A   
ATOM   3058  CB  PHE   190      14.979   0.475  -6.224  1.00 19.33      A   
ATOM   3059  HB1 PHE   190      15.768   0.309  -5.460  1.00  0.00      A   
ATOM   3060  HB2 PHE   190      14.027   0.059  -5.830  1.00  0.00      A   
ATOM   3061  CG  PHE   190      15.364  -0.278  -7.475  1.00 19.33      A   
ATOM   3062  CD1 PHE   190      16.707  -0.366  -7.874  1.00 19.33      A   
ATOM   3063  HD1 PHE   190      17.477   0.065  -7.252  1.00  0.00      A   
ATOM   3064  CE1 PHE   190      17.053  -0.987  -9.082  1.00 19.33      A   
ATOM   3065  HE1 PHE   190      18.090  -1.049  -9.381  1.00  0.00      A   
ATOM   3066  CZ  PHE   190      16.053  -1.517  -9.908  1.00 19.33      A   
ATOM   3067  HZ  PHE   190      16.317  -1.989 -10.843  1.00  0.00      A   
ATOM   3068  CD2 PHE   190      14.371  -0.828  -8.304  1.00 19.33      A   
ATOM   3069  HD2 PHE   190      13.333  -0.747  -8.016  1.00  0.00      A   
ATOM   3070  CE2 PHE   190      14.711  -1.432  -9.522  1.00 19.33      A   
ATOM   3071  HE2 PHE   190      13.936  -1.833 -10.160  1.00  0.00      A   
ATOM   3072  C   PHE   190      13.751   2.253  -7.552  1.00 19.33      A   
ATOM   3073  O   PHE   190      14.053   2.533  -8.709  1.00 19.33      A   
ATOM   3074  N   ILE   191      12.460   2.202  -7.172  1.00 18.14      A   
ATOM   3075  HN  ILE   191      12.231   1.934  -6.231  1.00  0.00      A   
ATOM   3076  CA  ILE   191      11.340   2.485  -8.061  1.00 18.14      A   
ATOM   3077  HA  ILE   191      11.433   1.843  -8.925  1.00  0.00      A   
ATOM   3078  CB  ILE   191      10.012   2.165  -7.370  1.00 18.14      A   
ATOM   3079  HB  ILE   191       9.997   2.683  -6.382  1.00  0.00      A   
ATOM   3080  CG2 ILE   191       8.813   2.642  -8.209  1.00 18.14      A   
ATOM   3081 HG21 ILE   191       7.854   2.343  -7.741  1.00  0.00      A   
ATOM   3082 HG22 ILE   191       8.804   3.745  -8.305  1.00  0.00      A   
ATOM   3083 HG23 ILE   191       8.870   2.187  -9.219  1.00  0.00      A   
ATOM   3084  CG1 ILE   191       9.870   0.645  -7.129  1.00 18.14      A   
ATOM   3085 HG11 ILE   191       9.642   0.144  -8.095  1.00  0.00      A   
ATOM   3086 HG12 ILE   191      10.831   0.224  -6.762  1.00  0.00      A   
ATOM   3087  CD  ILE   191       8.780   0.324  -6.100  1.00  0.00      A   
ATOM   3088  HD1 ILE   191       8.726  -0.766  -5.911  1.00  0.00      A   
ATOM   3089  HD2 ILE   191       9.009   0.824  -5.135  1.00  0.00      A   
ATOM   3090  HD3 ILE   191       7.781   0.659  -6.444  1.00  0.00      A   
ATOM   3091  C   ILE   191      11.372   3.916  -8.602  1.00 18.14      A   
ATOM   3092  O   ILE   191      11.200   4.136  -9.801  1.00 18.14      A   
ATOM   3093  N   VAL   192      11.657   4.931  -7.755  1.00 18.36      A   
ATOM   3094  HN  VAL   192      11.763   4.748  -6.773  1.00  0.00      A   
ATOM   3095  CA  VAL   192      11.844   6.311  -8.202  1.00 18.36      A   
ATOM   3096  HA  VAL   192      10.962   6.608  -8.750  1.00  0.00      A   
ATOM   3097  CB  VAL   192      12.026   7.273  -7.023  1.00 18.36      A   
ATOM   3098  HB  VAL   192      12.843   6.893  -6.365  1.00  0.00      A   
ATOM   3099  CG1 VAL   192      12.377   8.703  -7.492  1.00 18.36      A   
ATOM   3100 HG11 VAL   192      12.386   9.393  -6.622  1.00  0.00      A   
ATOM   3101 HG12 VAL   192      13.380   8.746  -7.966  1.00  0.00      A   
ATOM   3102 HG13 VAL   192      11.622   9.069  -8.219  1.00  0.00      A   
ATOM   3103  CG2 VAL   192      10.719   7.334  -6.211  1.00 18.36      A   
ATOM   3104 HG21 VAL   192      10.854   7.982  -5.319  1.00  0.00      A   
ATOM   3105 HG22 VAL   192       9.900   7.763  -6.827  1.00  0.00      A   
ATOM   3106 HG23 VAL   192      10.403   6.330  -5.862  1.00  0.00      A   
ATOM   3107  C   VAL   192      13.010   6.455  -9.175  1.00 18.36      A   
ATOM   3108  O   VAL   192      12.863   7.046 -10.244  1.00 18.36      A   
ATOM   3109  N   TYR   193      14.183   5.860  -8.875  1.00 20.02      A   
ATOM   3110  HN  TYR   193      14.295   5.379  -8.001  1.00  0.00      A   
ATOM   3111  CA  TYR   193      15.326   5.861  -9.777  1.00 20.02      A   
ATOM   3112  HA  TYR   193      15.560   6.889 -10.020  1.00  0.00      A   
ATOM   3113  CB  TYR   193      16.544   5.206  -9.057  1.00 20.02      A   
ATOM   3114  HB1 TYR   193      16.826   5.816  -8.172  1.00  0.00      A   
ATOM   3115  HB2 TYR   193      16.265   4.191  -8.700  1.00  0.00      A   
ATOM   3116  CG  TYR   193      17.751   5.096  -9.955  1.00 20.02      A   
ATOM   3117  CD1 TYR   193      18.427   6.245 -10.398  1.00 20.02      A   
ATOM   3118  HD1 TYR   193      18.120   7.218 -10.044  1.00  0.00      A   
ATOM   3119  CE1 TYR   193      19.470   6.140 -11.329  1.00 20.02      A   
ATOM   3120  HE1 TYR   193      19.980   7.025 -11.681  1.00  0.00      A   
ATOM   3121  CZ  TYR   193      19.847   4.886 -11.819  1.00 20.02      A   
ATOM   3122  OH  TYR   193      20.881   4.790 -12.769  1.00 20.02      A   
ATOM   3123  HH  TYR   193      21.043   3.858 -12.922  1.00  0.00      A   
ATOM   3124  CD2 TYR   193      18.145   3.839 -10.447  1.00 20.02      A   
ATOM   3125  HD2 TYR   193      17.611   2.954 -10.132  1.00  0.00      A   
ATOM   3126  CE2 TYR   193      19.189   3.733 -11.376  1.00 20.02      A   
ATOM   3127  HE2 TYR   193      19.468   2.763 -11.758  1.00  0.00      A   
ATOM   3128  C   TYR   193      15.033   5.160 -11.107  1.00 20.02      A   
ATOM   3129  O   TYR   193      15.319   5.688 -12.182  1.00 20.02      A   
ATOM   3130  N   ALA   194      14.409   3.967 -11.064  1.00 17.14      A   
ATOM   3131  HN  ALA   194      14.199   3.542 -10.176  1.00  0.00      A   
ATOM   3132  CA  ALA   194      14.053   3.206 -12.239  1.00 17.14      A   
ATOM   3133  HA  ALA   194      14.953   3.036 -12.813  1.00  0.00      A   
ATOM   3134  CB  ALA   194      13.448   1.855 -11.804  1.00 17.14      A   
ATOM   3135  HB1 ALA   194      14.177   1.305 -11.170  1.00  0.00      A   
ATOM   3136  HB2 ALA   194      12.528   2.015 -11.202  1.00  0.00      A   
ATOM   3137  HB3 ALA   194      13.199   1.226 -12.684  1.00  0.00      A   
ATOM   3138  C   ALA   194      13.081   3.945 -13.146  1.00 17.14      A   
ATOM   3139  O   ALA   194      13.302   4.053 -14.349  1.00 17.14      A   
ATOM   3140  N   TYR   195      12.011   4.542 -12.582  1.00 17.79      A   
ATOM   3141  HN  TYR   195      11.836   4.445 -11.597  1.00  0.00      A   
ATOM   3142  CA  TYR   195      11.100   5.373 -13.344  1.00 17.79      A   
ATOM   3143  HA  TYR   195      10.827   4.810 -14.226  1.00  0.00      A   
ATOM   3144  CB  TYR   195       9.818   5.739 -12.555  1.00 17.79      A   
ATOM   3145  HB1 TYR   195      10.073   5.960 -11.495  1.00  0.00      A   
ATOM   3146  HB2 TYR   195       9.324   6.630 -12.994  1.00  0.00      A   
ATOM   3147  CG  TYR   195       8.817   4.617 -12.625  1.00 17.79      A   
ATOM   3148  CD1 TYR   195       8.260   4.211 -13.854  1.00 17.79      A   
ATOM   3149  HD1 TYR   195       8.557   4.708 -14.766  1.00  0.00      A   
ATOM   3150  CE1 TYR   195       7.337   3.154 -13.902  1.00 17.79      A   
ATOM   3151  HE1 TYR   195       6.929   2.824 -14.845  1.00  0.00      A   
ATOM   3152  CZ  TYR   195       6.962   2.504 -12.722  1.00 17.79      A   
ATOM   3153  OH  TYR   195       6.074   1.417 -12.751  1.00 17.79      A   
ATOM   3154  HH  TYR   195       6.252   0.877 -11.971  1.00  0.00      A   
ATOM   3155  CD2 TYR   195       8.405   3.971 -11.454  1.00 17.79      A   
ATOM   3156  HD2 TYR   195       8.823   4.286 -10.512  1.00  0.00      A   
ATOM   3157  CE2 TYR   195       7.482   2.919 -11.497  1.00 17.79      A   
ATOM   3158  HE2 TYR   195       7.176   2.425 -10.588  1.00  0.00      A   
ATOM   3159  C   TYR   195      11.721   6.640 -13.902  1.00 17.79      A   
ATOM   3160  O   TYR   195      11.462   6.974 -15.053  1.00 17.79      A   
ATOM   3161  N   MET   196      12.565   7.377 -13.156  1.00 20.89      A   
ATOM   3162  HN  MET   196      12.758   7.140 -12.199  1.00  0.00      A   
ATOM   3163  CA  MET   196      13.259   8.534 -13.709  1.00 20.89      A   
ATOM   3164  HA  MET   196      12.515   9.154 -14.187  1.00  0.00      A   
ATOM   3165  CB  MET   196      13.941   9.392 -12.616  1.00 20.89      A   
ATOM   3166  HB1 MET   196      14.644   8.754 -12.036  1.00  0.00      A   
ATOM   3167  HB2 MET   196      14.533  10.203 -13.097  1.00  0.00      A   
ATOM   3168  CG  MET   196      12.939  10.055 -11.644  1.00 20.89      A   
ATOM   3169  HG1 MET   196      12.433   9.256 -11.062  1.00  0.00      A   
ATOM   3170  HG2 MET   196      13.513  10.668 -10.914  1.00  0.00      A   
ATOM   3171  SD  MET   196      11.674  11.091 -12.446  1.00 20.89      A   
ATOM   3172  CE  MET   196      10.691  11.312 -10.935  1.00 20.89      A   
ATOM   3173  HE1 MET   196       9.806  11.956 -11.127  1.00  0.00      A   
ATOM   3174  HE2 MET   196      10.327  10.336 -10.549  1.00  0.00      A   
ATOM   3175  HE3 MET   196      11.296  11.793 -10.136  1.00  0.00      A   
ATOM   3176  C   MET   196      14.233   8.186 -14.832  1.00 20.89      A   
ATOM   3177  O   MET   196      14.285   8.876 -15.851  1.00 20.89      A   
ATOM   3178  N   TYR   197      14.979   7.065 -14.720  1.00 21.82      A   
ATOM   3179  HN  TYR   197      14.983   6.542 -13.861  1.00  0.00      A   
ATOM   3180  CA  TYR   197      15.755   6.530 -15.829  1.00 21.82      A   
ATOM   3181  HA  TYR   197      16.418   7.313 -16.171  1.00  0.00      A   
ATOM   3182  CB  TYR   197      16.614   5.317 -15.350  1.00 21.82      A   
ATOM   3183  HB1 TYR   197      17.346   5.659 -14.586  1.00  0.00      A   
ATOM   3184  HB2 TYR   197      15.955   4.560 -14.872  1.00  0.00      A   
ATOM   3185  CG  TYR   197      17.380   4.668 -16.481  1.00 21.82      A   
ATOM   3186  CD1 TYR   197      18.419   5.349 -17.136  1.00 21.82      A   
ATOM   3187  HD1 TYR   197      18.721   6.323 -16.780  1.00  0.00      A   
ATOM   3188  CE1 TYR   197      19.045   4.785 -18.260  1.00 21.82      A   
ATOM   3189  HE1 TYR   197      19.845   5.317 -18.748  1.00  0.00      A   
ATOM   3190  CZ  TYR   197      18.642   3.530 -18.729  1.00 21.82      A   
ATOM   3191  OH  TYR   197      19.261   2.948 -19.858  1.00 21.82      A   
ATOM   3192  HH  TYR   197      19.088   2.005 -19.768  1.00  0.00      A   
ATOM   3193  CD2 TYR   197      16.996   3.401 -16.950  1.00 21.82      A   
ATOM   3194  HD2 TYR   197      16.187   2.879 -16.457  1.00  0.00      A   
ATOM   3195  CE2 TYR   197      17.626   2.831 -18.065  1.00 21.82      A   
ATOM   3196  HE2 TYR   197      17.307   1.859 -18.403  1.00  0.00      A   
ATOM   3197  C   TYR   197      14.878   6.154 -17.033  1.00 21.82      A   
ATOM   3198  O   TYR   197      15.184   6.529 -18.165  1.00 21.82      A   
ATOM   3199  N   ILE   198      13.740   5.455 -16.826  1.00 21.83      A   
ATOM   3200  HN  ILE   198      13.519   5.129 -15.901  1.00  0.00      A   
ATOM   3201  CA  ILE   198      12.790   5.134 -17.888  1.00 21.83      A   
ATOM   3202  HA  ILE   198      13.330   4.621 -18.671  1.00  0.00      A   
ATOM   3203  CB  ILE   198      11.667   4.215 -17.388  1.00 21.83      A   
ATOM   3204  HB  ILE   198      11.263   4.655 -16.446  1.00  0.00      A   
ATOM   3205  CG2 ILE   198      10.511   4.100 -18.411  1.00 21.83      A   
ATOM   3206 HG21 ILE   198       9.758   3.361 -18.068  1.00  0.00      A   
ATOM   3207 HG22 ILE   198       9.983   5.066 -18.546  1.00  0.00      A   
ATOM   3208 HG23 ILE   198      10.899   3.767 -19.396  1.00  0.00      A   
ATOM   3209  CG1 ILE   198      12.214   2.806 -17.058  1.00 21.83      A   
ATOM   3210 HG11 ILE   198      12.404   2.257 -18.004  1.00  0.00      A   
ATOM   3211 HG12 ILE   198      13.187   2.902 -16.527  1.00  0.00      A   
ATOM   3212  CD  ILE   198      11.262   1.998 -16.164  1.00  0.00      A   
ATOM   3213  HD1 ILE   198      11.720   1.030 -15.874  1.00  0.00      A   
ATOM   3214  HD2 ILE   198      11.046   2.559 -15.229  1.00  0.00      A   
ATOM   3215  HD3 ILE   198      10.302   1.785 -16.679  1.00  0.00      A   
ATOM   3216  C   ILE   198      12.202   6.383 -18.536  1.00 21.83      A   
ATOM   3217  O   ILE   198      12.169   6.494 -19.759  1.00 21.83      A   
ATOM   3218  N   LEU   199      11.766   7.386 -17.746  1.00 22.92      A   
ATOM   3219  HN  LEU   199      11.781   7.278 -16.744  1.00  0.00      A   
ATOM   3220  CA  LEU   199      11.243   8.635 -18.269  1.00 22.92      A   
ATOM   3221  HA  LEU   199      10.493   8.382 -19.005  1.00  0.00      A   
ATOM   3222  CB  LEU   199      10.589   9.547 -17.193  1.00 22.92      A   
ATOM   3223  HB1 LEU   199      11.343   9.797 -16.414  1.00  0.00      A   
ATOM   3224  HB2 LEU   199      10.301  10.500 -17.692  1.00  0.00      A   
ATOM   3225  CG  LEU   199       9.318   9.015 -16.488  1.00 22.92      A   
ATOM   3226  HG  LEU   199       9.635   8.392 -15.620  1.00  0.00      A   
ATOM   3227  CD1 LEU   199       8.501  10.203 -15.955  1.00 22.92      A   
ATOM   3228 HD11 LEU   199       7.577   9.853 -15.454  1.00  0.00      A   
ATOM   3229 HD12 LEU   199       9.103  10.788 -15.226  1.00  0.00      A   
ATOM   3230 HD13 LEU   199       8.207  10.868 -16.792  1.00  0.00      A   
ATOM   3231  CD2 LEU   199       8.422   8.140 -17.374  1.00 22.92      A   
ATOM   3232 HD21 LEU   199       7.512   7.835 -16.816  1.00  0.00      A   
ATOM   3233 HD22 LEU   199       8.116   8.716 -18.267  1.00  0.00      A   
ATOM   3234 HD23 LEU   199       8.952   7.218 -17.695  1.00  0.00      A   
ATOM   3235  C   LEU   199      12.271   9.451 -19.035  1.00 22.92      A   
ATOM   3236  O   LEU   199      11.959   9.988 -20.097  1.00 22.92      A   
ATOM   3237  N   TRP   200      13.528   9.562 -18.562  1.00 29.11      A   
ATOM   3238  HN  TRP   200      13.777   9.181 -17.664  1.00  0.00      A   
ATOM   3239  CA  TRP   200      14.584  10.212 -19.325  1.00 29.11      A   
ATOM   3240  HA  TRP   200      14.208  11.183 -19.614  1.00  0.00      A   
ATOM   3241  CB  TRP   200      15.864  10.414 -18.475  1.00 29.11      A   
ATOM   3242  HB1 TRP   200      15.562  10.867 -17.505  1.00  0.00      A   
ATOM   3243  HB2 TRP   200      16.322   9.429 -18.241  1.00  0.00      A   
ATOM   3244  CG  TRP   200      16.900  11.349 -19.095  1.00 29.11      A   
ATOM   3245  CD1 TRP   200      16.689  12.505 -19.799  1.00 29.11      A   
ATOM   3246  HD1 TRP   200      15.714  12.926 -20.003  1.00  0.00      A   
ATOM   3247  NE1 TRP   200      17.891  13.065 -20.176  1.00 29.11      A   
ATOM   3248  HE1 TRP   200      18.029  13.947 -20.567  1.00  0.00      A   
ATOM   3249  CE2 TRP   200      18.908  12.273 -19.696  1.00 29.11      A   
ATOM   3250  CD2 TRP   200      18.328  11.178 -19.021  1.00 29.11      A   
ATOM   3251  CE3 TRP   200      19.120  10.200 -18.420  1.00 29.11      A   
ATOM   3252  HE3 TRP   200      18.690   9.368 -17.885  1.00  0.00      A   
ATOM   3253  CZ3 TRP   200      20.514  10.352 -18.488  1.00 29.11      A   
ATOM   3254  HZ3 TRP   200      21.155   9.629 -18.001  1.00  0.00      A   
ATOM   3255  CZ2 TRP   200      20.287  12.416 -19.772  1.00 29.11      A   
ATOM   3256  HZ2 TRP   200      20.739  13.262 -20.265  1.00  0.00      A   
ATOM   3257  CH2 TRP   200      21.089  11.445 -19.153  1.00 29.11      A   
ATOM   3258  HH2 TRP   200      22.165  11.555 -19.173  1.00  0.00      A   
ATOM   3259  C   TRP   200      14.935   9.468 -20.613  1.00 29.11      A   
ATOM   3260  O   TRP   200      15.115  10.053 -21.684  1.00 29.11      A   
ATOM   3261  N   LYS   201      15.015   8.129 -20.558  1.00 86.38      A   
ATOM   3262  HN  LYS   201      14.883   7.651 -19.682  1.00  0.00      A   
ATOM   3263  CA  LYS   201      15.276   7.306 -21.719  1.00 86.38      A   
ATOM   3264  HA  LYS   201      16.170   7.696 -22.175  1.00  0.00      A   
ATOM   3265  CB  LYS   201      15.538   5.853 -21.270  1.00 86.38      A   
ATOM   3266  HB1 LYS   201      16.074   5.876 -20.294  1.00  0.00      A   
ATOM   3267  HB2 LYS   201      14.565   5.351 -21.075  1.00  0.00      A   
ATOM   3268  CG  LYS   201      16.398   5.029 -22.238  1.00 86.38      A   
ATOM   3269  HG1 LYS   201      16.312   3.960 -21.927  1.00  0.00      A   
ATOM   3270  HG2 LYS   201      15.984   5.112 -23.267  1.00  0.00      A   
ATOM   3271  CD  LYS   201      17.869   5.466 -22.162  1.00 86.38      A   
ATOM   3272  HD1 LYS   201      17.951   6.521 -22.509  1.00  0.00      A   
ATOM   3273  HD2 LYS   201      18.148   5.444 -21.080  1.00  0.00      A   
ATOM   3274  CE  LYS   201      18.825   4.578 -22.950  1.00 86.38      A   
ATOM   3275  HE1 LYS   201      18.687   3.510 -22.670  1.00  0.00      A   
ATOM   3276  HE2 LYS   201      18.660   4.696 -24.043  1.00  0.00      A   
ATOM   3277  NZ  LYS   201      20.213   4.969 -22.622  1.00 86.38      A   
ATOM   3278  HZ1 LYS   201      20.897   4.442 -23.199  1.00  0.00      A   
ATOM   3279  HZ2 LYS   201      20.333   5.990 -22.783  1.00  0.00      A   
ATOM   3280  HZ3 LYS   201      20.381   4.765 -21.612  1.00  0.00      A   
ATOM   3281  C   LYS   201      14.179   7.383 -22.783  1.00 86.38      A   
ATOM   3282  O   LYS   201      14.468   7.568 -23.967  1.00 86.38      A   
ATOM   3283  N   ALA   202      12.901   7.337 -22.364  1.00 83.03      A   
ATOM   3284  HN  ALA   202      12.704   7.100 -21.406  1.00  0.00      A   
ATOM   3285  CA  ALA   202      11.734   7.583 -23.186  1.00 83.03      A   
ATOM   3286  HA  ALA   202      11.789   6.929 -24.047  1.00  0.00      A   
ATOM   3287  CB  ALA   202      10.472   7.230 -22.376  1.00 83.03      A   
ATOM   3288  HB1 ALA   202      10.541   6.175 -22.029  1.00  0.00      A   
ATOM   3289  HB2 ALA   202      10.379   7.881 -21.482  1.00  0.00      A   
ATOM   3290  HB3 ALA   202       9.558   7.326 -23.001  1.00  0.00      A   
ATOM   3291  C   ALA   202      11.641   9.017 -23.713  1.00 83.03      A   
ATOM   3292  O   ALA   202      11.380   9.256 -24.888  1.00 83.03      A   
ATOM   3293  N   HSD   203      11.914  10.039 -22.874  1.00 86.02      A   
ATOM   3294  HN  HSD   203      12.065   9.850 -21.897  1.00  0.00      A   
ATOM   3295  CA  HSD   203      11.954  11.434 -23.303  1.00 86.02      A   
ATOM   3296  HA  HSD   203      11.004  11.671 -23.762  1.00  0.00      A   
ATOM   3297  CB  HSD   203      12.198  12.389 -22.107  1.00 86.02      A   
ATOM   3298  HB1 HSD   203      11.417  12.199 -21.340  1.00  0.00      A   
ATOM   3299  HB2 HSD   203      13.178  12.167 -21.633  1.00  0.00      A   
ATOM   3300  ND1 HSD   203      13.213  14.675 -22.642  1.00 86.02      A   
ATOM   3301  HD1 HSD   203      14.173  14.447 -22.487  1.00  0.00      A   
ATOM   3302  CG  HSD   203      12.124  13.843 -22.486  1.00 86.02      A   
ATOM   3303  CE1 HSD   203      12.736  15.879 -23.046  1.00 86.02      A   
ATOM   3304  HE1 HSD   203      13.372  16.743 -23.253  1.00  0.00      A   
ATOM   3305  NE2 HSD   203      11.425  15.869 -23.162  1.00 86.02      A   
ATOM   3306  CD2 HSD   203      11.038  14.592 -22.814  1.00 86.02      A   
ATOM   3307  HD2 HSD   203       9.992  14.318 -22.849  1.00  0.00      A   
ATOM   3308  C   HSD   203      13.025  11.695 -24.345  1.00 86.02      A   
ATOM   3309  O   HSD   203      12.796  12.325 -25.374  1.00 86.02      A   
ATOM   3310  N   SER   204      14.232  11.142 -24.141  1.00 86.03      A   
ATOM   3311  HN  SER   204      14.416  10.659 -23.279  1.00  0.00      A   
ATOM   3312  CA  SER   204      15.295  11.223 -25.127  1.00 86.03      A   
ATOM   3313  HA  SER   204      15.355  12.252 -25.455  1.00  0.00      A   
ATOM   3314  CB  SER   204      16.691  10.834 -24.563  1.00 86.03      A   
ATOM   3315  HB1 SER   204      17.481  11.076 -25.311  1.00  0.00      A   
ATOM   3316  HB2 SER   204      16.889  11.450 -23.653  1.00  0.00      A   
ATOM   3317  OG  SER   204      16.773   9.446 -24.225  1.00 86.03      A   
ATOM   3318  HG1 SER   204      16.251   9.356 -23.409  1.00  0.00      A   
ATOM   3319  C   SER   204      15.011  10.396 -26.369  1.00 86.03      A   
ATOM   3320  O   SER   204      15.558  10.669 -27.433  1.00 86.03      A   
ATOM   3321  N   HSD   205      14.163   9.347 -26.289  1.00 80.80      A   
ATOM   3322  HN  HSD   205      13.774   9.085 -25.403  1.00  0.00      A   
ATOM   3323  CA  HSD   205      13.632   8.655 -27.456  1.00 80.80      A   
ATOM   3324  HA  HSD   205      14.454   8.407 -28.108  1.00  0.00      A   
ATOM   3325  CB  HSD   205      12.890   7.352 -27.069  1.00 80.80      A   
ATOM   3326  HB1 HSD   205      13.512   6.769 -26.357  1.00  0.00      A   
ATOM   3327  HB2 HSD   205      11.936   7.586 -26.550  1.00  0.00      A   
ATOM   3328  ND1 HSD   205      11.373   5.901 -28.519  1.00 80.80      A   
ATOM   3329  HD1 HSD   205      10.515   6.025 -28.010  1.00  0.00      A   
ATOM   3330  CG  HSD   205      12.598   6.470 -28.248  1.00 80.80      A   
ATOM   3331  CE1 HSD   205      11.531   5.128 -29.621  1.00 80.80      A   
ATOM   3332  HE1 HSD   205      10.715   4.547 -30.058  1.00  0.00      A   
ATOM   3333  NE2 HSD   205      12.773   5.166 -30.073  1.00 80.80      A   
ATOM   3334  CD2 HSD   205      13.439   6.010 -29.211  1.00 80.80      A   
ATOM   3335  HD2 HSD   205      14.491   6.207 -29.363  1.00  0.00      A   
ATOM   3336  C   HSD   205      12.705   9.531 -28.273  1.00 80.80      A   
ATOM   3337  O   HSD   205      12.901   9.687 -29.476  1.00 80.80      A   
ATOM   3338  N   ALA   206      11.746  10.202 -27.607  1.00 83.30      A   
ATOM   3339  HN  ALA   206      11.599  10.024 -26.630  1.00  0.00      A   
ATOM   3340  CA  ALA   206      10.822  11.128 -28.225  1.00 83.30      A   
ATOM   3341  HA  ALA   206      10.293  10.600 -29.007  1.00  0.00      A   
ATOM   3342  CB  ALA   206       9.816  11.614 -27.161  1.00 83.30      A   
ATOM   3343  HB1 ALA   206       9.281  10.741 -26.728  1.00  0.00      A   
ATOM   3344  HB2 ALA   206      10.340  12.145 -26.338  1.00  0.00      A   
ATOM   3345  HB3 ALA   206       9.067  12.298 -27.610  1.00  0.00      A   
ATOM   3346  C   ALA   206      11.510  12.319 -28.880  1.00 83.30      A   
ATOM   3347  O   ALA   206      11.235  12.648 -30.029  1.00 83.30      A   
ATOM   3348  N   VAL   207      12.488  12.950 -28.195  1.00 83.99      A   
ATOM   3349  HN  VAL   207      12.649  12.706 -27.235  1.00  0.00      A   
ATOM   3350  CA  VAL   207      13.299  14.028 -28.754  1.00 83.99      A   
ATOM   3351  HA  VAL   207      12.631  14.808 -29.095  1.00  0.00      A   
ATOM   3352  CB  VAL   207      14.230  14.617 -27.691  1.00 83.99      A   
ATOM   3353  HB  VAL   207      14.796  13.791 -27.202  1.00  0.00      A   
ATOM   3354  CG1 VAL   207      15.235  15.623 -28.292  1.00 83.99      A   
ATOM   3355 HG11 VAL   207      15.814  16.111 -27.480  1.00  0.00      A   
ATOM   3356 HG12 VAL   207      15.957  15.128 -28.974  1.00  0.00      A   
ATOM   3357 HG13 VAL   207      14.697  16.414 -28.857  1.00  0.00      A   
ATOM   3358  CG2 VAL   207      13.376  15.336 -26.629  1.00 83.99      A   
ATOM   3359 HG21 VAL   207      14.026  15.763 -25.837  1.00  0.00      A   
ATOM   3360 HG22 VAL   207      12.807  16.172 -27.091  1.00  0.00      A   
ATOM   3361 HG23 VAL   207      12.650  14.653 -26.144  1.00  0.00      A   
ATOM   3362  C   VAL   207      14.094  13.588 -29.980  1.00 83.99      A   
ATOM   3363  O   VAL   207      14.087  14.255 -31.011  1.00 83.99      A   
ATOM   3364  N   ARG   208      14.751  12.410 -29.936  1.00 82.93      A   
ATOM   3365  HN  ARG   208      14.731  11.864 -29.102  1.00  0.00      A   
ATOM   3366  CA  ARG   208      15.448  11.857 -31.090  1.00 82.93      A   
ATOM   3367  HA  ARG   208      16.120  12.619 -31.463  1.00  0.00      A   
ATOM   3368  CB  ARG   208      16.287  10.614 -30.705  1.00 82.93      A   
ATOM   3369  HB1 ARG   208      15.652   9.942 -30.086  1.00  0.00      A   
ATOM   3370  HB2 ARG   208      16.578  10.061 -31.626  1.00  0.00      A   
ATOM   3371  CG  ARG   208      17.585  10.992 -29.958  1.00 82.93      A   
ATOM   3372  HG1 ARG   208      18.208  11.610 -30.646  1.00  0.00      A   
ATOM   3373  HG2 ARG   208      17.338  11.646 -29.092  1.00  0.00      A   
ATOM   3374  CD  ARG   208      18.416   9.794 -29.486  1.00 82.93      A   
ATOM   3375  HD1 ARG   208      18.601   9.099 -30.335  1.00  0.00      A   
ATOM   3376  HD2 ARG   208      19.390  10.142 -29.068  1.00  0.00      A   
ATOM   3377  NE  ARG   208      17.625   9.151 -28.387  1.00 82.93      A   
ATOM   3378  HE  ARG   208      16.976   9.753 -27.899  1.00  0.00      A   
ATOM   3379  CZ  ARG   208      17.462   7.844 -28.161  1.00 82.93      A   
ATOM   3380  NH1 ARG   208      17.956   6.925 -28.980  1.00 82.93      A   
ATOM   3381 HH11 ARG   208      17.736   5.972 -28.834  1.00  0.00      A   
ATOM   3382 HH12 ARG   208      18.456   7.243 -29.770  1.00  0.00      A   
ATOM   3383  NH2 ARG   208      16.759   7.452 -27.101  1.00 82.93      A   
ATOM   3384 HH21 ARG   208      16.501   6.506 -26.978  1.00  0.00      A   
ATOM   3385 HH22 ARG   208      16.424   8.146 -26.461  1.00  0.00      A   
ATOM   3386  C   ARG   208      14.534  11.516 -32.261  1.00 82.93      A   
ATOM   3387  O   ARG   208      14.899  11.707 -33.419  1.00 82.93      A   
ATOM   3388  N   MET   209      13.323  10.994 -32.005  1.00 78.65      A   
ATOM   3389  HN  MET   209      13.051  10.759 -31.068  1.00  0.00      A   
ATOM   3390  CA  MET   209      12.310  10.816 -33.030  1.00 78.65      A   
ATOM   3391  HA  MET   209      12.773  10.301 -33.858  1.00  0.00      A   
ATOM   3392  CB  MET   209      11.139   9.946 -32.518  1.00 78.65      A   
ATOM   3393  HB1 MET   209      10.799  10.334 -31.532  1.00  0.00      A   
ATOM   3394  HB2 MET   209      10.281  10.015 -33.225  1.00  0.00      A   
ATOM   3395  CG  MET   209      11.507   8.452 -32.387  1.00 78.65      A   
ATOM   3396  HG1 MET   209      12.336   8.341 -31.655  1.00  0.00      A   
ATOM   3397  HG2 MET   209      10.630   7.919 -31.955  1.00  0.00      A   
ATOM   3398  SD  MET   209      11.964   7.683 -33.976  1.00 78.65      A   
ATOM   3399  CE  MET   209      12.046   5.990 -33.335  1.00 78.65      A   
ATOM   3400  HE1 MET   209      12.235   5.257 -34.148  1.00  0.00      A   
ATOM   3401  HE2 MET   209      12.854   5.886 -32.581  1.00  0.00      A   
ATOM   3402  HE3 MET   209      11.093   5.704 -32.839  1.00  0.00      A   
ATOM   3403  C   MET   209      11.801  12.119 -33.640  1.00 78.65      A   
ATOM   3404  O   MET   209      11.644  12.204 -34.853  1.00 78.65      A   
ATOM   3405  N   ILE   210      11.577  13.184 -32.843  1.00 79.13      A   
ATOM   3406  HN  ILE   210      11.647  13.090 -31.845  1.00  0.00      A   
ATOM   3407  CA  ILE   210      11.236  14.515 -33.352  1.00 79.13      A   
ATOM   3408  HA  ILE   210      10.376  14.414 -33.998  1.00  0.00      A   
ATOM   3409  CB  ILE   210      10.864  15.468 -32.209  1.00 79.13      A   
ATOM   3410  HB  ILE   210      11.681  15.440 -31.451  1.00  0.00      A   
ATOM   3411  CG2 ILE   210      10.706  16.924 -32.712  1.00 79.13      A   
ATOM   3412 HG21 ILE   210      10.396  17.593 -31.883  1.00  0.00      A   
ATOM   3413 HG22 ILE   210      11.660  17.328 -33.112  1.00  0.00      A   
ATOM   3414 HG23 ILE   210       9.938  16.978 -33.512  1.00  0.00      A   
ATOM   3415  CG1 ILE   210       9.554  14.993 -31.532  1.00 79.13      A   
ATOM   3416 HG11 ILE   210       8.707  15.170 -32.231  1.00  0.00      A   
ATOM   3417 HG12 ILE   210       9.606  13.897 -31.352  1.00  0.00      A   
ATOM   3418  CD  ILE   210       9.277  15.681 -30.189  1.00  0.00      A   
ATOM   3419  HD1 ILE   210       8.368  15.257 -29.714  1.00  0.00      A   
ATOM   3420  HD2 ILE   210      10.134  15.525 -29.497  1.00  0.00      A   
ATOM   3421  HD3 ILE   210       9.128  16.773 -30.320  1.00  0.00      A   
ATOM   3422  C   ILE   210      12.342  15.105 -34.228  1.00 79.13      A   
ATOM   3423  O   ILE   210      12.078  15.615 -35.314  1.00 79.13      A   
ATOM   3424  N   GLN   211      13.620  14.986 -33.808  1.00 80.24      A   
ATOM   3425  HN  GLN   211      13.801  14.611 -32.896  1.00  0.00      A   
ATOM   3426  CA  GLN   211      14.784  15.394 -34.587  1.00 80.24      A   
ATOM   3427  HA  GLN   211      14.687  16.444 -34.825  1.00  0.00      A   
ATOM   3428  CB  GLN   211      16.075  15.151 -33.762  1.00 80.24      A   
ATOM   3429  HB1 GLN   211      16.058  14.099 -33.398  1.00  0.00      A   
ATOM   3430  HB2 GLN   211      16.970  15.270 -34.415  1.00  0.00      A   
ATOM   3431  CG  GLN   211      16.236  16.114 -32.562  1.00 80.24      A   
ATOM   3432  HG1 GLN   211      16.440  17.137 -32.939  1.00  0.00      A   
ATOM   3433  HG2 GLN   211      15.302  16.142 -31.964  1.00  0.00      A   
ATOM   3434  CD  GLN   211      17.368  15.673 -31.632  1.00 80.24      A   
ATOM   3435  OE1 GLN   211      17.806  14.522 -31.593  1.00 80.24      A   
ATOM   3436  NE2 GLN   211      17.867  16.632 -30.820  1.00 80.24      A   
ATOM   3437 HE21 GLN   211      18.622  16.369 -30.229  1.00  0.00      A   
ATOM   3438 HE22 GLN   211      17.505  17.557 -30.864  1.00  0.00      A   
ATOM   3439  C   GLN   211      14.924  14.663 -35.921  1.00 80.24      A   
ATOM   3440  O   GLN   211      15.305  15.236 -36.935  1.00 80.24      A   
ATOM   3441  N   ARG   212      14.640  13.351 -35.946  1.00 73.91      A   
ATOM   3442  HN  ARG   212      14.391  12.894 -35.093  1.00  0.00      A   
ATOM   3443  CA  ARG   212      14.596  12.568 -37.167  1.00 73.91      A   
ATOM   3444  HA  ARG   212      15.469  12.809 -37.758  1.00  0.00      A   
ATOM   3445  CB  ARG   212      14.619  11.068 -36.807  1.00 73.91      A   
ATOM   3446  HB1 ARG   212      13.833  10.879 -36.041  1.00  0.00      A   
ATOM   3447  HB2 ARG   212      14.380  10.456 -37.705  1.00  0.00      A   
ATOM   3448  CG  ARG   212      15.998  10.647 -36.271  1.00 73.91      A   
ATOM   3449  HG1 ARG   212      16.725  10.737 -37.110  1.00  0.00      A   
ATOM   3450  HG2 ARG   212      16.309  11.365 -35.477  1.00  0.00      A   
ATOM   3451  CD  ARG   212      16.011   9.237 -35.693  1.00 73.91      A   
ATOM   3452  HD1 ARG   212      15.385   9.187 -34.770  1.00  0.00      A   
ATOM   3453  HD2 ARG   212      15.632   8.518 -36.457  1.00  0.00      A   
ATOM   3454  NE  ARG   212      17.449   8.966 -35.365  1.00 73.91      A   
ATOM   3455  HE  ARG   212      18.061   9.751 -35.349  1.00  0.00      A   
ATOM   3456  CZ  ARG   212      17.991   7.746 -35.298  1.00 73.91      A   
ATOM   3457  NH1 ARG   212      17.236   6.656 -35.308  1.00 73.91      A   
ATOM   3458 HH11 ARG   212      17.650   5.755 -35.305  1.00  0.00      A   
ATOM   3459 HH12 ARG   212      16.252   6.775 -35.362  1.00  0.00      A   
ATOM   3460  NH2 ARG   212      19.312   7.622 -35.222  1.00 73.91      A   
ATOM   3461 HH21 ARG   212      19.718   6.719 -35.275  1.00  0.00      A   
ATOM   3462 HH22 ARG   212      19.873   8.435 -35.322  1.00  0.00      A   
ATOM   3463  C   ARG   212      13.402  12.854 -38.066  1.00 73.91      A   
ATOM   3464  O   ARG   212      13.518  12.865 -39.291  1.00 73.91      A   
ATOM   3465  N   GLY   213      12.208  13.062 -37.477  1.00 59.93      A   
ATOM   3466  HN  GLY   213      12.136  13.031 -36.475  1.00  0.00      A   
ATOM   3467  CA  GLY   213      10.960  13.237 -38.211  1.00 59.93      A   
ATOM   3468  HA1 GLY   213      10.166  13.333 -37.486  1.00  0.00      A   
ATOM   3469  HA2 GLY   213      10.828  12.383 -38.857  1.00  0.00      A   
ATOM   3470  C   GLY   213      10.899  14.456 -39.084  1.00 59.93      A   
ATOM   3471  O   GLY   213      10.313  14.434 -40.164  1.00 59.93      A   
ATOM   3472  N   THR   214      11.575  15.544 -38.686  1.00 52.07      A   
ATOM   3473  HN  THR   214      12.089  15.551 -37.826  1.00  0.00      A   
ATOM   3474  CA  THR   214      11.608  16.787 -39.450  1.00 52.07      A   
ATOM   3475  HA  THR   214      10.598  17.024 -39.750  1.00  0.00      A   
ATOM   3476  CB  THR   214      12.143  17.965 -38.648  1.00 52.07      A   
ATOM   3477  HB  THR   214      12.238  18.869 -39.298  1.00  0.00      A   
ATOM   3478  OG1 THR   214      13.397  17.654 -38.060  1.00 52.07      A   
ATOM   3479  HG1 THR   214      13.624  18.389 -37.486  1.00  0.00      A   
ATOM   3480  CG2 THR   214      11.174  18.270 -37.498  1.00 52.07      A   
ATOM   3481 HG21 THR   214      11.512  19.159 -36.926  1.00  0.00      A   
ATOM   3482 HG22 THR   214      10.156  18.471 -37.893  1.00  0.00      A   
ATOM   3483 HG23 THR   214      11.114  17.410 -36.797  1.00  0.00      A   
ATOM   3484  C   THR   214      12.409  16.686 -40.733  1.00 52.07      A   
ATOM   3485  O   THR   214      12.199  17.463 -41.659  1.00 52.07      A   
ATOM   3486  N   GLN   215      13.311  15.691 -40.851  1.00 50.43      A   
ATOM   3487  HN  GLN   215      13.514  15.113 -40.062  1.00  0.00      A   
ATOM   3488  CA  GLN   215      13.985  15.410 -42.103  1.00 50.43      A   
ATOM   3489  HA  GLN   215      14.028  16.300 -42.718  1.00  0.00      A   
ATOM   3490  CB  GLN   215      15.432  14.898 -41.862  1.00 50.43      A   
ATOM   3491  HB1 GLN   215      15.443  14.199 -40.996  1.00  0.00      A   
ATOM   3492  HB2 GLN   215      15.774  14.324 -42.756  1.00  0.00      A   
ATOM   3493  CG  GLN   215      16.467  16.024 -41.645  1.00 50.43      A   
ATOM   3494  HG1 GLN   215      16.304  16.817 -42.406  1.00  0.00      A   
ATOM   3495  HG2 GLN   215      16.354  16.465 -40.633  1.00  0.00      A   
ATOM   3496  CD  GLN   215      17.888  15.484 -41.810  1.00 50.43      A   
ATOM   3497  OE1 GLN   215      18.154  14.281 -41.835  1.00 50.43      A   
ATOM   3498  NE2 GLN   215      18.858  16.411 -41.973  1.00 50.43      A   
ATOM   3499 HE21 GLN   215      19.785  16.071 -42.096  1.00  0.00      A   
ATOM   3500 HE22 GLN   215      18.623  17.377 -41.978  1.00  0.00      A   
ATOM   3501  C   GLN   215      13.290  14.346 -42.941  1.00 50.43      A   
ATOM   3502  O   GLN   215      13.649  14.168 -44.105  1.00 50.43      A   
ATOM   3503  N   LYS   216      12.302  13.586 -42.410  1.00 47.49      A   
ATOM   3504  HN  LYS   216      11.970  13.761 -41.484  1.00  0.00      A   
ATOM   3505  CA  LYS   216      11.881  12.405 -43.154  1.00 47.49      A   
ATOM   3506  HA  LYS   216      11.744  12.712 -44.183  1.00  0.00      A   
ATOM   3507  CB  LYS   216      12.998  11.314 -43.110  1.00 47.49      A   
ATOM   3508  HB1 LYS   216      13.888  11.755 -42.606  1.00  0.00      A   
ATOM   3509  HB2 LYS   216      12.695  10.437 -42.500  1.00  0.00      A   
ATOM   3510  CG  LYS   216      13.416  10.876 -44.523  1.00 47.49      A   
ATOM   3511  HG1 LYS   216      12.567  10.341 -45.008  1.00  0.00      A   
ATOM   3512  HG2 LYS   216      13.603  11.809 -45.109  1.00  0.00      A   
ATOM   3513  CD  LYS   216      14.692  10.024 -44.541  1.00 47.49      A   
ATOM   3514  HD1 LYS   216      15.433  10.522 -43.873  1.00  0.00      A   
ATOM   3515  HD2 LYS   216      14.453   9.025 -44.114  1.00  0.00      A   
ATOM   3516  CE  LYS   216      15.272   9.906 -45.953  1.00 47.49      A   
ATOM   3517  HE1 LYS   216      14.549   9.403 -46.632  1.00  0.00      A   
ATOM   3518  HE2 LYS   216      15.501  10.919 -46.355  1.00  0.00      A   
ATOM   3519  NZ  LYS   216      16.525   9.122 -45.930  1.00 47.49      A   
ATOM   3520  HZ1 LYS   216      16.934   9.080 -46.885  1.00  0.00      A   
ATOM   3521  HZ2 LYS   216      17.203   9.581 -45.287  1.00  0.00      A   
ATOM   3522  HZ3 LYS   216      16.326   8.159 -45.594  1.00  0.00      A   
ATOM   3523  C   LYS   216      10.555  11.739 -42.806  1.00 47.49      A   
ATOM   3524  O   LYS   216      10.224  10.727 -43.420  1.00 47.49      A   
ATOM   3525  N   SER   217       9.727  12.248 -41.869  1.00 49.17      A   
ATOM   3526  HN  SER   217       9.947  13.076 -41.338  1.00  0.00      A   
ATOM   3527  CA  SER   217       8.472  11.567 -41.525  1.00 49.17      A   
ATOM   3528  HA  SER   217       8.473  10.571 -41.944  1.00  0.00      A   
ATOM   3529  CB  SER   217       8.250  11.340 -40.001  1.00 49.17      A   
ATOM   3530  HB1 SER   217       7.423  10.608 -39.853  1.00  0.00      A   
ATOM   3531  HB2 SER   217       9.174  10.887 -39.576  1.00  0.00      A   
ATOM   3532  OG  SER   217       7.952  12.540 -39.284  1.00 49.17      A   
ATOM   3533  HG1 SER   217       7.088  12.835 -39.601  1.00  0.00      A   
ATOM   3534  C   SER   217       7.241  12.227 -42.114  1.00 49.17      A   
ATOM   3535  O   SER   217       6.125  12.000 -41.654  1.00 49.17      A   
ATOM   3536  N   ILE   218       7.389  13.058 -43.163  1.00 45.89      A   
ATOM   3537  HN  ILE   218       8.292  13.258 -43.526  1.00  0.00      A   
ATOM   3538  CA  ILE   218       6.243  13.609 -43.873  1.00 45.89      A   
ATOM   3539  HA  ILE   218       5.451  13.787 -43.158  1.00  0.00      A   
ATOM   3540  CB  ILE   218       6.513  14.949 -44.561  1.00 45.89      A   
ATOM   3541  HB  ILE   218       7.144  14.785 -45.466  1.00  0.00      A   
ATOM   3542  CG2 ILE   218       5.152  15.548 -44.995  1.00 45.89      A   
ATOM   3543 HG21 ILE   218       5.300  16.483 -45.573  1.00  0.00      A   
ATOM   3544 HG22 ILE   218       4.592  14.843 -45.642  1.00  0.00      A   
ATOM   3545 HG23 ILE   218       4.529  15.778 -44.106  1.00  0.00      A   
ATOM   3546  CG1 ILE   218       7.278  15.925 -43.634  1.00 45.89      A   
ATOM   3547 HG11 ILE   218       6.675  16.107 -42.717  1.00  0.00      A   
ATOM   3548 HG12 ILE   218       8.239  15.463 -43.316  1.00  0.00      A   
ATOM   3549  CD  ILE   218       7.607  17.266 -44.305  1.00  0.00      A   
ATOM   3550  HD1 ILE   218       8.253  17.883 -43.643  1.00  0.00      A   
ATOM   3551  HD2 ILE   218       8.148  17.100 -45.261  1.00  0.00      A   
ATOM   3552  HD3 ILE   218       6.685  17.845 -44.520  1.00  0.00      A   
ATOM   3553  C   ILE   218       5.717  12.593 -44.885  1.00 45.89      A   
ATOM   3554  O   ILE   218       6.037  12.618 -46.072  1.00 45.89      A   
ATOM   3555  N   ILE   219       4.869  11.653 -44.431  1.00 52.06      A   
ATOM   3556  HN  ILE   219       4.662  11.589 -43.457  1.00  0.00      A   
ATOM   3557  CA  ILE   219       4.235  10.686 -45.311  1.00 52.06      A   
ATOM   3558  HA  ILE   219       4.905  10.456 -46.129  1.00  0.00      A   
ATOM   3559  CB  ILE   219       3.903   9.365 -44.617  1.00 52.06      A   
ATOM   3560  HB  ILE   219       3.177   9.556 -43.793  1.00  0.00      A   
ATOM   3561  CG2 ILE   219       3.254   8.395 -45.636  1.00 52.06      A   
ATOM   3562 HG21 ILE   219       2.983   7.439 -45.141  1.00  0.00      A   
ATOM   3563 HG22 ILE   219       2.311   8.807 -46.053  1.00  0.00      A   
ATOM   3564 HG23 ILE   219       3.951   8.174 -46.470  1.00  0.00      A   
ATOM   3565  CG1 ILE   219       5.184   8.749 -43.998  1.00 52.06      A   
ATOM   3566 HG11 ILE   219       5.908   8.533 -44.815  1.00  0.00      A   
ATOM   3567 HG12 ILE   219       5.660   9.489 -43.317  1.00  0.00      A   
ATOM   3568  CD  ILE   219       4.927   7.466 -43.196  1.00  0.00      A   
ATOM   3569  HD1 ILE   219       5.868   7.107 -42.727  1.00  0.00      A   
ATOM   3570  HD2 ILE   219       4.182   7.654 -42.393  1.00  0.00      A   
ATOM   3571  HD3 ILE   219       4.539   6.656 -43.850  1.00  0.00      A   
ATOM   3572  C   ILE   219       2.987  11.322 -45.898  1.00 52.06      A   
ATOM   3573  O   ILE   219       1.926  11.392 -45.279  1.00 52.06      A   
ATOM   3574  N   ILE   220       3.091  11.851 -47.131  1.00 50.15      A   
ATOM   3575  HN  ILE   220       3.963  11.844 -47.610  1.00  0.00      A   
ATOM   3576  CA  ILE   220       1.985  12.546 -47.765  1.00 50.15      A   
ATOM   3577  HA  ILE   220       1.460  13.101 -46.999  1.00  0.00      A   
ATOM   3578  CB  ILE   220       2.412  13.569 -48.820  1.00 50.15      A   
ATOM   3579  HB  ILE   220       2.749  13.036 -49.740  1.00  0.00      A   
ATOM   3580  CG2 ILE   220       1.189  14.457 -49.161  1.00 50.15      A   
ATOM   3581 HG21 ILE   220       1.422  15.124 -50.017  1.00  0.00      A   
ATOM   3582 HG22 ILE   220       0.308  13.849 -49.445  1.00  0.00      A   
ATOM   3583 HG23 ILE   220       0.914  15.087 -48.289  1.00  0.00      A   
ATOM   3584  CG1 ILE   220       3.592  14.438 -48.322  1.00 50.15      A   
ATOM   3585 HG11 ILE   220       3.271  14.982 -47.406  1.00  0.00      A   
ATOM   3586 HG12 ILE   220       4.450  13.787 -48.042  1.00  0.00      A   
ATOM   3587  CD  ILE   220       4.093  15.447 -49.363  1.00  0.00      A   
ATOM   3588  HD1 ILE   220       4.990  15.981 -48.980  1.00  0.00      A   
ATOM   3589  HD2 ILE   220       4.371  14.925 -50.304  1.00  0.00      A   
ATOM   3590  HD3 ILE   220       3.315  16.203 -49.596  1.00  0.00      A   
ATOM   3591  C   ILE   220       0.989  11.563 -48.364  1.00 50.15      A   
ATOM   3592  O   ILE   220       1.013  11.233 -49.548  1.00 50.15      A   
ATOM   3593  N   HSD   221       0.043  11.075 -47.544  1.00 47.85      A   
ATOM   3594  HN  HSD   221       0.128  11.234 -46.560  1.00  0.00      A   
ATOM   3595  CA  HSD   221      -1.096  10.316 -48.025  1.00 47.85      A   
ATOM   3596  HA  HSD   221      -0.748   9.605 -48.762  1.00  0.00      A   
ATOM   3597  CB  HSD   221      -1.816   9.538 -46.900  1.00 47.85      A   
ATOM   3598  HB1 HSD   221      -2.049  10.229 -46.060  1.00  0.00      A   
ATOM   3599  HB2 HSD   221      -2.779   9.124 -47.272  1.00  0.00      A   
ATOM   3600  ND1 HSD   221      -0.743   7.247 -47.118  1.00 47.85      A   
ATOM   3601  HD1 HSD   221      -1.006   7.077 -48.067  1.00  0.00      A   
ATOM   3602  CG  HSD   221      -1.017   8.379 -46.379  1.00 47.85      A   
ATOM   3603  CE1 HSD   221      -0.052   6.405 -46.313  1.00 47.85      A   
ATOM   3604  HE1 HSD   221       0.299   5.421 -46.630  1.00  0.00      A   
ATOM   3605  NE2 HSD   221       0.136   6.916 -45.115  1.00 47.85      A   
ATOM   3606  CD2 HSD   221      -0.464   8.164 -45.154  1.00 47.85      A   
ATOM   3607  HD2 HSD   221      -0.450   8.808 -44.283  1.00  0.00      A   
ATOM   3608  C   HSD   221      -2.110  11.208 -48.721  1.00 47.85      A   
ATOM   3609  O   HSD   221      -3.112  11.618 -48.142  1.00 47.85      A   
ATOM   3610  N   THR   222      -1.864  11.535 -50.002  1.00 49.48      A   
ATOM   3611  HN  THR   222      -0.998  11.276 -50.437  1.00  0.00      A   
ATOM   3612  CA  THR   222      -2.815  12.219 -50.865  1.00 49.48      A   
ATOM   3613  HA  THR   222      -3.146  13.120 -50.368  1.00  0.00      A   
ATOM   3614  CB  THR   222      -2.234  12.603 -52.229  1.00 49.48      A   
ATOM   3615  HB  THR   222      -3.035  12.987 -52.908  1.00  0.00      A   
ATOM   3616  OG1 THR   222      -1.574  11.505 -52.846  1.00 49.48      A   
ATOM   3617  HG1 THR   222      -2.280  10.861 -53.020  1.00  0.00      A   
ATOM   3618  CG2 THR   222      -1.177  13.700 -52.059  1.00 49.48      A   
ATOM   3619 HG21 THR   222      -0.774  13.984 -53.055  1.00  0.00      A   
ATOM   3620 HG22 THR   222      -1.610  14.603 -51.583  1.00  0.00      A   
ATOM   3621 HG23 THR   222      -0.330  13.330 -51.446  1.00  0.00      A   
ATOM   3622  C   THR   222      -4.044  11.377 -51.155  1.00 49.48      A   
ATOM   3623  O   THR   222      -4.048  10.556 -52.068  1.00 49.48      A   
ATOM   3624  N   SER   223      -5.143  11.588 -50.413  1.00 52.43      A   
ATOM   3625  HN  SER   223      -5.134  12.156 -49.593  1.00  0.00      A   
ATOM   3626  CA  SER   223      -6.457  11.152 -50.847  1.00 52.43      A   
ATOM   3627  HA  SER   223      -6.364  10.191 -51.337  1.00  0.00      A   
ATOM   3628  CB  SER   223      -7.465  11.020 -49.669  1.00 52.43      A   
ATOM   3629  HB1 SER   223      -8.466  10.729 -50.059  1.00  0.00      A   
ATOM   3630  HB2 SER   223      -7.095  10.200 -49.011  1.00  0.00      A   
ATOM   3631  OG  SER   223      -7.578  12.226 -48.898  1.00 52.43      A   
ATOM   3632  HG1 SER   223      -8.344  12.134 -48.318  1.00  0.00      A   
ATOM   3633  C   SER   223      -6.991  12.135 -51.873  1.00 52.43      A   
ATOM   3634  O   SER   223      -6.504  13.260 -51.982  1.00 52.43      A   
ATOM   3635  N   GLU   224      -8.021  11.763 -52.653  1.00 58.04      A   
ATOM   3636  HN  GLU   224      -8.390  10.834 -52.649  1.00  0.00      A   
ATOM   3637  CA  GLU   224      -8.482  12.546 -53.794  1.00 58.04      A   
ATOM   3638  HA  GLU   224      -7.640  12.998 -54.300  1.00  0.00      A   
ATOM   3639  CB  GLU   224      -9.179  11.569 -54.750  1.00 58.04      A   
ATOM   3640  HB1 GLU   224      -9.953  11.005 -54.179  1.00  0.00      A   
ATOM   3641  HB2 GLU   224      -9.700  12.108 -55.571  1.00  0.00      A   
ATOM   3642  CG  GLU   224      -8.166  10.576 -55.370  1.00 58.04      A   
ATOM   3643  HG1 GLU   224      -7.688  11.027 -56.262  1.00  0.00      A   
ATOM   3644  HG2 GLU   224      -7.372  10.298 -54.649  1.00  0.00      A   
ATOM   3645  CD  GLU   224      -8.826   9.268 -55.778  1.00 58.04      A   
ATOM   3646  OE1 GLU   224      -8.869   8.978 -56.997  1.00 58.04      A   
ATOM   3647  OE2 GLU   224      -9.255   8.540 -54.844  1.00 58.04      A   
ATOM   3648  C   GLU   224      -9.424  13.677 -53.407  1.00 58.04      A   
ATOM   3649  O   GLU   224      -9.882  14.473 -54.221  1.00 58.04      A   
ATOM   3650  N   ASP   225      -9.623  13.826 -52.091  1.00 57.37      A   
ATOM   3651  HN  ASP   225      -9.330  13.086 -51.501  1.00  0.00      A   
ATOM   3652  CA  ASP   225      -9.995  15.046 -51.423  1.00 57.37      A   
ATOM   3653  HA  ASP   225     -10.925  15.422 -51.835  1.00  0.00      A   
ATOM   3654  CB  ASP   225     -10.081  14.716 -49.915  1.00 57.37      A   
ATOM   3655  HB1 ASP   225      -9.300  13.984 -49.635  1.00  0.00      A   
ATOM   3656  HB2 ASP   225      -9.926  15.642 -49.325  1.00  0.00      A   
ATOM   3657  CG  ASP   225     -11.427  14.217 -49.446  1.00 57.37      A   
ATOM   3658  OD1 ASP   225     -12.464  14.827 -49.805  1.00 57.37      A   
ATOM   3659  OD2 ASP   225     -11.408  13.457 -48.445  1.00 57.37      A   
ATOM   3660  C   ASP   225      -8.934  16.157 -51.539  1.00 57.37      A   
ATOM   3661  O   ASP   225      -9.244  17.345 -51.517  1.00 57.37      A   
ATOM   3662  N   GLY   226      -7.629  15.791 -51.544  1.00 55.17      A   
ATOM   3663  HN  GLY   226      -7.379  14.826 -51.691  1.00  0.00      A   
ATOM   3664  CA  GLY   226      -6.527  16.730 -51.334  1.00 55.17      A   
ATOM   3665  HA1 GLY   226      -6.775  17.676 -51.797  1.00  0.00      A   
ATOM   3666  HA2 GLY   226      -5.638  16.287 -51.756  1.00  0.00      A   
ATOM   3667  C   GLY   226      -6.232  17.009 -49.878  1.00 55.17      A   
ATOM   3668  O   GLY   226      -5.414  17.861 -49.540  1.00 55.17      A   
ATOM   3669  N   LYS   227      -6.885  16.290 -48.949  1.00 41.73      A   
ATOM   3670  HN  LYS   227      -7.490  15.558 -49.248  1.00  0.00      A   
ATOM   3671  CA  LYS   227      -6.753  16.531 -47.521  1.00 41.73      A   
ATOM   3672  HA  LYS   227      -6.589  17.588 -47.355  1.00  0.00      A   
ATOM   3673  CB  LYS   227      -8.035  16.105 -46.748  1.00 41.73      A   
ATOM   3674  HB1 LYS   227      -8.287  15.067 -47.065  1.00  0.00      A   
ATOM   3675  HB2 LYS   227      -7.827  16.081 -45.654  1.00  0.00      A   
ATOM   3676  CG  LYS   227      -9.257  17.016 -46.986  1.00 41.73      A   
ATOM   3677  HG1 LYS   227      -9.148  17.956 -46.401  1.00  0.00      A   
ATOM   3678  HG2 LYS   227      -9.271  17.296 -48.066  1.00  0.00      A   
ATOM   3679  CD  LYS   227     -10.589  16.319 -46.629  1.00 41.73      A   
ATOM   3680  HD1 LYS   227     -10.514  15.264 -46.985  1.00  0.00      A   
ATOM   3681  HD2 LYS   227     -10.718  16.288 -45.526  1.00  0.00      A   
ATOM   3682  CE  LYS   227     -11.826  16.961 -47.276  1.00 41.73      A   
ATOM   3683  HE1 LYS   227     -12.221  17.780 -46.636  1.00  0.00      A   
ATOM   3684  HE2 LYS   227     -11.566  17.373 -48.279  1.00  0.00      A   
ATOM   3685  NZ  LYS   227     -12.875  15.940 -47.488  1.00 41.73      A   
ATOM   3686  HZ1 LYS   227     -13.822  16.339 -47.586  1.00  0.00      A   
ATOM   3687  HZ2 LYS   227     -12.648  15.456 -48.416  1.00  0.00      A   
ATOM   3688  HZ3 LYS   227     -12.844  15.164 -46.804  1.00  0.00      A   
ATOM   3689  C   LYS   227      -5.554  15.794 -46.933  1.00 41.73      A   
ATOM   3690  O   LYS   227      -5.620  14.613 -46.601  1.00 41.73      A   
ATOM   3691  N   VAL   228      -4.421  16.505 -46.767  1.00 50.89      A   
ATOM   3692  HN  VAL   228      -4.372  17.433 -47.125  1.00  0.00      A   
ATOM   3693  CA  VAL   228      -3.217  16.010 -46.110  1.00 50.89      A   
ATOM   3694  HA  VAL   228      -2.911  15.112 -46.627  1.00  0.00      A   
ATOM   3695  CB  VAL   228      -2.073  17.025 -46.190  1.00 50.89      A   
ATOM   3696  HB  VAL   228      -2.348  17.936 -45.606  1.00  0.00      A   
ATOM   3697  CG1 VAL   228      -0.768  16.438 -45.605  1.00 50.89      A   
ATOM   3698 HG11 VAL   228       0.058  17.173 -45.720  1.00  0.00      A   
ATOM   3699 HG12 VAL   228      -0.870  16.214 -44.522  1.00  0.00      A   
ATOM   3700 HG13 VAL   228      -0.483  15.507 -46.138  1.00  0.00      A   
ATOM   3701  CG2 VAL   228      -1.846  17.440 -47.657  1.00 50.89      A   
ATOM   3702 HG21 VAL   228      -0.980  18.134 -47.722  1.00  0.00      A   
ATOM   3703 HG22 VAL   228      -1.626  16.550 -48.284  1.00  0.00      A   
ATOM   3704 HG23 VAL   228      -2.728  17.964 -48.081  1.00  0.00      A   
ATOM   3705  C   VAL   228      -3.452  15.640 -44.646  1.00 50.89      A   
ATOM   3706  O   VAL   228      -3.656  16.496 -43.786  1.00 50.89      A   
ATOM   3707  N   GLN   229      -3.420  14.336 -44.317  1.00 46.56      A   
ATOM   3708  HN  GLN   229      -3.314  13.637 -45.017  1.00  0.00      A   
ATOM   3709  CA  GLN   229      -3.585  13.875 -42.954  1.00 46.56      A   
ATOM   3710  HA  GLN   229      -4.062  14.640 -42.357  1.00  0.00      A   
ATOM   3711  CB  GLN   229      -4.469  12.607 -42.882  1.00 46.56      A   
ATOM   3712  HB1 GLN   229      -4.000  11.790 -43.477  1.00  0.00      A   
ATOM   3713  HB2 GLN   229      -4.519  12.261 -41.824  1.00  0.00      A   
ATOM   3714  CG  GLN   229      -5.907  12.850 -43.396  1.00 46.56      A   
ATOM   3715  HG1 GLN   229      -6.341  13.729 -42.876  1.00  0.00      A   
ATOM   3716  HG2 GLN   229      -5.890  13.052 -44.488  1.00  0.00      A   
ATOM   3717  CD  GLN   229      -6.804  11.645 -43.128  1.00 46.56      A   
ATOM   3718  OE1 GLN   229      -6.427  10.651 -42.511  1.00 46.56      A   
ATOM   3719  NE2 GLN   229      -8.071  11.734 -43.589  1.00 46.56      A   
ATOM   3720 HE21 GLN   229      -8.658  10.951 -43.408  1.00  0.00      A   
ATOM   3721 HE22 GLN   229      -8.353  12.533 -44.108  1.00  0.00      A   
ATOM   3722  C   GLN   229      -2.238  13.576 -42.323  1.00 46.56      A   
ATOM   3723  O   GLN   229      -1.537  12.645 -42.706  1.00 46.56      A   
ATOM   3724  N   VAL   230      -1.840  14.366 -41.307  1.00 55.33      A   
ATOM   3725  HN  VAL   230      -2.380  15.154 -41.034  1.00  0.00      A   
ATOM   3726  CA  VAL   230      -0.585  14.149 -40.605  1.00 55.33      A   
ATOM   3727  HA  VAL   230       0.132  13.723 -41.294  1.00  0.00      A   
ATOM   3728  CB  VAL   230       0.028  15.442 -40.074  1.00 55.33      A   
ATOM   3729  HB  VAL   230      -0.642  15.893 -39.306  1.00  0.00      A   
ATOM   3730  CG1 VAL   230       1.411  15.158 -39.447  1.00 55.33      A   
ATOM   3731 HG11 VAL   230       1.887  16.112 -39.134  1.00  0.00      A   
ATOM   3732 HG12 VAL   230       1.326  14.505 -38.554  1.00  0.00      A   
ATOM   3733 HG13 VAL   230       2.077  14.665 -40.187  1.00  0.00      A   
ATOM   3734  CG2 VAL   230       0.184  16.436 -41.243  1.00 55.33      A   
ATOM   3735 HG21 VAL   230       0.688  17.362 -40.894  1.00  0.00      A   
ATOM   3736 HG22 VAL   230       0.801  15.987 -42.051  1.00  0.00      A   
ATOM   3737 HG23 VAL   230      -0.799  16.723 -41.672  1.00  0.00      A   
ATOM   3738  C   VAL   230      -0.785  13.140 -39.483  1.00 55.33      A   
ATOM   3739  O   VAL   230      -1.189  13.450 -38.359  1.00 55.33      A   
ATOM   3740  N   THR   231      -0.504  11.864 -39.782  1.00 53.62      A   
ATOM   3741  HN  THR   231      -0.212  11.602 -40.705  1.00  0.00      A   
ATOM   3742  CA  THR   231      -0.638  10.725 -38.888  1.00 53.62      A   
ATOM   3743  HA  THR   231      -1.583  10.812 -38.374  1.00  0.00      A   
ATOM   3744  CB  THR   231      -0.650   9.399 -39.648  1.00 53.62      A   
ATOM   3745  HB  THR   231      -0.425   8.535 -38.977  1.00  0.00      A   
ATOM   3746  OG1 THR   231       0.268   9.435 -40.732  1.00 53.62      A   
ATOM   3747  HG1 THR   231       0.247   8.566 -41.148  1.00  0.00      A   
ATOM   3748  CG2 THR   231      -2.042   9.197 -40.262  1.00 53.62      A   
ATOM   3749 HG21 THR   231      -2.083   8.245 -40.832  1.00  0.00      A   
ATOM   3750 HG22 THR   231      -2.819   9.159 -39.471  1.00  0.00      A   
ATOM   3751 HG23 THR   231      -2.287  10.028 -40.960  1.00  0.00      A   
ATOM   3752  C   THR   231       0.427  10.679 -37.807  1.00 53.62      A   
ATOM   3753  O   THR   231       1.341   9.860 -37.822  1.00 53.62      A   
ATOM   3754  N   ARG   232       0.321  11.557 -36.780  1.00 54.53      A   
ATOM   3755  HN  ARG   232      -0.358  12.286 -36.875  1.00  0.00      A   
ATOM   3756  CA  ARG   232       1.174  11.514 -35.596  1.00 54.53      A   
ATOM   3757  HA  ARG   232       2.170  11.742 -35.937  1.00  0.00      A   
ATOM   3758  CB  ARG   232       0.770  12.583 -34.535  1.00 54.53      A   
ATOM   3759  HB1 ARG   232       0.813  13.588 -35.010  1.00  0.00      A   
ATOM   3760  HB2 ARG   232      -0.290  12.395 -34.254  1.00  0.00      A   
ATOM   3761  CG  ARG   232       1.647  12.571 -33.254  1.00 54.53      A   
ATOM   3762  HG1 ARG   232       1.802  11.516 -32.930  1.00  0.00      A   
ATOM   3763  HG2 ARG   232       2.650  12.988 -33.489  1.00  0.00      A   
ATOM   3764  CD  ARG   232       1.038  13.309 -32.054  1.00 54.53      A   
ATOM   3765  HD1 ARG   232       1.039  14.413 -32.198  1.00  0.00      A   
ATOM   3766  HD2 ARG   232      -0.015  12.976 -31.901  1.00  0.00      A   
ATOM   3767  NE  ARG   232       1.837  12.895 -30.846  1.00 54.53      A   
ATOM   3768  HE  ARG   232       1.703  11.981 -30.457  1.00  0.00      A   
ATOM   3769  CZ  ARG   232       2.886  13.548 -30.334  1.00 54.53      A   
ATOM   3770  NH1 ARG   232       3.259  14.748 -30.752  1.00 54.53      A   
ATOM   3771 HH11 ARG   232       4.009  15.207 -30.296  1.00  0.00      A   
ATOM   3772 HH12 ARG   232       2.711  15.199 -31.441  1.00  0.00      A   
ATOM   3773  NH2 ARG   232       3.580  12.955 -29.370  1.00 54.53      A   
ATOM   3774 HH21 ARG   232       4.418  13.352 -29.028  1.00  0.00      A   
ATOM   3775 HH22 ARG   232       3.281  12.029 -29.102  1.00  0.00      A   
ATOM   3776  C   ARG   232       1.131  10.139 -34.903  1.00 54.53      A   
ATOM   3777  O   ARG   232       0.077   9.814 -34.340  1.00 54.53      A   
ATOM   3778  N   PRO   233       2.206   9.334 -34.901  1.00 54.01      A   
ATOM   3779  CD  PRO   233       3.543   9.734 -35.348  1.00 54.01      A   
ATOM   3780  HD1 PRO   233       3.560   9.746 -36.464  1.00  0.00      A   
ATOM   3781  HD2 PRO   233       3.838  10.729 -34.951  1.00  0.00      A   
ATOM   3782  CA  PRO   233       2.120   7.886 -34.722  1.00 54.01      A   
ATOM   3783  HA  PRO   233       1.434   7.498 -35.462  1.00  0.00      A   
ATOM   3784  CB  PRO   233       3.569   7.389 -34.950  1.00 54.01      A   
ATOM   3785  HB1 PRO   233       3.656   7.005 -35.992  1.00  0.00      A   
ATOM   3786  HB2 PRO   233       3.884   6.588 -34.252  1.00  0.00      A   
ATOM   3787  CG  PRO   233       4.452   8.635 -34.817  1.00 54.01      A   
ATOM   3788  HG1 PRO   233       5.399   8.553 -35.389  1.00  0.00      A   
ATOM   3789  HG2 PRO   233       4.684   8.826 -33.746  1.00  0.00      A   
ATOM   3790  C   PRO   233       1.590   7.477 -33.361  1.00 54.01      A   
ATOM   3791  O   PRO   233       1.853   8.171 -32.378  1.00 54.01      A   
ATOM   3792  N   ASP   234       0.859   6.343 -33.265  1.00 56.80      A   
ATOM   3793  HN  ASP   234       0.590   5.835 -34.078  1.00  0.00      A   
ATOM   3794  CA  ASP   234       0.293   5.878 -32.006  1.00 56.80      A   
ATOM   3795  HA  ASP   234      -0.054   6.763 -31.505  1.00  0.00      A   
ATOM   3796  CB  ASP   234      -0.927   4.909 -32.171  1.00 56.80      A   
ATOM   3797  HB1 ASP   234      -0.941   4.489 -33.194  1.00  0.00      A   
ATOM   3798  HB2 ASP   234      -0.894   4.074 -31.435  1.00  0.00      A   
ATOM   3799  CG  ASP   234      -2.231   5.666 -31.967  1.00 56.80      A   
ATOM   3800  OD1 ASP   234      -2.775   5.696 -30.830  1.00 56.80      A   
ATOM   3801  OD2 ASP   234      -2.648   6.371 -32.925  1.00 56.80      A   
ATOM   3802  C   ASP   234       1.328   5.363 -31.015  1.00 56.80      A   
ATOM   3803  O   ASP   234       1.039   5.292 -29.824  1.00 56.80      A   
ATOM   3804  N   GLN   235       2.594   5.109 -31.427  1.00 58.53      A   
ATOM   3805  HN  GLN   235       2.807   5.069 -32.396  1.00  0.00      A   
ATOM   3806  CA  GLN   235       3.710   4.999 -30.485  1.00 58.53      A   
ATOM   3807  HA  GLN   235       3.512   4.189 -29.797  1.00  0.00      A   
ATOM   3808  CB  GLN   235       5.051   4.760 -31.226  1.00 58.53      A   
ATOM   3809  HB1 GLN   235       4.959   3.842 -31.848  1.00  0.00      A   
ATOM   3810  HB2 GLN   235       5.249   5.606 -31.919  1.00  0.00      A   
ATOM   3811  CG  GLN   235       6.287   4.604 -30.296  1.00 58.53      A   
ATOM   3812  HG1 GLN   235       7.208   4.554 -30.913  1.00  0.00      A   
ATOM   3813  HG2 GLN   235       6.394   5.465 -29.603  1.00  0.00      A   
ATOM   3814  CD  GLN   235       6.227   3.306 -29.489  1.00 58.53      A   
ATOM   3815  OE1 GLN   235       5.939   2.238 -30.034  1.00 58.53      A   
ATOM   3816  NE2 GLN   235       6.507   3.374 -28.172  1.00 58.53      A   
ATOM   3817 HE21 GLN   235       6.548   2.525 -27.663  1.00  0.00      A   
ATOM   3818 HE22 GLN   235       6.554   4.256 -27.678  1.00  0.00      A   
ATOM   3819  C   GLN   235       3.872   6.272 -29.664  1.00 58.53      A   
ATOM   3820  O   GLN   235       3.820   6.272 -28.440  1.00 58.53      A   
ATOM   3821  N   ALA   236       3.886   7.441 -30.335  1.00 55.13      A   
ATOM   3822  HN  ALA   236       3.786   7.453 -31.324  1.00  0.00      A   
ATOM   3823  CA  ALA   236       4.037   8.726 -29.690  1.00 55.13      A   
ATOM   3824  HA  ALA   236       4.666   8.597 -28.815  1.00  0.00      A   
ATOM   3825  CB  ALA   236       4.738   9.698 -30.658  1.00 55.13      A   
ATOM   3826  HB1 ALA   236       5.706   9.251 -30.976  1.00  0.00      A   
ATOM   3827  HB2 ALA   236       4.119   9.879 -31.562  1.00  0.00      A   
ATOM   3828  HB3 ALA   236       4.962  10.663 -30.161  1.00  0.00      A   
ATOM   3829  C   ALA   236       2.692   9.276 -29.206  1.00 55.13      A   
ATOM   3830  O   ALA   236       2.472  10.486 -29.090  1.00 55.13      A   
ATOM   3831  N   ARG   237       1.768   8.357 -28.889  1.00 58.62      A   
ATOM   3832  HN  ARG   237       2.037   7.408 -29.057  1.00  0.00      A   
ATOM   3833  CA  ARG   237       0.554   8.568 -28.138  1.00 58.62      A   
ATOM   3834  HA  ARG   237       0.561   9.548 -27.679  1.00  0.00      A   
ATOM   3835  CB  ARG   237      -0.697   8.374 -29.031  1.00 58.62      A   
ATOM   3836  HB1 ARG   237      -0.645   7.362 -29.497  1.00  0.00      A   
ATOM   3837  HB2 ARG   237      -1.608   8.384 -28.394  1.00  0.00      A   
ATOM   3838  CG  ARG   237      -0.880   9.404 -30.172  1.00 58.62      A   
ATOM   3839  HG1 ARG   237      -1.168  10.386 -29.744  1.00  0.00      A   
ATOM   3840  HG2 ARG   237       0.077   9.518 -30.727  1.00  0.00      A   
ATOM   3841  CD  ARG   237      -1.952   8.904 -31.148  1.00 58.62      A   
ATOM   3842  HD1 ARG   237      -1.581   7.974 -31.603  1.00  0.00      A   
ATOM   3843  HD2 ARG   237      -2.895   8.672 -30.598  1.00  0.00      A   
ATOM   3844  NE  ARG   237      -2.192   9.864 -32.274  1.00 58.62      A   
ATOM   3845  HE  ARG   237      -1.400  10.086 -32.848  1.00  0.00      A   
ATOM   3846  CZ  ARG   237      -3.302   9.711 -33.008  1.00 58.62      A   
ATOM   3847  NH1 ARG   237      -4.022   8.599 -32.967  1.00 58.62      A   
ATOM   3848 HH11 ARG   237      -4.728   8.455 -33.641  1.00  0.00      A   
ATOM   3849 HH12 ARG   237      -3.486   7.739 -32.774  1.00  0.00      A   
ATOM   3850  NH2 ARG   237      -3.692  10.685 -33.821  1.00 58.62      A   
ATOM   3851 HH21 ARG   237      -4.561  10.574 -34.282  1.00  0.00      A   
ATOM   3852 HH22 ARG   237      -3.219  11.551 -33.766  1.00  0.00      A   
ATOM   3853  C   ARG   237       0.521   7.531 -27.013  1.00 58.62      A   
ATOM   3854  O   ARG   237       0.125   7.839 -25.891  1.00 58.62      A   
ATOM   3855  N   MET   238       1.011   6.292 -27.258  1.00 63.12      A   
ATOM   3856  HN  MET   238       1.243   6.000 -28.192  1.00  0.00      A   
ATOM   3857  CA  MET   238       1.252   5.254 -26.267  1.00 63.12      A   
ATOM   3858  HA  MET   238       0.326   5.055 -25.753  1.00  0.00      A   
ATOM   3859  CB  MET   238       1.733   3.948 -26.951  1.00 63.12      A   
ATOM   3860  HB1 MET   238       0.978   3.654 -27.714  1.00  0.00      A   
ATOM   3861  HB2 MET   238       2.684   4.148 -27.496  1.00  0.00      A   
ATOM   3862  CG  MET   238       1.957   2.767 -25.982  1.00 63.12      A   
ATOM   3863  HG1 MET   238       2.877   2.965 -25.386  1.00  0.00      A   
ATOM   3864  HG2 MET   238       1.105   2.740 -25.269  1.00  0.00      A   
ATOM   3865  SD  MET   238       2.094   1.138 -26.786  1.00 63.12      A   
ATOM   3866  CE  MET   238       3.678   1.445 -27.617  1.00 63.12      A   
ATOM   3867  HE1 MET   238       4.057   0.534 -28.126  1.00  0.00      A   
ATOM   3868  HE2 MET   238       3.589   2.236 -28.392  1.00  0.00      A   
ATOM   3869  HE3 MET   238       4.456   1.777 -26.895  1.00  0.00      A   
ATOM   3870  C   MET   238       2.257   5.671 -25.211  1.00 63.12      A   
ATOM   3871  O   MET   238       1.981   5.544 -24.017  1.00 63.12      A   
ATOM   3872  N   ASP   239       3.389   6.277 -25.617  1.00 67.60      A   
ATOM   3873  HN  ASP   239       3.668   6.232 -26.585  1.00  0.00      A   
ATOM   3874  CA  ASP   239       4.399   6.830 -24.734  1.00 67.60      A   
ATOM   3875  HA  ASP   239       4.795   6.029 -24.122  1.00  0.00      A   
ATOM   3876  CB  ASP   239       5.533   7.482 -25.566  1.00 67.60      A   
ATOM   3877  HB1 ASP   239       5.126   8.264 -26.238  1.00  0.00      A   
ATOM   3878  HB2 ASP   239       6.303   7.930 -24.905  1.00  0.00      A   
ATOM   3879  CG  ASP   239       6.256   6.478 -26.446  1.00 67.60      A   
ATOM   3880  OD1 ASP   239       6.230   5.266 -26.128  1.00 67.60      A   
ATOM   3881  OD2 ASP   239       6.846   6.932 -27.458  1.00 67.60      A   
ATOM   3882  C   ASP   239       3.826   7.900 -23.807  1.00 67.60      A   
ATOM   3883  O   ASP   239       4.087   7.945 -22.609  1.00 67.60      A   
ATOM   3884  N   ILE   240       2.973   8.798 -24.327  1.00 68.45      A   
ATOM   3885  HN  ILE   240       2.760   8.721 -25.296  1.00  0.00      A   
ATOM   3886  CA  ILE   240       2.307   9.836 -23.549  1.00 68.45      A   
ATOM   3887  HA  ILE   240       3.059  10.289 -22.918  1.00  0.00      A   
ATOM   3888  CB  ILE   240       1.775  10.938 -24.460  1.00 68.45      A   
ATOM   3889  HB  ILE   240       1.119  10.483 -25.238  1.00  0.00      A   
ATOM   3890  CG2 ILE   240       0.945  11.971 -23.661  1.00 68.45      A   
ATOM   3891 HG21 ILE   240       0.570  12.773 -24.330  1.00  0.00      A   
ATOM   3892 HG22 ILE   240       0.052  11.504 -23.196  1.00  0.00      A   
ATOM   3893 HG23 ILE   240       1.563  12.436 -22.865  1.00  0.00      A   
ATOM   3894  CG1 ILE   240       2.993  11.600 -25.156  1.00 68.45      A   
ATOM   3895 HG11 ILE   240       3.695  11.960 -24.371  1.00  0.00      A   
ATOM   3896 HG12 ILE   240       3.539  10.834 -25.753  1.00  0.00      A   
ATOM   3897  CD  ILE   240       2.643  12.769 -26.080  1.00  0.00      A   
ATOM   3898  HD1 ILE   240       3.566  13.165 -26.555  1.00  0.00      A   
ATOM   3899  HD2 ILE   240       1.940  12.440 -26.875  1.00  0.00      A   
ATOM   3900  HD3 ILE   240       2.173  13.602 -25.515  1.00  0.00      A   
ATOM   3901  C   ILE   240       1.261   9.298 -22.572  1.00 68.45      A   
ATOM   3902  O   ILE   240       1.136   9.776 -21.439  1.00 68.45      A   
ATOM   3903  N   ARG   241       0.491   8.263 -22.972  1.00 74.31      A   
ATOM   3904  HN  ARG   241       0.563   7.928 -23.914  1.00  0.00      A   
ATOM   3905  CA  ARG   241      -0.377   7.520 -22.068  1.00 74.31      A   
ATOM   3906  HA  ARG   241      -1.050   8.213 -21.583  1.00  0.00      A   
ATOM   3907  CB  ARG   241      -1.190   6.448 -22.853  1.00 74.31      A   
ATOM   3908  HB1 ARG   241      -0.465   5.827 -23.427  1.00  0.00      A   
ATOM   3909  HB2 ARG   241      -1.712   5.776 -22.134  1.00  0.00      A   
ATOM   3910  CG  ARG   241      -2.243   7.011 -23.838  1.00 74.31      A   
ATOM   3911  HG1 ARG   241      -3.108   7.398 -23.256  1.00  0.00      A   
ATOM   3912  HG2 ARG   241      -1.794   7.868 -24.386  1.00  0.00      A   
ATOM   3913  CD  ARG   241      -2.713   5.969 -24.870  1.00 74.31      A   
ATOM   3914  HD1 ARG   241      -1.830   5.602 -25.443  1.00  0.00      A   
ATOM   3915  HD2 ARG   241      -3.213   5.113 -24.361  1.00  0.00      A   
ATOM   3916  NE  ARG   241      -3.685   6.636 -25.805  1.00 74.31      A   
ATOM   3917  HE  ARG   241      -3.969   7.566 -25.603  1.00  0.00      A   
ATOM   3918  CZ  ARG   241      -4.070   6.129 -26.986  1.00 74.31      A   
ATOM   3919  NH1 ARG   241      -3.639   4.960 -27.438  1.00 74.31      A   
ATOM   3920 HH11 ARG   241      -3.750   4.763 -28.413  1.00  0.00      A   
ATOM   3921 HH12 ARG   241      -2.931   4.487 -26.937  1.00  0.00      A   
ATOM   3922  NH2 ARG   241      -4.900   6.817 -27.762  1.00 74.31      A   
ATOM   3923 HH21 ARG   241      -5.080   6.451 -28.671  1.00  0.00      A   
ATOM   3924 HH22 ARG   241      -5.223   7.710 -27.488  1.00  0.00      A   
ATOM   3925  C   ARG   241       0.415   6.815 -20.963  1.00 74.31      A   
ATOM   3926  O   ARG   241       0.085   6.901 -19.782  1.00 74.31      A   
ATOM   3927  N   LEU   242       1.507   6.123 -21.319  1.00 74.32      A   
ATOM   3928  HN  LEU   242       1.759   6.030 -22.290  1.00  0.00      A   
ATOM   3929  CA  LEU   242       2.337   5.400 -20.382  1.00 74.32      A   
ATOM   3930  HA  LEU   242       1.699   4.805 -19.744  1.00  0.00      A   
ATOM   3931  CB  LEU   242       3.230   4.454 -21.221  1.00 74.32      A   
ATOM   3932  HB1 LEU   242       2.567   3.699 -21.701  1.00  0.00      A   
ATOM   3933  HB2 LEU   242       3.692   5.033 -22.053  1.00  0.00      A   
ATOM   3934  CG  LEU   242       4.359   3.716 -20.486  1.00 74.32      A   
ATOM   3935  HG  LEU   242       5.158   4.456 -20.234  1.00  0.00      A   
ATOM   3936  CD1 LEU   242       3.891   3.062 -19.182  1.00 74.32      A   
ATOM   3937 HD11 LEU   242       4.770   2.626 -18.663  1.00  0.00      A   
ATOM   3938 HD12 LEU   242       3.438   3.782 -18.476  1.00  0.00      A   
ATOM   3939 HD13 LEU   242       3.141   2.272 -19.398  1.00  0.00      A   
ATOM   3940  CD2 LEU   242       4.972   2.676 -21.436  1.00 74.32      A   
ATOM   3941 HD21 LEU   242       5.817   2.145 -20.951  1.00  0.00      A   
ATOM   3942 HD22 LEU   242       4.207   1.937 -21.751  1.00  0.00      A   
ATOM   3943 HD23 LEU   242       5.362   3.178 -22.351  1.00  0.00      A   
ATOM   3944  C   LEU   242       3.199   6.263 -19.457  1.00 74.32      A   
ATOM   3945  O   LEU   242       3.085   6.196 -18.233  1.00 74.32      A   
ATOM   3946  N   ALA   243       4.049   7.148 -20.011  1.00 78.75      A   
ATOM   3947  HN  ALA   243       4.023   7.297 -21.007  1.00  0.00      A   
ATOM   3948  CA  ALA   243       5.224   7.704 -19.359  1.00 78.75      A   
ATOM   3949  HA  ALA   243       5.656   6.930 -18.735  1.00  0.00      A   
ATOM   3950  CB  ALA   243       6.253   8.057 -20.453  1.00 78.75      A   
ATOM   3951  HB1 ALA   243       6.473   7.152 -21.062  1.00  0.00      A   
ATOM   3952  HB2 ALA   243       5.855   8.832 -21.139  1.00  0.00      A   
ATOM   3953  HB3 ALA   243       7.209   8.414 -20.029  1.00  0.00      A   
ATOM   3954  C   ALA   243       4.927   8.901 -18.453  1.00 78.75      A   
ATOM   3955  O   ALA   243       5.719   9.831 -18.280  1.00 78.75      A   
ATOM   3956  N   LYS   244       3.736   8.885 -17.846  1.00 26.69      A   
ATOM   3957  HN  LYS   244       3.160   8.105 -18.086  1.00  0.00      A   
ATOM   3958  CA  LYS   244       3.314   9.774 -16.788  1.00 26.69      A   
ATOM   3959  HA  LYS   244       4.172  10.074 -16.200  1.00  0.00      A   
ATOM   3960  CB  LYS   244       2.572  11.035 -17.333  1.00 26.69      A   
ATOM   3961  HB1 LYS   244       1.760  10.723 -18.022  1.00  0.00      A   
ATOM   3962  HB2 LYS   244       2.091  11.543 -16.463  1.00  0.00      A   
ATOM   3963  CG  LYS   244       3.473  12.101 -17.997  1.00 26.69      A   
ATOM   3964  HG1 LYS   244       4.499  11.957 -17.596  1.00  0.00      A   
ATOM   3965  HG2 LYS   244       3.124  13.101 -17.643  1.00  0.00      A   
ATOM   3966  CD  LYS   244       3.432  12.117 -19.542  1.00 26.69      A   
ATOM   3967  HD1 LYS   244       2.864  11.226 -19.903  1.00  0.00      A   
ATOM   3968  HD2 LYS   244       2.855  13.013 -19.868  1.00  0.00      A   
ATOM   3969  CE  LYS   244       4.784  12.107 -20.284  1.00 26.69      A   
ATOM   3970  HE1 LYS   244       5.168  11.068 -20.357  1.00  0.00      A   
ATOM   3971  HE2 LYS   244       4.652  12.507 -21.313  1.00  0.00      A   
ATOM   3972  NZ  LYS   244       5.815  12.915 -19.590  1.00 26.69      A   
ATOM   3973  HZ1 LYS   244       6.685  12.951 -20.158  1.00  0.00      A   
ATOM   3974  HZ2 LYS   244       5.471  13.879 -19.413  1.00  0.00      A   
ATOM   3975  HZ3 LYS   244       6.029  12.442 -18.685  1.00  0.00      A   
ATOM   3976  C   LYS   244       2.366   9.065 -15.821  1.00 26.69      A   
ATOM   3977  O   LYS   244       2.199   9.515 -14.695  1.00 26.69      A   
ATOM   3978  N   THR   245       1.714   7.942 -16.203  1.00 22.42      A   
ATOM   3979  HN  THR   245       1.882   7.494 -17.078  1.00  0.00      A   
ATOM   3980  CA  THR   245       0.628   7.372 -15.392  1.00 22.42      A   
ATOM   3981  HA  THR   245       0.004   8.185 -15.047  1.00  0.00      A   
ATOM   3982  CB  THR   245      -0.263   6.431 -16.199  1.00 22.42      A   
ATOM   3983  HB  THR   245       0.322   5.563 -16.584  1.00  0.00      A   
ATOM   3984  OG1 THR   245      -0.818   7.152 -17.294  1.00 22.42      A   
ATOM   3985  HG1 THR   245      -0.451   6.788 -18.123  1.00  0.00      A   
ATOM   3986  CG2 THR   245      -1.451   5.926 -15.363  1.00 22.42      A   
ATOM   3987 HG21 THR   245      -2.147   5.339 -16.000  1.00  0.00      A   
ATOM   3988 HG22 THR   245      -1.124   5.272 -14.529  1.00  0.00      A   
ATOM   3989 HG23 THR   245      -2.016   6.777 -14.928  1.00  0.00      A   
ATOM   3990  C   THR   245       1.094   6.657 -14.138  1.00 22.42      A   
ATOM   3991  O   THR   245       0.649   6.964 -13.037  1.00 22.42      A   
ATOM   3992  N   LEU   246       2.061   5.726 -14.252  1.00 22.54      A   
ATOM   3993  HN  LEU   246       2.408   5.455 -15.143  1.00  0.00      A   
ATOM   3994  CA  LEU   246       2.632   5.021 -13.110  1.00 22.54      A   
ATOM   3995  HA  LEU   246       1.824   4.612 -12.518  1.00  0.00      A   
ATOM   3996  CB  LEU   246       3.521   3.863 -13.609  1.00 22.54      A   
ATOM   3997  HB1 LEU   246       4.155   4.220 -14.448  1.00  0.00      A   
ATOM   3998  HB2 LEU   246       4.207   3.518 -12.802  1.00  0.00      A   
ATOM   3999  CG  LEU   246       2.692   2.645 -14.062  1.00 22.54      A   
ATOM   4000  HG  LEU   246       1.743   3.002 -14.528  1.00  0.00      A   
ATOM   4001  CD1 LEU   246       3.435   1.812 -15.112  1.00 22.54      A   
ATOM   4002 HD11 LEU   246       2.824   0.930 -15.402  1.00  0.00      A   
ATOM   4003 HD12 LEU   246       3.644   2.417 -16.018  1.00  0.00      A   
ATOM   4004 HD13 LEU   246       4.398   1.442 -14.699  1.00  0.00      A   
ATOM   4005  CD2 LEU   246       2.336   1.768 -12.854  1.00 22.54      A   
ATOM   4006 HD21 LEU   246       1.777   0.869 -13.186  1.00  0.00      A   
ATOM   4007 HD22 LEU   246       3.262   1.425 -12.344  1.00  0.00      A   
ATOM   4008 HD23 LEU   246       1.714   2.322 -12.121  1.00  0.00      A   
ATOM   4009  C   LEU   246       3.400   5.933 -12.166  1.00 22.54      A   
ATOM   4010  O   LEU   246       3.325   5.817 -10.946  1.00 22.54      A   
ATOM   4011  N   VAL   247       4.131   6.910 -12.729  1.00 21.36      A   
ATOM   4012  HN  VAL   247       4.207   6.954 -13.715  1.00  0.00      A   
ATOM   4013  CA  VAL   247       4.820   7.948 -11.982  1.00 21.36      A   
ATOM   4014  HA  VAL   247       5.443   7.457 -11.247  1.00  0.00      A   
ATOM   4015  CB  VAL   247       5.737   8.756 -12.893  1.00 21.36      A   
ATOM   4016  HB  VAL   247       5.151   9.226 -13.714  1.00  0.00      A   
ATOM   4017  CG1 VAL   247       6.477   9.857 -12.105  1.00 21.36      A   
ATOM   4018 HG11 VAL   247       7.232  10.353 -12.751  1.00  0.00      A   
ATOM   4019 HG12 VAL   247       5.777  10.635 -11.733  1.00  0.00      A   
ATOM   4020 HG13 VAL   247       7.007   9.419 -11.231  1.00  0.00      A   
ATOM   4021  CG2 VAL   247       6.764   7.772 -13.485  1.00 21.36      A   
ATOM   4022 HG21 VAL   247       7.559   8.314 -14.035  1.00  0.00      A   
ATOM   4023 HG22 VAL   247       7.254   7.213 -12.659  1.00  0.00      A   
ATOM   4024 HG23 VAL   247       6.300   7.037 -14.173  1.00  0.00      A   
ATOM   4025  C   VAL   247       3.873   8.836 -11.182  1.00 21.36      A   
ATOM   4026  O   VAL   247       4.158   9.178 -10.042  1.00 21.36      A   
ATOM   4027  N   LEU   248       2.691   9.197 -11.724  1.00 30.12      A   
ATOM   4028  HN  LEU   248       2.452   8.951 -12.660  1.00  0.00      A   
ATOM   4029  CA  LEU   248       1.680   9.923 -10.967  1.00 30.12      A   
ATOM   4030  HA  LEU   248       2.148  10.820 -10.585  1.00  0.00      A   
ATOM   4031  CB  LEU   248       0.499  10.307 -11.895  1.00 30.12      A   
ATOM   4032  HB1 LEU   248       0.919  10.816 -12.790  1.00  0.00      A   
ATOM   4033  HB2 LEU   248       0.001   9.377 -12.247  1.00  0.00      A   
ATOM   4034  CG  LEU   248      -0.563  11.236 -11.266  1.00 30.12      A   
ATOM   4035  HG  LEU   248      -0.989  10.730 -10.364  1.00  0.00      A   
ATOM   4036  CD1 LEU   248       0.030  12.579 -10.813  1.00 30.12      A   
ATOM   4037 HD11 LEU   248      -0.772  13.243 -10.426  1.00  0.00      A   
ATOM   4038 HD12 LEU   248       0.764  12.429  -9.992  1.00  0.00      A   
ATOM   4039 HD13 LEU   248       0.538  13.092 -11.655  1.00  0.00      A   
ATOM   4040  CD2 LEU   248      -1.719  11.474 -12.250  1.00 30.12      A   
ATOM   4041 HD21 LEU   248      -2.491  12.118 -11.776  1.00  0.00      A   
ATOM   4042 HD22 LEU   248      -1.346  11.978 -13.165  1.00  0.00      A   
ATOM   4043 HD23 LEU   248      -2.191  10.507 -12.527  1.00  0.00      A   
ATOM   4044  C   LEU   248       1.163   9.155  -9.750  1.00 30.12      A   
ATOM   4045  O   LEU   248       1.071   9.703  -8.655  1.00 30.12      A   
ATOM   4046  N   ILE   249       0.886   7.842  -9.902  1.00 19.42      A   
ATOM   4047  HN  ILE   249       0.955   7.425 -10.806  1.00  0.00      A   
ATOM   4048  CA  ILE   249       0.509   6.946  -8.808  1.00 19.42      A   
ATOM   4049  HA  ILE   249      -0.361   7.355  -8.313  1.00  0.00      A   
ATOM   4050  CB  ILE   249       0.173   5.546  -9.345  1.00 19.42      A   
ATOM   4051  HB  ILE   249       1.057   5.159  -9.901  1.00  0.00      A   
ATOM   4052  CG2 ILE   249      -0.147   4.577  -8.181  1.00 19.42      A   
ATOM   4053 HG21 ILE   249      -0.434   3.578  -8.567  1.00  0.00      A   
ATOM   4054 HG22 ILE   249       0.724   4.433  -7.508  1.00  0.00      A   
ATOM   4055 HG23 ILE   249      -0.994   4.968  -7.576  1.00  0.00      A   
ATOM   4056  CG1 ILE   249      -1.023   5.604 -10.330  1.00 19.42      A   
ATOM   4057 HG11 ILE   249      -1.952   5.763  -9.737  1.00  0.00      A   
ATOM   4058 HG12 ILE   249      -0.920   6.471 -11.017  1.00  0.00      A   
ATOM   4059  CD  ILE   249      -1.186   4.339 -11.183  1.00  0.00      A   
ATOM   4060  HD1 ILE   249      -2.088   4.429 -11.826  1.00  0.00      A   
ATOM   4061  HD2 ILE   249      -0.299   4.192 -11.834  1.00  0.00      A   
ATOM   4062  HD3 ILE   249      -1.307   3.441 -10.541  1.00  0.00      A   
ATOM   4063  C   ILE   249       1.612   6.858  -7.752  1.00 19.42      A   
ATOM   4064  O   ILE   249       1.372   6.967  -6.551  1.00 19.42      A   
ATOM   4065  N   LEU   250       2.880   6.722  -8.188  1.00 20.05      A   
ATOM   4066  HN  LEU   250       3.049   6.603  -9.168  1.00  0.00      A   
ATOM   4067  CA  LEU   250       4.041   6.729  -7.317  1.00 20.05      A   
ATOM   4068  HA  LEU   250       3.913   5.941  -6.588  1.00  0.00      A   
ATOM   4069  CB  LEU   250       5.299   6.456  -8.175  1.00 20.05      A   
ATOM   4070  HB1 LEU   250       5.147   5.500  -8.724  1.00  0.00      A   
ATOM   4071  HB2 LEU   250       5.380   7.258  -8.941  1.00  0.00      A   
ATOM   4072  CG  LEU   250       6.640   6.380  -7.419  1.00 20.05      A   
ATOM   4073  HG  LEU   250       6.782   7.321  -6.835  1.00  0.00      A   
ATOM   4074  CD1 LEU   250       6.701   5.200  -6.437  1.00 20.05      A   
ATOM   4075 HD11 LEU   250       7.688   5.175  -5.929  1.00  0.00      A   
ATOM   4076 HD12 LEU   250       5.915   5.294  -5.658  1.00  0.00      A   
ATOM   4077 HD13 LEU   250       6.561   4.240  -6.975  1.00  0.00      A   
ATOM   4078  CD2 LEU   250       7.782   6.295  -8.438  1.00 20.05      A   
ATOM   4079 HD21 LEU   250       8.755   6.159  -7.924  1.00  0.00      A   
ATOM   4080 HD22 LEU   250       7.616   5.431  -9.113  1.00  0.00      A   
ATOM   4081 HD23 LEU   250       7.827   7.218  -9.053  1.00  0.00      A   
ATOM   4082  C   LEU   250       4.224   8.028  -6.534  1.00 20.05      A   
ATOM   4083  O   LEU   250       4.458   8.009  -5.329  1.00 20.05      A   
ATOM   4084  N   VAL   251       4.079   9.200  -7.185  1.00 25.64      A   
ATOM   4085  HN  VAL   251       3.923   9.201  -8.176  1.00  0.00      A   
ATOM   4086  CA  VAL   251       4.142  10.504  -6.534  1.00 25.64      A   
ATOM   4087  HA  VAL   251       5.072  10.556  -5.985  1.00  0.00      A   
ATOM   4088  CB  VAL   251       4.132  11.635  -7.565  1.00 25.64      A   
ATOM   4089  HB  VAL   251       3.305  11.454  -8.292  1.00  0.00      A   
ATOM   4090  CG1 VAL   251       3.931  13.021  -6.916  1.00 25.64      A   
ATOM   4091 HG11 VAL   251       4.051  13.820  -7.678  1.00  0.00      A   
ATOM   4092 HG12 VAL   251       2.914  13.121  -6.481  1.00  0.00      A   
ATOM   4093 HG13 VAL   251       4.679  13.187  -6.112  1.00  0.00      A   
ATOM   4094  CG2 VAL   251       5.480  11.622  -8.314  1.00 25.64      A   
ATOM   4095 HG21 VAL   251       5.489  12.410  -9.096  1.00  0.00      A   
ATOM   4096 HG22 VAL   251       6.313  11.822  -7.606  1.00  0.00      A   
ATOM   4097 HG23 VAL   251       5.664  10.644  -8.802  1.00  0.00      A   
ATOM   4098  C   VAL   251       3.045  10.691  -5.494  1.00 25.64      A   
ATOM   4099  O   VAL   251       3.317  11.115  -4.373  1.00 25.64      A   
ATOM   4100  N   VAL   252       1.787  10.310  -5.804  1.00 26.08      A   
ATOM   4101  HN  VAL   252       1.575   9.971  -6.723  1.00  0.00      A   
ATOM   4102  CA  VAL   252       0.678  10.345  -4.853  1.00 26.08      A   
ATOM   4103  HA  VAL   252       0.586  11.353  -4.474  1.00  0.00      A   
ATOM   4104  CB  VAL   252      -0.627   9.954  -5.546  1.00 26.08      A   
ATOM   4105  HB  VAL   252      -0.465   9.014  -6.125  1.00  0.00      A   
ATOM   4106  CG1 VAL   252      -1.775   9.717  -4.545  1.00 26.08      A   
ATOM   4107 HG11 VAL   252      -2.716   9.536  -5.105  1.00  0.00      A   
ATOM   4108 HG12 VAL   252      -1.593   8.820  -3.914  1.00  0.00      A   
ATOM   4109 HG13 VAL   252      -1.916  10.598  -3.885  1.00  0.00      A   
ATOM   4110  CG2 VAL   252      -1.024  11.082  -6.521  1.00 26.08      A   
ATOM   4111 HG21 VAL   252      -1.954  10.803  -7.061  1.00  0.00      A   
ATOM   4112 HG22 VAL   252      -1.210  12.024  -5.963  1.00  0.00      A   
ATOM   4113 HG23 VAL   252      -0.229  11.268  -7.271  1.00  0.00      A   
ATOM   4114  C   VAL   252       0.928   9.459  -3.638  1.00 26.08      A   
ATOM   4115  O   VAL   252       0.778   9.892  -2.496  1.00 26.08      A   
ATOM   4116  N   LEU   253       1.414   8.222  -3.859  1.00 22.32      A   
ATOM   4117  HN  LEU   253       1.492   7.888  -4.801  1.00  0.00      A   
ATOM   4118  CA  LEU   253       1.775   7.283  -2.812  1.00 22.32      A   
ATOM   4119  HA  LEU   253       0.897   7.098  -2.213  1.00  0.00      A   
ATOM   4120  CB  LEU   253       2.254   5.976  -3.495  1.00 22.32      A   
ATOM   4121  HB1 LEU   253       1.468   5.661  -4.219  1.00  0.00      A   
ATOM   4122  HB2 LEU   253       3.165   6.202  -4.090  1.00  0.00      A   
ATOM   4123  CG  LEU   253       2.548   4.789  -2.560  1.00 22.32      A   
ATOM   4124  HG  LEU   253       3.218   5.136  -1.737  1.00  0.00      A   
ATOM   4125  CD1 LEU   253       1.257   4.236  -1.942  1.00 22.32      A   
ATOM   4126 HD11 LEU   253       1.474   3.393  -1.256  1.00  0.00      A   
ATOM   4127 HD12 LEU   253       0.732   5.023  -1.359  1.00  0.00      A   
ATOM   4128 HD13 LEU   253       0.574   3.874  -2.738  1.00  0.00      A   
ATOM   4129  CD2 LEU   253       3.288   3.686  -3.333  1.00 22.32      A   
ATOM   4130 HD21 LEU   253       3.545   2.842  -2.658  1.00  0.00      A   
ATOM   4131 HD22 LEU   253       2.644   3.300  -4.152  1.00  0.00      A   
ATOM   4132 HD23 LEU   253       4.223   4.088  -3.778  1.00  0.00      A   
ATOM   4133  C   LEU   253       2.859   7.813  -1.874  1.00 22.32      A   
ATOM   4134  O   LEU   253       2.757   7.729  -0.648  1.00 22.32      A   
ATOM   4135  N   ILE   254       3.916   8.431  -2.439  1.00 22.63      A   
ATOM   4136  HN  ILE   254       3.982   8.461  -3.440  1.00  0.00      A   
ATOM   4137  CA  ILE   254       4.969   9.110  -1.695  1.00 22.63      A   
ATOM   4138  HA  ILE   254       5.347   8.418  -0.955  1.00  0.00      A   
ATOM   4139  CB  ILE   254       6.130   9.496  -2.617  1.00 22.63      A   
ATOM   4140  HB  ILE   254       5.710  10.044  -3.494  1.00  0.00      A   
ATOM   4141  CG2 ILE   254       7.148  10.414  -1.898  1.00 22.63      A   
ATOM   4142 HG21 ILE   254       8.008  10.638  -2.561  1.00  0.00      A   
ATOM   4143 HG22 ILE   254       6.693  11.386  -1.615  1.00  0.00      A   
ATOM   4144 HG23 ILE   254       7.531   9.919  -0.981  1.00  0.00      A   
ATOM   4145  CG1 ILE   254       6.831   8.214  -3.134  1.00 22.63      A   
ATOM   4146 HG11 ILE   254       7.370   7.732  -2.290  1.00  0.00      A   
ATOM   4147 HG12 ILE   254       6.065   7.490  -3.490  1.00  0.00      A   
ATOM   4148  CD  ILE   254       7.803   8.473  -4.291  1.00  0.00      A   
ATOM   4149  HD1 ILE   254       8.231   7.513  -4.652  1.00  0.00      A   
ATOM   4150  HD2 ILE   254       7.268   8.956  -5.138  1.00  0.00      A   
ATOM   4151  HD3 ILE   254       8.639   9.132  -3.977  1.00  0.00      A   
ATOM   4152  C   ILE   254       4.455  10.311  -0.905  1.00 22.63      A   
ATOM   4153  O   ILE   254       4.804  10.480   0.261  1.00 22.63      A   
ATOM   4154  N   ILE   255       3.589  11.168  -1.483  1.00 24.72      A   
ATOM   4155  HN  ILE   255       3.316  11.046  -2.441  1.00  0.00      A   
ATOM   4156  CA  ILE   255       3.002  12.298  -0.763  1.00 24.72      A   
ATOM   4157  HA  ILE   255       3.807  12.864  -0.319  1.00  0.00      A   
ATOM   4158  CB  ILE   255       2.240  13.231  -1.714  1.00 24.72      A   
ATOM   4159  HB  ILE   255       1.529  12.615  -2.313  1.00  0.00      A   
ATOM   4160  CG2 ILE   255       1.433  14.301  -0.935  1.00 24.72      A   
ATOM   4161 HG21 ILE   255       0.933  15.001  -1.635  1.00  0.00      A   
ATOM   4162 HG22 ILE   255       0.635  13.842  -0.314  1.00  0.00      A   
ATOM   4163 HG23 ILE   255       2.106  14.886  -0.274  1.00  0.00      A   
ATOM   4164  CG1 ILE   255       3.232  13.917  -2.687  1.00 24.72      A   
ATOM   4165 HG11 ILE   255       3.860  14.634  -2.115  1.00  0.00      A   
ATOM   4166 HG12 ILE   255       3.915  13.152  -3.118  1.00  0.00      A   
ATOM   4167  CD  ILE   255       2.545  14.645  -3.850  1.00  0.00      A   
ATOM   4168  HD1 ILE   255       3.303  15.068  -4.543  1.00  0.00      A   
ATOM   4169  HD2 ILE   255       1.907  13.936  -4.421  1.00  0.00      A   
ATOM   4170  HD3 ILE   255       1.908  15.478  -3.484  1.00  0.00      A   
ATOM   4171  C   ILE   255       2.113  11.863   0.400  1.00 24.72      A   
ATOM   4172  O   ILE   255       2.241  12.370   1.514  1.00 24.72      A   
ATOM   4173  N   CYS   256       1.211  10.884   0.191  1.00 26.12      A   
ATOM   4174  HN  CYS   256       1.091  10.493  -0.728  1.00  0.00      A   
ATOM   4175  CA  CYS   256       0.321  10.399   1.235  1.00 26.12      A   
ATOM   4176  HA  CYS   256      -0.174  11.252   1.680  1.00  0.00      A   
ATOM   4177  CB  CYS   256      -0.746   9.445   0.644  1.00 26.12      A   
ATOM   4178  HB1 CYS   256      -0.225   8.606   0.131  1.00  0.00      A   
ATOM   4179  HB2 CYS   256      -1.355   9.005   1.465  1.00  0.00      A   
ATOM   4180  SG  CYS   256      -1.859  10.270  -0.540  1.00 26.12      A   
ATOM   4181  HG1 CYS   256      -1.871   9.246  -1.392  1.00  0.00      A   
ATOM   4182  C   CYS   256       1.018   9.665   2.373  1.00 26.12      A   
ATOM   4183  O   CYS   256       0.771   9.928   3.549  1.00 26.12      A   
ATOM   4184  N   TRP   257       1.938   8.730   2.068  1.00 27.02      A   
ATOM   4185  HN  TRP   257       2.149   8.508   1.112  1.00  0.00      A   
ATOM   4186  CA  TRP   257       2.562   7.923   3.104  1.00 27.02      A   
ATOM   4187  HA  TRP   257       1.889   7.821   3.948  1.00  0.00      A   
ATOM   4188  CB  TRP   257       2.872   6.502   2.563  1.00 27.02      A   
ATOM   4189  HB1 TRP   257       3.377   6.591   1.577  1.00  0.00      A   
ATOM   4190  HB2 TRP   257       3.564   5.978   3.257  1.00  0.00      A   
ATOM   4191  CG  TRP   257       1.636   5.628   2.400  1.00 27.02      A   
ATOM   4192  CD1 TRP   257       0.645   5.682   1.457  1.00 27.02      A   
ATOM   4193  HD1 TRP   257       0.620   6.393   0.639  1.00  0.00      A   
ATOM   4194  NE1 TRP   257      -0.301   4.700   1.691  1.00 27.02      A   
ATOM   4195  HE1 TRP   257      -1.088   4.503   1.154  1.00  0.00      A   
ATOM   4196  CE2 TRP   257       0.082   3.995   2.813  1.00 27.02      A   
ATOM   4197  CD2 TRP   257       1.284   4.546   3.287  1.00 27.02      A   
ATOM   4198  CE3 TRP   257       1.916   4.035   4.422  1.00 27.02      A   
ATOM   4199  HE3 TRP   257       2.842   4.443   4.791  1.00  0.00      A   
ATOM   4200  CZ3 TRP   257       1.310   2.950   5.077  1.00 27.02      A   
ATOM   4201  HZ3 TRP   257       1.781   2.532   5.954  1.00  0.00      A   
ATOM   4202  CZ2 TRP   257      -0.519   2.918   3.458  1.00 27.02      A   
ATOM   4203  HZ2 TRP   257      -1.436   2.486   3.095  1.00  0.00      A   
ATOM   4204  CH2 TRP   257       0.110   2.399   4.603  1.00 27.02      A   
ATOM   4205  HH2 TRP   257      -0.334   1.556   5.115  1.00  0.00      A   
ATOM   4206  C   TRP   257       3.832   8.561   3.656  1.00 27.02      A   
ATOM   4207  O   TRP   257       4.289   8.223   4.747  1.00 27.02      A   
ATOM   4208  N   GLY   258       4.411   9.547   2.944  1.00 33.39      A   
ATOM   4209  HN  GLY   258       4.028   9.791   2.049  1.00  0.00      A   
ATOM   4210  CA  GLY   258       5.589  10.319   3.345  1.00 33.39      A   
ATOM   4211  HA1 GLY   258       5.652  11.161   2.671  1.00  0.00      A   
ATOM   4212  HA2 GLY   258       6.439   9.659   3.253  1.00  0.00      A   
ATOM   4213  C   GLY   258       5.639  10.881   4.751  1.00 33.39      A   
ATOM   4214  O   GLY   258       6.618  10.608   5.448  1.00 33.39      A   
ATOM   4215  N   PRO   259       4.674  11.647   5.266  1.00 38.88      A   
ATOM   4216  CD  PRO   259       3.532  12.191   4.524  1.00 38.88      A   
ATOM   4217  HD1 PRO   259       3.889  12.962   3.805  1.00  0.00      A   
ATOM   4218  HD2 PRO   259       2.968  11.403   3.976  1.00  0.00      A   
ATOM   4219  CA  PRO   259       4.752  12.179   6.623  1.00 38.88      A   
ATOM   4220  HA  PRO   259       5.737  12.594   6.788  1.00  0.00      A   
ATOM   4221  CB  PRO   259       3.653  13.254   6.670  1.00 38.88      A   
ATOM   4222  HB1 PRO   259       4.096  14.229   6.367  1.00  0.00      A   
ATOM   4223  HB2 PRO   259       3.194  13.367   7.673  1.00  0.00      A   
ATOM   4224  CG  PRO   259       2.646  12.819   5.601  1.00 38.88      A   
ATOM   4225  HG1 PRO   259       2.038  13.659   5.208  1.00  0.00      A   
ATOM   4226  HG2 PRO   259       1.966  12.040   6.010  1.00  0.00      A   
ATOM   4227  C   PRO   259       4.559  11.093   7.664  1.00 38.88      A   
ATOM   4228  O   PRO   259       5.129  11.198   8.746  1.00 38.88      A   
ATOM   4229  N   LEU   260       3.775  10.038   7.371  1.00 43.30      A   
ATOM   4230  HN  LEU   260       3.331   9.989   6.480  1.00  0.00      A   
ATOM   4231  CA  LEU   260       3.631   8.884   8.243  1.00 43.30      A   
ATOM   4232  HA  LEU   260       3.350   9.231   9.228  1.00  0.00      A   
ATOM   4233  CB  LEU   260       2.518   7.961   7.687  1.00 43.30      A   
ATOM   4234  HB1 LEU   260       1.583   8.558   7.595  1.00  0.00      A   
ATOM   4235  HB2 LEU   260       2.787   7.640   6.657  1.00  0.00      A   
ATOM   4236  CG  LEU   260       2.221   6.709   8.538  1.00 43.30      A   
ATOM   4237  HG  LEU   260       2.934   6.679   9.395  1.00  0.00      A   
ATOM   4238  CD1 LEU   260       0.800   6.755   9.114  1.00 43.30      A   
ATOM   4239 HD11 LEU   260       0.599   5.856   9.733  1.00  0.00      A   
ATOM   4240 HD12 LEU   260       0.666   7.656   9.751  1.00  0.00      A   
ATOM   4241 HD13 LEU   260       0.051   6.795   8.296  1.00  0.00      A   
ATOM   4242  CD2 LEU   260       2.436   5.428   7.721  1.00 43.30      A   
ATOM   4243 HD21 LEU   260       2.260   4.531   8.350  1.00  0.00      A   
ATOM   4244 HD22 LEU   260       1.730   5.404   6.863  1.00  0.00      A   
ATOM   4245 HD23 LEU   260       3.475   5.390   7.328  1.00  0.00      A   
ATOM   4246  C   LEU   260       4.944   8.116   8.398  1.00 43.30      A   
ATOM   4247  O   LEU   260       5.379   7.808   9.507  1.00 43.30      A   
ATOM   4248  N   LEU   261       5.650   7.861   7.279  1.00 41.42      A   
ATOM   4249  HN  LEU   261       5.256   8.084   6.382  1.00  0.00      A   
ATOM   4250  CA  LEU   261       6.977   7.269   7.269  1.00 41.42      A   
ATOM   4251  HA  LEU   261       6.934   6.355   7.844  1.00  0.00      A   
ATOM   4252  CB  LEU   261       7.424   6.944   5.822  1.00 41.42      A   
ATOM   4253  HB1 LEU   261       7.355   7.873   5.213  1.00  0.00      A   
ATOM   4254  HB2 LEU   261       8.488   6.616   5.822  1.00  0.00      A   
ATOM   4255  CG  LEU   261       6.592   5.839   5.133  1.00 41.42      A   
ATOM   4256  HG  LEU   261       5.512   6.114   5.199  1.00  0.00      A   
ATOM   4257  CD1 LEU   261       6.959   5.747   3.645  1.00 41.42      A   
ATOM   4258 HD11 LEU   261       6.342   4.975   3.140  1.00  0.00      A   
ATOM   4259 HD12 LEU   261       6.779   6.722   3.144  1.00  0.00      A   
ATOM   4260 HD13 LEU   261       8.030   5.478   3.527  1.00  0.00      A   
ATOM   4261  CD2 LEU   261       6.776   4.472   5.808  1.00 41.42      A   
ATOM   4262 HD21 LEU   261       6.182   3.696   5.284  1.00  0.00      A   
ATOM   4263 HD22 LEU   261       7.845   4.176   5.778  1.00  0.00      A   
ATOM   4264 HD23 LEU   261       6.444   4.498   6.866  1.00  0.00      A   
ATOM   4265  C   LEU   261       8.028   8.131   7.961  1.00 41.42      A   
ATOM   4266  O   LEU   261       8.859   7.629   8.712  1.00 41.42      A   
ATOM   4267  N   ALA   262       7.999   9.465   7.772  1.00 46.28      A   
ATOM   4268  HN  ALA   262       7.365   9.861   7.104  1.00  0.00      A   
ATOM   4269  CA  ALA   262       8.872  10.391   8.473  1.00 46.28      A   
ATOM   4270  HA  ALA   262       9.895  10.102   8.267  1.00  0.00      A   
ATOM   4271  CB  ALA   262       8.630  11.815   7.935  1.00 46.28      A   
ATOM   4272  HB1 ALA   262       8.770  11.829   6.832  1.00  0.00      A   
ATOM   4273  HB2 ALA   262       7.595  12.148   8.158  1.00  0.00      A   
ATOM   4274  HB3 ALA   262       9.344  12.535   8.387  1.00  0.00      A   
ATOM   4275  C   ALA   262       8.714  10.369   9.999  1.00 46.28      A   
ATOM   4276  O   ALA   262       9.691  10.383  10.747  1.00 46.28      A   
ATOM   4277  N   ILE   263       7.469  10.292  10.510  1.00 49.49      A   
ATOM   4278  HN  ILE   263       6.677  10.343   9.899  1.00  0.00      A   
ATOM   4279  CA  ILE   263       7.196  10.091  11.930  1.00 49.49      A   
ATOM   4280  HA  ILE   263       7.779  10.820  12.476  1.00  0.00      A   
ATOM   4281  CB  ILE   263       5.731  10.361  12.268  1.00 49.49      A   
ATOM   4282  HB  ILE   263       5.089   9.744  11.598  1.00  0.00      A   
ATOM   4283  CG2 ILE   263       5.437   9.981  13.739  1.00 49.49      A   
ATOM   4284 HG21 ILE   263       4.402  10.251  14.021  1.00  0.00      A   
ATOM   4285 HG22 ILE   263       5.545   8.889  13.907  1.00  0.00      A   
ATOM   4286 HG23 ILE   263       6.136  10.508  14.422  1.00  0.00      A   
ATOM   4287  CG1 ILE   263       5.425  11.859  12.011  1.00 49.49      A   
ATOM   4288 HG11 ILE   263       6.042  12.472  12.705  1.00  0.00      A   
ATOM   4289 HG12 ILE   263       5.737  12.126  10.977  1.00  0.00      A   
ATOM   4290  CD  ILE   263       3.949  12.242  12.169  1.00  0.00      A   
ATOM   4291  HD1 ILE   263       3.799  13.306  11.888  1.00  0.00      A   
ATOM   4292  HD2 ILE   263       3.313  11.613  11.510  1.00  0.00      A   
ATOM   4293  HD3 ILE   263       3.615  12.117  13.221  1.00  0.00      A   
ATOM   4294  C   ILE   263       7.682   8.735  12.448  1.00 49.49      A   
ATOM   4295  O   ILE   263       8.247   8.652  13.536  1.00 49.49      A   
ATOM   4296  N   MET   264       7.539   7.640  11.673  1.00 49.39      A   
ATOM   4297  HN  MET   264       7.040   7.700  10.808  1.00  0.00      A   
ATOM   4298  CA  MET   264       8.106   6.337  12.020  1.00 49.39      A   
ATOM   4299  HA  MET   264       7.716   6.045  12.987  1.00  0.00      A   
ATOM   4300  CB  MET   264       7.719   5.262  10.978  1.00 49.39      A   
ATOM   4301  HB1 MET   264       7.974   5.637   9.963  1.00  0.00      A   
ATOM   4302  HB2 MET   264       8.320   4.340  11.159  1.00  0.00      A   
ATOM   4303  CG  MET   264       6.238   4.851  11.019  1.00 49.39      A   
ATOM   4304  HG1 MET   264       6.040   4.382  12.010  1.00  0.00      A   
ATOM   4305  HG2 MET   264       5.599   5.759  10.953  1.00  0.00      A   
ATOM   4306  SD  MET   264       5.803   3.701   9.680  1.00 49.39      A   
ATOM   4307  CE  MET   264       4.192   3.259  10.383  1.00 49.39      A   
ATOM   4308  HE1 MET   264       3.643   2.563   9.712  1.00  0.00      A   
ATOM   4309  HE2 MET   264       4.322   2.757  11.366  1.00  0.00      A   
ATOM   4310  HE3 MET   264       3.563   4.161  10.537  1.00  0.00      A   
ATOM   4311  C   MET   264       9.629   6.340  12.169  1.00 49.39      A   
ATOM   4312  O   MET   264      10.179   5.706  13.061  1.00 49.39      A   
ATOM   4313  N   VAL   265      10.356   7.091  11.317  1.00 54.71      A   
ATOM   4314  HN  VAL   265       9.902   7.539  10.547  1.00  0.00      A   
ATOM   4315  CA  VAL   265      11.791   7.332  11.470  1.00 54.71      A   
ATOM   4316  HA  VAL   265      12.285   6.372  11.525  1.00  0.00      A   
ATOM   4317  CB  VAL   265      12.346   8.094  10.264  1.00 54.71      A   
ATOM   4318  HB  VAL   265      11.747   9.021  10.113  1.00  0.00      A   
ATOM   4319  CG1 VAL   265      13.828   8.484  10.452  1.00 54.71      A   
ATOM   4320 HG11 VAL   265      14.216   8.960   9.527  1.00  0.00      A   
ATOM   4321 HG12 VAL   265      13.956   9.205  11.286  1.00  0.00      A   
ATOM   4322 HG13 VAL   265      14.440   7.582  10.669  1.00  0.00      A   
ATOM   4323  CG2 VAL   265      12.219   7.204   9.011  1.00 54.71      A   
ATOM   4324 HG21 VAL   265      12.568   7.754   8.112  1.00  0.00      A   
ATOM   4325 HG22 VAL   265      12.840   6.290   9.125  1.00  0.00      A   
ATOM   4326 HG23 VAL   265      11.171   6.890   8.837  1.00  0.00      A   
ATOM   4327  C   VAL   265      12.131   8.048  12.782  1.00 54.71      A   
ATOM   4328  O   VAL   265      13.119   7.742  13.444  1.00 54.71      A   
ATOM   4329  N   TYR   266      11.301   9.018  13.210  1.00 62.29      A   
ATOM   4330  HN  TYR   266      10.522   9.275  12.643  1.00  0.00      A   
ATOM   4331  CA  TYR   266      11.418   9.676  14.504  1.00 62.29      A   
ATOM   4332  HA  TYR   266      12.445  10.011  14.586  1.00  0.00      A   
ATOM   4333  CB  TYR   266      10.466  10.902  14.535  1.00 62.29      A   
ATOM   4334  HB1 TYR   266      10.410  11.343  13.516  1.00  0.00      A   
ATOM   4335  HB2 TYR   266       9.440  10.607  14.840  1.00  0.00      A   
ATOM   4336  CG  TYR   266      10.983  11.966  15.464  1.00 62.29      A   
ATOM   4337  CD1 TYR   266      11.811  12.989  14.968  1.00 62.29      A   
ATOM   4338  HD1 TYR   266      12.063  13.010  13.918  1.00  0.00      A   
ATOM   4339  CE1 TYR   266      12.329  13.967  15.830  1.00 62.29      A   
ATOM   4340  HE1 TYR   266      12.976  14.744  15.451  1.00  0.00      A   
ATOM   4341  CZ  TYR   266      12.032  13.917  17.194  1.00 62.29      A   
ATOM   4342  OH  TYR   266      12.573  14.878  18.067  1.00 62.29      A   
ATOM   4343  HH  TYR   266      12.504  14.516  18.953  1.00  0.00      A   
ATOM   4344  CD2 TYR   266      10.683  11.935  16.836  1.00 62.29      A   
ATOM   4345  HD2 TYR   266      10.069  11.140  17.233  1.00  0.00      A   
ATOM   4346  CE2 TYR   266      11.215  12.902  17.701  1.00 62.29      A   
ATOM   4347  HE2 TYR   266      10.997  12.857  18.757  1.00  0.00      A   
ATOM   4348  C   TYR   266      11.166   8.757  15.715  1.00 62.29      A   
ATOM   4349  O   TYR   266      11.821   8.878  16.749  1.00 62.29      A   
ATOM   4350  N   ASP   267      10.202   7.816  15.618  1.00 61.22      A   
ATOM   4351  HN  ASP   267       9.651   7.765  14.786  1.00  0.00      A   
ATOM   4352  CA  ASP   267       9.869   6.838  16.652  1.00 61.22      A   
ATOM   4353  HA  ASP   267       9.604   7.372  17.553  1.00  0.00      A   
ATOM   4354  CB  ASP   267       8.632   6.032  16.135  1.00 61.22      A   
ATOM   4355  HB1 ASP   267       7.837   6.758  15.870  1.00  0.00      A   
ATOM   4356  HB2 ASP   267       8.903   5.479  15.214  1.00  0.00      A   
ATOM   4357  CG  ASP   267       7.996   5.037  17.104  1.00 61.22      A   
ATOM   4358  OD1 ASP   267       7.708   5.388  18.279  1.00 61.22      A   
ATOM   4359  OD2 ASP   267       7.694   3.907  16.635  1.00 61.22      A   
ATOM   4360  C   ASP   267      11.069   5.952  17.013  1.00 61.22      A   
ATOM   4361  O   ASP   267      11.459   5.867  18.176  1.00 61.22      A   
ATOM   4362  N   VAL   268      11.771   5.411  15.996  1.00 57.71      A   
ATOM   4363  HN  VAL   268      11.463   5.551  15.058  1.00  0.00      A   
ATOM   4364  CA  VAL   268      12.825   4.412  16.166  1.00 57.71      A   
ATOM   4365  HA  VAL   268      12.622   3.826  17.054  1.00  0.00      A   
ATOM   4366  CB  VAL   268      12.869   3.466  14.961  1.00 57.71      A   
ATOM   4367  HB  VAL   268      13.635   2.677  15.158  1.00  0.00      A   
ATOM   4368  CG1 VAL   268      11.505   2.765  14.810  1.00 57.71      A   
ATOM   4369 HG11 VAL   268      11.552   2.004  14.005  1.00  0.00      A   
ATOM   4370 HG12 VAL   268      11.229   2.260  15.762  1.00  0.00      A   
ATOM   4371 HG13 VAL   268      10.705   3.493  14.558  1.00  0.00      A   
ATOM   4372  CG2 VAL   268      13.245   4.219  13.664  1.00 57.71      A   
ATOM   4373 HG21 VAL   268      13.195   3.532  12.797  1.00  0.00      A   
ATOM   4374 HG22 VAL   268      12.546   5.058  13.477  1.00  0.00      A   
ATOM   4375 HG23 VAL   268      14.276   4.627  13.727  1.00  0.00      A   
ATOM   4376  C   VAL   268      14.220   5.009  16.347  1.00 57.71      A   
ATOM   4377  O   VAL   268      15.228   4.307  16.384  1.00 57.71      A   
ATOM   4378  N   PHE   269      14.321   6.344  16.480  1.00 62.75      A   
ATOM   4379  HN  PHE   269      13.494   6.888  16.381  1.00  0.00      A   
ATOM   4380  CA  PHE   269      15.596   7.013  16.671  1.00 62.75      A   
ATOM   4381  HA  PHE   269      16.282   6.350  17.180  1.00  0.00      A   
ATOM   4382  CB  PHE   269      16.199   7.509  15.314  1.00 62.75      A   
ATOM   4383  HB1 PHE   269      15.405   8.033  14.740  1.00  0.00      A   
ATOM   4384  HB2 PHE   269      17.029   8.222  15.496  1.00  0.00      A   
ATOM   4385  CG  PHE   269      16.795   6.421  14.449  1.00 62.75      A   
ATOM   4386  CD1 PHE   269      17.709   5.481  14.961  1.00 62.75      A   
ATOM   4387  HD1 PHE   269      17.947   5.481  16.014  1.00  0.00      A   
ATOM   4388  CE1 PHE   269      18.297   4.520  14.128  1.00 62.75      A   
ATOM   4389  HE1 PHE   269      18.975   3.790  14.546  1.00  0.00      A   
ATOM   4390  CZ  PHE   269      17.998   4.505  12.760  1.00 62.75      A   
ATOM   4391  HZ  PHE   269      18.450   3.765  12.117  1.00  0.00      A   
ATOM   4392  CD2 PHE   269      16.509   6.394  13.073  1.00 62.75      A   
ATOM   4393  HD2 PHE   269      15.817   7.117  12.667  1.00  0.00      A   
ATOM   4394  CE2 PHE   269      17.105   5.445  12.231  1.00 62.75      A   
ATOM   4395  HE2 PHE   269      16.871   5.435  11.177  1.00  0.00      A   
ATOM   4396  C   PHE   269      15.451   8.219  17.596  1.00 62.75      A   
ATOM   4397  O   PHE   269      16.333   9.078  17.657  1.00 62.75      A   
ATOM   4398  N   GLY   270      14.352   8.339  18.376  1.00 68.65      A   
ATOM   4399  HN  GLY   270      13.646   7.631  18.373  1.00  0.00      A   
ATOM   4400  CA  GLY   270      14.266   9.494  19.273  1.00 68.65      A   
ATOM   4401  HA1 GLY   270      14.242  10.376  18.650  1.00  0.00      A   
ATOM   4402  HA2 GLY   270      15.133   9.474  19.918  1.00  0.00      A   
ATOM   4403  C   GLY   270      13.077   9.640  20.186  1.00 68.65      A   
ATOM   4404  O   GLY   270      13.214  10.296  21.217  1.00 68.65      A   
ATOM   4405  N   LYS   271      11.908   9.053  19.854  1.00 73.75      A   
ATOM   4406  HN  LYS   271      11.860   8.566  18.979  1.00  0.00      A   
ATOM   4407  CA  LYS   271      10.673   9.130  20.637  1.00 73.75      A   
ATOM   4408  HA  LYS   271      10.038   8.376  20.192  1.00  0.00      A   
ATOM   4409  CB  LYS   271      10.814   8.715  22.134  1.00 73.75      A   
ATOM   4410  HB1 LYS   271      11.335   7.734  22.168  1.00  0.00      A   
ATOM   4411  HB2 LYS   271      11.472   9.450  22.646  1.00  0.00      A   
ATOM   4412  CG  LYS   271       9.493   8.618  22.920  1.00  0.00      A   
ATOM   4413  HG1 LYS   271       8.916   9.566  22.804  1.00  0.00      A   
ATOM   4414  HG2 LYS   271       8.882   7.808  22.467  1.00  0.00      A   
ATOM   4415  CD  LYS   271       9.728   8.399  24.426  1.00  0.00      A   
ATOM   4416  HD1 LYS   271      10.459   7.569  24.567  1.00  0.00      A   
ATOM   4417  HD2 LYS   271      10.205   9.327  24.826  1.00  0.00      A   
ATOM   4418  CE  LYS   271       8.437   8.136  25.207  1.00  0.00      A   
ATOM   4419  HE1 LYS   271       8.584   8.277  26.300  1.00  0.00      A   
ATOM   4420  HE2 LYS   271       7.624   8.815  24.861  1.00  0.00      A   
ATOM   4421  NZ  LYS   271       8.010   6.752  24.956  1.00  0.00      A   
ATOM   4422  HZ1 LYS   271       6.960   6.735  24.759  1.00  0.00      A   
ATOM   4423  HZ2 LYS   271       8.470   6.388  24.099  1.00  0.00      A   
ATOM   4424  HZ3 LYS   271       8.195   6.112  25.744  1.00  0.00      A   
ATOM   4425  C   LYS   271       9.892  10.448  20.525  1.00 73.75      A   
ATOM   4426  O   LYS   271      10.358  11.555  20.791  1.00 73.75      A   
ATOM   4427  N   MET   272       8.614  10.351  20.118  1.00 73.95      A   
ATOM   4428  HN  MET   272       8.254   9.462  19.842  1.00  0.00      A   
ATOM   4429  CA  MET   272       7.676  11.453  20.041  1.00 73.95      A   
ATOM   4430  HA  MET   272       8.122  12.194  19.393  1.00  0.00      A   
ATOM   4431  CB  MET   272       6.326  11.003  19.434  1.00 73.95      A   
ATOM   4432  HB1 MET   272       5.844  10.289  20.135  1.00  0.00      A   
ATOM   4433  HB2 MET   272       5.646  11.880  19.362  1.00  0.00      A   
ATOM   4434  CG  MET   272       6.401  10.388  18.025  1.00 73.95      A   
ATOM   4435  HG1 MET   272       5.385  10.428  17.574  1.00  0.00      A   
ATOM   4436  HG2 MET   272       7.061  11.023  17.396  1.00  0.00      A   
ATOM   4437  SD  MET   272       6.980   8.679  17.943  1.00 73.95      A   
ATOM   4438  CE  MET   272       5.668   7.896  18.919  1.00 73.95      A   
ATOM   4439  HE1 MET   272       5.879   6.810  19.002  1.00  0.00      A   
ATOM   4440  HE2 MET   272       5.613   8.280  19.959  1.00  0.00      A   
ATOM   4441  HE3 MET   272       4.679   8.011  18.431  1.00  0.00      A   
ATOM   4442  C   MET   272       7.310  12.159  21.349  1.00 73.95      A   
ATOM   4443  O   MET   272       7.204  11.567  22.421  1.00 73.95      A   
ATOM   4444  N   ASN   273       7.003  13.469  21.254  1.00 71.58      A   
ATOM   4445  HN  ASN   273       7.169  13.945  20.396  1.00  0.00      A   
ATOM   4446  CA  ASN   273       6.199  14.178  22.237  1.00 71.58      A   
ATOM   4447  HA  ASN   273       6.288  13.663  23.187  1.00  0.00      A   
ATOM   4448  CB  ASN   273       6.726  15.630  22.460  1.00 71.58      A   
ATOM   4449  HB1 ASN   273       6.137  16.148  23.242  1.00  0.00      A   
ATOM   4450  HB2 ASN   273       7.780  15.555  22.809  1.00  0.00      A   
ATOM   4451  CG  ASN   273       6.696  16.473  21.186  1.00 71.58      A   
ATOM   4452  OD1 ASN   273       5.886  16.260  20.290  1.00 71.58      A   
ATOM   4453  ND2 ASN   273       7.581  17.491  21.107  1.00 71.58      A   
ATOM   4454 HD21 ASN   273       7.574  18.034  20.271  1.00  0.00      A   
ATOM   4455 HD22 ASN   273       8.242  17.645  21.834  1.00  0.00      A   
ATOM   4456  C   ASN   273       4.706  14.103  21.850  1.00 71.58      A   
ATOM   4457  O   ASN   273       4.332  13.519  20.833  1.00 71.58      A   
ATOM   4458  N   LYS   274       3.780  14.696  22.644  1.00 73.75      A   
ATOM   4459  HN  LYS   274       4.045  15.131  23.497  1.00  0.00      A   
ATOM   4460  CA  LYS   274       2.358  14.694  22.295  1.00 73.75      A   
ATOM   4461  HA  LYS   274       2.088  13.658  22.137  1.00  0.00      A   
ATOM   4462  CB  LYS   274       1.443  15.224  23.438  1.00 73.75      A   
ATOM   4463  HB1 LYS   274       1.760  14.725  24.382  1.00  0.00      A   
ATOM   4464  HB2 LYS   274       1.593  16.317  23.570  1.00  0.00      A   
ATOM   4465  CG  LYS   274      -0.061  14.913  23.220  1.00 73.75      A   
ATOM   4466  HG1 LYS   274      -0.432  15.469  22.329  1.00  0.00      A   
ATOM   4467  HG2 LYS   274      -0.150  13.825  22.996  1.00  0.00      A   
ATOM   4468  CD  LYS   274      -0.937  15.243  24.446  1.00 73.75      A   
ATOM   4469  HD1 LYS   274      -0.373  14.918  25.354  1.00  0.00      A   
ATOM   4470  HD2 LYS   274      -1.063  16.346  24.529  1.00  0.00      A   
ATOM   4471  CE  LYS   274      -2.306  14.532  24.515  1.00 73.75      A   
ATOM   4472  HE1 LYS   274      -2.184  13.428  24.459  1.00  0.00      A   
ATOM   4473  HE2 LYS   274      -2.799  14.784  25.481  1.00  0.00      A   
ATOM   4474  NZ  LYS   274      -3.215  14.952  23.429  1.00 73.75      A   
ATOM   4475  HZ1 LYS   274      -4.201  14.737  23.687  1.00  0.00      A   
ATOM   4476  HZ2 LYS   274      -3.115  15.958  23.204  1.00  0.00      A   
ATOM   4477  HZ3 LYS   274      -3.030  14.396  22.551  1.00  0.00      A   
ATOM   4478  C   LYS   274       2.024  15.406  20.981  1.00 73.75      A   
ATOM   4479  O   LYS   274       1.100  15.004  20.277  1.00 73.75      A   
ATOM   4480  N   LEU   275       2.777  16.463  20.598  1.00 71.10      A   
ATOM   4481  HN  LEU   275       3.568  16.748  21.129  1.00  0.00      A   
ATOM   4482  CA  LEU   275       2.602  17.132  19.317  1.00 71.10      A   
ATOM   4483  HA  LEU   275       1.574  17.455  19.248  1.00  0.00      A   
ATOM   4484  CB  LEU   275       3.518  18.381  19.221  1.00 71.10      A   
ATOM   4485  HB1 LEU   275       3.252  19.078  20.046  1.00  0.00      A   
ATOM   4486  HB2 LEU   275       4.573  18.072  19.377  1.00  0.00      A   
ATOM   4487  CG  LEU   275       3.450  19.165  17.889  1.00 71.10      A   
ATOM   4488  HG  LEU   275       3.720  18.477  17.050  1.00  0.00      A   
ATOM   4489  CD1 LEU   275       2.049  19.726  17.603  1.00 71.10      A   
ATOM   4490 HD11 LEU   275       2.064  20.318  16.662  1.00  0.00      A   
ATOM   4491 HD12 LEU   275       1.308  18.910  17.476  1.00  0.00      A   
ATOM   4492 HD13 LEU   275       1.719  20.392  18.427  1.00  0.00      A   
ATOM   4493  CD2 LEU   275       4.484  20.299  17.887  1.00 71.10      A   
ATOM   4494 HD21 LEU   275       4.458  20.842  16.918  1.00  0.00      A   
ATOM   4495 HD22 LEU   275       4.269  21.026  18.699  1.00  0.00      A   
ATOM   4496 HD23 LEU   275       5.509  19.895  18.032  1.00  0.00      A   
ATOM   4497  C   LEU   275       2.861  16.213  18.127  1.00 71.10      A   
ATOM   4498  O   LEU   275       2.030  16.092  17.232  1.00 71.10      A   
ATOM   4499  N   ILE   276       3.978  15.462  18.112  1.00 70.56      A   
ATOM   4500  HN  ILE   276       4.664  15.559  18.836  1.00  0.00      A   
ATOM   4501  CA  ILE   276       4.256  14.521  17.030  1.00 70.56      A   
ATOM   4502  HA  ILE   276       4.135  15.061  16.100  1.00  0.00      A   
ATOM   4503  CB  ILE   276       5.692  14.005  17.047  1.00 70.56      A   
ATOM   4504  HB  ILE   276       5.861  13.429  17.981  1.00  0.00      A   
ATOM   4505  CG2 ILE   276       5.919  13.083  15.825  1.00 70.56      A   
ATOM   4506 HG21 ILE   276       6.959  12.698  15.803  1.00  0.00      A   
ATOM   4507 HG22 ILE   276       5.248  12.199  15.843  1.00  0.00      A   
ATOM   4508 HG23 ILE   276       5.736  13.638  14.880  1.00  0.00      A   
ATOM   4509  CG1 ILE   276       6.698  15.184  17.029  1.00 70.56      A   
ATOM   4510 HG11 ILE   276       6.558  15.758  16.085  1.00  0.00      A   
ATOM   4511 HG12 ILE   276       6.486  15.878  17.870  1.00  0.00      A   
ATOM   4512  CD  ILE   276       8.165  14.745  17.138  1.00  0.00      A   
ATOM   4513  HD1 ILE   276       8.837  15.630  17.166  1.00  0.00      A   
ATOM   4514  HD2 ILE   276       8.337  14.149  18.058  1.00  0.00      A   
ATOM   4515  HD3 ILE   276       8.469  14.130  16.264  1.00  0.00      A   
ATOM   4516  C   ILE   276       3.233  13.383  16.974  1.00 70.56      A   
ATOM   4517  O   ILE   276       2.747  13.017  15.905  1.00 70.56      A   
ATOM   4518  N   LYS   277       2.810  12.826  18.132  1.00 65.42      A   
ATOM   4519  HN  LYS   277       3.222  13.096  19.003  1.00  0.00      A   
ATOM   4520  CA  LYS   277       1.726  11.849  18.150  1.00 65.42      A   
ATOM   4521  HA  LYS   277       1.998  11.062  17.458  1.00  0.00      A   
ATOM   4522  CB  LYS   277       1.533  11.190  19.543  1.00 65.42      A   
ATOM   4523  HB1 LYS   277       1.312  11.973  20.301  1.00  0.00      A   
ATOM   4524  HB2 LYS   277       0.660  10.500  19.500  1.00  0.00      A   
ATOM   4525  CG  LYS   277       2.765  10.378  19.970  1.00 65.42      A   
ATOM   4526  HG1 LYS   277       3.119   9.762  19.110  1.00  0.00      A   
ATOM   4527  HG2 LYS   277       3.577  11.105  20.204  1.00  0.00      A   
ATOM   4528  CD  LYS   277       2.565   9.459  21.195  1.00 65.42      A   
ATOM   4529  HD1 LYS   277       3.587   9.255  21.598  1.00  0.00      A   
ATOM   4530  HD2 LYS   277       2.007   9.996  21.990  1.00  0.00      A   
ATOM   4531  CE  LYS   277       1.902   8.100  20.880  1.00 65.42      A   
ATOM   4532  HE1 LYS   277       0.804   8.211  20.755  1.00  0.00      A   
ATOM   4533  HE2 LYS   277       2.340   7.688  19.942  1.00  0.00      A   
ATOM   4534  NZ  LYS   277       2.194   7.119  21.948  1.00 65.42      A   
ATOM   4535  HZ1 LYS   277       2.196   6.133  21.590  1.00  0.00      A   
ATOM   4536  HZ2 LYS   277       3.218   7.268  22.214  1.00  0.00      A   
ATOM   4537  HZ3 LYS   277       1.612   7.187  22.797  1.00  0.00      A   
ATOM   4538  C   LYS   277       0.383  12.382  17.652  1.00 65.42      A   
ATOM   4539  O   LYS   277      -0.306  11.720  16.882  1.00 65.42      A   
ATOM   4540  N   THR   278      -0.038  13.601  18.044  1.00 64.07      A   
ATOM   4541  HN  THR   278       0.506  14.156  18.679  1.00  0.00      A   
ATOM   4542  CA  THR   278      -1.282  14.180  17.524  1.00 64.07      A   
ATOM   4543  HA  THR   278      -2.034  13.408  17.628  1.00  0.00      A   
ATOM   4544  CB  THR   278      -1.821  15.365  18.324  1.00 64.07      A   
ATOM   4545  HB  THR   278      -1.688  15.127  19.408  1.00  0.00      A   
ATOM   4546  OG1 THR   278      -3.211  15.547  18.119  1.00 64.07      A   
ATOM   4547  HG1 THR   278      -3.345  15.689  17.171  1.00  0.00      A   
ATOM   4548  CG2 THR   278      -1.138  16.703  18.025  1.00 64.07      A   
ATOM   4549 HG21 THR   278      -1.566  17.504  18.663  1.00  0.00      A   
ATOM   4550 HG22 THR   278      -0.056  16.627  18.234  1.00  0.00      A   
ATOM   4551 HG23 THR   278      -1.273  17.008  16.965  1.00  0.00      A   
ATOM   4552  C   THR   278      -1.236  14.484  16.031  1.00 64.07      A   
ATOM   4553  O   THR   278      -2.218  14.287  15.322  1.00 64.07      A   
ATOM   4554  N   VAL   279      -0.076  14.928  15.497  1.00 60.36      A   
ATOM   4555  HN  VAL   279       0.699  15.159  16.089  1.00  0.00      A   
ATOM   4556  CA  VAL   279       0.160  15.074  14.063  1.00 60.36      A   
ATOM   4557  HA  VAL   279      -0.629  15.691  13.657  1.00  0.00      A   
ATOM   4558  CB  VAL   279       1.497  15.767  13.791  1.00 60.36      A   
ATOM   4559  HB  VAL   279       2.304  15.242  14.352  1.00  0.00      A   
ATOM   4560  CG1 VAL   279       1.852  15.773  12.289  1.00 60.36      A   
ATOM   4561 HG11 VAL   279       2.775  16.366  12.120  1.00  0.00      A   
ATOM   4562 HG12 VAL   279       2.031  14.748  11.905  1.00  0.00      A   
ATOM   4563 HG13 VAL   279       1.030  16.231  11.699  1.00  0.00      A   
ATOM   4564  CG2 VAL   279       1.403  17.225  14.283  1.00 60.36      A   
ATOM   4565 HG21 VAL   279       2.377  17.740  14.141  1.00  0.00      A   
ATOM   4566 HG22 VAL   279       0.631  17.776  13.707  1.00  0.00      A   
ATOM   4567 HG23 VAL   279       1.136  17.282  15.356  1.00  0.00      A   
ATOM   4568  C   VAL   279       0.068  13.739  13.329  1.00 60.36      A   
ATOM   4569  O   VAL   279      -0.547  13.638  12.270  1.00 60.36      A   
ATOM   4570  N   PHE   280       0.618  12.651  13.908  1.00 56.51      A   
ATOM   4571  HN  PHE   280       1.164  12.756  14.740  1.00  0.00      A   
ATOM   4572  CA  PHE   280       0.479  11.297  13.388  1.00 56.51      A   
ATOM   4573  HA  PHE   280       0.887  11.289  12.387  1.00  0.00      A   
ATOM   4574  CB  PHE   280       1.279  10.312  14.282  1.00 56.51      A   
ATOM   4575  HB1 PHE   280       2.328  10.664  14.371  1.00  0.00      A   
ATOM   4576  HB2 PHE   280       0.849  10.275  15.303  1.00  0.00      A   
ATOM   4577  CG  PHE   280       1.304   8.914  13.725  1.00 56.51      A   
ATOM   4578  CD1 PHE   280       2.214   8.559  12.718  1.00 56.51      A   
ATOM   4579  HD1 PHE   280       2.898   9.297  12.329  1.00  0.00      A   
ATOM   4580  CE1 PHE   280       2.272   7.243  12.244  1.00 56.51      A   
ATOM   4581  HE1 PHE   280       3.012   6.971  11.507  1.00  0.00      A   
ATOM   4582  CZ  PHE   280       1.384   6.280  12.741  1.00 56.51      A   
ATOM   4583  HZ  PHE   280       1.425   5.265  12.373  1.00  0.00      A   
ATOM   4584  CD2 PHE   280       0.418   7.940  14.218  1.00 56.51      A   
ATOM   4585  HD2 PHE   280      -0.294   8.208  14.984  1.00  0.00      A   
ATOM   4586  CE2 PHE   280       0.450   6.630  13.724  1.00 56.51      A   
ATOM   4587  HE2 PHE   280      -0.232   5.888  14.112  1.00  0.00      A   
ATOM   4588  C   PHE   280      -0.977  10.844  13.269  1.00 56.51      A   
ATOM   4589  O   PHE   280      -1.365  10.243  12.270  1.00 56.51      A   
ATOM   4590  N   ALA   281      -1.835  11.158  14.259  1.00 53.45      A   
ATOM   4591  HN  ALA   281      -1.500  11.629  15.074  1.00  0.00      A   
ATOM   4592  CA  ALA   281      -3.254  10.861  14.197  1.00 53.45      A   
ATOM   4593  HA  ALA   281      -3.364   9.793  14.064  1.00  0.00      A   
ATOM   4594  CB  ALA   281      -3.920  11.273  15.526  1.00 53.45      A   
ATOM   4595  HB1 ALA   281      -3.428  10.748  16.373  1.00  0.00      A   
ATOM   4596  HB2 ALA   281      -3.833  12.367  15.692  1.00  0.00      A   
ATOM   4597  HB3 ALA   281      -4.998  11.001  15.529  1.00  0.00      A   
ATOM   4598  C   ALA   281      -3.965  11.521  13.010  1.00 53.45      A   
ATOM   4599  O   ALA   281      -4.727  10.878  12.291  1.00 53.45      A   
ATOM   4600  N   PHE   282      -3.678  12.810  12.735  1.00 54.02      A   
ATOM   4601  HN  PHE   282      -3.089  13.333  13.350  1.00  0.00      A   
ATOM   4602  CA  PHE   282      -4.147  13.485  11.531  1.00 54.02      A   
ATOM   4603  HA  PHE   282      -5.215  13.333  11.449  1.00  0.00      A   
ATOM   4604  CB  PHE   282      -3.828  15.006  11.590  1.00 54.02      A   
ATOM   4605  HB1 PHE   282      -2.739  15.146  11.772  1.00  0.00      A   
ATOM   4606  HB2 PHE   282      -4.089  15.481  10.619  1.00  0.00      A   
ATOM   4607  CG  PHE   282      -4.579  15.785  12.646  1.00 54.02      A   
ATOM   4608  CD1 PHE   282      -5.740  15.326  13.301  1.00 54.02      A   
ATOM   4609  HD1 PHE   282      -6.142  14.343  13.109  1.00  0.00      A   
ATOM   4610  CE1 PHE   282      -6.421  16.147  14.211  1.00 54.02      A   
ATOM   4611  HE1 PHE   282      -7.312  15.784  14.704  1.00  0.00      A   
ATOM   4612  CZ  PHE   282      -5.952  17.438  14.475  1.00 54.02      A   
ATOM   4613  HZ  PHE   282      -6.485  18.074  15.167  1.00  0.00      A   
ATOM   4614  CD2 PHE   282      -4.121  17.084  12.932  1.00 54.02      A   
ATOM   4615  HD2 PHE   282      -3.244  17.458  12.426  1.00  0.00      A   
ATOM   4616  CE2 PHE   282      -4.799  17.907  13.838  1.00 54.02      A   
ATOM   4617  HE2 PHE   282      -4.441  18.907  14.037  1.00  0.00      A   
ATOM   4618  C   PHE   282      -3.560  12.924  10.233  1.00 54.02      A   
ATOM   4619  O   PHE   282      -4.277  12.673   9.265  1.00 54.02      A   
ATOM   4620  N   CYS   283      -2.236  12.670  10.181  1.00 50.39      A   
ATOM   4621  HN  CYS   283      -1.654  12.909  10.965  1.00  0.00      A   
ATOM   4622  CA  CYS   283      -1.561  12.198   8.977  1.00 50.39      A   
ATOM   4623  HA  CYS   283      -1.910  12.786   8.138  1.00  0.00      A   
ATOM   4624  CB  CYS   283      -0.023  12.361   9.087  1.00 50.39      A   
ATOM   4625  HB1 CYS   283       0.323  11.847  10.012  1.00  0.00      A   
ATOM   4626  HB2 CYS   283       0.464  11.861   8.220  1.00  0.00      A   
ATOM   4627  SG  CYS   283       0.476  14.116   9.113  1.00 50.39      A   
ATOM   4628  HG1 CYS   283       1.763  13.896   9.340  1.00  0.00      A   
ATOM   4629  C   CYS   283      -1.869  10.748   8.629  1.00 50.39      A   
ATOM   4630  O   CYS   283      -1.735  10.330   7.485  1.00 50.39      A   
ATOM   4631  N   SER   284      -2.357   9.949   9.594  1.00 45.76      A   
ATOM   4632  HN  SER   284      -2.371  10.292  10.537  1.00  0.00      A   
ATOM   4633  CA  SER   284      -2.830   8.580   9.391  1.00 45.76      A   
ATOM   4634  HA  SER   284      -2.009   8.003   8.989  1.00  0.00      A   
ATOM   4635  CB  SER   284      -3.271   7.951  10.739  1.00 45.76      A   
ATOM   4636  HB1 SER   284      -2.460   8.129  11.482  1.00  0.00      A   
ATOM   4637  HB2 SER   284      -4.191   8.458  11.111  1.00  0.00      A   
ATOM   4638  OG  SER   284      -3.476   6.540  10.632  1.00 45.76      A   
ATOM   4639  HG1 SER   284      -3.835   6.241  11.473  1.00  0.00      A   
ATOM   4640  C   SER   284      -3.974   8.483   8.386  1.00 45.76      A   
ATOM   4641  O   SER   284      -4.079   7.546   7.595  1.00 45.76      A   
ATOM   4642  N   MET   285      -4.847   9.511   8.337  1.00 42.62      A   
ATOM   4643  HN  MET   285      -4.742  10.287   8.957  1.00  0.00      A   
ATOM   4644  CA  MET   285      -5.958   9.578   7.404  1.00 42.62      A   
ATOM   4645  HA  MET   285      -6.515   8.655   7.482  1.00  0.00      A   
ATOM   4646  CB  MET   285      -6.888  10.764   7.758  1.00 42.62      A   
ATOM   4647  HB1 MET   285      -6.293  11.706   7.745  1.00  0.00      A   
ATOM   4648  HB2 MET   285      -7.680  10.862   6.983  1.00  0.00      A   
ATOM   4649  CG  MET   285      -7.569  10.632   9.137  1.00 42.62      A   
ATOM   4650  HG1 MET   285      -6.782  10.699   9.923  1.00  0.00      A   
ATOM   4651  HG2 MET   285      -8.232  11.513   9.282  1.00  0.00      A   
ATOM   4652  SD  MET   285      -8.530   9.099   9.390  1.00 42.62      A   
ATOM   4653  CE  MET   285      -9.755   9.321   8.065  1.00 42.62      A   
ATOM   4654  HE1 MET   285     -10.538   8.535   8.124  1.00  0.00      A   
ATOM   4655  HE2 MET   285     -10.259  10.307   8.148  1.00  0.00      A   
ATOM   4656  HE3 MET   285      -9.283   9.252   7.061  1.00  0.00      A   
ATOM   4657  C   MET   285      -5.540   9.688   5.938  1.00 42.62      A   
ATOM   4658  O   MET   285      -6.292   9.313   5.039  1.00 42.62      A   
ATOM   4659  N   LEU   286      -4.303  10.149   5.654  1.00 36.47      A   
ATOM   4660  HN  LEU   286      -3.686  10.423   6.391  1.00  0.00      A   
ATOM   4661  CA  LEU   286      -3.734  10.175   4.316  1.00 36.47      A   
ATOM   4662  HA  LEU   286      -4.417  10.712   3.677  1.00  0.00      A   
ATOM   4663  CB  LEU   286      -2.362  10.882   4.285  1.00 36.47      A   
ATOM   4664  HB1 LEU   286      -1.656  10.343   4.956  1.00  0.00      A   
ATOM   4665  HB2 LEU   286      -1.940  10.825   3.257  1.00  0.00      A   
ATOM   4666  CG  LEU   286      -2.394  12.369   4.692  1.00 36.47      A   
ATOM   4667  HG  LEU   286      -2.818  12.447   5.722  1.00  0.00      A   
ATOM   4668  CD1 LEU   286      -0.962  12.917   4.731  1.00 36.47      A   
ATOM   4669 HD11 LEU   286      -0.955  13.981   5.048  1.00  0.00      A   
ATOM   4670 HD12 LEU   286      -0.349  12.325   5.444  1.00  0.00      A   
ATOM   4671 HD13 LEU   286      -0.492  12.840   3.727  1.00  0.00      A   
ATOM   4672  CD2 LEU   286      -3.256  13.214   3.743  1.00 36.47      A   
ATOM   4673 HD21 LEU   286      -3.206  14.285   4.030  1.00  0.00      A   
ATOM   4674 HD22 LEU   286      -2.888  13.112   2.699  1.00  0.00      A   
ATOM   4675 HD23 LEU   286      -4.319  12.896   3.777  1.00  0.00      A   
ATOM   4676  C   LEU   286      -3.592   8.792   3.698  1.00 36.47      A   
ATOM   4677  O   LEU   286      -3.780   8.615   2.498  1.00 36.47      A   
ATOM   4678  N   CYS   287      -3.303   7.757   4.508  1.00 34.41      A   
ATOM   4679  HN  CYS   287      -3.132   7.913   5.481  1.00  0.00      A   
ATOM   4680  CA  CYS   287      -3.253   6.373   4.061  1.00 34.41      A   
ATOM   4681  HA  CYS   287      -2.535   6.306   3.253  1.00  0.00      A   
ATOM   4682  CB  CYS   287      -2.798   5.445   5.214  1.00 34.41      A   
ATOM   4683  HB1 CYS   287      -3.542   5.501   6.040  1.00  0.00      A   
ATOM   4684  HB2 CYS   287      -2.774   4.394   4.849  1.00  0.00      A   
ATOM   4685  SG  CYS   287      -1.150   5.915   5.838  1.00 34.41      A   
ATOM   4686  HG1 CYS   287      -1.113   5.026   6.820  1.00  0.00      A   
ATOM   4687  C   CYS   287      -4.585   5.870   3.511  1.00 34.41      A   
ATOM   4688  O   CYS   287      -4.634   5.220   2.473  1.00 34.41      A   
ATOM   4689  N   LEU   288      -5.715   6.202   4.171  1.00 32.76      A   
ATOM   4690  HN  LEU   288      -5.656   6.733   5.011  1.00  0.00      A   
ATOM   4691  CA  LEU   288      -7.049   5.947   3.643  1.00 32.76      A   
ATOM   4692  HA  LEU   288      -7.087   4.913   3.328  1.00  0.00      A   
ATOM   4693  CB  LEU   288      -8.115   6.197   4.741  1.00 32.76      A   
ATOM   4694  HB1 LEU   288      -7.852   5.579   5.628  1.00  0.00      A   
ATOM   4695  HB2 LEU   288      -8.063   7.262   5.056  1.00  0.00      A   
ATOM   4696  CG  LEU   288      -9.572   5.868   4.342  1.00 32.76      A   
ATOM   4697  HG  LEU   288      -9.849   6.484   3.451  1.00  0.00      A   
ATOM   4698  CD1 LEU   288      -9.759   4.387   3.980  1.00 32.76      A   
ATOM   4699 HD11 LEU   288     -10.830   4.173   3.784  1.00  0.00      A   
ATOM   4700 HD12 LEU   288      -9.177   4.123   3.071  1.00  0.00      A   
ATOM   4701 HD13 LEU   288      -9.424   3.740   4.819  1.00  0.00      A   
ATOM   4702  CD2 LEU   288     -10.526   6.247   5.481  1.00 32.76      A   
ATOM   4703 HD21 LEU   288     -11.581   6.057   5.189  1.00  0.00      A   
ATOM   4704 HD22 LEU   288     -10.294   5.644   6.384  1.00  0.00      A   
ATOM   4705 HD23 LEU   288     -10.418   7.320   5.740  1.00  0.00      A   
ATOM   4706  C   LEU   288      -7.374   6.787   2.410  1.00 32.76      A   
ATOM   4707  O   LEU   288      -7.940   6.302   1.433  1.00 32.76      A   
ATOM   4708  N   LEU   289      -6.989   8.079   2.426  1.00 29.75      A   
ATOM   4709  HN  LEU   289      -6.558   8.443   3.253  1.00  0.00      A   
ATOM   4710  CA  LEU   289      -7.188   9.028   1.341  1.00 29.75      A   
ATOM   4711  HA  LEU   289      -8.247   9.041   1.120  1.00  0.00      A   
ATOM   4712  CB  LEU   289      -6.711  10.430   1.787  1.00 29.75      A   
ATOM   4713  HB1 LEU   289      -7.061  10.605   2.828  1.00  0.00      A   
ATOM   4714  HB2 LEU   289      -5.599  10.441   1.809  1.00  0.00      A   
ATOM   4715  CG  LEU   289      -7.209  11.599   0.916  1.00 29.75      A   
ATOM   4716  HG  LEU   289      -6.993  11.366  -0.155  1.00  0.00      A   
ATOM   4717  CD1 LEU   289      -8.723  11.812   1.070  1.00 29.75      A   
ATOM   4718 HD11 LEU   289      -9.052  12.686   0.469  1.00  0.00      A   
ATOM   4719 HD12 LEU   289      -9.289  10.922   0.721  1.00  0.00      A   
ATOM   4720 HD13 LEU   289      -8.979  11.999   2.134  1.00  0.00      A   
ATOM   4721  CD2 LEU   289      -6.450  12.883   1.280  1.00 29.75      A   
ATOM   4722 HD21 LEU   289      -6.792  13.727   0.644  1.00  0.00      A   
ATOM   4723 HD22 LEU   289      -6.625  13.146   2.345  1.00  0.00      A   
ATOM   4724 HD23 LEU   289      -5.359  12.742   1.123  1.00  0.00      A   
ATOM   4725  C   LEU   289      -6.479   8.628   0.051  1.00 29.75      A   
ATOM   4726  O   LEU   289      -6.977   8.836  -1.051  1.00 29.75      A   
ATOM   4727  N   ASN   290      -5.299   7.987   0.169  1.00 26.45      A   
ATOM   4728  HN  ASN   290      -4.876   7.920   1.076  1.00  0.00      A   
ATOM   4729  CA  ASN   290      -4.558   7.377  -0.921  1.00 26.45      A   
ATOM   4730  HA  ASN   290      -4.249   8.155  -1.606  1.00  0.00      A   
ATOM   4731  CB  ASN   290      -3.332   6.665  -0.292  1.00 26.45      A   
ATOM   4732  HB1 ASN   290      -2.833   7.374   0.405  1.00  0.00      A   
ATOM   4733  HB2 ASN   290      -3.642   5.778   0.296  1.00  0.00      A   
ATOM   4734  CG  ASN   290      -2.290   6.275  -1.328  1.00 26.45      A   
ATOM   4735  OD1 ASN   290      -1.473   7.094  -1.730  1.00 26.45      A   
ATOM   4736  ND2 ASN   290      -2.286   4.988  -1.747  1.00 26.45      A   
ATOM   4737 HD21 ASN   290      -1.592   4.753  -2.419  1.00  0.00      A   
ATOM   4738 HD22 ASN   290      -3.041   4.373  -1.520  1.00  0.00      A   
ATOM   4739  C   ASN   290      -5.402   6.362  -1.694  1.00 26.45      A   
ATOM   4740  O   ASN   290      -5.479   6.384  -2.921  1.00 26.45      A   
ATOM   4741  N   SER   291      -6.126   5.500  -0.961  1.00 26.99      A   
ATOM   4742  HN  SER   291      -6.055   5.479   0.035  1.00  0.00      A   
ATOM   4743  CA  SER   291      -6.992   4.482  -1.529  1.00 26.99      A   
ATOM   4744  HA  SER   291      -6.449   3.971  -2.312  1.00  0.00      A   
ATOM   4745  CB  SER   291      -7.404   3.434  -0.473  1.00 26.99      A   
ATOM   4746  HB1 SER   291      -8.033   3.916   0.304  1.00  0.00      A   
ATOM   4747  HB2 SER   291      -8.012   2.628  -0.936  1.00  0.00      A   
ATOM   4748  OG  SER   291      -6.249   2.873   0.152  1.00 26.99      A   
ATOM   4749  HG1 SER   291      -5.712   2.452  -0.568  1.00  0.00      A   
ATOM   4750  C   SER   291      -8.266   5.038  -2.138  1.00 26.99      A   
ATOM   4751  O   SER   291      -8.925   4.353  -2.916  1.00 26.99      A   
ATOM   4752  N   THR   292      -8.640   6.293  -1.803  1.00 26.74      A   
ATOM   4753  HN  THR   292      -8.162   6.767  -1.067  1.00  0.00      A   
ATOM   4754  CA  THR   292      -9.661   7.076  -2.506  1.00 26.74      A   
ATOM   4755  HA  THR   292     -10.490   6.422  -2.729  1.00  0.00      A   
ATOM   4756  CB  THR   292     -10.155   8.297  -1.718  1.00 26.74      A   
ATOM   4757  HB  THR   292      -9.395   9.114  -1.737  1.00  0.00      A   
ATOM   4758  OG1 THR   292     -10.394   7.984  -0.356  1.00 26.74      A   
ATOM   4759  HG1 THR   292     -11.051   7.276  -0.398  1.00  0.00      A   
ATOM   4760  CG2 THR   292     -11.488   8.811  -2.271  1.00 26.74      A   
ATOM   4761 HG21 THR   292     -11.873   9.650  -1.654  1.00  0.00      A   
ATOM   4762 HG22 THR   292     -11.377   9.159  -3.319  1.00  0.00      A   
ATOM   4763 HG23 THR   292     -12.244   7.994  -2.272  1.00  0.00      A   
ATOM   4764  C   THR   292      -9.166   7.641  -3.822  1.00 26.74      A   
ATOM   4765  O   THR   292      -9.816   7.588  -4.859  1.00 26.74      A   
ATOM   4766  N   VAL   293      -7.962   8.241  -3.839  1.00 25.05      A   
ATOM   4767  HN  VAL   293      -7.402   8.294  -3.011  1.00  0.00      A   
ATOM   4768  CA  VAL   293      -7.517   8.955  -5.028  1.00 25.05      A   
ATOM   4769  HA  VAL   293      -8.384   9.398  -5.502  1.00  0.00      A   
ATOM   4770  CB  VAL   293      -6.600  10.130  -4.700  1.00 25.05      A   
ATOM   4771  HB  VAL   293      -6.323  10.647  -5.649  1.00  0.00      A   
ATOM   4772  CG1 VAL   293      -7.379  11.127  -3.816  1.00 25.05      A   
ATOM   4773 HG11 VAL   293      -6.770  12.036  -3.631  1.00  0.00      A   
ATOM   4774 HG12 VAL   293      -8.328  11.427  -4.307  1.00  0.00      A   
ATOM   4775 HG13 VAL   293      -7.623  10.673  -2.831  1.00  0.00      A   
ATOM   4776  CG2 VAL   293      -5.318   9.662  -3.993  1.00 25.05      A   
ATOM   4777 HG21 VAL   293      -4.651  10.527  -3.795  1.00  0.00      A   
ATOM   4778 HG22 VAL   293      -5.560   9.188  -3.022  1.00  0.00      A   
ATOM   4779 HG23 VAL   293      -4.764   8.923  -4.609  1.00  0.00      A   
ATOM   4780  C   VAL   293      -6.912   8.053  -6.097  1.00 25.05      A   
ATOM   4781  O   VAL   293      -6.923   8.400  -7.279  1.00 25.05      A   
ATOM   4782  N   ASN   294      -6.435   6.842  -5.732  1.00 24.57      A   
ATOM   4783  HN  ASN   294      -6.352   6.615  -4.759  1.00  0.00      A   
ATOM   4784  CA  ASN   294      -5.987   5.834  -6.686  1.00 24.57      A   
ATOM   4785  HA  ASN   294      -5.196   6.278  -7.274  1.00  0.00      A   
ATOM   4786  CB  ASN   294      -5.413   4.581  -5.969  1.00 24.57      A   
ATOM   4787  HB1 ASN   294      -6.125   4.204  -5.208  1.00  0.00      A   
ATOM   4788  HB2 ASN   294      -5.226   3.779  -6.709  1.00  0.00      A   
ATOM   4789  CG  ASN   294      -4.079   4.856  -5.293  1.00 24.57      A   
ATOM   4790  OD1 ASN   294      -3.378   5.834  -5.559  1.00 24.57      A   
ATOM   4791  ND2 ASN   294      -3.678   3.921  -4.404  1.00 24.57      A   
ATOM   4792 HD21 ASN   294      -2.856   4.101  -3.890  1.00  0.00      A   
ATOM   4793 HD22 ASN   294      -4.231   3.087  -4.236  1.00  0.00      A   
ATOM   4794  C   ASN   294      -7.053   5.373  -7.705  1.00 24.57      A   
ATOM   4795  O   ASN   294      -6.752   5.420  -8.902  1.00 24.57      A   
ATOM   4796  N   PRO   295      -8.297   4.984  -7.384  1.00 23.53      A   
ATOM   4797  CD  PRO   295      -8.730   4.596  -6.042  1.00 23.53      A   
ATOM   4798  HD1 PRO   295      -8.314   3.593  -5.796  1.00  0.00      A   
ATOM   4799  HD2 PRO   295      -8.429   5.330  -5.265  1.00  0.00      A   
ATOM   4800  CA  PRO   295      -9.296   4.606  -8.385  1.00 23.53      A   
ATOM   4801  HA  PRO   295      -8.867   3.852  -9.018  1.00  0.00      A   
ATOM   4802  CB  PRO   295     -10.484   4.051  -7.575  1.00 23.53      A   
ATOM   4803  HB1 PRO   295     -10.446   2.939  -7.578  1.00  0.00      A   
ATOM   4804  HB2 PRO   295     -11.476   4.381  -7.946  1.00  0.00      A   
ATOM   4805  CG  PRO   295     -10.245   4.522  -6.141  1.00 23.53      A   
ATOM   4806  HG1 PRO   295     -10.666   3.837  -5.379  1.00  0.00      A   
ATOM   4807  HG2 PRO   295     -10.690   5.533  -5.988  1.00  0.00      A   
ATOM   4808  C   PRO   295      -9.672   5.748  -9.308  1.00 23.53      A   
ATOM   4809  O   PRO   295      -9.895   5.517 -10.500  1.00 23.53      A   
ATOM   4810  N   ILE   296      -9.714   6.991  -8.797  1.00 22.78      A   
ATOM   4811  HN  ILE   296      -9.589   7.110  -7.812  1.00  0.00      A   
ATOM   4812  CA  ILE   296      -9.974   8.183  -9.590  1.00 22.78      A   
ATOM   4813  HA  ILE   296     -10.908   8.034 -10.112  1.00  0.00      A   
ATOM   4814  CB  ILE   296     -10.120   9.413  -8.687  1.00 22.78      A   
ATOM   4815  HB  ILE   296      -9.191   9.529  -8.081  1.00  0.00      A   
ATOM   4816  CG2 ILE   296     -10.324  10.690  -9.538  1.00 22.78      A   
ATOM   4817 HG21 ILE   296     -10.459  11.574  -8.883  1.00  0.00      A   
ATOM   4818 HG22 ILE   296      -9.448  10.893 -10.185  1.00  0.00      A   
ATOM   4819 HG23 ILE   296     -11.228  10.586 -10.175  1.00  0.00      A   
ATOM   4820  CG1 ILE   296     -11.299   9.207  -7.701  1.00 22.78      A   
ATOM   4821 HG11 ILE   296     -12.245   9.105  -8.278  1.00  0.00      A   
ATOM   4822 HG12 ILE   296     -11.165   8.255  -7.135  1.00  0.00      A   
ATOM   4823  CD  ILE   296     -11.458  10.327  -6.663  1.00  0.00      A   
ATOM   4824  HD1 ILE   296     -12.281  10.065  -5.960  1.00  0.00      A   
ATOM   4825  HD2 ILE   296     -10.526  10.437  -6.069  1.00  0.00      A   
ATOM   4826  HD3 ILE   296     -11.705  11.296  -7.140  1.00  0.00      A   
ATOM   4827  C   ILE   296      -8.902   8.407 -10.657  1.00 22.78      A   
ATOM   4828  O   ILE   296      -9.203   8.614 -11.837  1.00 22.78      A   
ATOM   4829  N   ILE   297      -7.601   8.311 -10.306  1.00 21.87      A   
ATOM   4830  HN  ILE   297      -7.344   8.136  -9.350  1.00  0.00      A   
ATOM   4831  CA  ILE   297      -6.526   8.464 -11.281  1.00 21.87      A   
ATOM   4832  HA  ILE   297      -6.799   9.312 -11.893  1.00  0.00      A   
ATOM   4833  CB  ILE   297      -5.171   8.855 -10.692  1.00 21.87      A   
ATOM   4834  HB  ILE   297      -4.444   9.007 -11.525  1.00  0.00      A   
ATOM   4835  CG2 ILE   297      -5.360  10.217  -9.984  1.00 21.87      A   
ATOM   4836 HG21 ILE   297      -4.383  10.631  -9.657  1.00  0.00      A   
ATOM   4837 HG22 ILE   297      -5.840  10.954 -10.659  1.00  0.00      A   
ATOM   4838 HG23 ILE   297      -5.998  10.098  -9.081  1.00  0.00      A   
ATOM   4839  CG1 ILE   297      -4.589   7.782  -9.750  1.00 21.87      A   
ATOM   4840 HG11 ILE   297      -5.332   7.578  -8.949  1.00  0.00      A   
ATOM   4841 HG12 ILE   297      -4.444   6.830 -10.307  1.00  0.00      A   
ATOM   4842  CD  ILE   297      -3.266   8.182  -9.084  1.00  0.00      A   
ATOM   4843  HD1 ILE   297      -2.901   7.353  -8.437  1.00  0.00      A   
ATOM   4844  HD2 ILE   297      -2.488   8.411  -9.842  1.00  0.00      A   
ATOM   4845  HD3 ILE   297      -3.401   9.068  -8.428  1.00  0.00      A   
ATOM   4846  C   ILE   297      -6.424   7.317 -12.282  1.00 21.87      A   
ATOM   4847  O   ILE   297      -6.100   7.551 -13.448  1.00 21.87      A   
ATOM   4848  N   TYR   298      -6.767   6.059 -11.903  1.00 26.84      A   
ATOM   4849  HN  TYR   298      -6.967   5.863 -10.937  1.00  0.00      A   
ATOM   4850  CA  TYR   298      -6.866   4.945 -12.849  1.00 26.84      A   
ATOM   4851  HA  TYR   298      -5.904   4.800 -13.318  1.00  0.00      A   
ATOM   4852  CB  TYR   298      -7.363   3.622 -12.177  1.00 26.84      A   
ATOM   4853  HB1 TYR   298      -8.387   3.788 -11.773  1.00  0.00      A   
ATOM   4854  HB2 TYR   298      -7.414   2.814 -12.935  1.00  0.00      A   
ATOM   4855  CG  TYR   298      -6.545   3.071 -11.038  1.00 26.84      A   
ATOM   4856  CD1 TYR   298      -5.176   3.334 -10.848  1.00 26.84      A   
ATOM   4857  HD1 TYR   298      -4.633   3.962 -11.535  1.00  0.00      A   
ATOM   4858  CE1 TYR   298      -4.508   2.819  -9.726  1.00 26.84      A   
ATOM   4859  HE1 TYR   298      -3.468   3.051  -9.554  1.00  0.00      A   
ATOM   4860  CZ  TYR   298      -5.197   2.043  -8.789  1.00 26.84      A   
ATOM   4861  OH  TYR   298      -4.515   1.599  -7.643  1.00 26.84      A   
ATOM   4862  HH  TYR   298      -5.148   1.389  -6.942  1.00  0.00      A   
ATOM   4863  CD2 TYR   298      -7.205   2.236 -10.117  1.00 26.84      A   
ATOM   4864  HD2 TYR   298      -8.254   2.016 -10.256  1.00  0.00      A   
ATOM   4865  CE2 TYR   298      -6.546   1.743  -8.982  1.00 26.84      A   
ATOM   4866  HE2 TYR   298      -7.082   1.150  -8.255  1.00  0.00      A   
ATOM   4867  C   TYR   298      -7.890   5.224 -13.954  1.00 26.84      A   
ATOM   4868  O   TYR   298      -7.643   5.033 -15.151  1.00 26.84      A   
ATOM   4869  N   ALA   299      -9.075   5.722 -13.551  1.00 26.77      A   
ATOM   4870  HN  ALA   299      -9.246   5.850 -12.568  1.00  0.00      A   
ATOM   4871  CA  ALA   299     -10.148   6.103 -14.436  1.00 26.77      A   
ATOM   4872  HA  ALA   299     -10.342   5.272 -15.100  1.00  0.00      A   
ATOM   4873  CB  ALA   299     -11.398   6.371 -13.577  1.00 26.77      A   
ATOM   4874  HB1 ALA   299     -11.617   5.483 -12.944  1.00  0.00      A   
ATOM   4875  HB2 ALA   299     -11.227   7.228 -12.890  1.00  0.00      A   
ATOM   4876  HB3 ALA   299     -12.288   6.584 -14.203  1.00  0.00      A   
ATOM   4877  C   ALA   299      -9.836   7.314 -15.313  1.00 26.77      A   
ATOM   4878  O   ALA   299     -10.031   7.288 -16.527  1.00 26.77      A   
ATOM   4879  N   LEU   300      -9.301   8.409 -14.741  1.00 24.34      A   
ATOM   4880  HN  LEU   300      -9.174   8.437 -13.742  1.00  0.00      A   
ATOM   4881  CA  LEU   300      -8.969   9.615 -15.488  1.00 24.34      A   
ATOM   4882  HA  LEU   300      -9.846   9.914 -16.041  1.00  0.00      A   
ATOM   4883  CB  LEU   300      -8.537  10.768 -14.552  1.00 24.34      A   
ATOM   4884  HB1 LEU   300      -7.742  10.394 -13.869  1.00  0.00      A   
ATOM   4885  HB2 LEU   300      -8.104  11.602 -15.151  1.00  0.00      A   
ATOM   4886  CG  LEU   300      -9.669  11.376 -13.704  1.00 24.34      A   
ATOM   4887  HG  LEU   300     -10.166  10.559 -13.127  1.00  0.00      A   
ATOM   4888  CD1 LEU   300      -9.070  12.369 -12.699  1.00 24.34      A   
ATOM   4889 HD11 LEU   300      -9.869  12.804 -12.062  1.00  0.00      A   
ATOM   4890 HD12 LEU   300      -8.338  11.854 -12.040  1.00  0.00      A   
ATOM   4891 HD13 LEU   300      -8.552  13.195 -13.230  1.00  0.00      A   
ATOM   4892  CD2 LEU   300     -10.731  12.081 -14.563  1.00 24.34      A   
ATOM   4893 HD21 LEU   300     -11.494  12.553 -13.906  1.00  0.00      A   
ATOM   4894 HD22 LEU   300     -10.263  12.878 -15.179  1.00  0.00      A   
ATOM   4895 HD23 LEU   300     -11.250  11.364 -15.232  1.00  0.00      A   
ATOM   4896  C   LEU   300      -7.875   9.436 -16.527  1.00 24.34      A   
ATOM   4897  O   LEU   300      -7.912  10.028 -17.607  1.00 24.34      A   
ATOM   4898  N   ARG   301      -6.837   8.642 -16.221  1.00 24.33      A   
ATOM   4899  HN  ARG   301      -6.807   8.164 -15.339  1.00  0.00      A   
ATOM   4900  CA  ARG   301      -5.659   8.593 -17.059  1.00 24.33      A   
ATOM   4901  HA  ARG   301      -5.545   9.552 -17.541  1.00  0.00      A   
ATOM   4902  CB  ARG   301      -4.437   8.340 -16.143  1.00 24.33      A   
ATOM   4903  HB1 ARG   301      -4.694   8.687 -15.116  1.00  0.00      A   
ATOM   4904  HB2 ARG   301      -4.232   7.250 -16.061  1.00  0.00      A   
ATOM   4905  CG  ARG   301      -3.159   9.096 -16.550  1.00 24.33      A   
ATOM   4906  HG1 ARG   301      -2.353   8.805 -15.838  1.00  0.00      A   
ATOM   4907  HG2 ARG   301      -2.860   8.749 -17.560  1.00  0.00      A   
ATOM   4908  CD  ARG   301      -3.314  10.620 -16.520  1.00 24.33      A   
ATOM   4909  HD1 ARG   301      -3.956  10.985 -17.354  1.00  0.00      A   
ATOM   4910  HD2 ARG   301      -3.798  10.912 -15.557  1.00  0.00      A   
ATOM   4911  NE  ARG   301      -1.968  11.290 -16.581  1.00 24.33      A   
ATOM   4912  HE  ARG   301      -1.716  11.867 -15.813  1.00  0.00      A   
ATOM   4913  CZ  ARG   301      -1.281  11.475 -17.714  1.00 24.33      A   
ATOM   4914  NH1 ARG   301      -1.319  10.602 -18.710  1.00 24.33      A   
ATOM   4915 HH11 ARG   301      -0.673  10.663 -19.459  1.00  0.00      A   
ATOM   4916 HH12 ARG   301      -1.720   9.720 -18.482  1.00  0.00      A   
ATOM   4917  NH2 ARG   301      -0.537  12.569 -17.840  1.00 24.33      A   
ATOM   4918 HH21 ARG   301      -0.229  12.797 -18.752  1.00  0.00      A   
ATOM   4919 HH22 ARG   301      -0.662  13.283 -17.162  1.00  0.00      A   
ATOM   4920  C   ARG   301      -5.724   7.578 -18.195  1.00 24.33      A   
ATOM   4921  O   ARG   301      -5.102   7.763 -19.240  1.00 24.33      A   
ATOM   4922  N   SER   302      -6.515   6.497 -18.050  1.00 31.68      A   
ATOM   4923  HN  SER   302      -7.047   6.370 -17.213  1.00  0.00      A   
ATOM   4924  CA  SER   302      -6.605   5.447 -19.059  1.00 31.68      A   
ATOM   4925  HA  SER   302      -5.713   5.480 -19.669  1.00  0.00      A   
ATOM   4926  CB  SER   302      -6.660   4.018 -18.443  1.00 31.68      A   
ATOM   4927  HB1 SER   302      -6.567   3.258 -19.251  1.00  0.00      A   
ATOM   4928  HB2 SER   302      -5.788   3.885 -17.763  1.00  0.00      A   
ATOM   4929  OG  SER   302      -7.864   3.784 -17.708  1.00 31.68      A   
ATOM   4930  HG1 SER   302      -7.738   4.152 -16.808  1.00  0.00      A   
ATOM   4931  C   SER   302      -7.790   5.630 -19.999  1.00 31.68      A   
ATOM   4932  O   SER   302      -8.819   6.217 -19.658  1.00 31.68      A   
ATOM   4933  N   LYS   303      -7.693   5.142 -21.255  1.00 39.08      A   
ATOM   4934  HN  LYS   303      -6.840   4.756 -21.590  1.00  0.00      A   
ATOM   4935  CA  LYS   303      -8.868   5.018 -22.105  1.00 39.08      A   
ATOM   4936  HA  LYS   303      -9.551   5.830 -21.892  1.00  0.00      A   
ATOM   4937  CB  LYS   303      -8.506   5.118 -23.612  1.00 39.08      A   
ATOM   4938  HB1 LYS   303      -7.977   6.089 -23.750  1.00  0.00      A   
ATOM   4939  HB2 LYS   303      -7.798   4.307 -23.893  1.00  0.00      A   
ATOM   4940  CG  LYS   303      -9.719   5.101 -24.570  1.00 39.08      A   
ATOM   4941  HG1 LYS   303     -10.624   5.449 -24.022  1.00  0.00      A   
ATOM   4942  HG2 LYS   303      -9.530   5.829 -25.394  1.00  0.00      A   
ATOM   4943  CD  LYS   303      -9.965   3.716 -25.202  1.00 39.08      A   
ATOM   4944  HD1 LYS   303      -9.077   3.457 -25.822  1.00  0.00      A   
ATOM   4945  HD2 LYS   303     -10.020   2.955 -24.389  1.00  0.00      A   
ATOM   4946  CE  LYS   303     -11.242   3.624 -26.042  1.00 39.08      A   
ATOM   4947  HE1 LYS   303     -12.129   3.762 -25.384  1.00  0.00      A   
ATOM   4948  HE2 LYS   303     -11.267   4.398 -26.840  1.00  0.00      A   
ATOM   4949  NZ  LYS   303     -11.332   2.292 -26.675  1.00 39.08      A   
ATOM   4950  HZ1 LYS   303     -12.345   2.006 -26.765  1.00  0.00      A   
ATOM   4951  HZ2 LYS   303     -10.906   2.301 -27.621  1.00  0.00      A   
ATOM   4952  HZ3 LYS   303     -10.836   1.592 -26.084  1.00  0.00      A   
ATOM   4953  C   LYS   303      -9.631   3.736 -21.806  1.00 39.08      A   
ATOM   4954  O   LYS   303     -10.855   3.745 -21.692  1.00 39.08      A   
ATOM   4955  N   ASP   304      -8.922   2.600 -21.665  1.00 42.49      A   
ATOM   4956  HN  ASP   304      -7.942   2.583 -21.829  1.00  0.00      A   
ATOM   4957  CA  ASP   304      -9.509   1.278 -21.543  1.00 42.49      A   
ATOM   4958  HA  ASP   304     -10.216   1.180 -22.356  1.00  0.00      A   
ATOM   4959  CB  ASP   304      -8.448   0.166 -21.731  1.00 42.49      A   
ATOM   4960  HB1 ASP   304      -7.575   0.327 -21.071  1.00  0.00      A   
ATOM   4961  HB2 ASP   304      -8.888  -0.826 -21.491  1.00  0.00      A   
ATOM   4962  CG  ASP   304      -7.984   0.073 -23.176  1.00 42.49      A   
ATOM   4963  OD1 ASP   304      -8.415   0.894 -24.025  1.00 42.49      A   
ATOM   4964  OD2 ASP   304      -7.197  -0.874 -23.446  1.00 42.49      A   
ATOM   4965  C   ASP   304     -10.358   1.030 -20.301  1.00 42.49      A   
ATOM   4966  O   ASP   304     -11.417   0.416 -20.413  1.00 42.49      A   
ATOM   4967  N   LEU   305      -9.994   1.524 -19.095  1.00 41.18      A   
ATOM   4968  HN  LEU   305      -9.128   2.002 -18.953  1.00  0.00      A   
ATOM   4969  CA  LEU   305     -10.866   1.396 -17.927  1.00 41.18      A   
ATOM   4970  HA  LEU   305     -11.127   0.351 -17.852  1.00  0.00      A   
ATOM   4971  CB  LEU   305     -10.141   1.807 -16.619  1.00 41.18      A   
ATOM   4972  HB1 LEU   305      -9.097   1.422 -16.665  1.00  0.00      A   
ATOM   4973  HB2 LEU   305     -10.073   2.914 -16.559  1.00  0.00      A   
ATOM   4974  CG  LEU   305     -10.773   1.264 -15.316  1.00 41.18      A   
ATOM   4975  HG  LEU   305     -11.839   1.592 -15.273  1.00  0.00      A   
ATOM   4976  CD1 LEU   305     -10.732  -0.271 -15.244  1.00 41.18      A   
ATOM   4977 HD11 LEU   305     -11.171  -0.622 -14.285  1.00  0.00      A   
ATOM   4978 HD12 LEU   305     -11.308  -0.733 -16.070  1.00  0.00      A   
ATOM   4979 HD13 LEU   305      -9.683  -0.632 -15.297  1.00  0.00      A   
ATOM   4980  CD2 LEU   305     -10.053   1.835 -14.085  1.00 41.18      A   
ATOM   4981 HD21 LEU   305     -10.535   1.470 -13.152  1.00  0.00      A   
ATOM   4982 HD22 LEU   305      -8.991   1.509 -14.076  1.00  0.00      A   
ATOM   4983 HD23 LEU   305     -10.085   2.944 -14.084  1.00  0.00      A   
ATOM   4984  C   LEU   305     -12.187   2.153 -18.105  1.00 41.18      A   
ATOM   4985  O   LEU   305     -13.271   1.662 -17.801  1.00 41.18      A   
ATOM   4986  N   ARG   306     -12.138   3.348 -18.732  1.00 41.30      A   
ATOM   4987  HN  ARG   306     -11.247   3.727 -18.967  1.00  0.00      A   
ATOM   4988  CA  ARG   306     -13.321   4.103 -19.126  1.00 41.30      A   
ATOM   4989  HA  ARG   306     -14.027   4.082 -18.307  1.00  0.00      A   
ATOM   4990  CB  ARG   306     -12.976   5.573 -19.459  1.00 41.30      A   
ATOM   4991  HB1 ARG   306     -12.134   5.592 -20.188  1.00  0.00      A   
ATOM   4992  HB2 ARG   306     -13.852   6.071 -19.934  1.00  0.00      A   
ATOM   4993  CG  ARG   306     -12.625   6.401 -18.213  1.00 41.30      A   
ATOM   4994  HG1 ARG   306     -13.460   6.315 -17.481  1.00  0.00      A   
ATOM   4995  HG2 ARG   306     -11.724   5.969 -17.722  1.00  0.00      A   
ATOM   4996  CD  ARG   306     -12.394   7.890 -18.496  1.00 41.30      A   
ATOM   4997  HD1 ARG   306     -13.260   8.336 -19.035  1.00  0.00      A   
ATOM   4998  HD2 ARG   306     -12.217   8.433 -17.536  1.00  0.00      A   
ATOM   4999  NE  ARG   306     -11.167   7.952 -19.344  1.00 41.30      A   
ATOM   5000  HE  ARG   306     -10.586   7.134 -19.337  1.00  0.00      A   
ATOM   5001  CZ  ARG   306     -10.444   9.066 -19.486  1.00 41.30      A   
ATOM   5002  NH1 ARG   306     -10.945  10.276 -19.296  1.00 41.30      A   
ATOM   5003 HH11 ARG   306     -10.344  11.052 -19.444  1.00  0.00      A   
ATOM   5004 HH12 ARG   306     -11.912  10.370 -19.122  1.00  0.00      A   
ATOM   5005  NH2 ARG   306      -9.157   8.944 -19.766  1.00 41.30      A   
ATOM   5006 HH21 ARG   306      -8.573   9.605 -19.287  1.00  0.00      A   
ATOM   5007 HH22 ARG   306      -8.833   7.997 -19.719  1.00  0.00      A   
ATOM   5008  C   ARG   306     -14.045   3.532 -20.341  1.00 41.30      A   
ATOM   5009  O   ARG   306     -15.135   3.981 -20.697  1.00 41.30      A   
ATOM   5010  N   HSD   307     -13.449   2.560 -21.046  1.00 48.49      A   
ATOM   5011  HN  HSD   307     -12.525   2.275 -20.791  1.00  0.00      A   
ATOM   5012  CA  HSD   307     -14.129   1.779 -22.060  1.00 48.49      A   
ATOM   5013  HA  HSD   307     -14.849   2.395 -22.580  1.00  0.00      A   
ATOM   5014  CB  HSD   307     -13.091   1.212 -23.061  1.00 48.49      A   
ATOM   5015  HB1 HSD   307     -12.258   1.947 -23.129  1.00  0.00      A   
ATOM   5016  HB2 HSD   307     -12.640   0.266 -22.691  1.00  0.00      A   
ATOM   5017  ND1 HSD   307     -13.377  -0.085 -25.236  1.00 48.49      A   
ATOM   5018  HD1 HSD   307     -13.133  -1.000 -24.904  1.00  0.00      A   
ATOM   5019  CG  HSD   307     -13.593   1.037 -24.462  1.00 48.49      A   
ATOM   5020  CE1 HSD   307     -13.742   0.227 -26.502  1.00 48.49      A   
ATOM   5021  HE1 HSD   307     -13.741  -0.490 -27.329  1.00  0.00      A   
ATOM   5022  NE2 HSD   307     -14.122   1.488 -26.595  1.00 48.49      A   
ATOM   5023  CD2 HSD   307     -14.092   1.978 -25.304  1.00 48.49      A   
ATOM   5024  HD2 HSD   307     -14.416   2.991 -25.097  1.00  0.00      A   
ATOM   5025  C   HSD   307     -14.884   0.642 -21.401  1.00 48.49      A   
ATOM   5026  O   HSD   307     -16.091   0.511 -21.558  1.00 48.49      A   
ATOM   5027  N   ALA   308     -14.180  -0.144 -20.562  1.00 47.67      A   
ATOM   5028  HN  ALA   308     -13.202   0.031 -20.416  1.00  0.00      A   
ATOM   5029  CA  ALA   308     -14.696  -1.296 -19.857  1.00 47.67      A   
ATOM   5030  HA  ALA   308     -15.116  -1.973 -20.591  1.00  0.00      A   
ATOM   5031  CB  ALA   308     -13.524  -1.982 -19.128  1.00 47.67      A   
ATOM   5032  HB1 ALA   308     -12.733  -2.261 -19.855  1.00  0.00      A   
ATOM   5033  HB2 ALA   308     -13.075  -1.294 -18.379  1.00  0.00      A   
ATOM   5034  HB3 ALA   308     -13.868  -2.900 -18.604  1.00  0.00      A   
ATOM   5035  C   ALA   308     -15.819  -0.980 -18.879  1.00 47.67      A   
ATOM   5036  O   ALA   308     -16.828  -1.673 -18.849  1.00 47.67      A   
ATOM   5037  N   PHE   309     -15.699   0.113 -18.095  1.00 49.06      A   
ATOM   5038  HN  PHE   309     -14.836   0.624 -18.081  1.00  0.00      A   
ATOM   5039  CA  PHE   309     -16.739   0.594 -17.195  1.00 49.06      A   
ATOM   5040  HA  PHE   309     -16.976  -0.196 -16.494  1.00  0.00      A   
ATOM   5041  CB  PHE   309     -16.178   1.836 -16.435  1.00 49.06      A   
ATOM   5042  HB1 PHE   309     -15.328   1.517 -15.794  1.00  0.00      A   
ATOM   5043  HB2 PHE   309     -15.793   2.572 -17.170  1.00  0.00      A   
ATOM   5044  CG  PHE   309     -17.178   2.529 -15.542  1.00 49.06      A   
ATOM   5045  CD1 PHE   309     -17.822   1.838 -14.503  1.00 49.06      A   
ATOM   5046  HD1 PHE   309     -17.598   0.797 -14.325  1.00  0.00      A   
ATOM   5047  CE1 PHE   309     -18.774   2.483 -13.702  1.00 49.06      A   
ATOM   5048  HE1 PHE   309     -19.276   1.940 -12.914  1.00  0.00      A   
ATOM   5049  CZ  PHE   309     -19.082   3.830 -13.927  1.00 49.06      A   
ATOM   5050  HZ  PHE   309     -19.818   4.327 -13.310  1.00  0.00      A   
ATOM   5051  CD2 PHE   309     -17.495   3.882 -15.758  1.00 49.06      A   
ATOM   5052  HD2 PHE   309     -17.012   4.423 -16.556  1.00  0.00      A   
ATOM   5053  CE2 PHE   309     -18.441   4.532 -14.956  1.00 49.06      A   
ATOM   5054  HE2 PHE   309     -18.684   5.570 -15.128  1.00  0.00      A   
ATOM   5055  C   PHE   309     -18.038   0.931 -17.929  1.00 49.06      A   
ATOM   5056  O   PHE   309     -19.129   0.565 -17.505  1.00 49.06      A   
ATOM   5057  N   ARG   310     -17.947   1.602 -19.091  1.00 53.64      A   
ATOM   5058  HN  ARG   310     -17.057   1.828 -19.466  1.00  0.00      A   
ATOM   5059  CA  ARG   310     -19.117   1.905 -19.894  1.00 53.64      A   
ATOM   5060  HA  ARG   310     -19.906   2.234 -19.229  1.00  0.00      A   
ATOM   5061  CB  ARG   310     -18.826   3.074 -20.865  1.00 53.64      A   
ATOM   5062  HB1 ARG   310     -17.885   2.872 -21.420  1.00  0.00      A   
ATOM   5063  HB2 ARG   310     -19.655   3.143 -21.608  1.00  0.00      A   
ATOM   5064  CG  ARG   310     -18.760   4.409 -20.091  1.00 53.64      A   
ATOM   5065  HG1 ARG   310     -19.722   4.504 -19.532  1.00  0.00      A   
ATOM   5066  HG2 ARG   310     -17.953   4.368 -19.327  1.00  0.00      A   
ATOM   5067  CD  ARG   310     -18.612   5.661 -20.956  1.00 53.64      A   
ATOM   5068  HD1 ARG   310     -19.305   5.619 -21.829  1.00  0.00      A   
ATOM   5069  HD2 ARG   310     -18.821   6.571 -20.345  1.00  0.00      A   
ATOM   5070  NE  ARG   310     -17.188   5.684 -21.413  1.00 53.64      A   
ATOM   5071  HE  ARG   310     -16.579   4.944 -21.096  1.00  0.00      A   
ATOM   5072  CZ  ARG   310     -16.668   6.580 -22.255  1.00 53.64      A   
ATOM   5073  NH1 ARG   310     -17.378   7.592 -22.736  1.00 53.64      A   
ATOM   5074 HH11 ARG   310     -16.990   8.222 -23.396  1.00  0.00      A   
ATOM   5075 HH12 ARG   310     -18.331   7.661 -22.467  1.00  0.00      A   
ATOM   5076  NH2 ARG   310     -15.398   6.441 -22.620  1.00 53.64      A   
ATOM   5077 HH21 ARG   310     -15.024   7.056 -23.299  1.00  0.00      A   
ATOM   5078 HH22 ARG   310     -14.917   5.645 -22.264  1.00  0.00      A   
ATOM   5079  C   ARG   310     -19.704   0.692 -20.603  1.00 53.64      A   
ATOM   5080  O   ARG   310     -20.908   0.627 -20.815  1.00 53.64      A   
ATOM   5081  N   SER   311     -18.896  -0.335 -20.924  1.00 55.94      A   
ATOM   5082  HN  SER   311     -17.901  -0.251 -20.864  1.00  0.00      A   
ATOM   5083  CA  SER   311     -19.408  -1.603 -21.438  1.00 55.94      A   
ATOM   5084  HA  SER   311     -20.169  -1.392 -22.177  1.00  0.00      A   
ATOM   5085  CB  SER   311     -18.301  -2.462 -22.097  1.00 55.94      A   
ATOM   5086  HB1 SER   311     -17.512  -2.664 -21.338  1.00  0.00      A   
ATOM   5087  HB2 SER   311     -18.704  -3.441 -22.440  1.00  0.00      A   
ATOM   5088  OG  SER   311     -17.725  -1.783 -23.218  1.00 55.94      A   
ATOM   5089  HG1 SER   311     -18.432  -1.673 -23.864  1.00  0.00      A   
ATOM   5090  C   SER   311     -20.075  -2.476 -20.384  1.00 55.94      A   
ATOM   5091  O   SER   311     -20.809  -3.399 -20.719  1.00 55.94      A   
ATOM   5092  N   MET   312     -19.868  -2.205 -19.078  1.00 58.49      A   
ATOM   5093  HN  MET   312     -19.198  -1.519 -18.802  1.00  0.00      A   
ATOM   5094  CA  MET   312     -20.636  -2.833 -18.012  1.00 58.49      A   
ATOM   5095  HA  MET   312     -20.801  -3.875 -18.255  1.00  0.00      A   
ATOM   5096  CB  MET   312     -19.881  -2.747 -16.659  1.00 58.49      A   
ATOM   5097  HB1 MET   312     -19.646  -1.679 -16.452  1.00  0.00      A   
ATOM   5098  HB2 MET   312     -20.544  -3.107 -15.840  1.00  0.00      A   
ATOM   5099  CG  MET   312     -18.577  -3.568 -16.616  1.00 58.49      A   
ATOM   5100  HG1 MET   312     -17.944  -3.266 -17.476  1.00  0.00      A   
ATOM   5101  HG2 MET   312     -18.021  -3.287 -15.696  1.00  0.00      A   
ATOM   5102  SD  MET   312     -18.827  -5.370 -16.628  1.00 58.49      A   
ATOM   5103  CE  MET   312     -17.663  -5.677 -17.987  1.00 58.49      A   
ATOM   5104  HE1 MET   312     -17.624  -6.759 -18.234  1.00  0.00      A   
ATOM   5105  HE2 MET   312     -17.979  -5.132 -18.903  1.00  0.00      A   
ATOM   5106  HE3 MET   312     -16.639  -5.341 -17.719  1.00  0.00      A   
ATOM   5107  C   MET   312     -22.020  -2.206 -17.842  1.00 58.49      A   
ATOM   5108  O   MET   312     -22.914  -2.801 -17.243  1.00 58.49      A   
ATOM   5109  N   PHE   313     -22.255  -0.999 -18.396  1.00 60.67      A   
ATOM   5110  HN  PHE   313     -21.544  -0.539 -18.921  1.00  0.00      A   
ATOM   5111  CA  PHE   313     -23.554  -0.342 -18.367  1.00 60.67      A   
ATOM   5112  HA  PHE   313     -24.035  -0.581 -17.428  1.00  0.00      A   
ATOM   5113  CB  PHE   313     -23.354   1.199 -18.442  1.00  0.00      A   
ATOM   5114  HB1 PHE   313     -22.572   1.502 -17.714  1.00  0.00      A   
ATOM   5115  HB2 PHE   313     -23.018   1.492 -19.460  1.00  0.00      A   
ATOM   5116  CG  PHE   313     -24.613   1.951 -18.091  1.00  0.00      A   
ATOM   5117  CD1 PHE   313     -25.071   2.002 -16.764  1.00  0.00      A   
ATOM   5118  HD1 PHE   313     -24.506   1.509 -15.987  1.00  0.00      A   
ATOM   5119  CE1 PHE   313     -26.259   2.672 -16.443  1.00  0.00      A   
ATOM   5120  HE1 PHE   313     -26.610   2.695 -15.421  1.00  0.00      A   
ATOM   5121  CZ  PHE   313     -26.999   3.302 -17.452  1.00  0.00      A   
ATOM   5122  HZ  PHE   313     -27.922   3.807 -17.211  1.00  0.00      A   
ATOM   5123  CD2 PHE   313     -25.358   2.599 -19.090  1.00  0.00      A   
ATOM   5124  HD2 PHE   313     -25.024   2.544 -20.117  1.00  0.00      A   
ATOM   5125  CE2 PHE   313     -26.548   3.267 -18.777  1.00  0.00      A   
ATOM   5126  HE2 PHE   313     -27.122   3.740 -19.560  1.00  0.00      A   
ATOM   5127  C   PHE   313     -24.483  -0.866 -19.518  1.00 60.67      A   
ATOM   5128  O   PHE   313     -24.914  -0.167 -20.432  1.00 60.67      A   
ATOM   5129  NT  PHE   313     -24.800  -2.184 -19.468  1.00  0.00      A   
ATOM   5130  HT1 PHE   313     -25.342  -2.540 -20.221  1.00  0.00      A   
ATOM   5131  HT2 PHE   313     -24.368  -2.751 -18.769  1.00  0.00      A   
TER    5132      PHE    313
END
