# Supplementary material for: Structural mechanism of CB1R binding to peripheral and biased inverse agonists
Source: Nat Commun. 2024 Dec 18;15:10694. doi: 10.1038/s41467-024-54206-0 (PMC11655885; doi:10.1038/s41467-024-54206-0)
Supplement: Supplementary file 3 — Supplementary Data 1 [file 41467_2024_54206_MOESM3_ESM.gz › NatComm_MD_package/Taranabant/IC-chlo.crd]

*
   46
    1    1 CLA  CLA  -11.31856  -9.57315 -36.75844 ICCL 108    0.00000
    2    2 CLA  CLA  -22.83171 -36.49955 -32.25406 ICCL 109    0.00000
    3    3 CLA  CLA    5.46949  -5.81999 -28.25762 ICCL 110    0.00000
    4    4 CLA  CLA  -29.73049 -25.10584 -40.63341 ICCL 112    0.00000
    5    5 CLA  CLA   22.28509 -36.90644 -28.57123 ICCL 114    0.00000
    6    6 CLA  CLA  -19.14223 -14.14782 -28.60458 ICCL 115    0.00000
    7    7 CLA  CLA   33.45614  37.74442 -35.31325 ICCL 117    0.00000
    8    8 CLA  CLA  -42.49438  42.90084 -41.75710 ICCL 120    0.00000
    9    9 CLA  CLA  -10.18329 -30.33171 -28.86830 ICCL 121    0.00000
   10   10 CLA  CLA  -27.53759 -44.90947 -23.83754 ICCL 123    0.00000
   11   11 CLA  CLA  -24.73553   7.53288 -41.43335 ICCL 125    0.00000
   12   12 CLA  CLA   36.39168 -13.68851 -34.11759 ICCL 126    0.00000
   13   13 CLA  CLA  -41.23341  14.41020 -23.19397 ICCL 128    0.00000
   14   14 CLA  CLA  -31.36016  24.51337 -42.50400 ICCL 129    0.00000
   15   15 CLA  CLA   22.73614 -30.79768 -33.27199 ICCL 130    0.00000
   16   16 CLA  CLA   -3.77969  -9.97701 -43.54273 ICCL 132    0.00000
   17   17 CLA  CLA  -29.15476 -11.97884 -32.27832 ICCL 133    0.00000
   18   18 CLA  CLA  -20.37324 -15.62821 -46.44546 ICCL 136    0.00000
   19   19 CLA  CLA  -35.69163  -7.56342 -34.79953 ICCL 137    0.00000
   20   20 CLA  CLA   32.21924 -37.70641 -34.89545 ICCL 139    0.00000
   21   21 CLA  CLA    6.59003 -34.20221 -27.65567 ICCL 140    0.00000
   22   22 CLA  CLA    6.07189  44.66998 -42.61264 ICCL 141    0.00000
   23   23 CLA  CLA   37.93523  14.62129 -29.12104 ICCL 142    0.00000
   24   24 CLA  CLA  -40.52691  29.07094 -30.76809 ICCL 143    0.00000
   25   25 CLA  CLA    2.88747 -34.53998 -42.41220 ICCL 145    0.00000
   26   26 CLA  CLA   32.38222 -30.68804 -20.70050 ICCL 146    0.00000
   27   27 CLA  CLA   13.03633 -44.06495 -42.16852 ICCL 147    0.00000
   28   28 CLA  CLA    9.33299  11.87969 -43.64734 ICCL 148    0.00000
   29   29 CLA  CLA   32.30308  40.28086 -34.82134 ICCL 149    0.00000
   30   30 CLA  CLA  -29.07645 -14.76099 -37.70260 ICCL 152    0.00000
   31   31 CLA  CLA   13.73978 -34.15105 -34.19556 ICCL 153    0.00000
   32   32 CLA  CLA  -28.30373 -22.37676 -24.86073 ICCL 158    0.00000
   33   33 CLA  CLA  -28.67086 -32.39942 -32.57918 ICCL 159    0.00000
   34   34 CLA  CLA  -12.63825  10.53430 -27.39503 ICCL 164    0.00000
   35   35 CLA  CLA   23.04607 -40.43846 -31.07127 ICCL 166    0.00000
   36   36 CLA  CLA   43.45791 -19.48282 -29.00490 ICCL 167    0.00000
   37   37 CLA  CLA   -1.39332  27.98927 -37.98833 ICCL 169    0.00000
   38   38 CLA  CLA    3.76680 -10.58311 -40.97473 ICCL 170    0.00000
   39   39 CLA  CLA  -28.81610 -40.47473 -44.04119 ICCL 171    0.00000
   40   40 CLA  CLA    7.84725  43.35518 -33.43225 ICCL 1172   0.00000
   41   41 CLA  CLA  -42.25805 -14.44375 -41.04360 ICCL 1173   0.00000
   42   42 CLA  CLA  -19.20525  25.25642 -39.42755 ICCL 1174   0.00000
   43   43 CLA  CLA   34.69382 -25.14837 -24.13306 ICCL 1177   0.00000
   44   44 CLA  CLA  -42.65856 -45.41805 -37.30460 ICCL 1179   0.00000
   45   45 CLA  CLA   -0.02045 -43.65683 -26.12821 ICCL 1180   0.00000
   46   46 CLA  CLA  -34.15474  -9.33534 -30.46826 ICCL 1183   0.00000
