# Supplementary material for: Structural mechanism of CB1R binding to peripheral and biased inverse agonists
Source: Nat Commun. 2024 Dec 18;15:10694. doi: 10.1038/s41467-024-54206-0 (PMC11655885; doi:10.1038/s41467-024-54206-0)
Supplement: Supplementary file 3 — Supplementary Data 1 [file 41467_2024_54206_MOESM3_ESM.gz › NatComm_MD_package/Taranabant/POPC-bi-dynamics.pdb]

ATOM      1  N   POPCP   1     -48.069 -50.044  19.002  1.00110.00      POPC N
ATOM      2  C11 POPCP   1     -47.094 -49.755  20.124  1.00110.00      POPC C
ATOM      3  C12 POPCP   1     -47.471 -50.919  17.919  1.00110.00      POPC C
ATOM      4  C13 POPCP   1     -49.221 -50.700  19.678  1.00110.00      POPC C
ATOM      5  C14 POPCP   1     -48.440 -48.861  18.240  1.00110.00      POPC C
ATOM      6 1H1  POPCP   1     -46.152 -49.493  19.664  1.00110.00      POPC H
ATOM      7 2H1  POPCP   1     -46.979 -50.648  20.720  1.00110.00      POPC H
ATOM      8 1H2  POPCP   1     -48.188 -51.169  17.152  1.00110.00      POPC H
ATOM      9 2H2  POPCP   1     -47.178 -51.866  18.347  1.00110.00      POPC H
ATOM     10 3H2  POPCP   1     -46.600 -50.538  17.407  1.00110.00      POPC H
ATOM     11 1H3  POPCP   1     -49.587 -50.019  20.432  1.00110.00      POPC H
ATOM     12 2H3  POPCP   1     -50.077 -50.788  19.027  1.00110.00      POPC H
ATOM     13 3H3  POPCP   1     -48.940 -51.641  20.128  1.00110.00      POPC H
ATOM     14 1H4  POPCP   1     -48.915 -48.202  18.951  1.00110.00      POPC H
ATOM     15 2H4  POPCP   1     -47.592 -48.357  17.801  1.00110.00      POPC H
ATOM     16 3H4  POPCP   1     -49.113 -49.099  17.429  1.00110.00      POPC H
ATOM     17  C15 POPCP   1     -47.469 -48.560  21.084  1.00110.00      POPC C
ATOM     18 1H5  POPCP   1     -46.856 -48.550  22.011  1.00110.00      POPC H
ATOM     19 2H5  POPCP   1     -48.556 -48.586  21.310  1.00110.00      POPC H
ATOM     20  P1  POPCP   1     -45.758 -46.941  19.723  1.00110.00      POPC P
ATOM     21  O3  POPCP   1     -44.897 -48.111  19.519  1.00110.00      POPC O
ATOM     22  O4  POPCP   1     -45.127 -45.784  20.354  1.00110.00      POPC O
ATOM     23  O1  POPCP   1     -47.131 -47.255  20.504  1.00110.00      POPC O
ATOM     24  O2  POPCP   1     -46.375 -46.454  18.318  1.00110.00      POPC O
ATOM     25  C1  POPCP   1     -45.780 -46.825  17.057  1.00110.00      POPC C
ATOM     26  HA  POPCP   1     -44.801 -46.317  16.924  1.00110.00      POPC H
ATOM     27  HB  POPCP   1     -45.651 -47.928  17.108  1.00110.00      POPC H
ATOM     28  C2  POPCP   1     -46.791 -46.514  15.850  1.00110.00      POPC C
ATOM     29  HS  POPCP   1     -47.763 -46.944  16.173  1.00110.00      POPC H
ATOM     30  O21 POPCP   1     -46.447 -47.268  14.664  1.00110.00      POPC O
ATOM     31  C21 POPCP   1     -46.498 -48.588  14.677  1.00110.00      POPC C
ATOM     32  O22 POPCP   1     -46.883 -49.282  15.598  1.00110.00      POPC O
ATOM     33  C22 POPCP   1     -45.904 -49.156  13.427  1.00110.00      POPC C
ATOM     34  H2R POPCP   1     -45.100 -48.429  13.186  1.00110.00      POPC H
ATOM     35  H2S POPCP   1     -45.442 -50.163  13.512  1.00110.00      POPC H
ATOM     36  C3  POPCP   1     -46.845 -44.973  15.531  1.00110.00      POPC C
ATOM     37  HX  POPCP   1     -45.953 -44.816  14.888  1.00110.00      POPC H
ATOM     38  HY  POPCP   1     -46.778 -44.390  16.474  1.00110.00      POPC H
ATOM     39  O31 POPCP   1     -48.006 -44.553  14.856  1.00110.00      POPC O
ATOM     40  C31 POPCP   1     -49.036 -44.445  15.635  1.00110.00      POPC C
ATOM     41  O32 POPCP   1     -49.099 -44.641  16.831  1.00110.00      POPC O
ATOM     42  C32 POPCP   1     -50.275 -44.160  14.846  1.00110.00      POPC C
ATOM     43  H2X POPCP   1     -50.215 -44.252  13.741  1.00110.00      POPC H
ATOM     44  H2Y POPCP   1     -51.081 -44.838  15.199  1.00110.00      POPC H
ATOM     45  C23 POPCP   1     -46.894 -49.096  12.181  1.00110.00      POPC C
ATOM     46  H3R POPCP   1     -47.713 -49.835  12.319  1.00110.00      POPC H
ATOM     47  H3S POPCP   1     -46.334 -49.551  11.337  1.00110.00      POPC H
ATOM     48  C24 POPCP   1     -47.531 -47.783  11.757  1.00110.00      POPC C
ATOM     49  H4R POPCP   1     -48.276 -48.063  10.982  1.00110.00      POPC H
ATOM     50  H4S POPCP   1     -48.015 -47.379  12.672  1.00110.00      POPC H
ATOM     51  C25 POPCP   1     -46.576 -46.706  11.270  1.00110.00      POPC C
ATOM     52  H5R POPCP   1     -46.004 -47.088  10.398  1.00110.00      POPC H
ATOM     53  H5S POPCP   1     -45.742 -46.444  11.955  1.00110.00      POPC H
ATOM     54  C26 POPCP   1     -47.434 -45.454  10.820  1.00110.00      POPC C
ATOM     55  H6R POPCP   1     -48.357 -45.784  10.298  1.00110.00      POPC H
ATOM     56  H6S POPCP   1     -47.765 -44.876  11.709  1.00110.00      POPC H
ATOM     57  C27 POPCP   1     -46.723 -44.434   9.941  1.00110.00      POPC C
ATOM     58  H7R POPCP   1     -45.964 -43.899  10.551  1.00110.00      POPC H
ATOM     59  H7S POPCP   1     -47.570 -43.782   9.638  1.00110.00      POPC H
ATOM     60  C28 POPCP   1     -46.201 -45.052   8.667  1.00110.00      POPC C
ATOM     61  H8R POPCP   1     -45.445 -45.858   8.777  1.00110.00      POPC H
ATOM     62  H8S POPCP   1     -47.093 -45.507   8.186  1.00110.00      POPC H
ATOM     63  C29 POPCP   1     -45.564 -43.904   7.923  1.00110.00      POPC C
ATOM     64  H91 POPCP   1     -44.909 -43.248   8.514  1.00110.00      POPC H
ATOM     65 0C21 POPCP   1     -46.218 -43.371   6.897  1.00110.00      POPC C
ATOM     66 1H10 POPCP   1     -47.071 -43.896   6.442  1.00110.00      POPC H
ATOM     67 1C21 POPCP   1     -46.027 -42.005   6.415  1.00110.00      POPC C
ATOM     68  H11 POPCP   1     -45.103 -41.664   6.929  1.00110.00      POPC H
ATOM     69  H11 POPCP   1     -45.934 -42.027   5.308  1.00110.00      POPC H
ATOM     70 2C21 POPCP   1     -47.162 -41.044   6.774  1.00110.00      POPC C
ATOM     71  H12 POPCP   1     -48.139 -41.402   6.386  1.00110.00      POPC H
ATOM     72  H12 POPCP   1     -47.239 -40.748   7.842  1.00110.00      POPC H
ATOM     73 3C21 POPCP   1     -46.922 -39.685   6.058  1.00110.00      POPC C
ATOM     74  H13 POPCP   1     -47.941 -39.242   6.065  1.00110.00      POPC H
ATOM     75  H13 POPCP   1     -46.500 -39.889   5.050  1.00110.00      POPC H
ATOM     76 4C21 POPCP   1     -45.987 -38.771   6.831  1.00110.00      POPC C
ATOM     77  H14 POPCP   1     -46.277 -38.796   7.904  1.00110.00      POPC H
ATOM     78  H14 POPCP   1     -44.976 -39.232   6.813  1.00110.00      POPC H
ATOM     79 5C21 POPCP   1     -46.077 -37.314   6.464  1.00110.00      POPC C
ATOM     80  H15 POPCP   1     -47.123 -36.968   6.610  1.00110.00      POPC H
ATOM     81  H15 POPCP   1     -45.343 -36.847   7.155  1.00110.00      POPC H
ATOM     82 6C21 POPCP   1     -45.746 -37.001   5.002  1.00110.00      POPC C
ATOM     83  H16 POPCP   1     -46.574 -37.323   4.334  1.00110.00      POPC H
ATOM     84  H16 POPCP   1     -45.807 -35.896   4.902  1.00110.00      POPC H
ATOM     85 7C21 POPCP   1     -44.501 -37.642   4.426  1.00110.00      POPC C
ATOM     86  H17 POPCP   1     -43.716 -37.050   4.943  1.00110.00      POPC H
ATOM     87  H17 POPCP   1     -44.325 -38.704   4.697  1.00110.00      POPC H
ATOM     88 8C21 POPCP   1     -44.420 -37.569   3.006  1.00110.00      POPC C
ATOM     89  H18 POPCP   1     -44.937 -36.635   2.696  1.00110.00      POPC H
ATOM     90  H18 POPCP   1     -43.345 -37.575   2.725  1.00110.00      POPC H
ATOM     91  H18 POPCP   1     -44.980 -38.412   2.547  1.00110.00      POPC H
ATOM     92  C33 POPCP   1     -50.776 -42.680  15.126  1.00110.00      POPC C
ATOM     93  H3X POPCP   1     -51.187 -42.596  16.155  1.00110.00      POPC H
ATOM     94  H3Y POPCP   1     -51.729 -42.505  14.583  1.00110.00      POPC H
ATOM     95  C34 POPCP   1     -49.879 -41.525  14.691  1.00110.00      POPC C
ATOM     96  H4X POPCP   1     -49.065 -41.425  15.440  1.00110.00      POPC H
ATOM     97  H4Y POPCP   1     -50.488 -40.596  14.662  1.00110.00      POPC H
ATOM     98  C35 POPCP   1     -49.290 -41.673  13.272  1.00110.00      POPC C
ATOM     99  H5X POPCP   1     -50.174 -41.747  12.604  1.00110.00      POPC H
ATOM    100  H5Y POPCP   1     -48.738 -42.634  13.190  1.00110.00      POPC H
ATOM    101  C36 POPCP   1     -48.536 -40.504  12.712  1.00110.00      POPC C
ATOM    102  H6X POPCP   1     -49.214 -39.634  12.578  1.00110.00      POPC H
ATOM    103  H6Y POPCP   1     -47.774 -40.133  13.430  1.00110.00      POPC H
ATOM    104  C37 POPCP   1     -47.980 -40.682  11.306  1.00110.00      POPC C
ATOM    105  H7X POPCP   1     -47.540 -41.700  11.232  1.00110.00      POPC H
ATOM    106  H7Y POPCP   1     -48.871 -40.593  10.649  1.00110.00      POPC H
ATOM    107  C38 POPCP   1     -46.905 -39.643  10.902  1.00110.00      POPC C
ATOM    108  H8X POPCP   1     -46.069 -39.933  11.575  1.00110.00      POPC H
ATOM    109  H8Y POPCP   1     -46.569 -39.583   9.845  1.00110.00      POPC H
ATOM    110  C39 POPCP   1     -47.257 -38.167  11.244  1.00110.00      POPC C
ATOM    111  H9X POPCP   1     -48.215 -37.961  10.722  1.00110.00      POPC H
ATOM    112  H9Y POPCP   1     -47.423 -37.963  12.324  1.00110.00      POPC H
ATOM    113 0C31 POPCP   1     -46.191 -37.176  10.889  1.00110.00      POPC C
ATOM    114  H10 POPCP   1     -45.287 -37.598  11.376  1.00110.00      POPC H
ATOM    115  H10 POPCP   1     -46.020 -37.187   9.791  1.00110.00      POPC H
ATOM    116 1C31 POPCP   1     -46.330 -35.761  11.381  1.00110.00      POPC C
ATOM    117  H11 POPCP   1     -45.306 -35.359  11.539  1.00110.00      POPC H
ATOM    118  H11 POPCP   1     -46.974 -35.753  12.286  1.00110.00      POPC H
ATOM    119 2C31 POPCP   1     -46.988 -34.789  10.385  1.00110.00      POPC C
ATOM    120  H12 POPCP   1     -48.030 -35.144  10.232  1.00110.00      POPC H
ATOM    121  H12 POPCP   1     -46.364 -34.783   9.466  1.00110.00      POPC H
ATOM    122 3C31 POPCP   1     -47.035 -33.341  10.903  1.00110.00      POPC C
ATOM    123  H13 POPCP   1     -46.036 -32.937  11.175  1.00110.00      POPC H
ATOM    124  H13 POPCP   1     -47.395 -32.695  10.074  1.00110.00      POPC H
ATOM    125 4C31 POPCP   1     -47.952 -33.373  12.036  1.00110.00      POPC C
ATOM    126  H14 POPCP   1     -47.515 -33.890  12.917  1.00110.00      POPC H
ATOM    127  H14 POPCP   1     -48.900 -33.884  11.763  1.00110.00      POPC H
ATOM    128 5C31 POPCP   1     -48.408 -31.987  12.341  1.00110.00      POPC C
ATOM    129  H15 POPCP   1     -48.743 -31.471  11.416  1.00110.00      POPC H
ATOM    130  H15 POPCP   1     -47.488 -31.471  12.691  1.00110.00      POPC H
ATOM    131 6C31 POPCP   1     -49.485 -31.879  13.410  1.00110.00      POPC C
ATOM    132  H16 POPCP   1     -49.193 -32.691  14.110  1.00110.00      POPC H
ATOM    133  H16 POPCP   1     -49.564 -30.804  13.679  1.00110.00      POPC H
ATOM    134  H16 POPCP   1     -50.443 -32.278  13.012  1.00110.00      POPC H
ATOM    135  N   POPCP   2     -48.152 -43.321  20.047  1.00220.00      POPC N
ATOM    136  C11 POPCP   2     -47.236 -43.249  18.787  1.00220.00      POPC C
ATOM    137  C12 POPCP   2     -49.351 -42.463  19.792  1.00220.00      POPC C
ATOM    138  C13 POPCP   2     -48.612 -44.686  20.406  1.00220.00      POPC C
ATOM    139  C14 POPCP   2     -47.450 -42.741  21.227  1.00220.00      POPC C
ATOM    140 1H1  POPCP   2     -47.682 -43.876  18.029  1.00220.00      POPC H
ATOM    141 2H1  POPCP   2     -46.329 -43.776  19.042  1.00220.00      POPC H
ATOM    142 1H2  POPCP   2     -49.066 -41.422  19.836  1.00220.00      POPC H
ATOM    143 2H2  POPCP   2     -50.078 -42.495  20.590  1.00220.00      POPC H
ATOM    144 3H2  POPCP   2     -49.654 -42.506  18.756  1.00220.00      POPC H
ATOM    145 1H3  POPCP   2     -49.217 -44.664  21.300  1.00220.00      POPC H
ATOM    146 2H3  POPCP   2     -49.033 -45.137  19.519  1.00220.00      POPC H
ATOM    147 3H3  POPCP   2     -47.744 -45.285  20.636  1.00220.00      POPC H
ATOM    148 1H4  POPCP   2     -46.611 -43.345  21.540  1.00220.00      POPC H
ATOM    149 2H4  POPCP   2     -47.025 -41.785  20.958  1.00220.00      POPC H
ATOM    150 3H4  POPCP   2     -48.033 -42.492  22.101  1.00220.00      POPC H
ATOM    151  C15 POPCP   2     -46.908 -41.845  18.199  1.00220.00      POPC C
ATOM    152 1H5  POPCP   2     -47.786 -41.391  17.692  1.00220.00      POPC H
ATOM    153 2H5  POPCP   2     -46.129 -42.028  17.428  1.00220.00      POPC H
ATOM    154  P1  POPCP   2     -46.904 -39.515  19.538  1.00220.00      POPC P
ATOM    155  O3  POPCP   2     -45.761 -38.837  20.207  1.00220.00      POPC O
ATOM    156  O4  POPCP   2     -48.242 -39.548  20.176  1.00220.00      POPC O
ATOM    157  O1  POPCP   2     -46.362 -40.943  19.158  1.00220.00      POPC O
ATOM    158  O2  POPCP   2     -47.085 -38.840  18.142  1.00220.00      POPC O
ATOM    159  C1  POPCP   2     -46.005 -38.652  17.184  1.00220.00      POPC C
ATOM    160  HA  POPCP   2     -45.661 -37.597  17.238  1.00220.00      POPC H
ATOM    161  HB  POPCP   2     -45.132 -39.332  17.280  1.00220.00      POPC H
ATOM    162  C2  POPCP   2     -46.599 -38.790  15.751  1.00220.00      POPC C
ATOM    163  HS  POPCP   2     -47.290 -39.659  15.706  1.00220.00      POPC H
ATOM    164  O21 POPCP   2     -45.637 -39.000  14.671  1.00220.00      POPC O
ATOM    165  C21 POPCP   2     -45.156 -40.225  14.508  1.00220.00      POPC C
ATOM    166  O22 POPCP   2     -45.516 -41.178  15.223  1.00220.00      POPC O
ATOM    167  C22 POPCP   2     -43.832 -40.282  13.642  1.00220.00      POPC C
ATOM    168  H2R POPCP   2     -44.009 -39.491  12.882  1.00220.00      POPC H
ATOM    169  H2S POPCP   2     -43.027 -39.991  14.350  1.00220.00      POPC H
ATOM    170  C3  POPCP   2     -47.426 -37.535  15.292  1.00220.00      POPC C
ATOM    171  HX  POPCP   2     -48.153 -37.301  16.099  1.00220.00      POPC H
ATOM    172  HY  POPCP   2     -48.001 -37.855  14.396  1.00220.00      POPC H
ATOM    173  O31 POPCP   2     -46.605 -36.394  14.986  1.00220.00      POPC O
ATOM    174  C31 POPCP   2     -46.629 -35.339  15.661  1.00220.00      POPC C
ATOM    175  O32 POPCP   2     -47.360 -34.966  16.545  1.00220.00      POPC O
ATOM    176  C32 POPCP   2     -45.564 -34.393  15.104  1.00220.00      POPC C
ATOM    177  H2X POPCP   2     -45.432 -34.587  14.018  1.00220.00      POPC H
ATOM    178  H2Y POPCP   2     -46.034 -33.395  15.238  1.00220.00      POPC H
ATOM    179  C23 POPCP   2     -43.705 -41.773  13.193  1.00220.00      POPC C
ATOM    180  H3R POPCP   2     -44.646 -42.154  12.742  1.00220.00      POPC H
ATOM    181  H3S POPCP   2     -43.466 -42.383  14.090  1.00220.00      POPC H
ATOM    182  C24 POPCP   2     -42.669 -41.816  12.141  1.00220.00      POPC C
ATOM    183  H4R POPCP   2     -41.966 -40.984  12.359  1.00220.00      POPC H
ATOM    184  H4S POPCP   2     -42.116 -42.778  12.070  1.00220.00      POPC H
ATOM    185  C25 POPCP   2     -43.211 -41.592  10.661  1.00220.00      POPC C
ATOM    186  H5R POPCP   2     -43.789 -40.654  10.514  1.00220.00      POPC H
ATOM    187  H5S POPCP   2     -43.850 -42.475  10.445  1.00220.00      POPC H
ATOM    188  C26 POPCP   2     -42.068 -41.580   9.656  1.00220.00      POPC C
ATOM    189  H6R POPCP   2     -41.368 -40.755   9.909  1.00220.00      POPC H
ATOM    190  H6S POPCP   2     -41.493 -42.519   9.802  1.00220.00      POPC H
ATOM    191  C27 POPCP   2     -42.458 -41.455   8.164  1.00220.00      POPC C
ATOM    192  H7R POPCP   2     -42.822 -40.413   8.031  1.00220.00      POPC H
ATOM    193  H7S POPCP   2     -43.170 -42.269   7.913  1.00220.00      POPC H
ATOM    194  C28 POPCP   2     -41.216 -41.788   7.241  1.00220.00      POPC C
ATOM    195  H8R POPCP   2     -40.355 -41.406   7.829  1.00220.00      POPC H
ATOM    196  H8S POPCP   2     -41.115 -42.894   7.273  1.00220.00      POPC H
ATOM    197  C29 POPCP   2     -41.194 -41.237   5.856  1.00220.00      POPC C
ATOM    198  H91 POPCP   2     -40.547 -40.350   5.779  1.00220.00      POPC H
ATOM    199 0C21 POPCP   2     -41.925 -41.649   4.780  1.00220.00      POPC C
ATOM    200 1H10 POPCP   2     -42.661 -42.442   4.981  1.00220.00      POPC H
ATOM    201 1C21 POPCP   2     -41.837 -41.019   3.485  1.00220.00      POPC C
ATOM    202  H11 POPCP   2     -42.867 -40.803   3.131  1.00220.00      POPC H
ATOM    203  H11 POPCP   2     -41.184 -40.123   3.420  1.00220.00      POPC H
ATOM    204 2C21 POPCP   2     -41.257 -41.908   2.299  1.00220.00      POPC C
ATOM    205  H12 POPCP   2     -41.831 -42.856   2.366  1.00220.00      POPC H
ATOM    206  H12 POPCP   2     -41.675 -41.443   1.381  1.00220.00      POPC H
ATOM    207 3C21 POPCP   2     -39.682 -42.121   2.280  1.00220.00      POPC C
ATOM    208  H13 POPCP   2     -39.366 -42.495   3.277  1.00220.00      POPC H
ATOM    209  H13 POPCP   2     -39.194 -41.187   1.928  1.00220.00      POPC H
ATOM    210 4C21 POPCP   2     -39.240 -43.161   1.313  1.00220.00      POPC C
ATOM    211  H14 POPCP   2     -39.935 -43.997   1.543  1.00220.00      POPC H
ATOM    212  H14 POPCP   2     -39.264 -42.927   0.227  1.00220.00      POPC H
ATOM    213 5C21 POPCP   2     -37.821 -43.620   1.485  1.00220.00      POPC C
ATOM    214  H15 POPCP   2     -37.685 -43.960   2.534  1.00220.00      POPC H
ATOM    215  H15 POPCP   2     -37.637 -44.419   0.736  1.00220.00      POPC H
ATOM    216 6C21 POPCP   2     -36.769 -42.506   1.413  1.00220.00      POPC C
ATOM    217  H16 POPCP   2     -36.822 -42.041   0.405  1.00220.00      POPC H
ATOM    218  H16 POPCP   2     -37.022 -41.757   2.193  1.00220.00      POPC H
ATOM    219 7C21 POPCP   2     -35.411 -42.915   1.732  1.00220.00      POPC C
ATOM    220  H17 POPCP   2     -35.432 -43.370   2.746  1.00220.00      POPC H
ATOM    221  H17 POPCP   2     -34.924 -43.628   1.034  1.00220.00      POPC H
ATOM    222 8C21 POPCP   2     -34.523 -41.659   1.762  1.00220.00      POPC C
ATOM    223  H18 POPCP   2     -33.555 -41.929   2.236  1.00220.00      POPC H
ATOM    224  H18 POPCP   2     -34.360 -41.381   0.699  1.00220.00      POPC H
ATOM    225  H18 POPCP   2     -35.028 -40.818   2.284  1.00220.00      POPC H
ATOM    226  C33 POPCP   2     -44.243 -34.310  15.919  1.00220.00      POPC C
ATOM    227  H3X POPCP   2     -44.448 -33.881  16.923  1.00220.00      POPC H
ATOM    228  H3Y POPCP   2     -43.646 -33.491  15.463  1.00220.00      POPC H
ATOM    229  C34 POPCP   2     -43.486 -35.605  16.018  1.00220.00      POPC C
ATOM    230  H4X POPCP   2     -44.178 -36.351  16.463  1.00220.00      POPC H
ATOM    231  H4Y POPCP   2     -42.618 -35.550  16.709  1.00220.00      POPC H
ATOM    232  C35 POPCP   2     -42.942 -35.983  14.626  1.00220.00      POPC C
ATOM    233  H5X POPCP   2     -42.364 -35.110  14.253  1.00220.00      POPC H
ATOM    234  H5Y POPCP   2     -43.725 -36.093  13.845  1.00220.00      POPC H
ATOM    235  C36 POPCP   2     -41.934 -37.207  14.556  1.00220.00      POPC C
ATOM    236  H6X POPCP   2     -41.125 -37.007  15.291  1.00220.00      POPC H
ATOM    237  H6Y POPCP   2     -42.531 -38.077  14.904  1.00220.00      POPC H
ATOM    238  C37 POPCP   2     -41.250 -37.383  13.214  1.00220.00      POPC C
ATOM    239  H7X POPCP   2     -41.967 -37.598  12.393  1.00220.00      POPC H
ATOM    240  H7Y POPCP   2     -40.688 -36.450  12.996  1.00220.00      POPC H
ATOM    241  C38 POPCP   2     -40.226 -38.532  13.205  1.00220.00      POPC C
ATOM    242  H8X POPCP   2     -39.262 -38.427  13.746  1.00220.00      POPC H
ATOM    243  H8Y POPCP   2     -40.682 -39.409  13.713  1.00220.00      POPC H
ATOM    244  C39 POPCP   2     -39.930 -38.981  11.731  1.00220.00      POPC C
ATOM    245  H9X POPCP   2     -39.525 -40.012  11.641  1.00220.00      POPC H
ATOM    246  H9Y POPCP   2     -40.856 -38.999  11.118  1.00220.00      POPC H
ATOM    247 0C31 POPCP   2     -38.930 -38.071  11.056  1.00220.00      POPC C
ATOM    248  H10 POPCP   2     -39.276 -37.033  10.861  1.00220.00      POPC H
ATOM    249  H10 POPCP   2     -37.983 -38.085  11.637  1.00220.00      POPC H
ATOM    250 1C31 POPCP   2     -38.448 -38.595   9.661  1.00220.00      POPC C
ATOM    251  H11 POPCP   2     -39.376 -38.671   9.055  1.00220.00      POPC H
ATOM    252  H11 POPCP   2     -37.971 -39.593   9.768  1.00220.00      POPC H
ATOM    253 2C31 POPCP   2     -37.472 -37.615   9.040  1.00220.00      POPC C
ATOM    254  H12 POPCP   2     -36.976 -37.030   9.844  1.00220.00      POPC H
ATOM    255  H12 POPCP   2     -37.975 -36.864   8.394  1.00220.00      POPC H
ATOM    256 3C31 POPCP   2     -36.325 -38.297   8.271  1.00220.00      POPC C
ATOM    257  H13 POPCP   2     -35.540 -37.543   8.051  1.00220.00      POPC H
ATOM    258  H13 POPCP   2     -35.902 -39.132   8.868  1.00220.00      POPC H
ATOM    259 4C31 POPCP   2     -36.786 -38.943   6.961  1.00220.00      POPC C
ATOM    260  H14 POPCP   2     -37.273 -38.173   6.325  1.00220.00      POPC H
ATOM    261  H14 POPCP   2     -37.608 -39.676   7.107  1.00220.00      POPC H
ATOM    262 5C31 POPCP   2     -35.565 -39.600   6.312  1.00220.00      POPC C
ATOM    263  H15 POPCP   2     -35.334 -40.599   6.740  1.00220.00      POPC H
ATOM    264  H15 POPCP   2     -34.683 -38.985   6.591  1.00220.00      POPC H
ATOM    265 6C31 POPCP   2     -35.503 -39.854   4.790  1.00220.00      POPC C
ATOM    266  H16 POPCP   2     -36.478 -40.269   4.457  1.00220.00      POPC H
ATOM    267  H16 POPCP   2     -35.360 -38.850   4.336  1.00220.00      POPC H
ATOM    268  H16 POPCP   2     -34.601 -40.415   4.466  1.00220.00      POPC H
ATOM    269  N   POPCP   3     -47.621 -35.488  20.158  1.00330.00      POPC N
ATOM    270  C11 POPCP   3     -47.696 -33.894  20.176  1.00330.00      POPC C
ATOM    271  C12 POPCP   3     -47.775 -36.161  21.491  1.00330.00      POPC C
ATOM    272  C13 POPCP   3     -48.595 -36.054  19.152  1.00330.00      POPC C
ATOM    273  C14 POPCP   3     -46.168 -35.708  19.608  1.00330.00      POPC C
ATOM    274 1H1  POPCP   3     -48.739 -33.624  20.105  1.00330.00      POPC H
ATOM    275 2H1  POPCP   3     -47.204 -33.531  19.285  1.00330.00      POPC H
ATOM    276 1H2  POPCP   3     -47.637 -37.226  21.379  1.00330.00      POPC H
ATOM    277 2H2  POPCP   3     -48.721 -35.935  21.962  1.00330.00      POPC H
ATOM    278 3H2  POPCP   3     -47.003 -35.788  22.148  1.00330.00      POPC H
ATOM    279 1H3  POPCP   3     -49.650 -36.047  19.379  1.00330.00      POPC H
ATOM    280 2H3  POPCP   3     -48.439 -35.511  18.232  1.00330.00      POPC H
ATOM    281 3H3  POPCP   3     -48.402 -37.087  18.902  1.00330.00      POPC H
ATOM    282 1H4  POPCP   3     -45.897 -36.742  19.764  1.00330.00      POPC H
ATOM    283 2H4  POPCP   3     -46.229 -35.602  18.535  1.00330.00      POPC H
ATOM    284 3H4  POPCP   3     -45.451 -35.035  20.056  1.00330.00      POPC H
ATOM    285  C15 POPCP   3     -47.078 -33.145  21.312  1.00330.00      POPC C
ATOM    286 1H5  POPCP   3     -46.241 -33.709  21.775  1.00330.00      POPC H
ATOM    287 2H5  POPCP   3     -47.875 -33.035  22.079  1.00330.00      POPC H
ATOM    288  P1  POPCP   3     -46.266 -31.346  19.555  1.00330.00      POPC P
ATOM    289  O3  POPCP   3     -45.567 -32.494  18.839  1.00330.00      POPC O
ATOM    290  O4  POPCP   3     -45.547 -30.081  19.644  1.00330.00      POPC O
ATOM    291  O1  POPCP   3     -46.674 -31.842  20.952  1.00330.00      POPC O
ATOM    292  O2  POPCP   3     -47.666 -31.090  18.792  1.00330.00      POPC O
ATOM    293  C1  POPCP   3     -47.800 -31.548  17.475  1.00330.00      POPC C
ATOM    294  HA  POPCP   3     -47.311 -32.539  17.362  1.00330.00      POPC H
ATOM    295  HB  POPCP   3     -48.883 -31.740  17.318  1.00330.00      POPC H
ATOM    296  C2  POPCP   3     -47.383 -30.577  16.305  1.00330.00      POPC C
ATOM    297  HS  POPCP   3     -47.568 -31.121  15.355  1.00330.00      POPC H
ATOM    298  O21 POPCP   3     -46.039 -30.127  16.337  1.00330.00      POPC O
ATOM    299  C21 POPCP   3     -45.235 -30.518  15.307  1.00330.00      POPC C
ATOM    300  O22 POPCP   3     -45.591 -31.182  14.333  1.00330.00      POPC O
ATOM    301  C22 POPCP   3     -43.805 -29.872  15.460  1.00330.00      POPC C
ATOM    302  H2R POPCP   3     -43.924 -28.829  15.097  1.00330.00      POPC H
ATOM    303  H2S POPCP   3     -43.614 -29.688  16.539  1.00330.00      POPC H
ATOM    304  C3  POPCP   3     -48.292 -29.269  16.461  1.00330.00      POPC C
ATOM    305  HX  POPCP   3     -47.796 -28.736  17.300  1.00330.00      POPC H
ATOM    306  HY  POPCP   3     -49.294 -29.545  16.853  1.00330.00      POPC H
ATOM    307  O31 POPCP   3     -48.353 -28.510  15.262  1.00330.00      POPC O
ATOM    308  C31 POPCP   3     -48.652 -27.255  15.257  1.00330.00      POPC C
ATOM    309  O32 POPCP   3     -48.702 -26.487  16.193  1.00330.00      POPC O
ATOM    310  C32 POPCP   3     -49.022 -26.724  13.893  1.00330.00      POPC C
ATOM    311  H2X POPCP   3     -50.118 -26.615  13.748  1.00330.00      POPC H
ATOM    312  H2Y POPCP   3     -48.669 -25.672  13.839  1.00330.00      POPC H
ATOM    313  C23 POPCP   3     -42.571 -30.530  14.819  1.00330.00      POPC C
ATOM    314  H3R POPCP   3     -42.290 -31.399  15.452  1.00330.00      POPC H
ATOM    315  H3S POPCP   3     -41.676 -29.894  14.985  1.00330.00      POPC H
ATOM    316  C24 POPCP   3     -42.742 -30.897  13.321  1.00330.00      POPC C
ATOM    317  H4R POPCP   3     -43.507 -31.693  13.192  1.00330.00      POPC H
ATOM    318  H4S POPCP   3     -43.053 -29.991  12.759  1.00330.00      POPC H
ATOM    319  C25 POPCP   3     -41.430 -31.390  12.735  1.00330.00      POPC C
ATOM    320  H5R POPCP   3     -41.201 -32.382  13.180  1.00330.00      POPC H
ATOM    321  H5S POPCP   3     -40.655 -30.649  13.027  1.00330.00      POPC H
ATOM    322  C26 POPCP   3     -41.410 -31.718  11.194  1.00330.00      POPC C
ATOM    323  H6R POPCP   3     -42.145 -31.144  10.591  1.00330.00      POPC H
ATOM    324  H6S POPCP   3     -40.408 -31.543  10.747  1.00330.00      POPC H
ATOM    325  C27 POPCP   3     -41.868 -33.206  10.957  1.00330.00      POPC C
ATOM    326  H7R POPCP   3     -42.874 -33.349  11.406  1.00330.00      POPC H
ATOM    327  H7S POPCP   3     -41.101 -33.847  11.441  1.00330.00      POPC H
ATOM    328  C28 POPCP   3     -42.051 -33.322   9.366  1.00330.00      POPC C
ATOM    329  H8R POPCP   3     -42.682 -32.461   9.060  1.00330.00      POPC H
ATOM    330  H8S POPCP   3     -41.002 -33.116   9.062  1.00330.00      POPC H
ATOM    331  C29 POPCP   3     -42.441 -34.689   8.920  1.00330.00      POPC C
ATOM    332  H91 POPCP   3     -43.528 -34.849   8.966  1.00330.00      POPC H
ATOM    333 0C21 POPCP   3     -41.585 -35.659   8.522  1.00330.00      POPC C
ATOM    334 1H10 POPCP   3     -40.528 -35.466   8.758  1.00330.00      POPC H
ATOM    335 1C21 POPCP   3     -41.963 -37.062   8.140  1.00330.00      POPC C
ATOM    336  H11 POPCP   3     -41.466 -37.809   8.795  1.00330.00      POPC H
ATOM    337  H11 POPCP   3     -43.050 -37.268   8.243  1.00330.00      POPC H
ATOM    338 2C21 POPCP   3     -41.734 -37.230   6.592  1.00330.00      POPC C
ATOM    339  H12 POPCP   3     -42.293 -38.131   6.260  1.00330.00      POPC H
ATOM    340  H12 POPCP   3     -41.980 -36.356   5.953  1.00330.00      POPC H
ATOM    341 3C21 POPCP   3     -40.248 -37.554   6.118  1.00330.00      POPC C
ATOM    342  H13 POPCP   3     -40.029 -38.641   6.188  1.00330.00      POPC H
ATOM    343  H13 POPCP   3     -39.445 -37.026   6.676  1.00330.00      POPC H
ATOM    344 4C21 POPCP   3     -40.068 -37.184   4.630  1.00330.00      POPC C
ATOM    345  H14 POPCP   3     -40.767 -37.887   4.128  1.00330.00      POPC H
ATOM    346  H14 POPCP   3     -40.392 -36.155   4.367  1.00330.00      POPC H
ATOM    347 5C21 POPCP   3     -38.696 -37.604   3.921  1.00330.00      POPC C
ATOM    348  H15 POPCP   3     -37.853 -36.997   4.314  1.00330.00      POPC H
ATOM    349  H15 POPCP   3     -38.473 -38.672   4.131  1.00330.00      POPC H
ATOM    350 6C21 POPCP   3     -38.789 -37.477   2.413  1.00330.00      POPC C
ATOM    351  H16 POPCP   3     -39.492 -38.199   1.944  1.00330.00      POPC H
ATOM    352  H16 POPCP   3     -39.252 -36.479   2.264  1.00330.00      POPC H
ATOM    353 7C21 POPCP   3     -37.449 -37.473   1.660  1.00330.00      POPC C
ATOM    354  H17 POPCP   3     -37.592 -36.918   0.708  1.00330.00      POPC H
ATOM    355  H17 POPCP   3     -36.607 -36.998   2.206  1.00330.00      POPC H
ATOM    356 8C21 POPCP   3     -36.756 -38.797   1.272  1.00330.00      POPC C
ATOM    357  H18 POPCP   3     -37.271 -39.245   0.395  1.00330.00      POPC H
ATOM    358  H18 POPCP   3     -35.708 -38.599   0.960  1.00330.00      POPC H
ATOM    359  H18 POPCP   3     -36.808 -39.527   2.108  1.00330.00      POPC H
ATOM    360  C33 POPCP   3     -48.458 -27.566  12.699  1.00330.00      POPC C
ATOM    361  H3X POPCP   3     -48.695 -26.957  11.800  1.00330.00      POPC H
ATOM    362  H3Y POPCP   3     -49.077 -28.480  12.573  1.00330.00      POPC H
ATOM    363  C34 POPCP   3     -46.973 -27.839  12.693  1.00330.00      POPC C
ATOM    364  H4X POPCP   3     -46.709 -28.619  13.438  1.00330.00      POPC H
ATOM    365  H4Y POPCP   3     -46.388 -26.906  12.840  1.00330.00      POPC H
ATOM    366  C35 POPCP   3     -46.512 -28.321  11.320  1.00330.00      POPC C
ATOM    367  H5X POPCP   3     -46.846 -27.633  10.514  1.00330.00      POPC H
ATOM    368  H5Y POPCP   3     -46.875 -29.360  11.173  1.00330.00      POPC H
ATOM    369  C36 POPCP   3     -44.991 -28.428  10.991  1.00330.00      POPC C
ATOM    370  H6X POPCP   3     -44.636 -27.391  11.172  1.00330.00      POPC H
ATOM    371  H6Y POPCP   3     -44.583 -29.156  11.725  1.00330.00      POPC H
ATOM    372  C37 POPCP   3     -44.581 -28.840   9.582  1.00330.00      POPC C
ATOM    373  H7X POPCP   3     -44.956 -28.136   8.808  1.00330.00      POPC H
ATOM    374  H7Y POPCP   3     -43.472 -28.814   9.627  1.00330.00      POPC H
ATOM    375  C38 POPCP   3     -45.076 -30.253   9.210  1.00330.00      POPC C
ATOM    376  H8X POPCP   3     -44.816 -30.833  10.120  1.00330.00      POPC H
ATOM    377  H8Y POPCP   3     -46.181 -30.141   9.261  1.00330.00      POPC H
ATOM    378  C39 POPCP   3     -44.591 -30.761   7.822  1.00330.00      POPC C
ATOM    379  H9X POPCP   3     -44.721 -29.992   7.031  1.00330.00      POPC H
ATOM    380  H9Y POPCP   3     -43.491 -30.919   7.837  1.00330.00      POPC H
ATOM    381 0C31 POPCP   3     -45.204 -32.150   7.422  1.00330.00      POPC C
ATOM    382  H10 POPCP   3     -44.680 -32.935   8.009  1.00330.00      POPC H
ATOM    383  H10 POPCP   3     -46.284 -32.144   7.685  1.00330.00      POPC H
ATOM    384 1C31 POPCP   3     -45.117 -32.425   5.842  1.00330.00      POPC C
ATOM    385  H11 POPCP   3     -45.774 -31.691   5.330  1.00330.00      POPC H
ATOM    386  H11 POPCP   3     -45.547 -33.426   5.624  1.00330.00      POPC H
ATOM    387 2C31 POPCP   3     -43.748 -32.309   5.149  1.00330.00      POPC C
ATOM    388  H12 POPCP   3     -43.159 -31.497   5.626  1.00330.00      POPC H
ATOM    389  H12 POPCP   3     -43.739 -32.186   4.045  1.00330.00      POPC H
ATOM    390 3C31 POPCP   3     -42.939 -33.587   5.368  1.00330.00      POPC C
ATOM    391  H13 POPCP   3     -43.089 -33.786   6.450  1.00330.00      POPC H
ATOM    392  H13 POPCP   3     -43.384 -34.460   4.844  1.00330.00      POPC H
ATOM    393 4C31 POPCP   3     -41.472 -33.414   4.995  1.00330.00      POPC C
ATOM    394  H14 POPCP   3     -40.860 -34.177   5.521  1.00330.00      POPC H
ATOM    395  H14 POPCP   3     -41.078 -32.516   5.517  1.00330.00      POPC H
ATOM    396 5C31 POPCP   3     -41.103 -33.299   3.494  1.00330.00      POPC C
ATOM    397  H15 POPCP   3     -41.644 -32.428   3.066  1.00330.00      POPC H
ATOM    398  H15 POPCP   3     -41.408 -34.202   2.922  1.00330.00      POPC H
ATOM    399 6C31 POPCP   3     -39.648 -33.000   3.288  1.00330.00      POPC C
ATOM    400  H16 POPCP   3     -39.323 -32.059   3.781  1.00330.00      POPC H
ATOM    401  H16 POPCP   3     -39.092 -33.885   3.666  1.00330.00      POPC H
ATOM    402  H16 POPCP   3     -39.332 -32.826   2.237  1.00330.00      POPC H
ATOM    403  N   POPCP   4     -47.803 -27.106  19.995  1.00440.00      POPC N
ATOM    404  C11 POPCP   4     -46.463 -27.001  19.261  1.00440.00      POPC C
ATOM    405  C12 POPCP   4     -48.849 -26.336  19.315  1.00440.00      POPC C
ATOM    406  C13 POPCP   4     -48.267 -28.512  20.141  1.00440.00      POPC C
ATOM    407  C14 POPCP   4     -47.596 -26.530  21.350  1.00440.00      POPC C
ATOM    408 1H1  POPCP   4     -46.503 -27.651  18.400  1.00440.00      POPC H
ATOM    409 2H1  POPCP   4     -45.771 -27.545  19.887  1.00440.00      POPC H
ATOM    410 1H2  POPCP   4     -49.733 -26.347  19.935  1.00440.00      POPC H
ATOM    411 2H2  POPCP   4     -49.101 -26.551  18.287  1.00440.00      POPC H
ATOM    412 3H2  POPCP   4     -48.505 -25.312  19.312  1.00440.00      POPC H
ATOM    413 1H3  POPCP   4     -47.533 -29.037  20.734  1.00440.00      POPC H
ATOM    414 2H3  POPCP   4     -49.203 -28.724  20.636  1.00440.00      POPC H
ATOM    415 3H3  POPCP   4     -48.294 -29.102  19.237  1.00440.00      POPC H
ATOM    416 1H4  POPCP   4     -48.533 -26.344  21.854  1.00440.00      POPC H
ATOM    417 2H4  POPCP   4     -47.018 -27.208  21.960  1.00440.00      POPC H
ATOM    418 3H4  POPCP   4     -47.145 -25.549  21.315  1.00440.00      POPC H
ATOM    419  C15 POPCP   4     -45.849 -25.662  18.707  1.00440.00      POPC C
ATOM    420 1H5  POPCP   4     -46.454 -25.362  17.825  1.00440.00      POPC H
ATOM    421 2H5  POPCP   4     -44.846 -25.983  18.353  1.00440.00      POPC H
ATOM    422  P1  POPCP   4     -46.376 -23.216  19.703  1.00440.00      POPC P
ATOM    423  O3  POPCP   4     -45.534 -22.283  20.424  1.00440.00      POPC O
ATOM    424  O4  POPCP   4     -47.824 -23.273  20.126  1.00440.00      POPC O
ATOM    425  O1  POPCP   4     -45.830 -24.690  19.752  1.00440.00      POPC O
ATOM    426  O2  POPCP   4     -46.256 -22.860  18.213  1.00440.00      POPC O
ATOM    427  C1  POPCP   4     -47.307 -22.384  17.391  1.00440.00      POPC C
ATOM    428  HA  POPCP   4     -48.283 -22.859  17.626  1.00440.00      POPC H
ATOM    429  HB  POPCP   4     -47.334 -21.275  17.458  1.00440.00      POPC H
ATOM    430  C2  POPCP   4     -46.904 -22.724  15.914  1.00440.00      POPC C
ATOM    431  HS  POPCP   4     -46.838 -23.833  15.936  1.00440.00      POPC H
ATOM    432  O21 POPCP   4     -45.577 -22.095  15.624  1.00440.00      POPC O
ATOM    433  C21 POPCP   4     -44.702 -22.874  14.986  1.00440.00      POPC C
ATOM    434  O22 POPCP   4     -44.905 -24.007  14.602  1.00440.00      POPC O
ATOM    435  C22 POPCP   4     -43.366 -22.213  15.003  1.00440.00      POPC C
ATOM    436  H2R POPCP   4     -43.580 -21.133  14.856  1.00440.00      POPC H
ATOM    437  H2S POPCP   4     -42.873 -22.250  15.998  1.00440.00      POPC H
ATOM    438  C3  POPCP   4     -48.022 -22.401  14.926  1.00440.00      POPC C
ATOM    439  HX  POPCP   4     -48.064 -21.296  14.821  1.00440.00      POPC H
ATOM    440  HY  POPCP   4     -48.978 -22.802  15.327  1.00440.00      POPC H
ATOM    441  O31 POPCP   4     -47.779 -23.037  13.622  1.00440.00      POPC O
ATOM    442  C31 POPCP   4     -47.303 -22.261  12.643  1.00440.00      POPC C
ATOM    443  O32 POPCP   4     -46.986 -21.083  12.720  1.00440.00      POPC O
ATOM    444  C32 POPCP   4     -47.301 -23.067  11.418  1.00440.00      POPC C
ATOM    445  H2X POPCP   4     -46.685 -22.572  10.638  1.00440.00      POPC H
ATOM    446  H2Y POPCP   4     -46.797 -24.048  11.558  1.00440.00      POPC H
ATOM    447  C23 POPCP   4     -42.445 -22.582  13.840  1.00440.00      POPC C
ATOM    448  H3R POPCP   4     -42.127 -23.637  13.692  1.00440.00      POPC H
ATOM    449  H3S POPCP   4     -41.566 -21.926  14.015  1.00440.00      POPC H
ATOM    450  C24 POPCP   4     -42.978 -22.188  12.406  1.00440.00      POPC C
ATOM    451  H4R POPCP   4     -43.967 -22.670  12.250  1.00440.00      POPC H
ATOM    452  H4S POPCP   4     -43.296 -21.123  12.414  1.00440.00      POPC H
ATOM    453  C25 POPCP   4     -41.892 -22.258  11.347  1.00440.00      POPC C
ATOM    454  H5R POPCP   4     -41.406 -23.256  11.290  1.00440.00      POPC H
ATOM    455  H5S POPCP   4     -41.162 -21.453  11.577  1.00440.00      POPC H
ATOM    456  C26 POPCP   4     -42.355 -21.864   9.983  1.00440.00      POPC C
ATOM    457  H6R POPCP   4     -42.922 -20.915  10.094  1.00440.00      POPC H
ATOM    458  H6S POPCP   4     -41.470 -21.560   9.385  1.00440.00      POPC H
ATOM    459  C27 POPCP   4     -43.212 -22.913   9.247  1.00440.00      POPC C
ATOM    460  H7R POPCP   4     -44.130 -23.058   9.856  1.00440.00      POPC H
ATOM    461  H7S POPCP   4     -42.701 -23.897   9.313  1.00440.00      POPC H
ATOM    462  C28 POPCP   4     -43.668 -22.537   7.753  1.00440.00      POPC C
ATOM    463  H8R POPCP   4     -44.135 -21.531   7.816  1.00440.00      POPC H
ATOM    464  H8S POPCP   4     -42.734 -22.544   7.151  1.00440.00      POPC H
ATOM    465  C29 POPCP   4     -44.666 -23.519   7.240  1.00440.00      POPC C
ATOM    466  H91 POPCP   4     -44.257 -24.537   7.320  1.00440.00      POPC H
ATOM    467 0C21 POPCP   4     -45.887 -23.332   6.739  1.00440.00      POPC C
ATOM    468 1H10 POPCP   4     -46.222 -22.285   6.697  1.00440.00      POPC H
ATOM    469 1C21 POPCP   4     -46.898 -24.422   6.427  1.00440.00      POPC C
ATOM    470  H11 POPCP   4     -47.907 -24.147   6.804  1.00440.00      POPC H
ATOM    471  H11 POPCP   4     -46.918 -24.533   5.322  1.00440.00      POPC H
ATOM    472 2C21 POPCP   4     -46.513 -25.845   6.916  1.00440.00      POPC C
ATOM    473  H12 POPCP   4     -45.483 -26.193   6.686  1.00440.00      POPC H
ATOM    474  H12 POPCP   4     -46.571 -25.979   8.018  1.00440.00      POPC H
ATOM    475 3C21 POPCP   4     -47.484 -26.875   6.263  1.00440.00      POPC C
ATOM    476  H13 POPCP   4     -47.723 -26.671   5.197  1.00440.00      POPC H
ATOM    477  H13 POPCP   4     -48.504 -26.882   6.703  1.00440.00      POPC H
ATOM    478 4C21 POPCP   4     -46.997 -28.288   6.397  1.00440.00      POPC C
ATOM    479  H14 POPCP   4     -46.000 -28.451   5.935  1.00440.00      POPC H
ATOM    480  H14 POPCP   4     -46.865 -28.570   7.463  1.00440.00      POPC H
ATOM    481 5C21 POPCP   4     -47.981 -29.372   5.792  1.00440.00      POPC C
ATOM    482  H15 POPCP   4     -47.692 -30.393   6.120  1.00440.00      POPC H
ATOM    483  H15 POPCP   4     -48.951 -29.080   6.249  1.00440.00      POPC H
ATOM    484 6C21 POPCP   4     -48.048 -29.229   4.287  1.00440.00      POPC C
ATOM    485  H16 POPCP   4     -48.414 -28.198   4.089  1.00440.00      POPC H
ATOM    486  H16 POPCP   4     -47.019 -29.406   3.908  1.00440.00      POPC H
ATOM    487 7C21 POPCP   4     -48.958 -30.341   3.668  1.00440.00      POPC C
ATOM    488  H17 POPCP   4     -48.685 -31.392   3.906  1.00440.00      POPC H
ATOM    489  H17 POPCP   4     -49.944 -30.231   4.167  1.00440.00      POPC H
ATOM    490 8C21 POPCP   4     -49.350 -30.344   2.149  1.00440.00      POPC C
ATOM    491  H18 POPCP   4     -48.411 -30.405   1.558  1.00440.00      POPC H
ATOM    492  H18 POPCP   4     -49.904 -31.288   1.964  1.00440.00      POPC H
ATOM    493  H18 POPCP   4     -49.966 -29.463   1.870  1.00440.00      POPC H
ATOM    494  C33 POPCP   4     -48.694 -23.145  10.838  1.00440.00      POPC C
ATOM    495  H3X POPCP   4     -49.162 -22.140  10.764  1.00440.00      POPC H
ATOM    496  H3Y POPCP   4     -49.279 -23.661  11.629  1.00440.00      POPC H
ATOM    497  C34 POPCP   4     -48.701 -23.854   9.520  1.00440.00      POPC C
ATOM    498  H4X POPCP   4     -48.049 -24.755   9.526  1.00440.00      POPC H
ATOM    499  H4Y POPCP   4     -48.250 -23.104   8.835  1.00440.00      POPC H
ATOM    500  C35 POPCP   4     -50.127 -24.142   8.968  1.00440.00      POPC C
ATOM    501  H5X POPCP   4     -50.032 -24.358   7.882  1.00440.00      POPC H
ATOM    502  H5Y POPCP   4     -50.777 -23.243   9.037  1.00440.00      POPC H
ATOM    503  C36 POPCP   4     -50.735 -25.398   9.608  1.00440.00      POPC C
ATOM    504  H6X POPCP   4     -50.637 -25.360  10.714  1.00440.00      POPC H
ATOM    505  H6Y POPCP   4     -51.799 -25.346   9.293  1.00440.00      POPC H
ATOM    506  C37 POPCP   4     -50.341 -26.791   9.035  1.00440.00      POPC C
ATOM    507  H7X POPCP   4     -50.464 -26.796   7.931  1.00440.00      POPC H
ATOM    508  H7Y POPCP   4     -49.274 -26.855   9.335  1.00440.00      POPC H
ATOM    509  C38 POPCP   4     -51.055 -27.938   9.706  1.00440.00      POPC C
ATOM    510  H8X POPCP   4     -50.905 -27.957  10.806  1.00440.00      POPC H
ATOM    511  H8Y POPCP   4     -52.130 -28.042   9.445  1.00440.00      POPC H
ATOM    512  C39 POPCP   4     -50.461 -29.163   8.982  1.00440.00      POPC C
ATOM    513  H9X POPCP   4     -50.580 -29.122   7.878  1.00440.00      POPC H
ATOM    514  H9Y POPCP   4     -49.365 -29.295   9.102  1.00440.00      POPC H
ATOM    515 0C31 POPCP   4     -51.216 -30.457   9.357  1.00440.00      POPC C
ATOM    516  H10 POPCP   4     -51.071 -30.810  10.400  1.00440.00      POPC H
ATOM    517  H10 POPCP   4     -52.288 -30.195   9.233  1.00440.00      POPC H
ATOM    518 1C31 POPCP   4     -50.969 -31.603   8.364  1.00440.00      POPC C
ATOM    519  H11 POPCP   4     -51.214 -31.315   7.319  1.00440.00      POPC H
ATOM    520  H11 POPCP   4     -51.607 -32.485   8.585  1.00440.00      POPC H
ATOM    521 2C31 POPCP   4     -49.523 -32.036   8.413  1.00440.00      POPC C
ATOM    522  H12 POPCP   4     -49.258 -32.165   9.484  1.00440.00      POPC H
ATOM    523  H12 POPCP   4     -48.818 -31.298   7.973  1.00440.00      POPC H
ATOM    524 3C31 POPCP   4     -49.258 -33.356   7.677  1.00440.00      POPC C
ATOM    525  H13 POPCP   4     -48.168 -33.560   7.609  1.00440.00      POPC H
ATOM    526  H13 POPCP   4     -49.752 -34.185   8.228  1.00440.00      POPC H
ATOM    527 4C31 POPCP   4     -49.670 -33.297   6.143  1.00440.00      POPC C
ATOM    528  H14 POPCP   4     -49.167 -32.379   5.770  1.00440.00      POPC H
ATOM    529  H14 POPCP   4     -50.770 -33.176   6.040  1.00440.00      POPC H
ATOM    530 5C31 POPCP   4     -49.128 -34.508   5.389  1.00440.00      POPC C
ATOM    531  H15 POPCP   4     -48.037 -34.590   5.582  1.00440.00      POPC H
ATOM    532  H15 POPCP   4     -49.286 -34.203   4.332  1.00440.00      POPC H
ATOM    533 6C31 POPCP   4     -49.586 -35.929   5.624  1.00440.00      POPC C
ATOM    534  H16 POPCP   4     -50.668 -36.070   5.416  1.00440.00      POPC H
ATOM    535  H16 POPCP   4     -48.913 -36.677   5.152  1.00440.00      POPC H
ATOM    536  H16 POPCP   4     -49.536 -36.060   6.726  1.00440.00      POPC H
ATOM    537  N   POPCP   5     -44.902 -19.048  19.318  1.00550.00      POPC N
ATOM    538  C11 POPCP   5     -44.173 -17.825  18.733  1.00550.00      POPC C
ATOM    539  C12 POPCP   5     -46.431 -18.983  19.237  1.00550.00      POPC C
ATOM    540  C13 POPCP   5     -44.447 -20.250  18.502  1.00550.00      POPC C
ATOM    541  C14 POPCP   5     -44.487 -19.333  20.727  1.00550.00      POPC C
ATOM    542 1H1  POPCP   5     -44.332 -17.796  17.665  1.00550.00      POPC H
ATOM    543 2H1  POPCP   5     -43.101 -17.910  18.834  1.00550.00      POPC H
ATOM    544 1H2  POPCP   5     -46.841 -19.922  19.579  1.00550.00      POPC H
ATOM    545 2H2  POPCP   5     -46.645 -18.873  18.184  1.00550.00      POPC H
ATOM    546 3H2  POPCP   5     -46.873 -18.092  19.657  1.00550.00      POPC H
ATOM    547 1H3  POPCP   5     -44.760 -21.195  18.919  1.00550.00      POPC H
ATOM    548 2H3  POPCP   5     -44.834 -20.076  17.509  1.00550.00      POPC H
ATOM    549 3H3  POPCP   5     -43.367 -20.271  18.502  1.00550.00      POPC H
ATOM    550 1H4  POPCP   5     -43.445 -19.115  20.906  1.00550.00      POPC H
ATOM    551 2H4  POPCP   5     -45.087 -18.753  21.414  1.00550.00      POPC H
ATOM    552 3H4  POPCP   5     -44.706 -20.376  20.900  1.00550.00      POPC H
ATOM    553  C15 POPCP   5     -44.484 -16.425  19.315  1.00550.00      POPC C
ATOM    554 1H5  POPCP   5     -44.291 -16.473  20.408  1.00550.00      POPC H
ATOM    555 2H5  POPCP   5     -45.526 -16.077  19.149  1.00550.00      POPC H
ATOM    556  P1  POPCP   5     -43.519 -14.125  18.403  1.00550.00      POPC P
ATOM    557  O3  POPCP   5     -42.184 -13.751  17.762  1.00550.00      POPC O
ATOM    558  O4  POPCP   5     -43.953 -13.377  19.611  1.00550.00      POPC O
ATOM    559  O1  POPCP   5     -43.521 -15.646  18.676  1.00550.00      POPC O
ATOM    560  O2  POPCP   5     -44.626 -13.775  17.352  1.00550.00      POPC O
ATOM    561  C1  POPCP   5     -44.777 -14.387  16.060  1.00550.00      POPC C
ATOM    562  HA  POPCP   5     -44.551 -13.643  15.266  1.00550.00      POPC H
ATOM    563  HB  POPCP   5     -44.082 -15.234  15.870  1.00550.00      POPC H
ATOM    564  C2  POPCP   5     -46.255 -14.773  15.873  1.00550.00      POPC C
ATOM    565  HS  POPCP   5     -46.589 -15.181  16.851  1.00550.00      POPC H
ATOM    566  O21 POPCP   5     -46.349 -15.721  14.821  1.00550.00      POPC O
ATOM    567  C21 POPCP   5     -46.638 -17.014  15.114  1.00550.00      POPC C
ATOM    568  O22 POPCP   5     -47.033 -17.372  16.203  1.00550.00      POPC O
ATOM    569  C22 POPCP   5     -46.459 -17.874  13.934  1.00550.00      POPC C
ATOM    570  H2R POPCP   5     -47.267 -18.622  13.784  1.00550.00      POPC H
ATOM    571  H2S POPCP   5     -46.462 -17.279  12.995  1.00550.00      POPC H
ATOM    572  C3  POPCP   5     -47.126 -13.478  15.590  1.00550.00      POPC C
ATOM    573  HX  POPCP   5     -46.552 -12.984  14.778  1.00550.00      POPC H
ATOM    574  HY  POPCP   5     -47.015 -12.913  16.540  1.00550.00      POPC H
ATOM    575  O31 POPCP   5     -48.437 -13.883  15.206  1.00550.00      POPC O
ATOM    576  C31 POPCP   5     -49.468 -13.476  16.023  1.00550.00      POPC C
ATOM    577  O32 POPCP   5     -49.337 -12.891  17.073  1.00550.00      POPC O
ATOM    578  C32 POPCP   5     -50.801 -14.150  15.486  1.00550.00      POPC C
ATOM    579  H2X POPCP   5     -50.920 -15.192  15.855  1.00550.00      POPC H
ATOM    580  H2Y POPCP   5     -51.625 -13.534  15.905  1.00550.00      POPC H
ATOM    581  C23 POPCP   5     -45.053 -18.674  14.031  1.00550.00      POPC C
ATOM    582  H3R POPCP   5     -45.038 -19.370  13.166  1.00550.00      POPC H
ATOM    583  H3S POPCP   5     -45.154 -19.309  14.937  1.00550.00      POPC H
ATOM    584  C24 POPCP   5     -43.794 -17.685  14.089  1.00550.00      POPC C
ATOM    585  H4R POPCP   5     -43.222 -17.851  13.151  1.00550.00      POPC H
ATOM    586  H4S POPCP   5     -44.202 -16.654  14.140  1.00550.00      POPC H
ATOM    587  C25 POPCP   5     -42.906 -17.900  15.347  1.00550.00      POPC C
ATOM    588  H5R POPCP   5     -42.937 -18.984  15.590  1.00550.00      POPC H
ATOM    589  H5S POPCP   5     -43.206 -17.298  16.231  1.00550.00      POPC H
ATOM    590  C26 POPCP   5     -41.411 -17.814  15.077  1.00550.00      POPC C
ATOM    591  H6R POPCP   5     -41.171 -16.768  14.790  1.00550.00      POPC H
ATOM    592  H6S POPCP   5     -40.834 -18.065  15.993  1.00550.00      POPC H
ATOM    593  C27 POPCP   5     -40.861 -18.761  13.924  1.00550.00      POPC C
ATOM    594  H7R POPCP   5     -41.281 -18.430  12.951  1.00550.00      POPC H
ATOM    595  H7S POPCP   5     -41.299 -19.734  14.234  1.00550.00      POPC H
ATOM    596  C28 POPCP   5     -39.323 -18.953  13.785  1.00550.00      POPC C
ATOM    597  H8R POPCP   5     -38.980 -17.958  13.428  1.00550.00      POPC H
ATOM    598  H8S POPCP   5     -39.020 -19.183  14.829  1.00550.00      POPC H
ATOM    599  C29 POPCP   5     -38.845 -20.054  12.854  1.00550.00      POPC C
ATOM    600  H91 POPCP   5     -39.302 -21.009  13.151  1.00550.00      POPC H
ATOM    601 0C21 POPCP   5     -38.072 -19.940  11.726  1.00550.00      POPC C
ATOM    602 1H10 POPCP   5     -37.703 -18.957  11.398  1.00550.00      POPC H
ATOM    603 1C21 POPCP   5     -37.849 -21.123  10.798  1.00550.00      POPC C
ATOM    604  H11 POPCP   5     -36.873 -21.643  10.908  1.00550.00      POPC H
ATOM    605  H11 POPCP   5     -38.688 -21.848  10.879  1.00550.00      POPC H
ATOM    606 2C21 POPCP   5     -37.758 -20.705   9.339  1.00550.00      POPC C
ATOM    607  H12 POPCP   5     -38.602 -20.021   9.110  1.00550.00      POPC H
ATOM    608  H12 POPCP   5     -36.925 -19.978   9.232  1.00550.00      POPC H
ATOM    609 3C21 POPCP   5     -37.721 -21.815   8.304  1.00550.00      POPC C
ATOM    610  H13 POPCP   5     -37.141 -22.680   8.693  1.00550.00      POPC H
ATOM    611  H13 POPCP   5     -37.267 -21.337   7.410  1.00550.00      POPC H
ATOM    612 4C21 POPCP   5     -39.092 -22.395   8.012  1.00550.00      POPC C
ATOM    613  H14 POPCP   5     -39.448 -22.791   8.987  1.00550.00      POPC H
ATOM    614  H14 POPCP   5     -39.757 -21.514   7.886  1.00550.00      POPC H
ATOM    615 5C21 POPCP   5     -39.185 -23.424   6.891  1.00550.00      POPC C
ATOM    616  H15 POPCP   5     -38.700 -24.354   7.257  1.00550.00      POPC H
ATOM    617  H15 POPCP   5     -40.245 -23.624   6.629  1.00550.00      POPC H
ATOM    618 6C21 POPCP   5     -38.323 -23.049   5.588  1.00550.00      POPC C
ATOM    619  H16 POPCP   5     -38.352 -21.961   5.367  1.00550.00      POPC H
ATOM    620  H16 POPCP   5     -37.264 -23.369   5.689  1.00550.00      POPC H
ATOM    621 7C21 POPCP   5     -38.924 -23.881   4.393  1.00550.00      POPC C
ATOM    622  H17 POPCP   5     -38.744 -24.951   4.632  1.00550.00      POPC H
ATOM    623  H17 POPCP   5     -40.010 -23.716   4.559  1.00550.00      POPC H
ATOM    624 8C21 POPCP   5     -38.423 -23.496   3.036  1.00550.00      POPC C
ATOM    625  H18 POPCP   5     -38.460 -22.390   2.936  1.00550.00      POPC H
ATOM    626  H18 POPCP   5     -37.358 -23.736   2.833  1.00550.00      POPC H
ATOM    627  H18 POPCP   5     -39.046 -24.029   2.287  1.00550.00      POPC H
ATOM    628  C33 POPCP   5     -51.171 -14.087  13.963  1.00550.00      POPC C
ATOM    629  H3X POPCP   5     -50.673 -13.255  13.421  1.00550.00      POPC H
ATOM    630  H3Y POPCP   5     -52.247 -13.839  13.847  1.00550.00      POPC H
ATOM    631  C34 POPCP   5     -50.835 -15.471  13.247  1.00550.00      POPC C
ATOM    632  H4X POPCP   5     -51.405 -16.277  13.757  1.00550.00      POPC H
ATOM    633  H4Y POPCP   5     -49.749 -15.681  13.355  1.00550.00      POPC H
ATOM    634  C35 POPCP   5     -51.230 -15.418  11.711  1.00550.00      POPC C
ATOM    635  H5X POPCP   5     -50.610 -14.695  11.139  1.00550.00      POPC H
ATOM    636  H5Y POPCP   5     -52.257 -15.028  11.542  1.00550.00      POPC H
ATOM    637  C36 POPCP   5     -51.148 -16.840  11.040  1.00550.00      POPC C
ATOM    638  H6X POPCP   5     -51.779 -17.572  11.588  1.00550.00      POPC H
ATOM    639  H6Y POPCP   5     -51.432 -16.869   9.966  1.00550.00      POPC H
ATOM    640  C37 POPCP   5     -49.737 -17.359  10.987  1.00550.00      POPC C
ATOM    641  H7X POPCP   5     -49.187 -16.572  10.427  1.00550.00      POPC H
ATOM    642  H7Y POPCP   5     -49.394 -17.372  12.043  1.00550.00      POPC H
ATOM    643  C38 POPCP   5     -49.498 -18.607  10.087  1.00550.00      POPC C
ATOM    644  H8X POPCP   5     -50.247 -19.423  10.169  1.00550.00      POPC H
ATOM    645  H8Y POPCP   5     -49.675 -18.185   9.075  1.00550.00      POPC H
ATOM    646  C39 POPCP   5     -48.146 -19.194  10.138  1.00550.00      POPC C
ATOM    647  H9X POPCP   5     -47.912 -19.472  11.189  1.00550.00      POPC H
ATOM    648  H9Y POPCP   5     -48.187 -20.201   9.670  1.00550.00      POPC H
ATOM    649 0C31 POPCP   5     -46.920 -18.427   9.507  1.00550.00      POPC C
ATOM    650  H10 POPCP   5     -46.724 -17.460  10.017  1.00550.00      POPC H
ATOM    651  H10 POPCP   5     -46.026 -19.055   9.708  1.00550.00      POPC H
ATOM    652 1C31 POPCP   5     -47.136 -18.138   7.991  1.00550.00      POPC C
ATOM    653  H11 POPCP   5     -48.006 -17.453   7.903  1.00550.00      POPC H
ATOM    654  H11 POPCP   5     -47.379 -19.069   7.435  1.00550.00      POPC H
ATOM    655 2C31 POPCP   5     -45.868 -17.664   7.314  1.00550.00      POPC C
ATOM    656  H12 POPCP   5     -45.070 -18.422   7.160  1.00550.00      POPC H
ATOM    657  H12 POPCP   5     -45.425 -16.959   8.049  1.00550.00      POPC H
ATOM    658 3C31 POPCP   5     -46.117 -16.929   5.930  1.00550.00      POPC C
ATOM    659  H13 POPCP   5     -46.733 -17.521   5.220  1.00550.00      POPC H
ATOM    660  H13 POPCP   5     -46.757 -16.060   6.192  1.00550.00      POPC H
ATOM    661 4C31 POPCP   5     -44.907 -16.365   5.196  1.00550.00      POPC C
ATOM    662  H14 POPCP   5     -44.189 -17.181   4.966  1.00550.00      POPC H
ATOM    663  H14 POPCP   5     -44.417 -15.702   5.941  1.00550.00      POPC H
ATOM    664 5C31 POPCP   5     -45.220 -15.516   3.951  1.00550.00      POPC C
ATOM    665  H15 POPCP   5     -44.342 -14.855   3.786  1.00550.00      POPC H
ATOM    666  H15 POPCP   5     -46.009 -14.759   4.149  1.00550.00      POPC H
ATOM    667 6C31 POPCP   5     -45.557 -16.224   2.660  1.00550.00      POPC C
ATOM    668  H16 POPCP   5     -46.307 -17.039   2.749  1.00550.00      POPC H
ATOM    669  H16 POPCP   5     -45.948 -15.535   1.881  1.00550.00      POPC H
ATOM    670  H16 POPCP   5     -44.560 -16.643   2.407  1.00550.00      POPC H
ATOM    671  N   POPCP   6     -46.503 -11.041  19.061  1.00660.00      POPC N
ATOM    672  C11 POPCP   6     -45.032 -11.042  18.524  1.00660.00      POPC C
ATOM    673  C12 POPCP   6     -47.458 -10.262  18.132  1.00660.00      POPC C
ATOM    674  C13 POPCP   6     -47.084 -12.410  19.166  1.00660.00      POPC C
ATOM    675  C14 POPCP   6     -46.733 -10.495  20.457  1.00660.00      POPC C
ATOM    676 1H1  POPCP   6     -44.865 -11.590  17.609  1.00660.00      POPC H
ATOM    677 2H1  POPCP   6     -44.372 -11.547  19.213  1.00660.00      POPC H
ATOM    678 1H2  POPCP   6     -47.189  -9.229  18.294  1.00660.00      POPC H
ATOM    679 2H2  POPCP   6     -48.465 -10.517  18.430  1.00660.00      POPC H
ATOM    680 3H2  POPCP   6     -47.313 -10.570  17.107  1.00660.00      POPC H
ATOM    681 1H3  POPCP   6     -46.403 -13.013  19.748  1.00660.00      POPC H
ATOM    682 2H3  POPCP   6     -48.037 -12.538  19.657  1.00660.00      POPC H
ATOM    683 3H3  POPCP   6     -47.110 -12.831  18.172  1.00660.00      POPC H
ATOM    684 1H4  POPCP   6     -46.396  -9.471  20.532  1.00660.00      POPC H
ATOM    685 2H4  POPCP   6     -47.774 -10.381  20.718  1.00660.00      POPC H
ATOM    686 3H4  POPCP   6     -46.208 -11.104  21.178  1.00660.00      POPC H
ATOM    687  C15 POPCP   6     -44.433  -9.603  18.259  1.00660.00      POPC C
ATOM    688 1H5  POPCP   6     -44.980  -9.160  17.399  1.00660.00      POPC H
ATOM    689 2H5  POPCP   6     -43.375  -9.589  17.923  1.00660.00      POPC H
ATOM    690  P1  POPCP   6     -45.289  -7.352  19.516  1.00660.00      POPC P
ATOM    691  O3  POPCP   6     -44.382  -6.245  19.671  1.00660.00      POPC O
ATOM    692  O4  POPCP   6     -46.337  -7.535  20.566  1.00660.00      POPC O
ATOM    693  O1  POPCP   6     -44.523  -8.709  19.340  1.00660.00      POPC O
ATOM    694  O2  POPCP   6     -46.136  -7.097  18.197  1.00660.00      POPC O
ATOM    695  C1  POPCP   6     -45.510  -6.380  17.092  1.00660.00      POPC C
ATOM    696  HA  POPCP   6     -45.406  -5.277  17.178  1.00660.00      POPC H
ATOM    697  HB  POPCP   6     -44.504  -6.809  16.895  1.00660.00      POPC H
ATOM    698  C2  POPCP   6     -46.325  -6.620  15.763  1.00660.00      POPC C
ATOM    699  HS  POPCP   6     -47.213  -7.263  15.945  1.00660.00      POPC H
ATOM    700  O21 POPCP   6     -45.460  -7.143  14.754  1.00660.00      POPC O
ATOM    701  C21 POPCP   6     -45.518  -8.465  14.539  1.00660.00      POPC C
ATOM    702  O22 POPCP   6     -46.316  -9.219  15.037  1.00660.00      POPC O
ATOM    703  C22 POPCP   6     -44.354  -8.977  13.632  1.00660.00      POPC C
ATOM    704  H2R POPCP   6     -44.740  -8.525  12.693  1.00660.00      POPC H
ATOM    705  H2S POPCP   6     -43.420  -8.438  13.900  1.00660.00      POPC H
ATOM    706  C3  POPCP   6     -46.988  -5.291  15.191  1.00660.00      POPC C
ATOM    707  HX  POPCP   6     -47.700  -4.944  15.970  1.00660.00      POPC H
ATOM    708  HY  POPCP   6     -47.612  -5.628  14.335  1.00660.00      POPC H
ATOM    709  O31 POPCP   6     -46.019  -4.306  14.800  1.00660.00      POPC O
ATOM    710  C31 POPCP   6     -46.228  -3.029  14.949  1.00660.00      POPC C
ATOM    711  O32 POPCP   6     -47.303  -2.567  15.250  1.00660.00      POPC O
ATOM    712  C32 POPCP   6     -44.980  -2.159  14.577  1.00660.00      POPC C
ATOM    713  H2X POPCP   6     -44.709  -2.480  13.549  1.00660.00      POPC H
ATOM    714  H2Y POPCP   6     -45.286  -1.099  14.446  1.00660.00      POPC H
ATOM    715  C23 POPCP   6     -44.238 -10.461  13.625  1.00660.00      POPC C
ATOM    716  H3R POPCP   6     -45.221 -10.879  13.321  1.00660.00      POPC H
ATOM    717  H3S POPCP   6     -43.976 -10.804  14.649  1.00660.00      POPC H
ATOM    718  C24 POPCP   6     -43.187 -10.979  12.666  1.00660.00      POPC C
ATOM    719  H4R POPCP   6     -43.417 -10.558  11.663  1.00660.00      POPC H
ATOM    720  H4S POPCP   6     -42.209 -10.561  12.986  1.00660.00      POPC H
ATOM    721  C25 POPCP   6     -43.017 -12.531  12.665  1.00660.00      POPC C
ATOM    722  H5R POPCP   6     -42.673 -12.965  13.628  1.00660.00      POPC H
ATOM    723  H5S POPCP   6     -42.219 -12.767  11.928  1.00660.00      POPC H
ATOM    724  C26 POPCP   6     -44.283 -13.301  12.237  1.00660.00      POPC C
ATOM    725  H6R POPCP   6     -45.041 -13.300  13.048  1.00660.00      POPC H
ATOM    726  H6S POPCP   6     -44.823 -12.740  11.445  1.00660.00      POPC H
ATOM    727  C27 POPCP   6     -44.028 -14.689  11.541  1.00660.00      POPC C
ATOM    728  H7R POPCP   6     -43.808 -15.471  12.299  1.00660.00      POPC H
ATOM    729  H7S POPCP   6     -43.301 -14.569  10.710  1.00660.00      POPC H
ATOM    730  C28 POPCP   6     -45.345 -15.280  11.093  1.00660.00      POPC C
ATOM    731  H8R POPCP   6     -45.007 -16.305  10.828  1.00660.00      POPC H
ATOM    732  H8S POPCP   6     -46.017 -15.263  11.978  1.00660.00      POPC H
ATOM    733  C29 POPCP   6     -46.043 -14.670   9.941  1.00660.00      POPC C
ATOM    734  H91 POPCP   6     -45.661 -14.989   8.960  1.00660.00      POPC H
ATOM    735 0C21 POPCP   6     -47.163 -13.939   9.981  1.00660.00      POPC C
ATOM    736 1H10 POPCP   6     -47.738 -13.963  10.919  1.00660.00      POPC H
ATOM    737 1C21 POPCP   6     -47.896 -13.455   8.758  1.00660.00      POPC C
ATOM    738  H11 POPCP   6     -47.946 -14.311   8.051  1.00660.00      POPC H
ATOM    739  H11 POPCP   6     -48.973 -13.221   8.900  1.00660.00      POPC H
ATOM    740 2C21 POPCP   6     -47.223 -12.220   8.107  1.00660.00      POPC C
ATOM    741  H12 POPCP   6     -46.117 -12.260   8.006  1.00660.00      POPC H
ATOM    742  H12 POPCP   6     -47.630 -11.970   7.104  1.00660.00      POPC H
ATOM    743 3C21 POPCP   6     -47.430 -11.015   8.984  1.00660.00      POPC C
ATOM    744  H13 POPCP   6     -46.804 -10.964   9.900  1.00660.00      POPC H
ATOM    745  H13 POPCP   6     -48.483 -10.934   9.329  1.00660.00      POPC H
ATOM    746 4C21 POPCP   6     -47.077  -9.782   8.289  1.00660.00      POPC C
ATOM    747  H14 POPCP   6     -46.021  -9.725   7.949  1.00660.00      POPC H
ATOM    748  H14 POPCP   6     -47.790  -9.604   7.455  1.00660.00      POPC H
ATOM    749 5C21 POPCP   6     -47.428  -8.543   9.200  1.00660.00      POPC C
ATOM    750  H15 POPCP   6     -48.518  -8.630   9.398  1.00660.00      POPC H
ATOM    751  H15 POPCP   6     -46.864  -8.652  10.150  1.00660.00      POPC H
ATOM    752 6C21 POPCP   6     -47.090  -7.200   8.540  1.00660.00      POPC C
ATOM    753  H16 POPCP   6     -46.014  -7.115   8.274  1.00660.00      POPC H
ATOM    754  H16 POPCP   6     -47.669  -7.134   7.594  1.00660.00      POPC H
ATOM    755 7C21 POPCP   6     -47.505  -5.995   9.394  1.00660.00      POPC C
ATOM    756  H17 POPCP   6     -47.547  -5.052   8.808  1.00660.00      POPC H
ATOM    757  H17 POPCP   6     -48.505  -6.166   9.847  1.00660.00      POPC H
ATOM    758 8C21 POPCP   6     -46.480  -5.724  10.527  1.00660.00      POPC C
ATOM    759  H18 POPCP   6     -46.717  -4.886  11.216  1.00660.00      POPC H
ATOM    760  H18 POPCP   6     -46.421  -6.610  11.194  1.00660.00      POPC H
ATOM    761  H18 POPCP   6     -45.498  -5.551  10.037  1.00660.00      POPC H
ATOM    762  C33 POPCP   6     -43.784  -2.364  15.542  1.00660.00      POPC C
ATOM    763  H3X POPCP   6     -44.113  -1.913  16.503  1.00660.00      POPC H
ATOM    764  H3Y POPCP   6     -43.087  -1.597  15.142  1.00660.00      POPC H
ATOM    765  C34 POPCP   6     -43.097  -3.740  15.597  1.00660.00      POPC C
ATOM    766  H4X POPCP   6     -43.778  -4.494  16.048  1.00660.00      POPC H
ATOM    767  H4Y POPCP   6     -42.166  -3.667  16.199  1.00660.00      POPC H
ATOM    768  C35 POPCP   6     -42.796  -4.280  14.221  1.00660.00      POPC C
ATOM    769  H5X POPCP   6     -42.159  -3.542  13.687  1.00660.00      POPC H
ATOM    770  H5Y POPCP   6     -43.695  -4.451  13.591  1.00660.00      POPC H
ATOM    771  C36 POPCP   6     -41.871  -5.529  14.243  1.00660.00      POPC C
ATOM    772  H6X POPCP   6     -41.064  -5.400  14.996  1.00660.00      POPC H
ATOM    773  H6Y POPCP   6     -42.475  -6.376  14.636  1.00660.00      POPC H
ATOM    774  C37 POPCP   6     -41.437  -5.979  12.850  1.00660.00      POPC C
ATOM    775  H7X POPCP   6     -40.746  -5.187  12.492  1.00660.00      POPC H
ATOM    776  H7Y POPCP   6     -40.939  -6.971  12.890  1.00660.00      POPC H
ATOM    777  C38 POPCP   6     -42.595  -5.957  11.807  1.00660.00      POPC C
ATOM    778  H8X POPCP   6     -43.541  -6.331  12.253  1.00660.00      POPC H
ATOM    779  H8Y POPCP   6     -42.891  -4.914  11.566  1.00660.00      POPC H
ATOM    780  C39 POPCP   6     -42.353  -6.553  10.435  1.00660.00      POPC C
ATOM    781  H9X POPCP   6     -42.993  -6.020   9.699  1.00660.00      POPC H
ATOM    782  H9Y POPCP   6     -41.335  -6.249  10.112  1.00660.00      POPC H
ATOM    783 0C31 POPCP   6     -42.619  -8.098  10.399  1.00660.00      POPC C
ATOM    784  H10 POPCP   6     -41.981  -8.546  11.191  1.00660.00      POPC H
ATOM    785  H10 POPCP   6     -43.632  -8.181  10.848  1.00660.00      POPC H
ATOM    786 1C31 POPCP   6     -42.647  -8.764   8.972  1.00660.00      POPC C
ATOM    787  H11 POPCP   6     -41.602  -8.788   8.597  1.00660.00      POPC H
ATOM    788  H11 POPCP   6     -43.327  -8.273   8.242  1.00660.00      POPC H
ATOM    789 2C31 POPCP   6     -43.186 -10.193   8.952  1.00660.00      POPC C
ATOM    790  H12 POPCP   6     -44.164 -10.240   9.477  1.00660.00      POPC H
ATOM    791  H12 POPCP   6     -42.514 -10.934   9.437  1.00660.00      POPC H
ATOM    792 3C31 POPCP   6     -43.569 -10.777   7.592  1.00660.00      POPC C
ATOM    793  H13 POPCP   6     -43.750 -11.872   7.648  1.00660.00      POPC H
ATOM    794  H13 POPCP   6     -44.453 -10.317   7.100  1.00660.00      POPC H
ATOM    795 4C31 POPCP   6     -42.321 -10.696   6.636  1.00660.00      POPC C
ATOM    796  H14 POPCP   6     -41.336 -10.679   7.150  1.00660.00      POPC H
ATOM    797  H14 POPCP   6     -42.479  -9.706   6.158  1.00660.00      POPC H
ATOM    798 5C31 POPCP   6     -42.288 -11.761   5.571  1.00660.00      POPC C
ATOM    799  H15 POPCP   6     -41.803 -11.363   4.653  1.00660.00      POPC H
ATOM    800  H15 POPCP   6     -43.289 -11.991   5.149  1.00660.00      POPC H
ATOM    801 6C31 POPCP   6     -41.600 -12.998   6.100  1.00660.00      POPC C
ATOM    802  H16 POPCP   6     -40.539 -12.829   6.382  1.00660.00      POPC H
ATOM    803  H16 POPCP   6     -42.068 -13.289   7.065  1.00660.00      POPC H
ATOM    804  H16 POPCP   6     -41.675 -13.899   5.454  1.00660.00      POPC H
ATOM    805  N   POPCP   7     -47.005  -3.457  19.729  1.00770.00      POPC N
ATOM    806  C11 POPCP   7     -47.807  -2.687  20.757  1.00770.00      POPC C
ATOM    807  C12 POPCP   7     -45.578  -3.612  20.211  1.00770.00      POPC C
ATOM    808  C13 POPCP   7     -47.544  -4.888  19.598  1.00770.00      POPC C
ATOM    809  C14 POPCP   7     -46.932  -2.750  18.471  1.00770.00      POPC C
ATOM    810 1H1  POPCP   7     -47.793  -3.303  21.644  1.00770.00      POPC H
ATOM    811 2H1  POPCP   7     -48.841  -2.753  20.451  1.00770.00      POPC H
ATOM    812 1H2  POPCP   7     -44.961  -4.310  19.664  1.00770.00      POPC H
ATOM    813 2H2  POPCP   7     -45.555  -3.805  21.274  1.00770.00      POPC H
ATOM    814 3H2  POPCP   7     -45.146  -2.626  20.124  1.00770.00      POPC H
ATOM    815 1H3  POPCP   7     -48.597  -4.867  19.358  1.00770.00      POPC H
ATOM    816 2H3  POPCP   7     -46.964  -5.422  18.859  1.00770.00      POPC H
ATOM    817 3H3  POPCP   7     -47.344  -5.502  20.463  1.00770.00      POPC H
ATOM    818 1H4  POPCP   7     -46.418  -1.809  18.599  1.00770.00      POPC H
ATOM    819 2H4  POPCP   7     -46.415  -3.309  17.704  1.00770.00      POPC H
ATOM    820 3H4  POPCP   7     -47.902  -2.534  18.048  1.00770.00      POPC H
ATOM    821  C15 POPCP   7     -47.465  -1.283  21.149  1.00770.00      POPC C
ATOM    822 1H5  POPCP   7     -46.442  -1.343  21.577  1.00770.00      POPC H
ATOM    823 2H5  POPCP   7     -48.233  -0.939  21.875  1.00770.00      POPC H
ATOM    824  P1  POPCP   7     -46.561   0.615  19.580  1.00770.00      POPC P
ATOM    825  O3  POPCP   7     -45.499  -0.303  19.107  1.00770.00      POPC O
ATOM    826  O4  POPCP   7     -46.167   1.460  20.736  1.00770.00      POPC O
ATOM    827  O1  POPCP   7     -47.696  -0.396  20.022  1.00770.00      POPC O
ATOM    828  O2  POPCP   7     -47.194   1.517  18.423  1.00770.00      POPC O
ATOM    829  C1  POPCP   7     -47.511   0.907  17.158  1.00770.00      POPC C
ATOM    830  HA  POPCP   7     -47.307  -0.185  17.171  1.00770.00      POPC H
ATOM    831  HB  POPCP   7     -48.589   1.031  16.921  1.00770.00      POPC H
ATOM    832  C2  POPCP   7     -46.595   1.493  16.135  1.00770.00      POPC C
ATOM    833  HS  POPCP   7     -46.736   2.595  16.091  1.00770.00      POPC H
ATOM    834  O21 POPCP   7     -47.041   0.876  14.876  1.00770.00      POPC O
ATOM    835  C21 POPCP   7     -47.686   1.673  14.069  1.00770.00      POPC C
ATOM    836  O22 POPCP   7     -48.226   2.716  14.360  1.00770.00      POPC O
ATOM    837  C22 POPCP   7     -47.646   1.037  12.698  1.00770.00      POPC C
ATOM    838  H2R POPCP   7     -46.748   0.451  12.406  1.00770.00      POPC H
ATOM    839  H2S POPCP   7     -48.550   0.396  12.620  1.00770.00      POPC H
ATOM    840  C3  POPCP   7     -45.087   1.164  16.350  1.00770.00      POPC C
ATOM    841  HX  POPCP   7     -45.084   0.053  16.353  1.00770.00      POPC H
ATOM    842  HY  POPCP   7     -44.825   1.463  17.387  1.00770.00      POPC H
ATOM    843  O31 POPCP   7     -44.128   1.717  15.409  1.00770.00      POPC O
ATOM    844  C31 POPCP   7     -43.693   2.916  15.678  1.00770.00      POPC C
ATOM    845  O32 POPCP   7     -43.885   3.514  16.716  1.00770.00      POPC O
ATOM    846  C32 POPCP   7     -42.624   3.385  14.662  1.00770.00      POPC C
ATOM    847  H2X POPCP   7     -42.650   4.492  14.575  1.00770.00      POPC H
ATOM    848  H2Y POPCP   7     -41.685   3.150  15.206  1.00770.00      POPC H
ATOM    849  C23 POPCP   7     -47.894   2.026  11.561  1.00770.00      POPC C
ATOM    850  H3R POPCP   7     -48.873   2.500  11.791  1.00770.00      POPC H
ATOM    851  H3S POPCP   7     -48.017   1.620  10.535  1.00770.00      POPC H
ATOM    852  C24 POPCP   7     -46.790   3.067  11.526  1.00770.00      POPC C
ATOM    853  H4R POPCP   7     -46.894   3.715  12.422  1.00770.00      POPC H
ATOM    854  H4S POPCP   7     -45.841   2.492  11.583  1.00770.00      POPC H
ATOM    855  C25 POPCP   7     -46.737   4.066  10.351  1.00770.00      POPC C
ATOM    856  H5R POPCP   7     -47.578   4.791  10.392  1.00770.00      POPC H
ATOM    857  H5S POPCP   7     -46.741   3.594   9.345  1.00770.00      POPC H
ATOM    858  C26 POPCP   7     -45.450   4.911  10.459  1.00770.00      POPC C
ATOM    859  H6R POPCP   7     -45.705   5.839   9.904  1.00770.00      POPC H
ATOM    860  H6S POPCP   7     -45.300   5.190  11.524  1.00770.00      POPC H
ATOM    861  C27 POPCP   7     -44.183   4.369   9.936  1.00770.00      POPC C
ATOM    862  H7R POPCP   7     -44.425   3.775   9.029  1.00770.00      POPC H
ATOM    863  H7S POPCP   7     -43.793   3.592  10.627  1.00770.00      POPC H
ATOM    864  C28 POPCP   7     -43.137   5.384   9.639  1.00770.00      POPC C
ATOM    865  H8R POPCP   7     -43.215   6.277  10.295  1.00770.00      POPC H
ATOM    866  H8S POPCP   7     -42.185   4.851   9.846  1.00770.00      POPC H
ATOM    867  C29 POPCP   7     -43.187   5.892   8.260  1.00770.00      POPC C
ATOM    868  H91 POPCP   7     -44.198   6.133   7.899  1.00770.00      POPC H
ATOM    869 0C21 POPCP   7     -42.110   6.176   7.471  1.00770.00      POPC C
ATOM    870 1H10 POPCP   7     -41.139   6.017   7.963  1.00770.00      POPC H
ATOM    871 1C21 POPCP   7     -42.421   6.819   6.191  1.00770.00      POPC C
ATOM    872  H11 POPCP   7     -42.511   7.909   6.388  1.00770.00      POPC H
ATOM    873  H11 POPCP   7     -41.678   6.591   5.398  1.00770.00      POPC H
ATOM    874 2C21 POPCP   7     -43.727   6.498   5.363  1.00770.00      POPC C
ATOM    875  H12 POPCP   7     -43.714   5.438   5.033  1.00770.00      POPC H
ATOM    876  H12 POPCP   7     -44.579   6.739   6.035  1.00770.00      POPC H
ATOM    877 3C21 POPCP   7     -43.869   7.197   4.018  1.00770.00      POPC C
ATOM    878  H13 POPCP   7     -44.794   6.895   3.480  1.00770.00      POPC H
ATOM    879  H13 POPCP   7     -43.081   6.802   3.342  1.00770.00      POPC H
ATOM    880 4C21 POPCP   7     -43.813   8.783   4.022  1.00770.00      POPC C
ATOM    881  H14 POPCP   7     -42.844   9.104   4.461  1.00770.00      POPC H
ATOM    882  H14 POPCP   7     -43.787   9.137   2.970  1.00770.00      POPC H
ATOM    883 5C21 POPCP   7     -45.015   9.374   4.744  1.00770.00      POPC C
ATOM    884  H15 POPCP   7     -45.954   8.831   4.503  1.00770.00      POPC H
ATOM    885  H15 POPCP   7     -44.839   9.143   5.816  1.00770.00      POPC H
ATOM    886 6C21 POPCP   7     -45.323  10.840   4.510  1.00770.00      POPC C
ATOM    887  H16 POPCP   7     -45.958  11.216   5.341  1.00770.00      POPC H
ATOM    888  H16 POPCP   7     -44.363  11.364   4.706  1.00770.00      POPC H
ATOM    889 7C21 POPCP   7     -45.901  11.292   3.172  1.00770.00      POPC C
ATOM    890  H17 POPCP   7     -45.807  12.395   3.077  1.00770.00      POPC H
ATOM    891  H17 POPCP   7     -45.236  10.899   2.374  1.00770.00      POPC H
ATOM    892 8C21 POPCP   7     -47.275  10.937   2.659  1.00770.00      POPC C
ATOM    893  H18 POPCP   7     -47.280   9.851   2.426  1.00770.00      POPC H
ATOM    894  H18 POPCP   7     -48.017  11.091   3.471  1.00770.00      POPC H
ATOM    895  H18 POPCP   7     -47.699  11.420   1.752  1.00770.00      POPC H
ATOM    896  C33 POPCP   7     -42.697   2.711  13.230  1.00770.00      POPC C
ATOM    897  H3X POPCP   7     -42.290   3.498  12.561  1.00770.00      POPC H
ATOM    898  H3Y POPCP   7     -43.745   2.583  12.883  1.00770.00      POPC H
ATOM    899  C34 POPCP   7     -41.885   1.399  13.078  1.00770.00      POPC C
ATOM    900  H4X POPCP   7     -42.114   0.604  13.819  1.00770.00      POPC H
ATOM    901  H4Y POPCP   7     -40.807   1.586  13.276  1.00770.00      POPC H
ATOM    902  C35 POPCP   7     -42.112   0.650  11.682  1.00770.00      POPC C
ATOM    903  H5X POPCP   7     -41.358  -0.156  11.554  1.00770.00      POPC H
ATOM    904  H5Y POPCP   7     -41.975   1.413  10.886  1.00770.00      POPC H
ATOM    905  C36 POPCP   7     -43.446  -0.128  11.476  1.00770.00      POPC C
ATOM    906  H6X POPCP   7     -43.676  -0.697  12.402  1.00770.00      POPC H
ATOM    907  H6Y POPCP   7     -44.371   0.482  11.392  1.00770.00      POPC H
ATOM    908  C37 POPCP   7     -43.520  -0.965  10.123  1.00770.00      POPC C
ATOM    909  H7X POPCP   7     -43.335  -0.294   9.257  1.00770.00      POPC H
ATOM    910  H7Y POPCP   7     -42.701  -1.709  10.221  1.00770.00      POPC H
ATOM    911  C38 POPCP   7     -44.938  -1.614   9.965  1.00770.00      POPC C
ATOM    912  H8X POPCP   7     -45.209  -2.007  10.968  1.00770.00      POPC H
ATOM    913  H8Y POPCP   7     -45.677  -0.861   9.619  1.00770.00      POPC H
ATOM    914  C39 POPCP   7     -44.961  -2.770   8.893  1.00770.00      POPC C
ATOM    915  H9X POPCP   7     -44.069  -3.370   9.176  1.00770.00      POPC H
ATOM    916  H9Y POPCP   7     -45.910  -3.326   9.049  1.00770.00      POPC H
ATOM    917 0C31 POPCP   7     -44.807  -2.269   7.417  1.00770.00      POPC C
ATOM    918  H10 POPCP   7     -45.530  -1.436   7.284  1.00770.00      POPC H
ATOM    919  H10 POPCP   7     -43.850  -1.734   7.235  1.00770.00      POPC H
ATOM    920 1C31 POPCP   7     -44.948  -3.213   6.295  1.00770.00      POPC C
ATOM    921  H11 POPCP   7     -44.797  -2.733   5.304  1.00770.00      POPC H
ATOM    922  H11 POPCP   7     -46.005  -3.556   6.314  1.00770.00      POPC H
ATOM    923 2C31 POPCP   7     -43.976  -4.357   6.684  1.00770.00      POPC C
ATOM    924  H12 POPCP   7     -44.213  -4.720   7.706  1.00770.00      POPC H
ATOM    925  H12 POPCP   7     -42.948  -3.950   6.791  1.00770.00      POPC H
ATOM    926 3C31 POPCP   7     -43.967  -5.624   5.751  1.00770.00      POPC C
ATOM    927  H13 POPCP   7     -43.593  -6.375   6.480  1.00770.00      POPC H
ATOM    928  H13 POPCP   7     -44.969  -5.976   5.423  1.00770.00      POPC H
ATOM    929 4C31 POPCP   7     -42.949  -5.478   4.664  1.00770.00      POPC C
ATOM    930  H14 POPCP   7     -41.985  -5.027   4.980  1.00770.00      POPC H
ATOM    931  H14 POPCP   7     -43.364  -4.776   3.910  1.00770.00      POPC H
ATOM    932 5C31 POPCP   7     -42.730  -6.768   3.849  1.00770.00      POPC C
ATOM    933  H15 POPCP   7     -43.593  -6.820   3.152  1.00770.00      POPC H
ATOM    934  H15 POPCP   7     -42.684  -7.622   4.558  1.00770.00      POPC H
ATOM    935 6C31 POPCP   7     -41.460  -6.905   3.001  1.00770.00      POPC C
ATOM    936  H16 POPCP   7     -40.568  -6.763   3.647  1.00770.00      POPC H
ATOM    937  H16 POPCP   7     -41.501  -7.829   2.385  1.00770.00      POPC H
ATOM    938  H16 POPCP   7     -41.371  -6.038   2.313  1.00770.00      POPC H
ATOM    939  N   POPCP   8     -46.545   4.972  19.311  1.00880.00      POPC N
ATOM    940  C11 POPCP   8     -46.378   6.493  19.334  1.00880.00      POPC C
ATOM    941  C12 POPCP   8     -46.360   4.475  17.920  1.00880.00      POPC C
ATOM    942  C13 POPCP   8     -45.576   4.339  20.147  1.00880.00      POPC C
ATOM    943  C14 POPCP   8     -47.942   4.561  19.773  1.00880.00      POPC C
ATOM    944 1H1  POPCP   8     -47.116   6.982  18.716  1.00880.00      POPC H
ATOM    945 2H1  POPCP   8     -45.455   6.716  18.819  1.00880.00      POPC H
ATOM    946 1H2  POPCP   8     -45.333   4.405  17.594  1.00880.00      POPC H
ATOM    947 2H2  POPCP   8     -46.822   4.962  17.074  1.00880.00      POPC H
ATOM    948 3H2  POPCP   8     -46.659   3.437  17.914  1.00880.00      POPC H
ATOM    949 1H3  POPCP   8     -44.539   4.527  19.909  1.00880.00      POPC H
ATOM    950 2H3  POPCP   8     -45.678   4.610  21.188  1.00880.00      POPC H
ATOM    951 3H3  POPCP   8     -45.668   3.264  20.198  1.00880.00      POPC H
ATOM    952 1H4  POPCP   8     -48.126   3.506  19.632  1.00880.00      POPC H
ATOM    953 2H4  POPCP   8     -48.105   4.818  20.810  1.00880.00      POPC H
ATOM    954 3H4  POPCP   8     -48.734   5.038  19.216  1.00880.00      POPC H
ATOM    955  C15 POPCP   8     -46.521   7.242  20.701  1.00880.00      POPC C
ATOM    956 1H5  POPCP   8     -45.558   6.852  21.094  1.00880.00      POPC H
ATOM    957 2H5  POPCP   8     -47.372   6.830  21.285  1.00880.00      POPC H
ATOM    958  P1  POPCP   8     -45.323   9.445  19.849  1.00880.00      POPC P
ATOM    959  O3  POPCP   8     -44.335   8.522  19.285  1.00880.00      POPC O
ATOM    960  O4  POPCP   8     -44.853  10.601  20.723  1.00880.00      POPC O
ATOM    961  O1  POPCP   8     -46.480   8.633  20.518  1.00880.00      POPC O
ATOM    962  O2  POPCP   8     -46.141  10.084  18.674  1.00880.00      POPC O
ATOM    963  C1  POPCP   8     -46.680   9.375  17.589  1.00880.00      POPC C
ATOM    964  HA  POPCP   8     -46.413   8.299  17.663  1.00880.00      POPC H
ATOM    965  HB  POPCP   8     -47.783   9.361  17.721  1.00880.00      POPC H
ATOM    966  C2  POPCP   8     -46.364   9.833  16.182  1.00880.00      POPC C
ATOM    967  HS  POPCP   8     -47.136   9.448  15.483  1.00880.00      POPC H
ATOM    968  O21 POPCP   8     -45.078   9.331  15.739  1.00880.00      POPC O
ATOM    969  C21 POPCP   8     -44.958   8.027  15.749  1.00880.00      POPC C
ATOM    970  O22 POPCP   8     -45.885   7.211  15.809  1.00880.00      POPC O
ATOM    971  C22 POPCP   8     -43.510   7.621  15.634  1.00880.00      POPC C
ATOM    972  H2R POPCP   8     -42.936   7.751  16.576  1.00880.00      POPC H
ATOM    973  H2S POPCP   8     -43.489   6.523  15.468  1.00880.00      POPC H
ATOM    974  C3  POPCP   8     -46.345  11.405  16.018  1.00880.00      POPC C
ATOM    975  HX  POPCP   8     -45.793  11.884  16.855  1.00880.00      POPC H
ATOM    976  HY  POPCP   8     -47.333  11.807  16.328  1.00880.00      POPC H
ATOM    977  O31 POPCP   8     -46.000  11.880  14.697  1.00880.00      POPC O
ATOM    978  C31 POPCP   8     -45.153  12.941  14.643  1.00880.00      POPC C
ATOM    979  O32 POPCP   8     -44.807  13.607  15.577  1.00880.00      POPC O
ATOM    980  C32 POPCP   8     -44.585  13.207  13.220  1.00880.00      POPC C
ATOM    981  H2X POPCP   8     -43.773  12.455  13.126  1.00880.00      POPC H
ATOM    982  H2Y POPCP   8     -45.352  12.874  12.488  1.00880.00      POPC H
ATOM    983  C23 POPCP   8     -42.593   8.424  14.583  1.00880.00      POPC C
ATOM    984  H3R POPCP   8     -41.559   8.039  14.712  1.00880.00      POPC H
ATOM    985  H3S POPCP   8     -42.492   9.476  14.928  1.00880.00      POPC H
ATOM    986  C24 POPCP   8     -43.051   8.406  13.122  1.00880.00      POPC C
ATOM    987  H4R POPCP   8     -43.175   7.340  12.836  1.00880.00      POPC H
ATOM    988  H4S POPCP   8     -44.018   8.939  12.997  1.00880.00      POPC H
ATOM    989  C25 POPCP   8     -42.074   9.062  12.130  1.00880.00      POPC C
ATOM    990  H5R POPCP   8     -41.122   8.495  12.052  1.00880.00      POPC H
ATOM    991  H5S POPCP   8     -41.812  10.037  12.594  1.00880.00      POPC H
ATOM    992  C26 POPCP   8     -42.700   9.200  10.768  1.00880.00      POPC C
ATOM    993  H6R POPCP   8     -43.124   8.220  10.464  1.00880.00      POPC H
ATOM    994  H6S POPCP   8     -43.540   9.927  10.795  1.00880.00      POPC H
ATOM    995  C27 POPCP   8     -41.764   9.701   9.671  1.00880.00      POPC C
ATOM    996  H7R POPCP   8     -41.040   8.900   9.411  1.00880.00      POPC H
ATOM    997  H7S POPCP   8     -41.091  10.426  10.176  1.00880.00      POPC H
ATOM    998  C28 POPCP   8     -42.404  10.240   8.432  1.00880.00      POPC C
ATOM    999  H8R POPCP   8     -41.645  10.407   7.637  1.00880.00      POPC H
ATOM   1000  H8S POPCP   8     -43.057   9.445   8.014  1.00880.00      POPC H
ATOM   1001  C29 POPCP   8     -43.194  11.500   8.608  1.00880.00      POPC C
ATOM   1002  H91 POPCP   8     -42.548  12.283   9.031  1.00880.00      POPC H
ATOM   1003 0C21 POPCP   8     -44.462  11.797   8.257  1.00880.00      POPC C
ATOM   1004 1H10 POPCP   8     -45.019  11.002   7.739  1.00880.00      POPC H
ATOM   1005 1C21 POPCP   8     -45.139  13.104   8.528  1.00880.00      POPC C
ATOM   1006  H11 POPCP   8     -44.344  13.710   9.014  1.00880.00      POPC H
ATOM   1007  H11 POPCP   8     -45.306  13.645   7.572  1.00880.00      POPC H
ATOM   1008 2C21 POPCP   8     -46.502  12.943   9.260  1.00880.00      POPC C
ATOM   1009  H12 POPCP   8     -47.203  12.349   8.635  1.00880.00      POPC H
ATOM   1010  H12 POPCP   8     -46.320  12.246  10.107  1.00880.00      POPC H
ATOM   1011 3C21 POPCP   8     -47.109  14.289   9.531  1.00880.00      POPC C
ATOM   1012  H13 POPCP   8     -47.454  14.747   8.579  1.00880.00      POPC H
ATOM   1013  H13 POPCP   8     -46.352  14.905  10.063  1.00880.00      POPC H
ATOM   1014 4C21 POPCP   8     -48.313  14.078  10.455  1.00880.00      POPC C
ATOM   1015  H14 POPCP   8     -48.980  14.966  10.413  1.00880.00      POPC H
ATOM   1016  H14 POPCP   8     -48.884  13.195  10.097  1.00880.00      POPC H
ATOM   1017 5C21 POPCP   8     -48.020  13.829  11.916  1.00880.00      POPC C
ATOM   1018  H15 POPCP   8     -47.495  12.850  11.882  1.00880.00      POPC H
ATOM   1019  H15 POPCP   8     -47.366  14.595  12.384  1.00880.00      POPC H
ATOM   1020 6C21 POPCP   8     -49.346  13.766  12.751  1.00880.00      POPC C
ATOM   1021  H16 POPCP   8     -49.952  14.693  12.668  1.00880.00      POPC H
ATOM   1022  H16 POPCP   8     -50.001  12.955  12.367  1.00880.00      POPC H
ATOM   1023 7C21 POPCP   8     -49.315  13.266  14.199  1.00880.00      POPC C
ATOM   1024  H17 POPCP   8     -49.256  12.159  14.128  1.00880.00      POPC H
ATOM   1025  H17 POPCP   8     -48.454  13.699  14.753  1.00880.00      POPC H
ATOM   1026 8C21 POPCP   8     -50.656  13.651  14.839  1.00880.00      POPC C
ATOM   1027  H18 POPCP   8     -50.835  13.125  15.801  1.00880.00      POPC H
ATOM   1028  H18 POPCP   8     -50.763  14.740  15.030  1.00880.00      POPC H
ATOM   1029  H18 POPCP   8     -51.525  13.297  14.245  1.00880.00      POPC H
ATOM   1030  C33 POPCP   8     -43.921  14.555  13.070  1.00880.00      POPC C
ATOM   1031  H3X POPCP   8     -43.418  14.857  14.014  1.00880.00      POPC H
ATOM   1032  H3Y POPCP   8     -44.711  15.261  12.735  1.00880.00      POPC H
ATOM   1033  C34 POPCP   8     -42.843  14.446  11.993  1.00880.00      POPC C
ATOM   1034  H4X POPCP   8     -42.598  15.471  11.641  1.00880.00      POPC H
ATOM   1035  H4Y POPCP   8     -43.344  13.858  11.194  1.00880.00      POPC H
ATOM   1036  C35 POPCP   8     -41.575  13.604  12.470  1.00880.00      POPC C
ATOM   1037  H5X POPCP   8     -41.761  12.555  12.785  1.00880.00      POPC H
ATOM   1038  H5Y POPCP   8     -41.204  14.280  13.270  1.00880.00      POPC H
ATOM   1039  C36 POPCP   8     -40.611  13.611  11.316  1.00880.00      POPC C
ATOM   1040  H6X POPCP   8     -40.931  13.029  10.426  1.00880.00      POPC H
ATOM   1041  H6Y POPCP   8     -40.520  14.695  11.090  1.00880.00      POPC H
ATOM   1042  C37 POPCP   8     -39.310  13.120  11.793  1.00880.00      POPC C
ATOM   1043  H7X POPCP   8     -38.955  13.742  12.643  1.00880.00      POPC H
ATOM   1044  H7Y POPCP   8     -39.389  12.163  12.353  1.00880.00      POPC H
ATOM   1045  C38 POPCP   8     -38.218  13.281  10.728  1.00880.00      POPC C
ATOM   1046  H8X POPCP   8     -38.164  14.321  10.341  1.00880.00      POPC H
ATOM   1047  H8Y POPCP   8     -37.261  13.246  11.291  1.00880.00      POPC H
ATOM   1048  C39 POPCP   8     -38.169  12.142   9.644  1.00880.00      POPC C
ATOM   1049  H9X POPCP   8     -38.342  11.189  10.189  1.00880.00      POPC H
ATOM   1050  H9Y POPCP   8     -38.998  12.190   8.906  1.00880.00      POPC H
ATOM   1051 0C31 POPCP   8     -37.012  12.310   8.636  1.00880.00      POPC C
ATOM   1052  H10 POPCP   8     -37.165  13.348   8.269  1.00880.00      POPC H
ATOM   1053  H10 POPCP   8     -36.085  12.139   9.224  1.00880.00      POPC H
ATOM   1054 1C31 POPCP   8     -37.153  11.393   7.392  1.00880.00      POPC C
ATOM   1055  H11 POPCP   8     -36.411  11.673   6.614  1.00880.00      POPC H
ATOM   1056  H11 POPCP   8     -38.194  11.550   7.037  1.00880.00      POPC H
ATOM   1057 2C31 POPCP   8     -37.075   9.865   7.608  1.00880.00      POPC C
ATOM   1058  H12 POPCP   8     -37.855   9.576   8.345  1.00880.00      POPC H
ATOM   1059  H12 POPCP   8     -36.109   9.604   8.091  1.00880.00      POPC H
ATOM   1060 3C31 POPCP   8     -37.169   8.922   6.382  1.00880.00      POPC C
ATOM   1061  H13 POPCP   8     -38.266   8.897   6.204  1.00880.00      POPC H
ATOM   1062  H13 POPCP   8     -36.482   9.396   5.649  1.00880.00      POPC H
ATOM   1063 4C31 POPCP   8     -36.838   7.509   6.673  1.00880.00      POPC C
ATOM   1064  H14 POPCP   8     -35.979   7.224   7.317  1.00880.00      POPC H
ATOM   1065  H14 POPCP   8     -36.498   7.069   5.712  1.00880.00      POPC H
ATOM   1066 5C31 POPCP   8     -38.075   6.774   7.171  1.00880.00      POPC C
ATOM   1067  H15 POPCP   8     -38.930   7.001   6.498  1.00880.00      POPC H
ATOM   1068  H15 POPCP   8     -38.399   7.054   8.196  1.00880.00      POPC H
ATOM   1069 6C31 POPCP   8     -37.823   5.324   7.200  1.00880.00      POPC C
ATOM   1070  H16 POPCP   8     -37.483   5.040   6.181  1.00880.00      POPC H
ATOM   1071  H16 POPCP   8     -36.968   4.953   7.805  1.00880.00      POPC H
ATOM   1072  H16 POPCP   8     -38.624   4.585   7.414  1.00880.00      POPC H
ATOM   1073  N   POPCP   9     -48.052  12.398  20.860  1.00990.00      POPC N
ATOM   1074  C11 POPCP   9     -48.015  12.330  19.316  1.00990.00      POPC C
ATOM   1075  C12 POPCP   9     -49.129  13.342  21.267  1.00990.00      POPC C
ATOM   1076  C13 POPCP   9     -48.275  10.966  21.544  1.00990.00      POPC C
ATOM   1077  C14 POPCP   9     -46.827  12.985  21.494  1.00990.00      POPC C
ATOM   1078 1H1  POPCP   9     -48.678  11.607  18.864  1.00990.00      POPC H
ATOM   1079 2H1  POPCP   9     -46.997  12.026  19.123  1.00990.00      POPC H
ATOM   1080 1H2  POPCP   9     -50.037  13.085  20.742  1.00990.00      POPC H
ATOM   1081 2H2  POPCP   9     -48.823  14.282  20.831  1.00990.00      POPC H
ATOM   1082 3H2  POPCP   9     -49.342  13.337  22.326  1.00990.00      POPC H
ATOM   1083 1H3  POPCP   9     -49.188  10.536  21.160  1.00990.00      POPC H
ATOM   1084 2H3  POPCP   9     -47.380  10.438  21.248  1.00990.00      POPC H
ATOM   1085 3H3  POPCP   9     -48.357  10.981  22.620  1.00990.00      POPC H
ATOM   1086 1H4  POPCP   9     -47.027  13.061  22.553  1.00990.00      POPC H
ATOM   1087 2H4  POPCP   9     -45.881  12.529  21.244  1.00990.00      POPC H
ATOM   1088 3H4  POPCP   9     -46.683  14.010  21.186  1.00990.00      POPC H
ATOM   1089  C15 POPCP   9     -48.082  13.660  18.515  1.00990.00      POPC C
ATOM   1090 1H5  POPCP   9     -49.013  14.187  18.813  1.00990.00      POPC H
ATOM   1091 2H5  POPCP   9     -48.169  13.487  17.421  1.00990.00      POPC H
ATOM   1092  P1  POPCP   9     -46.923  15.805  19.542  1.00990.00      POPC P
ATOM   1093  O3  POPCP   9     -45.852  15.747  20.611  1.00990.00      POPC O
ATOM   1094  O4  POPCP   9     -48.309  16.064  19.977  1.00990.00      POPC O
ATOM   1095  O1  POPCP   9     -46.886  14.430  18.701  1.00990.00      POPC O
ATOM   1096  O2  POPCP   9     -46.518  16.882  18.488  1.00990.00      POPC O
ATOM   1097  C1  POPCP   9     -47.518  17.153  17.522  1.00990.00      POPC C
ATOM   1098  HA  POPCP   9     -48.015  16.247  17.112  1.00990.00      POPC H
ATOM   1099  HB  POPCP   9     -48.270  17.894  17.868  1.00990.00      POPC H
ATOM   1100  C2  POPCP   9     -46.874  17.726  16.228  1.00990.00      POPC C
ATOM   1101  HS  POPCP   9     -46.156  18.501  16.572  1.00990.00      POPC H
ATOM   1102  O21 POPCP   9     -47.948  18.317  15.471  1.00990.00      POPC O
ATOM   1103  C21 POPCP   9     -47.771  19.607  15.043  1.00990.00      POPC C
ATOM   1104  O22 POPCP   9     -46.778  20.253  15.256  1.00990.00      POPC O
ATOM   1105  C22 POPCP   9     -49.136  20.013  14.505  1.00990.00      POPC C
ATOM   1106  H2R POPCP   9     -49.463  19.219  13.800  1.00990.00      POPC H
ATOM   1107  H2S POPCP   9     -49.804  19.996  15.393  1.00990.00      POPC H
ATOM   1108  C3  POPCP   9     -46.288  16.659  15.232  1.00990.00      POPC C
ATOM   1109  HX  POPCP   9     -47.067  16.090  14.680  1.00990.00      POPC H
ATOM   1110  HY  POPCP   9     -45.733  15.902  15.827  1.00990.00      POPC H
ATOM   1111  O31 POPCP   9     -45.437  17.355  14.266  1.00990.00      POPC O
ATOM   1112  C31 POPCP   9     -44.278  17.721  14.707  1.00990.00      POPC C
ATOM   1113  O32 POPCP   9     -43.730  17.577  15.793  1.00990.00      POPC O
ATOM   1114  C32 POPCP   9     -43.585  18.288  13.449  1.00990.00      POPC C
ATOM   1115  H2X POPCP   9     -43.977  17.815  12.523  1.00990.00      POPC H
ATOM   1116  H2Y POPCP   9     -43.936  19.340  13.369  1.00990.00      POPC H
ATOM   1117  C23 POPCP   9     -49.186  21.329  13.680  1.00990.00      POPC C
ATOM   1118  H3R POPCP   9     -48.727  22.131  14.297  1.00990.00      POPC H
ATOM   1119  H3S POPCP   9     -50.226  21.656  13.467  1.00990.00      POPC H
ATOM   1120  C24 POPCP   9     -48.382  21.315  12.367  1.00990.00      POPC C
ATOM   1121  H4R POPCP   9     -48.367  22.292  11.837  1.00990.00      POPC H
ATOM   1122  H4S POPCP   9     -47.326  20.975  12.428  1.00990.00      POPC H
ATOM   1123  C25 POPCP   9     -48.976  20.258  11.367  1.00990.00      POPC C
ATOM   1124  H5R POPCP   9     -50.083  20.338  11.408  1.00990.00      POPC H
ATOM   1125  H5S POPCP   9     -48.740  19.183  11.516  1.00990.00      POPC H
ATOM   1126  C26 POPCP   9     -48.554  20.475   9.886  1.00990.00      POPC C
ATOM   1127  H6R POPCP   9     -49.101  19.701   9.306  1.00990.00      POPC H
ATOM   1128  H6S POPCP   9     -48.874  21.478   9.531  1.00990.00      POPC H
ATOM   1129  C27 POPCP   9     -47.017  20.385   9.648  1.00990.00      POPC C
ATOM   1130  H7R POPCP   9     -46.380  20.971  10.343  1.00990.00      POPC H
ATOM   1131  H7S POPCP   9     -46.832  20.640   8.582  1.00990.00      POPC H
ATOM   1132  C28 POPCP   9     -46.500  18.891   9.782  1.00990.00      POPC C
ATOM   1133  H8R POPCP   9     -46.893  18.638  10.790  1.00990.00      POPC H
ATOM   1134  H8S POPCP   9     -47.071  18.242   9.085  1.00990.00      POPC H
ATOM   1135  C29 POPCP   9     -45.043  18.800   9.529  1.00990.00      POPC C
ATOM   1136  H91 POPCP   9     -44.366  19.538   9.985  1.00990.00      POPC H
ATOM   1137 0C21 POPCP   9     -44.410  17.718   8.929  1.00990.00      POPC C
ATOM   1138 1H10 POPCP   9     -45.029  16.873   8.593  1.00990.00      POPC H
ATOM   1139 1C21 POPCP   9     -42.921  17.539   8.753  1.00990.00      POPC C
ATOM   1140  H11 POPCP   9     -42.421  18.342   9.336  1.00990.00      POPC H
ATOM   1141  H11 POPCP   9     -42.626  16.547   9.156  1.00990.00      POPC H
ATOM   1142 2C21 POPCP   9     -42.397  17.750   7.359  1.00990.00      POPC C
ATOM   1143  H12 POPCP   9     -42.917  17.087   6.635  1.00990.00      POPC H
ATOM   1144  H12 POPCP   9     -42.543  18.800   7.028  1.00990.00      POPC H
ATOM   1145 3C21 POPCP   9     -40.868  17.476   7.312  1.00990.00      POPC C
ATOM   1146  H13 POPCP   9     -40.447  18.187   8.055  1.00990.00      POPC H
ATOM   1147  H13 POPCP   9     -40.541  17.723   6.280  1.00990.00      POPC H
ATOM   1148 4C21 POPCP   9     -40.450  15.976   7.526  1.00990.00      POPC C
ATOM   1149  H14 POPCP   9     -39.382  15.861   7.241  1.00990.00      POPC H
ATOM   1150  H14 POPCP   9     -40.503  15.759   8.615  1.00990.00      POPC H
ATOM   1151 5C21 POPCP   9     -41.447  14.928   6.909  1.00990.00      POPC C
ATOM   1152  H15 POPCP   9     -42.351  14.923   7.555  1.00990.00      POPC H
ATOM   1153  H15 POPCP   9     -41.772  15.447   5.982  1.00990.00      POPC H
ATOM   1154 6C21 POPCP   9     -40.810  13.587   6.527  1.00990.00      POPC C
ATOM   1155  H16 POPCP   9     -39.750  13.788   6.265  1.00990.00      POPC H
ATOM   1156  H16 POPCP   9     -40.665  12.859   7.354  1.00990.00      POPC H
ATOM   1157 7C21 POPCP   9     -41.454  12.923   5.325  1.00990.00      POPC C
ATOM   1158  H17 POPCP   9     -42.533  12.841   5.578  1.00990.00      POPC H
ATOM   1159  H17 POPCP   9     -41.325  13.667   4.509  1.00990.00      POPC H
ATOM   1160 8C21 POPCP   9     -40.851  11.586   4.968  1.00990.00      POPC C
ATOM   1161  H18 POPCP   9     -39.753  11.757   4.972  1.00990.00      POPC H
ATOM   1162  H18 POPCP   9     -41.010  10.868   5.801  1.00990.00      POPC H
ATOM   1163  H18 POPCP   9     -41.143  11.241   3.953  1.00990.00      POPC H
ATOM   1164  C33 POPCP   9     -42.081  18.187  13.435  1.00990.00      POPC C
ATOM   1165  H3X POPCP   9     -41.753  17.129  13.529  1.00990.00      POPC H
ATOM   1166  H3Y POPCP   9     -41.741  18.640  14.391  1.00990.00      POPC H
ATOM   1167  C34 POPCP   9     -41.428  18.923  12.241  1.00990.00      POPC C
ATOM   1168  H4X POPCP   9     -41.647  20.010  12.170  1.00990.00      POPC H
ATOM   1169  H4Y POPCP   9     -41.921  18.438  11.372  1.00990.00      POPC H
ATOM   1170  C35 POPCP   9     -39.938  18.762  12.022  1.00990.00      POPC C
ATOM   1171  H5X POPCP   9     -39.517  18.951  13.033  1.00990.00      POPC H
ATOM   1172  H5Y POPCP   9     -39.569  19.577  11.364  1.00990.00      POPC H
ATOM   1173  C36 POPCP   9     -39.557  17.451  11.467  1.00990.00      POPC C
ATOM   1174  H6X POPCP   9     -40.163  16.648  11.938  1.00990.00      POPC H
ATOM   1175  H6Y POPCP   9     -39.728  17.348  10.374  1.00990.00      POPC H
ATOM   1176  C37 POPCP   9     -38.162  17.143  11.899  1.00990.00      POPC C
ATOM   1177  H7X POPCP   9     -38.120  17.378  12.984  1.00990.00      POPC H
ATOM   1178  H7Y POPCP   9     -38.084  16.037  11.838  1.00990.00      POPC H
ATOM   1179  C38 POPCP   9     -37.102  17.883  11.052  1.00990.00      POPC C
ATOM   1180  H8X POPCP   9     -37.166  18.985  11.183  1.00990.00      POPC H
ATOM   1181  H8Y POPCP   9     -36.120  17.606  11.492  1.00990.00      POPC H
ATOM   1182  C39 POPCP   9     -37.064  17.514   9.564  1.00990.00      POPC C
ATOM   1183  H9X POPCP   9     -36.722  16.459   9.618  1.00990.00      POPC H
ATOM   1184  H9Y POPCP   9     -38.097  17.652   9.180  1.00990.00      POPC H
ATOM   1185 0C31 POPCP   9     -36.010  18.374   8.821  1.00990.00      POPC C
ATOM   1186  H10 POPCP   9     -36.505  19.367   8.763  1.00990.00      POPC H
ATOM   1187  H10 POPCP   9     -35.075  18.421   9.421  1.00990.00      POPC H
ATOM   1188 1C31 POPCP   9     -35.554  17.877   7.452  1.00990.00      POPC C
ATOM   1189  H11 POPCP   9     -36.486  17.625   6.903  1.00990.00      POPC H
ATOM   1190  H11 POPCP   9     -34.998  16.917   7.493  1.00990.00      POPC H
ATOM   1191 2C31 POPCP   9     -34.735  18.904   6.663  1.00990.00      POPC C
ATOM   1192  H12 POPCP   9     -33.709  18.961   7.086  1.00990.00      POPC H
ATOM   1193  H12 POPCP   9     -35.295  19.850   6.825  1.00990.00      POPC H
ATOM   1194 3C31 POPCP   9     -34.545  18.523   5.225  1.00990.00      POPC C
ATOM   1195  H13 POPCP   9     -33.860  17.654   5.330  1.00990.00      POPC H
ATOM   1196  H13 POPCP   9     -35.543  18.333   4.774  1.00990.00      POPC H
ATOM   1197 4C31 POPCP   9     -33.858  19.667   4.536  1.00990.00      POPC C
ATOM   1198  H14 POPCP   9     -32.833  19.802   4.943  1.00990.00      POPC H
ATOM   1199  H14 POPCP   9     -34.376  20.607   4.824  1.00990.00      POPC H
ATOM   1200 5C31 POPCP   9     -33.760  19.369   3.060  1.00990.00      POPC C
ATOM   1201  H15 POPCP   9     -33.333  20.252   2.538  1.00990.00      POPC H
ATOM   1202  H15 POPCP   9     -34.793  19.157   2.712  1.00990.00      POPC H
ATOM   1203 6C31 POPCP   9     -32.948  18.141   2.669  1.00990.00      POPC C
ATOM   1204  H16 POPCP   9     -33.421  17.213   3.057  1.00990.00      POPC H
ATOM   1205  H16 POPCP   9     -32.905  17.961   1.574  1.00990.00      POPC H
ATOM   1206  H16 POPCP   9     -31.904  18.116   3.049  1.00990.00      POPC H
ATOM   1207  N   POPCP  10     -44.800  20.076  19.541  1.00  0.00      POPC N
ATOM   1208  C11 POPCP  10     -44.205  20.241  18.083  1.00  0.00      POPC C
ATOM   1209  C12 POPCP  10     -46.201  20.472  19.492  1.00  0.00      POPC C
ATOM   1210  C13 POPCP  10     -44.744  18.695  20.028  1.00  0.00      POPC C
ATOM   1211  C14 POPCP  10     -44.057  21.041  20.476  1.00  0.00      POPC C
ATOM   1212 1H1  POPCP  10     -44.559  19.413  17.487  1.00  0.00      POPC H
ATOM   1213 2H1  POPCP  10     -43.147  20.067  18.214  1.00  0.00      POPC H
ATOM   1214 1H2  POPCP  10     -46.371  21.476  19.132  1.00  0.00      POPC H
ATOM   1215 2H2  POPCP  10     -46.657  20.368  20.465  1.00  0.00      POPC H
ATOM   1216 3H2  POPCP  10     -46.795  19.930  18.770  1.00  0.00      POPC H
ATOM   1217 1H3  POPCP  10     -45.619  18.208  19.625  1.00  0.00      POPC H
ATOM   1218 2H3  POPCP  10     -43.763  18.280  19.849  1.00  0.00      POPC H
ATOM   1219 3H3  POPCP  10     -44.828  18.628  21.103  1.00  0.00      POPC H
ATOM   1220 1H4  POPCP  10     -44.540  21.262  21.416  1.00  0.00      POPC H
ATOM   1221 2H4  POPCP  10     -43.084  20.644  20.722  1.00  0.00      POPC H
ATOM   1222 3H4  POPCP  10     -43.974  21.952  19.903  1.00  0.00      POPC H
ATOM   1223  C15 POPCP  10     -44.477  21.534  17.308  1.00  0.00      POPC C
ATOM   1224 1H5  POPCP  10     -45.541  21.842  17.220  1.00  0.00      POPC H
ATOM   1225 2H5  POPCP  10     -44.146  21.430  16.252  1.00  0.00      POPC H
ATOM   1226  P1  POPCP  10     -44.076  23.814  18.410  1.00  0.00      POPC P
ATOM   1227  O3  POPCP  10     -42.975  24.670  18.816  1.00  0.00      POPC O
ATOM   1228  O4  POPCP  10     -45.119  23.661  19.465  1.00  0.00      POPC O
ATOM   1229  O1  POPCP  10     -43.521  22.446  17.886  1.00  0.00      POPC O
ATOM   1230  O2  POPCP  10     -44.684  24.551  17.124  1.00  0.00      POPC O
ATOM   1231  C1  POPCP  10     -46.035  24.555  16.586  1.00  0.00      POPC C
ATOM   1232  HA  POPCP  10     -46.129  23.680  15.909  1.00  0.00      POPC H
ATOM   1233  HB  POPCP  10     -46.638  24.421  17.510  1.00  0.00      POPC H
ATOM   1234  C2  POPCP  10     -46.549  25.842  15.900  1.00  0.00      POPC C
ATOM   1235  HS  POPCP  10     -46.553  26.534  16.770  1.00  0.00      POPC H
ATOM   1236  O21 POPCP  10     -47.888  25.574  15.334  1.00  0.00      POPC O
ATOM   1237  C21 POPCP  10     -48.982  25.729  16.052  1.00  0.00      POPC C
ATOM   1238  O22 POPCP  10     -49.002  25.963  17.270  1.00  0.00      POPC O
ATOM   1239  C22 POPCP  10     -50.255  25.516  15.299  1.00  0.00      POPC C
ATOM   1240  H2R POPCP  10     -50.334  24.512  14.831  1.00  0.00      POPC H
ATOM   1241  H2S POPCP  10     -51.133  25.451  15.977  1.00  0.00      POPC H
ATOM   1242  C3  POPCP  10     -45.544  26.265  14.805  1.00  0.00      POPC C
ATOM   1243  HX  POPCP  10     -45.639  25.551  13.960  1.00  0.00      POPC H
ATOM   1244  HY  POPCP  10     -44.499  26.172  15.170  1.00  0.00      POPC H
ATOM   1245  O31 POPCP  10     -45.839  27.620  14.262  1.00  0.00      POPC O
ATOM   1246  C31 POPCP  10     -44.840  28.337  14.024  1.00  0.00      POPC C
ATOM   1247  O32 POPCP  10     -43.641  28.012  14.091  1.00  0.00      POPC O
ATOM   1248  C32 POPCP  10     -45.336  29.752  13.535  1.00  0.00      POPC C
ATOM   1249  H2X POPCP  10     -46.148  30.056  14.229  1.00  0.00      POPC H
ATOM   1250  H2Y POPCP  10     -44.445  30.414  13.588  1.00  0.00      POPC H
ATOM   1251  C23 POPCP  10     -50.637  26.685  14.310  1.00  0.00      POPC C
ATOM   1252  H3R POPCP  10     -50.352  27.687  14.696  1.00  0.00      POPC H
ATOM   1253  H3S POPCP  10     -51.725  26.639  14.089  1.00  0.00      POPC H
ATOM   1254  C24 POPCP  10     -49.854  26.565  12.997  1.00  0.00      POPC C
ATOM   1255  H4R POPCP  10     -50.106  27.422  12.337  1.00  0.00      POPC H
ATOM   1256  H4S POPCP  10     -48.767  26.480  13.211  1.00  0.00      POPC H
ATOM   1257  C25 POPCP  10     -50.344  25.421  12.046  1.00  0.00      POPC C
ATOM   1258  H5R POPCP  10     -51.366  25.463  11.612  1.00  0.00      POPC H
ATOM   1259  H5S POPCP  10     -50.226  24.513  12.674  1.00  0.00      POPC H
ATOM   1260  C26 POPCP  10     -49.487  25.299  10.810  1.00  0.00      POPC C
ATOM   1261  H6R POPCP  10     -49.947  24.436  10.281  1.00  0.00      POPC H
ATOM   1262  H6S POPCP  10     -49.645  26.179  10.151  1.00  0.00      POPC H
ATOM   1263  C27 POPCP  10     -47.933  25.246  10.874  1.00  0.00      POPC C
ATOM   1264  H7R POPCP  10     -47.756  24.275  11.383  1.00  0.00      POPC H
ATOM   1265  H7S POPCP  10     -47.433  26.086  11.403  1.00  0.00      POPC H
ATOM   1266  C28 POPCP  10     -47.352  25.319   9.458  1.00  0.00      POPC C
ATOM   1267  H8R POPCP  10     -47.686  24.517   8.765  1.00  0.00      POPC H
ATOM   1268  H8S POPCP  10     -47.623  26.356   9.167  1.00  0.00      POPC H
ATOM   1269  C29 POPCP  10     -45.867  25.102   9.674  1.00  0.00      POPC C
ATOM   1270  H91 POPCP  10     -45.290  26.001   9.934  1.00  0.00      POPC H
ATOM   1271 0C21 POPCP  10     -45.207  23.957   9.603  1.00  0.00      POPC C
ATOM   1272 1H10 POPCP  10     -45.751  23.010   9.474  1.00  0.00      POPC H
ATOM   1273 1C21 POPCP  10     -43.788  23.655   9.857  1.00  0.00      POPC C
ATOM   1274  H11 POPCP  10     -43.257  24.600  10.102  1.00  0.00      POPC H
ATOM   1275  H11 POPCP  10     -43.659  22.971  10.723  1.00  0.00      POPC H
ATOM   1276 2C21 POPCP  10     -43.140  22.906   8.666  1.00  0.00      POPC C
ATOM   1277  H12 POPCP  10     -43.693  21.946   8.583  1.00  0.00      POPC H
ATOM   1278  H12 POPCP  10     -43.292  23.378   7.672  1.00  0.00      POPC H
ATOM   1279 3C21 POPCP  10     -41.639  22.835   8.771  1.00  0.00      POPC C
ATOM   1280  H13 POPCP  10     -41.354  22.354   9.731  1.00  0.00      POPC H
ATOM   1281  H13 POPCP  10     -41.166  23.834   8.883  1.00  0.00      POPC H
ATOM   1282 4C21 POPCP  10     -40.928  22.212   7.587  1.00  0.00      POPC C
ATOM   1283  H14 POPCP  10     -41.305  21.170   7.513  1.00  0.00      POPC H
ATOM   1284  H14 POPCP  10     -41.287  22.650   6.631  1.00  0.00      POPC H
ATOM   1285 5C21 POPCP  10     -39.367  22.310   7.905  1.00  0.00      POPC C
ATOM   1286  H15 POPCP  10     -39.268  23.321   8.355  1.00  0.00      POPC H
ATOM   1287  H15 POPCP  10     -39.056  21.550   8.653  1.00  0.00      POPC H
ATOM   1288 6C21 POPCP  10     -38.439  22.110   6.687  1.00  0.00      POPC C
ATOM   1289  H16 POPCP  10     -38.643  22.918   5.952  1.00  0.00      POPC H
ATOM   1290  H16 POPCP  10     -37.432  22.344   7.093  1.00  0.00      POPC H
ATOM   1291 7C21 POPCP  10     -38.480  20.776   6.051  1.00  0.00      POPC C
ATOM   1292  H17 POPCP  10     -38.329  20.078   6.903  1.00  0.00      POPC H
ATOM   1293  H17 POPCP  10     -39.517  20.578   5.706  1.00  0.00      POPC H
ATOM   1294 8C21 POPCP  10     -37.577  20.504   4.936  1.00  0.00      POPC C
ATOM   1295  H18 POPCP  10     -37.567  19.397   4.836  1.00  0.00      POPC H
ATOM   1296  H18 POPCP  10     -38.085  20.888   4.026  1.00  0.00      POPC H
ATOM   1297  H18 POPCP  10     -36.602  21.035   4.904  1.00  0.00      POPC H
ATOM   1298  C33 POPCP  10     -45.940  29.673  12.067  1.00  0.00      POPC C
ATOM   1299  H3X POPCP  10     -46.784  30.380  11.920  1.00  0.00      POPC H
ATOM   1300  H3Y POPCP  10     -46.186  28.605  11.880  1.00  0.00      POPC H
ATOM   1301  C34 POPCP  10     -44.716  29.971  11.225  1.00  0.00      POPC C
ATOM   1302  H4X POPCP  10     -43.988  29.134  11.284  1.00  0.00      POPC H
ATOM   1303  H4Y POPCP  10     -44.149  30.892  11.480  1.00  0.00      POPC H
ATOM   1304  C35 POPCP  10     -44.922  29.981   9.704  1.00  0.00      POPC C
ATOM   1305  H5X POPCP  10     -45.546  30.822   9.333  1.00  0.00      POPC H
ATOM   1306  H5Y POPCP  10     -45.451  29.064   9.367  1.00  0.00      POPC H
ATOM   1307  C36 POPCP  10     -43.604  30.069   8.821  1.00  0.00      POPC C
ATOM   1308  H6X POPCP  10     -42.833  30.691   9.324  1.00  0.00      POPC H
ATOM   1309  H6Y POPCP  10     -43.142  29.069   8.675  1.00  0.00      POPC H
ATOM   1310  C37 POPCP  10     -43.894  30.583   7.383  1.00  0.00      POPC C
ATOM   1311  H7X POPCP  10     -44.657  29.887   6.971  1.00  0.00      POPC H
ATOM   1312  H7Y POPCP  10     -44.322  31.608   7.370  1.00  0.00      POPC H
ATOM   1313  C38 POPCP  10     -42.667  30.457   6.441  1.00  0.00      POPC C
ATOM   1314  H8X POPCP  10     -41.941  31.164   6.896  1.00  0.00      POPC H
ATOM   1315  H8Y POPCP  10     -42.240  29.444   6.604  1.00  0.00      POPC H
ATOM   1316  C39 POPCP  10     -43.077  30.524   4.996  1.00  0.00      POPC C
ATOM   1317  H9X POPCP  10     -43.623  29.680   4.523  1.00  0.00      POPC H
ATOM   1318  H9Y POPCP  10     -43.686  31.454   5.012  1.00  0.00      POPC H
ATOM   1319 0C31 POPCP  10     -41.998  30.863   3.976  1.00  0.00      POPC C
ATOM   1320  H10 POPCP  10     -41.398  31.689   4.414  1.00  0.00      POPC H
ATOM   1321  H10 POPCP  10     -41.295  30.011   3.853  1.00  0.00      POPC H
ATOM   1322 1C31 POPCP  10     -42.575  31.188   2.592  1.00  0.00      POPC C
ATOM   1323  H11 POPCP  10     -43.517  31.749   2.770  1.00  0.00      POPC H
ATOM   1324  H11 POPCP  10     -42.921  30.265   2.079  1.00  0.00      POPC H
ATOM   1325 2C31 POPCP  10     -41.630  32.023   1.730  1.00  0.00      POPC C
ATOM   1326  H12 POPCP  10     -40.711  31.407   1.628  1.00  0.00      POPC H
ATOM   1327  H12 POPCP  10     -41.341  32.964   2.246  1.00  0.00      POPC H
ATOM   1328 3C31 POPCP  10     -42.257  32.393   0.423  1.00  0.00      POPC C
ATOM   1329  H13 POPCP  10     -42.475  31.421  -0.067  1.00  0.00      POPC H
ATOM   1330  H13 POPCP  10     -43.200  32.976   0.500  1.00  0.00      POPC H
ATOM   1331 4C31 POPCP  10     -41.418  33.131  -0.641  1.00  0.00      POPC C
ATOM   1332  H14 POPCP  10     -40.489  32.539  -0.782  1.00  0.00      POPC H
ATOM   1333  H14 POPCP  10     -41.074  34.161  -0.403  1.00  0.00      POPC H
ATOM   1334 5C31 POPCP  10     -42.080  33.317  -2.036  1.00  0.00      POPC C
ATOM   1335  H15 POPCP  10     -42.956  33.938  -1.750  1.00  0.00      POPC H
ATOM   1336  H15 POPCP  10     -42.348  32.315  -2.435  1.00  0.00      POPC H
ATOM   1337 6C31 POPCP  10     -41.180  34.012  -3.014  1.00  0.00      POPC C
ATOM   1338  H16 POPCP  10     -40.261  33.411  -3.183  1.00  0.00      POPC H
ATOM   1339  H16 POPCP  10     -41.815  34.052  -3.925  1.00  0.00      POPC H
ATOM   1340  H16 POPCP  10     -40.905  35.020  -2.636  1.00  0.00      POPC H
ATOM   1341  N   POPCP  11     -45.489  27.452  20.093  1.00110.00      POPC N
ATOM   1342  C11 POPCP  11     -46.913  27.665  19.604  1.00110.00      POPC C
ATOM   1343  C12 POPCP  11     -45.027  28.593  20.982  1.00110.00      POPC C
ATOM   1344  C13 POPCP  11     -45.345  26.144  20.833  1.00110.00      POPC C
ATOM   1345  C14 POPCP  11     -44.652  27.206  18.838  1.00110.00      POPC C
ATOM   1346 1H1  POPCP  11     -47.575  27.555  20.450  1.00110.00      POPC H
ATOM   1347 2H1  POPCP  11     -47.150  26.874  18.908  1.00110.00      POPC H
ATOM   1348 1H2  POPCP  11     -45.166  29.492  20.398  1.00110.00      POPC H
ATOM   1349 2H2  POPCP  11     -43.972  28.483  21.183  1.00110.00      POPC H
ATOM   1350 3H2  POPCP  11     -45.606  28.671  21.890  1.00110.00      POPC H
ATOM   1351 1H3  POPCP  11     -45.671  25.302  20.240  1.00110.00      POPC H
ATOM   1352 2H3  POPCP  11     -44.319  25.978  21.126  1.00110.00      POPC H
ATOM   1353 3H3  POPCP  11     -46.089  26.026  21.606  1.00110.00      POPC H
ATOM   1354 1H4  POPCP  11     -43.629  26.914  19.020  1.00110.00      POPC H
ATOM   1355 2H4  POPCP  11     -45.028  26.330  18.332  1.00110.00      POPC H
ATOM   1356 3H4  POPCP  11     -44.815  28.025  18.153  1.00110.00      POPC H
ATOM   1357  C15 POPCP  11     -47.311  29.083  18.940  1.00110.00      POPC C
ATOM   1358 1H5  POPCP  11     -47.175  29.886  19.695  1.00110.00      POPC H
ATOM   1359 2H5  POPCP  11     -48.395  29.099  18.701  1.00110.00      POPC H
ATOM   1360  P1  POPCP  11     -45.596  30.497  17.572  1.00110.00      POPC P
ATOM   1361  O3  POPCP  11     -44.841  30.285  16.346  1.00110.00      POPC O
ATOM   1362  O4  POPCP  11     -44.720  30.750  18.756  1.00110.00      POPC O
ATOM   1363  O1  POPCP  11     -46.629  29.288  17.748  1.00110.00      POPC O
ATOM   1364  O2  POPCP  11     -46.482  31.785  17.430  1.00110.00      POPC O
ATOM   1365  C1  POPCP  11     -47.319  32.064  16.336  1.00110.00      POPC C
ATOM   1366  HA  POPCP  11     -47.500  31.180  15.688  1.00110.00      POPC H
ATOM   1367  HB  POPCP  11     -48.355  32.282  16.673  1.00110.00      POPC H
ATOM   1368  C2  POPCP  11     -46.800  33.327  15.642  1.00110.00      POPC C
ATOM   1369  HS  POPCP  11     -46.403  34.012  16.421  1.00110.00      POPC H
ATOM   1370  O21 POPCP  11     -47.775  33.853  14.778  1.00110.00      POPC O
ATOM   1371  C21 POPCP  11     -48.431  34.923  15.268  1.00110.00      POPC C
ATOM   1372  O22 POPCP  11     -48.404  35.209  16.454  1.00110.00      POPC O
ATOM   1373  C22 POPCP  11     -49.124  35.704  14.158  1.00110.00      POPC C
ATOM   1374  H2R POPCP  11     -49.119  35.238  13.150  1.00110.00      POPC H
ATOM   1375  H2S POPCP  11     -50.181  35.622  14.490  1.00110.00      POPC H
ATOM   1376  C3  POPCP  11     -45.591  33.056  14.698  1.00110.00      POPC C
ATOM   1377  HX  POPCP  11     -45.952  32.754  13.691  1.00110.00      POPC H
ATOM   1378  HY  POPCP  11     -44.984  32.317  15.262  1.00110.00      POPC H
ATOM   1379  O31 POPCP  11     -44.889  34.382  14.518  1.00110.00      POPC O
ATOM   1380  C31 POPCP  11     -43.568  34.186  14.176  1.00110.00      POPC C
ATOM   1381  O32 POPCP  11     -43.094  33.116  13.820  1.00110.00      POPC O
ATOM   1382  C32 POPCP  11     -42.790  35.494  14.252  1.00110.00      POPC C
ATOM   1383  H2X POPCP  11     -43.224  36.206  13.519  1.00110.00      POPC H
ATOM   1384  H2Y POPCP  11     -42.839  35.829  15.310  1.00110.00      POPC H
ATOM   1385  C23 POPCP  11     -48.640  37.140  13.987  1.00110.00      POPC C
ATOM   1386  H3R POPCP  11     -48.539  37.612  14.987  1.00110.00      POPC H
ATOM   1387  H3S POPCP  11     -49.432  37.689  13.434  1.00110.00      POPC H
ATOM   1388  C24 POPCP  11     -47.446  37.337  13.066  1.00110.00      POPC C
ATOM   1389  H4R POPCP  11     -46.532  36.869  13.491  1.00110.00      POPC H
ATOM   1390  H4S POPCP  11     -47.580  36.641  12.211  1.00110.00      POPC H
ATOM   1391  C25 POPCP  11     -47.274  38.765  12.455  1.00110.00      POPC C
ATOM   1392  H5R POPCP  11     -47.129  39.491  13.284  1.00110.00      POPC H
ATOM   1393  H5S POPCP  11     -48.232  39.016  11.953  1.00110.00      POPC H
ATOM   1394  C26 POPCP  11     -46.051  38.769  11.581  1.00110.00      POPC C
ATOM   1395  H6R POPCP  11     -45.191  38.350  12.146  1.00110.00      POPC H
ATOM   1396  H6S POPCP  11     -46.213  38.149  10.673  1.00110.00      POPC H
ATOM   1397  C27 POPCP  11     -45.638  40.141  11.072  1.00110.00      POPC C
ATOM   1398  H7R POPCP  11     -44.620  40.052  10.636  1.00110.00      POPC H
ATOM   1399  H7S POPCP  11     -45.619  40.780  11.981  1.00110.00      POPC H
ATOM   1400  C28 POPCP  11     -46.580  40.732   9.998  1.00110.00      POPC C
ATOM   1401  H8R POPCP  11     -47.587  40.679  10.464  1.00110.00      POPC H
ATOM   1402  H8S POPCP  11     -46.390  41.811   9.808  1.00110.00      POPC H
ATOM   1403  C29 POPCP  11     -46.580  40.041   8.718  1.00110.00      POPC C
ATOM   1404  H91 POPCP  11     -47.070  39.057   8.662  1.00110.00      POPC H
ATOM   1405 0C21 POPCP  11     -45.776  40.301   7.614  1.00110.00      POPC C
ATOM   1406 1H10 POPCP  11     -45.122  41.183   7.682  1.00110.00      POPC H
ATOM   1407 1C21 POPCP  11     -45.708  39.387   6.407  1.00110.00      POPC C
ATOM   1408  H11 POPCP  11     -46.717  38.972   6.197  1.00110.00      POPC H
ATOM   1409  H11 POPCP  11     -45.514  39.945   5.466  1.00110.00      POPC H
ATOM   1410 2C21 POPCP  11     -44.850  38.069   6.585  1.00110.00      POPC C
ATOM   1411  H12 POPCP  11     -43.847  38.503   6.382  1.00110.00      POPC H
ATOM   1412  H12 POPCP  11     -44.888  37.684   7.627  1.00110.00      POPC H
ATOM   1413 3C21 POPCP  11     -45.268  37.028   5.503  1.00110.00      POPC C
ATOM   1414  H13 POPCP  11     -45.127  37.332   4.444  1.00110.00      POPC H
ATOM   1415  H13 POPCP  11     -46.359  36.905   5.673  1.00110.00      POPC H
ATOM   1416 4C21 POPCP  11     -44.486  35.727   5.597  1.00110.00      POPC C
ATOM   1417  H14 POPCP  11     -44.890  35.026   6.358  1.00110.00      POPC H
ATOM   1418  H14 POPCP  11     -44.505  35.231   4.603  1.00110.00      POPC H
ATOM   1419 5C21 POPCP  11     -42.979  35.939   5.923  1.00110.00      POPC C
ATOM   1420  H15 POPCP  11     -42.545  36.673   5.210  1.00110.00      POPC H
ATOM   1421  H15 POPCP  11     -42.903  36.350   6.953  1.00110.00      POPC H
ATOM   1422 6C21 POPCP  11     -42.142  34.677   5.612  1.00110.00      POPC C
ATOM   1423  H16 POPCP  11     -42.473  33.856   6.284  1.00110.00      POPC H
ATOM   1424  H16 POPCP  11     -42.468  34.321   4.611  1.00110.00      POPC H
ATOM   1425 7C21 POPCP  11     -40.616  34.951   5.549  1.00110.00      POPC C
ATOM   1426  H17 POPCP  11     -40.446  35.733   4.778  1.00110.00      POPC H
ATOM   1427  H17 POPCP  11     -40.387  35.371   6.551  1.00110.00      POPC H
ATOM   1428 8C21 POPCP  11     -39.719  33.685   5.277  1.00110.00      POPC C
ATOM   1429  H18 POPCP  11     -40.038  32.839   5.924  1.00110.00      POPC H
ATOM   1430  H18 POPCP  11     -39.937  33.518   4.201  1.00110.00      POPC H
ATOM   1431  H18 POPCP  11     -38.620  33.851   5.274  1.00110.00      POPC H
ATOM   1432  C33 POPCP  11     -41.302  35.359  13.850  1.00110.00      POPC C
ATOM   1433  H3X POPCP  11     -41.192  34.973  12.814  1.00110.00      POPC H
ATOM   1434  H3Y POPCP  11     -40.839  34.649  14.567  1.00110.00      POPC H
ATOM   1435  C34 POPCP  11     -40.441  36.620  13.687  1.00110.00      POPC C
ATOM   1436  H4X POPCP  11     -39.456  36.309  13.278  1.00110.00      POPC H
ATOM   1437  H4Y POPCP  11     -40.313  36.945  14.742  1.00110.00      POPC H
ATOM   1438  C35 POPCP  11     -40.976  37.788  12.939  1.00110.00      POPC C
ATOM   1439  H5X POPCP  11     -40.184  38.544  13.126  1.00110.00      POPC H
ATOM   1440  H5Y POPCP  11     -41.920  38.270  13.273  1.00110.00      POPC H
ATOM   1441  C36 POPCP  11     -41.074  37.581  11.413  1.00110.00      POPC C
ATOM   1442  H6X POPCP  11     -41.882  36.826  11.311  1.00110.00      POPC H
ATOM   1443  H6Y POPCP  11     -41.419  38.493  10.879  1.00110.00      POPC H
ATOM   1444  C37 POPCP  11     -39.754  37.060  10.782  1.00110.00      POPC C
ATOM   1445  H7X POPCP  11     -38.953  37.647  11.280  1.00110.00      POPC H
ATOM   1446  H7Y POPCP  11     -39.584  36.005  11.085  1.00110.00      POPC H
ATOM   1447  C38 POPCP  11     -39.650  37.395   9.324  1.00110.00      POPC C
ATOM   1448  H8X POPCP  11     -40.303  36.764   8.684  1.00110.00      POPC H
ATOM   1449  H8Y POPCP  11     -39.932  38.458   9.168  1.00110.00      POPC H
ATOM   1450  C39 POPCP  11     -38.250  37.252   8.725  1.00110.00      POPC C
ATOM   1451  H9X POPCP  11     -37.513  37.900   9.245  1.00110.00      POPC H
ATOM   1452  H9Y POPCP  11     -37.746  36.262   8.715  1.00110.00      POPC H
ATOM   1453 0C31 POPCP  11     -38.211  37.451   7.186  1.00110.00      POPC C
ATOM   1454  H10 POPCP  11     -39.122  36.993   6.745  1.00110.00      POPC H
ATOM   1455  H10 POPCP  11     -38.493  38.517   7.050  1.00110.00      POPC H
ATOM   1456 1C31 POPCP  11     -36.895  37.041   6.451  1.00110.00      POPC C
ATOM   1457  H11 POPCP  11     -36.850  35.948   6.650  1.00110.00      POPC H
ATOM   1458  H11 POPCP  11     -36.046  37.626   6.865  1.00110.00      POPC H
ATOM   1459 2C31 POPCP  11     -37.063  37.247   4.907  1.00110.00      POPC C
ATOM   1460  H12 POPCP  11     -37.917  36.648   4.523  1.00110.00      POPC H
ATOM   1461  H12 POPCP  11     -36.125  36.910   4.417  1.00110.00      POPC H
ATOM   1462 3C31 POPCP  11     -37.289  38.711   4.506  1.00110.00      POPC C
ATOM   1463  H13 POPCP  11     -38.342  38.972   4.746  1.00110.00      POPC H
ATOM   1464  H13 POPCP  11     -36.584  39.416   4.996  1.00110.00      POPC H
ATOM   1465 4C31 POPCP  11     -37.118  39.036   3.012  1.00110.00      POPC C
ATOM   1466  H14 POPCP  11     -37.799  38.387   2.422  1.00110.00      POPC H
ATOM   1467  H14 POPCP  11     -36.062  38.772   2.789  1.00110.00      POPC H
ATOM   1468 5C31 POPCP  11     -37.502  40.453   2.714  1.00110.00      POPC C
ATOM   1469  H15 POPCP  11     -36.806  41.146   3.233  1.00110.00      POPC H
ATOM   1470  H15 POPCP  11     -38.520  40.673   3.102  1.00110.00      POPC H
ATOM   1471 6C31 POPCP  11     -37.415  40.582   1.216  1.00110.00      POPC C
ATOM   1472  H16 POPCP  11     -38.105  39.854   0.739  1.00110.00      POPC H
ATOM   1473  H16 POPCP  11     -37.676  41.638   0.991  1.00110.00      POPC H
ATOM   1474  H16 POPCP  11     -36.403  40.296   0.856  1.00110.00      POPC H
ATOM   1475  N   POPCP  12     -45.024  35.490  18.668  1.00220.00      POPC N
ATOM   1476  C11 POPCP  12     -44.587  35.892  17.288  1.00220.00      POPC C
ATOM   1477  C12 POPCP  12     -46.529  35.677  18.937  1.00220.00      POPC C
ATOM   1478  C13 POPCP  12     -44.746  34.044  18.872  1.00220.00      POPC C
ATOM   1479  C14 POPCP  12     -44.380  36.290  19.787  1.00220.00      POPC C
ATOM   1480 1H1  POPCP  12     -44.998  35.165  16.602  1.00220.00      POPC H
ATOM   1481 2H1  POPCP  12     -43.511  35.836  17.353  1.00220.00      POPC H
ATOM   1482 1H2  POPCP  12     -47.125  35.220  18.160  1.00220.00      POPC H
ATOM   1483 2H2  POPCP  12     -46.729  36.739  18.939  1.00220.00      POPC H
ATOM   1484 3H2  POPCP  12     -46.668  35.281  19.931  1.00220.00      POPC H
ATOM   1485 1H3  POPCP  12     -45.222  33.349  18.196  1.00220.00      POPC H
ATOM   1486 2H3  POPCP  12     -43.680  33.922  18.750  1.00220.00      POPC H
ATOM   1487 3H3  POPCP  12     -44.972  33.725  19.879  1.00220.00      POPC H
ATOM   1488 1H4  POPCP  12     -43.406  35.856  19.953  1.00220.00      POPC H
ATOM   1489 2H4  POPCP  12     -44.196  37.332  19.568  1.00220.00      POPC H
ATOM   1490 3H4  POPCP  12     -45.032  36.241  20.647  1.00220.00      POPC H
ATOM   1491  C15 POPCP  12     -45.045  37.208  16.724  1.00220.00      POPC C
ATOM   1492 1H5  POPCP  12     -46.105  37.499  16.885  1.00220.00      POPC H
ATOM   1493 2H5  POPCP  12     -44.795  37.074  15.650  1.00220.00      POPC H
ATOM   1494  P1  POPCP  12     -44.532  39.561  17.888  1.00220.00      POPC P
ATOM   1495  O3  POPCP  12     -43.643  40.685  17.469  1.00220.00      POPC O
ATOM   1496  O4  POPCP  12     -44.545  39.287  19.338  1.00220.00      POPC O
ATOM   1497  O1  POPCP  12     -44.123  38.246  17.075  1.00220.00      POPC O
ATOM   1498  O2  POPCP  12     -46.069  39.857  17.480  1.00220.00      POPC O
ATOM   1499  C1  POPCP  12     -46.456  40.070  16.153  1.00220.00      POPC C
ATOM   1500  HA  POPCP  12     -45.599  40.036  15.447  1.00220.00      POPC H
ATOM   1501  HB  POPCP  12     -47.240  39.330  15.885  1.00220.00      POPC H
ATOM   1502  C2  POPCP  12     -47.170  41.517  15.920  1.00220.00      POPC C
ATOM   1503  HS  POPCP  12     -47.597  41.513  14.895  1.00220.00      POPC H
ATOM   1504  O21 POPCP  12     -46.102  42.507  16.017  1.00220.00      POPC O
ATOM   1505  C21 POPCP  12     -45.261  42.561  15.004  1.00220.00      POPC C
ATOM   1506  O22 POPCP  12     -45.397  41.888  13.957  1.00220.00      POPC O
ATOM   1507  C22 POPCP  12     -44.028  43.453  15.225  1.00220.00      POPC C
ATOM   1508  H2R POPCP  12     -44.465  44.461  15.394  1.00220.00      POPC H
ATOM   1509  H2S POPCP  12     -43.463  43.149  16.132  1.00220.00      POPC H
ATOM   1510  C3  POPCP  12     -48.391  41.703  16.888  1.00220.00      POPC C
ATOM   1511  HX  POPCP  12     -48.038  41.768  17.939  1.00220.00      POPC H
ATOM   1512  HY  POPCP  12     -48.994  40.805  16.635  1.00220.00      POPC H
ATOM   1513  O31 POPCP  12     -49.194  42.882  16.532  1.00220.00      POPC O
ATOM   1514  C31 POPCP  12     -48.934  43.954  17.292  1.00220.00      POPC C
ATOM   1515  O32 POPCP  12     -48.172  44.105  18.208  1.00220.00      POPC O
ATOM   1516  C32 POPCP  12     -49.784  45.169  16.834  1.00220.00      POPC C
ATOM   1517  H2X POPCP  12     -50.827  44.829  17.009  1.00220.00      POPC H
ATOM   1518  H2Y POPCP  12     -49.434  45.973  17.515  1.00220.00      POPC H
ATOM   1519  C23 POPCP  12     -43.153  43.606  13.935  1.00220.00      POPC C
ATOM   1520  H3R POPCP  12     -42.446  44.463  13.945  1.00220.00      POPC H
ATOM   1521  H3S POPCP  12     -43.788  43.780  13.040  1.00220.00      POPC H
ATOM   1522  C24 POPCP  12     -42.355  42.336  13.648  1.00220.00      POPC C
ATOM   1523  H4R POPCP  12     -41.884  41.976  14.587  1.00220.00      POPC H
ATOM   1524  H4S POPCP  12     -43.033  41.556  13.240  1.00220.00      POPC H
ATOM   1525  C25 POPCP  12     -41.327  42.554  12.487  1.00220.00      POPC C
ATOM   1526  H5R POPCP  12     -40.737  41.623  12.354  1.00220.00      POPC H
ATOM   1527  H5S POPCP  12     -40.620  43.405  12.586  1.00220.00      POPC H
ATOM   1528  C26 POPCP  12     -42.091  42.838  11.138  1.00220.00      POPC C
ATOM   1529  H6R POPCP  12     -42.970  42.167  11.032  1.00220.00      POPC H
ATOM   1530  H6S POPCP  12     -42.498  43.865  11.249  1.00220.00      POPC H
ATOM   1531  C27 POPCP  12     -41.152  42.770   9.946  1.00220.00      POPC C
ATOM   1532  H7R POPCP  12     -40.204  43.224  10.305  1.00220.00      POPC H
ATOM   1533  H7S POPCP  12     -41.494  43.314   9.039  1.00220.00      POPC H
ATOM   1534  C28 POPCP  12     -40.992  41.217   9.492  1.00220.00      POPC C
ATOM   1535  H8R POPCP  12     -40.348  40.655  10.203  1.00220.00      POPC H
ATOM   1536  H8S POPCP  12     -41.939  40.700   9.757  1.00220.00      POPC H
ATOM   1537  C29 POPCP  12     -40.391  40.970   8.105  1.00220.00      POPC C
ATOM   1538  H91 POPCP  12     -39.297  40.957   7.991  1.00220.00      POPC H
ATOM   1539 0C21 POPCP  12     -41.247  40.889   7.005  1.00220.00      POPC C
ATOM   1540 1H10 POPCP  12     -42.336  41.031   7.074  1.00220.00      POPC H
ATOM   1541 1C21 POPCP  12     -40.818  40.738   5.567  1.00220.00      POPC C
ATOM   1542  H11 POPCP  12     -41.067  41.628   4.950  1.00220.00      POPC H
ATOM   1543  H11 POPCP  12     -39.718  40.588   5.527  1.00220.00      POPC H
ATOM   1544 2C21 POPCP  12     -41.595  39.605   4.852  1.00220.00      POPC C
ATOM   1545  H12 POPCP  12     -41.796  38.762   5.547  1.00220.00      POPC H
ATOM   1546  H12 POPCP  12     -42.609  40.009   4.641  1.00220.00      POPC H
ATOM   1547 3C21 POPCP  12     -41.038  38.986   3.518  1.00220.00      POPC C
ATOM   1548  H13 POPCP  12     -40.249  38.252   3.787  1.00220.00      POPC H
ATOM   1549  H13 POPCP  12     -40.568  39.837   2.980  1.00220.00      POPC H
ATOM   1550 4C21 POPCP  12     -42.286  38.413   2.828  1.00220.00      POPC C
ATOM   1551  H14 POPCP  12     -42.795  37.641   3.444  1.00220.00      POPC H
ATOM   1552  H14 POPCP  12     -43.050  39.161   2.527  1.00220.00      POPC H
ATOM   1553 5C21 POPCP  12     -41.804  37.609   1.598  1.00220.00      POPC C
ATOM   1554  H15 POPCP  12     -40.981  36.958   1.960  1.00220.00      POPC H
ATOM   1555  H15 POPCP  12     -42.640  36.931   1.323  1.00220.00      POPC H
ATOM   1556 6C21 POPCP  12     -41.505  38.493   0.393  1.00220.00      POPC C
ATOM   1557  H16 POPCP  12     -41.735  39.566   0.566  1.00220.00      POPC H
ATOM   1558  H16 POPCP  12     -40.403  38.357   0.342  1.00220.00      POPC H
ATOM   1559 7C21 POPCP  12     -42.073  38.069  -0.996  1.00220.00      POPC C
ATOM   1560  H17 POPCP  12     -41.459  37.237  -1.402  1.00220.00      POPC H
ATOM   1561  H17 POPCP  12     -43.101  37.649  -0.992  1.00220.00      POPC H
ATOM   1562 8C21 POPCP  12     -41.984  39.167  -2.039  1.00220.00      POPC C
ATOM   1563  H18 POPCP  12     -42.697  39.989  -1.815  1.00220.00      POPC H
ATOM   1564  H18 POPCP  12     -40.990  39.649  -2.153  1.00220.00      POPC H
ATOM   1565  H18 POPCP  12     -42.246  38.788  -3.051  1.00220.00      POPC H
ATOM   1566  C33 POPCP  12     -49.686  45.647  15.356  1.00220.00      POPC C
ATOM   1567  H3X POPCP  12     -50.161  46.648  15.273  1.00220.00      POPC H
ATOM   1568  H3Y POPCP  12     -50.206  44.965  14.650  1.00220.00      POPC H
ATOM   1569  C34 POPCP  12     -48.211  45.704  14.820  1.00220.00      POPC C
ATOM   1570  H4X POPCP  12     -47.851  44.668  14.997  1.00220.00      POPC H
ATOM   1571  H4Y POPCP  12     -47.581  46.353  15.467  1.00220.00      POPC H
ATOM   1572  C35 POPCP  12     -48.020  46.169  13.343  1.00220.00      POPC C
ATOM   1573  H5X POPCP  12     -48.282  47.249  13.348  1.00220.00      POPC H
ATOM   1574  H5Y POPCP  12     -48.848  45.608  12.861  1.00220.00      POPC H
ATOM   1575  C36 POPCP  12     -46.647  45.808  12.751  1.00220.00      POPC C
ATOM   1576  H6X POPCP  12     -45.935  46.435  13.329  1.00220.00      POPC H
ATOM   1577  H6Y POPCP  12     -46.518  44.735  13.006  1.00220.00      POPC H
ATOM   1578  C37 POPCP  12     -46.743  45.913  11.242  1.00220.00      POPC C
ATOM   1579  H7X POPCP  12     -47.710  45.404  11.041  1.00220.00      POPC H
ATOM   1580  H7Y POPCP  12     -46.810  46.986  10.962  1.00220.00      POPC H
ATOM   1581  C38 POPCP  12     -45.518  45.235  10.627  1.00220.00      POPC C
ATOM   1582  H8X POPCP  12     -44.577  45.773  10.874  1.00220.00      POPC H
ATOM   1583  H8Y POPCP  12     -45.407  44.217  11.059  1.00220.00      POPC H
ATOM   1584  C39 POPCP  12     -45.660  45.026   9.127  1.00220.00      POPC C
ATOM   1585  H9X POPCP  12     -46.292  44.145   8.885  1.00220.00      POPC H
ATOM   1586  H9Y POPCP  12     -46.167  45.929   8.727  1.00220.00      POPC H
ATOM   1587 0C31 POPCP  12     -44.315  44.816   8.467  1.00220.00      POPC C
ATOM   1588  H10 POPCP  12     -43.824  45.813   8.452  1.00220.00      POPC H
ATOM   1589  H10 POPCP  12     -43.688  44.142   9.089  1.00220.00      POPC H
ATOM   1590 1C31 POPCP  12     -44.431  44.345   7.021  1.00220.00      POPC C
ATOM   1591  H11 POPCP  12     -45.249  44.948   6.571  1.00220.00      POPC H
ATOM   1592  H11 POPCP  12     -44.930  43.352   7.002  1.00220.00      POPC H
ATOM   1593 2C31 POPCP  12     -43.171  44.339   6.171  1.00220.00      POPC C
ATOM   1594  H12 POPCP  12     -42.582  43.483   6.564  1.00220.00      POPC H
ATOM   1595  H12 POPCP  12     -42.645  45.256   6.514  1.00220.00      POPC H
ATOM   1596 3C31 POPCP  12     -43.463  44.381   4.696  1.00220.00      POPC C
ATOM   1597  H13 POPCP  12     -43.675  45.422   4.371  1.00220.00      POPC H
ATOM   1598  H13 POPCP  12     -42.533  44.171   4.125  1.00220.00      POPC H
ATOM   1599 4C31 POPCP  12     -44.261  43.232   4.185  1.00220.00      POPC C
ATOM   1600  H14 POPCP  12     -45.222  43.066   4.717  1.00220.00      POPC H
ATOM   1601  H14 POPCP  12     -43.686  42.297   4.354  1.00220.00      POPC H
ATOM   1602 5C31 POPCP  12     -44.463  43.290   2.759  1.00220.00      POPC C
ATOM   1603  H15 POPCP  12     -43.633  43.688   2.137  1.00220.00      POPC H
ATOM   1604  H15 POPCP  12     -45.185  44.113   2.569  1.00220.00      POPC H
ATOM   1605 6C31 POPCP  12     -44.990  41.983   2.243  1.00220.00      POPC C
ATOM   1606  H16 POPCP  12     -45.274  42.047   1.171  1.00220.00      POPC H
ATOM   1607  H16 POPCP  12     -44.286  41.138   2.399  1.00220.00      POPC H
ATOM   1608  H16 POPCP  12     -45.916  41.635   2.749  1.00220.00      POPC H
ATOM   1609  N   POPCP  13     -44.248  43.526  19.653  1.00330.00      POPC N
ATOM   1610  C11 POPCP  13     -45.264  44.154  18.719  1.00330.00      POPC C
ATOM   1611  C12 POPCP  13     -43.769  44.442  20.755  1.00330.00      POPC C
ATOM   1612  C13 POPCP  13     -44.698  42.309  20.221  1.00330.00      POPC C
ATOM   1613  C14 POPCP  13     -42.974  43.235  18.847  1.00330.00      POPC C
ATOM   1614 1H1  POPCP  13     -46.241  43.962  19.137  1.00330.00      POPC H
ATOM   1615 2H1  POPCP  13     -45.258  43.575  17.807  1.00330.00      POPC H
ATOM   1616 1H2  POPCP  13     -43.264  45.332  20.408  1.00330.00      POPC H
ATOM   1617 2H2  POPCP  13     -43.078  44.023  21.471  1.00330.00      POPC H
ATOM   1618 3H2  POPCP  13     -44.674  44.768  21.246  1.00330.00      POPC H
ATOM   1619 1H3  POPCP  13     -44.785  41.499  19.512  1.00330.00      POPC H
ATOM   1620 2H3  POPCP  13     -43.942  41.939  20.899  1.00330.00      POPC H
ATOM   1621 3H3  POPCP  13     -45.678  42.387  20.667  1.00330.00      POPC H
ATOM   1622 1H4  POPCP  13     -42.159  42.941  19.493  1.00330.00      POPC H
ATOM   1623 2H4  POPCP  13     -43.150  42.477  18.098  1.00330.00      POPC H
ATOM   1624 3H4  POPCP  13     -42.570  44.051  18.268  1.00330.00      POPC H
ATOM   1625  C15 POPCP  13     -45.198  45.676  18.347  1.00330.00      POPC C
ATOM   1626 1H5  POPCP  13     -45.337  46.303  19.253  1.00330.00      POPC H
ATOM   1627 2H5  POPCP  13     -46.014  45.907  17.629  1.00330.00      POPC H
ATOM   1628  P1  POPCP  13     -43.361  47.285  17.844  1.00330.00      POPC P
ATOM   1629  O3  POPCP  13     -42.226  47.465  16.943  1.00330.00      POPC O
ATOM   1630  O4  POPCP  13     -43.070  47.230  19.325  1.00330.00      POPC O
ATOM   1631  O1  POPCP  13     -44.014  45.914  17.657  1.00330.00      POPC O
ATOM   1632  O2  POPCP  13     -44.566  48.214  17.433  1.00330.00      POPC O
ATOM   1633  C1  POPCP  13     -44.917  48.287  16.034  1.00330.00      POPC C
ATOM   1634  HA  POPCP  13     -44.031  48.619  15.452  1.00330.00      POPC H
ATOM   1635  HB  POPCP  13     -45.269  47.281  15.720  1.00330.00      POPC H
ATOM   1636  C2  POPCP  13     -46.030  49.330  15.806  1.00330.00      POPC C
ATOM   1637  HS  POPCP  13     -46.900  49.026  16.428  1.00330.00      POPC H
ATOM   1638  O21 POPCP  13     -46.347  49.445  14.404  1.00330.00      POPC O
ATOM   1639  C21 POPCP  13     -47.578  49.873  14.169  1.00330.00      POPC C
ATOM   1640  O22 POPCP  13     -48.433  50.080  15.020  1.00330.00      POPC O
ATOM   1641  C22 POPCP  13     -47.792  49.952  12.655  1.00330.00      POPC C
ATOM   1642  H2R POPCP  13     -47.843  48.906  12.284  1.00330.00      POPC H
ATOM   1643  H2S POPCP  13     -48.810  50.380  12.536  1.00330.00      POPC H
ATOM   1644  C3  POPCP  13     -45.497  50.702  16.371  1.00330.00      POPC C
ATOM   1645  HX  POPCP  13     -45.291  50.620  17.459  1.00330.00      POPC H
ATOM   1646  HY  POPCP  13     -46.330  51.432  16.288  1.00330.00      POPC H
ATOM   1647  O31 POPCP  13     -44.370  50.976  15.557  1.00330.00      POPC O
ATOM   1648  C31 POPCP  13     -43.960  52.231  15.385  1.00330.00      POPC C
ATOM   1649  O32 POPCP  13     -44.472  53.198  15.840  1.00330.00      POPC O
ATOM   1650  C32 POPCP  13     -42.641  52.114  14.584  1.00330.00      POPC C
ATOM   1651  H2X POPCP  13     -41.877  51.797  15.326  1.00330.00      POPC H
ATOM   1652  H2Y POPCP  13     -42.750  51.248  13.898  1.00330.00      POPC H
ATOM   1653  C23 POPCP  13     -46.943  50.901  11.835  1.00330.00      POPC C
ATOM   1654  H3R POPCP  13     -46.419  51.653  12.463  1.00330.00      POPC H
ATOM   1655  H3S POPCP  13     -47.715  51.425  11.231  1.00330.00      POPC H
ATOM   1656  C24 POPCP  13     -45.984  50.237  10.856  1.00330.00      POPC C
ATOM   1657  H4R POPCP  13     -45.248  49.552  11.329  1.00330.00      POPC H
ATOM   1658  H4S POPCP  13     -46.566  49.754  10.043  1.00330.00      POPC H
ATOM   1659  C25 POPCP  13     -45.136  51.437  10.201  1.00330.00      POPC C
ATOM   1660  H5R POPCP  13     -44.636  52.059  10.974  1.00330.00      POPC H
ATOM   1661  H5S POPCP  13     -45.794  52.107   9.607  1.00330.00      POPC H
ATOM   1662  C26 POPCP  13     -44.061  50.734   9.362  1.00330.00      POPC C
ATOM   1663  H6R POPCP  13     -43.409  50.101  10.001  1.00330.00      POPC H
ATOM   1664  H6S POPCP  13     -44.551  50.053   8.634  1.00330.00      POPC H
ATOM   1665  C27 POPCP  13     -43.159  51.772   8.680  1.00330.00      POPC C
ATOM   1666  H7R POPCP  13     -43.051  52.706   9.272  1.00330.00      POPC H
ATOM   1667  H7S POPCP  13     -43.569  52.090   7.697  1.00330.00      POPC H
ATOM   1668  C28 POPCP  13     -41.790  51.060   8.396  1.00330.00      POPC C
ATOM   1669  H8R POPCP  13     -41.481  50.554   9.335  1.00330.00      POPC H
ATOM   1670  H8S POPCP  13     -41.931  50.409   7.507  1.00330.00      POPC H
ATOM   1671  C29 POPCP  13     -40.750  52.130   8.053  1.00330.00      POPC C
ATOM   1672  H91 POPCP  13     -40.705  52.954   8.780  1.00330.00      POPC H
ATOM   1673 0C21 POPCP  13     -39.913  52.000   7.013  1.00330.00      POPC C
ATOM   1674 1H10 POPCP  13     -39.823  51.105   6.380  1.00330.00      POPC H
ATOM   1675 1C21 POPCP  13     -38.725  52.956   6.808  1.00330.00      POPC C
ATOM   1676  H11 POPCP  13     -38.869  53.969   7.241  1.00330.00      POPC H
ATOM   1677  H11 POPCP  13     -37.836  52.564   7.348  1.00330.00      POPC H
ATOM   1678 2C21 POPCP  13     -38.247  53.086   5.350  1.00330.00      POPC C
ATOM   1679  H12 POPCP  13     -39.020  53.646   4.781  1.00330.00      POPC H
ATOM   1680  H12 POPCP  13     -37.321  53.694   5.431  1.00330.00      POPC H
ATOM   1681 3C21 POPCP  13     -37.839  51.776   4.682  1.00330.00      POPC C
ATOM   1682  H13 POPCP  13     -38.794  51.230   4.527  1.00330.00      POPC H
ATOM   1683  H13 POPCP  13     -37.214  51.116   5.321  1.00330.00      POPC H
ATOM   1684 4C21 POPCP  13     -37.052  51.916   3.324  1.00330.00      POPC C
ATOM   1685  H14 POPCP  13     -36.966  50.892   2.901  1.00330.00      POPC H
ATOM   1686  H14 POPCP  13     -37.628  52.473   2.555  1.00330.00      POPC H
ATOM   1687 5C21 POPCP  13     -35.555  52.388   3.554  1.00330.00      POPC C
ATOM   1688  H15 POPCP  13     -35.642  53.489   3.666  1.00330.00      POPC H
ATOM   1689  H15 POPCP  13     -35.165  51.968   4.506  1.00330.00      POPC H
ATOM   1690 6C21 POPCP  13     -34.550  52.097   2.420  1.00330.00      POPC C
ATOM   1691  H16 POPCP  13     -33.521  52.500   2.538  1.00330.00      POPC H
ATOM   1692  H16 POPCP  13     -34.428  50.997   2.515  1.00330.00      POPC H
ATOM   1693 7C21 POPCP  13     -35.026  52.410   0.972  1.00330.00      POPC C
ATOM   1694  H17 POPCP  13     -34.102  52.272   0.370  1.00330.00      POPC H
ATOM   1695  H17 POPCP  13     -35.834  51.680   0.750  1.00330.00      POPC H
ATOM   1696 8C21 POPCP  13     -35.556  53.781   0.592  1.00330.00      POPC C
ATOM   1697  H18 POPCP  13     -35.995  53.722  -0.427  1.00330.00      POPC H
ATOM   1698  H18 POPCP  13     -36.404  54.039   1.262  1.00330.00      POPC H
ATOM   1699  H18 POPCP  13     -34.718  54.489   0.418  1.00330.00      POPC H
ATOM   1700  C33 POPCP  13     -42.355  53.381  13.702  1.00330.00      POPC C
ATOM   1701  H3X POPCP  13     -41.910  54.146  14.373  1.00330.00      POPC H
ATOM   1702  H3Y POPCP  13     -43.285  53.833  13.297  1.00330.00      POPC H
ATOM   1703  C34 POPCP  13     -41.392  53.011  12.577  1.00330.00      POPC C
ATOM   1704  H4X POPCP  13     -41.435  53.780  11.776  1.00330.00      POPC H
ATOM   1705  H4Y POPCP  13     -41.650  52.038  12.106  1.00330.00      POPC H
ATOM   1706  C35 POPCP  13     -39.961  52.997  13.159  1.00330.00      POPC C
ATOM   1707  H5X POPCP  13     -39.906  52.380  14.081  1.00330.00      POPC H
ATOM   1708  H5Y POPCP  13     -39.752  54.049  13.450  1.00330.00      POPC H
ATOM   1709  C36 POPCP  13     -38.866  52.826  12.100  1.00330.00      POPC C
ATOM   1710  H6X POPCP  13     -39.029  53.444  11.190  1.00330.00      POPC H
ATOM   1711  H6Y POPCP  13     -37.979  53.333  12.535  1.00330.00      POPC H
ATOM   1712  C37 POPCP  13     -38.637  51.392  11.655  1.00330.00      POPC C
ATOM   1713  H7X POPCP  13     -38.581  50.714  12.533  1.00330.00      POPC H
ATOM   1714  H7Y POPCP  13     -39.601  51.044  11.225  1.00330.00      POPC H
ATOM   1715  C38 POPCP  13     -37.494  51.207  10.638  1.00330.00      POPC C
ATOM   1716  H8X POPCP  13     -37.410  50.124  10.407  1.00330.00      POPC H
ATOM   1717  H8Y POPCP  13     -37.790  51.816   9.757  1.00330.00      POPC H
ATOM   1718  C39 POPCP  13     -36.167  51.610  11.123  1.00330.00      POPC C
ATOM   1719  H9X POPCP  13     -36.124  52.707  11.291  1.00330.00      POPC H
ATOM   1720  H9Y POPCP  13     -35.852  51.220  12.114  1.00330.00      POPC H
ATOM   1721 0C31 POPCP  13     -34.953  51.399  10.071  1.00330.00      POPC C
ATOM   1722  H10 POPCP  13     -34.142  52.036  10.487  1.00330.00      POPC H
ATOM   1723  H10 POPCP  13     -34.563  50.360  10.017  1.00330.00      POPC H
ATOM   1724 1C31 POPCP  13     -35.309  51.996   8.702  1.00330.00      POPC C
ATOM   1725  H11 POPCP  13     -35.583  53.070   8.776  1.00330.00      POPC H
ATOM   1726  H11 POPCP  13     -36.176  51.424   8.305  1.00330.00      POPC H
ATOM   1727 2C31 POPCP  13     -34.188  51.827   7.691  1.00330.00      POPC C
ATOM   1728  H12 POPCP  13     -34.604  51.660   6.674  1.00330.00      POPC H
ATOM   1729  H12 POPCP  13     -33.538  50.972   7.975  1.00330.00      POPC H
ATOM   1730 3C31 POPCP  13     -33.300  52.981   7.577  1.00330.00      POPC C
ATOM   1731  H13 POPCP  13     -33.883  53.926   7.625  1.00330.00      POPC H
ATOM   1732  H13 POPCP  13     -32.655  53.005   8.481  1.00330.00      POPC H
ATOM   1733 4C31 POPCP  13     -32.461  52.930   6.352  1.00330.00      POPC C
ATOM   1734  H14 POPCP  13     -33.142  52.577   5.548  1.00330.00      POPC H
ATOM   1735  H14 POPCP  13     -31.647  52.175   6.374  1.00330.00      POPC H
ATOM   1736 5C31 POPCP  13     -31.841  54.281   5.958  1.00330.00      POPC C
ATOM   1737  H15 POPCP  13     -30.924  54.073   5.365  1.00330.00      POPC H
ATOM   1738  H15 POPCP  13     -31.473  54.905   6.799  1.00330.00      POPC H
ATOM   1739 6C31 POPCP  13     -32.645  55.135   5.002  1.00330.00      POPC C
ATOM   1740  H16 POPCP  13     -33.172  54.444   4.310  1.00330.00      POPC H
ATOM   1741  H16 POPCP  13     -33.416  55.846   5.368  1.00330.00      POPC H
ATOM   1742  H16 POPCP  13     -31.942  55.808   4.466  1.00330.00      POPC H
ATOM   1743  N   POPCP  14     -41.472 -47.112  20.837  1.00440.00      POPC N
ATOM   1744  C11 POPCP  14     -41.855 -46.119  19.771  1.00440.00      POPC C
ATOM   1745  C12 POPCP  14     -42.088 -48.475  20.526  1.00440.00      POPC C
ATOM   1746  C13 POPCP  14     -39.995 -47.192  21.000  1.00440.00      POPC C
ATOM   1747  C14 POPCP  14     -42.095 -46.580  22.113  1.00440.00      POPC C
ATOM   1748 1H1  POPCP  14     -42.872 -46.316  19.463  1.00440.00      POPC H
ATOM   1749 2H1  POPCP  14     -41.285 -46.276  18.867  1.00440.00      POPC H
ATOM   1750 1H2  POPCP  14     -43.165 -48.511  20.461  1.00440.00      POPC H
ATOM   1751 2H2  POPCP  14     -41.681 -49.219  21.195  1.00440.00      POPC H
ATOM   1752 3H2  POPCP  14     -41.546 -48.747  19.632  1.00440.00      POPC H
ATOM   1753 1H3  POPCP  14     -39.711 -47.869  21.793  1.00440.00      POPC H
ATOM   1754 2H3  POPCP  14     -39.549 -47.545  20.081  1.00440.00      POPC H
ATOM   1755 3H3  POPCP  14     -39.711 -46.167  21.186  1.00440.00      POPC H
ATOM   1756 1H4  POPCP  14     -41.987 -47.200  22.991  1.00440.00      POPC H
ATOM   1757 2H4  POPCP  14     -41.738 -45.579  22.304  1.00440.00      POPC H
ATOM   1758 3H4  POPCP  14     -43.144 -46.398  21.936  1.00440.00      POPC H
ATOM   1759  C15 POPCP  14     -41.782 -44.564  19.807  1.00440.00      POPC C
ATOM   1760 1H5  POPCP  14     -42.398 -44.268  20.683  1.00440.00      POPC H
ATOM   1761 2H5  POPCP  14     -42.231 -44.077  18.916  1.00440.00      POPC H
ATOM   1762  P1  POPCP  14     -39.324 -43.920  19.000  1.00440.00      POPC P
ATOM   1763  O3  POPCP  14     -38.012 -44.328  19.584  1.00440.00      POPC O
ATOM   1764  O4  POPCP  14     -39.370 -42.541  18.529  1.00440.00      POPC O
ATOM   1765  O1  POPCP  14     -40.452 -44.127  20.080  1.00440.00      POPC O
ATOM   1766  O2  POPCP  14     -39.811 -44.957  17.934  1.00440.00      POPC O
ATOM   1767  C1  POPCP  14     -39.166 -46.142  17.556  1.00440.00      POPC C
ATOM   1768  HA  POPCP  14     -38.126 -45.904  17.245  1.00440.00      POPC H
ATOM   1769  HB  POPCP  14     -39.144 -46.809  18.444  1.00440.00      POPC H
ATOM   1770  C2  POPCP  14     -39.969 -46.908  16.442  1.00440.00      POPC C
ATOM   1771  HS  POPCP  14     -40.987 -47.059  16.860  1.00440.00      POPC H
ATOM   1772  O21 POPCP  14     -39.364 -48.180  16.140  1.00440.00      POPC O
ATOM   1773  C21 POPCP  14     -39.600 -49.093  16.991  1.00440.00      POPC C
ATOM   1774  O22 POPCP  14     -40.396 -49.038  17.933  1.00440.00      POPC O
ATOM   1775  C22 POPCP  14     -38.830 -50.334  16.755  1.00440.00      POPC C
ATOM   1776  H2R POPCP  14     -37.902 -50.031  16.225  1.00440.00      POPC H
ATOM   1777  H2S POPCP  14     -38.654 -50.885  17.704  1.00440.00      POPC H
ATOM   1778  C3  POPCP  14     -40.253 -46.042  15.185  1.00440.00      POPC C
ATOM   1779  HX  POPCP  14     -39.385 -46.235  14.518  1.00440.00      POPC H
ATOM   1780  HY  POPCP  14     -40.144 -44.984  15.507  1.00440.00      POPC H
ATOM   1781  O31 POPCP  14     -41.480 -46.360  14.552  1.00440.00      POPC O
ATOM   1782  C31 POPCP  14     -41.680 -45.587  13.492  1.00440.00      POPC C
ATOM   1783  O32 POPCP  14     -40.976 -44.640  13.174  1.00440.00      POPC O
ATOM   1784  C32 POPCP  14     -42.981 -45.942  12.750  1.00440.00      POPC C
ATOM   1785  H2X POPCP  14     -43.136 -47.038  12.845  1.00440.00      POPC H
ATOM   1786  H2Y POPCP  14     -43.851 -45.368  13.134  1.00440.00      POPC H
ATOM   1787  C23 POPCP  14     -39.697 -51.266  15.835  1.00440.00      POPC C
ATOM   1788  H3R POPCP  14     -40.068 -50.558  15.064  1.00440.00      POPC H
ATOM   1789  H3S POPCP  14     -40.497 -51.759  16.427  1.00440.00      POPC H
ATOM   1790  C24 POPCP  14     -38.731 -52.333  15.257  1.00440.00      POPC C
ATOM   1791  H4R POPCP  14     -37.945 -52.562  16.008  1.00440.00      POPC H
ATOM   1792  H4S POPCP  14     -39.268 -53.278  15.029  1.00440.00      POPC H
ATOM   1793  C25 POPCP  14     -37.853 -51.726  14.160  1.00440.00      POPC C
ATOM   1794  H5R POPCP  14     -36.998 -51.056  14.394  1.00440.00      POPC H
ATOM   1795  H5S POPCP  14     -38.429 -51.211  13.361  1.00440.00      POPC H
ATOM   1796  C26 POPCP  14     -37.124 -52.879  13.482  1.00440.00      POPC C
ATOM   1797  H6R POPCP  14     -36.429 -53.388  14.183  1.00440.00      POPC H
ATOM   1798  H6S POPCP  14     -37.800 -53.712  13.190  1.00440.00      POPC H
ATOM   1799  C27 POPCP  14     -36.338 -52.427  12.194  1.00440.00      POPC C
ATOM   1800  H7R POPCP  14     -35.853 -51.465  12.468  1.00440.00      POPC H
ATOM   1801  H7S POPCP  14     -37.153 -52.207  11.473  1.00440.00      POPC H
ATOM   1802  C28 POPCP  14     -35.336 -53.353  11.532  1.00440.00      POPC C
ATOM   1803  H8R POPCP  14     -35.765 -54.346  11.280  1.00440.00      POPC H
ATOM   1804  H8S POPCP  14     -34.932 -52.845  10.630  1.00440.00      POPC H
ATOM   1805  C29 POPCP  14     -34.231 -53.463  12.583  1.00440.00      POPC C
ATOM   1806  H91 POPCP  14     -34.411 -54.171  13.405  1.00440.00      POPC H
ATOM   1807 0C21 POPCP  14     -33.009 -52.783  12.735  1.00440.00      POPC C
ATOM   1808 1H10 POPCP  14     -32.778 -51.891  12.134  1.00440.00      POPC H
ATOM   1809 1C21 POPCP  14     -32.139 -53.051  13.920  1.00440.00      POPC C
ATOM   1810  H11 POPCP  14     -32.304 -54.066  14.339  1.00440.00      POPC H
ATOM   1811  H11 POPCP  14     -31.077 -53.062  13.593  1.00440.00      POPC H
ATOM   1812 2C21 POPCP  14     -32.358 -51.943  15.011  1.00440.00      POPC C
ATOM   1813  H12 POPCP  14     -31.460 -51.855  15.659  1.00440.00      POPC H
ATOM   1814  H12 POPCP  14     -32.343 -50.935  14.543  1.00440.00      POPC H
ATOM   1815 3C21 POPCP  14     -33.536 -52.085  15.983  1.00440.00      POPC C
ATOM   1816  H13 POPCP  14     -33.784 -53.134  16.249  1.00440.00      POPC H
ATOM   1817  H13 POPCP  14     -34.356 -51.836  15.276  1.00440.00      POPC H
ATOM   1818 4C21 POPCP  14     -33.477 -51.205  17.255  1.00440.00      POPC C
ATOM   1819  H14 POPCP  14     -33.570 -51.908  18.111  1.00440.00      POPC H
ATOM   1820  H14 POPCP  14     -32.461 -50.755  17.255  1.00440.00      POPC H
ATOM   1821 5C21 POPCP  14     -34.480 -50.046  17.228  1.00440.00      POPC C
ATOM   1822  H15 POPCP  14     -34.092 -49.326  16.475  1.00440.00      POPC H
ATOM   1823  H15 POPCP  14     -35.524 -50.287  16.933  1.00440.00      POPC H
ATOM   1824 6C21 POPCP  14     -34.665 -49.315  18.621  1.00440.00      POPC C
ATOM   1825  H16 POPCP  14     -35.243 -50.001  19.276  1.00440.00      POPC H
ATOM   1826  H16 POPCP  14     -33.691 -48.947  19.009  1.00440.00      POPC H
ATOM   1827 7C21 POPCP  14     -35.628 -48.138  18.539  1.00440.00      POPC C
ATOM   1828  H17 POPCP  14     -35.344 -47.382  17.776  1.00440.00      POPC H
ATOM   1829  H17 POPCP  14     -36.704 -48.387  18.420  1.00440.00      POPC H
ATOM   1830 8C21 POPCP  14     -35.596 -47.429  19.924  1.00440.00      POPC C
ATOM   1831  H18 POPCP  14     -34.629 -46.890  20.021  1.00440.00      POPC H
ATOM   1832  H18 POPCP  14     -36.342 -46.623  20.094  1.00440.00      POPC H
ATOM   1833  H18 POPCP  14     -35.600 -48.130  20.786  1.00440.00      POPC H
ATOM   1834  C33 POPCP  14     -42.940 -45.635  11.200  1.00440.00      POPC C
ATOM   1835  H3X POPCP  14     -42.987 -44.560  10.922  1.00440.00      POPC H
ATOM   1836  H3Y POPCP  14     -43.975 -45.864  10.867  1.00440.00      POPC H
ATOM   1837  C34 POPCP  14     -41.786 -46.230  10.321  1.00440.00      POPC C
ATOM   1838  H4X POPCP  14     -41.609 -47.256  10.710  1.00440.00      POPC H
ATOM   1839  H4Y POPCP  14     -40.886 -45.588  10.427  1.00440.00      POPC H
ATOM   1840  C35 POPCP  14     -42.027 -46.121   8.823  1.00440.00      POPC C
ATOM   1841  H5X POPCP  14     -42.500 -45.120   8.728  1.00440.00      POPC H
ATOM   1842  H5Y POPCP  14     -42.903 -46.787   8.674  1.00440.00      POPC H
ATOM   1843  C36 POPCP  14     -40.842 -46.232   7.865  1.00440.00      POPC C
ATOM   1844  H6X POPCP  14     -40.500 -45.231   7.527  1.00440.00      POPC H
ATOM   1845  H6Y POPCP  14     -40.055 -46.763   8.443  1.00440.00      POPC H
ATOM   1846  C37 POPCP  14     -41.112 -47.041   6.594  1.00440.00      POPC C
ATOM   1847  H7X POPCP  14     -41.293 -48.078   6.949  1.00440.00      POPC H
ATOM   1848  H7Y POPCP  14     -42.044 -46.753   6.061  1.00440.00      POPC H
ATOM   1849  C38 POPCP  14     -39.967 -47.061   5.553  1.00440.00      POPC C
ATOM   1850  H8X POPCP  14     -39.954 -46.136   4.938  1.00440.00      POPC H
ATOM   1851  H8Y POPCP  14     -38.951 -47.141   5.995  1.00440.00      POPC H
ATOM   1852  C39 POPCP  14     -40.006 -48.142   4.409  1.00440.00      POPC C
ATOM   1853  H9X POPCP  14     -40.307 -49.129   4.821  1.00440.00      POPC H
ATOM   1854  H9Y POPCP  14     -40.786 -47.837   3.679  1.00440.00      POPC H
ATOM   1855 0C31 POPCP  14     -38.734 -48.171   3.490  1.00440.00      POPC C
ATOM   1856  H10 POPCP  14     -38.586 -47.284   2.838  1.00440.00      POPC H
ATOM   1857  H10 POPCP  14     -37.948 -48.297   4.265  1.00440.00      POPC H
ATOM   1858 1C31 POPCP  14     -38.736 -49.328   2.474  1.00440.00      POPC C
ATOM   1859  H11 POPCP  14     -39.729 -49.555   2.029  1.00440.00      POPC H
ATOM   1860  H11 POPCP  14     -38.345 -50.246   2.961  1.00440.00      POPC H
ATOM   1861 2C31 POPCP  14     -37.790 -48.963   1.300  1.00440.00      POPC C
ATOM   1862  H12 POPCP  14     -36.754 -48.750   1.641  1.00440.00      POPC H
ATOM   1863  H12 POPCP  14     -38.238 -48.008   0.950  1.00440.00      POPC H
ATOM   1864 3C31 POPCP  14     -37.879 -49.937   0.174  1.00440.00      POPC C
ATOM   1865  H13 POPCP  14     -38.921 -50.226  -0.080  1.00440.00      POPC H
ATOM   1866  H13 POPCP  14     -37.454 -49.392  -0.696  1.00440.00      POPC H
ATOM   1867 4C31 POPCP  14     -37.098 -51.212   0.195  1.00440.00      POPC C
ATOM   1868  H14 POPCP  14     -37.493 -51.894   0.978  1.00440.00      POPC H
ATOM   1869  H14 POPCP  14     -36.040 -51.043   0.490  1.00440.00      POPC H
ATOM   1870 5C31 POPCP  14     -37.155 -51.984  -1.089  1.00440.00      POPC C
ATOM   1871  H15 POPCP  14     -36.972 -51.274  -1.923  1.00440.00      POPC H
ATOM   1872  H15 POPCP  14     -38.181 -52.393  -1.208  1.00440.00      POPC H
ATOM   1873 6C31 POPCP  14     -36.063 -53.084  -1.139  1.00440.00      POPC C
ATOM   1874  H16 POPCP  14     -35.082 -52.567  -1.204  1.00440.00      POPC H
ATOM   1875  H16 POPCP  14     -36.136 -53.728  -0.237  1.00440.00      POPC H
ATOM   1876  H16 POPCP  14     -35.992 -53.730  -2.041  1.00440.00      POPC H
ATOM   1877  N   POPCP  15     -42.566 -40.383  19.682  1.00550.00      POPC N
ATOM   1878  C11 POPCP  15     -42.811 -38.898  19.658  1.00550.00      POPC C
ATOM   1879  C12 POPCP  15     -43.394 -40.862  20.839  1.00550.00      POPC C
ATOM   1880  C13 POPCP  15     -43.006 -40.930  18.364  1.00550.00      POPC C
ATOM   1881  C14 POPCP  15     -41.129 -40.708  20.007  1.00550.00      POPC C
ATOM   1882 1H1  POPCP  15     -43.863 -38.663  19.588  1.00550.00      POPC H
ATOM   1883 2H1  POPCP  15     -42.442 -38.571  18.698  1.00550.00      POPC H
ATOM   1884 1H2  POPCP  15     -44.446 -40.631  20.760  1.00550.00      POPC H
ATOM   1885 2H2  POPCP  15     -42.980 -40.548  21.786  1.00550.00      POPC H
ATOM   1886 3H2  POPCP  15     -43.451 -41.940  20.865  1.00550.00      POPC H
ATOM   1887 1H3  POPCP  15     -44.042 -40.743  18.122  1.00550.00      POPC H
ATOM   1888 2H3  POPCP  15     -42.388 -40.564  17.558  1.00550.00      POPC H
ATOM   1889 3H3  POPCP  15     -43.062 -42.005  18.277  1.00550.00      POPC H
ATOM   1890 1H4  POPCP  15     -40.430 -40.640  19.187  1.00550.00      POPC H
ATOM   1891 2H4  POPCP  15     -40.673 -39.975  20.656  1.00550.00      POPC H
ATOM   1892 3H4  POPCP  15     -40.826 -41.693  20.330  1.00550.00      POPC H
ATOM   1893  C15 POPCP  15     -42.254 -38.000  20.799  1.00550.00      POPC C
ATOM   1894 1H5  POPCP  15     -42.189 -38.615  21.722  1.00550.00      POPC H
ATOM   1895 2H5  POPCP  15     -42.942 -37.155  21.020  1.00550.00      POPC H
ATOM   1896  P1  POPCP  15     -40.686 -36.440  19.483  1.00550.00      POPC P
ATOM   1897  O3  POPCP  15     -39.846 -35.428  20.080  1.00550.00      POPC O
ATOM   1898  O4  POPCP  15     -42.025 -36.037  18.963  1.00550.00      POPC O
ATOM   1899  O1  POPCP  15     -40.905 -37.560  20.539  1.00550.00      POPC O
ATOM   1900  O2  POPCP  15     -39.821 -37.092  18.354  1.00550.00      POPC O
ATOM   1901  C1  POPCP  15     -39.827 -38.474  17.893  1.00550.00      POPC C
ATOM   1902  HA  POPCP  15     -39.450 -39.166  18.676  1.00550.00      POPC H
ATOM   1903  HB  POPCP  15     -40.884 -38.774  17.723  1.00550.00      POPC H
ATOM   1904  C2  POPCP  15     -39.059 -38.702  16.537  1.00550.00      POPC C
ATOM   1905  HS  POPCP  15     -39.597 -38.137  15.746  1.00550.00      POPC H
ATOM   1906  O21 POPCP  15     -38.954 -40.093  16.180  1.00550.00      POPC O
ATOM   1907  C21 POPCP  15     -39.987 -40.792  15.797  1.00550.00      POPC C
ATOM   1908  O22 POPCP  15     -41.165 -40.569  16.062  1.00550.00      POPC O
ATOM   1909  C22 POPCP  15     -39.540 -42.005  14.962  1.00550.00      POPC C
ATOM   1910  H2R POPCP  15     -39.737 -42.951  15.509  1.00550.00      POPC H
ATOM   1911  H2S POPCP  15     -40.251 -41.925  14.112  1.00550.00      POPC H
ATOM   1912  C3  POPCP  15     -37.579 -38.065  16.511  1.00550.00      POPC C
ATOM   1913  HX  POPCP  15     -36.936 -38.289  17.390  1.00550.00      POPC H
ATOM   1914  HY  POPCP  15     -37.682 -36.961  16.588  1.00550.00      POPC H
ATOM   1915  O31 POPCP  15     -36.960 -38.403  15.300  1.00550.00      POPC O
ATOM   1916  C31 POPCP  15     -35.978 -37.545  14.884  1.00550.00      POPC C
ATOM   1917  O32 POPCP  15     -35.944 -36.353  15.157  1.00550.00      POPC O
ATOM   1918  C32 POPCP  15     -34.994 -38.273  13.983  1.00550.00      POPC C
ATOM   1919  H2X POPCP  15     -34.373 -38.996  14.554  1.00550.00      POPC H
ATOM   1920  H2Y POPCP  15     -35.564 -38.924  13.287  1.00550.00      POPC H
ATOM   1921  C23 POPCP  15     -38.064 -41.932  14.539  1.00550.00      POPC C
ATOM   1922  H3R POPCP  15     -37.492 -42.401  15.368  1.00550.00      POPC H
ATOM   1923  H3S POPCP  15     -37.755 -40.891  14.303  1.00550.00      POPC H
ATOM   1924  C24 POPCP  15     -37.755 -42.900  13.339  1.00550.00      POPC C
ATOM   1925  H4R POPCP  15     -37.710 -43.964  13.657  1.00550.00      POPC H
ATOM   1926  H4S POPCP  15     -38.652 -42.991  12.689  1.00550.00      POPC H
ATOM   1927  C25 POPCP  15     -36.391 -42.630  12.505  1.00550.00      POPC C
ATOM   1928  H5R POPCP  15     -36.401 -41.648  11.985  1.00550.00      POPC H
ATOM   1929  H5S POPCP  15     -36.260 -43.312  11.637  1.00550.00      POPC H
ATOM   1930  C26 POPCP  15     -35.108 -42.824  13.340  1.00550.00      POPC C
ATOM   1931  H6R POPCP  15     -34.995 -41.804  13.767  1.00550.00      POPC H
ATOM   1932  H6S POPCP  15     -35.299 -43.429  14.251  1.00550.00      POPC H
ATOM   1933  C27 POPCP  15     -33.847 -43.316  12.547  1.00550.00      POPC C
ATOM   1934  H7R POPCP  15     -34.085 -44.237  11.973  1.00550.00      POPC H
ATOM   1935  H7S POPCP  15     -33.009 -43.495  13.254  1.00550.00      POPC H
ATOM   1936  C28 POPCP  15     -33.276 -42.250  11.595  1.00550.00      POPC C
ATOM   1937  H8R POPCP  15     -34.116 -41.878  10.971  1.00550.00      POPC H
ATOM   1938  H8S POPCP  15     -32.888 -41.332  12.086  1.00550.00      POPC H
ATOM   1939  C29 POPCP  15     -32.338 -42.714  10.510  1.00550.00      POPC C
ATOM   1940  H91 POPCP  15     -31.731 -41.933  10.029  1.00550.00      POPC H
ATOM   1941 0C21 POPCP  15     -32.079 -44.046  10.112  1.00550.00      POPC C
ATOM   1942 1H10 POPCP  15     -32.624 -44.836  10.651  1.00550.00      POPC H
ATOM   1943 1C21 POPCP  15     -31.073 -44.367   8.990  1.00550.00      POPC C
ATOM   1944  H11 POPCP  15     -31.664 -44.758   8.134  1.00550.00      POPC H
ATOM   1945  H11 POPCP  15     -30.534 -43.432   8.726  1.00550.00      POPC H
ATOM   1946 2C21 POPCP  15     -30.035 -45.476   9.298  1.00550.00      POPC C
ATOM   1947  H12 POPCP  15     -29.421 -45.356  10.216  1.00550.00      POPC H
ATOM   1948  H12 POPCP  15     -30.578 -46.444   9.257  1.00550.00      POPC H
ATOM   1949 3C21 POPCP  15     -29.042 -45.745   8.154  1.00550.00      POPC C
ATOM   1950  H13 POPCP  15     -28.215 -45.004   8.120  1.00550.00      POPC H
ATOM   1951  H13 POPCP  15     -29.670 -45.635   7.243  1.00550.00      POPC H
ATOM   1952 4C21 POPCP  15     -28.521 -47.180   8.191  1.00550.00      POPC C
ATOM   1953  H14 POPCP  15     -27.964 -47.283   9.147  1.00550.00      POPC H
ATOM   1954  H14 POPCP  15     -29.324 -47.948   8.171  1.00550.00      POPC H
ATOM   1955 5C21 POPCP  15     -27.564 -47.639   7.090  1.00550.00      POPC C
ATOM   1956  H15 POPCP  15     -27.060 -48.597   7.337  1.00550.00      POPC H
ATOM   1957  H15 POPCP  15     -28.223 -47.550   6.200  1.00550.00      POPC H
ATOM   1958 6C21 POPCP  15     -26.432 -46.584   6.794  1.00550.00      POPC C
ATOM   1959  H16 POPCP  15     -26.840 -45.882   6.036  1.00550.00      POPC H
ATOM   1960  H16 POPCP  15     -26.166 -46.011   7.708  1.00550.00      POPC H
ATOM   1961 7C21 POPCP  15     -25.144 -47.273   6.205  1.00550.00      POPC C
ATOM   1962  H17 POPCP  15     -24.809 -47.977   6.997  1.00550.00      POPC H
ATOM   1963  H17 POPCP  15     -25.555 -47.969   5.443  1.00550.00      POPC H
ATOM   1964 8C21 POPCP  15     -23.965 -46.428   5.648  1.00550.00      POPC C
ATOM   1965  H18 POPCP  15     -23.131 -47.133   5.446  1.00550.00      POPC H
ATOM   1966  H18 POPCP  15     -24.301 -45.965   4.695  1.00550.00      POPC H
ATOM   1967  H18 POPCP  15     -23.629 -45.707   6.422  1.00550.00      POPC H
ATOM   1968  C33 POPCP  15     -34.157 -37.261  13.262  1.00550.00      POPC C
ATOM   1969  H3X POPCP  15     -33.613 -36.722  14.066  1.00550.00      POPC H
ATOM   1970  H3Y POPCP  15     -34.754 -36.566  12.634  1.00550.00      POPC H
ATOM   1971  C34 POPCP  15     -33.136 -37.844  12.336  1.00550.00      POPC C
ATOM   1972  H4X POPCP  15     -32.499 -38.528  12.938  1.00550.00      POPC H
ATOM   1973  H4Y POPCP  15     -32.495 -36.988  12.037  1.00550.00      POPC H
ATOM   1974  C35 POPCP  15     -33.697 -38.401  11.014  1.00550.00      POPC C
ATOM   1975  H5X POPCP  15     -34.429 -37.694  10.568  1.00550.00      POPC H
ATOM   1976  H5Y POPCP  15     -34.347 -39.276  11.230  1.00550.00      POPC H
ATOM   1977  C36 POPCP  15     -32.478 -38.639  10.148  1.00550.00      POPC C
ATOM   1978  H6X POPCP  15     -31.812 -37.776   9.936  1.00550.00      POPC H
ATOM   1979  H6Y POPCP  15     -31.755 -39.282  10.693  1.00550.00      POPC H
ATOM   1980  C37 POPCP  15     -32.748 -39.291   8.735  1.00550.00      POPC C
ATOM   1981  H7X POPCP  15     -33.447 -40.111   9.005  1.00550.00      POPC H
ATOM   1982  H7Y POPCP  15     -33.175 -38.585   7.990  1.00550.00      POPC H
ATOM   1983  C38 POPCP  15     -31.586 -39.968   8.055  1.00550.00      POPC C
ATOM   1984  H8X POPCP  15     -30.823 -39.245   7.696  1.00550.00      POPC H
ATOM   1985  H8Y POPCP  15     -31.073 -40.673   8.744  1.00550.00      POPC H
ATOM   1986  C39 POPCP  15     -32.042 -40.903   6.828  1.00550.00      POPC C
ATOM   1987  H9X POPCP  15     -32.877 -41.549   7.174  1.00550.00      POPC H
ATOM   1988  H9Y POPCP  15     -32.372 -40.251   5.992  1.00550.00      POPC H
ATOM   1989 0C31 POPCP  15     -30.887 -41.662   6.174  1.00550.00      POPC C
ATOM   1990  H10 POPCP  15     -30.219 -41.033   5.546  1.00550.00      POPC H
ATOM   1991  H10 POPCP  15     -30.317 -42.152   6.992  1.00550.00      POPC H
ATOM   1992 1C31 POPCP  15     -31.572 -42.702   5.283  1.00550.00      POPC C
ATOM   1993  H11 POPCP  15     -32.211 -42.202   4.524  1.00550.00      POPC H
ATOM   1994  H11 POPCP  15     -32.077 -43.303   6.069  1.00550.00      POPC H
ATOM   1995 2C31 POPCP  15     -30.595 -43.667   4.600  1.00550.00      POPC C
ATOM   1996  H12 POPCP  15     -29.993 -44.153   5.397  1.00550.00      POPC H
ATOM   1997  H12 POPCP  15     -29.858 -43.115   3.979  1.00550.00      POPC H
ATOM   1998 3C31 POPCP  15     -31.186 -44.797   3.746  1.00550.00      POPC C
ATOM   1999  H13 POPCP  15     -31.515 -44.360   2.779  1.00550.00      POPC H
ATOM   2000  H13 POPCP  15     -30.313 -45.466   3.588  1.00550.00      POPC H
ATOM   2001 4C31 POPCP  15     -32.250 -45.614   4.456  1.00550.00      POPC C
ATOM   2002  H14 POPCP  15     -33.091 -44.903   4.598  1.00550.00      POPC H
ATOM   2003  H14 POPCP  15     -31.867 -45.951   5.443  1.00550.00      POPC H
ATOM   2004 5C31 POPCP  15     -32.952 -46.824   3.732  1.00550.00      POPC C
ATOM   2005  H15 POPCP  15     -32.168 -47.583   3.519  1.00550.00      POPC H
ATOM   2006  H15 POPCP  15     -33.406 -46.420   2.802  1.00550.00      POPC H
ATOM   2007 6C31 POPCP  15     -34.032 -47.463   4.602  1.00550.00      POPC C
ATOM   2008  H16 POPCP  15     -34.843 -46.727   4.794  1.00550.00      POPC H
ATOM   2009  H16 POPCP  15     -34.460 -48.330   4.055  1.00550.00      POPC H
ATOM   2010  H16 POPCP  15     -33.574 -47.821   5.549  1.00550.00      POPC H
ATOM   2011  N   POPCP  16     -42.175 -32.337  19.864  1.00660.00      POPC N
ATOM   2012  C11 POPCP  16     -42.293 -30.832  19.974  1.00660.00      POPC C
ATOM   2013  C12 POPCP  16     -43.152 -33.165  20.596  1.00660.00      POPC C
ATOM   2014  C13 POPCP  16     -42.388 -32.732  18.437  1.00660.00      POPC C
ATOM   2015  C14 POPCP  16     -40.782 -32.668  20.237  1.00660.00      POPC C
ATOM   2016 1H1  POPCP  16     -43.351 -30.652  20.100  1.00660.00      POPC H
ATOM   2017 2H1  POPCP  16     -42.139 -30.312  19.040  1.00660.00      POPC H
ATOM   2018 1H2  POPCP  16     -43.184 -32.975  21.659  1.00660.00      POPC H
ATOM   2019 2H2  POPCP  16     -42.903 -34.210  20.480  1.00660.00      POPC H
ATOM   2020 3H2  POPCP  16     -44.166 -32.993  20.268  1.00660.00      POPC H
ATOM   2021 1H3  POPCP  16     -42.347 -33.799  18.270  1.00660.00      POPC H
ATOM   2022 2H3  POPCP  16     -43.354 -32.517  18.005  1.00660.00      POPC H
ATOM   2023 3H3  POPCP  16     -41.607 -32.384  17.777  1.00660.00      POPC H
ATOM   2024 1H4  POPCP  16     -40.523 -33.684  19.977  1.00660.00      POPC H
ATOM   2025 2H4  POPCP  16     -40.085 -31.936  19.857  1.00660.00      POPC H
ATOM   2026 3H4  POPCP  16     -40.800 -32.669  21.317  1.00660.00      POPC H
ATOM   2027  C15 POPCP  16     -41.506 -30.028  21.012  1.00660.00      POPC C
ATOM   2028 1H5  POPCP  16     -41.455 -30.640  21.938  1.00660.00      POPC H
ATOM   2029 2H5  POPCP  16     -42.123 -29.158  21.324  1.00660.00      POPC H
ATOM   2030  P1  POPCP  16     -40.170 -28.488  19.418  1.00660.00      POPC P
ATOM   2031  O3  POPCP  16     -38.934 -27.691  19.559  1.00660.00      POPC O
ATOM   2032  O4  POPCP  16     -41.475 -27.730  19.288  1.00660.00      POPC O
ATOM   2033  O1  POPCP  16     -40.254 -29.577  20.561  1.00660.00      POPC O
ATOM   2034  O2  POPCP  16     -40.017 -29.316  18.067  1.00660.00      POPC O
ATOM   2035  C1  POPCP  16     -39.016 -30.323  18.066  1.00660.00      POPC C
ATOM   2036  HA  POPCP  16     -38.170 -29.916  18.659  1.00660.00      POPC H
ATOM   2037  HB  POPCP  16     -39.481 -31.207  18.553  1.00660.00      POPC H
ATOM   2038  C2  POPCP  16     -38.673 -30.835  16.662  1.00660.00      POPC C
ATOM   2039  HS  POPCP  16     -39.536 -30.727  15.971  1.00660.00      POPC H
ATOM   2040  O21 POPCP  16     -38.299 -32.201  16.626  1.00660.00      POPC O
ATOM   2041  C21 POPCP  16     -39.256 -33.096  16.274  1.00660.00      POPC C
ATOM   2042  O22 POPCP  16     -40.466 -32.887  16.411  1.00660.00      POPC O
ATOM   2043  C22 POPCP  16     -38.576 -34.374  15.800  1.00660.00      POPC C
ATOM   2044  H2R POPCP  16     -37.477 -34.235  15.719  1.00660.00      POPC H
ATOM   2045  H2S POPCP  16     -38.836 -35.127  16.575  1.00660.00      POPC H
ATOM   2046  C3  POPCP  16     -37.594 -29.850  16.142  1.00660.00      POPC C
ATOM   2047  HX  POPCP  16     -36.594 -29.948  16.615  1.00660.00      POPC H
ATOM   2048  HY  POPCP  16     -37.935 -28.815  16.355  1.00660.00      POPC H
ATOM   2049  O31 POPCP  16     -37.677 -30.046  14.686  1.00660.00      POPC O
ATOM   2050  C31 POPCP  16     -36.736 -30.839  14.188  1.00660.00      POPC C
ATOM   2051  O32 POPCP  16     -35.904 -31.473  14.802  1.00660.00      POPC O
ATOM   2052  C32 POPCP  16     -36.899 -30.954  12.669  1.00660.00      POPC C
ATOM   2053  H2X POPCP  16     -36.114 -31.691  12.395  1.00660.00      POPC H
ATOM   2054  H2Y POPCP  16     -37.905 -31.390  12.491  1.00660.00      POPC H
ATOM   2055  C23 POPCP  16     -38.861 -34.882  14.337  1.00660.00      POPC C
ATOM   2056  H3R POPCP  16     -39.970 -34.910  14.273  1.00660.00      POPC H
ATOM   2057  H3S POPCP  16     -38.482 -35.926  14.307  1.00660.00      POPC H
ATOM   2058  C24 POPCP  16     -38.149 -34.074  13.269  1.00660.00      POPC C
ATOM   2059  H4R POPCP  16     -38.596 -33.059  13.331  1.00660.00      POPC H
ATOM   2060  H4S POPCP  16     -37.080 -33.922  13.532  1.00660.00      POPC H
ATOM   2061  C25 POPCP  16     -38.103 -34.654  11.859  1.00660.00      POPC C
ATOM   2062  H5R POPCP  16     -39.078 -34.968  11.429  1.00660.00      POPC H
ATOM   2063  H5S POPCP  16     -37.426 -35.535  11.826  1.00660.00      POPC H
ATOM   2064  C26 POPCP  16     -37.737 -33.567  10.814  1.00660.00      POPC C
ATOM   2065  H6R POPCP  16     -38.485 -32.747  10.787  1.00660.00      POPC H
ATOM   2066  H6S POPCP  16     -36.763 -33.134  11.128  1.00660.00      POPC H
ATOM   2067  C27 POPCP  16     -37.483 -34.033   9.419  1.00660.00      POPC C
ATOM   2068  H7R POPCP  16     -38.475 -34.445   9.135  1.00660.00      POPC H
ATOM   2069  H7S POPCP  16     -36.614 -34.722   9.480  1.00660.00      POPC H
ATOM   2070  C28 POPCP  16     -37.276 -32.855   8.412  1.00660.00      POPC C
ATOM   2071  H8R POPCP  16     -38.193 -32.239   8.532  1.00660.00      POPC H
ATOM   2072  H8S POPCP  16     -36.381 -32.263   8.701  1.00660.00      POPC H
ATOM   2073  C29 POPCP  16     -37.242 -33.407   7.004  1.00660.00      POPC C
ATOM   2074  H91 POPCP  16     -38.149 -33.231   6.406  1.00660.00      POPC H
ATOM   2075 0C21 POPCP  16     -36.187 -34.102   6.558  1.00660.00      POPC C
ATOM   2076 1H10 POPCP  16     -35.380 -34.248   7.291  1.00660.00      POPC H
ATOM   2077 1C21 POPCP  16     -36.129 -34.712   5.194  1.00660.00      POPC C
ATOM   2078  H11 POPCP  16     -36.126 -35.813   5.342  1.00660.00      POPC H
ATOM   2079  H11 POPCP  16     -37.058 -34.423   4.656  1.00660.00      POPC H
ATOM   2080 2C21 POPCP  16     -35.006 -34.177   4.292  1.00660.00      POPC C
ATOM   2081  H12 POPCP  16     -35.184 -33.081   4.264  1.00660.00      POPC H
ATOM   2082  H12 POPCP  16     -33.989 -34.299   4.722  1.00660.00      POPC H
ATOM   2083 3C21 POPCP  16     -34.908 -34.761   2.852  1.00660.00      POPC C
ATOM   2084  H13 POPCP  16     -35.869 -34.487   2.367  1.00660.00      POPC H
ATOM   2085  H13 POPCP  16     -34.836 -35.869   2.802  1.00660.00      POPC H
ATOM   2086 4C21 POPCP  16     -33.658 -34.214   2.160  1.00660.00      POPC C
ATOM   2087  H14 POPCP  16     -32.792 -34.502   2.794  1.00660.00      POPC H
ATOM   2088  H14 POPCP  16     -33.542 -34.741   1.188  1.00660.00      POPC H
ATOM   2089 5C21 POPCP  16     -33.703 -32.676   1.955  1.00660.00      POPC C
ATOM   2090  H15 POPCP  16     -34.661 -32.337   1.507  1.00660.00      POPC H
ATOM   2091  H15 POPCP  16     -33.750 -32.209   2.962  1.00660.00      POPC H
ATOM   2092 6C21 POPCP  16     -32.487 -32.017   1.305  1.00660.00      POPC C
ATOM   2093  H16 POPCP  16     -32.159 -31.153   1.922  1.00660.00      POPC H
ATOM   2094  H16 POPCP  16     -31.609 -32.695   1.250  1.00660.00      POPC H
ATOM   2095 7C21 POPCP  16     -32.885 -31.686  -0.181  1.00660.00      POPC C
ATOM   2096  H17 POPCP  16     -33.766 -31.025  -0.329  1.00660.00      POPC H
ATOM   2097  H17 POPCP  16     -31.983 -31.183  -0.589  1.00660.00      POPC H
ATOM   2098 8C21 POPCP  16     -33.210 -32.897  -1.088  1.00660.00      POPC C
ATOM   2099  H18 POPCP  16     -32.274 -33.475  -1.244  1.00660.00      POPC H
ATOM   2100  H18 POPCP  16     -34.022 -33.540  -0.685  1.00660.00      POPC H
ATOM   2101  H18 POPCP  16     -33.579 -32.536  -2.071  1.00660.00      POPC H
ATOM   2102  C33 POPCP  16     -36.504 -29.666  11.884  1.00660.00      POPC C
ATOM   2103  H3X POPCP  16     -35.405 -29.589  11.738  1.00660.00      POPC H
ATOM   2104  H3Y POPCP  16     -36.956 -28.725  12.266  1.00660.00      POPC H
ATOM   2105  C34 POPCP  16     -37.054 -29.672  10.416  1.00660.00      POPC C
ATOM   2106  H4X POPCP  16     -38.123 -29.969  10.353  1.00660.00      POPC H
ATOM   2107  H4Y POPCP  16     -36.468 -30.400   9.815  1.00660.00      POPC H
ATOM   2108  C35 POPCP  16     -36.900 -28.258   9.743  1.00660.00      POPC C
ATOM   2109  H5X POPCP  16     -35.868 -27.946  10.010  1.00660.00      POPC H
ATOM   2110  H5Y POPCP  16     -37.542 -27.507  10.252  1.00660.00      POPC H
ATOM   2111  C36 POPCP  16     -37.326 -28.159   8.268  1.00660.00      POPC C
ATOM   2112  H6X POPCP  16     -38.386 -28.482   8.194  1.00660.00      POPC H
ATOM   2113  H6Y POPCP  16     -37.269 -27.093   7.962  1.00660.00      POPC H
ATOM   2114  C37 POPCP  16     -36.541 -28.960   7.205  1.00660.00      POPC C
ATOM   2115  H7X POPCP  16     -35.487 -28.646   7.361  1.00660.00      POPC H
ATOM   2116  H7Y POPCP  16     -36.502 -30.060   7.356  1.00660.00      POPC H
ATOM   2117  C38 POPCP  16     -37.000 -28.664   5.826  1.00660.00      POPC C
ATOM   2118  H8X POPCP  16     -38.102 -28.710   5.693  1.00660.00      POPC H
ATOM   2119  H8Y POPCP  16     -36.613 -27.645   5.610  1.00660.00      POPC H
ATOM   2120  C39 POPCP  16     -36.311 -29.604   4.782  1.00660.00      POPC C
ATOM   2121  H9X POPCP  16     -35.206 -29.519   4.863  1.00660.00      POPC H
ATOM   2122  H9Y POPCP  16     -36.595 -30.655   5.007  1.00660.00      POPC H
ATOM   2123 0C31 POPCP  16     -36.592 -29.155   3.305  1.00660.00      POPC C
ATOM   2124  H10 POPCP  16     -35.758 -28.458   3.076  1.00660.00      POPC H
ATOM   2125  H10 POPCP  16     -36.435 -30.034   2.643  1.00660.00      POPC H
ATOM   2126 1C31 POPCP  16     -38.041 -28.752   3.038  1.00660.00      POPC C
ATOM   2127  H11 POPCP  16     -38.150 -27.881   3.720  1.00660.00      POPC H
ATOM   2128  H11 POPCP  16     -38.791 -29.521   3.320  1.00660.00      POPC H
ATOM   2129 2C31 POPCP  16     -38.305 -28.168   1.608  1.00660.00      POPC C
ATOM   2130  H12 POPCP  16     -37.418 -27.698   1.131  1.00660.00      POPC H
ATOM   2131  H12 POPCP  16     -39.059 -27.361   1.726  1.00660.00      POPC H
ATOM   2132 3C31 POPCP  16     -38.849 -29.162   0.655  1.00660.00      POPC C
ATOM   2133  H13 POPCP  16     -38.074 -29.941   0.491  1.00660.00      POPC H
ATOM   2134  H13 POPCP  16     -39.665 -29.660   1.222  1.00660.00      POPC H
ATOM   2135 4C31 POPCP  16     -39.095 -28.560  -0.748  1.00660.00      POPC C
ATOM   2136  H14 POPCP  16     -38.078 -28.242  -1.061  1.00660.00      POPC H
ATOM   2137  H14 POPCP  16     -39.709 -27.645  -0.606  1.00660.00      POPC H
ATOM   2138 5C31 POPCP  16     -39.788 -29.531  -1.712  1.00660.00      POPC C
ATOM   2139  H15 POPCP  16     -39.117 -30.416  -1.734  1.00660.00      POPC H
ATOM   2140  H15 POPCP  16     -39.691 -29.077  -2.722  1.00660.00      POPC H
ATOM   2141 6C31 POPCP  16     -41.208 -29.818  -1.407  1.00660.00      POPC C
ATOM   2142  H16 POPCP  16     -41.379 -30.145  -0.360  1.00660.00      POPC H
ATOM   2143  H16 POPCP  16     -41.805 -28.924  -1.689  1.00660.00      POPC H
ATOM   2144  H16 POPCP  16     -41.581 -30.622  -2.078  1.00660.00      POPC H
ATOM   2145  N   POPCP  17     -42.121 -24.389  20.303  1.00770.00      POPC N
ATOM   2146  C11 POPCP  17     -42.575 -23.131  21.050  1.00770.00      POPC C
ATOM   2147  C12 POPCP  17     -40.745 -24.819  20.447  1.00770.00      POPC C
ATOM   2148  C13 POPCP  17     -42.951 -25.606  20.724  1.00770.00      POPC C
ATOM   2149  C14 POPCP  17     -42.516 -24.207  18.779  1.00770.00      POPC C
ATOM   2150 1H1  POPCP  17     -42.772 -23.158  22.111  1.00770.00      POPC H
ATOM   2151 2H1  POPCP  17     -43.508 -22.749  20.664  1.00770.00      POPC H
ATOM   2152 1H2  POPCP  17     -40.668 -25.807  20.018  1.00770.00      POPC H
ATOM   2153 2H2  POPCP  17     -40.447 -25.083  21.451  1.00770.00      POPC H
ATOM   2154 3H2  POPCP  17     -40.065 -24.116  19.989  1.00770.00      POPC H
ATOM   2155 1H3  POPCP  17     -42.813 -25.860  21.765  1.00770.00      POPC H
ATOM   2156 2H3  POPCP  17     -43.977 -25.295  20.592  1.00770.00      POPC H
ATOM   2157 3H3  POPCP  17     -42.658 -26.432  20.093  1.00770.00      POPC H
ATOM   2158 1H4  POPCP  17     -43.583 -24.042  18.748  1.00770.00      POPC H
ATOM   2159 2H4  POPCP  17     -42.051 -23.325  18.365  1.00770.00      POPC H
ATOM   2160 3H4  POPCP  17     -42.293 -25.005  18.086  1.00770.00      POPC H
ATOM   2161  C15 POPCP  17     -41.562 -21.908  20.903  1.00770.00      POPC C
ATOM   2162 1H5  POPCP  17     -40.595 -22.251  21.328  1.00770.00      POPC H
ATOM   2163 2H5  POPCP  17     -41.927 -21.089  21.559  1.00770.00      POPC H
ATOM   2164  P1  POPCP  17     -40.600 -20.265  19.067  1.00770.00      POPC P
ATOM   2165  O3  POPCP  17     -39.704 -19.818  20.158  1.00770.00      POPC O
ATOM   2166  O4  POPCP  17     -41.522 -19.196  18.559  1.00770.00      POPC O
ATOM   2167  O1  POPCP  17     -41.442 -21.484  19.535  1.00770.00      POPC O
ATOM   2168  O2  POPCP  17     -39.770 -20.819  17.895  1.00770.00      POPC O
ATOM   2169  C1  POPCP  17     -39.272 -22.184  18.046  1.00770.00      POPC C
ATOM   2170  HA  POPCP  17     -38.475 -22.215  18.820  1.00770.00      POPC H
ATOM   2171  HB  POPCP  17     -39.971 -22.981  18.380  1.00770.00      POPC H
ATOM   2172  C2  POPCP  17     -38.826 -22.715  16.640  1.00770.00      POPC C
ATOM   2173  HS  POPCP  17     -39.686 -22.453  15.987  1.00770.00      POPC H
ATOM   2174  O21 POPCP  17     -38.573 -24.186  16.747  1.00770.00      POPC O
ATOM   2175  C21 POPCP  17     -39.677 -24.848  16.412  1.00770.00      POPC C
ATOM   2176  O22 POPCP  17     -40.812 -24.334  16.310  1.00770.00      POPC O
ATOM   2177  C22 POPCP  17     -39.450 -26.348  16.338  1.00770.00      POPC C
ATOM   2178  H2R POPCP  17     -38.383 -26.599  16.517  1.00770.00      POPC H
ATOM   2179  H2S POPCP  17     -40.082 -26.791  17.138  1.00770.00      POPC H
ATOM   2180  C3  POPCP  17     -37.581 -21.981  16.191  1.00770.00      POPC C
ATOM   2181  HX  POPCP  17     -36.739 -22.120  16.902  1.00770.00      POPC H
ATOM   2182  HY  POPCP  17     -37.820 -20.897  16.249  1.00770.00      POPC H
ATOM   2183  O31 POPCP  17     -37.236 -22.263  14.802  1.00770.00      POPC O
ATOM   2184  C31 POPCP  17     -36.231 -23.153  14.680  1.00770.00      POPC C
ATOM   2185  O32 POPCP  17     -35.582 -23.596  15.648  1.00770.00      POPC O
ATOM   2186  C32 POPCP  17     -35.897 -23.488  13.249  1.00770.00      POPC C
ATOM   2187  H2X POPCP  17     -36.694 -23.150  12.553  1.00770.00      POPC H
ATOM   2188  H2Y POPCP  17     -34.923 -22.992  13.052  1.00770.00      POPC H
ATOM   2189  C23 POPCP  17     -39.953 -26.838  15.044  1.00770.00      POPC C
ATOM   2190  H3R POPCP  17     -40.998 -26.483  14.915  1.00770.00      POPC H
ATOM   2191  H3S POPCP  17     -39.982 -27.949  15.068  1.00770.00      POPC H
ATOM   2192  C24 POPCP  17     -39.069 -26.484  13.848  1.00770.00      POPC C
ATOM   2193  H4R POPCP  17     -39.084 -25.376  13.761  1.00770.00      POPC H
ATOM   2194  H4S POPCP  17     -38.069 -26.904  14.087  1.00770.00      POPC H
ATOM   2195  C25 POPCP  17     -39.594 -27.017  12.520  1.00770.00      POPC C
ATOM   2196  H5R POPCP  17     -39.487 -28.121  12.582  1.00770.00      POPC H
ATOM   2197  H5S POPCP  17     -39.013 -26.740  11.615  1.00770.00      POPC H
ATOM   2198  C26 POPCP  17     -41.081 -26.741  12.218  1.00770.00      POPC C
ATOM   2199  H6R POPCP  17     -41.789 -27.337  12.832  1.00770.00      POPC H
ATOM   2200  H6S POPCP  17     -41.246 -25.653  12.364  1.00770.00      POPC H
ATOM   2201  C27 POPCP  17     -41.417 -27.024  10.709  1.00770.00      POPC C
ATOM   2202  H7R POPCP  17     -42.517 -26.917  10.596  1.00770.00      POPC H
ATOM   2203  H7S POPCP  17     -41.093 -28.020  10.337  1.00770.00      POPC H
ATOM   2204  C28 POPCP  17     -40.925 -25.990   9.691  1.00770.00      POPC C
ATOM   2205  H8R POPCP  17     -41.105 -24.969  10.092  1.00770.00      POPC H
ATOM   2206  H8S POPCP  17     -39.834 -26.099   9.511  1.00770.00      POPC H
ATOM   2207  C29 POPCP  17     -41.582 -26.027   8.327  1.00770.00      POPC C
ATOM   2208  H91 POPCP  17     -41.874 -25.048   7.920  1.00770.00      POPC H
ATOM   2209 0C21 POPCP  17     -41.747 -27.096   7.575  1.00770.00      POPC C
ATOM   2210 1H10 POPCP  17     -41.483 -28.087   7.972  1.00770.00      POPC H
ATOM   2211 1C21 POPCP  17     -42.238 -27.069   6.123  1.00770.00      POPC C
ATOM   2212  H11 POPCP  17     -43.294 -27.351   5.926  1.00770.00      POPC H
ATOM   2213  H11 POPCP  17     -42.154 -26.028   5.745  1.00770.00      POPC H
ATOM   2214 2C21 POPCP  17     -41.336 -28.046   5.356  1.00770.00      POPC C
ATOM   2215  H12 POPCP  17     -40.290 -27.775   5.617  1.00770.00      POPC H
ATOM   2216  H12 POPCP  17     -41.456 -29.108   5.659  1.00770.00      POPC H
ATOM   2217 3C21 POPCP  17     -41.470 -28.039   3.836  1.00770.00      POPC C
ATOM   2218  H13 POPCP  17     -40.764 -28.706   3.295  1.00770.00      POPC H
ATOM   2219  H13 POPCP  17     -41.212 -27.050   3.401  1.00770.00      POPC H
ATOM   2220 4C21 POPCP  17     -42.947 -28.308   3.427  1.00770.00      POPC C
ATOM   2221  H14 POPCP  17     -43.262 -29.365   3.561  1.00770.00      POPC H
ATOM   2222  H14 POPCP  17     -43.629 -27.807   4.147  1.00770.00      POPC H
ATOM   2223 5C21 POPCP  17     -43.340 -27.785   1.997  1.00770.00      POPC C
ATOM   2224  H15 POPCP  17     -42.818 -26.816   1.850  1.00770.00      POPC H
ATOM   2225  H15 POPCP  17     -42.842 -28.457   1.266  1.00770.00      POPC H
ATOM   2226 6C21 POPCP  17     -44.845 -27.725   1.739  1.00770.00      POPC C
ATOM   2227  H16 POPCP  17     -45.241 -28.759   1.833  1.00770.00      POPC H
ATOM   2228  H16 POPCP  17     -45.343 -27.096   2.508  1.00770.00      POPC H
ATOM   2229 7C21 POPCP  17     -45.171 -27.279   0.334  1.00770.00      POPC C
ATOM   2230  H17 POPCP  17     -44.796 -26.235   0.284  1.00770.00      POPC H
ATOM   2231  H17 POPCP  17     -44.552 -27.835  -0.402  1.00770.00      POPC H
ATOM   2232 8C21 POPCP  17     -46.685 -27.334  -0.142  1.00770.00      POPC C
ATOM   2233  H18 POPCP  17     -46.784 -28.436  -0.244  1.00770.00      POPC H
ATOM   2234  H18 POPCP  17     -47.381 -26.775   0.520  1.00770.00      POPC H
ATOM   2235  H18 POPCP  17     -46.645 -26.716  -1.064  1.00770.00      POPC H
ATOM   2236  C33 POPCP  17     -35.665 -25.077  12.949  1.00770.00      POPC C
ATOM   2237  H3X POPCP  17     -36.691 -25.429  12.706  1.00770.00      POPC H
ATOM   2238  H3Y POPCP  17     -35.185 -25.441  13.883  1.00770.00      POPC H
ATOM   2239  C34 POPCP  17     -34.785 -25.349  11.718  1.00770.00      POPC C
ATOM   2240  H4X POPCP  17     -34.500 -26.423  11.738  1.00770.00      POPC H
ATOM   2241  H4Y POPCP  17     -33.819 -24.901  12.034  1.00770.00      POPC H
ATOM   2242  C35 POPCP  17     -35.288 -24.934  10.324  1.00770.00      POPC C
ATOM   2243  H5X POPCP  17     -35.220 -23.826  10.291  1.00770.00      POPC H
ATOM   2244  H5Y POPCP  17     -36.326 -25.272  10.118  1.00770.00      POPC H
ATOM   2245  C36 POPCP  17     -34.372 -25.380   9.207  1.00770.00      POPC C
ATOM   2246  H6X POPCP  17     -33.354 -25.013   9.459  1.00770.00      POPC H
ATOM   2247  H6Y POPCP  17     -34.403 -26.484   9.093  1.00770.00      POPC H
ATOM   2248  C37 POPCP  17     -34.657 -24.851   7.793  1.00770.00      POPC C
ATOM   2249  H7X POPCP  17     -35.471 -25.451   7.333  1.00770.00      POPC H
ATOM   2250  H7Y POPCP  17     -34.861 -23.759   7.786  1.00770.00      POPC H
ATOM   2251  C38 POPCP  17     -33.435 -25.004   6.844  1.00770.00      POPC C
ATOM   2252  H8X POPCP  17     -32.466 -24.658   7.263  1.00770.00      POPC H
ATOM   2253  H8Y POPCP  17     -33.141 -26.067   6.972  1.00770.00      POPC H
ATOM   2254  C39 POPCP  17     -33.540 -24.463   5.405  1.00770.00      POPC C
ATOM   2255  H9X POPCP  17     -33.413 -23.373   5.234  1.00770.00      POPC H
ATOM   2256  H9Y POPCP  17     -32.577 -24.808   4.969  1.00770.00      POPC H
ATOM   2257 0C31 POPCP  17     -34.639 -25.114   4.543  1.00770.00      POPC C
ATOM   2258  H10 POPCP  17     -34.728 -26.079   5.086  1.00770.00      POPC H
ATOM   2259  H10 POPCP  17     -35.618 -24.643   4.777  1.00770.00      POPC H
ATOM   2260 1C31 POPCP  17     -34.366 -25.298   3.066  1.00770.00      POPC C
ATOM   2261  H11 POPCP  17     -34.224 -24.280   2.644  1.00770.00      POPC H
ATOM   2262  H11 POPCP  17     -35.189 -25.762   2.482  1.00770.00      POPC H
ATOM   2263 2C31 POPCP  17     -33.104 -26.110   2.702  1.00770.00      POPC C
ATOM   2264  H12 POPCP  17     -33.226 -27.053   3.277  1.00770.00      POPC H
ATOM   2265  H12 POPCP  17     -32.179 -25.601   3.049  1.00770.00      POPC H
ATOM   2266 3C31 POPCP  17     -32.901 -26.406   1.168  1.00770.00      POPC C
ATOM   2267  H13 POPCP  17     -32.174 -27.246   1.195  1.00770.00      POPC H
ATOM   2268  H13 POPCP  17     -33.922 -26.652   0.805  1.00770.00      POPC H
ATOM   2269 4C31 POPCP  17     -32.221 -25.289   0.335  1.00770.00      POPC C
ATOM   2270  H14 POPCP  17     -31.122 -25.378   0.474  1.00770.00      POPC H
ATOM   2271  H14 POPCP  17     -32.483 -24.287   0.738  1.00770.00      POPC H
ATOM   2272 5C31 POPCP  17     -32.561 -25.260  -1.164  1.00770.00      POPC C
ATOM   2273  H15 POPCP  17     -31.978 -26.044  -1.692  1.00770.00      POPC H
ATOM   2274  H15 POPCP  17     -32.235 -24.277  -1.567  1.00770.00      POPC H
ATOM   2275 6C31 POPCP  17     -34.045 -25.347  -1.493  1.00770.00      POPC C
ATOM   2276  H16 POPCP  17     -34.138 -25.305  -2.600  1.00770.00      POPC H
ATOM   2277  H16 POPCP  17     -34.504 -26.328  -1.245  1.00770.00      POPC H
ATOM   2278  H16 POPCP  17     -34.544 -24.459  -1.050  1.00770.00      POPC H
ATOM   2279  N   POPCP  18     -40.084 -15.910  19.923  1.00880.00      POPC N
ATOM   2280  C11 POPCP  18     -39.900 -14.395  19.646  1.00880.00      POPC C
ATOM   2281  C12 POPCP  18     -41.051 -16.196  20.992  1.00880.00      POPC C
ATOM   2282  C13 POPCP  18     -40.616 -16.450  18.590  1.00880.00      POPC C
ATOM   2283  C14 POPCP  18     -38.831 -16.728  20.179  1.00880.00      POPC C
ATOM   2284 1H1  POPCP  18     -40.853 -13.928  19.446  1.00880.00      POPC H
ATOM   2285 2H1  POPCP  18     -39.381 -14.204  18.719  1.00880.00      POPC H
ATOM   2286 1H2  POPCP  18     -41.197 -17.266  21.002  1.00880.00      POPC H
ATOM   2287 2H2  POPCP  18     -41.984 -15.695  20.782  1.00880.00      POPC H
ATOM   2288 3H2  POPCP  18     -40.766 -15.971  22.009  1.00880.00      POPC H
ATOM   2289 1H3  POPCP  18     -41.034 -17.445  18.641  1.00880.00      POPC H
ATOM   2290 2H3  POPCP  18     -41.305 -15.707  18.218  1.00880.00      POPC H
ATOM   2291 3H3  POPCP  18     -39.825 -16.456  17.854  1.00880.00      POPC H
ATOM   2292 1H4  POPCP  18     -38.970 -17.793  20.295  1.00880.00      POPC H
ATOM   2293 2H4  POPCP  18     -38.211 -16.721  19.294  1.00880.00      POPC H
ATOM   2294 3H4  POPCP  18     -38.270 -16.286  20.989  1.00880.00      POPC H
ATOM   2295  C15 POPCP  18     -39.092 -13.624  20.691  1.00880.00      POPC C
ATOM   2296 1H5  POPCP  18     -39.125 -14.081  21.703  1.00880.00      POPC H
ATOM   2297 2H5  POPCP  18     -39.510 -12.602  20.809  1.00880.00      POPC H
ATOM   2298  P1  POPCP  18     -37.196 -12.457  19.256  1.00880.00      POPC P
ATOM   2299  O3  POPCP  18     -35.698 -12.613  19.274  1.00880.00      POPC O
ATOM   2300  O4  POPCP  18     -37.755 -11.138  19.563  1.00880.00      POPC O
ATOM   2301  O1  POPCP  18     -37.763 -13.593  20.232  1.00880.00      POPC O
ATOM   2302  O2  POPCP  18     -37.714 -12.961  17.824  1.00880.00      POPC O
ATOM   2303  C1  POPCP  18     -37.115 -14.202  17.362  1.00880.00      POPC C
ATOM   2304  HA  POPCP  18     -36.201 -13.944  16.784  1.00880.00      POPC H
ATOM   2305  HB  POPCP  18     -36.724 -14.882  18.148  1.00880.00      POPC H
ATOM   2306  C2  POPCP  18     -38.181 -14.914  16.463  1.00880.00      POPC C
ATOM   2307  HS  POPCP  18     -38.990 -15.217  17.162  1.00880.00      POPC H
ATOM   2308  O21 POPCP  18     -37.510 -16.113  15.846  1.00880.00      POPC O
ATOM   2309  C21 POPCP  18     -36.944 -16.976  16.618  1.00880.00      POPC C
ATOM   2310  O22 POPCP  18     -36.972 -17.006  17.785  1.00880.00      POPC O
ATOM   2311  C22 POPCP  18     -36.417 -18.124  15.652  1.00880.00      POPC C
ATOM   2312  H2R POPCP  18     -37.206 -18.898  15.538  1.00880.00      POPC H
ATOM   2313  H2S POPCP  18     -36.275 -17.642  14.661  1.00880.00      POPC H
ATOM   2314  C3  POPCP  18     -38.872 -13.992  15.483  1.00880.00      POPC C
ATOM   2315  HX  POPCP  18     -38.160 -13.310  14.972  1.00880.00      POPC H
ATOM   2316  HY  POPCP  18     -39.452 -13.307  16.137  1.00880.00      POPC H
ATOM   2317  O31 POPCP  18     -39.827 -14.716  14.598  1.00880.00      POPC O
ATOM   2318  C31 POPCP  18     -39.457 -14.712  13.319  1.00880.00      POPC C
ATOM   2319  O32 POPCP  18     -38.310 -14.467  12.943  1.00880.00      POPC O
ATOM   2320  C32 POPCP  18     -40.605 -15.221  12.352  1.00880.00      POPC C
ATOM   2321  H2X POPCP  18     -41.413 -15.797  12.852  1.00880.00      POPC H
ATOM   2322  H2Y POPCP  18     -41.128 -14.352  11.897  1.00880.00      POPC H
ATOM   2323  C23 POPCP  18     -35.208 -18.745  16.304  1.00880.00      POPC C
ATOM   2324  H3R POPCP  18     -35.514 -19.275  17.231  1.00880.00      POPC H
ATOM   2325  H3S POPCP  18     -34.487 -17.935  16.550  1.00880.00      POPC H
ATOM   2326  C24 POPCP  18     -34.492 -19.859  15.446  1.00880.00      POPC C
ATOM   2327  H4R POPCP  18     -33.428 -19.975  15.746  1.00880.00      POPC H
ATOM   2328  H4S POPCP  18     -35.048 -20.816  15.539  1.00880.00      POPC H
ATOM   2329  C25 POPCP  18     -34.394 -19.488  13.971  1.00880.00      POPC C
ATOM   2330  H5R POPCP  18     -34.165 -18.447  13.658  1.00880.00      POPC H
ATOM   2331  H5S POPCP  18     -35.364 -19.632  13.448  1.00880.00      POPC H
ATOM   2332  C26 POPCP  18     -33.357 -20.339  13.187  1.00880.00      POPC C
ATOM   2333  H6R POPCP  18     -32.302 -20.215  13.511  1.00880.00      POPC H
ATOM   2334  H6S POPCP  18     -33.665 -21.380  13.424  1.00880.00      POPC H
ATOM   2335  C27 POPCP  18     -33.695 -20.299  11.683  1.00880.00      POPC C
ATOM   2336  H7R POPCP  18     -33.436 -19.303  11.265  1.00880.00      POPC H
ATOM   2337  H7S POPCP  18     -34.771 -20.504  11.499  1.00880.00      POPC H
ATOM   2338  C28 POPCP  18     -32.874 -21.400  10.989  1.00880.00      POPC C
ATOM   2339  H8R POPCP  18     -31.841 -21.064  11.220  1.00880.00      POPC H
ATOM   2340  H8S POPCP  18     -33.187 -22.400  11.361  1.00880.00      POPC H
ATOM   2341  C29 POPCP  18     -32.996 -21.368   9.437  1.00880.00      POPC C
ATOM   2342  H91 POPCP  18     -32.476 -22.205   8.948  1.00880.00      POPC H
ATOM   2343 0C21 POPCP  18     -33.496 -20.417   8.612  1.00880.00      POPC C
ATOM   2344 1H10 POPCP  18     -33.905 -19.477   9.010  1.00880.00      POPC H
ATOM   2345 1C21 POPCP  18     -33.401 -20.484   7.122  1.00880.00      POPC C
ATOM   2346  H11 POPCP  18     -32.509 -19.904   6.804  1.00880.00      POPC H
ATOM   2347  H11 POPCP  18     -33.349 -21.537   6.772  1.00880.00      POPC H
ATOM   2348 2C21 POPCP  18     -34.716 -19.965   6.408  1.00880.00      POPC C
ATOM   2349  H12 POPCP  18     -35.570 -20.666   6.525  1.00880.00      POPC H
ATOM   2350  H12 POPCP  18     -34.994 -18.972   6.822  1.00880.00      POPC H
ATOM   2351 3C21 POPCP  18     -34.398 -19.751   4.936  1.00880.00      POPC C
ATOM   2352  H13 POPCP  18     -33.728 -20.525   4.505  1.00880.00      POPC H
ATOM   2353  H13 POPCP  18     -33.978 -18.723   4.899  1.00880.00      POPC H
ATOM   2354 4C21 POPCP  18     -35.714 -19.805   4.071  1.00880.00      POPC C
ATOM   2355  H14 POPCP  18     -36.000 -20.854   3.841  1.00880.00      POPC H
ATOM   2356  H14 POPCP  18     -36.494 -19.449   4.777  1.00880.00      POPC H
ATOM   2357 5C21 POPCP  18     -35.778 -19.119   2.706  1.00880.00      POPC C
ATOM   2358  H15 POPCP  18     -35.076 -19.602   1.993  1.00880.00      POPC H
ATOM   2359  H15 POPCP  18     -36.796 -19.286   2.292  1.00880.00      POPC H
ATOM   2360 6C21 POPCP  18     -35.421 -17.650   2.789  1.00880.00      POPC C
ATOM   2361  H16 POPCP  18     -35.983 -17.327   3.692  1.00880.00      POPC H
ATOM   2362  H16 POPCP  18     -34.359 -17.507   3.082  1.00880.00      POPC H
ATOM   2363 7C21 POPCP  18     -35.909 -16.695   1.666  1.00880.00      POPC C
ATOM   2364  H17 POPCP  18     -35.368 -16.969   0.734  1.00880.00      POPC H
ATOM   2365  H17 POPCP  18     -36.989 -16.757   1.415  1.00880.00      POPC H
ATOM   2366 8C21 POPCP  18     -35.670 -15.182   1.955  1.00880.00      POPC C
ATOM   2367  H18 POPCP  18     -34.583 -14.981   2.072  1.00880.00      POPC H
ATOM   2368  H18 POPCP  18     -36.072 -14.552   1.134  1.00880.00      POPC H
ATOM   2369  H18 POPCP  18     -36.177 -14.950   2.916  1.00880.00      POPC H
ATOM   2370  C33 POPCP  18     -39.926 -15.983  11.201  1.00880.00      POPC C
ATOM   2371  H3X POPCP  18     -39.425 -16.923  11.516  1.00880.00      POPC H
ATOM   2372  H3Y POPCP  18     -39.157 -15.324  10.744  1.00880.00      POPC H
ATOM   2373  C34 POPCP  18     -40.814 -16.119   9.933  1.00880.00      POPC C
ATOM   2374  H4X POPCP  18     -41.120 -15.083   9.675  1.00880.00      POPC H
ATOM   2375  H4Y POPCP  18     -41.712 -16.644  10.324  1.00880.00      POPC H
ATOM   2376  C35 POPCP  18     -40.132 -16.833   8.761  1.00880.00      POPC C
ATOM   2377  H5X POPCP  18     -39.855 -17.828   9.171  1.00880.00      POPC H
ATOM   2378  H5Y POPCP  18     -39.190 -16.329   8.459  1.00880.00      POPC H
ATOM   2379  C36 POPCP  18     -41.014 -17.021   7.470  1.00880.00      POPC C
ATOM   2380  H6X POPCP  18     -41.792 -17.783   7.689  1.00880.00      POPC H
ATOM   2381  H6Y POPCP  18     -41.497 -16.024   7.382  1.00880.00      POPC H
ATOM   2382  C37 POPCP  18     -40.235 -17.427   6.296  1.00880.00      POPC C
ATOM   2383  H7X POPCP  18     -40.776 -16.965   5.443  1.00880.00      POPC H
ATOM   2384  H7Y POPCP  18     -39.197 -17.039   6.375  1.00880.00      POPC H
ATOM   2385  C38 POPCP  18     -40.280 -18.978   6.128  1.00880.00      POPC C
ATOM   2386  H8X POPCP  18     -39.484 -19.373   5.460  1.00880.00      POPC H
ATOM   2387  H8Y POPCP  18     -40.091 -19.354   7.157  1.00880.00      POPC H
ATOM   2388  C39 POPCP  18     -41.652 -19.419   5.511  1.00880.00      POPC C
ATOM   2389  H9X POPCP  18     -42.503 -19.664   6.181  1.00880.00      POPC H
ATOM   2390  H9Y POPCP  18     -42.034 -18.569   4.905  1.00880.00      POPC H
ATOM   2391 0C31 POPCP  18     -41.377 -20.621   4.573  1.00880.00      POPC C
ATOM   2392  H10 POPCP  18     -40.341 -20.609   4.172  1.00880.00      POPC H
ATOM   2393  H10 POPCP  18     -41.477 -21.502   5.243  1.00880.00      POPC H
ATOM   2394 1C31 POPCP  18     -42.477 -20.698   3.497  1.00880.00      POPC C
ATOM   2395  H11 POPCP  18     -42.169 -21.635   2.984  1.00880.00      POPC H
ATOM   2396  H11 POPCP  18     -42.343 -19.971   2.668  1.00880.00      POPC H
ATOM   2397 2C31 POPCP  18     -43.960 -20.727   3.900  1.00880.00      POPC C
ATOM   2398  H12 POPCP  18     -44.351 -19.688   3.891  1.00880.00      POPC H
ATOM   2399  H12 POPCP  18     -44.002 -21.268   4.869  1.00880.00      POPC H
ATOM   2400 3C31 POPCP  18     -44.840 -21.421   2.814  1.00880.00      POPC C
ATOM   2401  H13 POPCP  18     -44.441 -22.437   2.607  1.00880.00      POPC H
ATOM   2402  H13 POPCP  18     -45.893 -21.460   3.166  1.00880.00      POPC H
ATOM   2403 4C31 POPCP  18     -44.952 -20.740   1.475  1.00880.00      POPC C
ATOM   2404  H14 POPCP  18     -43.881 -20.573   1.231  1.00880.00      POPC H
ATOM   2405  H14 POPCP  18     -45.328 -19.710   1.655  1.00880.00      POPC H
ATOM   2406 5C31 POPCP  18     -45.757 -21.596   0.439  1.00880.00      POPC C
ATOM   2407  H15 POPCP  18     -45.127 -22.441   0.089  1.00880.00      POPC H
ATOM   2408  H15 POPCP  18     -46.008 -20.958  -0.435  1.00880.00      POPC H
ATOM   2409 6C31 POPCP  18     -47.022 -22.179   1.023  1.00880.00      POPC C
ATOM   2410  H16 POPCP  18     -46.848 -22.894   1.856  1.00880.00      POPC H
ATOM   2411  H16 POPCP  18     -47.733 -21.415   1.403  1.00880.00      POPC H
ATOM   2412  H16 POPCP  18     -47.603 -22.760   0.275  1.00880.00      POPC H
ATOM   2413  N   POPCP  19     -40.676  -7.682  20.618  1.00990.00      POPC N
ATOM   2414  C11 POPCP  19     -41.072  -6.654  19.602  1.00990.00      POPC C
ATOM   2415  C12 POPCP  19     -39.181  -7.931  20.730  1.00990.00      POPC C
ATOM   2416  C13 POPCP  19     -41.130  -7.238  22.004  1.00990.00      POPC C
ATOM   2417  C14 POPCP  19     -41.365  -8.949  20.183  1.00990.00      POPC C
ATOM   2418 1H1  POPCP  19     -42.120  -6.789  19.378  1.00990.00      POPC H
ATOM   2419 2H1  POPCP  19     -40.573  -6.865  18.667  1.00990.00      POPC H
ATOM   2420 1H2  POPCP  19     -38.912  -8.543  21.577  1.00990.00      POPC H
ATOM   2421 2H2  POPCP  19     -38.780  -6.928  20.734  1.00990.00      POPC H
ATOM   2422 3H2  POPCP  19     -38.835  -8.379  19.810  1.00990.00      POPC H
ATOM   2423 1H3  POPCP  19     -40.430  -6.507  22.380  1.00990.00      POPC H
ATOM   2424 2H3  POPCP  19     -42.144  -6.866  21.965  1.00990.00      POPC H
ATOM   2425 3H3  POPCP  19     -41.118  -8.120  22.628  1.00990.00      POPC H
ATOM   2426 1H4  POPCP  19     -40.942  -9.691  20.844  1.00990.00      POPC H
ATOM   2427 2H4  POPCP  19     -42.434  -8.834  20.281  1.00990.00      POPC H
ATOM   2428 3H4  POPCP  19     -41.029  -9.241  19.198  1.00990.00      POPC H
ATOM   2429  C15 POPCP  19     -40.987  -5.096  19.972  1.00990.00      POPC C
ATOM   2430 1H5  POPCP  19     -41.537  -4.912  20.920  1.00990.00      POPC H
ATOM   2431 2H5  POPCP  19     -41.533  -4.491  19.217  1.00990.00      POPC H
ATOM   2432  P1  POPCP  19     -38.926  -3.731  19.138  1.00990.00      POPC P
ATOM   2433  O3  POPCP  19     -37.548  -3.434  19.577  1.00990.00      POPC O
ATOM   2434  O4  POPCP  19     -39.652  -2.495  18.860  1.00990.00      POPC O
ATOM   2435  O1  POPCP  19     -39.650  -4.677  20.204  1.00990.00      POPC O
ATOM   2436  O2  POPCP  19     -38.821  -4.476  17.760  1.00990.00      POPC O
ATOM   2437  C1  POPCP  19     -38.138  -5.751  17.699  1.00990.00      POPC C
ATOM   2438  HA  POPCP  19     -37.050  -5.801  17.918  1.00990.00      POPC H
ATOM   2439  HB  POPCP  19     -38.587  -6.334  18.531  1.00990.00      POPC H
ATOM   2440  C2  POPCP  19     -38.588  -6.507  16.358  1.00990.00      POPC C
ATOM   2441  HS  POPCP  19     -39.695  -6.451  16.292  1.00990.00      POPC H
ATOM   2442  O21 POPCP  19     -38.248  -7.881  16.433  1.00990.00      POPC O
ATOM   2443  C21 POPCP  19     -39.159  -8.817  16.711  1.00990.00      POPC C
ATOM   2444  O22 POPCP  19     -40.173  -8.626  17.365  1.00990.00      POPC O
ATOM   2445  C22 POPCP  19     -38.657 -10.222  16.279  1.00990.00      POPC C
ATOM   2446  H2R POPCP  19     -37.792 -10.340  16.967  1.00990.00      POPC H
ATOM   2447  H2S POPCP  19     -39.399 -11.036  16.421  1.00990.00      POPC H
ATOM   2448  C3  POPCP  19     -37.920  -5.832  15.188  1.00990.00      POPC C
ATOM   2449  HX  POPCP  19     -37.635  -4.807  15.511  1.00990.00      POPC H
ATOM   2450  HY  POPCP  19     -38.741  -5.707  14.450  1.00990.00      POPC H
ATOM   2451  O31 POPCP  19     -36.783  -6.563  14.567  1.00990.00      POPC O
ATOM   2452  C31 POPCP  19     -35.590  -6.114  14.754  1.00990.00      POPC C
ATOM   2453  O32 POPCP  19     -35.228  -5.083  15.287  1.00990.00      POPC O
ATOM   2454  C32 POPCP  19     -34.673  -7.216  14.220  1.00990.00      POPC C
ATOM   2455  H2X POPCP  19     -33.623  -6.956  14.475  1.00990.00      POPC H
ATOM   2456  H2Y POPCP  19     -34.848  -8.131  14.826  1.00990.00      POPC H
ATOM   2457  C23 POPCP  19     -38.260 -10.169  14.770  1.00990.00      POPC C
ATOM   2458  H3R POPCP  19     -37.890 -11.156  14.418  1.00990.00      POPC H
ATOM   2459  H3S POPCP  19     -37.366  -9.527  14.617  1.00990.00      POPC H
ATOM   2460  C24 POPCP  19     -39.354  -9.668  13.788  1.00990.00      POPC C
ATOM   2461  H4R POPCP  19     -40.074 -10.476  13.540  1.00990.00      POPC H
ATOM   2462  H4S POPCP  19     -39.934  -8.873  14.303  1.00990.00      POPC H
ATOM   2463  C25 POPCP  19     -38.857  -8.996  12.507  1.00990.00      POPC C
ATOM   2464  H5R POPCP  19     -38.342  -8.049  12.775  1.00990.00      POPC H
ATOM   2465  H5S POPCP  19     -39.803  -8.710  11.999  1.00990.00      POPC H
ATOM   2466  C26 POPCP  19     -38.057  -9.996  11.691  1.00990.00      POPC C
ATOM   2467  H6R POPCP  19     -37.077 -10.210  12.167  1.00990.00      POPC H
ATOM   2468  H6S POPCP  19     -38.567 -10.979  11.600  1.00990.00      POPC H
ATOM   2469  C27 POPCP  19     -37.731  -9.598  10.235  1.00990.00      POPC C
ATOM   2470  H7R POPCP  19     -37.417  -8.549  10.046  1.00990.00      POPC H
ATOM   2471  H7S POPCP  19     -38.741  -9.629   9.773  1.00990.00      POPC H
ATOM   2472  C28 POPCP  19     -36.876 -10.672   9.520  1.00990.00      POPC C
ATOM   2473  H8R POPCP  19     -37.162 -11.664   9.932  1.00990.00      POPC H
ATOM   2474  H8S POPCP  19     -37.240 -10.654   8.471  1.00990.00      POPC H
ATOM   2475  C29 POPCP  19     -35.353 -10.437   9.472  1.00990.00      POPC C
ATOM   2476  H91 POPCP  19     -34.884  -9.803   8.705  1.00990.00      POPC H
ATOM   2477 0C21 POPCP  19     -34.565 -11.079  10.400  1.00990.00      POPC C
ATOM   2478 1H10 POPCP  19     -34.984 -11.901  10.999  1.00990.00      POPC H
ATOM   2479 1C21 POPCP  19     -33.081 -10.839  10.470  1.00990.00      POPC C
ATOM   2480  H11 POPCP  19     -32.873  -9.751  10.389  1.00990.00      POPC H
ATOM   2481  H11 POPCP  19     -32.694 -11.157  11.462  1.00990.00      POPC H
ATOM   2482 2C21 POPCP  19     -32.246 -11.583   9.429  1.00990.00      POPC C
ATOM   2483  H12 POPCP  19     -32.562 -12.643   9.320  1.00990.00      POPC H
ATOM   2484  H12 POPCP  19     -32.677 -11.145   8.503  1.00990.00      POPC H
ATOM   2485 3C21 POPCP  19     -30.729 -11.372   9.389  1.00990.00      POPC C
ATOM   2486  H13 POPCP  19     -30.416 -11.875  10.329  1.00990.00      POPC H
ATOM   2487  H13 POPCP  19     -30.590 -10.277   9.519  1.00990.00      POPC H
ATOM   2488 4C21 POPCP  19     -30.115 -12.061   8.174  1.00990.00      POPC C
ATOM   2489  H14 POPCP  19     -30.507 -13.101   8.196  1.00990.00      POPC H
ATOM   2490  H14 POPCP  19     -30.522 -11.573   7.262  1.00990.00      POPC H
ATOM   2491 5C21 POPCP  19     -28.545 -11.964   8.082  1.00990.00      POPC C
ATOM   2492  H15 POPCP  19     -28.189 -10.912   8.108  1.00990.00      POPC H
ATOM   2493  H15 POPCP  19     -28.144 -12.444   9.001  1.00990.00      POPC H
ATOM   2494 6C21 POPCP  19     -27.939 -12.710   6.887  1.00990.00      POPC C
ATOM   2495  H16 POPCP  19     -28.085 -13.802   7.033  1.00990.00      POPC H
ATOM   2496  H16 POPCP  19     -28.471 -12.406   5.960  1.00990.00      POPC H
ATOM   2497 7C21 POPCP  19     -26.454 -12.537   6.725  1.00990.00      POPC C
ATOM   2498  H17 POPCP  19     -26.371 -11.484   6.381  1.00990.00      POPC H
ATOM   2499  H17 POPCP  19     -25.988 -12.675   7.724  1.00990.00      POPC H
ATOM   2500 8C21 POPCP  19     -25.790 -13.556   5.764  1.00990.00      POPC C
ATOM   2501  H18 POPCP  19     -26.121 -14.561   6.101  1.00990.00      POPC H
ATOM   2502  H18 POPCP  19     -26.067 -13.382   4.702  1.00990.00      POPC H
ATOM   2503  H18 POPCP  19     -24.690 -13.514   5.914  1.00990.00      POPC H
ATOM   2504  C33 POPCP  19     -34.879  -7.611  12.736  1.00990.00      POPC C
ATOM   2505  H3X POPCP  19     -35.898  -8.015  12.552  1.00990.00      POPC H
ATOM   2506  H3Y POPCP  19     -34.154  -8.417  12.494  1.00990.00      POPC H
ATOM   2507  C34 POPCP  19     -34.617  -6.474  11.787  1.00990.00      POPC C
ATOM   2508  H4X POPCP  19     -33.601  -6.107  12.044  1.00990.00      POPC H
ATOM   2509  H4Y POPCP  19     -35.424  -5.743  12.007  1.00990.00      POPC H
ATOM   2510  C35 POPCP  19     -34.577  -6.840  10.252  1.00990.00      POPC C
ATOM   2511  H5X POPCP  19     -35.527  -7.302   9.907  1.00990.00      POPC H
ATOM   2512  H5Y POPCP  19     -33.742  -7.572  10.195  1.00990.00      POPC H
ATOM   2513  C36 POPCP  19     -34.259  -5.659   9.364  1.00990.00      POPC C
ATOM   2514  H6X POPCP  19     -35.082  -4.916   9.430  1.00990.00      POPC H
ATOM   2515  H6Y POPCP  19     -33.349  -5.155   9.755  1.00990.00      POPC H
ATOM   2516  C37 POPCP  19     -34.031  -5.980   7.886  1.00990.00      POPC C
ATOM   2517  H7X POPCP  19     -34.902  -6.652   7.729  1.00990.00      POPC H
ATOM   2518  H7Y POPCP  19     -34.149  -5.110   7.205  1.00990.00      POPC H
ATOM   2519  C38 POPCP  19     -32.754  -6.862   7.531  1.00990.00      POPC C
ATOM   2520  H8X POPCP  19     -31.929  -6.368   8.088  1.00990.00      POPC H
ATOM   2521  H8Y POPCP  19     -32.799  -7.884   7.965  1.00990.00      POPC H
ATOM   2522  C39 POPCP  19     -32.357  -6.914   6.106  1.00990.00      POPC C
ATOM   2523  H9X POPCP  19     -33.257  -7.149   5.498  1.00990.00      POPC H
ATOM   2524  H9Y POPCP  19     -32.084  -5.880   5.806  1.00990.00      POPC H
ATOM   2525 0C31 POPCP  19     -31.113  -7.750   5.852  1.00990.00      POPC C
ATOM   2526  H10 POPCP  19     -30.213  -7.159   6.124  1.00990.00      POPC H
ATOM   2527  H10 POPCP  19     -31.056  -8.634   6.523  1.00990.00      POPC H
ATOM   2528 1C31 POPCP  19     -30.869  -8.289   4.422  1.00990.00      POPC C
ATOM   2529  H11 POPCP  19     -30.333  -7.556   3.782  1.00990.00      POPC H
ATOM   2530  H11 POPCP  19     -31.772  -8.499   3.809  1.00990.00      POPC H
ATOM   2531 2C31 POPCP  19     -30.063  -9.579   4.422  1.00990.00      POPC C
ATOM   2532  H12 POPCP  19     -30.572 -10.493   4.795  1.00990.00      POPC H
ATOM   2533  H12 POPCP  19     -29.177  -9.534   5.090  1.00990.00      POPC H
ATOM   2534 3C31 POPCP  19     -29.555  -9.869   2.991  1.00990.00      POPC C
ATOM   2535  H13 POPCP  19     -29.107  -9.069   2.363  1.00990.00      POPC H
ATOM   2536  H13 POPCP  19     -28.666 -10.498   3.214  1.00990.00      POPC H
ATOM   2537 4C31 POPCP  19     -30.624 -10.559   2.080  1.00990.00      POPC C
ATOM   2538  H14 POPCP  19     -30.269 -10.584   1.027  1.00990.00      POPC H
ATOM   2539  H14 POPCP  19     -31.527  -9.940   2.269  1.00990.00      POPC H
ATOM   2540 5C31 POPCP  19     -30.771 -12.118   2.534  1.00990.00      POPC C
ATOM   2541  H15 POPCP  19     -30.786 -12.193   3.642  1.00990.00      POPC H
ATOM   2542  H15 POPCP  19     -29.838 -12.634   2.219  1.00990.00      POPC H
ATOM   2543 6C31 POPCP  19     -31.968 -12.859   1.991  1.00990.00      POPC C
ATOM   2544  H16 POPCP  19     -32.051 -13.886   2.407  1.00990.00      POPC H
ATOM   2545  H16 POPCP  19     -32.929 -12.353   2.225  1.00990.00      POPC H
ATOM   2546  H16 POPCP  19     -31.903 -12.839   0.882  1.00990.00      POPC H
ATOM   2547  N   POPCP  20     -41.942   0.499  20.244  1.00  0.00      POPC N
ATOM   2548  C11 POPCP  20     -41.043   1.747  20.375  1.00  0.00      POPC C
ATOM   2549  C12 POPCP  20     -42.014   0.068  18.796  1.00  0.00      POPC C
ATOM   2550  C13 POPCP  20     -41.299  -0.697  20.945  1.00  0.00      POPC C
ATOM   2551  C14 POPCP  20     -43.262   0.797  20.797  1.00  0.00      POPC C
ATOM   2552 1H1  POPCP  20     -40.068   1.641  19.924  1.00  0.00      POPC H
ATOM   2553 2H1  POPCP  20     -40.806   1.825  21.426  1.00  0.00      POPC H
ATOM   2554 1H2  POPCP  20     -42.939  -0.468  18.640  1.00  0.00      POPC H
ATOM   2555 2H2  POPCP  20     -41.255  -0.634  18.484  1.00  0.00      POPC H
ATOM   2556 3H2  POPCP  20     -41.957   0.916  18.130  1.00  0.00      POPC H
ATOM   2557 1H3  POPCP  20     -41.023  -0.365  21.935  1.00  0.00      POPC H
ATOM   2558 2H3  POPCP  20     -41.997  -1.510  21.085  1.00  0.00      POPC H
ATOM   2559 3H3  POPCP  20     -40.479  -1.093  20.363  1.00  0.00      POPC H
ATOM   2560 1H4  POPCP  20     -43.912  -0.052  20.645  1.00  0.00      POPC H
ATOM   2561 2H4  POPCP  20     -43.274   0.945  21.867  1.00  0.00      POPC H
ATOM   2562 3H4  POPCP  20     -43.691   1.635  20.266  1.00  0.00      POPC H
ATOM   2563  C15 POPCP  20     -41.646   3.020  19.878  1.00  0.00      POPC C
ATOM   2564 1H5  POPCP  20     -42.543   3.327  20.458  1.00  0.00      POPC H
ATOM   2565 2H5  POPCP  20     -42.008   2.887  18.836  1.00  0.00      POPC H
ATOM   2566  P1  POPCP  20     -39.298   3.990  19.252  1.00  0.00      POPC P
ATOM   2567  O3  POPCP  20     -38.637   2.902  19.989  1.00  0.00      POPC O
ATOM   2568  O4  POPCP  20     -38.711   5.325  19.300  1.00  0.00      POPC O
ATOM   2569  O1  POPCP  20     -40.750   4.101  19.833  1.00  0.00      POPC O
ATOM   2570  O2  POPCP  20     -39.468   3.450  17.785  1.00  0.00      POPC O
ATOM   2571  C1  POPCP  20     -39.533   2.051  17.411  1.00  0.00      POPC C
ATOM   2572  HA  POPCP  20     -39.236   1.335  18.207  1.00  0.00      POPC H
ATOM   2573  HB  POPCP  20     -40.602   1.772  17.293  1.00  0.00      POPC H
ATOM   2574  C2  POPCP  20     -38.700   1.661  16.196  1.00  0.00      POPC C
ATOM   2575  HS  POPCP  20     -39.112   2.116  15.269  1.00  0.00      POPC H
ATOM   2576  O21 POPCP  20     -38.665   0.191  16.062  1.00  0.00      POPC O
ATOM   2577  C21 POPCP  20     -39.792  -0.452  15.860  1.00  0.00      POPC C
ATOM   2578  O22 POPCP  20     -40.917  -0.022  15.878  1.00  0.00      POPC O
ATOM   2579  C22 POPCP  20     -39.459  -1.888  15.676  1.00  0.00      POPC C
ATOM   2580  H2R POPCP  20     -38.517  -2.251  16.141  1.00  0.00      POPC H
ATOM   2581  H2S POPCP  20     -40.230  -2.410  16.282  1.00  0.00      POPC H
ATOM   2582  C3  POPCP  20     -37.262   2.201  16.299  1.00  0.00      POPC C
ATOM   2583  HX  POPCP  20     -36.814   1.736  17.203  1.00  0.00      POPC H
ATOM   2584  HY  POPCP  20     -37.257   3.292  16.507  1.00  0.00      POPC H
ATOM   2585  O31 POPCP  20     -36.481   1.988  15.088  1.00  0.00      POPC O
ATOM   2586  C31 POPCP  20     -35.638   0.962  15.140  1.00  0.00      POPC C
ATOM   2587  O32 POPCP  20     -35.688   0.027  15.885  1.00  0.00      POPC O
ATOM   2588  C32 POPCP  20     -34.633   1.079  14.092  1.00  0.00      POPC C
ATOM   2589  H2X POPCP  20     -34.174   2.091  14.069  1.00  0.00      POPC H
ATOM   2590  H2Y POPCP  20     -33.869   0.296  14.286  1.00  0.00      POPC H
ATOM   2591  C23 POPCP  20     -39.539  -2.387  14.216  1.00  0.00      POPC C
ATOM   2592  H3R POPCP  20     -40.383  -1.966  13.629  1.00  0.00      POPC H
ATOM   2593  H3S POPCP  20     -39.656  -3.489  14.286  1.00  0.00      POPC H
ATOM   2594  C24 POPCP  20     -38.346  -2.147  13.316  1.00  0.00      POPC C
ATOM   2595  H4R POPCP  20     -38.329  -1.057  13.101  1.00  0.00      POPC H
ATOM   2596  H4S POPCP  20     -37.448  -2.436  13.904  1.00  0.00      POPC H
ATOM   2597  C25 POPCP  20     -38.319  -2.881  11.946  1.00  0.00      POPC C
ATOM   2598  H5R POPCP  20     -38.529  -3.942  12.201  1.00  0.00      POPC H
ATOM   2599  H5S POPCP  20     -37.270  -2.786  11.592  1.00  0.00      POPC H
ATOM   2600  C26 POPCP  20     -39.232  -2.328  10.787  1.00  0.00      POPC C
ATOM   2601  H6R POPCP  20     -40.311  -2.309  11.048  1.00  0.00      POPC H
ATOM   2602  H6S POPCP  20     -38.816  -1.308  10.639  1.00  0.00      POPC H
ATOM   2603  C27 POPCP  20     -39.009  -3.174   9.532  1.00  0.00      POPC C
ATOM   2604  H7R POPCP  20     -39.128  -4.243   9.811  1.00  0.00      POPC H
ATOM   2605  H7S POPCP  20     -37.964  -3.217   9.157  1.00  0.00      POPC H
ATOM   2606  C28 POPCP  20     -40.066  -2.959   8.394  1.00  0.00      POPC C
ATOM   2607  H8R POPCP  20     -41.054  -3.204   8.838  1.00  0.00      POPC H
ATOM   2608  H8S POPCP  20     -39.840  -1.933   8.031  1.00  0.00      POPC H
ATOM   2609  C29 POPCP  20     -39.718  -4.019   7.405  1.00  0.00      POPC C
ATOM   2610  H91 POPCP  20     -38.924  -3.807   6.674  1.00  0.00      POPC H
ATOM   2611 0C21 POPCP  20     -40.294  -5.240   7.335  1.00  0.00      POPC C
ATOM   2612 1H10 POPCP  20     -41.077  -5.549   8.043  1.00  0.00      POPC H
ATOM   2613 1C21 POPCP  20     -39.758  -6.225   6.283  1.00  0.00      POPC C
ATOM   2614  H11 POPCP  20     -40.470  -6.939   5.817  1.00  0.00      POPC H
ATOM   2615  H11 POPCP  20     -39.395  -5.701   5.373  1.00  0.00      POPC H
ATOM   2616 2C21 POPCP  20     -38.528  -7.033   6.827  1.00  0.00      POPC C
ATOM   2617  H12 POPCP  20     -37.748  -6.305   7.137  1.00  0.00      POPC H
ATOM   2618  H12 POPCP  20     -38.852  -7.653   7.690  1.00  0.00      POPC H
ATOM   2619 3C21 POPCP  20     -37.906  -8.083   5.829  1.00  0.00      POPC C
ATOM   2620  H13 POPCP  20     -38.504  -8.978   5.553  1.00  0.00      POPC H
ATOM   2621  H13 POPCP  20     -36.956  -8.488   6.236  1.00  0.00      POPC H
ATOM   2622 4C21 POPCP  20     -37.429  -7.278   4.567  1.00  0.00      POPC C
ATOM   2623  H14 POPCP  20     -38.327  -6.923   4.016  1.00  0.00      POPC H
ATOM   2624  H14 POPCP  20     -36.892  -6.390   4.962  1.00  0.00      POPC H
ATOM   2625 5C21 POPCP  20     -36.565  -8.202   3.706  1.00  0.00      POPC C
ATOM   2626  H15 POPCP  20     -35.603  -8.356   4.239  1.00  0.00      POPC H
ATOM   2627  H15 POPCP  20     -37.068  -9.180   3.542  1.00  0.00      POPC H
ATOM   2628 6C21 POPCP  20     -36.089  -7.540   2.391  1.00  0.00      POPC C
ATOM   2629  H16 POPCP  20     -36.903  -7.137   1.751  1.00  0.00      POPC H
ATOM   2630  H16 POPCP  20     -35.405  -6.726   2.715  1.00  0.00      POPC H
ATOM   2631 7C21 POPCP  20     -35.216  -8.377   1.456  1.00  0.00      POPC C
ATOM   2632  H17 POPCP  20     -34.857  -7.675   0.674  1.00  0.00      POPC H
ATOM   2633  H17 POPCP  20     -34.322  -8.655   2.055  1.00  0.00      POPC H
ATOM   2634 8C21 POPCP  20     -35.802  -9.622   0.848  1.00  0.00      POPC C
ATOM   2635  H18 POPCP  20     -36.913  -9.583   0.856  1.00  0.00      POPC H
ATOM   2636  H18 POPCP  20     -35.427  -9.836  -0.176  1.00  0.00      POPC H
ATOM   2637  H18 POPCP  20     -35.438 -10.449   1.495  1.00  0.00      POPC H
ATOM   2638  C33 POPCP  20     -35.260   0.702  12.658  1.00  0.00      POPC C
ATOM   2639  H3X POPCP  20     -36.189   1.279  12.462  1.00  0.00      POPC H
ATOM   2640  H3Y POPCP  20     -35.553  -0.369  12.617  1.00  0.00      POPC H
ATOM   2641  C34 POPCP  20     -34.314   1.045  11.531  1.00  0.00      POPC C
ATOM   2642  H4X POPCP  20     -33.454   0.357  11.677  1.00  0.00      POPC H
ATOM   2643  H4Y POPCP  20     -34.008   2.113  11.537  1.00  0.00      POPC H
ATOM   2644  C35 POPCP  20     -34.910   0.754  10.105  1.00  0.00      POPC C
ATOM   2645  H5X POPCP  20     -34.044   0.975   9.444  1.00  0.00      POPC H
ATOM   2646  H5Y POPCP  20     -35.680   1.535   9.931  1.00  0.00      POPC H
ATOM   2647  C36 POPCP  20     -35.666  -0.561   9.851  1.00  0.00      POPC C
ATOM   2648  H6X POPCP  20     -35.036  -1.472   9.933  1.00  0.00      POPC H
ATOM   2649  H6Y POPCP  20     -36.467  -0.636  10.616  1.00  0.00      POPC H
ATOM   2650  C37 POPCP  20     -36.292  -0.670   8.458  1.00  0.00      POPC C
ATOM   2651  H7X POPCP  20     -36.982  -1.541   8.436  1.00  0.00      POPC H
ATOM   2652  H7Y POPCP  20     -36.970   0.185   8.252  1.00  0.00      POPC H
ATOM   2653  C38 POPCP  20     -35.321  -0.809   7.213  1.00  0.00      POPC C
ATOM   2654  H8X POPCP  20     -35.669  -0.112   6.421  1.00  0.00      POPC H
ATOM   2655  H8Y POPCP  20     -34.375  -0.338   7.556  1.00  0.00      POPC H
ATOM   2656  C39 POPCP  20     -35.086  -2.138   6.520  1.00  0.00      POPC C
ATOM   2657  H9X POPCP  20     -34.521  -2.767   7.242  1.00  0.00      POPC H
ATOM   2658  H9Y POPCP  20     -36.037  -2.681   6.333  1.00  0.00      POPC H
ATOM   2659 0C31 POPCP  20     -34.443  -2.126   5.159  1.00  0.00      POPC C
ATOM   2660  H10 POPCP  20     -35.290  -1.836   4.500  1.00  0.00      POPC H
ATOM   2661  H10 POPCP  20     -33.619  -1.381   5.174  1.00  0.00      POPC H
ATOM   2662 1C31 POPCP  20     -33.889  -3.479   4.741  1.00  0.00      POPC C
ATOM   2663  H11 POPCP  20     -34.668  -4.241   4.956  1.00  0.00      POPC H
ATOM   2664  H11 POPCP  20     -32.873  -3.767   5.087  1.00  0.00      POPC H
ATOM   2665 2C31 POPCP  20     -33.562  -3.511   3.279  1.00  0.00      POPC C
ATOM   2666  H12 POPCP  20     -32.990  -2.623   2.935  1.00  0.00      POPC H
ATOM   2667  H12 POPCP  20     -34.518  -3.423   2.719  1.00  0.00      POPC H
ATOM   2668 3C31 POPCP  20     -32.842  -4.799   2.808  1.00  0.00      POPC C
ATOM   2669  H13 POPCP  20     -31.832  -4.817   3.271  1.00  0.00      POPC H
ATOM   2670  H13 POPCP  20     -33.578  -5.592   3.061  1.00  0.00      POPC H
ATOM   2671 4C31 POPCP  20     -32.844  -4.816   1.258  1.00  0.00      POPC C
ATOM   2672  H14 POPCP  20     -33.874  -4.593   0.905  1.00  0.00      POPC H
ATOM   2673  H14 POPCP  20     -32.588  -5.830   0.882  1.00  0.00      POPC H
ATOM   2674 5C31 POPCP  20     -31.795  -3.973   0.538  1.00  0.00      POPC C
ATOM   2675  H15 POPCP  20     -30.804  -4.447   0.705  1.00  0.00      POPC H
ATOM   2676  H15 POPCP  20     -31.678  -2.950   0.953  1.00  0.00      POPC H
ATOM   2677 6C31 POPCP  20     -31.790  -3.855  -1.003  1.00  0.00      POPC C
ATOM   2678  H16 POPCP  20     -32.047  -4.863  -1.392  1.00  0.00      POPC H
ATOM   2679  H16 POPCP  20     -32.474  -3.078  -1.406  1.00  0.00      POPC H
ATOM   2680  H16 POPCP  20     -30.819  -3.610  -1.484  1.00  0.00      POPC H
ATOM   2681  N   POPCP  21     -41.122   8.408  20.381  1.00110.00      POPC N
ATOM   2682  C11 POPCP  21     -41.723   9.605  21.161  1.00110.00      POPC C
ATOM   2683  C12 POPCP  21     -39.717   8.029  20.771  1.00110.00      POPC C
ATOM   2684  C13 POPCP  21     -42.022   7.163  20.611  1.00110.00      POPC C
ATOM   2685  C14 POPCP  21     -41.144   8.669  18.893  1.00110.00      POPC C
ATOM   2686 1H1  POPCP  21     -41.984   9.177  22.117  1.00110.00      POPC H
ATOM   2687 2H1  POPCP  21     -42.583   9.960  20.613  1.00110.00      POPC H
ATOM   2688 1H2  POPCP  21     -39.663   7.943  21.846  1.00110.00      POPC H
ATOM   2689 2H2  POPCP  21     -38.995   8.764  20.448  1.00110.00      POPC H
ATOM   2690 3H2  POPCP  21     -39.506   7.028  20.427  1.00110.00      POPC H
ATOM   2691 1H3  POPCP  21     -43.083   7.327  20.490  1.00110.00      POPC H
ATOM   2692 2H3  POPCP  21     -41.867   6.263  20.035  1.00110.00      POPC H
ATOM   2693 3H3  POPCP  21     -41.782   6.817  21.606  1.00110.00      POPC H
ATOM   2694 1H4  POPCP  21     -40.738   7.824  18.355  1.00110.00      POPC H
ATOM   2695 2H4  POPCP  21     -42.188   8.787  18.646  1.00110.00      POPC H
ATOM   2696 3H4  POPCP  21     -40.502   9.498  18.635  1.00110.00      POPC H
ATOM   2697  C15 POPCP  21     -40.703  10.732  21.348  1.00110.00      POPC C
ATOM   2698 1H5  POPCP  21     -39.785  10.382  21.867  1.00110.00      POPC H
ATOM   2699 2H5  POPCP  21     -41.233  11.486  21.968  1.00110.00      POPC H
ATOM   2700  P1  POPCP  21     -39.088  11.674  19.523  1.00110.00      POPC P
ATOM   2701  O3  POPCP  21     -38.129  10.800  20.192  1.00110.00      POPC O
ATOM   2702  O4  POPCP  21     -38.787  13.107  19.606  1.00110.00      POPC O
ATOM   2703  O1  POPCP  21     -40.527  11.449  20.134  1.00110.00      POPC O
ATOM   2704  O2  POPCP  21     -39.392  11.319  18.017  1.00110.00      POPC O
ATOM   2705  C1  POPCP  21     -38.343  10.516  17.400  1.00110.00      POPC C
ATOM   2706  HA  POPCP  21     -37.504  11.107  16.975  1.00110.00      POPC H
ATOM   2707  HB  POPCP  21     -37.862   9.777  18.076  1.00110.00      POPC H
ATOM   2708  C2  POPCP  21     -38.908   9.753  16.125  1.00110.00      POPC C
ATOM   2709  HS  POPCP  21     -39.937   9.444  16.405  1.00110.00      POPC H
ATOM   2710  O21 POPCP  21     -38.200   8.507  15.789  1.00110.00      POPC O
ATOM   2711  C21 POPCP  21     -38.795   7.359  16.014  1.00110.00      POPC C
ATOM   2712  O22 POPCP  21     -39.918   7.225  16.489  1.00110.00      POPC O
ATOM   2713  C22 POPCP  21     -37.946   6.217  15.604  1.00110.00      POPC C
ATOM   2714  H2R POPCP  21     -36.945   6.497  15.211  1.00110.00      POPC H
ATOM   2715  H2S POPCP  21     -37.797   5.714  16.583  1.00110.00      POPC H
ATOM   2716  C3  POPCP  21     -39.049  10.678  14.902  1.00110.00      POPC C
ATOM   2717  HX  POPCP  21     -39.632  11.531  15.312  1.00110.00      POPC H
ATOM   2718  HY  POPCP  21     -39.719  10.123  14.211  1.00110.00      POPC H
ATOM   2719  O31 POPCP  21     -37.741  11.111  14.435  1.00110.00      POPC O
ATOM   2720  C31 POPCP  21     -37.264  10.433  13.408  1.00110.00      POPC C
ATOM   2721  O32 POPCP  21     -37.842   9.625  12.688  1.00110.00      POPC O
ATOM   2722  C32 POPCP  21     -35.825  10.960  13.138  1.00110.00      POPC C
ATOM   2723  H2X POPCP  21     -35.757  11.895  12.542  1.00110.00      POPC H
ATOM   2724  H2Y POPCP  21     -35.212  11.166  14.041  1.00110.00      POPC H
ATOM   2725  C23 POPCP  21     -38.547   5.264  14.577  1.00110.00      POPC C
ATOM   2726  H3R POPCP  21     -39.468   4.848  15.037  1.00110.00      POPC H
ATOM   2727  H3S POPCP  21     -37.844   4.445  14.313  1.00110.00      POPC H
ATOM   2728  C24 POPCP  21     -38.866   5.992  13.238  1.00110.00      POPC C
ATOM   2729  H4R POPCP  21     -39.516   6.882  13.374  1.00110.00      POPC H
ATOM   2730  H4S POPCP  21     -37.908   6.358  12.810  1.00110.00      POPC H
ATOM   2731  C25 POPCP  21     -39.552   5.025  12.192  1.00110.00      POPC C
ATOM   2732  H5R POPCP  21     -40.070   5.632  11.419  1.00110.00      POPC H
ATOM   2733  H5S POPCP  21     -40.307   4.374  12.683  1.00110.00      POPC H
ATOM   2734  C26 POPCP  21     -38.652   4.075  11.430  1.00110.00      POPC C
ATOM   2735  H6R POPCP  21     -37.913   4.778  10.989  1.00110.00      POPC H
ATOM   2736  H6S POPCP  21     -38.095   3.439  12.150  1.00110.00      POPC H
ATOM   2737  C27 POPCP  21     -39.346   3.184  10.333  1.00110.00      POPC C
ATOM   2738  H7R POPCP  21     -39.847   3.799   9.555  1.00110.00      POPC H
ATOM   2739  H7S POPCP  21     -40.230   2.611  10.683  1.00110.00      POPC H
ATOM   2740  C28 POPCP  21     -38.420   2.301   9.477  1.00110.00      POPC C
ATOM   2741  H8R POPCP  21     -37.765   3.016   8.934  1.00110.00      POPC H
ATOM   2742  H8S POPCP  21     -37.919   1.555  10.130  1.00110.00      POPC H
ATOM   2743  C29 POPCP  21     -39.208   1.341   8.585  1.00110.00      POPC C
ATOM   2744  H91 POPCP  21     -39.394   0.338   8.995  1.00110.00      POPC H
ATOM   2745 0C21 POPCP  21     -39.757   1.635   7.411  1.00110.00      POPC C
ATOM   2746 1H10 POPCP  21     -39.524   2.565   6.871  1.00110.00      POPC H
ATOM   2747 1C21 POPCP  21     -40.416   0.547   6.554  1.00110.00      POPC C
ATOM   2748  H11 POPCP  21     -41.117  -0.023   7.200  1.00110.00      POPC H
ATOM   2749  H11 POPCP  21     -41.010   1.121   5.811  1.00110.00      POPC H
ATOM   2750 2C21 POPCP  21     -39.566  -0.443   5.755  1.00110.00      POPC C
ATOM   2751  H12 POPCP  21     -38.820   0.115   5.149  1.00110.00      POPC H
ATOM   2752  H12 POPCP  21     -38.982  -1.177   6.351  1.00110.00      POPC H
ATOM   2753 3C21 POPCP  21     -40.389  -1.262   4.792  1.00110.00      POPC C
ATOM   2754  H13 POPCP  21     -41.085  -0.634   4.197  1.00110.00      POPC H
ATOM   2755  H13 POPCP  21     -41.045  -1.876   5.445  1.00110.00      POPC H
ATOM   2756 4C21 POPCP  21     -39.514  -2.164   3.914  1.00110.00      POPC C
ATOM   2757  H14 POPCP  21     -38.743  -1.470   3.518  1.00110.00      POPC H
ATOM   2758  H14 POPCP  21     -38.961  -2.926   4.504  1.00110.00      POPC H
ATOM   2759 5C21 POPCP  21     -40.218  -2.837   2.792  1.00110.00      POPC C
ATOM   2760  H15 POPCP  21     -41.113  -3.427   3.082  1.00110.00      POPC H
ATOM   2761  H15 POPCP  21     -40.493  -2.084   2.023  1.00110.00      POPC H
ATOM   2762 6C21 POPCP  21     -39.282  -3.870   2.123  1.00110.00      POPC C
ATOM   2763  H16 POPCP  21     -39.000  -4.588   2.921  1.00110.00      POPC H
ATOM   2764  H16 POPCP  21     -39.779  -4.458   1.322  1.00110.00      POPC H
ATOM   2765 7C21 POPCP  21     -38.054  -3.242   1.474  1.00110.00      POPC C
ATOM   2766  H17 POPCP  21     -38.313  -2.241   1.068  1.00110.00      POPC H
ATOM   2767  H17 POPCP  21     -37.184  -3.049   2.137  1.00110.00      POPC H
ATOM   2768 8C21 POPCP  21     -37.435  -4.021   0.210  1.00110.00      POPC C
ATOM   2769  H18 POPCP  21     -36.423  -3.641  -0.048  1.00110.00      POPC H
ATOM   2770  H18 POPCP  21     -37.372  -5.043   0.640  1.00110.00      POPC H
ATOM   2771  H18 POPCP  21     -38.173  -3.839  -0.600  1.00110.00      POPC H
ATOM   2772  C33 POPCP  21     -35.037   9.899  12.326  1.00110.00      POPC C
ATOM   2773  H3X POPCP  21     -35.606   9.755  11.383  1.00110.00      POPC H
ATOM   2774  H3Y POPCP  21     -34.952   8.952  12.900  1.00110.00      POPC H
ATOM   2775  C34 POPCP  21     -33.574  10.224  11.965  1.00110.00      POPC C
ATOM   2776  H4X POPCP  21     -33.145  10.469  12.960  1.00110.00      POPC H
ATOM   2777  H4Y POPCP  21     -33.534  11.160  11.368  1.00110.00      POPC H
ATOM   2778  C35 POPCP  21     -32.957   9.093  11.205  1.00110.00      POPC C
ATOM   2779  H5X POPCP  21     -33.681   8.802  10.414  1.00110.00      POPC H
ATOM   2780  H5Y POPCP  21     -32.960   8.244  11.922  1.00110.00      POPC H
ATOM   2781  C36 POPCP  21     -31.599   9.349  10.604  1.00110.00      POPC C
ATOM   2782  H6X POPCP  21     -30.924   9.538  11.465  1.00110.00      POPC H
ATOM   2783  H6Y POPCP  21     -31.213   8.528   9.963  1.00110.00      POPC H
ATOM   2784  C37 POPCP  21     -31.480  10.646   9.717  1.00110.00      POPC C
ATOM   2785  H7X POPCP  21     -31.666  11.494  10.410  1.00110.00      POPC H
ATOM   2786  H7Y POPCP  21     -30.413  10.745   9.426  1.00110.00      POPC H
ATOM   2787  C38 POPCP  21     -32.406  10.577   8.446  1.00110.00      POPC C
ATOM   2788  H8X POPCP  21     -31.972   9.637   8.042  1.00110.00      POPC H
ATOM   2789  H8Y POPCP  21     -33.486  10.415   8.652  1.00110.00      POPC H
ATOM   2790  C39 POPCP  21     -32.173  11.739   7.513  1.00110.00      POPC C
ATOM   2791  H9X POPCP  21     -32.169  12.637   8.167  1.00110.00      POPC H
ATOM   2792  H9Y POPCP  21     -31.143  11.706   7.099  1.00110.00      POPC H
ATOM   2793 0C31 POPCP  21     -33.225  11.949   6.422  1.00110.00      POPC C
ATOM   2794  H10 POPCP  21     -33.047  11.187   5.633  1.00110.00      POPC H
ATOM   2795  H10 POPCP  21     -34.231  11.813   6.873  1.00110.00      POPC H
ATOM   2796 1C31 POPCP  21     -33.200  13.358   5.769  1.00110.00      POPC C
ATOM   2797  H11 POPCP  21     -32.438  13.347   4.961  1.00110.00      POPC H
ATOM   2798  H11 POPCP  21     -32.899  14.009   6.617  1.00110.00      POPC H
ATOM   2799 2C31 POPCP  21     -34.523  13.860   5.172  1.00110.00      POPC C
ATOM   2800  H12 POPCP  21     -34.345  14.945   5.012  1.00110.00      POPC H
ATOM   2801  H12 POPCP  21     -35.354  13.767   5.904  1.00110.00      POPC H
ATOM   2802 3C31 POPCP  21     -34.998  13.258   3.820  1.00110.00      POPC C
ATOM   2803  H13 POPCP  21     -34.204  13.219   3.043  1.00110.00      POPC H
ATOM   2804  H13 POPCP  21     -35.240  12.181   3.943  1.00110.00      POPC H
ATOM   2805 4C31 POPCP  21     -36.221  14.028   3.164  1.00110.00      POPC C
ATOM   2806  H14 POPCP  21     -35.761  15.021   2.974  1.00110.00      POPC H
ATOM   2807  H14 POPCP  21     -36.982  14.198   3.956  1.00110.00      POPC H
ATOM   2808 5C31 POPCP  21     -36.629  13.380   1.802  1.00110.00      POPC C
ATOM   2809  H15 POPCP  21     -35.696  13.172   1.235  1.00110.00      POPC H
ATOM   2810  H15 POPCP  21     -37.229  14.140   1.257  1.00110.00      POPC H
ATOM   2811 6C31 POPCP  21     -37.453  12.135   1.925  1.00110.00      POPC C
ATOM   2812  H16 POPCP  21     -37.018  11.449   2.683  1.00110.00      POPC H
ATOM   2813  H16 POPCP  21     -38.466  12.454   2.252  1.00110.00      POPC H
ATOM   2814  H16 POPCP  21     -37.468  11.708   0.900  1.00110.00      POPC H
ATOM   2815  N   POPCP  22     -43.063  14.691  18.914  1.00220.00      POPC N
ATOM   2816  C11 POPCP  22     -43.006  15.073  20.446  1.00220.00      POPC C
ATOM   2817  C12 POPCP  22     -41.692  14.303  18.503  1.00220.00      POPC C
ATOM   2818  C13 POPCP  22     -43.937  13.518  18.748  1.00220.00      POPC C
ATOM   2819  C14 POPCP  22     -43.572  15.803  18.140  1.00220.00      POPC C
ATOM   2820 1H1  POPCP  22     -42.926  14.166  21.027  1.00220.00      POPC H
ATOM   2821 2H1  POPCP  22     -43.964  15.437  20.789  1.00220.00      POPC H
ATOM   2822 1H2  POPCP  22     -41.034  15.152  18.613  1.00220.00      POPC H
ATOM   2823 2H2  POPCP  22     -41.557  13.951  17.491  1.00220.00      POPC H
ATOM   2824 3H2  POPCP  22     -41.279  13.544  19.151  1.00220.00      POPC H
ATOM   2825 1H3  POPCP  22     -43.559  12.593  19.158  1.00220.00      POPC H
ATOM   2826 2H3  POPCP  22     -44.925  13.732  19.129  1.00220.00      POPC H
ATOM   2827 3H3  POPCP  22     -44.118  13.403  17.689  1.00220.00      POPC H
ATOM   2828 1H4  POPCP  22     -44.469  16.236  18.558  1.00220.00      POPC H
ATOM   2829 2H4  POPCP  22     -42.867  16.615  18.047  1.00220.00      POPC H
ATOM   2830 3H4  POPCP  22     -43.896  15.555  17.139  1.00220.00      POPC H
ATOM   2831  C15 POPCP  22     -41.961  16.056  20.893  1.00220.00      POPC C
ATOM   2832 1H5  POPCP  22     -40.978  15.581  20.688  1.00220.00      POPC H
ATOM   2833 2H5  POPCP  22     -42.125  16.094  21.991  1.00220.00      POPC H
ATOM   2834  P1  POPCP  22     -40.693  18.199  20.043  1.00220.00      POPC P
ATOM   2835  O3  POPCP  22     -39.750  17.997  21.205  1.00220.00      POPC O
ATOM   2836  O4  POPCP  22     -41.011  19.549  19.690  1.00220.00      POPC O
ATOM   2837  O1  POPCP  22     -42.047  17.401  20.298  1.00220.00      POPC O
ATOM   2838  O2  POPCP  22     -40.075  17.492  18.833  1.00220.00      POPC O
ATOM   2839  C1  POPCP  22     -40.532  17.349  17.497  1.00220.00      POPC C
ATOM   2840  HA  POPCP  22     -40.849  16.292  17.364  1.00220.00      POPC H
ATOM   2841  HB  POPCP  22     -41.467  17.924  17.328  1.00220.00      POPC H
ATOM   2842  C2  POPCP  22     -39.495  17.583  16.391  1.00220.00      POPC C
ATOM   2843  HS  POPCP  22     -39.948  17.355  15.403  1.00220.00      POPC H
ATOM   2844  O21 POPCP  22     -38.340  16.703  16.720  1.00220.00      POPC O
ATOM   2845  C21 POPCP  22     -38.702  15.382  16.453  1.00220.00      POPC C
ATOM   2846  O22 POPCP  22     -39.711  15.025  15.920  1.00220.00      POPC O
ATOM   2847  C22 POPCP  22     -37.596  14.461  17.000  1.00220.00      POPC C
ATOM   2848  H2R POPCP  22     -37.387  14.681  18.069  1.00220.00      POPC H
ATOM   2849  H2S POPCP  22     -37.957  13.410  16.996  1.00220.00      POPC H
ATOM   2850  C3  POPCP  22     -39.095  19.053  16.353  1.00220.00      POPC C
ATOM   2851  HX  POPCP  22     -38.964  19.443  17.385  1.00220.00      POPC H
ATOM   2852  HY  POPCP  22     -39.973  19.536  15.873  1.00220.00      POPC H
ATOM   2853  O31 POPCP  22     -37.875  19.231  15.618  1.00220.00      POPC O
ATOM   2854  C31 POPCP  22     -37.326  20.408  15.756  1.00220.00      POPC C
ATOM   2855  O32 POPCP  22     -37.906  21.329  16.296  1.00220.00      POPC O
ATOM   2856  C32 POPCP  22     -35.976  20.588  15.008  1.00220.00      POPC C
ATOM   2857  H2X POPCP  22     -36.055  21.344  14.198  1.00220.00      POPC H
ATOM   2858  H2Y POPCP  22     -35.245  20.954  15.760  1.00220.00      POPC H
ATOM   2859  C23 POPCP  22     -36.241  14.540  16.333  1.00220.00      POPC C
ATOM   2860  H3R POPCP  22     -35.594  13.675  16.593  1.00220.00      POPC H
ATOM   2861  H3S POPCP  22     -35.782  15.536  16.507  1.00220.00      POPC H
ATOM   2862  C24 POPCP  22     -36.352  14.408  14.832  1.00220.00      POPC C
ATOM   2863  H4R POPCP  22     -36.886  13.451  14.654  1.00220.00      POPC H
ATOM   2864  H4S POPCP  22     -36.953  15.271  14.474  1.00220.00      POPC H
ATOM   2865  C25 POPCP  22     -35.010  14.581  14.198  1.00220.00      POPC C
ATOM   2866  H5R POPCP  22     -34.512  13.657  14.562  1.00220.00      POPC H
ATOM   2867  H5S POPCP  22     -34.390  15.411  14.600  1.00220.00      POPC H
ATOM   2868  C26 POPCP  22     -35.072  14.821  12.636  1.00220.00      POPC C
ATOM   2869  H6R POPCP  22     -35.593  13.978  12.134  1.00220.00      POPC H
ATOM   2870  H6S POPCP  22     -35.542  15.825  12.572  1.00220.00      POPC H
ATOM   2871  C27 POPCP  22     -33.628  14.864  12.089  1.00220.00      POPC C
ATOM   2872  H7R POPCP  22     -33.250  13.821  12.146  1.00220.00      POPC H
ATOM   2873  H7S POPCP  22     -33.077  15.677  12.610  1.00220.00      POPC H
ATOM   2874  C28 POPCP  22     -33.536  15.198  10.544  1.00220.00      POPC C
ATOM   2875  H8R POPCP  22     -33.883  14.275  10.032  1.00220.00      POPC H
ATOM   2876  H8S POPCP  22     -34.190  16.061  10.295  1.00220.00      POPC H
ATOM   2877  C29 POPCP  22     -32.118  15.660  10.210  1.00220.00      POPC C
ATOM   2878  H91 POPCP  22     -31.880  16.732  10.260  1.00220.00      POPC H
ATOM   2879 0C21 POPCP  22     -31.102  14.872   9.831  1.00220.00      POPC C
ATOM   2880 1H10 POPCP  22     -31.409  13.821   9.722  1.00220.00      POPC H
ATOM   2881 1C21 POPCP  22     -29.742  15.367   9.431  1.00220.00      POPC C
ATOM   2882  H11 POPCP  22     -29.592  16.206  10.144  1.00220.00      POPC H
ATOM   2883  H11 POPCP  22     -29.117  14.555   9.861  1.00220.00      POPC H
ATOM   2884 2C21 POPCP  22     -29.324  15.685   7.961  1.00220.00      POPC C
ATOM   2885  H12 POPCP  22     -28.274  16.047   7.956  1.00220.00      POPC H
ATOM   2886  H12 POPCP  22     -29.216  14.754   7.364  1.00220.00      POPC H
ATOM   2887 3C21 POPCP  22     -30.157  16.666   7.167  1.00220.00      POPC C
ATOM   2888  H13 POPCP  22     -30.428  17.585   7.729  1.00220.00      POPC H
ATOM   2889  H13 POPCP  22     -31.121  16.164   6.935  1.00220.00      POPC H
ATOM   2890 4C21 POPCP  22     -29.509  17.047   5.802  1.00220.00      POPC C
ATOM   2891  H14 POPCP  22     -29.790  18.078   5.496  1.00220.00      POPC H
ATOM   2892  H14 POPCP  22     -28.402  16.972   5.842  1.00220.00      POPC H
ATOM   2893 5C21 POPCP  22     -29.929  16.150   4.606  1.00220.00      POPC C
ATOM   2894  H15 POPCP  22     -29.476  15.159   4.828  1.00220.00      POPC H
ATOM   2895  H15 POPCP  22     -31.038  16.096   4.605  1.00220.00      POPC H
ATOM   2896 6C21 POPCP  22     -29.359  16.586   3.232  1.00220.00      POPC C
ATOM   2897  H16 POPCP  22     -29.913  16.308   2.310  1.00220.00      POPC H
ATOM   2898  H16 POPCP  22     -29.232  17.681   3.376  1.00220.00      POPC H
ATOM   2899 7C21 POPCP  22     -27.893  16.073   3.049  1.00220.00      POPC C
ATOM   2900  H17 POPCP  22     -27.138  16.574   3.691  1.00220.00      POPC H
ATOM   2901  H17 POPCP  22     -27.994  14.978   3.207  1.00220.00      POPC H
ATOM   2902 8C21 POPCP  22     -27.427  16.170   1.559  1.00220.00      POPC C
ATOM   2903  H18 POPCP  22     -28.240  15.772   0.915  1.00220.00      POPC H
ATOM   2904  H18 POPCP  22     -27.210  17.224   1.286  1.00220.00      POPC H
ATOM   2905  H18 POPCP  22     -26.540  15.517   1.415  1.00220.00      POPC H
ATOM   2906  C33 POPCP  22     -35.346  19.241  14.392  1.00220.00      POPC C
ATOM   2907  H3X POPCP  22     -35.855  18.642  13.607  1.00220.00      POPC H
ATOM   2908  H3Y POPCP  22     -35.021  18.498  15.152  1.00220.00      POPC H
ATOM   2909  C34 POPCP  22     -34.052  19.567  13.676  1.00220.00      POPC C
ATOM   2910  H4X POPCP  22     -33.322  19.966  14.413  1.00220.00      POPC H
ATOM   2911  H4Y POPCP  22     -34.123  20.314  12.856  1.00220.00      POPC H
ATOM   2912  C35 POPCP  22     -33.309  18.320  13.118  1.00220.00      POPC C
ATOM   2913  H5X POPCP  22     -33.967  17.809  12.383  1.00220.00      POPC H
ATOM   2914  H5Y POPCP  22     -33.142  17.580  13.929  1.00220.00      POPC H
ATOM   2915  C36 POPCP  22     -31.950  18.680  12.553  1.00220.00      POPC C
ATOM   2916  H6X POPCP  22     -31.206  18.997  13.315  1.00220.00      POPC H
ATOM   2917  H6Y POPCP  22     -31.409  17.717  12.436  1.00220.00      POPC H
ATOM   2918  C37 POPCP  22     -31.915  19.289  11.134  1.00220.00      POPC C
ATOM   2919  H7X POPCP  22     -32.432  18.618  10.415  1.00220.00      POPC H
ATOM   2920  H7Y POPCP  22     -32.423  20.276  11.089  1.00220.00      POPC H
ATOM   2921  C38 POPCP  22     -30.431  19.328  10.599  1.00220.00      POPC C
ATOM   2922  H8X POPCP  22     -29.763  19.957  11.226  1.00220.00      POPC H
ATOM   2923  H8Y POPCP  22     -30.034  18.292  10.669  1.00220.00      POPC H
ATOM   2924  C39 POPCP  22     -30.400  19.955   9.152  1.00220.00      POPC C
ATOM   2925  H9X POPCP  22     -31.212  19.488   8.555  1.00220.00      POPC H
ATOM   2926  H9Y POPCP  22     -30.715  21.019   9.203  1.00220.00      POPC H
ATOM   2927 0C31 POPCP  22     -29.008  19.973   8.446  1.00220.00      POPC C
ATOM   2928  H10 POPCP  22     -28.268  20.493   9.091  1.00220.00      POPC H
ATOM   2929  H10 POPCP  22     -28.468  19.003   8.416  1.00220.00      POPC H
ATOM   2930 1C31 POPCP  22     -29.020  20.494   7.050  1.00220.00      POPC C
ATOM   2931  H11 POPCP  22     -29.581  21.451   6.978  1.00220.00      POPC H
ATOM   2932  H11 POPCP  22     -29.730  19.754   6.622  1.00220.00      POPC H
ATOM   2933 2C31 POPCP  22     -27.785  20.532   6.174  1.00220.00      POPC C
ATOM   2934  H12 POPCP  22     -27.378  19.499   6.228  1.00220.00      POPC H
ATOM   2935  H12 POPCP  22     -27.071  21.320   6.496  1.00220.00      POPC H
ATOM   2936 3C31 POPCP  22     -28.123  20.647   4.681  1.00220.00      POPC C
ATOM   2937  H13 POPCP  22     -28.927  19.973   4.317  1.00220.00      POPC H
ATOM   2938  H13 POPCP  22     -28.653  21.616   4.554  1.00220.00      POPC H
ATOM   2939 4C31 POPCP  22     -26.962  20.646   3.653  1.00220.00      POPC C
ATOM   2940  H14 POPCP  22     -26.633  19.587   3.576  1.00220.00      POPC H
ATOM   2941  H14 POPCP  22     -26.072  21.206   4.010  1.00220.00      POPC H
ATOM   2942 5C31 POPCP  22     -27.318  21.122   2.230  1.00220.00      POPC C
ATOM   2943  H15 POPCP  22     -26.399  21.119   1.605  1.00220.00      POPC H
ATOM   2944  H15 POPCP  22     -27.610  22.194   2.246  1.00220.00      POPC H
ATOM   2945 6C31 POPCP  22     -28.313  20.228   1.375  1.00220.00      POPC C
ATOM   2946  H16 POPCP  22     -29.299  20.192   1.886  1.00220.00      POPC H
ATOM   2947  H16 POPCP  22     -28.432  20.556   0.321  1.00220.00      POPC H
ATOM   2948  H16 POPCP  22     -27.973  19.170   1.366  1.00220.00      POPC H
ATOM   2949  N   POPCP  23     -39.767  22.759  19.309  1.00330.00      POPC N
ATOM   2950  C11 POPCP  23     -39.834  24.276  19.029  1.00330.00      POPC C
ATOM   2951  C12 POPCP  23     -40.294  22.346  20.649  1.00330.00      POPC C
ATOM   2952  C13 POPCP  23     -40.403  21.975  18.212  1.00330.00      POPC C
ATOM   2953  C14 POPCP  23     -38.282  22.458  19.405  1.00330.00      POPC C
ATOM   2954 1H1  POPCP  23     -40.897  24.460  18.970  1.00330.00      POPC H
ATOM   2955 2H1  POPCP  23     -39.524  24.432  18.007  1.00330.00      POPC H
ATOM   2956 1H2  POPCP  23     -39.630  22.714  21.417  1.00330.00      POPC H
ATOM   2957 2H2  POPCP  23     -40.327  21.272  20.756  1.00330.00      POPC H
ATOM   2958 3H2  POPCP  23     -41.326  22.596  20.851  1.00330.00      POPC H
ATOM   2959 1H3  POPCP  23     -41.364  22.432  18.027  1.00330.00      POPC H
ATOM   2960 2H3  POPCP  23     -39.829  22.020  17.298  1.00330.00      POPC H
ATOM   2961 3H3  POPCP  23     -40.520  20.939  18.494  1.00330.00      POPC H
ATOM   2962 1H4  POPCP  23     -37.851  23.302  19.924  1.00330.00      POPC H
ATOM   2963 2H4  POPCP  23     -38.080  21.519  19.899  1.00330.00      POPC H
ATOM   2964 3H4  POPCP  23     -37.795  22.456  18.441  1.00330.00      POPC H
ATOM   2965  C15 POPCP  23     -39.254  25.355  19.947  1.00330.00      POPC C
ATOM   2966 1H5  POPCP  23     -39.501  24.994  20.968  1.00330.00      POPC H
ATOM   2967 2H5  POPCP  23     -39.756  26.336  19.809  1.00330.00      POPC H
ATOM   2968  P1  POPCP  23     -37.113  26.763  19.200  1.00330.00      POPC P
ATOM   2969  O3  POPCP  23     -35.755  26.957  19.783  1.00330.00      POPC O
ATOM   2970  O4  POPCP  23     -38.052  27.884  19.244  1.00330.00      POPC O
ATOM   2971  O1  POPCP  23     -37.833  25.371  19.777  1.00330.00      POPC O
ATOM   2972  O2  POPCP  23     -36.832  26.369  17.681  1.00330.00      POPC O
ATOM   2973  C1  POPCP  23     -37.455  25.372  16.847  1.00330.00      POPC C
ATOM   2974  HA  POPCP  23     -36.820  25.001  16.014  1.00330.00      POPC H
ATOM   2975  HB  POPCP  23     -37.589  24.432  17.423  1.00330.00      POPC H
ATOM   2976  C2  POPCP  23     -38.708  26.018  16.160  1.00330.00      POPC C
ATOM   2977  HS  POPCP  23     -39.246  26.638  16.908  1.00330.00      POPC H
ATOM   2978  O21 POPCP  23     -39.520  24.907  15.630  1.00330.00      POPC O
ATOM   2979  C21 POPCP  23     -40.793  25.112  15.680  1.00330.00      POPC C
ATOM   2980  O22 POPCP  23     -41.366  26.083  16.100  1.00330.00      POPC O
ATOM   2981  C22 POPCP  23     -41.438  23.731  15.231  1.00330.00      POPC C
ATOM   2982  H2R POPCP  23     -41.433  23.096  16.142  1.00330.00      POPC H
ATOM   2983  H2S POPCP  23     -42.516  23.919  15.039  1.00330.00      POPC H
ATOM   2984  C3  POPCP  23     -38.407  27.121  15.028  1.00330.00      POPC C
ATOM   2985  HX  POPCP  23     -37.778  26.668  14.232  1.00330.00      POPC H
ATOM   2986  HY  POPCP  23     -37.740  27.835  15.557  1.00330.00      POPC H
ATOM   2987  O31 POPCP  23     -39.587  27.825  14.614  1.00330.00      POPC O
ATOM   2988  C31 POPCP  23     -39.332  28.630  13.520  1.00330.00      POPC C
ATOM   2989  O32 POPCP  23     -38.268  28.955  12.999  1.00330.00      POPC O
ATOM   2990  C32 POPCP  23     -40.638  29.366  13.089  1.00330.00      POPC C
ATOM   2991  H2X POPCP  23     -41.461  29.082  13.780  1.00330.00      POPC H
ATOM   2992  H2Y POPCP  23     -40.430  30.456  13.134  1.00330.00      POPC H
ATOM   2993  C23 POPCP  23     -40.788  22.875  14.084  1.00330.00      POPC C
ATOM   2994  H3R POPCP  23     -41.445  21.983  14.002  1.00330.00      POPC H
ATOM   2995  H3S POPCP  23     -39.785  22.579  14.458  1.00330.00      POPC H
ATOM   2996  C24 POPCP  23     -40.858  23.722  12.844  1.00330.00      POPC C
ATOM   2997  H4R POPCP  23     -41.863  23.597  12.389  1.00330.00      POPC H
ATOM   2998  H4S POPCP  23     -40.670  24.801  13.031  1.00330.00      POPC H
ATOM   2999  C25 POPCP  23     -39.827  23.308  11.834  1.00330.00      POPC C
ATOM   3000  H5R POPCP  23     -39.911  23.833  10.859  1.00330.00      POPC H
ATOM   3001  H5S POPCP  23     -39.912  22.227  11.593  1.00330.00      POPC H
ATOM   3002  C26 POPCP  23     -38.351  23.396  12.313  1.00330.00      POPC C
ATOM   3003  H6R POPCP  23     -38.112  24.321  12.880  1.00330.00      POPC H
ATOM   3004  H6S POPCP  23     -38.273  22.528  13.002  1.00330.00      POPC H
ATOM   3005  C27 POPCP  23     -37.379  23.192  11.123  1.00330.00      POPC C
ATOM   3006  H7R POPCP  23     -37.172  24.210  10.729  1.00330.00      POPC H
ATOM   3007  H7S POPCP  23     -37.794  22.662  10.239  1.00330.00      POPC H
ATOM   3008  C28 POPCP  23     -36.059  22.508  11.505  1.00330.00      POPC C
ATOM   3009  H8R POPCP  23     -35.714  23.008  12.435  1.00330.00      POPC H
ATOM   3010  H8S POPCP  23     -36.209  21.417  11.648  1.00330.00      POPC H
ATOM   3011  C29 POPCP  23     -34.855  22.673  10.587  1.00330.00      POPC C
ATOM   3012  H91 POPCP  23     -33.963  22.139  10.946  1.00330.00      POPC H
ATOM   3013 0C21 POPCP  23     -34.731  23.473   9.499  1.00330.00      POPC C
ATOM   3014 1H10 POPCP  23     -35.598  24.061   9.162  1.00330.00      POPC H
ATOM   3015 1C21 POPCP  23     -33.493  23.834   8.652  1.00330.00      POPC C
ATOM   3016  H11 POPCP  23     -33.389  24.938   8.582  1.00330.00      POPC H
ATOM   3017  H11 POPCP  23     -32.533  23.508   9.105  1.00330.00      POPC H
ATOM   3018 2C21 POPCP  23     -33.529  23.259   7.269  1.00330.00      POPC C
ATOM   3019  H12 POPCP  23     -33.702  22.164   7.343  1.00330.00      POPC H
ATOM   3020  H12 POPCP  23     -34.375  23.697   6.698  1.00330.00      POPC H
ATOM   3021 3C21 POPCP  23     -32.228  23.603   6.499  1.00330.00      POPC C
ATOM   3022  H13 POPCP  23     -31.315  23.301   7.055  1.00330.00      POPC H
ATOM   3023  H13 POPCP  23     -32.253  24.713   6.544  1.00330.00      POPC H
ATOM   3024 4C21 POPCP  23     -32.307  23.095   5.012  1.00330.00      POPC C
ATOM   3025  H14 POPCP  23     -32.273  21.989   4.917  1.00330.00      POPC H
ATOM   3026  H14 POPCP  23     -33.320  23.361   4.643  1.00330.00      POPC H
ATOM   3027 5C21 POPCP  23     -31.258  23.737   4.020  1.00330.00      POPC C
ATOM   3028  H15 POPCP  23     -31.145  24.833   4.162  1.00330.00      POPC H
ATOM   3029  H15 POPCP  23     -30.322  23.189   4.262  1.00330.00      POPC H
ATOM   3030 6C21 POPCP  23     -31.523  23.596   2.543  1.00330.00      POPC C
ATOM   3031  H16 POPCP  23     -31.704  22.500   2.518  1.00330.00      POPC H
ATOM   3032  H16 POPCP  23     -32.479  24.152   2.442  1.00330.00      POPC H
ATOM   3033 7C21 POPCP  23     -30.399  24.085   1.714  1.00330.00      POPC C
ATOM   3034  H17 POPCP  23     -29.467  23.647   2.131  1.00330.00      POPC H
ATOM   3035  H17 POPCP  23     -30.472  23.613   0.711  1.00330.00      POPC H
ATOM   3036 8C21 POPCP  23     -30.135  25.578   1.598  1.00330.00      POPC C
ATOM   3037  H18 POPCP  23     -29.839  26.043   2.563  1.00330.00      POPC H
ATOM   3038  H18 POPCP  23     -29.440  25.926   0.805  1.00330.00      POPC H
ATOM   3039  H18 POPCP  23     -31.074  26.149   1.433  1.00330.00      POPC H
ATOM   3040  C33 POPCP  23     -40.898  28.916  11.633  1.00330.00      POPC C
ATOM   3041  H3X POPCP  23     -40.125  29.270  10.917  1.00330.00      POPC H
ATOM   3042  H3Y POPCP  23     -41.860  29.328  11.261  1.00330.00      POPC H
ATOM   3043  C34 POPCP  23     -41.136  27.401  11.456  1.00330.00      POPC C
ATOM   3044  H4X POPCP  23     -41.885  27.148  12.237  1.00330.00      POPC H
ATOM   3045  H4Y POPCP  23     -40.248  26.787  11.720  1.00330.00      POPC H
ATOM   3046  C35 POPCP  23     -41.402  26.876   9.996  1.00330.00      POPC C
ATOM   3047  H5X POPCP  23     -42.358  27.313   9.638  1.00330.00      POPC H
ATOM   3048  H5Y POPCP  23     -41.569  25.788  10.149  1.00330.00      POPC H
ATOM   3049  C36 POPCP  23     -40.252  27.157   9.042  1.00330.00      POPC C
ATOM   3050  H6X POPCP  23     -40.196  28.267   9.058  1.00330.00      POPC H
ATOM   3051  H6Y POPCP  23     -39.348  26.729   9.526  1.00330.00      POPC H
ATOM   3052  C37 POPCP  23     -40.465  26.545   7.625  1.00330.00      POPC C
ATOM   3053  H7X POPCP  23     -40.847  25.505   7.711  1.00330.00      POPC H
ATOM   3054  H7Y POPCP  23     -41.148  27.135   6.978  1.00330.00      POPC H
ATOM   3055  C38 POPCP  23     -39.235  26.554   6.657  1.00330.00      POPC C
ATOM   3056  H8X POPCP  23     -39.574  25.911   5.817  1.00330.00      POPC H
ATOM   3057  H8Y POPCP  23     -39.092  27.617   6.368  1.00330.00      POPC H
ATOM   3058  C39 POPCP  23     -38.046  25.862   7.235  1.00330.00      POPC C
ATOM   3059  H9X POPCP  23     -37.829  26.374   8.197  1.00330.00      POPC H
ATOM   3060  H9Y POPCP  23     -38.129  24.756   7.284  1.00330.00      POPC H
ATOM   3061 0C31 POPCP  23     -36.857  26.126   6.283  1.00330.00      POPC C
ATOM   3062  H10 POPCP  23     -36.741  27.221   6.136  1.00330.00      POPC H
ATOM   3063  H10 POPCP  23     -35.967  25.917   6.915  1.00330.00      POPC H
ATOM   3064 1C31 POPCP  23     -36.906  25.437   4.934  1.00330.00      POPC C
ATOM   3065  H11 POPCP  23     -37.850  25.703   4.412  1.00330.00      POPC H
ATOM   3066  H11 POPCP  23     -36.955  24.347   5.145  1.00330.00      POPC H
ATOM   3067 2C31 POPCP  23     -35.762  25.796   4.016  1.00330.00      POPC C
ATOM   3068  H12 POPCP  23     -34.823  25.367   4.427  1.00330.00      POPC H
ATOM   3069  H12 POPCP  23     -35.698  26.904   3.969  1.00330.00      POPC H
ATOM   3070 3C31 POPCP  23     -35.919  25.193   2.577  1.00330.00      POPC C
ATOM   3071  H13 POPCP  23     -36.913  25.585   2.271  1.00330.00      POPC H
ATOM   3072  H13 POPCP  23     -35.112  25.600   1.931  1.00330.00      POPC H
ATOM   3073 4C31 POPCP  23     -35.827  23.651   2.589  1.00330.00      POPC C
ATOM   3074  H14 POPCP  23     -36.595  23.189   3.246  1.00330.00      POPC H
ATOM   3075  H14 POPCP  23     -34.823  23.385   2.981  1.00330.00      POPC H
ATOM   3076 5C31 POPCP  23     -36.085  23.154   1.158  1.00330.00      POPC C
ATOM   3077  H15 POPCP  23     -35.335  23.514   0.422  1.00330.00      POPC H
ATOM   3078  H15 POPCP  23     -37.125  23.375   0.838  1.00330.00      POPC H
ATOM   3079 6C31 POPCP  23     -36.011  21.591   1.102  1.00330.00      POPC C
ATOM   3080  H16 POPCP  23     -34.985  21.168   1.037  1.00330.00      POPC H
ATOM   3081  H16 POPCP  23     -36.639  21.121   1.888  1.00330.00      POPC H
ATOM   3082  H16 POPCP  23     -36.601  21.350   0.192  1.00330.00      POPC H
ATOM   3083  N   POPCP  24     -41.351  30.139  17.442  1.00440.00      POPC N
ATOM   3084  C11 POPCP  24     -41.950  30.858  18.631  1.00440.00      POPC C
ATOM   3085  C12 POPCP  24     -39.801  29.954  17.523  1.00440.00      POPC C
ATOM   3086  C13 POPCP  24     -42.106  28.903  17.084  1.00440.00      POPC C
ATOM   3087  C14 POPCP  24     -41.630  30.998  16.298  1.00440.00      POPC C
ATOM   3088 1H1  POPCP  24     -42.069  30.133  19.423  1.00440.00      POPC H
ATOM   3089 2H1  POPCP  24     -43.002  31.050  18.476  1.00440.00      POPC H
ATOM   3090 1H2  POPCP  24     -39.451  30.971  17.615  1.00440.00      POPC H
ATOM   3091 2H2  POPCP  24     -39.411  29.499  16.624  1.00440.00      POPC H
ATOM   3092 3H2  POPCP  24     -39.555  29.374  18.401  1.00440.00      POPC H
ATOM   3093 1H3  POPCP  24     -43.133  29.214  16.956  1.00440.00      POPC H
ATOM   3094 2H3  POPCP  24     -41.738  28.510  16.148  1.00440.00      POPC H
ATOM   3095 3H3  POPCP  24     -42.032  28.088  17.788  1.00440.00      POPC H
ATOM   3096 1H4  POPCP  24     -41.147  31.941  16.507  1.00440.00      POPC H
ATOM   3097 2H4  POPCP  24     -41.232  30.695  15.341  1.00440.00      POPC H
ATOM   3098 3H4  POPCP  24     -42.688  31.207  16.232  1.00440.00      POPC H
ATOM   3099  C15 POPCP  24     -41.376  32.108  19.163  1.00440.00      POPC C
ATOM   3100 1H5  POPCP  24     -40.350  31.901  19.534  1.00440.00      POPC H
ATOM   3101 2H5  POPCP  24     -42.033  32.399  20.011  1.00440.00      POPC H
ATOM   3102  P1  POPCP  24     -40.986  34.611  18.450  1.00440.00      POPC P
ATOM   3103  O3  POPCP  24     -41.710  34.901  19.663  1.00440.00      POPC O
ATOM   3104  O4  POPCP  24     -41.348  35.490  17.337  1.00440.00      POPC O
ATOM   3105  O1  POPCP  24     -41.218  33.146  18.099  1.00440.00      POPC O
ATOM   3106  O2  POPCP  24     -39.365  34.718  18.636  1.00440.00      POPC O
ATOM   3107  C1  POPCP  24     -38.328  33.869  18.301  1.00440.00      POPC C
ATOM   3108  HA  POPCP  24     -37.385  34.246  18.750  1.00440.00      POPC H
ATOM   3109  HB  POPCP  24     -38.462  32.875  18.779  1.00440.00      POPC H
ATOM   3110  C2  POPCP  24     -38.063  33.782  16.788  1.00440.00      POPC C
ATOM   3111  HS  POPCP  24     -39.001  33.735  16.195  1.00440.00      POPC H
ATOM   3112  O21 POPCP  24     -37.174  32.668  16.564  1.00440.00      POPC O
ATOM   3113  C21 POPCP  24     -37.545  31.885  15.524  1.00440.00      POPC C
ATOM   3114  O22 POPCP  24     -38.669  31.869  15.064  1.00440.00      POPC O
ATOM   3115  C22 POPCP  24     -36.328  31.128  14.883  1.00440.00      POPC C
ATOM   3116  H2R POPCP  24     -35.395  31.300  15.460  1.00440.00      POPC H
ATOM   3117  H2S POPCP  24     -36.639  30.062  14.889  1.00440.00      POPC H
ATOM   3118  C3  POPCP  24     -37.423  35.198  16.259  1.00440.00      POPC C
ATOM   3119  HX  POPCP  24     -38.136  35.935  16.685  1.00440.00      POPC H
ATOM   3120  HY  POPCP  24     -37.518  35.123  15.155  1.00440.00      POPC H
ATOM   3121  O31 POPCP  24     -36.014  35.308  16.595  1.00440.00      POPC O
ATOM   3122  C31 POPCP  24     -35.687  36.454  17.177  1.00440.00      POPC C
ATOM   3123  O32 POPCP  24     -36.471  37.355  17.547  1.00440.00      POPC O
ATOM   3124  C32 POPCP  24     -34.165  36.597  17.151  1.00440.00      POPC C
ATOM   3125  H2X POPCP  24     -33.955  36.939  18.187  1.00440.00      POPC H
ATOM   3126  H2Y POPCP  24     -33.825  35.541  17.103  1.00440.00      POPC H
ATOM   3127  C23 POPCP  24     -36.097  31.617  13.405  1.00440.00      POPC C
ATOM   3128  H3R POPCP  24     -37.104  31.520  12.945  1.00440.00      POPC H
ATOM   3129  H3S POPCP  24     -35.390  30.974  12.838  1.00440.00      POPC H
ATOM   3130  C24 POPCP  24     -35.539  33.042  13.517  1.00440.00      POPC C
ATOM   3131  H4R POPCP  24     -36.345  33.589  14.053  1.00440.00      POPC H
ATOM   3132  H4S POPCP  24     -34.657  33.050  14.193  1.00440.00      POPC H
ATOM   3133  C25 POPCP  24     -35.315  33.695  12.168  1.00440.00      POPC C
ATOM   3134  H5R POPCP  24     -36.203  33.401  11.567  1.00440.00      POPC H
ATOM   3135  H5S POPCP  24     -34.362  33.337  11.725  1.00440.00      POPC H
ATOM   3136  C26 POPCP  24     -35.303  35.291  12.242  1.00440.00      POPC C
ATOM   3137  H6R POPCP  24     -36.274  35.638  12.656  1.00440.00      POPC H
ATOM   3138  H6S POPCP  24     -34.540  35.556  13.005  1.00440.00      POPC H
ATOM   3139  C27 POPCP  24     -35.148  35.961  10.890  1.00440.00      POPC C
ATOM   3140  H7R POPCP  24     -35.919  36.761  10.880  1.00440.00      POPC H
ATOM   3141  H7S POPCP  24     -35.355  35.241  10.071  1.00440.00      POPC H
ATOM   3142  C28 POPCP  24     -33.722  36.486  10.571  1.00440.00      POPC C
ATOM   3143  H8R POPCP  24     -33.216  36.966  11.436  1.00440.00      POPC H
ATOM   3144  H8S POPCP  24     -33.019  35.627  10.523  1.00440.00      POPC H
ATOM   3145  C29 POPCP  24     -33.750  37.497   9.396  1.00440.00      POPC C
ATOM   3146  H91 POPCP  24     -34.705  38.017   9.234  1.00440.00      POPC H
ATOM   3147 0C21 POPCP  24     -32.768  37.644   8.464  1.00440.00      POPC C
ATOM   3148 1H10 POPCP  24     -31.824  37.102   8.621  1.00440.00      POPC H
ATOM   3149 1C21 POPCP  24     -32.710  38.555   7.235  1.00440.00      POPC C
ATOM   3150  H11 POPCP  24     -33.759  38.715   6.906  1.00440.00      POPC H
ATOM   3151  H11 POPCP  24     -32.078  39.465   7.154  1.00440.00      POPC H
ATOM   3152 2C21 POPCP  24     -32.142  37.630   6.053  1.00440.00      POPC C
ATOM   3153  H12 POPCP  24     -31.109  37.299   6.295  1.00440.00      POPC H
ATOM   3154  H12 POPCP  24     -32.832  36.760   6.018  1.00440.00      POPC H
ATOM   3155 3C21 POPCP  24     -32.173  38.299   4.664  1.00440.00      POPC C
ATOM   3156  H13 POPCP  24     -31.573  39.231   4.740  1.00440.00      POPC H
ATOM   3157  H13 POPCP  24     -33.221  38.583   4.428  1.00440.00      POPC H
ATOM   3158 4C21 POPCP  24     -31.588  37.373   3.575  1.00440.00      POPC C
ATOM   3159  H14 POPCP  24     -32.031  36.361   3.686  1.00440.00      POPC H
ATOM   3160  H14 POPCP  24     -31.938  37.752   2.591  1.00440.00      POPC H
ATOM   3161 5C21 POPCP  24     -30.033  37.099   3.545  1.00440.00      POPC C
ATOM   3162  H15 POPCP  24     -29.491  38.064   3.647  1.00440.00      POPC H
ATOM   3163  H15 POPCP  24     -29.767  36.551   4.474  1.00440.00      POPC H
ATOM   3164 6C21 POPCP  24     -29.453  36.483   2.303  1.00440.00      POPC C
ATOM   3165  H16 POPCP  24     -29.980  35.581   1.925  1.00440.00      POPC H
ATOM   3166  H16 POPCP  24     -29.344  37.286   1.543  1.00440.00      POPC H
ATOM   3167 7C21 POPCP  24     -27.998  36.046   2.477  1.00440.00      POPC C
ATOM   3168  H17 POPCP  24     -27.737  35.841   3.537  1.00440.00      POPC H
ATOM   3169  H17 POPCP  24     -27.885  35.049   2.000  1.00440.00      POPC H
ATOM   3170 8C21 POPCP  24     -26.844  36.935   2.008  1.00440.00      POPC C
ATOM   3171  H18 POPCP  24     -27.035  37.409   1.021  1.00440.00      POPC H
ATOM   3172  H18 POPCP  24     -26.822  37.690   2.822  1.00440.00      POPC H
ATOM   3173  H18 POPCP  24     -25.902  36.350   1.936  1.00440.00      POPC H
ATOM   3174  C33 POPCP  24     -33.613  37.632  16.236  1.00440.00      POPC C
ATOM   3175  H3X POPCP  24     -32.596  37.936  16.565  1.00440.00      POPC H
ATOM   3176  H3Y POPCP  24     -34.235  38.539  16.395  1.00440.00      POPC H
ATOM   3177  C34 POPCP  24     -33.534  37.366  14.747  1.00440.00      POPC C
ATOM   3178  H4X POPCP  24     -34.514  37.429  14.228  1.00440.00      POPC H
ATOM   3179  H4Y POPCP  24     -32.941  36.463  14.487  1.00440.00      POPC H
ATOM   3180  C35 POPCP  24     -32.641  38.581  14.138  1.00440.00      POPC C
ATOM   3181  H5X POPCP  24     -32.757  39.444  14.828  1.00440.00      POPC H
ATOM   3182  H5Y POPCP  24     -33.156  39.040  13.268  1.00440.00      POPC H
ATOM   3183  C36 POPCP  24     -31.199  38.227  13.842  1.00440.00      POPC C
ATOM   3184  H6X POPCP  24     -30.566  37.904  14.696  1.00440.00      POPC H
ATOM   3185  H6Y POPCP  24     -31.271  37.409  13.094  1.00440.00      POPC H
ATOM   3186  C37 POPCP  24     -30.573  39.364  12.975  1.00440.00      POPC C
ATOM   3187  H7X POPCP  24     -31.095  39.639  12.033  1.00440.00      POPC H
ATOM   3188  H7Y POPCP  24     -30.567  40.229  13.673  1.00440.00      POPC H
ATOM   3189  C38 POPCP  24     -29.072  39.027  12.580  1.00440.00      POPC C
ATOM   3190  H8X POPCP  24     -28.434  39.075  13.489  1.00440.00      POPC H
ATOM   3191  H8Y POPCP  24     -29.044  37.973  12.228  1.00440.00      POPC H
ATOM   3192  C39 POPCP  24     -28.472  40.046  11.481  1.00440.00      POPC C
ATOM   3193  H9X POPCP  24     -29.009  40.973  11.775  1.00440.00      POPC H
ATOM   3194  H9Y POPCP  24     -27.392  40.193  11.693  1.00440.00      POPC H
ATOM   3195 0C31 POPCP  24     -28.657  39.810  10.003  1.00440.00      POPC C
ATOM   3196  H10 POPCP  24     -29.724  39.942   9.724  1.00440.00      POPC H
ATOM   3197  H10 POPCP  24     -28.122  40.621   9.464  1.00440.00      POPC H
ATOM   3198 1C31 POPCP  24     -28.200  38.426   9.518  1.00440.00      POPC C
ATOM   3199  H11 POPCP  24     -28.415  37.570  10.193  1.00440.00      POPC H
ATOM   3200  H11 POPCP  24     -27.098  38.560   9.476  1.00440.00      POPC H
ATOM   3201 2C31 POPCP  24     -28.811  38.092   8.117  1.00440.00      POPC C
ATOM   3202  H12 POPCP  24     -29.757  38.667   8.025  1.00440.00      POPC H
ATOM   3203  H12 POPCP  24     -29.200  37.055   8.029  1.00440.00      POPC H
ATOM   3204 3C31 POPCP  24     -27.811  38.277   6.929  1.00440.00      POPC C
ATOM   3205  H13 POPCP  24     -28.398  38.109   6.001  1.00440.00      POPC H
ATOM   3206  H13 POPCP  24     -27.450  39.327   6.960  1.00440.00      POPC H
ATOM   3207 4C31 POPCP  24     -26.712  37.190   6.891  1.00440.00      POPC C
ATOM   3208  H14 POPCP  24     -27.092  36.209   6.534  1.00440.00      POPC H
ATOM   3209  H14 POPCP  24     -26.288  37.234   7.917  1.00440.00      POPC H
ATOM   3210 5C31 POPCP  24     -25.534  37.590   6.013  1.00440.00      POPC C
ATOM   3211  H15 POPCP  24     -25.350  38.679   6.134  1.00440.00      POPC H
ATOM   3212  H15 POPCP  24     -25.869  37.430   4.966  1.00440.00      POPC H
ATOM   3213 6C31 POPCP  24     -24.274  36.852   6.286  1.00440.00      POPC C
ATOM   3214  H16 POPCP  24     -23.560  36.839   5.436  1.00440.00      POPC H
ATOM   3215  H16 POPCP  24     -23.674  37.238   7.138  1.00440.00      POPC H
ATOM   3216  H16 POPCP  24     -24.533  35.806   6.559  1.00440.00      POPC H
ATOM   3217  N   POPCP  25     -40.672  38.794  18.673  1.00550.00      POPC N
ATOM   3218  C11 POPCP  25     -40.905  40.302  18.771  1.00550.00      POPC C
ATOM   3219  C12 POPCP  25     -41.682  38.042  19.458  1.00550.00      POPC C
ATOM   3220  C13 POPCP  25     -40.905  38.481  17.287  1.00550.00      POPC C
ATOM   3221  C14 POPCP  25     -39.276  38.415  19.033  1.00550.00      POPC C
ATOM   3222 1H1  POPCP  25     -41.822  40.642  18.312  1.00550.00      POPC H
ATOM   3223 2H1  POPCP  25     -40.073  40.828  18.327  1.00550.00      POPC H
ATOM   3224 1H2  POPCP  25     -42.652  38.484  19.286  1.00550.00      POPC H
ATOM   3225 2H2  POPCP  25     -41.529  38.051  20.527  1.00550.00      POPC H
ATOM   3226 3H2  POPCP  25     -41.872  37.012  19.197  1.00550.00      POPC H
ATOM   3227 1H3  POPCP  25     -41.919  38.706  16.989  1.00550.00      POPC H
ATOM   3228 2H3  POPCP  25     -40.242  38.876  16.531  1.00550.00      POPC H
ATOM   3229 3H3  POPCP  25     -40.848  37.419  17.097  1.00550.00      POPC H
ATOM   3230 1H4  POPCP  25     -38.525  38.873  18.406  1.00550.00      POPC H
ATOM   3231 2H4  POPCP  25     -39.019  38.761  20.023  1.00550.00      POPC H
ATOM   3232 3H4  POPCP  25     -39.027  37.372  18.900  1.00550.00      POPC H
ATOM   3233  C15 POPCP  25     -40.890  40.807  20.225  1.00550.00      POPC C
ATOM   3234 1H5  POPCP  25     -40.719  39.934  20.891  1.00550.00      POPC H
ATOM   3235 2H5  POPCP  25     -41.943  41.144  20.337  1.00550.00      POPC H
ATOM   3236  P1  POPCP  25     -38.562  41.878  20.212  1.00550.00      POPC P
ATOM   3237  O3  POPCP  25     -38.072  40.635  20.913  1.00550.00      POPC O
ATOM   3238  O4  POPCP  25     -38.029  43.191  20.640  1.00550.00      POPC O
ATOM   3239  O1  POPCP  25     -40.126  41.979  20.376  1.00550.00      POPC O
ATOM   3240  O2  POPCP  25     -38.354  41.652  18.630  1.00550.00      POPC O
ATOM   3241  C1  POPCP  25     -38.497  42.703  17.666  1.00550.00      POPC C
ATOM   3242  HA  POPCP  25     -39.441  43.264  17.830  1.00550.00      POPC H
ATOM   3243  HB  POPCP  25     -37.651  43.423  17.663  1.00550.00      POPC H
ATOM   3244  C2  POPCP  25     -38.723  42.091  16.266  1.00550.00      POPC C
ATOM   3245  HS  POPCP  25     -39.591  41.399  16.224  1.00550.00      POPC H
ATOM   3246  O21 POPCP  25     -37.568  41.298  15.845  1.00550.00      POPC O
ATOM   3247  C21 POPCP  25     -37.727  40.105  15.272  1.00550.00      POPC C
ATOM   3248  O22 POPCP  25     -38.706  39.421  15.342  1.00550.00      POPC O
ATOM   3249  C22 POPCP  25     -36.490  39.688  14.442  1.00550.00      POPC C
ATOM   3250  H2R POPCP  25     -35.709  40.461  14.611  1.00550.00      POPC H
ATOM   3251  H2S POPCP  25     -36.023  38.783  14.887  1.00550.00      POPC H
ATOM   3252  C3  POPCP  25     -38.954  43.078  15.177  1.00550.00      POPC C
ATOM   3253  HX  POPCP  25     -40.022  43.360  15.302  1.00550.00      POPC H
ATOM   3254  HY  POPCP  25     -38.896  42.569  14.192  1.00550.00      POPC H
ATOM   3255  O31 POPCP  25     -38.034  44.188  15.266  1.00550.00      POPC O
ATOM   3256  C31 POPCP  25     -37.649  44.734  14.132  1.00550.00      POPC C
ATOM   3257  O32 POPCP  25     -38.055  44.435  13.018  1.00550.00      POPC O
ATOM   3258  C32 POPCP  25     -36.577  45.761  14.387  1.00550.00      POPC C
ATOM   3259  H2X POPCP  25     -36.935  46.566  15.064  1.00550.00      POPC H
ATOM   3260  H2Y POPCP  25     -35.713  45.235  14.848  1.00550.00      POPC H
ATOM   3261  C23 POPCP  25     -36.899  39.491  12.936  1.00550.00      POPC C
ATOM   3262  H3R POPCP  25     -37.523  38.592  12.741  1.00550.00      POPC H
ATOM   3263  H3S POPCP  25     -35.891  39.300  12.509  1.00550.00      POPC H
ATOM   3264  C24 POPCP  25     -37.598  40.699  12.281  1.00550.00      POPC C
ATOM   3265  H4R POPCP  25     -38.667  40.582  12.558  1.00550.00      POPC H
ATOM   3266  H4S POPCP  25     -37.234  41.627  12.771  1.00550.00      POPC H
ATOM   3267  C25 POPCP  25     -37.394  40.838  10.743  1.00550.00      POPC C
ATOM   3268  H5R POPCP  25     -38.135  41.547  10.315  1.00550.00      POPC H
ATOM   3269  H5S POPCP  25     -37.598  39.903  10.177  1.00550.00      POPC H
ATOM   3270  C26 POPCP  25     -36.016  41.414  10.402  1.00550.00      POPC C
ATOM   3271  H6R POPCP  25     -36.029  42.445  10.816  1.00550.00      POPC H
ATOM   3272  H6S POPCP  25     -35.230  40.810  10.902  1.00550.00      POPC H
ATOM   3273  C27 POPCP  25     -35.795  41.564   8.887  1.00550.00      POPC C
ATOM   3274  H7R POPCP  25     -36.552  42.301   8.543  1.00550.00      POPC H
ATOM   3275  H7S POPCP  25     -36.078  40.538   8.569  1.00550.00      POPC H
ATOM   3276  C28 POPCP  25     -34.383  41.800   8.376  1.00550.00      POPC C
ATOM   3277  H8R POPCP  25     -33.796  42.360   9.135  1.00550.00      POPC H
ATOM   3278  H8S POPCP  25     -33.813  40.862   8.206  1.00550.00      POPC H
ATOM   3279  C29 POPCP  25     -34.451  42.482   7.033  1.00550.00      POPC C
ATOM   3280  H91 POPCP  25     -35.300  43.163   6.870  1.00550.00      POPC H
ATOM   3281 0C21 POPCP  25     -33.775  42.018   5.960  1.00550.00      POPC C
ATOM   3282 1H10 POPCP  25     -33.000  41.240   6.025  1.00550.00      POPC H
ATOM   3283 1C21 POPCP  25     -34.034  42.567   4.590  1.00550.00      POPC C
ATOM   3284  H11 POPCP  25     -34.320  41.822   3.817  1.00550.00      POPC H
ATOM   3285  H11 POPCP  25     -34.963  43.162   4.719  1.00550.00      POPC H
ATOM   3286 2C21 POPCP  25     -32.965  43.642   4.046  1.00550.00      POPC C
ATOM   3287  H12 POPCP  25     -33.044  44.519   4.723  1.00550.00      POPC H
ATOM   3288  H12 POPCP  25     -31.920  43.268   4.093  1.00550.00      POPC H
ATOM   3289 3C21 POPCP  25     -33.377  44.120   2.646  1.00550.00      POPC C
ATOM   3290  H13 POPCP  25     -32.745  44.912   2.190  1.00550.00      POPC H
ATOM   3291  H13 POPCP  25     -34.406  44.525   2.536  1.00550.00      POPC H
ATOM   3292 4C21 POPCP  25     -33.139  43.044   1.588  1.00550.00      POPC C
ATOM   3293  H14 POPCP  25     -32.380  42.304   1.922  1.00550.00      POPC H
ATOM   3294  H14 POPCP  25     -34.058  42.441   1.424  1.00550.00      POPC H
ATOM   3295 5C21 POPCP  25     -32.635  43.745   0.323  1.00550.00      POPC C
ATOM   3296  H15 POPCP  25     -33.294  44.601   0.066  1.00550.00      POPC H
ATOM   3297  H15 POPCP  25     -31.669  44.167   0.674  1.00550.00      POPC H
ATOM   3298 6C21 POPCP  25     -32.448  42.849  -0.909  1.00550.00      POPC C
ATOM   3299  H16 POPCP  25     -31.876  43.339  -1.725  1.00550.00      POPC H
ATOM   3300  H16 POPCP  25     -31.866  41.935  -0.664  1.00550.00      POPC H
ATOM   3301 7C21 POPCP  25     -33.747  42.338  -1.482  1.00550.00      POPC C
ATOM   3302  H17 POPCP  25     -34.288  41.735  -0.721  1.00550.00      POPC H
ATOM   3303  H17 POPCP  25     -34.367  43.240  -1.679  1.00550.00      POPC H
ATOM   3304 8C21 POPCP  25     -33.481  41.562  -2.828  1.00550.00      POPC C
ATOM   3305  H18 POPCP  25     -33.229  42.157  -3.732  1.00550.00      POPC H
ATOM   3306  H18 POPCP  25     -32.576  40.919  -2.806  1.00550.00      POPC H
ATOM   3307  H18 POPCP  25     -34.322  40.892  -3.110  1.00550.00      POPC H
ATOM   3308  C33 POPCP  25     -36.249  46.363  13.009  1.00550.00      POPC C
ATOM   3309  H3X POPCP  25     -35.619  47.278  13.024  1.00550.00      POPC H
ATOM   3310  H3Y POPCP  25     -37.227  46.609  12.543  1.00550.00      POPC H
ATOM   3311  C34 POPCP  25     -35.410  45.568  11.963  1.00550.00      POPC C
ATOM   3312  H4X POPCP  25     -35.843  44.584  11.682  1.00550.00      POPC H
ATOM   3313  H4Y POPCP  25     -34.479  45.378  12.539  1.00550.00      POPC H
ATOM   3314  C35 POPCP  25     -35.218  46.373  10.691  1.00550.00      POPC C
ATOM   3315  H5X POPCP  25     -34.747  47.356  10.908  1.00550.00      POPC H
ATOM   3316  H5Y POPCP  25     -36.261  46.658  10.436  1.00550.00      POPC H
ATOM   3317  C36 POPCP  25     -34.424  45.767   9.589  1.00550.00      POPC C
ATOM   3318  H6X POPCP  25     -33.398  45.613   9.987  1.00550.00      POPC H
ATOM   3319  H6Y POPCP  25     -34.923  44.785   9.442  1.00550.00      POPC H
ATOM   3320  C37 POPCP  25     -34.616  46.487   8.262  1.00550.00      POPC C
ATOM   3321  H7X POPCP  25     -34.029  45.843   7.573  1.00550.00      POPC H
ATOM   3322  H7Y POPCP  25     -35.684  46.280   8.037  1.00550.00      POPC H
ATOM   3323  C38 POPCP  25     -34.280  47.971   8.090  1.00550.00      POPC C
ATOM   3324  H8X POPCP  25     -34.873  48.701   8.681  1.00550.00      POPC H
ATOM   3325  H8Y POPCP  25     -33.287  48.057   8.580  1.00550.00      POPC H
ATOM   3326  C39 POPCP  25     -34.256  48.302   6.544  1.00550.00      POPC C
ATOM   3327  H9X POPCP  25     -33.756  49.289   6.449  1.00550.00      POPC H
ATOM   3328  H9Y POPCP  25     -33.648  47.458   6.151  1.00550.00      POPC H
ATOM   3329 0C31 POPCP  25     -35.653  48.380   5.945  1.00550.00      POPC C
ATOM   3330  H10 POPCP  25     -36.188  47.424   6.132  1.00550.00      POPC H
ATOM   3331  H10 POPCP  25     -36.194  49.190   6.480  1.00550.00      POPC H
ATOM   3332 1C31 POPCP  25     -35.671  48.759   4.436  1.00550.00      POPC C
ATOM   3333  H11 POPCP  25     -35.285  49.798   4.355  1.00550.00      POPC H
ATOM   3334  H11 POPCP  25     -36.702  48.817   4.026  1.00550.00      POPC H
ATOM   3335 2C31 POPCP  25     -34.851  47.915   3.425  1.00550.00      POPC C
ATOM   3336  H12 POPCP  25     -35.138  46.843   3.478  1.00550.00      POPC H
ATOM   3337  H12 POPCP  25     -33.746  48.030   3.400  1.00550.00      POPC H
ATOM   3338 3C31 POPCP  25     -35.477  48.215   2.028  1.00550.00      POPC C
ATOM   3339  H13 POPCP  25     -36.579  48.115   1.937  1.00550.00      POPC H
ATOM   3340  H13 POPCP  25     -35.242  49.260   1.732  1.00550.00      POPC H
ATOM   3341 4C31 POPCP  25     -34.783  47.441   0.812  1.00550.00      POPC C
ATOM   3342  H14 POPCP  25     -35.013  46.355   0.854  1.00550.00      POPC H
ATOM   3343  H14 POPCP  25     -33.683  47.432   0.966  1.00550.00      POPC H
ATOM   3344 5C31 POPCP  25     -34.952  47.948  -0.571  1.00550.00      POPC C
ATOM   3345  H15 POPCP  25     -34.552  48.977  -0.695  1.00550.00      POPC H
ATOM   3346  H15 POPCP  25     -36.013  47.936  -0.899  1.00550.00      POPC H
ATOM   3347 6C31 POPCP  25     -33.996  47.130  -1.511  1.00550.00      POPC C
ATOM   3348  H16 POPCP  25     -34.507  46.151  -1.628  1.00550.00      POPC H
ATOM   3349  H16 POPCP  25     -33.868  47.625  -2.497  1.00550.00      POPC H
ATOM   3350  H16 POPCP  25     -33.088  46.921  -0.906  1.00550.00      POPC H
ATOM   3351  N   POPCP  26     -39.567  46.307  19.072  1.00660.00      POPC N
ATOM   3352  C11 POPCP  26     -38.233  45.992  19.597  1.00660.00      POPC C
ATOM   3353  C12 POPCP  26     -39.710  46.015  17.629  1.00660.00      POPC C
ATOM   3354  C13 POPCP  26     -40.537  45.696  19.964  1.00660.00      POPC C
ATOM   3355  C14 POPCP  26     -39.864  47.815  19.221  1.00660.00      POPC C
ATOM   3356 1H1  POPCP  26     -38.134  44.946  19.844  1.00660.00      POPC H
ATOM   3357 2H1  POPCP  26     -38.031  46.627  20.447  1.00660.00      POPC H
ATOM   3358 1H2  POPCP  26     -40.587  46.451  17.173  1.00660.00      POPC H
ATOM   3359 2H2  POPCP  26     -39.797  44.987  17.310  1.00660.00      POPC H
ATOM   3360 3H2  POPCP  26     -38.930  46.439  17.014  1.00660.00      POPC H
ATOM   3361 1H3  POPCP  26     -40.490  45.851  21.032  1.00660.00      POPC H
ATOM   3362 2H3  POPCP  26     -41.485  46.131  19.684  1.00660.00      POPC H
ATOM   3363 3H3  POPCP  26     -40.493  44.625  19.831  1.00660.00      POPC H
ATOM   3364 1H4  POPCP  26     -40.126  48.130  20.220  1.00660.00      POPC H
ATOM   3365 2H4  POPCP  26     -38.973  48.307  18.860  1.00660.00      POPC H
ATOM   3366 3H4  POPCP  26     -40.739  48.045  18.630  1.00660.00      POPC H
ATOM   3367  C15 POPCP  26     -36.945  46.141  18.734  1.00660.00      POPC C
ATOM   3368 1H5  POPCP  26     -37.071  45.462  17.864  1.00660.00      POPC H
ATOM   3369 2H5  POPCP  26     -36.033  45.842  19.293  1.00660.00      POPC H
ATOM   3370  P1  POPCP  26     -35.510  48.075  17.664  1.00660.00      POPC P
ATOM   3371  O3  POPCP  26     -35.054  47.064  16.669  1.00660.00      POPC O
ATOM   3372  O4  POPCP  26     -34.568  48.436  18.757  1.00660.00      POPC O
ATOM   3373  O1  POPCP  26     -36.862  47.510  18.350  1.00660.00      POPC O
ATOM   3374  O2  POPCP  26     -36.014  49.338  16.875  1.00660.00      POPC O
ATOM   3375  C1  POPCP  26     -36.956  49.497  15.771  1.00660.00      POPC C
ATOM   3376  HA  POPCP  26     -36.579  50.254  15.051  1.00660.00      POPC H
ATOM   3377  HB  POPCP  26     -36.976  48.580  15.145  1.00660.00      POPC H
ATOM   3378  C2  POPCP  26     -38.409  49.807  16.319  1.00660.00      POPC C
ATOM   3379  HS  POPCP  26     -38.623  49.122  17.167  1.00660.00      POPC H
ATOM   3380  O21 POPCP  26     -39.525  49.763  15.343  1.00660.00      POPC O
ATOM   3381  C21 POPCP  26     -39.822  48.469  14.971  1.00660.00      POPC C
ATOM   3382  O22 POPCP  26     -39.193  47.498  15.272  1.00660.00      POPC O
ATOM   3383  C22 POPCP  26     -41.179  48.475  14.168  1.00660.00      POPC C
ATOM   3384  H2R POPCP  26     -41.758  47.568  14.444  1.00660.00      POPC H
ATOM   3385  H2S POPCP  26     -41.783  49.351  14.489  1.00660.00      POPC H
ATOM   3386  C3  POPCP  26     -38.364  51.311  16.899  1.00660.00      POPC C
ATOM   3387  HX  POPCP  26     -37.893  51.994  16.160  1.00660.00      POPC H
ATOM   3388  HY  POPCP  26     -37.590  51.294  17.695  1.00660.00      POPC H
ATOM   3389  O31 POPCP  26     -39.684  51.814  17.247  1.00660.00      POPC O
ATOM   3390  C31 POPCP  26     -40.046  51.848  18.532  1.00660.00      POPC C
ATOM   3391  O32 POPCP  26     -39.366  51.446  19.462  1.00660.00      POPC O
ATOM   3392  C32 POPCP  26     -41.333  52.474  18.657  1.00660.00      POPC C
ATOM   3393  H2X POPCP  26     -41.293  53.027  19.620  1.00660.00      POPC H
ATOM   3394  H2Y POPCP  26     -41.555  53.089  17.759  1.00660.00      POPC H
ATOM   3395  C23 POPCP  26     -40.980  48.425  12.616  1.00660.00      POPC C
ATOM   3396  H3R POPCP  26     -40.379  49.342  12.436  1.00660.00      POPC H
ATOM   3397  H3S POPCP  26     -41.973  48.499  12.122  1.00660.00      POPC H
ATOM   3398  C24 POPCP  26     -40.275  47.183  12.030  1.00660.00      POPC C
ATOM   3399  H4R POPCP  26     -39.422  46.925  12.693  1.00660.00      POPC H
ATOM   3400  H4S POPCP  26     -40.933  46.288  11.998  1.00660.00      POPC H
ATOM   3401  C25 POPCP  26     -39.785  47.245  10.543  1.00660.00      POPC C
ATOM   3402  H5R POPCP  26     -39.049  48.077  10.589  1.00660.00      POPC H
ATOM   3403  H5S POPCP  26     -40.606  47.474   9.831  1.00660.00      POPC H
ATOM   3404  C26 POPCP  26     -39.178  45.993   9.925  1.00660.00      POPC C
ATOM   3405  H6R POPCP  26     -38.387  45.605  10.602  1.00660.00      POPC H
ATOM   3406  H6S POPCP  26     -39.959  45.209   9.831  1.00660.00      POPC H
ATOM   3407  C27 POPCP  26     -38.642  46.199   8.442  1.00660.00      POPC C
ATOM   3408  H7R POPCP  26     -37.857  46.977   8.328  1.00660.00      POPC H
ATOM   3409  H7S POPCP  26     -39.599  46.429   7.927  1.00660.00      POPC H
ATOM   3410  C28 POPCP  26     -38.077  44.876   7.777  1.00660.00      POPC C
ATOM   3411  H8R POPCP  26     -36.971  44.961   7.702  1.00660.00      POPC H
ATOM   3412  H8S POPCP  26     -38.290  43.963   8.372  1.00660.00      POPC H
ATOM   3413  C29 POPCP  26     -38.672  44.657   6.461  1.00660.00      POPC C
ATOM   3414  H91 POPCP  26     -39.769  44.588   6.442  1.00660.00      POPC H
ATOM   3415 0C21 POPCP  26     -38.041  44.644   5.276  1.00660.00      POPC C
ATOM   3416 1H10 POPCP  26     -36.944  44.660   5.353  1.00660.00      POPC H
ATOM   3417 1C21 POPCP  26     -38.537  44.519   3.853  1.00660.00      POPC C
ATOM   3418  H11 POPCP  26     -37.990  43.732   3.290  1.00660.00      POPC H
ATOM   3419  H11 POPCP  26     -39.609  44.238   3.781  1.00660.00      POPC H
ATOM   3420 2C21 POPCP  26     -38.482  45.767   2.940  1.00660.00      POPC C
ATOM   3421  H12 POPCP  26     -37.489  46.254   2.834  1.00660.00      POPC H
ATOM   3422  H12 POPCP  26     -38.797  45.356   1.957  1.00660.00      POPC H
ATOM   3423 3C21 POPCP  26     -39.551  46.788   3.353  1.00660.00      POPC C
ATOM   3424  H13 POPCP  26     -39.235  47.256   4.309  1.00660.00      POPC H
ATOM   3425  H13 POPCP  26     -40.500  46.218   3.446  1.00660.00      POPC H
ATOM   3426 4C21 POPCP  26     -39.654  47.993   2.354  1.00660.00      POPC C
ATOM   3427  H14 POPCP  26     -40.063  48.903   2.841  1.00660.00      POPC H
ATOM   3428  H14 POPCP  26     -38.688  48.371   1.956  1.00660.00      POPC H
ATOM   3429 5C21 POPCP  26     -40.590  47.671   1.094  1.00660.00      POPC C
ATOM   3430  H15 POPCP  26     -40.258  46.687   0.699  1.00660.00      POPC H
ATOM   3431  H15 POPCP  26     -41.628  47.701   1.490  1.00660.00      POPC H
ATOM   3432 6C21 POPCP  26     -40.372  48.775   0.031  1.00660.00      POPC C
ATOM   3433  H16 POPCP  26     -40.544  49.734   0.564  1.00660.00      POPC H
ATOM   3434  H16 POPCP  26     -39.284  48.710  -0.183  1.00660.00      POPC H
ATOM   3435 7C21 POPCP  26     -41.116  48.546  -1.328  1.00660.00      POPC C
ATOM   3436  H17 POPCP  26     -40.402  48.892  -2.105  1.00660.00      POPC H
ATOM   3437  H17 POPCP  26     -41.397  47.483  -1.484  1.00660.00      POPC H
ATOM   3438 8C21 POPCP  26     -42.465  49.338  -1.375  1.00660.00      POPC C
ATOM   3439  H18 POPCP  26     -43.088  49.311  -2.294  1.00660.00      POPC H
ATOM   3440  H18 POPCP  26     -43.162  49.015  -0.573  1.00660.00      POPC H
ATOM   3441  H18 POPCP  26     -42.213  50.369  -1.046  1.00660.00      POPC H
ATOM   3442  C33 POPCP  26     -42.437  51.424  18.665  1.00660.00      POPC C
ATOM   3443  H3X POPCP  26     -42.531  50.859  17.713  1.00660.00      POPC H
ATOM   3444  H3Y POPCP  26     -43.376  52.010  18.761  1.00660.00      POPC H
ATOM   3445  C34 POPCP  26     -42.511  50.478  19.840  1.00660.00      POPC C
ATOM   3446  H4X POPCP  26     -41.680  49.748  19.734  1.00660.00      POPC H
ATOM   3447  H4Y POPCP  26     -43.437  49.883  19.687  1.00660.00      POPC H
ATOM   3448  C35 POPCP  26     -42.568  51.108  21.246  1.00660.00      POPC C
ATOM   3449  H5X POPCP  26     -43.335  51.911  21.198  1.00660.00      POPC H
ATOM   3450  H5Y POPCP  26     -41.567  51.540  21.456  1.00660.00      POPC H
ATOM   3451  C36 POPCP  26     -43.039  50.158  22.344  1.00660.00      POPC C
ATOM   3452  H6X POPCP  26     -43.153  50.686  23.314  1.00660.00      POPC H
ATOM   3453  H6Y POPCP  26     -44.030  49.805  21.986  1.00660.00      POPC H
ATOM   3454  C37 POPCP  26     -42.213  48.863  22.533  1.00660.00      POPC C
ATOM   3455  H7X POPCP  26     -42.638  48.294  23.387  1.00660.00      POPC H
ATOM   3456  H7Y POPCP  26     -42.241  48.323  21.562  1.00660.00      POPC H
ATOM   3457  C38 POPCP  26     -40.752  49.285  22.812  1.00660.00      POPC C
ATOM   3458  H8X POPCP  26     -40.432  49.742  21.851  1.00660.00      POPC H
ATOM   3459  H8Y POPCP  26     -40.516  49.976  23.649  1.00660.00      POPC H
ATOM   3460  C39 POPCP  26     -39.858  48.081  22.929  1.00660.00      POPC C
ATOM   3461  H9X POPCP  26     -40.045  47.763  23.977  1.00660.00      POPC H
ATOM   3462  H9Y POPCP  26     -40.129  47.301  22.187  1.00660.00      POPC H
ATOM   3463 0C31 POPCP  26     -38.366  48.394  22.858  1.00660.00      POPC C
ATOM   3464  H10 POPCP  26     -38.121  48.760  21.838  1.00660.00      POPC H
ATOM   3465  H10 POPCP  26     -38.083  49.186  23.584  1.00660.00      POPC H
ATOM   3466 1C31 POPCP  26     -37.484  47.195  23.047  1.00660.00      POPC C
ATOM   3467  H11 POPCP  26     -38.073  46.336  22.661  1.00660.00      POPC H
ATOM   3468  H11 POPCP  26     -37.380  46.934  24.121  1.00660.00      POPC H
ATOM   3469 2C31 POPCP  26     -36.157  47.249  22.303  1.00660.00      POPC C
ATOM   3470  H12 POPCP  26     -35.711  48.187  22.699  1.00660.00      POPC H
ATOM   3471  H12 POPCP  26     -36.318  47.354  21.209  1.00660.00      POPC H
ATOM   3472 3C31 POPCP  26     -35.265  46.052  22.675  1.00660.00      POPC C
ATOM   3473  H13 POPCP  26     -34.878  46.259  23.695  1.00660.00      POPC H
ATOM   3474  H13 POPCP  26     -35.797  45.077  22.711  1.00660.00      POPC H
ATOM   3475 4C31 POPCP  26     -34.144  45.905  21.613  1.00660.00      POPC C
ATOM   3476  H14 POPCP  26     -34.364  46.466  20.680  1.00660.00      POPC H
ATOM   3477  H14 POPCP  26     -34.066  44.839  21.308  1.00660.00      POPC H
ATOM   3478 5C31 POPCP  26     -32.793  46.308  22.213  1.00660.00      POPC C
ATOM   3479  H15 POPCP  26     -31.985  45.913  21.561  1.00660.00      POPC H
ATOM   3480  H15 POPCP  26     -32.692  45.849  23.219  1.00660.00      POPC H
ATOM   3481 6C31 POPCP  26     -32.533  47.799  22.450  1.00660.00      POPC C
ATOM   3482  H16 POPCP  26     -32.707  48.322  21.485  1.00660.00      POPC H
ATOM   3483  H16 POPCP  26     -33.057  48.238  23.326  1.00660.00      POPC H
ATOM   3484  H16 POPCP  26     -31.449  47.861  22.684  1.00660.00      POPC H
ATOM   3485  N   POPCP  27     -35.225 -42.652  18.740  1.00770.00      POPC N
ATOM   3486  C11 POPCP  27     -33.915 -41.842  18.520  1.00770.00      POPC C
ATOM   3487  C12 POPCP  27     -36.352 -42.052  18.017  1.00770.00      POPC C
ATOM   3488  C13 POPCP  27     -35.038 -44.059  18.327  1.00770.00      POPC C
ATOM   3489  C14 POPCP  27     -35.431 -42.657  20.154  1.00770.00      POPC C
ATOM   3490 1H1  POPCP  27     -34.065 -40.814  18.815  1.00770.00      POPC H
ATOM   3491 2H1  POPCP  27     -33.827 -41.842  17.444  1.00770.00      POPC H
ATOM   3492 1H2  POPCP  27     -36.583 -41.009  18.172  1.00770.00      POPC H
ATOM   3493 2H2  POPCP  27     -37.294 -42.537  18.222  1.00770.00      POPC H
ATOM   3494 3H2  POPCP  27     -36.223 -42.131  16.947  1.00770.00      POPC H
ATOM   3495 1H3  POPCP  27     -35.892 -44.672  18.576  1.00770.00      POPC H
ATOM   3496 2H3  POPCP  27     -34.970 -44.000  17.251  1.00770.00      POPC H
ATOM   3497 3H3  POPCP  27     -34.133 -44.448  18.771  1.00770.00      POPC H
ATOM   3498 1H4  POPCP  27     -36.307 -43.245  20.388  1.00770.00      POPC H
ATOM   3499 2H4  POPCP  27     -34.564 -43.070  20.647  1.00770.00      POPC H
ATOM   3500 3H4  POPCP  27     -35.623 -41.678  20.568  1.00770.00      POPC H
ATOM   3501  C15 POPCP  27     -32.601 -42.288  19.203  1.00770.00      POPC C
ATOM   3502 1H5  POPCP  27     -32.769 -42.604  20.255  1.00770.00      POPC H
ATOM   3503 2H5  POPCP  27     -31.873 -41.453  19.292  1.00770.00      POPC H
ATOM   3504  P1  POPCP  27     -30.679 -44.002  18.865  1.00770.00      POPC P
ATOM   3505  O3  POPCP  27     -30.924 -44.602  20.176  1.00770.00      POPC O
ATOM   3506  O4  POPCP  27     -29.466 -43.163  18.747  1.00770.00      POPC O
ATOM   3507  O1  POPCP  27     -31.884 -43.257  18.435  1.00770.00      POPC O
ATOM   3508  O2  POPCP  27     -30.512 -45.197  17.771  1.00770.00      POPC O
ATOM   3509  C1  POPCP  27     -31.572 -45.979  17.264  1.00770.00      POPC C
ATOM   3510  HA  POPCP  27     -32.263 -46.320  18.064  1.00770.00      POPC H
ATOM   3511  HB  POPCP  27     -32.139 -45.282  16.611  1.00770.00      POPC H
ATOM   3512  C2  POPCP  27     -31.043 -47.086  16.315  1.00770.00      POPC C
ATOM   3513  HS  POPCP  27     -30.275 -46.489  15.778  1.00770.00      POPC H
ATOM   3514  O21 POPCP  27     -32.097 -47.547  15.416  1.00770.00      POPC O
ATOM   3515  C21 POPCP  27     -32.356 -46.790  14.400  1.00770.00      POPC C
ATOM   3516  O22 POPCP  27     -31.637 -45.861  14.016  1.00770.00      POPC O
ATOM   3517  C22 POPCP  27     -33.614 -47.151  13.672  1.00770.00      POPC C
ATOM   3518  H2R POPCP  27     -33.776 -46.431  12.842  1.00770.00      POPC H
ATOM   3519  H2S POPCP  27     -33.453 -48.162  13.239  1.00770.00      POPC H
ATOM   3520  C3  POPCP  27     -30.390 -48.226  17.104  1.00770.00      POPC C
ATOM   3521  HX  POPCP  27     -31.221 -48.823  17.536  1.00770.00      POPC H
ATOM   3522  HY  POPCP  27     -29.927 -47.807  18.023  1.00770.00      POPC H
ATOM   3523  O31 POPCP  27     -29.519 -48.990  16.233  1.00770.00      POPC O
ATOM   3524  C31 POPCP  27     -28.163 -48.862  16.358  1.00770.00      POPC C
ATOM   3525  O32 POPCP  27     -27.784 -48.177  17.256  1.00770.00      POPC O
ATOM   3526  C32 POPCP  27     -27.370 -49.575  15.308  1.00770.00      POPC C
ATOM   3527  H2X POPCP  27     -26.609 -50.193  15.830  1.00770.00      POPC H
ATOM   3528  H2Y POPCP  27     -28.005 -50.294  14.748  1.00770.00      POPC H
ATOM   3529  C23 POPCP  27     -34.912 -46.972  14.507  1.00770.00      POPC C
ATOM   3530  H3R POPCP  27     -35.075 -45.918  14.818  1.00770.00      POPC H
ATOM   3531  H3S POPCP  27     -34.735 -47.573  15.424  1.00770.00      POPC H
ATOM   3532  C24 POPCP  27     -36.279 -47.530  13.905  1.00770.00      POPC C
ATOM   3533  H4R POPCP  27     -36.232 -48.619  13.687  1.00770.00      POPC H
ATOM   3534  H4S POPCP  27     -37.139 -47.261  14.555  1.00770.00      POPC H
ATOM   3535  C25 POPCP  27     -36.670 -46.859  12.546  1.00770.00      POPC C
ATOM   3536  H5R POPCP  27     -35.896 -47.024  11.765  1.00770.00      POPC H
ATOM   3537  H5S POPCP  27     -36.884 -45.772  12.629  1.00770.00      POPC H
ATOM   3538  C26 POPCP  27     -37.755 -47.597  11.831  1.00770.00      POPC C
ATOM   3539  H6R POPCP  27     -38.487 -48.041  12.539  1.00770.00      POPC H
ATOM   3540  H6S POPCP  27     -38.258 -46.871  11.156  1.00770.00      POPC H
ATOM   3541  C27 POPCP  27     -37.188 -48.762  11.037  1.00770.00      POPC C
ATOM   3542  H7R POPCP  27     -36.727 -49.475  11.755  1.00770.00      POPC H
ATOM   3543  H7S POPCP  27     -36.355 -48.444  10.375  1.00770.00      POPC H
ATOM   3544  C28 POPCP  27     -38.235 -49.428  10.130  1.00770.00      POPC C
ATOM   3545  H8R POPCP  27     -38.760 -50.067  10.872  1.00770.00      POPC H
ATOM   3546  H8S POPCP  27     -39.042 -48.760   9.761  1.00770.00      POPC H
ATOM   3547  C29 POPCP  27     -37.654 -50.233   9.042  1.00770.00      POPC C
ATOM   3548  H91 POPCP  27     -37.088 -51.129   9.340  1.00770.00      POPC H
ATOM   3549 0C21 POPCP  27     -37.792 -50.074   7.777  1.00770.00      POPC C
ATOM   3550 1H10 POPCP  27     -38.483 -49.273   7.476  1.00770.00      POPC H
ATOM   3551 1C21 POPCP  27     -37.222 -51.022   6.754  1.00770.00      POPC C
ATOM   3552  H11 POPCP  27     -36.903 -50.444   5.861  1.00770.00      POPC H
ATOM   3553  H11 POPCP  27     -36.273 -51.498   7.084  1.00770.00      POPC H
ATOM   3554 2C21 POPCP  27     -38.201 -52.058   6.264  1.00770.00      POPC C
ATOM   3555  H12 POPCP  27     -38.600 -52.638   7.123  1.00770.00      POPC H
ATOM   3556  H12 POPCP  27     -39.056 -51.741   5.628  1.00770.00      POPC H
ATOM   3557 3C21 POPCP  27     -37.520 -53.288   5.639  1.00770.00      POPC C
ATOM   3558  H13 POPCP  27     -38.225 -54.089   5.331  1.00770.00      POPC H
ATOM   3559  H13 POPCP  27     -36.804 -53.682   6.391  1.00770.00      POPC H
ATOM   3560 4C21 POPCP  27     -36.692 -52.839   4.416  1.00770.00      POPC C
ATOM   3561  H14 POPCP  27     -37.404 -52.339   3.726  1.00770.00      POPC H
ATOM   3562  H14 POPCP  27     -35.960 -52.071   4.746  1.00770.00      POPC H
ATOM   3563 5C21 POPCP  27     -35.943 -54.030   3.741  1.00770.00      POPC C
ATOM   3564  H15 POPCP  27     -35.304 -54.475   4.533  1.00770.00      POPC H
ATOM   3565  H15 POPCP  27     -36.757 -54.686   3.363  1.00770.00      POPC H
ATOM   3566 6C21 POPCP  27     -34.866 -53.698   2.743  1.00770.00      POPC C
ATOM   3567  H16 POPCP  27     -35.271 -53.094   1.903  1.00770.00      POPC H
ATOM   3568  H16 POPCP  27     -34.046 -53.119   3.218  1.00770.00      POPC H
ATOM   3569 7C21 POPCP  27     -34.219 -55.005   2.222  1.00770.00      POPC C
ATOM   3570  H17 POPCP  27     -33.830 -55.612   3.067  1.00770.00      POPC H
ATOM   3571  H17 POPCP  27     -34.984 -55.555   1.634  1.00770.00      POPC H
ATOM   3572 8C21 POPCP  27     -33.057 -54.725   1.311  1.00770.00      POPC C
ATOM   3573  H18 POPCP  27     -32.695 -55.687   0.888  1.00770.00      POPC H
ATOM   3574  H18 POPCP  27     -33.192 -53.967   0.510  1.00770.00      POPC H
ATOM   3575  H18 POPCP  27     -32.220 -54.335   1.929  1.00770.00      POPC H
ATOM   3576  C33 POPCP  27     -26.550 -48.626  14.506  1.00770.00      POPC C
ATOM   3577  H3X POPCP  27     -25.838 -49.176  13.854  1.00770.00      POPC H
ATOM   3578  H3Y POPCP  27     -25.888 -48.002  15.143  1.00770.00      POPC H
ATOM   3579  C34 POPCP  27     -27.213 -47.724  13.423  1.00770.00      POPC C
ATOM   3580  H4X POPCP  27     -26.374 -47.119  13.018  1.00770.00      POPC H
ATOM   3581  H4Y POPCP  27     -27.884 -46.989  13.918  1.00770.00      POPC H
ATOM   3582  C35 POPCP  27     -27.827 -48.395  12.185  1.00770.00      POPC C
ATOM   3583  H5X POPCP  27     -27.201 -49.184  11.716  1.00770.00      POPC H
ATOM   3584  H5Y POPCP  27     -28.044 -47.681  11.363  1.00770.00      POPC H
ATOM   3585  C36 POPCP  27     -29.144 -49.076  12.373  1.00770.00      POPC C
ATOM   3586  H6X POPCP  27     -28.908 -50.095  12.749  1.00770.00      POPC H
ATOM   3587  H6Y POPCP  27     -29.730 -48.564  13.166  1.00770.00      POPC H
ATOM   3588  C37 POPCP  27     -30.065 -49.106  11.157  1.00770.00      POPC C
ATOM   3589  H7X POPCP  27     -30.309 -48.026  11.070  1.00770.00      POPC H
ATOM   3590  H7Y POPCP  27     -29.562 -49.496  10.246  1.00770.00      POPC H
ATOM   3591  C38 POPCP  27     -31.344 -49.942  11.373  1.00770.00      POPC C
ATOM   3592  H8X POPCP  27     -31.177 -50.984  11.025  1.00770.00      POPC H
ATOM   3593  H8Y POPCP  27     -31.478 -50.092  12.465  1.00770.00      POPC H
ATOM   3594  C39 POPCP  27     -32.605 -49.284  10.779  1.00770.00      POPC C
ATOM   3595  H9X POPCP  27     -33.336 -50.120  10.806  1.00770.00      POPC H
ATOM   3596  H9Y POPCP  27     -32.957 -48.396  11.346  1.00770.00      POPC H
ATOM   3597 0C31 POPCP  27     -32.521 -48.867   9.333  1.00770.00      POPC C
ATOM   3598  H10 POPCP  27     -31.914 -47.937   9.292  1.00770.00      POPC H
ATOM   3599  H10 POPCP  27     -31.919 -49.584   8.735  1.00770.00      POPC H
ATOM   3600 1C31 POPCP  27     -33.922 -48.577   8.639  1.00770.00      POPC C
ATOM   3601  H11 POPCP  27     -34.721 -49.219   9.068  1.00770.00      POPC H
ATOM   3602  H11 POPCP  27     -33.923 -48.861   7.565  1.00770.00      POPC H
ATOM   3603 2C31 POPCP  27     -34.255 -47.091   8.702  1.00770.00      POPC C
ATOM   3604  H12 POPCP  27     -33.419 -46.546   8.214  1.00770.00      POPC H
ATOM   3605  H12 POPCP  27     -34.449 -46.838   9.766  1.00770.00      POPC H
ATOM   3606 3C31 POPCP  27     -35.559 -46.673   8.044  1.00770.00      POPC C
ATOM   3607  H13 POPCP  27     -35.320 -46.340   7.012  1.00770.00      POPC H
ATOM   3608  H13 POPCP  27     -36.199 -47.542   7.782  1.00770.00      POPC H
ATOM   3609 4C31 POPCP  27     -36.236 -45.529   8.793  1.00770.00      POPC C
ATOM   3610  H14 POPCP  27     -35.463 -44.801   9.121  1.00770.00      POPC H
ATOM   3611  H14 POPCP  27     -36.777 -46.043   9.615  1.00770.00      POPC H
ATOM   3612 5C31 POPCP  27     -37.155 -44.632   7.934  1.00770.00      POPC C
ATOM   3613  H15 POPCP  27     -37.877 -45.239   7.347  1.00770.00      POPC H
ATOM   3614  H15 POPCP  27     -36.438 -44.271   7.166  1.00770.00      POPC H
ATOM   3615 6C31 POPCP  27     -37.897 -43.607   8.845  1.00770.00      POPC C
ATOM   3616  H16 POPCP  27     -38.646 -44.057   9.531  1.00770.00      POPC H
ATOM   3617  H16 POPCP  27     -37.138 -43.086   9.466  1.00770.00      POPC H
ATOM   3618  H16 POPCP  27     -38.371 -42.892   8.139  1.00770.00      POPC H
ATOM   3619  N   POPCP  28     -36.723 -36.852  21.244  1.00880.00      POPC N
ATOM   3620  C11 POPCP  28     -35.441 -37.121  22.010  1.00880.00      POPC C
ATOM   3621  C12 POPCP  28     -37.172 -38.092  20.566  1.00880.00      POPC C
ATOM   3622  C13 POPCP  28     -37.835 -36.298  22.002  1.00880.00      POPC C
ATOM   3623  C14 POPCP  28     -36.538 -35.860  20.074  1.00880.00      POPC C
ATOM   3624 1H1  POPCP  28     -35.692 -37.652  22.916  1.00880.00      POPC H
ATOM   3625 2H1  POPCP  28     -35.056 -36.149  22.279  1.00880.00      POPC H
ATOM   3626 1H2  POPCP  28     -36.459 -38.337  19.792  1.00880.00      POPC H
ATOM   3627 2H2  POPCP  28     -38.172 -37.932  20.191  1.00880.00      POPC H
ATOM   3628 3H2  POPCP  28     -37.177 -38.964  21.203  1.00880.00      POPC H
ATOM   3629 1H3  POPCP  28     -37.988 -36.834  22.927  1.00880.00      POPC H
ATOM   3630 2H3  POPCP  28     -37.619 -35.262  22.218  1.00880.00      POPC H
ATOM   3631 3H3  POPCP  28     -38.818 -36.247  21.556  1.00880.00      POPC H
ATOM   3632 1H4  POPCP  28     -36.125 -34.937  20.451  1.00880.00      POPC H
ATOM   3633 2H4  POPCP  28     -35.841 -36.134  19.296  1.00880.00      POPC H
ATOM   3634 3H4  POPCP  28     -37.525 -35.628  19.703  1.00880.00      POPC H
ATOM   3635  C15 POPCP  28     -34.321 -37.953  21.393  1.00880.00      POPC C
ATOM   3636 1H5  POPCP  28     -34.547 -39.014  21.150  1.00880.00      POPC H
ATOM   3637 2H5  POPCP  28     -33.656 -37.841  22.276  1.00880.00      POPC H
ATOM   3638  P1  POPCP  28     -33.947 -37.776  18.719  1.00880.00      POPC P
ATOM   3639  O3  POPCP  28     -34.702 -36.795  17.969  1.00880.00      POPC O
ATOM   3640  O4  POPCP  28     -34.557 -39.117  18.794  1.00880.00      POPC O
ATOM   3641  O1  POPCP  28     -33.829 -37.279  20.215  1.00880.00      POPC O
ATOM   3642  O2  POPCP  28     -32.445 -37.658  18.216  1.00880.00      POPC O
ATOM   3643  C1  POPCP  28     -31.701 -38.828  17.801  1.00880.00      POPC C
ATOM   3644  HA  POPCP  28     -30.722 -38.858  18.326  1.00880.00      POPC H
ATOM   3645  HB  POPCP  28     -32.154 -39.808  18.064  1.00880.00      POPC H
ATOM   3646  C2  POPCP  28     -31.431 -38.870  16.262  1.00880.00      POPC C
ATOM   3647  HS  POPCP  28     -32.389 -38.667  15.737  1.00880.00      POPC H
ATOM   3648  O21 POPCP  28     -30.798 -40.128  15.860  1.00880.00      POPC O
ATOM   3649  C21 POPCP  28     -31.595 -41.116  15.607  1.00880.00      POPC C
ATOM   3650  O22 POPCP  28     -32.778 -41.127  15.837  1.00880.00      POPC O
ATOM   3651  C22 POPCP  28     -30.977 -42.332  14.916  1.00880.00      POPC C
ATOM   3652  H2R POPCP  28     -31.601 -43.221  15.149  1.00880.00      POPC H
ATOM   3653  H2S POPCP  28     -31.274 -42.109  13.869  1.00880.00      POPC H
ATOM   3654  C3  POPCP  28     -30.508 -37.661  15.936  1.00880.00      POPC C
ATOM   3655  HX  POPCP  28     -29.552 -37.878  16.459  1.00880.00      POPC H
ATOM   3656  HY  POPCP  28     -31.035 -36.780  16.359  1.00880.00      POPC H
ATOM   3657  O31 POPCP  28     -30.368 -37.361  14.554  1.00880.00      POPC O
ATOM   3658  C31 POPCP  28     -29.371 -38.134  14.045  1.00880.00      POPC C
ATOM   3659  O32 POPCP  28     -28.644 -38.839  14.714  1.00880.00      POPC O
ATOM   3660  C32 POPCP  28     -29.374 -38.113  12.517  1.00880.00      POPC C
ATOM   3661  H2X POPCP  28     -30.368 -37.782  12.147  1.00880.00      POPC H
ATOM   3662  H2Y POPCP  28     -28.589 -37.382  12.227  1.00880.00      POPC H
ATOM   3663  C23 POPCP  28     -29.444 -42.475  15.204  1.00880.00      POPC C
ATOM   3664  H3R POPCP  28     -29.361 -42.762  16.274  1.00880.00      POPC H
ATOM   3665  H3S POPCP  28     -28.909 -41.538  14.942  1.00880.00      POPC H
ATOM   3666  C24 POPCP  28     -28.826 -43.533  14.291  1.00880.00      POPC C
ATOM   3667  H4R POPCP  28     -28.884 -44.489  14.853  1.00880.00      POPC H
ATOM   3668  H4S POPCP  28     -29.457 -43.605  13.380  1.00880.00      POPC H
ATOM   3669  C25 POPCP  28     -27.398 -43.342  13.742  1.00880.00      POPC C
ATOM   3670  H5R POPCP  28     -26.701 -43.667  14.543  1.00880.00      POPC H
ATOM   3671  H5S POPCP  28     -27.149 -42.268  13.602  1.00880.00      POPC H
ATOM   3672  C26 POPCP  28     -27.125 -44.128  12.439  1.00880.00      POPC C
ATOM   3673  H6R POPCP  28     -27.382 -45.202  12.556  1.00880.00      POPC H
ATOM   3674  H6S POPCP  28     -27.816 -43.647  11.713  1.00880.00      POPC H
ATOM   3675  C27 POPCP  28     -25.676 -44.022  11.835  1.00880.00      POPC C
ATOM   3676  H7R POPCP  28     -24.787 -44.217  12.472  1.00880.00      POPC H
ATOM   3677  H7S POPCP  28     -25.497 -42.979  11.496  1.00880.00      POPC H
ATOM   3678  C28 POPCP  28     -25.539 -44.874  10.552  1.00880.00      POPC C
ATOM   3679  H8R POPCP  28     -25.965 -45.877  10.765  1.00880.00      POPC H
ATOM   3680  H8S POPCP  28     -26.147 -44.579   9.670  1.00880.00      POPC H
ATOM   3681  C29 POPCP  28     -24.198 -45.117   9.992  1.00880.00      POPC C
ATOM   3682  H91 POPCP  28     -24.270 -45.867   9.190  1.00880.00      POPC H
ATOM   3683 0C21 POPCP  28     -22.983 -44.507  10.269  1.00880.00      POPC C
ATOM   3684 1H10 POPCP  28     -23.030 -43.528  10.769  1.00880.00      POPC H
ATOM   3685 1C21 POPCP  28     -21.707 -44.874   9.530  1.00880.00      POPC C
ATOM   3686  H11 POPCP  28     -20.720 -44.721  10.017  1.00880.00      POPC H
ATOM   3687  H11 POPCP  28     -21.689 -45.977   9.396  1.00880.00      POPC H
ATOM   3688 2C21 POPCP  28     -21.616 -44.129   8.186  1.00880.00      POPC C
ATOM   3689  H12 POPCP  28     -20.790 -44.551   7.574  1.00880.00      POPC H
ATOM   3690  H12 POPCP  28     -22.597 -44.046   7.671  1.00880.00      POPC H
ATOM   3691 3C21 POPCP  28     -21.151 -42.698   8.247  1.00880.00      POPC C
ATOM   3692  H13 POPCP  28     -20.072 -42.798   8.490  1.00880.00      POPC H
ATOM   3693  H13 POPCP  28     -21.634 -42.202   9.116  1.00880.00      POPC H
ATOM   3694 4C21 POPCP  28     -21.440 -41.956   6.926  1.00880.00      POPC C
ATOM   3695  H14 POPCP  28     -22.518 -42.079   6.685  1.00880.00      POPC H
ATOM   3696  H14 POPCP  28     -21.196 -40.891   7.125  1.00880.00      POPC H
ATOM   3697 5C21 POPCP  28     -20.540 -42.460   5.762  1.00880.00      POPC C
ATOM   3698  H15 POPCP  28     -19.517 -42.548   6.185  1.00880.00      POPC H
ATOM   3699  H15 POPCP  28     -20.842 -43.519   5.615  1.00880.00      POPC H
ATOM   3700 6C21 POPCP  28     -20.629 -41.659   4.418  1.00880.00      POPC C
ATOM   3701  H16 POPCP  28     -20.163 -42.227   3.585  1.00880.00      POPC H
ATOM   3702  H16 POPCP  28     -21.689 -41.427   4.178  1.00880.00      POPC H
ATOM   3703 7C21 POPCP  28     -19.884 -40.350   4.566  1.00880.00      POPC C
ATOM   3704  H17 POPCP  28     -20.291 -39.734   5.395  1.00880.00      POPC H
ATOM   3705  H17 POPCP  28     -18.809 -40.482   4.814  1.00880.00      POPC H
ATOM   3706 8C21 POPCP  28     -19.830 -39.576   3.227  1.00880.00      POPC C
ATOM   3707  H18 POPCP  28     -20.841 -39.283   2.873  1.00880.00      POPC H
ATOM   3708  H18 POPCP  28     -19.154 -38.711   3.402  1.00880.00      POPC H
ATOM   3709  H18 POPCP  28     -19.371 -40.296   2.516  1.00880.00      POPC H
ATOM   3710  C33 POPCP  28     -28.987 -39.476  11.973  1.00880.00      POPC C
ATOM   3711  H3X POPCP  28     -29.733 -40.281  12.147  1.00880.00      POPC H
ATOM   3712  H3Y POPCP  28     -28.064 -39.673  12.559  1.00880.00      POPC H
ATOM   3713  C34 POPCP  28     -28.589 -39.530  10.489  1.00880.00      POPC C
ATOM   3714  H4X POPCP  28     -27.639 -38.973  10.340  1.00880.00      POPC H
ATOM   3715  H4Y POPCP  28     -29.312 -38.975   9.854  1.00880.00      POPC H
ATOM   3716  C35 POPCP  28     -28.170 -40.930  10.002  1.00880.00      POPC C
ATOM   3717  H5X POPCP  28     -29.075 -41.574   9.977  1.00880.00      POPC H
ATOM   3718  H5Y POPCP  28     -27.656 -41.449  10.839  1.00880.00      POPC H
ATOM   3719  C36 POPCP  28     -27.525 -40.944   8.610  1.00880.00      POPC C
ATOM   3720  H6X POPCP  28     -28.299 -40.777   7.830  1.00880.00      POPC H
ATOM   3721  H6Y POPCP  28     -26.847 -40.081   8.440  1.00880.00      POPC H
ATOM   3722  C37 POPCP  28     -26.671 -42.197   8.389  1.00880.00      POPC C
ATOM   3723  H7X POPCP  28     -26.120 -42.334   9.344  1.00880.00      POPC H
ATOM   3724  H7Y POPCP  28     -27.324 -43.090   8.284  1.00880.00      POPC H
ATOM   3725  C38 POPCP  28     -25.702 -41.979   7.162  1.00880.00      POPC C
ATOM   3726  H8X POPCP  28     -25.054 -41.080   7.233  1.00880.00      POPC H
ATOM   3727  H8Y POPCP  28     -25.106 -42.914   7.092  1.00880.00      POPC H
ATOM   3728  C39 POPCP  28     -26.422 -41.878   5.751  1.00880.00      POPC C
ATOM   3729  H9X POPCP  28     -27.337 -42.508   5.734  1.00880.00      POPC H
ATOM   3730  H9Y POPCP  28     -26.750 -40.852   5.482  1.00880.00      POPC H
ATOM   3731 0C31 POPCP  28     -25.565 -42.402   4.655  1.00880.00      POPC C
ATOM   3732  H10 POPCP  28     -24.492 -42.219   4.881  1.00880.00      POPC H
ATOM   3733  H10 POPCP  28     -25.563 -43.513   4.643  1.00880.00      POPC H
ATOM   3734 1C31 POPCP  28     -25.975 -41.972   3.271  1.00880.00      POPC C
ATOM   3735  H11 POPCP  28     -25.239 -42.422   2.571  1.00880.00      POPC H
ATOM   3736  H11 POPCP  28     -25.856 -40.872   3.170  1.00880.00      POPC H
ATOM   3737 2C31 POPCP  28     -27.478 -42.298   2.860  1.00880.00      POPC C
ATOM   3738  H12 POPCP  28     -28.175 -41.786   3.558  1.00880.00      POPC H
ATOM   3739  H12 POPCP  28     -27.658 -43.373   3.075  1.00880.00      POPC H
ATOM   3740 3C31 POPCP  28     -27.753 -41.934   1.404  1.00880.00      POPC C
ATOM   3741  H13 POPCP  28     -27.931 -40.837   1.427  1.00880.00      POPC H
ATOM   3742  H13 POPCP  28     -26.876 -42.172   0.765  1.00880.00      POPC H
ATOM   3743 4C31 POPCP  28     -29.111 -42.667   0.831  1.00880.00      POPC C
ATOM   3744  H14 POPCP  28     -30.004 -42.396   1.434  1.00880.00      POPC H
ATOM   3745  H14 POPCP  28     -28.918 -43.746   1.016  1.00880.00      POPC H
ATOM   3746 5C31 POPCP  28     -29.487 -42.384  -0.630  1.00880.00      POPC C
ATOM   3747  H15 POPCP  28     -30.364 -42.999  -0.925  1.00880.00      POPC H
ATOM   3748  H15 POPCP  28     -28.718 -42.713  -1.360  1.00880.00      POPC H
ATOM   3749 6C31 POPCP  28     -30.019 -41.007  -0.906  1.00880.00      POPC C
ATOM   3750  H16 POPCP  28     -29.289 -40.209  -1.161  1.00880.00      POPC H
ATOM   3751  H16 POPCP  28     -30.716 -40.890  -1.763  1.00880.00      POPC H
ATOM   3752  H16 POPCP  28     -30.600 -40.735   0.000  1.00880.00      POPC H
ATOM   3753  N   POPCP  29     -33.980 -33.100  17.920  1.00990.00      POPC N
ATOM   3754  C11 POPCP  29     -33.984 -31.723  17.240  1.00990.00      POPC C
ATOM   3755  C12 POPCP  29     -34.003 -34.198  16.875  1.00990.00      POPC C
ATOM   3756  C13 POPCP  29     -32.789 -33.294  18.802  1.00990.00      POPC C
ATOM   3757  C14 POPCP  29     -35.290 -33.184  18.589  1.00990.00      POPC C
ATOM   3758 1H1  POPCP  29     -34.858 -31.645  16.610  1.00990.00      POPC H
ATOM   3759 2H1  POPCP  29     -33.082 -31.633  16.653  1.00990.00      POPC H
ATOM   3760 1H2  POPCP  29     -34.880 -34.141  16.247  1.00990.00      POPC H
ATOM   3761 2H2  POPCP  29     -33.953 -35.181  17.319  1.00990.00      POPC H
ATOM   3762 3H2  POPCP  29     -33.099 -34.127  16.289  1.00990.00      POPC H
ATOM   3763 1H3  POPCP  29     -31.871 -33.427  18.249  1.00990.00      POPC H
ATOM   3764 2H3  POPCP  29     -32.625 -32.438  19.439  1.00990.00      POPC H
ATOM   3765 3H3  POPCP  29     -32.972 -34.135  19.454  1.00990.00      POPC H
ATOM   3766 1H4  POPCP  29     -35.467 -34.227  18.808  1.00990.00      POPC H
ATOM   3767 2H4  POPCP  29     -35.242 -32.603  19.498  1.00990.00      POPC H
ATOM   3768 3H4  POPCP  29     -36.092 -32.829  17.958  1.00990.00      POPC H
ATOM   3769  C15 POPCP  29     -33.969 -30.509  18.100  1.00990.00      POPC C
ATOM   3770 1H5  POPCP  29     -34.880 -30.570  18.734  1.00990.00      POPC H
ATOM   3771 2H5  POPCP  29     -34.187 -29.660  17.418  1.00990.00      POPC H
ATOM   3772  P1  POPCP  29     -31.921 -29.092  18.796  1.00990.00      POPC P
ATOM   3773  O3  POPCP  29     -30.660 -29.431  19.511  1.00990.00      POPC O
ATOM   3774  O4  POPCP  29     -32.676 -27.886  19.249  1.00990.00      POPC O
ATOM   3775  O1  POPCP  29     -32.805 -30.372  18.869  1.00990.00      POPC O
ATOM   3776  O2  POPCP  29     -31.707 -28.969  17.248  1.00990.00      POPC O
ATOM   3777  C1  POPCP  29     -30.520 -29.657  16.609  1.00990.00      POPC C
ATOM   3778  HA  POPCP  29     -29.969 -28.974  15.928  1.00990.00      POPC H
ATOM   3779  HB  POPCP  29     -29.782 -29.934  17.391  1.00990.00      POPC H
ATOM   3780  C2  POPCP  29     -30.865 -31.105  16.117  1.00990.00      POPC C
ATOM   3781  HS  POPCP  29     -31.446 -31.628  16.907  1.00990.00      POPC H
ATOM   3782  O21 POPCP  29     -29.686 -31.900  15.701  1.00990.00      POPC O
ATOM   3783  C21 POPCP  29     -29.830 -33.225  15.985  1.00990.00      POPC C
ATOM   3784  O22 POPCP  29     -30.625 -33.754  16.736  1.00990.00      POPC O
ATOM   3785  C22 POPCP  29     -28.715 -33.955  15.285  1.00990.00      POPC C
ATOM   3786  H2R POPCP  29     -27.763 -33.773  15.827  1.00990.00      POPC H
ATOM   3787  H2S POPCP  29     -28.968 -35.013  15.058  1.00990.00      POPC H
ATOM   3788  C3  POPCP  29     -31.928 -30.974  14.978  1.00990.00      POPC C
ATOM   3789  HX  POPCP  29     -31.450 -30.476  14.107  1.00990.00      POPC H
ATOM   3790  HY  POPCP  29     -32.689 -30.235  15.308  1.00990.00      POPC H
ATOM   3791  O31 POPCP  29     -32.554 -32.202  14.630  1.00990.00      POPC O
ATOM   3792  C31 POPCP  29     -32.985 -32.247  13.351  1.00990.00      POPC C
ATOM   3793  O32 POPCP  29     -32.757 -31.434  12.491  1.00990.00      POPC O
ATOM   3794  C32 POPCP  29     -33.811 -33.545  13.118  1.00990.00      POPC C
ATOM   3795  H2X POPCP  29     -33.226 -34.386  13.547  1.00990.00      POPC H
ATOM   3796  H2Y POPCP  29     -34.742 -33.368  13.698  1.00990.00      POPC H
ATOM   3797  C23 POPCP  29     -28.403 -33.485  13.767  1.00990.00      POPC C
ATOM   3798  H3R POPCP  29     -27.411 -33.864  13.439  1.00990.00      POPC H
ATOM   3799  H3S POPCP  29     -28.257 -32.385  13.816  1.00990.00      POPC H
ATOM   3800  C24 POPCP  29     -29.507 -33.688  12.707  1.00990.00      POPC C
ATOM   3801  H4R POPCP  29     -29.565 -34.741  12.356  1.00990.00      POPC H
ATOM   3802  H4S POPCP  29     -30.482 -33.446  13.181  1.00990.00      POPC H
ATOM   3803  C25 POPCP  29     -29.302 -32.848  11.432  1.00990.00      POPC C
ATOM   3804  H5R POPCP  29     -29.466 -31.785  11.710  1.00990.00      POPC H
ATOM   3805  H5S POPCP  29     -30.166 -33.062  10.767  1.00990.00      POPC H
ATOM   3806  C26 POPCP  29     -27.973 -33.105  10.699  1.00990.00      POPC C
ATOM   3807  H6R POPCP  29     -27.830 -32.556   9.744  1.00990.00      POPC H
ATOM   3808  H6S POPCP  29     -27.120 -32.805  11.344  1.00990.00      POPC H
ATOM   3809  C27 POPCP  29     -27.866 -34.595  10.343  1.00990.00      POPC C
ATOM   3810  H7R POPCP  29     -28.782 -35.036   9.896  1.00990.00      POPC H
ATOM   3811  H7S POPCP  29     -27.612 -35.292  11.169  1.00990.00      POPC H
ATOM   3812  C28 POPCP  29     -26.756 -34.659   9.272  1.00990.00      POPC C
ATOM   3813  H8R POPCP  29     -27.127 -33.974   8.480  1.00990.00      POPC H
ATOM   3814  H8S POPCP  29     -25.800 -34.293   9.702  1.00990.00      POPC H
ATOM   3815  C29 POPCP  29     -26.661 -36.028   8.671  1.00990.00      POPC C
ATOM   3816  H91 POPCP  29     -25.917 -36.675   9.159  1.00990.00      POPC H
ATOM   3817 0C21 POPCP  29     -27.195 -36.332   7.536  1.00990.00      POPC C
ATOM   3818 1H10 POPCP  29     -27.682 -35.500   7.006  1.00990.00      POPC H
ATOM   3819 1C21 POPCP  29     -27.084 -37.691   6.834  1.00990.00      POPC C
ATOM   3820  H11 POPCP  29     -26.691 -38.426   7.569  1.00990.00      POPC H
ATOM   3821  H11 POPCP  29     -28.034 -38.091   6.420  1.00990.00      POPC H
ATOM   3822 2C21 POPCP  29     -26.012 -37.809   5.675  1.00990.00      POPC C
ATOM   3823  H12 POPCP  29     -26.199 -38.806   5.222  1.00990.00      POPC H
ATOM   3824  H12 POPCP  29     -26.230 -36.975   4.974  1.00990.00      POPC H
ATOM   3825 3C21 POPCP  29     -24.532 -37.624   6.080  1.00990.00      POPC C
ATOM   3826  H13 POPCP  29     -24.288 -38.348   6.887  1.00990.00      POPC H
ATOM   3827  H13 POPCP  29     -24.420 -36.617   6.535  1.00990.00      POPC H
ATOM   3828 4C21 POPCP  29     -23.644 -37.715   4.820  1.00990.00      POPC C
ATOM   3829  H14 POPCP  29     -22.787 -38.301   5.218  1.00990.00      POPC H
ATOM   3830  H14 POPCP  29     -24.013 -38.250   3.919  1.00990.00      POPC H
ATOM   3831 5C21 POPCP  29     -23.179 -36.273   4.502  1.00990.00      POPC C
ATOM   3832  H15 POPCP  29     -24.095 -35.731   4.184  1.00990.00      POPC H
ATOM   3833  H15 POPCP  29     -22.899 -35.784   5.460  1.00990.00      POPC H
ATOM   3834 6C21 POPCP  29     -22.095 -36.098   3.493  1.00990.00      POPC C
ATOM   3835  H16 POPCP  29     -21.674 -35.073   3.420  1.00990.00      POPC H
ATOM   3836  H16 POPCP  29     -21.240 -36.794   3.628  1.00990.00      POPC H
ATOM   3837 7C21 POPCP  29     -22.609 -36.342   2.055  1.00990.00      POPC C
ATOM   3838  H17 POPCP  29     -22.286 -37.370   1.785  1.00990.00      POPC H
ATOM   3839  H17 POPCP  29     -23.716 -36.373   1.970  1.00990.00      POPC H
ATOM   3840 8C21 POPCP  29     -22.141 -35.308   1.067  1.00990.00      POPC C
ATOM   3841  H18 POPCP  29     -22.891 -34.491   0.998  1.00990.00      POPC H
ATOM   3842  H18 POPCP  29     -21.138 -34.876   1.275  1.00990.00      POPC H
ATOM   3843  H18 POPCP  29     -22.132 -35.690   0.023  1.00990.00      POPC H
ATOM   3844  C33 POPCP  29     -34.156 -33.868  11.663  1.00990.00      POPC C
ATOM   3845  H3X POPCP  29     -34.471 -32.940  11.139  1.00990.00      POPC H
ATOM   3846  H3Y POPCP  29     -34.896 -34.695  11.707  1.00990.00      POPC H
ATOM   3847  C34 POPCP  29     -32.896 -34.245  10.787  1.00990.00      POPC C
ATOM   3848  H4X POPCP  29     -32.178 -34.815  11.415  1.00990.00      POPC H
ATOM   3849  H4Y POPCP  29     -32.433 -33.282  10.483  1.00990.00      POPC H
ATOM   3850  C35 POPCP  29     -33.305 -34.979   9.415  1.00990.00      POPC C
ATOM   3851  H5X POPCP  29     -34.099 -34.366   8.939  1.00990.00      POPC H
ATOM   3852  H5Y POPCP  29     -33.645 -35.989   9.730  1.00990.00      POPC H
ATOM   3853  C36 POPCP  29     -32.038 -35.178   8.572  1.00990.00      POPC C
ATOM   3854  H6X POPCP  29     -31.528 -34.191   8.580  1.00990.00      POPC H
ATOM   3855  H6Y POPCP  29     -31.376 -35.951   9.017  1.00990.00      POPC H
ATOM   3856  C37 POPCP  29     -32.469 -35.699   7.203  1.00990.00      POPC C
ATOM   3857  H7X POPCP  29     -33.168 -36.560   7.271  1.00990.00      POPC H
ATOM   3858  H7Y POPCP  29     -32.987 -35.004   6.508  1.00990.00      POPC H
ATOM   3859  C38 POPCP  29     -31.240 -36.239   6.371  1.00990.00      POPC C
ATOM   3860  H8X POPCP  29     -30.570 -35.423   6.027  1.00990.00      POPC H
ATOM   3861  H8Y POPCP  29     -30.755 -37.027   6.985  1.00990.00      POPC H
ATOM   3862  C39 POPCP  29     -31.775 -37.021   5.132  1.00990.00      POPC C
ATOM   3863  H9X POPCP  29     -32.547 -37.713   5.531  1.00990.00      POPC H
ATOM   3864  H9Y POPCP  29     -32.188 -36.285   4.410  1.00990.00      POPC H
ATOM   3865 0C31 POPCP  29     -30.751 -37.947   4.391  1.00990.00      POPC C
ATOM   3866  H10 POPCP  29     -29.921 -37.323   3.997  1.00990.00      POPC H
ATOM   3867  H10 POPCP  29     -30.299 -38.565   5.196  1.00990.00      POPC H
ATOM   3868 1C31 POPCP  29     -31.500 -38.767   3.315  1.00990.00      POPC C
ATOM   3869  H11 POPCP  29     -32.310 -39.272   3.884  1.00990.00      POPC H
ATOM   3870  H11 POPCP  29     -30.809 -39.588   3.029  1.00990.00      POPC H
ATOM   3871 2C31 POPCP  29     -31.955 -37.873   2.162  1.00990.00      POPC C
ATOM   3872  H12 POPCP  29     -32.535 -36.994   2.514  1.00990.00      POPC H
ATOM   3873  H12 POPCP  29     -32.687 -38.492   1.601  1.00990.00      POPC H
ATOM   3874 3C31 POPCP  29     -30.845 -37.459   1.158  1.00990.00      POPC C
ATOM   3875  H13 POPCP  29     -30.145 -36.714   1.594  1.00990.00      POPC H
ATOM   3876  H13 POPCP  29     -30.265 -38.401   1.047  1.00990.00      POPC H
ATOM   3877 4C31 POPCP  29     -31.402 -36.853  -0.131  1.00990.00      POPC C
ATOM   3878  H14 POPCP  29     -30.474 -36.439  -0.582  1.00990.00      POPC H
ATOM   3879  H14 POPCP  29     -32.154 -36.049   0.020  1.00990.00      POPC H
ATOM   3880 5C31 POPCP  29     -31.976 -37.944  -1.108  1.00990.00      POPC C
ATOM   3881  H15 POPCP  29     -32.799 -38.482  -0.590  1.00990.00      POPC H
ATOM   3882  H15 POPCP  29     -31.115 -38.624  -1.289  1.00990.00      POPC H
ATOM   3883 6C31 POPCP  29     -32.534 -37.433  -2.442  1.00990.00      POPC C
ATOM   3884  H16 POPCP  29     -33.438 -36.810  -2.270  1.00990.00      POPC H
ATOM   3885  H16 POPCP  29     -31.851 -36.694  -2.913  1.00990.00      POPC H
ATOM   3886  H16 POPCP  29     -32.821 -38.268  -3.118  1.00990.00      POPC H
ATOM   3887  N   POPCP  30     -34.007 -24.231  18.990  1.00  0.00      POPC N
ATOM   3888  C11 POPCP  30     -34.011 -22.808  18.353  1.00  0.00      POPC C
ATOM   3889  C12 POPCP  30     -35.349 -24.393  19.456  1.00  0.00      POPC C
ATOM   3890  C13 POPCP  30     -33.496 -25.309  18.087  1.00  0.00      POPC C
ATOM   3891  C14 POPCP  30     -33.145 -24.244  20.201  1.00  0.00      POPC C
ATOM   3892 1H1  POPCP  30     -34.804 -22.939  17.632  1.00  0.00      POPC H
ATOM   3893 2H1  POPCP  30     -33.134 -22.804  17.723  1.00  0.00      POPC H
ATOM   3894 1H2  POPCP  30     -35.550 -23.558  20.110  1.00  0.00      POPC H
ATOM   3895 2H2  POPCP  30     -35.606 -25.370  19.838  1.00  0.00      POPC H
ATOM   3896 3H2  POPCP  30     -36.089 -24.245  18.683  1.00  0.00      POPC H
ATOM   3897 1H3  POPCP  30     -33.417 -26.237  18.634  1.00  0.00      POPC H
ATOM   3898 2H3  POPCP  30     -34.142 -25.481  17.239  1.00  0.00      POPC H
ATOM   3899 3H3  POPCP  30     -32.473 -25.136  17.788  1.00  0.00      POPC H
ATOM   3900 1H4  POPCP  30     -33.505 -24.893  20.985  1.00  0.00      POPC H
ATOM   3901 2H4  POPCP  30     -32.144 -24.595  19.996  1.00  0.00      POPC H
ATOM   3902 3H4  POPCP  30     -33.026 -23.254  20.617  1.00  0.00      POPC H
ATOM   3903  C15 POPCP  30     -34.007 -21.520  19.185  1.00  0.00      POPC C
ATOM   3904 1H5  POPCP  30     -34.682 -21.650  20.057  1.00  0.00      POPC H
ATOM   3905 2H5  POPCP  30     -34.503 -20.737  18.573  1.00  0.00      POPC H
ATOM   3906  P1  POPCP  30     -31.817 -20.205  18.869  1.00  0.00      POPC P
ATOM   3907  O3  POPCP  30     -30.463 -20.147  19.516  1.00  0.00      POPC O
ATOM   3908  O4  POPCP  30     -32.537 -18.935  18.655  1.00  0.00      POPC O
ATOM   3909  O1  POPCP  30     -32.678 -21.246  19.679  1.00  0.00      POPC O
ATOM   3910  O2  POPCP  30     -31.463 -20.959  17.497  1.00  0.00      POPC O
ATOM   3911  C1  POPCP  30     -30.992 -22.356  17.470  1.00  0.00      POPC C
ATOM   3912  HA  POPCP  30     -29.931 -22.416  17.794  1.00  0.00      POPC H
ATOM   3913  HB  POPCP  30     -31.572 -22.980  18.184  1.00  0.00      POPC H
ATOM   3914  C2  POPCP  30     -30.989 -22.943  16.021  1.00  0.00      POPC C
ATOM   3915  HS  POPCP  30     -31.901 -22.534  15.536  1.00  0.00      POPC H
ATOM   3916  O21 POPCP  30     -31.118 -24.439  16.092  1.00  0.00      POPC O
ATOM   3917  C21 POPCP  30     -31.875 -24.997  15.160  1.00  0.00      POPC C
ATOM   3918  O22 POPCP  30     -32.511 -24.346  14.390  1.00  0.00      POPC O
ATOM   3919  C22 POPCP  30     -31.929 -26.526  15.264  1.00  0.00      POPC C
ATOM   3920  H2R POPCP  30     -30.939 -26.940  15.551  1.00  0.00      POPC H
ATOM   3921  H2S POPCP  30     -32.675 -26.786  16.045  1.00  0.00      POPC H
ATOM   3922  C3  POPCP  30     -29.690 -22.481  15.152  1.00  0.00      POPC C
ATOM   3923  HX  POPCP  30     -28.858 -23.112  15.530  1.00  0.00      POPC H
ATOM   3924  HY  POPCP  30     -29.348 -21.448  15.376  1.00  0.00      POPC H
ATOM   3925  O31 POPCP  30     -29.880 -22.628  13.772  1.00  0.00      POPC O
ATOM   3926  C31 POPCP  30     -29.351 -23.657  13.088  1.00  0.00      POPC C
ATOM   3927  O32 POPCP  30     -28.482 -24.349  13.491  1.00  0.00      POPC O
ATOM   3928  C32 POPCP  30     -29.954 -23.612  11.687  1.00  0.00      POPC C
ATOM   3929  H2X POPCP  30     -30.773 -24.363  11.700  1.00  0.00      POPC H
ATOM   3930  H2Y POPCP  30     -30.326 -22.637  11.307  1.00  0.00      POPC H
ATOM   3931  C23 POPCP  30     -32.129 -27.222  13.930  1.00  0.00      POPC C
ATOM   3932  H3R POPCP  30     -33.017 -26.793  13.420  1.00  0.00      POPC H
ATOM   3933  H3S POPCP  30     -32.517 -28.225  14.209  1.00  0.00      POPC H
ATOM   3934  C24 POPCP  30     -30.840 -27.243  13.092  1.00  0.00      POPC C
ATOM   3935  H4R POPCP  30     -30.665 -26.182  12.815  1.00  0.00      POPC H
ATOM   3936  H4S POPCP  30     -29.999 -27.472  13.782  1.00  0.00      POPC H
ATOM   3937  C25 POPCP  30     -30.997 -28.128  11.895  1.00  0.00      POPC C
ATOM   3938  H5R POPCP  30     -31.937 -27.757  11.431  1.00  0.00      POPC H
ATOM   3939  H5S POPCP  30     -30.931 -29.224  12.064  1.00  0.00      POPC H
ATOM   3940  C26 POPCP  30     -29.922 -27.846  10.862  1.00  0.00      POPC C
ATOM   3941  H6R POPCP  30     -29.698 -26.766  10.723  1.00  0.00      POPC H
ATOM   3942  H6S POPCP  30     -28.911 -28.254  11.074  1.00  0.00      POPC H
ATOM   3943  C27 POPCP  30     -30.410 -28.332   9.493  1.00  0.00      POPC C
ATOM   3944  H7R POPCP  30     -29.866 -27.854   8.650  1.00  0.00      POPC H
ATOM   3945  H7S POPCP  30     -31.453 -27.992   9.316  1.00  0.00      POPC H
ATOM   3946  C28 POPCP  30     -30.451 -29.835   9.460  1.00  0.00      POPC C
ATOM   3947  H8R POPCP  30     -29.458 -30.237   9.754  1.00  0.00      POPC H
ATOM   3948  H8S POPCP  30     -31.150 -30.282  10.199  1.00  0.00      POPC H
ATOM   3949  C29 POPCP  30     -30.868 -30.380   8.141  1.00  0.00      POPC C
ATOM   3950  H91 POPCP  30     -30.206 -31.178   7.774  1.00  0.00      POPC H
ATOM   3951 0C21 POPCP  30     -32.109 -30.168   7.665  1.00  0.00      POPC C
ATOM   3952 1H10 POPCP  30     -32.776 -29.640   8.363  1.00  0.00      POPC H
ATOM   3953 1C21 POPCP  30     -32.766 -30.781   6.423  1.00  0.00      POPC C
ATOM   3954  H11 POPCP  30     -33.755 -31.182   6.732  1.00  0.00      POPC H
ATOM   3955  H11 POPCP  30     -32.985 -30.033   5.631  1.00  0.00      POPC H
ATOM   3956 2C21 POPCP  30     -32.039 -31.916   5.692  1.00  0.00      POPC C
ATOM   3957  H12 POPCP  30     -31.606 -32.614   6.440  1.00  0.00      POPC H
ATOM   3958  H12 POPCP  30     -32.777 -32.379   5.002  1.00  0.00      POPC H
ATOM   3959 3C21 POPCP  30     -30.822 -31.404   4.887  1.00  0.00      POPC C
ATOM   3960  H13 POPCP  30     -30.007 -30.953   5.491  1.00  0.00      POPC H
ATOM   3961  H13 POPCP  30     -31.191 -30.638   4.172  1.00  0.00      POPC H
ATOM   3962 4C21 POPCP  30     -30.141 -32.587   4.170  1.00  0.00      POPC C
ATOM   3963  H14 POPCP  30     -30.644 -33.545   4.423  1.00  0.00      POPC H
ATOM   3964  H14 POPCP  30     -30.113 -32.455   3.068  1.00  0.00      POPC H
ATOM   3965 5C21 POPCP  30     -28.689 -32.707   4.593  1.00  0.00      POPC C
ATOM   3966  H15 POPCP  30     -28.097 -31.805   4.327  1.00  0.00      POPC H
ATOM   3967  H15 POPCP  30     -28.677 -32.643   5.702  1.00  0.00      POPC H
ATOM   3968 6C21 POPCP  30     -27.868 -33.922   4.176  1.00  0.00      POPC C
ATOM   3969  H16 POPCP  30     -27.054 -33.933   4.932  1.00  0.00      POPC H
ATOM   3970  H16 POPCP  30     -28.471 -34.836   4.369  1.00  0.00      POPC H
ATOM   3971 7C21 POPCP  30     -27.337 -33.961   2.763  1.00  0.00      POPC C
ATOM   3972  H17 POPCP  30     -26.762 -34.897   2.594  1.00  0.00      POPC H
ATOM   3973  H17 POPCP  30     -28.200 -33.989   2.063  1.00  0.00      POPC H
ATOM   3974 8C21 POPCP  30     -26.560 -32.677   2.384  1.00  0.00      POPC C
ATOM   3975  H18 POPCP  30     -25.975 -32.330   3.262  1.00  0.00      POPC H
ATOM   3976  H18 POPCP  30     -25.841 -32.824   1.550  1.00  0.00      POPC H
ATOM   3977  H18 POPCP  30     -27.203 -31.798   2.162  1.00  0.00      POPC H
ATOM   3978  C33 POPCP  30     -28.915 -24.181  10.691  1.00  0.00      POPC C
ATOM   3979  H3X POPCP  30     -28.577 -25.171  11.063  1.00  0.00      POPC H
ATOM   3980  H3Y POPCP  30     -28.046 -23.493  10.618  1.00  0.00      POPC H
ATOM   3981  C34 POPCP  30     -29.562 -24.433   9.310  1.00  0.00      POPC C
ATOM   3982  H4X POPCP  30     -29.650 -23.482   8.742  1.00  0.00      POPC H
ATOM   3983  H4Y POPCP  30     -30.565 -24.863   9.514  1.00  0.00      POPC H
ATOM   3984  C35 POPCP  30     -28.785 -25.374   8.346  1.00  0.00      POPC C
ATOM   3985  H5X POPCP  30     -28.485 -26.211   9.012  1.00  0.00      POPC H
ATOM   3986  H5Y POPCP  30     -27.838 -24.810   8.203  1.00  0.00      POPC H
ATOM   3987  C36 POPCP  30     -29.409 -25.650   7.012  1.00  0.00      POPC C
ATOM   3988  H6X POPCP  30     -30.440 -25.910   7.333  1.00  0.00      POPC H
ATOM   3989  H6Y POPCP  30     -29.654 -24.695   6.500  1.00  0.00      POPC H
ATOM   3990  C37 POPCP  30     -28.649 -26.687   6.169  1.00  0.00      POPC C
ATOM   3991  H7X POPCP  30     -27.611 -26.424   5.871  1.00  0.00      POPC H
ATOM   3992  H7Y POPCP  30     -28.581 -27.649   6.720  1.00  0.00      POPC H
ATOM   3993  C38 POPCP  30     -29.485 -27.110   4.905  1.00  0.00      POPC C
ATOM   3994  H8X POPCP  30     -30.379 -27.674   5.247  1.00  0.00      POPC H
ATOM   3995  H8Y POPCP  30     -29.773 -26.177   4.376  1.00  0.00      POPC H
ATOM   3996  C39 POPCP  30     -28.583 -27.921   3.956  1.00  0.00      POPC C
ATOM   3997  H9X POPCP  30     -27.603 -27.467   3.697  1.00  0.00      POPC H
ATOM   3998  H9Y POPCP  30     -28.280 -28.858   4.471  1.00  0.00      POPC H
ATOM   3999 0C31 POPCP  30     -29.336 -28.221   2.612  1.00  0.00      POPC C
ATOM   4000  H10 POPCP  30     -30.386 -28.507   2.834  1.00  0.00      POPC H
ATOM   4001  H10 POPCP  30     -29.321 -27.202   2.168  1.00  0.00      POPC H
ATOM   4002 1C31 POPCP  30     -28.702 -29.311   1.743  1.00  0.00      POPC C
ATOM   4003  H11 POPCP  30     -28.841 -30.276   2.276  1.00  0.00      POPC H
ATOM   4004  H11 POPCP  30     -27.595 -29.219   1.767  1.00  0.00      POPC H
ATOM   4005 2C31 POPCP  30     -29.253 -29.448   0.327  1.00  0.00      POPC C
ATOM   4006  H12 POPCP  30     -30.282 -29.854   0.429  1.00  0.00      POPC H
ATOM   4007  H12 POPCP  30     -28.537 -30.183  -0.099  1.00  0.00      POPC H
ATOM   4008 3C31 POPCP  30     -29.358 -28.118  -0.464  1.00  0.00      POPC C
ATOM   4009  H13 POPCP  30     -30.014 -27.422   0.101  1.00  0.00      POPC H
ATOM   4010  H13 POPCP  30     -28.377 -27.597  -0.486  1.00  0.00      POPC H
ATOM   4011 4C31 POPCP  30     -29.904 -28.262  -1.848  1.00  0.00      POPC C
ATOM   4012  H14 POPCP  30     -29.861 -27.269  -2.345  1.00  0.00      POPC H
ATOM   4013  H14 POPCP  30     -30.961 -28.603  -1.842  1.00  0.00      POPC H
ATOM   4014 5C31 POPCP  30     -29.141 -29.327  -2.721  1.00  0.00      POPC C
ATOM   4015  H15 POPCP  30     -29.191 -30.266  -2.129  1.00  0.00      POPC H
ATOM   4016  H15 POPCP  30     -28.055 -29.115  -2.822  1.00  0.00      POPC H
ATOM   4017 6C31 POPCP  30     -29.819 -29.434  -4.193  1.00  0.00      POPC C
ATOM   4018  H16 POPCP  30     -29.647 -30.441  -4.629  1.00  0.00      POPC H
ATOM   4019  H16 POPCP  30     -30.919 -29.310  -4.104  1.00  0.00      POPC H
ATOM   4020  H16 POPCP  30     -29.479 -28.640  -4.892  1.00  0.00      POPC H
ATOM   4021  N   POPCP  31     -33.430 -15.104  19.711  1.00110.00      POPC N
ATOM   4022  C11 POPCP  31     -32.743 -13.755  19.622  1.00110.00      POPC C
ATOM   4023  C12 POPCP  31     -34.388 -15.083  20.859  1.00110.00      POPC C
ATOM   4024  C13 POPCP  31     -34.162 -15.190  18.436  1.00110.00      POPC C
ATOM   4025  C14 POPCP  31     -32.419 -16.241  19.690  1.00110.00      POPC C
ATOM   4026 1H1  POPCP  31     -33.491 -12.987  19.494  1.00110.00      POPC H
ATOM   4027 2H1  POPCP  31     -32.189 -13.723  18.695  1.00110.00      POPC H
ATOM   4028 1H2  POPCP  31     -34.024 -14.611  21.759  1.00110.00      POPC H
ATOM   4029 2H2  POPCP  31     -34.598 -16.107  21.132  1.00110.00      POPC H
ATOM   4030 3H2  POPCP  31     -35.221 -14.445  20.604  1.00110.00      POPC H
ATOM   4031 1H3  POPCP  31     -34.871 -16.003  18.491  1.00110.00      POPC H
ATOM   4032 2H3  POPCP  31     -34.759 -14.302  18.293  1.00110.00      POPC H
ATOM   4033 3H3  POPCP  31     -33.459 -15.233  17.618  1.00110.00      POPC H
ATOM   4034 1H4  POPCP  31     -32.054 -16.253  18.674  1.00110.00      POPC H
ATOM   4035 2H4  POPCP  31     -31.633 -15.981  20.384  1.00110.00      POPC H
ATOM   4036 3H4  POPCP  31     -32.826 -17.234  19.809  1.00110.00      POPC H
ATOM   4037  C15 POPCP  31     -31.819 -13.310  20.819  1.00110.00      POPC C
ATOM   4038 1H5  POPCP  31     -31.006 -14.062  20.903  1.00110.00      POPC H
ATOM   4039 2H5  POPCP  31     -32.341 -13.159  21.788  1.00110.00      POPC H
ATOM   4040  P1  POPCP  31     -29.899 -12.000  19.439  1.00110.00      POPC P
ATOM   4041  O3  POPCP  31     -28.725 -12.507  20.150  1.00110.00      POPC O
ATOM   4042  O4  POPCP  31     -29.872 -10.610  18.949  1.00110.00      POPC O
ATOM   4043  O1  POPCP  31     -31.133 -12.116  20.429  1.00110.00      POPC O
ATOM   4044  O2  POPCP  31     -30.193 -12.932  18.216  1.00110.00      POPC O
ATOM   4045  C1  POPCP  31     -29.597 -14.203  17.991  1.00110.00      POPC C
ATOM   4046  HA  POPCP  31     -28.503 -14.232  18.183  1.00110.00      POPC H
ATOM   4047  HB  POPCP  31     -30.020 -14.948  18.698  1.00110.00      POPC H
ATOM   4048  C2  POPCP  31     -30.063 -14.703  16.575  1.00110.00      POPC C
ATOM   4049  HS  POPCP  31     -31.147 -14.460  16.542  1.00110.00      POPC H
ATOM   4050  O21 POPCP  31     -29.878 -16.096  16.401  1.00110.00      POPC O
ATOM   4051  C21 POPCP  31     -30.848 -16.658  15.793  1.00110.00      POPC C
ATOM   4052  O22 POPCP  31     -31.859 -16.135  15.400  1.00110.00      POPC O
ATOM   4053  C22 POPCP  31     -30.560 -18.079  15.497  1.00110.00      POPC C
ATOM   4054  H2R POPCP  31     -30.011 -18.630  16.291  1.00110.00      POPC H
ATOM   4055  H2S POPCP  31     -31.502 -18.658  15.388  1.00110.00      POPC H
ATOM   4056  C3  POPCP  31     -29.272 -14.135  15.363  1.00110.00      POPC C
ATOM   4057  HX  POPCP  31     -29.628 -14.529  14.387  1.00110.00      POPC H
ATOM   4058  HY  POPCP  31     -28.227 -14.485  15.505  1.00110.00      POPC H
ATOM   4059  O31 POPCP  31     -29.448 -12.736  15.265  1.00110.00      POPC O
ATOM   4060  C31 POPCP  31     -28.363 -12.001  15.533  1.00110.00      POPC C
ATOM   4061  O32 POPCP  31     -27.364 -12.414  16.042  1.00110.00      POPC O
ATOM   4062  C32 POPCP  31     -28.641 -10.521  15.133  1.00110.00      POPC C
ATOM   4063  H2X POPCP  31     -29.246 -10.480  14.202  1.00110.00      POPC H
ATOM   4064  H2Y POPCP  31     -29.221  -9.993  15.921  1.00110.00      POPC H
ATOM   4065  C23 POPCP  31     -29.666 -18.158  14.201  1.00110.00      POPC C
ATOM   4066  H3R POPCP  31     -29.584 -19.259  14.080  1.00110.00      POPC H
ATOM   4067  H3S POPCP  31     -28.613 -17.828  14.332  1.00110.00      POPC H
ATOM   4068  C24 POPCP  31     -30.231 -17.466  12.944  1.00110.00      POPC C
ATOM   4069  H4R POPCP  31     -31.232 -17.944  12.889  1.00110.00      POPC H
ATOM   4070  H4S POPCP  31     -30.447 -16.382  13.062  1.00110.00      POPC H
ATOM   4071  C25 POPCP  31     -29.401 -17.689  11.710  1.00110.00      POPC C
ATOM   4072  H5R POPCP  31     -29.438 -18.796  11.622  1.00110.00      POPC H
ATOM   4073  H5S POPCP  31     -28.385 -17.345  11.998  1.00110.00      POPC H
ATOM   4074  C26 POPCP  31     -30.018 -17.015  10.501  1.00110.00      POPC C
ATOM   4075  H6R POPCP  31     -31.059 -17.399  10.446  1.00110.00      POPC H
ATOM   4076  H6S POPCP  31     -30.139 -15.912  10.547  1.00110.00      POPC H
ATOM   4077  C27 POPCP  31     -29.254 -17.494   9.226  1.00110.00      POPC C
ATOM   4078  H7R POPCP  31     -29.915 -18.162   8.633  1.00110.00      POPC H
ATOM   4079  H7S POPCP  31     -28.464 -18.209   9.540  1.00110.00      POPC H
ATOM   4080  C28 POPCP  31     -28.809 -16.425   8.216  1.00110.00      POPC C
ATOM   4081  H8R POPCP  31     -28.512 -15.546   8.827  1.00110.00      POPC H
ATOM   4082  H8S POPCP  31     -27.970 -16.770   7.576  1.00110.00      POPC H
ATOM   4083  C29 POPCP  31     -29.935 -15.954   7.475  1.00110.00      POPC C
ATOM   4084  H91 POPCP  31     -30.880 -15.986   8.037  1.00110.00      POPC H
ATOM   4085 0C21 POPCP  31     -29.869 -15.380   6.306  1.00110.00      POPC C
ATOM   4086 1H10 POPCP  31     -28.914 -15.251   5.774  1.00110.00      POPC H
ATOM   4087 1C21 POPCP  31     -31.105 -14.840   5.573  1.00110.00      POPC C
ATOM   4088  H11 POPCP  31     -31.915 -14.666   6.313  1.00110.00      POPC H
ATOM   4089  H11 POPCP  31     -30.906 -13.815   5.194  1.00110.00      POPC H
ATOM   4090 2C21 POPCP  31     -31.699 -15.812   4.586  1.00110.00      POPC C
ATOM   4091  H12 POPCP  31     -32.317 -16.616   5.042  1.00110.00      POPC H
ATOM   4092  H12 POPCP  31     -32.481 -15.341   3.953  1.00110.00      POPC H
ATOM   4093 3C21 POPCP  31     -30.811 -16.551   3.550  1.00110.00      POPC C
ATOM   4094  H13 POPCP  31     -29.938 -17.011   4.062  1.00110.00      POPC H
ATOM   4095  H13 POPCP  31     -30.502 -15.788   2.804  1.00110.00      POPC H
ATOM   4096 4C21 POPCP  31     -31.698 -17.506   2.712  1.00110.00      POPC C
ATOM   4097  H14 POPCP  31     -32.260 -18.057   3.497  1.00110.00      POPC H
ATOM   4098  H14 POPCP  31     -32.452 -16.866   2.206  1.00110.00      POPC H
ATOM   4099 5C21 POPCP  31     -30.944 -18.385   1.720  1.00110.00      POPC C
ATOM   4100  H15 POPCP  31     -30.457 -17.719   0.977  1.00110.00      POPC H
ATOM   4101  H15 POPCP  31     -30.034 -18.789   2.214  1.00110.00      POPC H
ATOM   4102 6C21 POPCP  31     -31.647 -19.427   0.858  1.00110.00      POPC C
ATOM   4103  H16 POPCP  31     -32.027 -20.153   1.608  1.00110.00      POPC H
ATOM   4104  H16 POPCP  31     -32.444 -18.988   0.220  1.00110.00      POPC H
ATOM   4105 7C21 POPCP  31     -30.713 -20.197  -0.077  1.00110.00      POPC C
ATOM   4106  H17 POPCP  31     -29.891 -20.516   0.599  1.00110.00      POPC H
ATOM   4107  H17 POPCP  31     -31.221 -21.118  -0.433  1.00110.00      POPC H
ATOM   4108 8C21 POPCP  31     -30.140 -19.384  -1.201  1.00110.00      POPC C
ATOM   4109  H18 POPCP  31     -29.168 -19.799  -1.542  1.00110.00      POPC H
ATOM   4110  H18 POPCP  31     -30.808 -19.332  -2.088  1.00110.00      POPC H
ATOM   4111  H18 POPCP  31     -30.008 -18.313  -0.935  1.00110.00      POPC H
ATOM   4112  C33 POPCP  31     -27.321  -9.837  15.003  1.00110.00      POPC C
ATOM   4113  H3X POPCP  31     -26.661  -9.685  15.883  1.00110.00      POPC H
ATOM   4114  H3Y POPCP  31     -27.557  -8.826  14.609  1.00110.00      POPC H
ATOM   4115  C34 POPCP  31     -26.351 -10.373  13.882  1.00110.00      POPC C
ATOM   4116  H4X POPCP  31     -25.861 -11.319  14.196  1.00110.00      POPC H
ATOM   4117  H4Y POPCP  31     -25.581  -9.582  13.759  1.00110.00      POPC H
ATOM   4118  C35 POPCP  31     -27.018 -10.457  12.511  1.00110.00      POPC C
ATOM   4119  H5X POPCP  31     -27.311  -9.412  12.276  1.00110.00      POPC H
ATOM   4120  H5Y POPCP  31     -27.948 -11.066  12.537  1.00110.00      POPC H
ATOM   4121  C36 POPCP  31     -26.096 -10.961  11.440  1.00110.00      POPC C
ATOM   4122  H6X POPCP  31     -26.506 -10.905  10.409  1.00110.00      POPC H
ATOM   4123  H6Y POPCP  31     -25.069 -10.536  11.434  1.00110.00      POPC H
ATOM   4124  C37 POPCP  31     -26.101 -12.491  11.652  1.00110.00      POPC C
ATOM   4125  H7X POPCP  31     -25.591 -12.780  12.595  1.00110.00      POPC H
ATOM   4126  H7Y POPCP  31     -27.132 -12.901  11.699  1.00110.00      POPC H
ATOM   4127  C38 POPCP  31     -25.423 -13.197  10.401  1.00110.00      POPC C
ATOM   4128  H8X POPCP  31     -26.191 -13.021   9.618  1.00110.00      POPC H
ATOM   4129  H8Y POPCP  31     -24.483 -12.707  10.067  1.00110.00      POPC H
ATOM   4130  C39 POPCP  31     -25.195 -14.678  10.473  1.00110.00      POPC C
ATOM   4131  H9X POPCP  31     -24.303 -14.926  11.087  1.00110.00      POPC H
ATOM   4132  H9Y POPCP  31     -26.075 -15.175  10.936  1.00110.00      POPC H
ATOM   4133 0C31 POPCP  31     -25.040 -15.310   9.098  1.00110.00      POPC C
ATOM   4134  H10 POPCP  31     -26.015 -15.300   8.566  1.00110.00      POPC H
ATOM   4135  H10 POPCP  31     -24.240 -14.743   8.576  1.00110.00      POPC H
ATOM   4136 1C31 POPCP  31     -24.568 -16.744   9.276  1.00110.00      POPC C
ATOM   4137  H11 POPCP  31     -25.147 -17.211  10.101  1.00110.00      POPC H
ATOM   4138  H11 POPCP  31     -23.509 -16.827   9.601  1.00110.00      POPC H
ATOM   4139 2C31 POPCP  31     -24.879 -17.406   7.969  1.00110.00      POPC C
ATOM   4140  H12 POPCP  31     -25.873 -17.162   7.538  1.00110.00      POPC H
ATOM   4141  H12 POPCP  31     -24.747 -18.506   8.057  1.00110.00      POPC H
ATOM   4142 3C31 POPCP  31     -23.795 -17.128   6.844  1.00110.00      POPC C
ATOM   4143  H13 POPCP  31     -23.714 -16.058   6.557  1.00110.00      POPC H
ATOM   4144  H13 POPCP  31     -22.809 -17.412   7.270  1.00110.00      POPC H
ATOM   4145 4C31 POPCP  31     -24.048 -17.964   5.605  1.00110.00      POPC C
ATOM   4146  H14 POPCP  31     -23.983 -19.040   5.871  1.00110.00      POPC H
ATOM   4147  H14 POPCP  31     -23.319 -17.831   4.778  1.00110.00      POPC H
ATOM   4148 5C31 POPCP  31     -25.469 -17.691   5.025  1.00110.00      POPC C
ATOM   4149  H15 POPCP  31     -25.556 -16.627   4.718  1.00110.00      POPC H
ATOM   4150  H15 POPCP  31     -26.144 -17.903   5.881  1.00110.00      POPC H
ATOM   4151 6C31 POPCP  31     -25.749 -18.601   3.835  1.00110.00      POPC C
ATOM   4152  H16 POPCP  31     -26.763 -18.321   3.479  1.00110.00      POPC H
ATOM   4153  H16 POPCP  31     -25.713 -19.660   4.167  1.00110.00      POPC H
ATOM   4154  H16 POPCP  31     -25.066 -18.379   2.987  1.00110.00      POPC H
ATOM   4155  N   POPCP  32     -33.817  -3.888  18.872  1.00220.00      POPC N
ATOM   4156  C11 POPCP  32     -32.656  -3.035  18.338  1.00220.00      POPC C
ATOM   4157  C12 POPCP  32     -34.058  -3.670  20.332  1.00220.00      POPC C
ATOM   4158  C13 POPCP  32     -35.040  -3.599  18.070  1.00220.00      POPC C
ATOM   4159  C14 POPCP  32     -33.376  -5.307  18.694  1.00220.00      POPC C
ATOM   4160 1H1  POPCP  32     -32.983  -2.035  18.092  1.00220.00      POPC H
ATOM   4161 2H1  POPCP  32     -32.409  -3.477  17.385  1.00220.00      POPC H
ATOM   4162 1H2  POPCP  32     -33.155  -3.714  20.922  1.00220.00      POPC H
ATOM   4163 2H2  POPCP  32     -34.807  -4.321  20.759  1.00220.00      POPC H
ATOM   4164 3H2  POPCP  32     -34.504  -2.698  20.481  1.00220.00      POPC H
ATOM   4165 1H3  POPCP  32     -35.888  -4.093  18.521  1.00220.00      POPC H
ATOM   4166 2H3  POPCP  32     -35.325  -2.568  18.216  1.00220.00      POPC H
ATOM   4167 3H3  POPCP  32     -35.084  -3.852  17.021  1.00220.00      POPC H
ATOM   4168 1H4  POPCP  32     -34.131  -6.071  18.801  1.00220.00      POPC H
ATOM   4169 2H4  POPCP  32     -32.911  -5.577  17.757  1.00220.00      POPC H
ATOM   4170 3H4  POPCP  32     -32.615  -5.492  19.437  1.00220.00      POPC H
ATOM   4171  C15 POPCP  32     -31.319  -2.919  19.184  1.00220.00      POPC C
ATOM   4172 1H5  POPCP  32     -31.613  -2.223  19.999  1.00220.00      POPC H
ATOM   4173 2H5  POPCP  32     -30.577  -2.285  18.653  1.00220.00      POPC H
ATOM   4174  P1  POPCP  32     -29.409  -4.712  19.157  1.00220.00      POPC P
ATOM   4175  O3  POPCP  32     -28.827  -5.815  19.919  1.00220.00      POPC O
ATOM   4176  O4  POPCP  32     -28.503  -3.591  18.805  1.00220.00      POPC O
ATOM   4177  O1  POPCP  32     -30.786  -4.140  19.762  1.00220.00      POPC O
ATOM   4178  O2  POPCP  32     -30.013  -5.319  17.862  1.00220.00      POPC O
ATOM   4179  C1  POPCP  32     -30.359  -6.721  17.680  1.00220.00      POPC C
ATOM   4180  HA  POPCP  32     -29.387  -7.259  17.681  1.00220.00      POPC H
ATOM   4181  HB  POPCP  32     -30.912  -7.122  18.557  1.00220.00      POPC H
ATOM   4182  C2  POPCP  32     -31.008  -6.928  16.248  1.00220.00      POPC C
ATOM   4183  HS  POPCP  32     -31.810  -6.166  16.148  1.00220.00      POPC H
ATOM   4184  O21 POPCP  32     -31.390  -8.289  16.274  1.00220.00      POPC O
ATOM   4185  C21 POPCP  32     -32.432  -8.598  16.951  1.00220.00      POPC C
ATOM   4186  O22 POPCP  32     -33.315  -7.864  17.343  1.00220.00      POPC O
ATOM   4187  C22 POPCP  32     -32.581 -10.147  17.028  1.00220.00      POPC C
ATOM   4188  H2R POPCP  32     -31.593 -10.617  17.220  1.00220.00      POPC H
ATOM   4189  H2S POPCP  32     -33.142 -10.418  17.948  1.00220.00      POPC H
ATOM   4190  C3  POPCP  32     -29.940  -6.822  15.118  1.00220.00      POPC C
ATOM   4191  HX  POPCP  32     -29.121  -7.513  15.411  1.00220.00      POPC H
ATOM   4192  HY  POPCP  32     -29.516  -5.795  15.123  1.00220.00      POPC H
ATOM   4193  O31 POPCP  32     -30.467  -7.191  13.812  1.00220.00      POPC O
ATOM   4194  C31 POPCP  32     -29.574  -7.113  12.800  1.00220.00      POPC C
ATOM   4195  O32 POPCP  32     -28.376  -6.841  12.958  1.00220.00      POPC O
ATOM   4196  C32 POPCP  32     -30.158  -7.472  11.433  1.00220.00      POPC C
ATOM   4197  H2X POPCP  32     -30.071  -8.579  11.456  1.00220.00      POPC H
ATOM   4198  H2Y POPCP  32     -31.240  -7.262  11.288  1.00220.00      POPC H
ATOM   4199  C23 POPCP  32     -33.059 -10.873  15.761  1.00220.00      POPC C
ATOM   4200  H3R POPCP  32     -32.477 -11.819  15.709  1.00220.00      POPC H
ATOM   4201  H3S POPCP  32     -32.813 -10.248  14.876  1.00220.00      POPC H
ATOM   4202  C24 POPCP  32     -34.567 -11.288  15.793  1.00220.00      POPC C
ATOM   4203  H4R POPCP  32     -34.798 -11.838  16.730  1.00220.00      POPC H
ATOM   4204  H4S POPCP  32     -35.211 -10.385  15.727  1.00220.00      POPC H
ATOM   4205  C25 POPCP  32     -34.923 -12.235  14.639  1.00220.00      POPC C
ATOM   4206  H5R POPCP  32     -35.086 -11.659  13.703  1.00220.00      POPC H
ATOM   4207  H5S POPCP  32     -35.924 -12.624  14.923  1.00220.00      POPC H
ATOM   4208  C26 POPCP  32     -34.076 -13.509  14.488  1.00220.00      POPC C
ATOM   4209  H6R POPCP  32     -33.205 -13.182  13.881  1.00220.00      POPC H
ATOM   4210  H6S POPCP  32     -33.793 -14.025  15.430  1.00220.00      POPC H
ATOM   4211  C27 POPCP  32     -34.773 -14.472  13.574  1.00220.00      POPC C
ATOM   4212  H7R POPCP  32     -35.375 -13.888  12.845  1.00220.00      POPC H
ATOM   4213  H7S POPCP  32     -35.417 -15.209  14.100  1.00220.00      POPC H
ATOM   4214  C28 POPCP  32     -33.854 -15.463  12.848  1.00220.00      POPC C
ATOM   4215  H8R POPCP  32     -32.949 -14.936  12.476  1.00220.00      POPC H
ATOM   4216  H8S POPCP  32     -33.488 -16.085  13.692  1.00220.00      POPC H
ATOM   4217  C29 POPCP  32     -34.633 -16.269  11.783  1.00220.00      POPC C
ATOM   4218  H91 POPCP  32     -35.440 -16.927  12.136  1.00220.00      POPC H
ATOM   4219 0C21 POPCP  32     -34.258 -16.172  10.489  1.00220.00      POPC C
ATOM   4220 1H10 POPCP  32     -33.499 -15.442  10.172  1.00220.00      POPC H
ATOM   4221 1C21 POPCP  32     -34.949 -16.860   9.321  1.00220.00      POPC C
ATOM   4222  H11 POPCP  32     -34.190 -16.877   8.510  1.00220.00      POPC H
ATOM   4223  H11 POPCP  32     -35.359 -17.860   9.575  1.00220.00      POPC H
ATOM   4224 2C21 POPCP  32     -36.123 -15.930   8.935  1.00220.00      POPC C
ATOM   4225  H12 POPCP  32     -36.928 -16.503   8.427  1.00220.00      POPC H
ATOM   4226  H12 POPCP  32     -36.620 -15.460   9.810  1.00220.00      POPC H
ATOM   4227 3C21 POPCP  32     -35.702 -14.722   8.045  1.00220.00      POPC C
ATOM   4228  H13 POPCP  32     -34.926 -14.052   8.473  1.00220.00      POPC H
ATOM   4229  H13 POPCP  32     -36.521 -13.985   7.902  1.00220.00      POPC H
ATOM   4230 4C21 POPCP  32     -35.176 -15.068   6.661  1.00220.00      POPC C
ATOM   4231  H14 POPCP  32     -34.186 -15.547   6.821  1.00220.00      POPC H
ATOM   4232  H14 POPCP  32     -35.875 -15.721   6.096  1.00220.00      POPC H
ATOM   4233 5C21 POPCP  32     -35.040 -13.861   5.698  1.00220.00      POPC C
ATOM   4234  H15 POPCP  32     -34.447 -14.178   4.813  1.00220.00      POPC H
ATOM   4235  H15 POPCP  32     -36.043 -13.575   5.315  1.00220.00      POPC H
ATOM   4236 6C21 POPCP  32     -34.417 -12.629   6.333  1.00220.00      POPC C
ATOM   4237  H16 POPCP  32     -35.143 -12.307   7.110  1.00220.00      POPC H
ATOM   4238  H16 POPCP  32     -33.461 -12.952   6.799  1.00220.00      POPC H
ATOM   4239 7C21 POPCP  32     -34.067 -11.551   5.310  1.00220.00      POPC C
ATOM   4240  H17 POPCP  32     -33.483 -12.155   4.582  1.00220.00      POPC H
ATOM   4241  H17 POPCP  32     -35.044 -11.285   4.853  1.00220.00      POPC H
ATOM   4242 8C21 POPCP  32     -33.346 -10.336   5.914  1.00220.00      POPC C
ATOM   4243  H18 POPCP  32     -32.956  -9.629   5.152  1.00220.00      POPC H
ATOM   4244  H18 POPCP  32     -33.998  -9.875   6.686  1.00220.00      POPC H
ATOM   4245  H18 POPCP  32     -32.396 -10.582   6.436  1.00220.00      POPC H
ATOM   4246  C33 POPCP  32     -29.380  -6.920  10.129  1.00220.00      POPC C
ATOM   4247  H3X POPCP  32     -28.573  -6.292  10.562  1.00220.00      POPC H
ATOM   4248  H3Y POPCP  32     -30.034  -6.281   9.498  1.00220.00      POPC H
ATOM   4249  C34 POPCP  32     -28.473  -7.919   9.320  1.00220.00      POPC C
ATOM   4250  H4X POPCP  32     -29.118  -8.526   8.649  1.00220.00      POPC H
ATOM   4251  H4Y POPCP  32     -27.956  -8.574  10.053  1.00220.00      POPC H
ATOM   4252  C35 POPCP  32     -27.488  -7.035   8.517  1.00220.00      POPC C
ATOM   4253  H5X POPCP  32     -26.779  -6.561   9.230  1.00220.00      POPC H
ATOM   4254  H5Y POPCP  32     -28.011  -6.259   7.919  1.00220.00      POPC H
ATOM   4255  C36 POPCP  32     -26.652  -7.973   7.576  1.00220.00      POPC C
ATOM   4256  H6X POPCP  32     -26.190  -8.723   8.252  1.00220.00      POPC H
ATOM   4257  H6Y POPCP  32     -27.314  -8.521   6.872  1.00220.00      POPC H
ATOM   4258  C37 POPCP  32     -25.496  -7.269   6.766  1.00220.00      POPC C
ATOM   4259  H7X POPCP  32     -26.055  -6.681   6.007  1.00220.00      POPC H
ATOM   4260  H7Y POPCP  32     -25.004  -6.529   7.433  1.00220.00      POPC H
ATOM   4261  C38 POPCP  32     -24.433  -8.230   6.213  1.00220.00      POPC C
ATOM   4262  H8X POPCP  32     -23.825  -8.525   7.095  1.00220.00      POPC H
ATOM   4263  H8Y POPCP  32     -24.823  -9.124   5.681  1.00220.00      POPC H
ATOM   4264  C39 POPCP  32     -23.522  -7.457   5.314  1.00220.00      POPC C
ATOM   4265  H9X POPCP  32     -24.029  -7.041   4.418  1.00220.00      POPC H
ATOM   4266  H9Y POPCP  32     -23.268  -6.576   5.941  1.00220.00      POPC H
ATOM   4267 0C31 POPCP  32     -22.239  -8.255   4.986  1.00220.00      POPC C
ATOM   4268  H10 POPCP  32     -21.863  -8.715   5.924  1.00220.00      POPC H
ATOM   4269  H10 POPCP  32     -22.478  -9.061   4.260  1.00220.00      POPC H
ATOM   4270 1C31 POPCP  32     -21.067  -7.320   4.459  1.00220.00      POPC C
ATOM   4271  H11 POPCP  32     -20.178  -7.936   4.204  1.00220.00      POPC H
ATOM   4272  H11 POPCP  32     -20.762  -6.758   5.368  1.00220.00      POPC H
ATOM   4273 2C31 POPCP  32     -21.487  -6.348   3.411  1.00220.00      POPC C
ATOM   4274  H12 POPCP  32     -22.157  -5.547   3.791  1.00220.00      POPC H
ATOM   4275  H12 POPCP  32     -22.190  -6.818   2.691  1.00220.00      POPC H
ATOM   4276 3C31 POPCP  32     -20.397  -5.689   2.568  1.00220.00      POPC C
ATOM   4277  H13 POPCP  32     -20.987  -5.127   1.812  1.00220.00      POPC H
ATOM   4278  H13 POPCP  32     -19.894  -4.909   3.178  1.00220.00      POPC H
ATOM   4279 4C31 POPCP  32     -19.376  -6.657   1.908  1.00220.00      POPC C
ATOM   4280  H14 POPCP  32     -19.960  -7.584   1.723  1.00220.00      POPC H
ATOM   4281  H14 POPCP  32     -18.568  -6.846   2.646  1.00220.00      POPC H
ATOM   4282 5C31 POPCP  32     -18.642  -6.174   0.667  1.00220.00      POPC C
ATOM   4283  H15 POPCP  32     -18.116  -5.259   1.014  1.00220.00      POPC H
ATOM   4284  H15 POPCP  32     -19.352  -5.860  -0.127  1.00220.00      POPC H
ATOM   4285 6C31 POPCP  32     -17.503  -7.090   0.159  1.00220.00      POPC C
ATOM   4286  H16 POPCP  32     -16.982  -6.651  -0.718  1.00220.00      POPC H
ATOM   4287  H16 POPCP  32     -16.780  -7.272   0.983  1.00220.00      POPC H
ATOM   4288  H16 POPCP  32     -18.015  -8.001  -0.217  1.00220.00      POPC H
ATOM   4289  N   POPCP  33     -35.486   0.302  19.655  1.00330.00      POPC N
ATOM   4290  C11 POPCP  33     -35.641   1.777  19.640  1.00330.00      POPC C
ATOM   4291  C12 POPCP  33     -34.455   0.006  18.672  1.00330.00      POPC C
ATOM   4292  C13 POPCP  33     -35.113  -0.092  21.044  1.00330.00      POPC C
ATOM   4293  C14 POPCP  33     -36.771  -0.207  19.160  1.00330.00      POPC C
ATOM   4294 1H1  POPCP  33     -36.598   2.087  20.032  1.00330.00      POPC H
ATOM   4295 2H1  POPCP  33     -35.655   2.083  18.604  1.00330.00      POPC H
ATOM   4296 1H2  POPCP  33     -34.199  -1.042  18.615  1.00330.00      POPC H
ATOM   4297 2H2  POPCP  33     -33.600   0.572  19.012  1.00330.00      POPC H
ATOM   4298 3H2  POPCP  33     -34.661   0.476  17.722  1.00330.00      POPC H
ATOM   4299 1H3  POPCP  33     -34.058   0.112  21.155  1.00330.00      POPC H
ATOM   4300 2H3  POPCP  33     -35.781   0.368  21.757  1.00330.00      POPC H
ATOM   4301 3H3  POPCP  33     -35.179  -1.168  21.097  1.00330.00      POPC H
ATOM   4302 1H4  POPCP  33     -36.853  -0.054  18.094  1.00330.00      POPC H
ATOM   4303 2H4  POPCP  33     -36.846  -1.284  19.155  1.00330.00      POPC H
ATOM   4304 3H4  POPCP  33     -37.636   0.268  19.599  1.00330.00      POPC H
ATOM   4305  C15 POPCP  33     -34.587   2.556  20.383  1.00330.00      POPC C
ATOM   4306 1H5  POPCP  33     -34.341   2.201  21.407  1.00330.00      POPC H
ATOM   4307 2H5  POPCP  33     -34.936   3.601  20.523  1.00330.00      POPC H
ATOM   4308  P1  POPCP  33     -33.379   3.514  18.197  1.00330.00      POPC P
ATOM   4309  O3  POPCP  33     -33.758   4.925  18.453  1.00330.00      POPC O
ATOM   4310  O4  POPCP  33     -34.126   2.839  17.134  1.00330.00      POPC O
ATOM   4311  O1  POPCP  33     -33.433   2.731  19.609  1.00330.00      POPC O
ATOM   4312  O2  POPCP  33     -31.802   3.500  17.761  1.00330.00      POPC O
ATOM   4313  C1  POPCP  33     -31.152   2.223  17.539  1.00330.00      POPC C
ATOM   4314  HA  POPCP  33     -30.079   2.315  17.814  1.00330.00      POPC H
ATOM   4315  HB  POPCP  33     -31.526   1.488  18.284  1.00330.00      POPC H
ATOM   4316  C2  POPCP  33     -31.209   1.743  16.056  1.00330.00      POPC C
ATOM   4317  HS  POPCP  33     -32.267   1.599  15.748  1.00330.00      POPC H
ATOM   4318  O21 POPCP  33     -30.361   0.561  15.877  1.00330.00      POPC O
ATOM   4319  C21 POPCP  33     -30.845  -0.549  16.372  1.00330.00      POPC C
ATOM   4320  O22 POPCP  33     -31.975  -0.646  16.930  1.00330.00      POPC O
ATOM   4321  C22 POPCP  33     -30.014  -1.754  15.886  1.00330.00      POPC C
ATOM   4322  H2R POPCP  33     -29.243  -1.274  15.246  1.00330.00      POPC H
ATOM   4323  H2S POPCP  33     -29.693  -2.317  16.788  1.00330.00      POPC H
ATOM   4324  C3  POPCP  33     -30.652   2.809  15.155  1.00330.00      POPC C
ATOM   4325  HX  POPCP  33     -29.563   2.988  15.282  1.00330.00      POPC H
ATOM   4326  HY  POPCP  33     -31.133   3.795  15.330  1.00330.00      POPC H
ATOM   4327  O31 POPCP  33     -31.018   2.425  13.818  1.00330.00      POPC O
ATOM   4328  C31 POPCP  33     -30.046   2.374  12.885  1.00330.00      POPC C
ATOM   4329  O32 POPCP  33     -28.849   2.201  13.046  1.00330.00      POPC O
ATOM   4330  C32 POPCP  33     -30.655   2.657  11.503  1.00330.00      POPC C
ATOM   4331  H2X POPCP  33     -31.709   2.308  11.549  1.00330.00      POPC H
ATOM   4332  H2Y POPCP  33     -30.524   3.755  11.394  1.00330.00      POPC H
ATOM   4333  C23 POPCP  33     -30.808  -2.689  14.934  1.00330.00      POPC C
ATOM   4334  H3R POPCP  33     -31.869  -2.844  15.226  1.00330.00      POPC H
ATOM   4335  H3S POPCP  33     -30.377  -3.707  15.048  1.00330.00      POPC H
ATOM   4336  C24 POPCP  33     -30.815  -2.310  13.456  1.00330.00      POPC C
ATOM   4337  H4R POPCP  33     -31.131  -1.247  13.400  1.00330.00      POPC H
ATOM   4338  H4S POPCP  33     -29.845  -2.386  12.921  1.00330.00      POPC H
ATOM   4339  C25 POPCP  33     -31.794  -3.118  12.641  1.00330.00      POPC C
ATOM   4340  H5R POPCP  33     -32.696  -3.037  13.285  1.00330.00      POPC H
ATOM   4341  H5S POPCP  33     -31.531  -4.191  12.520  1.00330.00      POPC H
ATOM   4342  C26 POPCP  33     -32.010  -2.542  11.237  1.00330.00      POPC C
ATOM   4343  H6R POPCP  33     -32.928  -2.944  10.756  1.00330.00      POPC H
ATOM   4344  H6S POPCP  33     -32.114  -1.438  11.292  1.00330.00      POPC H
ATOM   4345  C27 POPCP  33     -30.834  -2.995  10.316  1.00330.00      POPC C
ATOM   4346  H7R POPCP  33     -30.954  -4.087  10.153  1.00330.00      POPC H
ATOM   4347  H7S POPCP  33     -29.843  -2.803  10.779  1.00330.00      POPC H
ATOM   4348  C28 POPCP  33     -31.056  -2.066   9.062  1.00330.00      POPC C
ATOM   4349  H8R POPCP  33     -32.130  -2.126   8.782  1.00330.00      POPC H
ATOM   4350  H8S POPCP  33     -30.913  -1.019   9.404  1.00330.00      POPC H
ATOM   4351  C29 POPCP  33     -30.146  -2.373   7.847  1.00330.00      POPC C
ATOM   4352  H91 POPCP  33     -29.328  -1.689   7.574  1.00330.00      POPC H
ATOM   4353 0C21 POPCP  33     -30.329  -3.472   7.046  1.00330.00      POPC C
ATOM   4354 1H10 POPCP  33     -31.122  -4.199   7.274  1.00330.00      POPC H
ATOM   4355 1C21 POPCP  33     -29.656  -3.901   5.824  1.00330.00      POPC C
ATOM   4356  H11 POPCP  33     -29.464  -4.995   5.858  1.00330.00      POPC H
ATOM   4357  H11 POPCP  33     -30.347  -3.652   4.991  1.00330.00      POPC H
ATOM   4358 2C21 POPCP  33     -28.334  -3.234   5.457  1.00330.00      POPC C
ATOM   4359  H12 POPCP  33     -28.509  -2.138   5.396  1.00330.00      POPC H
ATOM   4360  H12 POPCP  33     -27.669  -3.417   6.328  1.00330.00      POPC H
ATOM   4361 3C21 POPCP  33     -27.810  -3.622   3.964  1.00330.00      POPC C
ATOM   4362  H13 POPCP  33     -26.823  -3.124   3.859  1.00330.00      POPC H
ATOM   4363  H13 POPCP  33     -28.595  -3.236   3.279  1.00330.00      POPC H
ATOM   4364 4C21 POPCP  33     -27.620  -5.162   3.784  1.00330.00      POPC C
ATOM   4365  H14 POPCP  33     -27.463  -5.587   4.799  1.00330.00      POPC H
ATOM   4366  H14 POPCP  33     -28.599  -5.541   3.421  1.00330.00      POPC H
ATOM   4367 5C21 POPCP  33     -26.462  -5.565   2.849  1.00330.00      POPC C
ATOM   4368  H15 POPCP  33     -26.682  -5.026   1.902  1.00330.00      POPC H
ATOM   4369  H15 POPCP  33     -25.537  -5.209   3.351  1.00330.00      POPC H
ATOM   4370 6C21 POPCP  33     -26.462  -7.067   2.667  1.00330.00      POPC C
ATOM   4371  H16 POPCP  33     -26.260  -7.411   3.704  1.00330.00      POPC H
ATOM   4372  H16 POPCP  33     -27.476  -7.446   2.415  1.00330.00      POPC H
ATOM   4373 7C21 POPCP  33     -25.347  -7.605   1.694  1.00330.00      POPC C
ATOM   4374  H17 POPCP  33     -24.376  -7.176   2.020  1.00330.00      POPC H
ATOM   4375  H17 POPCP  33     -25.175  -8.702   1.718  1.00330.00      POPC H
ATOM   4376 8C21 POPCP  33     -25.590  -7.220   0.218  1.00330.00      POPC C
ATOM   4377  H18 POPCP  33     -26.644  -7.170  -0.130  1.00330.00      POPC H
ATOM   4378  H18 POPCP  33     -25.045  -6.285  -0.030  1.00330.00      POPC H
ATOM   4379  H18 POPCP  33     -25.190  -8.032  -0.426  1.00330.00      POPC H
ATOM   4380  C33 POPCP  33     -29.776   2.206  10.229  1.00330.00      POPC C
ATOM   4381  H3X POPCP  33     -29.837   1.096  10.247  1.00330.00      POPC H
ATOM   4382  H3Y POPCP  33     -28.709   2.487  10.358  1.00330.00      POPC H
ATOM   4383  C34 POPCP  33     -30.489   2.696   8.902  1.00330.00      POPC C
ATOM   4384  H4X POPCP  33     -30.234   3.759   8.704  1.00330.00      POPC H
ATOM   4385  H4Y POPCP  33     -31.587   2.704   9.071  1.00330.00      POPC H
ATOM   4386  C35 POPCP  33     -30.064   1.890   7.632  1.00330.00      POPC C
ATOM   4387  H5X POPCP  33     -30.267   0.820   7.852  1.00330.00      POPC H
ATOM   4388  H5Y POPCP  33     -28.963   1.918   7.488  1.00330.00      POPC H
ATOM   4389  C36 POPCP  33     -30.633   2.288   6.226  1.00330.00      POPC C
ATOM   4390  H6X POPCP  33     -30.937   3.354   6.160  1.00330.00      POPC H
ATOM   4391  H6Y POPCP  33     -29.915   1.994   5.431  1.00330.00      POPC H
ATOM   4392  C37 POPCP  33     -32.003   1.561   5.958  1.00330.00      POPC C
ATOM   4393  H7X POPCP  33     -31.793   0.492   5.739  1.00330.00      POPC H
ATOM   4394  H7Y POPCP  33     -32.488   1.614   6.956  1.00330.00      POPC H
ATOM   4395  C38 POPCP  33     -32.982   2.204   4.905  1.00330.00      POPC C
ATOM   4396  H8X POPCP  33     -32.919   3.300   5.077  1.00330.00      POPC H
ATOM   4397  H8Y POPCP  33     -32.611   2.047   3.869  1.00330.00      POPC H
ATOM   4398  C39 POPCP  33     -34.436   1.785   4.973  1.00330.00      POPC C
ATOM   4399  H9X POPCP  33     -34.591   0.751   4.600  1.00330.00      POPC H
ATOM   4400  H9Y POPCP  33     -34.695   1.724   6.052  1.00330.00      POPC H
ATOM   4401 0C31 POPCP  33     -35.404   2.789   4.304  1.00330.00      POPC C
ATOM   4402  H10 POPCP  33     -35.274   3.780   4.789  1.00330.00      POPC H
ATOM   4403  H10 POPCP  33     -35.215   2.905   3.216  1.00330.00      POPC H
ATOM   4404 1C31 POPCP  33     -36.802   2.234   4.466  1.00330.00      POPC C
ATOM   4405  H11 POPCP  33     -37.007   2.335   5.554  1.00330.00      POPC H
ATOM   4406  H11 POPCP  33     -36.845   1.147   4.245  1.00330.00      POPC H
ATOM   4407 2C31 POPCP  33     -37.792   3.041   3.561  1.00330.00      POPC C
ATOM   4408  H12 POPCP  33     -37.343   3.139   2.549  1.00330.00      POPC H
ATOM   4409  H12 POPCP  33     -37.961   4.071   3.943  1.00330.00      POPC H
ATOM   4410 3C31 POPCP  33     -39.226   2.467   3.410  1.00330.00      POPC C
ATOM   4411  H13 POPCP  33     -39.174   1.365   3.281  1.00330.00      POPC H
ATOM   4412  H13 POPCP  33     -39.803   2.560   4.355  1.00330.00      POPC H
ATOM   4413 4C31 POPCP  33     -40.026   3.071   2.210  1.00330.00      POPC C
ATOM   4414  H14 POPCP  33     -39.439   2.975   1.272  1.00330.00      POPC H
ATOM   4415  H14 POPCP  33     -40.067   4.139   2.516  1.00330.00      POPC H
ATOM   4416 5C31 POPCP  33     -41.308   2.387   2.030  1.00330.00      POPC C
ATOM   4417  H15 POPCP  33     -41.182   1.286   1.953  1.00330.00      POPC H
ATOM   4418  H15 POPCP  33     -41.625   2.663   1.001  1.00330.00      POPC H
ATOM   4419 6C31 POPCP  33     -42.380   2.774   3.035  1.00330.00      POPC C
ATOM   4420  H16 POPCP  33     -42.257   3.789   3.468  1.00330.00      POPC H
ATOM   4421  H16 POPCP  33     -43.342   2.664   2.490  1.00330.00      POPC H
ATOM   4422  H16 POPCP  33     -42.439   2.057   3.882  1.00330.00      POPC H
ATOM   4423  N   POPCP  34     -35.080   8.167  19.434  1.00440.00      POPC N
ATOM   4424  C11 POPCP  34     -35.217   9.590  19.874  1.00440.00      POPC C
ATOM   4425  C12 POPCP  34     -33.792   7.562  19.929  1.00440.00      POPC C
ATOM   4426  C13 POPCP  34     -36.199   7.340  20.095  1.00440.00      POPC C
ATOM   4427  C14 POPCP  34     -35.287   7.930  18.007  1.00440.00      POPC C
ATOM   4428 1H1  POPCP  34     -34.920   9.683  20.908  1.00440.00      POPC H
ATOM   4429 2H1  POPCP  34     -36.227   9.972  19.914  1.00440.00      POPC H
ATOM   4430 1H2  POPCP  34     -32.996   8.268  19.739  1.00440.00      POPC H
ATOM   4431 2H2  POPCP  34     -33.608   6.642  19.394  1.00440.00      POPC H
ATOM   4432 3H2  POPCP  34     -33.728   7.234  20.956  1.00440.00      POPC H
ATOM   4433 1H3  POPCP  34     -36.016   6.280  20.005  1.00440.00      POPC H
ATOM   4434 2H3  POPCP  34     -36.402   7.671  21.103  1.00440.00      POPC H
ATOM   4435 3H3  POPCP  34     -37.157   7.380  19.599  1.00440.00      POPC H
ATOM   4436 1H4  POPCP  34     -34.587   8.532  17.447  1.00440.00      POPC H
ATOM   4437 2H4  POPCP  34     -34.993   6.933  17.712  1.00440.00      POPC H
ATOM   4438 3H4  POPCP  34     -36.220   8.302  17.610  1.00440.00      POPC H
ATOM   4439  C15 POPCP  34     -34.359  10.725  19.296  1.00440.00      POPC C
ATOM   4440 1H5  POPCP  34     -34.955  11.658  19.390  1.00440.00      POPC H
ATOM   4441 2H5  POPCP  34     -34.422  10.588  18.195  1.00440.00      POPC H
ATOM   4442  P1  POPCP  34     -31.890  11.675  19.244  1.00440.00      POPC P
ATOM   4443  O3  POPCP  34     -30.541  11.357  19.811  1.00440.00      POPC O
ATOM   4444  O4  POPCP  34     -32.277  13.077  19.273  1.00440.00      POPC O
ATOM   4445  O1  POPCP  34     -33.115  10.831  19.898  1.00440.00      POPC O
ATOM   4446  O2  POPCP  34     -31.894  11.173  17.713  1.00440.00      POPC O
ATOM   4447  C1  POPCP  34     -31.850   9.790  17.349  1.00440.00      POPC C
ATOM   4448  HA  POPCP  34     -31.133   9.328  18.062  1.00440.00      POPC H
ATOM   4449  HB  POPCP  34     -32.868   9.374  17.509  1.00440.00      POPC H
ATOM   4450  C2  POPCP  34     -31.262   9.623  15.854  1.00440.00      POPC C
ATOM   4451  HS  POPCP  34     -31.843  10.214  15.114  1.00440.00      POPC H
ATOM   4452  O21 POPCP  34     -31.513   8.266  15.422  1.00440.00      POPC O
ATOM   4453  C21 POPCP  34     -32.742   7.823  15.203  1.00440.00      POPC C
ATOM   4454  O22 POPCP  34     -33.756   8.487  15.086  1.00440.00      POPC O
ATOM   4455  C22 POPCP  34     -32.712   6.254  15.183  1.00440.00      POPC C
ATOM   4456  H2R POPCP  34     -31.675   5.931  14.947  1.00440.00      POPC H
ATOM   4457  H2S POPCP  34     -32.849   5.954  16.243  1.00440.00      POPC H
ATOM   4458  C3  POPCP  34     -29.733   9.933  15.796  1.00440.00      POPC C
ATOM   4459  HX  POPCP  34     -29.212   9.033  16.187  1.00440.00      POPC H
ATOM   4460  HY  POPCP  34     -29.524  10.772  16.493  1.00440.00      POPC H
ATOM   4461  O31 POPCP  34     -29.188  10.240  14.478  1.00440.00      POPC O
ATOM   4462  C31 POPCP  34     -27.871  10.273  14.501  1.00440.00      POPC C
ATOM   4463  O32 POPCP  34     -27.157  10.118  15.512  1.00440.00      POPC O
ATOM   4464  C32 POPCP  34     -27.297  10.632  13.162  1.00440.00      POPC C
ATOM   4465  H2X POPCP  34     -27.193  11.737  13.111  1.00440.00      POPC H
ATOM   4466  H2Y POPCP  34     -26.267  10.231  13.049  1.00440.00      POPC H
ATOM   4467  C23 POPCP  34     -33.643   5.486  14.230  1.00440.00      POPC C
ATOM   4468  H3R POPCP  34     -34.685   5.862  14.143  1.00440.00      POPC H
ATOM   4469  H3S POPCP  34     -33.607   4.462  14.658  1.00440.00      POPC H
ATOM   4470  C24 POPCP  34     -32.970   5.263  12.887  1.00440.00      POPC C
ATOM   4471  H4R POPCP  34     -32.330   6.131  12.620  1.00440.00      POPC H
ATOM   4472  H4S POPCP  34     -32.298   4.389  13.024  1.00440.00      POPC H
ATOM   4473  C25 POPCP  34     -34.077   5.047  11.778  1.00440.00      POPC C
ATOM   4474  H5R POPCP  34     -34.525   6.061  11.703  1.00440.00      POPC H
ATOM   4475  H5S POPCP  34     -34.880   4.342  12.082  1.00440.00      POPC H
ATOM   4476  C26 POPCP  34     -33.476   4.839  10.369  1.00440.00      POPC C
ATOM   4477  H6R POPCP  34     -32.792   5.670  10.090  1.00440.00      POPC H
ATOM   4478  H6S POPCP  34     -32.961   3.862  10.250  1.00440.00      POPC H
ATOM   4479  C27 POPCP  34     -34.479   4.835   9.222  1.00440.00      POPC C
ATOM   4480  H7R POPCP  34     -35.112   5.748   9.251  1.00440.00      POPC H
ATOM   4481  H7S POPCP  34     -35.276   4.076   9.376  1.00440.00      POPC H
ATOM   4482  C28 POPCP  34     -33.874   4.658   7.833  1.00440.00      POPC C
ATOM   4483  H8R POPCP  34     -33.293   3.718   7.942  1.00440.00      POPC H
ATOM   4484  H8S POPCP  34     -34.694   4.383   7.135  1.00440.00      POPC H
ATOM   4485  C29 POPCP  34     -33.049   5.928   7.474  1.00440.00      POPC C
ATOM   4486  H91 POPCP  34     -33.715   6.768   7.226  1.00440.00      POPC H
ATOM   4487 0C21 POPCP  34     -31.686   5.958   7.335  1.00440.00      POPC C
ATOM   4488 1H10 POPCP  34     -31.099   5.028   7.361  1.00440.00      POPC H
ATOM   4489 1C21 POPCP  34     -30.871   7.174   7.015  1.00440.00      POPC C
ATOM   4490  H11 POPCP  34     -31.556   8.003   6.734  1.00440.00      POPC H
ATOM   4491  H11 POPCP  34     -30.249   7.466   7.888  1.00440.00      POPC H
ATOM   4492 2C21 POPCP  34     -29.927   6.962   5.795  1.00440.00      POPC C
ATOM   4493  H12 POPCP  34     -29.242   6.107   5.979  1.00440.00      POPC H
ATOM   4494  H12 POPCP  34     -30.427   6.776   4.820  1.00440.00      POPC H
ATOM   4495 3C21 POPCP  34     -28.902   8.050   5.471  1.00440.00      POPC C
ATOM   4496  H13 POPCP  34     -28.215   7.759   4.647  1.00440.00      POPC H
ATOM   4497  H13 POPCP  34     -28.339   8.157   6.423  1.00440.00      POPC H
ATOM   4498 4C21 POPCP  34     -29.616   9.366   5.104  1.00440.00      POPC C
ATOM   4499  H14 POPCP  34     -30.100   9.207   4.117  1.00440.00      POPC H
ATOM   4500  H14 POPCP  34     -30.265   9.502   5.995  1.00440.00      POPC H
ATOM   4501 5C21 POPCP  34     -28.717  10.616   4.978  1.00440.00      POPC C
ATOM   4502  H15 POPCP  34     -29.270  11.527   4.665  1.00440.00      POPC H
ATOM   4503  H15 POPCP  34     -28.355  10.762   6.018  1.00440.00      POPC H
ATOM   4504 6C21 POPCP  34     -27.586  10.357   4.008  1.00440.00      POPC C
ATOM   4505  H16 POPCP  34     -26.886  11.211   3.887  1.00440.00      POPC H
ATOM   4506  H16 POPCP  34     -26.972   9.522   4.408  1.00440.00      POPC H
ATOM   4507 7C21 POPCP  34     -27.898   9.852   2.649  1.00440.00      POPC C
ATOM   4508  H17 POPCP  34     -26.939   9.774   2.092  1.00440.00      POPC H
ATOM   4509  H17 POPCP  34     -28.355   8.840   2.674  1.00440.00      POPC H
ATOM   4510 8C21 POPCP  34     -28.744  10.826   1.773  1.00440.00      POPC C
ATOM   4511  H18 POPCP  34     -28.303  11.844   1.718  1.00440.00      POPC H
ATOM   4512  H18 POPCP  34     -28.749  10.466   0.721  1.00440.00      POPC H
ATOM   4513  H18 POPCP  34     -29.778  10.786   2.179  1.00440.00      POPC H
ATOM   4514  C33 POPCP  34     -28.230  10.052  12.045  1.00440.00      POPC C
ATOM   4515  H3X POPCP  34     -29.200  10.594  12.058  1.00440.00      POPC H
ATOM   4516  H3Y POPCP  34     -28.378   8.990  12.337  1.00440.00      POPC H
ATOM   4517  C34 POPCP  34     -27.603  10.141  10.650  1.00440.00      POPC C
ATOM   4518  H4X POPCP  34     -28.411   9.849   9.945  1.00440.00      POPC H
ATOM   4519  H4Y POPCP  34     -26.784   9.391  10.669  1.00440.00      POPC H
ATOM   4520  C35 POPCP  34     -27.113  11.540  10.289  1.00440.00      POPC C
ATOM   4521  H5X POPCP  34     -26.295  11.764  11.007  1.00440.00      POPC H
ATOM   4522  H5Y POPCP  34     -27.817  12.399  10.315  1.00440.00      POPC H
ATOM   4523  C36 POPCP  34     -26.506  11.507   8.967  1.00440.00      POPC C
ATOM   4524  H6X POPCP  34     -25.569  10.919   8.871  1.00440.00      POPC H
ATOM   4525  H6Y POPCP  34     -27.047  10.972   8.157  1.00440.00      POPC H
ATOM   4526  C37 POPCP  34     -26.164  12.916   8.539  1.00440.00      POPC C
ATOM   4527  H7X POPCP  34     -27.133  13.457   8.583  1.00440.00      POPC H
ATOM   4528  H7Y POPCP  34     -25.437  13.396   9.229  1.00440.00      POPC H
ATOM   4529  C38 POPCP  34     -25.734  13.216   7.066  1.00440.00      POPC C
ATOM   4530  H8X POPCP  34     -25.006  12.432   6.768  1.00440.00      POPC H
ATOM   4531  H8Y POPCP  34     -26.581  13.132   6.351  1.00440.00      POPC H
ATOM   4532  C39 POPCP  34     -25.105  14.671   6.989  1.00440.00      POPC C
ATOM   4533  H9X POPCP  34     -25.794  15.336   7.552  1.00440.00      POPC H
ATOM   4534  H9Y POPCP  34     -24.146  14.623   7.548  1.00440.00      POPC H
ATOM   4535 0C31 POPCP  34     -24.929  15.116   5.558  1.00440.00      POPC C
ATOM   4536  H10 POPCP  34     -24.451  14.262   5.032  1.00440.00      POPC H
ATOM   4537  H10 POPCP  34     -25.921  15.271   5.082  1.00440.00      POPC H
ATOM   4538 1C31 POPCP  34     -24.026  16.389   5.263  1.00440.00      POPC C
ATOM   4539  H11 POPCP  34     -23.035  16.124   5.690  1.00440.00      POPC H
ATOM   4540  H11 POPCP  34     -24.329  17.301   5.821  1.00440.00      POPC H
ATOM   4541 2C31 POPCP  34     -23.910  16.706   3.797  1.00440.00      POPC C
ATOM   4542  H12 POPCP  34     -24.903  16.871   3.326  1.00440.00      POPC H
ATOM   4543  H12 POPCP  34     -23.536  15.840   3.210  1.00440.00      POPC H
ATOM   4544 3C31 POPCP  34     -23.022  17.918   3.443  1.00440.00      POPC C
ATOM   4545  H13 POPCP  34     -23.464  18.804   3.946  1.00440.00      POPC H
ATOM   4546  H13 POPCP  34     -22.073  17.720   3.986  1.00440.00      POPC H
ATOM   4547 4C31 POPCP  34     -22.760  18.200   1.944  1.00440.00      POPC C
ATOM   4548  H14 POPCP  34     -23.707  18.249   1.365  1.00440.00      POPC H
ATOM   4549  H14 POPCP  34     -22.379  17.259   1.493  1.00440.00      POPC H
ATOM   4550 5C31 POPCP  34     -21.898  19.442   1.672  1.00440.00      POPC C
ATOM   4551  H15 POPCP  34     -20.842  19.252   1.960  1.00440.00      POPC H
ATOM   4552  H15 POPCP  34     -22.227  20.303   2.292  1.00440.00      POPC H
ATOM   4553 6C31 POPCP  34     -21.871  19.787   0.213  1.00440.00      POPC C
ATOM   4554  H16 POPCP  34     -22.923  20.059  -0.016  1.00440.00      POPC H
ATOM   4555  H16 POPCP  34     -21.296  20.718   0.020  1.00440.00      POPC H
ATOM   4556  H16 POPCP  34     -21.422  18.953  -0.368  1.00440.00      POPC H
ATOM   4557  N   POPCP  35     -36.445  16.634  20.573  1.00550.00      POPC N
ATOM   4558  C11 POPCP  35     -36.908  17.608  19.499  1.00550.00      POPC C
ATOM   4559  C12 POPCP  35     -36.473  17.370  21.910  1.00550.00      POPC C
ATOM   4560  C13 POPCP  35     -37.501  15.571  20.815  1.00550.00      POPC C
ATOM   4561  C14 POPCP  35     -35.107  16.044  20.318  1.00550.00      POPC C
ATOM   4562 1H1  POPCP  35     -37.959  17.770  19.685  1.00550.00      POPC H
ATOM   4563 2H1  POPCP  35     -36.934  17.144  18.524  1.00550.00      POPC H
ATOM   4564 1H2  POPCP  35     -35.999  18.332  21.787  1.00550.00      POPC H
ATOM   4565 2H2  POPCP  35     -35.962  16.888  22.730  1.00550.00      POPC H
ATOM   4566 3H2  POPCP  35     -37.535  17.536  22.015  1.00550.00      POPC H
ATOM   4567 1H3  POPCP  35     -37.160  15.024  21.682  1.00550.00      POPC H
ATOM   4568 2H3  POPCP  35     -38.466  16.039  20.944  1.00550.00      POPC H
ATOM   4569 3H3  POPCP  35     -37.543  14.831  20.029  1.00550.00      POPC H
ATOM   4570 1H4  POPCP  35     -34.769  15.418  21.131  1.00550.00      POPC H
ATOM   4571 2H4  POPCP  35     -35.084  15.468  19.404  1.00550.00      POPC H
ATOM   4572 3H4  POPCP  35     -34.450  16.900  20.279  1.00550.00      POPC H
ATOM   4573  C15 POPCP  35     -36.196  18.988  19.387  1.00550.00      POPC C
ATOM   4574 1H5  POPCP  35     -36.115  19.501  20.369  1.00550.00      POPC H
ATOM   4575 2H5  POPCP  35     -36.679  19.590  18.588  1.00550.00      POPC H
ATOM   4576  P1  POPCP  35     -33.888  19.812  18.531  1.00550.00      POPC P
ATOM   4577  O3  POPCP  35     -32.770  20.071  19.437  1.00550.00      POPC O
ATOM   4578  O4  POPCP  35     -34.612  21.031  18.138  1.00550.00      POPC O
ATOM   4579  O1  POPCP  35     -34.863  18.708  19.067  1.00550.00      POPC O
ATOM   4580  O2  POPCP  35     -33.302  19.171  17.221  1.00550.00      POPC O
ATOM   4581  C1  POPCP  35     -32.556  17.931  17.249  1.00550.00      POPC C
ATOM   4582  HA  POPCP  35     -32.295  17.600  18.277  1.00550.00      POPC H
ATOM   4583  HB  POPCP  35     -33.254  17.187  16.809  1.00550.00      POPC H
ATOM   4584  C2  POPCP  35     -31.212  17.896  16.458  1.00550.00      POPC C
ATOM   4585  HS  POPCP  35     -31.417  18.139  15.393  1.00550.00      POPC H
ATOM   4586  O21 POPCP  35     -30.655  16.601  16.675  1.00550.00      POPC O
ATOM   4587  C21 POPCP  35     -31.157  15.675  15.908  1.00550.00      POPC C
ATOM   4588  O22 POPCP  35     -31.935  15.896  14.983  1.00550.00      POPC O
ATOM   4589  C22 POPCP  35     -30.632  14.369  16.328  1.00550.00      POPC C
ATOM   4590  H2R POPCP  35     -30.032  14.399  17.263  1.00550.00      POPC H
ATOM   4591  H2S POPCP  35     -31.419  13.627  16.582  1.00550.00      POPC H
ATOM   4592  C3  POPCP  35     -30.262  19.005  16.964  1.00550.00      POPC C
ATOM   4593  HX  POPCP  35     -29.907  18.677  17.964  1.00550.00      POPC H
ATOM   4594  HY  POPCP  35     -30.946  19.873  17.075  1.00550.00      POPC H
ATOM   4595  O31 POPCP  35     -29.270  19.297  15.956  1.00550.00      POPC O
ATOM   4596  C31 POPCP  35     -28.067  18.987  16.274  1.00550.00      POPC C
ATOM   4597  O32 POPCP  35     -27.613  18.671  17.359  1.00550.00      POPC O
ATOM   4598  C32 POPCP  35     -27.176  19.206  14.959  1.00550.00      POPC C
ATOM   4599  H2X POPCP  35     -26.279  18.565  15.103  1.00550.00      POPC H
ATOM   4600  H2Y POPCP  35     -27.827  18.806  14.153  1.00550.00      POPC H
ATOM   4601  C23 POPCP  35     -29.862  13.711  15.209  1.00550.00      POPC C
ATOM   4602  H3R POPCP  35     -30.391  13.625  14.236  1.00550.00      POPC H
ATOM   4603  H3S POPCP  35     -29.582  12.701  15.580  1.00550.00      POPC H
ATOM   4604  C24 POPCP  35     -28.480  14.335  15.057  1.00550.00      POPC C
ATOM   4605  H4R POPCP  35     -28.295  15.208  15.719  1.00550.00      POPC H
ATOM   4606  H4S POPCP  35     -27.723  13.528  15.157  1.00550.00      POPC H
ATOM   4607  C25 POPCP  35     -28.297  14.858  13.633  1.00550.00      POPC C
ATOM   4608  H5R POPCP  35     -29.260  15.330  13.343  1.00550.00      POPC H
ATOM   4609  H5S POPCP  35     -27.983  14.064  12.922  1.00550.00      POPC H
ATOM   4610  C26 POPCP  35     -27.180  15.857  13.438  1.00550.00      POPC C
ATOM   4611  H6R POPCP  35     -27.129  16.512  14.334  1.00550.00      POPC H
ATOM   4612  H6S POPCP  35     -26.191  15.356  13.506  1.00550.00      POPC H
ATOM   4613  C27 POPCP  35     -27.420  16.698  12.176  1.00550.00      POPC C
ATOM   4614  H7R POPCP  35     -28.250  17.409  12.377  1.00550.00      POPC H
ATOM   4615  H7S POPCP  35     -27.671  15.960  11.385  1.00550.00      POPC H
ATOM   4616  C28 POPCP  35     -26.147  17.545  11.880  1.00550.00      POPC C
ATOM   4617  H8R POPCP  35     -25.968  18.288  12.686  1.00550.00      POPC H
ATOM   4618  H8S POPCP  35     -25.360  16.762  11.849  1.00550.00      POPC H
ATOM   4619  C29 POPCP  35     -26.238  18.195  10.518  1.00550.00      POPC C
ATOM   4620  H91 POPCP  35     -27.155  18.748  10.262  1.00550.00      POPC H
ATOM   4621 0C21 POPCP  35     -25.326  18.024   9.540  1.00550.00      POPC C
ATOM   4622 1H10 POPCP  35     -24.435  17.397   9.693  1.00550.00      POPC H
ATOM   4623 1C21 POPCP  35     -25.455  18.743   8.153  1.00550.00      POPC C
ATOM   4624  H11 POPCP  35     -25.742  17.972   7.406  1.00550.00      POPC H
ATOM   4625  H11 POPCP  35     -26.232  19.537   8.118  1.00550.00      POPC H
ATOM   4626 2C21 POPCP  35     -24.076  19.386   7.862  1.00550.00      POPC C
ATOM   4627  H12 POPCP  35     -23.841  20.163   8.621  1.00550.00      POPC H
ATOM   4628  H12 POPCP  35     -23.271  18.623   7.796  1.00550.00      POPC H
ATOM   4629 3C21 POPCP  35     -24.126  20.193   6.576  1.00550.00      POPC C
ATOM   4630  H13 POPCP  35     -24.839  21.041   6.667  1.00550.00      POPC H
ATOM   4631  H13 POPCP  35     -24.463  19.589   5.706  1.00550.00      POPC H
ATOM   4632 4C21 POPCP  35     -22.684  20.784   6.256  1.00550.00      POPC C
ATOM   4633  H14 POPCP  35     -22.396  21.377   7.150  1.00550.00      POPC H
ATOM   4634  H14 POPCP  35     -22.023  19.911   6.067  1.00550.00      POPC H
ATOM   4635 5C21 POPCP  35     -22.583  21.721   4.997  1.00550.00      POPC C
ATOM   4636  H15 POPCP  35     -22.965  21.181   4.104  1.00550.00      POPC H
ATOM   4637  H15 POPCP  35     -23.220  22.625   5.101  1.00550.00      POPC H
ATOM   4638 6C21 POPCP  35     -21.136  22.117   4.609  1.00550.00      POPC C
ATOM   4639  H16 POPCP  35     -20.729  22.581   5.533  1.00550.00      POPC H
ATOM   4640  H16 POPCP  35     -20.592  21.194   4.314  1.00550.00      POPC H
ATOM   4641 7C21 POPCP  35     -21.068  23.113   3.468  1.00550.00      POPC C
ATOM   4642  H17 POPCP  35     -21.659  22.616   2.669  1.00550.00      POPC H
ATOM   4643  H17 POPCP  35     -21.579  24.072   3.700  1.00550.00      POPC H
ATOM   4644 8C21 POPCP  35     -19.668  23.430   2.877  1.00550.00      POPC C
ATOM   4645  H18 POPCP  35     -19.821  23.994   1.932  1.00550.00      POPC H
ATOM   4646  H18 POPCP  35     -19.097  24.074   3.579  1.00550.00      POPC H
ATOM   4647  H18 POPCP  35     -19.016  22.581   2.580  1.00550.00      POPC H
ATOM   4648  C33 POPCP  35     -26.777  20.695  14.743  1.00550.00      POPC C
ATOM   4649  H3X POPCP  35     -25.965  20.973  15.449  1.00550.00      POPC H
ATOM   4650  H3Y POPCP  35     -27.649  21.319  15.032  1.00550.00      POPC H
ATOM   4651  C34 POPCP  35     -26.511  21.046  13.229  1.00550.00      POPC C
ATOM   4652  H4X POPCP  35     -27.105  20.430  12.520  1.00550.00      POPC H
ATOM   4653  H4Y POPCP  35     -25.452  20.860  12.948  1.00550.00      POPC H
ATOM   4654  C35 POPCP  35     -26.677  22.542  13.075  1.00550.00      POPC C
ATOM   4655  H5X POPCP  35     -26.084  23.155  13.786  1.00550.00      POPC H
ATOM   4656  H5Y POPCP  35     -27.710  22.895  13.284  1.00550.00      POPC H
ATOM   4657  C36 POPCP  35     -26.310  23.028  11.647  1.00550.00      POPC C
ATOM   4658  H6X POPCP  35     -26.892  22.430  10.913  1.00550.00      POPC H
ATOM   4659  H6Y POPCP  35     -26.640  24.089  11.630  1.00550.00      POPC H
ATOM   4660  C37 POPCP  35     -24.821  22.902  11.302  1.00550.00      POPC C
ATOM   4661  H7X POPCP  35     -24.198  23.457  12.035  1.00550.00      POPC H
ATOM   4662  H7Y POPCP  35     -24.524  21.837  11.185  1.00550.00      POPC H
ATOM   4663  C38 POPCP  35     -24.363  23.586   9.994  1.00550.00      POPC C
ATOM   4664  H8X POPCP  35     -24.487  22.835   9.184  1.00550.00      POPC H
ATOM   4665  H8Y POPCP  35     -24.961  24.499   9.784  1.00550.00      POPC H
ATOM   4666  C39 POPCP  35     -22.836  23.805   9.704  1.00550.00      POPC C
ATOM   4667  H9X POPCP  35     -22.556  24.677  10.332  1.00550.00      POPC H
ATOM   4668  H9Y POPCP  35     -22.144  22.994  10.018  1.00550.00      POPC H
ATOM   4669 0C31 POPCP  35     -22.669  24.246   8.246  1.00550.00      POPC C
ATOM   4670  H10 POPCP  35     -23.122  23.410   7.672  1.00550.00      POPC H
ATOM   4671  H10 POPCP  35     -23.384  25.096   8.228  1.00550.00      POPC H
ATOM   4672 1C31 POPCP  35     -21.262  24.810   7.929  1.00550.00      POPC C
ATOM   4673  H11 POPCP  35     -20.637  23.903   7.786  1.00550.00      POPC H
ATOM   4674  H11 POPCP  35     -20.812  25.425   8.737  1.00550.00      POPC H
ATOM   4675 2C31 POPCP  35     -21.163  25.503   6.578  1.00550.00      POPC C
ATOM   4676  H12 POPCP  35     -22.027  26.193   6.470  1.00550.00      POPC H
ATOM   4677  H12 POPCP  35     -21.256  24.771   5.748  1.00550.00      POPC H
ATOM   4678 3C31 POPCP  35     -19.882  26.272   6.352  1.00550.00      POPC C
ATOM   4679  H13 POPCP  35     -19.892  26.984   7.205  1.00550.00      POPC H
ATOM   4680  H13 POPCP  35     -19.001  25.600   6.437  1.00550.00      POPC H
ATOM   4681 4C31 POPCP  35     -19.728  27.009   5.002  1.00550.00      POPC C
ATOM   4682  H14 POPCP  35     -20.594  27.659   4.752  1.00550.00      POPC H
ATOM   4683  H14 POPCP  35     -19.662  26.157   4.293  1.00550.00      POPC H
ATOM   4684 5C31 POPCP  35     -18.492  27.847   4.868  1.00550.00      POPC C
ATOM   4685  H15 POPCP  35     -18.458  28.217   3.821  1.00550.00      POPC H
ATOM   4686  H15 POPCP  35     -17.644  27.227   5.230  1.00550.00      POPC H
ATOM   4687 6C31 POPCP  35     -18.539  29.148   5.694  1.00550.00      POPC C
ATOM   4688  H16 POPCP  35     -18.809  28.972   6.757  1.00550.00      POPC H
ATOM   4689  H16 POPCP  35     -17.621  29.774   5.696  1.00550.00      POPC H
ATOM   4690  H16 POPCP  35     -19.381  29.750   5.291  1.00550.00      POPC H
ATOM   4691  N   POPCP  36     -33.540  24.433  19.012  1.00660.00      POPC N
ATOM   4692  C11 POPCP  36     -32.885  25.794  19.165  1.00660.00      POPC C
ATOM   4693  C12 POPCP  36     -34.439  24.152  20.229  1.00660.00      POPC C
ATOM   4694  C13 POPCP  36     -34.505  24.356  17.887  1.00660.00      POPC C
ATOM   4695  C14 POPCP  36     -32.578  23.304  18.948  1.00660.00      POPC C
ATOM   4696 1H1  POPCP  36     -33.650  26.543  19.307  1.00660.00      POPC H
ATOM   4697 2H1  POPCP  36     -32.431  26.020  18.212  1.00660.00      POPC H
ATOM   4698 1H2  POPCP  36     -35.160  24.956  20.226  1.00660.00      POPC H
ATOM   4699 2H2  POPCP  36     -33.874  24.092  21.147  1.00660.00      POPC H
ATOM   4700 3H2  POPCP  36     -34.845  23.159  20.102  1.00660.00      POPC H
ATOM   4701 1H3  POPCP  36     -34.959  23.376  17.912  1.00660.00      POPC H
ATOM   4702 2H3  POPCP  36     -35.171  25.199  17.999  1.00660.00      POPC H
ATOM   4703 3H3  POPCP  36     -34.005  24.286  16.933  1.00660.00      POPC H
ATOM   4704 1H4  POPCP  36     -31.875  23.529  18.159  1.00660.00      POPC H
ATOM   4705 2H4  POPCP  36     -32.011  23.031  19.826  1.00660.00      POPC H
ATOM   4706 3H4  POPCP  36     -33.040  22.360  18.699  1.00660.00      POPC H
ATOM   4707  C15 POPCP  36     -31.827  26.004  20.193  1.00660.00      POPC C
ATOM   4708 1H5  POPCP  36     -31.017  25.258  20.046  1.00660.00      POPC H
ATOM   4709 2H5  POPCP  36     -32.128  25.947  21.261  1.00660.00      POPC H
ATOM   4710  P1  POPCP  36     -30.123  27.712  19.040  1.00660.00      POPC P
ATOM   4711  O3  POPCP  36     -28.950  26.882  19.314  1.00660.00      POPC O
ATOM   4712  O4  POPCP  36     -30.020  29.169  18.934  1.00660.00      POPC O
ATOM   4713  O1  POPCP  36     -31.393  27.315  19.962  1.00660.00      POPC O
ATOM   4714  O2  POPCP  36     -30.640  27.261  17.620  1.00660.00      POPC O
ATOM   4715  C1  POPCP  36     -30.072  26.113  16.942  1.00660.00      POPC C
ATOM   4716  HA  POPCP  36     -29.114  26.449  16.489  1.00660.00      POPC H
ATOM   4717  HB  POPCP  36     -29.628  25.370  17.639  1.00660.00      POPC H
ATOM   4718  C2  POPCP  36     -31.113  25.608  15.909  1.00660.00      POPC C
ATOM   4719  HS  POPCP  36     -32.051  25.451  16.482  1.00660.00      POPC H
ATOM   4720  O21 POPCP  36     -30.572  24.494  15.270  1.00660.00      POPC O
ATOM   4721  C21 POPCP  36     -31.346  23.450  15.025  1.00660.00      POPC C
ATOM   4722  O22 POPCP  36     -32.449  23.283  15.481  1.00660.00      POPC O
ATOM   4723  C22 POPCP  36     -30.581  22.462  14.186  1.00660.00      POPC C
ATOM   4724  H2R POPCP  36     -29.515  22.768  14.125  1.00660.00      POPC H
ATOM   4725  H2S POPCP  36     -30.582  21.510  14.759  1.00660.00      POPC H
ATOM   4726  C3  POPCP  36     -31.436  26.731  14.863  1.00660.00      POPC C
ATOM   4727  HX  POPCP  36     -30.521  26.857  14.246  1.00660.00      POPC H
ATOM   4728  HY  POPCP  36     -31.475  27.681  15.437  1.00660.00      POPC H
ATOM   4729  O31 POPCP  36     -32.564  26.433  14.037  1.00660.00      POPC O
ATOM   4730  C31 POPCP  36     -33.746  26.633  14.560  1.00660.00      POPC C
ATOM   4731  O32 POPCP  36     -33.904  27.322  15.595  1.00660.00      POPC O
ATOM   4732  C32 POPCP  36     -34.928  25.853  13.868  1.00660.00      POPC C
ATOM   4733  H2X POPCP  36     -34.824  24.781  14.140  1.00660.00      POPC H
ATOM   4734  H2Y POPCP  36     -35.851  26.257  14.336  1.00660.00      POPC H
ATOM   4735  C23 POPCP  36     -31.201  22.311  12.796  1.00660.00      POPC C
ATOM   4736  H3R POPCP  36     -32.275  22.059  12.926  1.00660.00      POPC H
ATOM   4737  H3S POPCP  36     -30.665  21.469  12.307  1.00660.00      POPC H
ATOM   4738  C24 POPCP  36     -31.131  23.499  11.915  1.00660.00      POPC C
ATOM   4739  H4R POPCP  36     -31.536  23.199  10.925  1.00660.00      POPC H
ATOM   4740  H4S POPCP  36     -31.648  24.358  12.395  1.00660.00      POPC H
ATOM   4741  C25 POPCP  36     -29.662  23.980  11.609  1.00660.00      POPC C
ATOM   4742  H5R POPCP  36     -29.124  23.116  11.163  1.00660.00      POPC H
ATOM   4743  H5S POPCP  36     -29.266  24.324  12.589  1.00660.00      POPC H
ATOM   4744  C26 POPCP  36     -29.690  25.194  10.619  1.00660.00      POPC C
ATOM   4745  H6R POPCP  36     -30.705  25.398  10.217  1.00660.00      POPC H
ATOM   4746  H6S POPCP  36     -29.563  26.107  11.238  1.00660.00      POPC H
ATOM   4747  C27 POPCP  36     -28.567  25.136   9.583  1.00660.00      POPC C
ATOM   4748  H7R POPCP  36     -27.525  25.089   9.965  1.00660.00      POPC H
ATOM   4749  H7S POPCP  36     -28.534  26.143   9.115  1.00660.00      POPC H
ATOM   4750  C28 POPCP  36     -28.847  23.932   8.582  1.00660.00      POPC C
ATOM   4751  H8R POPCP  36     -28.717  22.923   9.030  1.00660.00      POPC H
ATOM   4752  H8S POPCP  36     -29.937  23.966   8.371  1.00660.00      POPC H
ATOM   4753  C29 POPCP  36     -27.865  24.010   7.436  1.00660.00      POPC C
ATOM   4754  H91 POPCP  36     -26.794  23.928   7.673  1.00660.00      POPC H
ATOM   4755 0C21 POPCP  36     -28.189  23.942   6.184  1.00660.00      POPC C
ATOM   4756 1H10 POPCP  36     -29.222  23.633   5.964  1.00660.00      POPC H
ATOM   4757 1C21 POPCP  36     -27.220  24.017   4.992  1.00660.00      POPC C
ATOM   4758  H11 POPCP  36     -26.191  23.774   5.331  1.00660.00      POPC H
ATOM   4759  H11 POPCP  36     -27.402  23.238   4.221  1.00660.00      POPC H
ATOM   4760 2C21 POPCP  36     -27.274  25.421   4.375  1.00660.00      POPC C
ATOM   4761  H12 POPCP  36     -28.290  25.850   4.243  1.00660.00      POPC H
ATOM   4762  H12 POPCP  36     -26.812  26.055   5.161  1.00660.00      POPC H
ATOM   4763 3C21 POPCP  36     -26.508  25.612   2.996  1.00660.00      POPC C
ATOM   4764  H13 POPCP  36     -26.508  26.686   2.712  1.00660.00      POPC H
ATOM   4765  H13 POPCP  36     -27.089  25.125   2.184  1.00660.00      POPC H
ATOM   4766 4C21 POPCP  36     -25.057  25.076   2.876  1.00660.00      POPC C
ATOM   4767  H14 POPCP  36     -24.463  25.247   3.800  1.00660.00      POPC H
ATOM   4768  H14 POPCP  36     -24.979  23.969   2.851  1.00660.00      POPC H
ATOM   4769 5C21 POPCP  36     -24.310  25.551   1.586  1.00660.00      POPC C
ATOM   4770  H15 POPCP  36     -23.595  24.718   1.415  1.00660.00      POPC H
ATOM   4771  H15 POPCP  36     -25.076  25.606   0.783  1.00660.00      POPC H
ATOM   4772 6C21 POPCP  36     -23.580  26.926   1.665  1.00660.00      POPC C
ATOM   4773  H16 POPCP  36     -24.341  27.735   1.650  1.00660.00      POPC H
ATOM   4774  H16 POPCP  36     -23.069  26.822   2.646  1.00660.00      POPC H
ATOM   4775 7C21 POPCP  36     -22.549  27.093   0.515  1.00660.00      POPC C
ATOM   4776  H17 POPCP  36     -21.907  26.186   0.483  1.00660.00      POPC H
ATOM   4777  H17 POPCP  36     -23.157  27.200  -0.409  1.00660.00      POPC H
ATOM   4778 8C21 POPCP  36     -21.733  28.417   0.632  1.00660.00      POPC C
ATOM   4779  H18 POPCP  36     -21.189  28.518   1.595  1.00660.00      POPC H
ATOM   4780  H18 POPCP  36     -20.980  28.518  -0.179  1.00660.00      POPC H
ATOM   4781  H18 POPCP  36     -22.360  29.323   0.491  1.00660.00      POPC H
ATOM   4782  C33 POPCP  36     -35.161  25.947  12.317  1.00660.00      POPC C
ATOM   4783  H3X POPCP  36     -36.034  25.343  11.988  1.00660.00      POPC H
ATOM   4784  H3Y POPCP  36     -34.284  25.540  11.771  1.00660.00      POPC H
ATOM   4785  C34 POPCP  36     -35.384  27.303  11.802  1.00660.00      POPC C
ATOM   4786  H4X POPCP  36     -34.553  27.996  12.054  1.00660.00      POPC H
ATOM   4787  H4Y POPCP  36     -36.300  27.807  12.178  1.00660.00      POPC H
ATOM   4788  C35 POPCP  36     -35.591  27.166  10.316  1.00660.00      POPC C
ATOM   4789  H5X POPCP  36     -36.499  26.543  10.172  1.00660.00      POPC H
ATOM   4790  H5Y POPCP  36     -34.665  26.651   9.981  1.00660.00      POPC H
ATOM   4791  C36 POPCP  36     -35.758  28.521   9.605  1.00660.00      POPC C
ATOM   4792  H6X POPCP  36     -34.854  29.158   9.714  1.00660.00      POPC H
ATOM   4793  H6Y POPCP  36     -35.899  28.316   8.522  1.00660.00      POPC H
ATOM   4794  C37 POPCP  36     -37.008  29.393  10.056  1.00660.00      POPC C
ATOM   4795  H7X POPCP  36     -37.766  28.768  10.575  1.00660.00      POPC H
ATOM   4796  H7Y POPCP  36     -36.581  29.994  10.886  1.00660.00      POPC H
ATOM   4797  C38 POPCP  36     -37.446  30.223   8.896  1.00660.00      POPC C
ATOM   4798  H8X POPCP  36     -36.573  30.765   8.474  1.00660.00      POPC H
ATOM   4799  H8Y POPCP  36     -37.876  29.547   8.126  1.00660.00      POPC H
ATOM   4800  C39 POPCP  36     -38.457  31.218   9.439  1.00660.00      POPC C
ATOM   4801  H9X POPCP  36     -39.401  30.672   9.651  1.00660.00      POPC H
ATOM   4802  H9Y POPCP  36     -37.998  31.672  10.343  1.00660.00      POPC H
ATOM   4803 0C31 POPCP  36     -38.606  32.406   8.507  1.00660.00      POPC C
ATOM   4804  H10 POPCP  36     -37.592  32.796   8.270  1.00660.00      POPC H
ATOM   4805  H10 POPCP  36     -39.040  32.070   7.541  1.00660.00      POPC H
ATOM   4806 1C31 POPCP  36     -39.523  33.532   9.053  1.00660.00      POPC C
ATOM   4807  H11 POPCP  36     -39.277  34.371   8.367  1.00660.00      POPC H
ATOM   4808  H11 POPCP  36     -39.181  33.862  10.058  1.00660.00      POPC H
ATOM   4809 2C31 POPCP  36     -40.955  33.068   9.225  1.00660.00      POPC C
ATOM   4810  H12 POPCP  36     -40.936  32.351  10.074  1.00660.00      POPC H
ATOM   4811  H12 POPCP  36     -41.241  32.515   8.305  1.00660.00      POPC H
ATOM   4812 3C31 POPCP  36     -41.926  34.239   9.537  1.00660.00      POPC C
ATOM   4813  H13 POPCP  36     -41.456  34.718  10.422  1.00660.00      POPC H
ATOM   4814  H13 POPCP  36     -41.906  35.115   8.854  1.00660.00      POPC H
ATOM   4815 4C31 POPCP  36     -43.347  33.748   9.750  1.00660.00      POPC C
ATOM   4816  H14 POPCP  36     -43.151  33.075  10.612  1.00660.00      POPC H
ATOM   4817  H14 POPCP  36     -43.793  33.108   8.958  1.00660.00      POPC H
ATOM   4818 5C31 POPCP  36     -44.360  34.767  10.213  1.00660.00      POPC C
ATOM   4819  H15 POPCP  36     -44.573  35.466   9.376  1.00660.00      POPC H
ATOM   4820  H15 POPCP  36     -43.942  35.345  11.064  1.00660.00      POPC H
ATOM   4821 6C31 POPCP  36     -45.651  34.168  10.817  1.00660.00      POPC C
ATOM   4822  H16 POPCP  36     -46.293  33.771  10.002  1.00660.00      POPC H
ATOM   4823  H16 POPCP  36     -45.533  33.308  11.511  1.00660.00      POPC H
ATOM   4824  H16 POPCP  36     -46.346  34.937  11.219  1.00660.00      POPC H
ATOM   4825  N   POPCP  37     -34.130  30.316  18.906  1.00770.00      POPC N
ATOM   4826  C11 POPCP  37     -33.453  31.606  19.378  1.00770.00      POPC C
ATOM   4827  C12 POPCP  37     -33.458  29.927  17.641  1.00770.00      POPC C
ATOM   4828  C13 POPCP  37     -33.851  29.232  19.911  1.00770.00      POPC C
ATOM   4829  C14 POPCP  37     -35.576  30.536  18.694  1.00770.00      POPC C
ATOM   4830 1H1  POPCP  37     -32.401  31.523  19.607  1.00770.00      POPC H
ATOM   4831 2H1  POPCP  37     -33.782  31.880  20.370  1.00770.00      POPC H
ATOM   4832 1H2  POPCP  37     -33.563  30.682  16.877  1.00770.00      POPC H
ATOM   4833 2H2  POPCP  37     -33.802  29.072  17.078  1.00770.00      POPC H
ATOM   4834 3H2  POPCP  37     -32.401  29.897  17.860  1.00770.00      POPC H
ATOM   4835 1H3  POPCP  37     -32.819  28.913  19.922  1.00770.00      POPC H
ATOM   4836 2H3  POPCP  37     -34.109  29.598  20.894  1.00770.00      POPC H
ATOM   4837 3H3  POPCP  37     -34.386  28.297  19.838  1.00770.00      POPC H
ATOM   4838 1H4  POPCP  37     -35.969  29.782  18.028  1.00770.00      POPC H
ATOM   4839 2H4  POPCP  37     -36.083  30.421  19.641  1.00770.00      POPC H
ATOM   4840 3H4  POPCP  37     -35.701  31.500  18.222  1.00770.00      POPC H
ATOM   4841  C15 POPCP  37     -33.663  32.915  18.555  1.00770.00      POPC C
ATOM   4842 1H5  POPCP  37     -34.751  32.951  18.332  1.00770.00      POPC H
ATOM   4843 2H5  POPCP  37     -33.217  32.882  17.538  1.00770.00      POPC H
ATOM   4844  P1  POPCP  37     -31.625  34.272  19.269  1.00770.00      POPC P
ATOM   4845  O3  POPCP  37     -31.003  33.016  19.683  1.00770.00      POPC O
ATOM   4846  O4  POPCP  37     -31.238  35.426  20.029  1.00770.00      POPC O
ATOM   4847  O1  POPCP  37     -33.232  34.095  19.215  1.00770.00      POPC O
ATOM   4848  O2  POPCP  37     -31.088  34.518  17.850  1.00770.00      POPC O
ATOM   4849  C1  POPCP  37     -30.665  33.466  16.949  1.00770.00      POPC C
ATOM   4850  HA  POPCP  37     -29.575  33.383  17.144  1.00770.00      POPC H
ATOM   4851  HB  POPCP  37     -31.028  32.470  17.280  1.00770.00      POPC H
ATOM   4852  C2  POPCP  37     -31.021  33.876  15.528  1.00770.00      POPC C
ATOM   4853  HS  POPCP  37     -32.078  34.216  15.481  1.00770.00      POPC H
ATOM   4854  O21 POPCP  37     -30.949  32.823  14.544  1.00770.00      POPC O
ATOM   4855  C21 POPCP  37     -31.816  31.856  14.693  1.00770.00      POPC C
ATOM   4856  O22 POPCP  37     -32.833  31.906  15.380  1.00770.00      POPC O
ATOM   4857  C22 POPCP  37     -31.437  30.638  13.926  1.00770.00      POPC C
ATOM   4858  H2R POPCP  37     -30.363  30.375  14.032  1.00770.00      POPC H
ATOM   4859  H2S POPCP  37     -32.109  29.862  14.350  1.00770.00      POPC H
ATOM   4860  C3  POPCP  37     -30.223  35.199  15.014  1.00770.00      POPC C
ATOM   4861  HX  POPCP  37     -30.585  35.905  15.792  1.00770.00      POPC H
ATOM   4862  HY  POPCP  37     -30.568  35.439  13.986  1.00770.00      POPC H
ATOM   4863  O31 POPCP  37     -28.781  35.041  15.100  1.00770.00      POPC O
ATOM   4864  C31 POPCP  37     -28.140  36.208  15.351  1.00770.00      POPC C
ATOM   4865  O32 POPCP  37     -28.697  37.248  15.554  1.00770.00      POPC O
ATOM   4866  C32 POPCP  37     -26.613  36.065  15.324  1.00770.00      POPC C
ATOM   4867  H2X POPCP  37     -26.254  35.505  16.214  1.00770.00      POPC H
ATOM   4868  H2Y POPCP  37     -26.309  35.411  14.479  1.00770.00      POPC H
ATOM   4869  C23 POPCP  37     -31.844  30.899  12.399  1.00770.00      POPC C
ATOM   4870  H3R POPCP  37     -31.206  31.670  11.917  1.00770.00      POPC H
ATOM   4871  H3S POPCP  37     -32.924  31.155  12.370  1.00770.00      POPC H
ATOM   4872  C24 POPCP  37     -31.646  29.586  11.555  1.00770.00      POPC C
ATOM   4873  H4R POPCP  37     -30.573  29.345  11.713  1.00770.00      POPC H
ATOM   4874  H4S POPCP  37     -32.230  28.741  11.978  1.00770.00      POPC H
ATOM   4875  C25 POPCP  37     -32.014  29.834  10.086  1.00770.00      POPC C
ATOM   4876  H5R POPCP  37     -31.356  30.658   9.735  1.00770.00      POPC H
ATOM   4877  H5S POPCP  37     -33.010  30.276   9.867  1.00770.00      POPC H
ATOM   4878  C26 POPCP  37     -31.662  28.663   9.165  1.00770.00      POPC C
ATOM   4879  H6R POPCP  37     -30.611  28.320   9.279  1.00770.00      POPC H
ATOM   4880  H6S POPCP  37     -32.219  27.746   9.454  1.00770.00      POPC H
ATOM   4881  C27 POPCP  37     -32.000  29.068   7.724  1.00770.00      POPC C
ATOM   4882  H7R POPCP  37     -31.507  30.053   7.576  1.00770.00      POPC H
ATOM   4883  H7S POPCP  37     -33.080  29.325   7.696  1.00770.00      POPC H
ATOM   4884  C28 POPCP  37     -31.594  28.151   6.617  1.00770.00      POPC C
ATOM   4885  H8R POPCP  37     -30.591  27.755   6.885  1.00770.00      POPC H
ATOM   4886  H8S POPCP  37     -32.298  27.292   6.585  1.00770.00      POPC H
ATOM   4887  C29 POPCP  37     -31.595  28.897   5.249  1.00770.00      POPC C
ATOM   4888  H91 POPCP  37     -31.096  29.853   5.031  1.00770.00      POPC H
ATOM   4889 0C21 POPCP  37     -32.166  28.246   4.201  1.00770.00      POPC C
ATOM   4890 1H10 POPCP  37     -32.487  27.197   4.279  1.00770.00      POPC H
ATOM   4891 1C21 POPCP  37     -32.076  28.631   2.775  1.00770.00      POPC C
ATOM   4892  H11 POPCP  37     -32.179  29.728   2.635  1.00770.00      POPC H
ATOM   4893  H11 POPCP  37     -31.056  28.385   2.411  1.00770.00      POPC H
ATOM   4894 2C21 POPCP  37     -33.139  27.950   1.844  1.00770.00      POPC C
ATOM   4895  H12 POPCP  37     -33.345  26.910   2.177  1.00770.00      POPC H
ATOM   4896  H12 POPCP  37     -34.080  28.478   2.108  1.00770.00      POPC H
ATOM   4897 3C21 POPCP  37     -32.770  28.015   0.368  1.00770.00      POPC C
ATOM   4898  H13 POPCP  37     -31.817  27.492   0.139  1.00770.00      POPC H
ATOM   4899  H13 POPCP  37     -32.687  29.107   0.185  1.00770.00      POPC H
ATOM   4900 4C21 POPCP  37     -33.932  27.306  -0.362  1.00770.00      POPC C
ATOM   4901  H14 POPCP  37     -33.884  26.201  -0.255  1.00770.00      POPC H
ATOM   4902  H14 POPCP  37     -34.873  27.644   0.123  1.00770.00      POPC H
ATOM   4903 5C21 POPCP  37     -34.026  27.720  -1.872  1.00770.00      POPC C
ATOM   4904  H15 POPCP  37     -33.986  28.827  -1.952  1.00770.00      POPC H
ATOM   4905  H15 POPCP  37     -33.138  27.392  -2.453  1.00770.00      POPC H
ATOM   4906 6C21 POPCP  37     -35.343  27.301  -2.570  1.00770.00      POPC C
ATOM   4907  H16 POPCP  37     -35.524  26.205  -2.572  1.00770.00      POPC H
ATOM   4908  H16 POPCP  37     -36.239  27.678  -2.032  1.00770.00      POPC H
ATOM   4909 7C21 POPCP  37     -35.380  27.561  -4.104  1.00770.00      POPC C
ATOM   4910  H17 POPCP  37     -35.069  28.610  -4.298  1.00770.00      POPC H
ATOM   4911  H17 POPCP  37     -34.693  26.884  -4.656  1.00770.00      POPC H
ATOM   4912 8C21 POPCP  37     -36.811  27.347  -4.651  1.00770.00      POPC C
ATOM   4913  H18 POPCP  37     -37.482  28.211  -4.456  1.00770.00      POPC H
ATOM   4914  H18 POPCP  37     -36.754  27.047  -5.719  1.00770.00      POPC H
ATOM   4915  H18 POPCP  37     -37.387  26.549  -4.135  1.00770.00      POPC H
ATOM   4916  C33 POPCP  37     -25.869  37.394  15.155  1.00770.00      POPC C
ATOM   4917  H3X POPCP  37     -24.807  37.195  15.413  1.00770.00      POPC H
ATOM   4918  H3Y POPCP  37     -26.220  38.194  15.841  1.00770.00      POPC H
ATOM   4919  C34 POPCP  37     -25.879  37.871  13.646  1.00770.00      POPC C
ATOM   4920  H4X POPCP  37     -26.363  38.866  13.548  1.00770.00      POPC H
ATOM   4921  H4Y POPCP  37     -26.426  37.193  12.956  1.00770.00      POPC H
ATOM   4922  C35 POPCP  37     -24.398  37.916  13.145  1.00770.00      POPC C
ATOM   4923  H5X POPCP  37     -23.827  37.018  13.464  1.00770.00      POPC H
ATOM   4924  H5Y POPCP  37     -23.839  38.723  13.665  1.00770.00      POPC H
ATOM   4925  C36 POPCP  37     -24.350  38.272  11.628  1.00770.00      POPC C
ATOM   4926  H6X POPCP  37     -24.731  37.434  11.007  1.00770.00      POPC H
ATOM   4927  H6Y POPCP  37     -25.041  39.126  11.462  1.00770.00      POPC H
ATOM   4928  C37 POPCP  37     -22.865  38.557  11.257  1.00770.00      POPC C
ATOM   4929  H7X POPCP  37     -22.410  39.432  11.767  1.00770.00      POPC H
ATOM   4930  H7Y POPCP  37     -22.259  37.675  11.556  1.00770.00      POPC H
ATOM   4931  C38 POPCP  37     -22.678  38.874   9.785  1.00770.00      POPC C
ATOM   4932  H8X POPCP  37     -22.827  37.989   9.130  1.00770.00      POPC H
ATOM   4933  H8Y POPCP  37     -23.448  39.626   9.514  1.00770.00      POPC H
ATOM   4934  C39 POPCP  37     -21.273  39.455   9.557  1.00770.00      POPC C
ATOM   4935  H9X POPCP  37     -21.128  40.337  10.217  1.00770.00      POPC H
ATOM   4936  H9Y POPCP  37     -20.447  38.814   9.931  1.00770.00      POPC H
ATOM   4937 0C31 POPCP  37     -21.125  40.091   8.141  1.00770.00      POPC C
ATOM   4938  H10 POPCP  37     -22.045  40.685   7.954  1.00770.00      POPC H
ATOM   4939  H10 POPCP  37     -20.285  40.818   8.129  1.00770.00      POPC H
ATOM   4940 1C31 POPCP  37     -20.889  39.112   7.013  1.00770.00      POPC C
ATOM   4941  H11 POPCP  37     -20.675  39.650   6.065  1.00770.00      POPC H
ATOM   4942  H11 POPCP  37     -21.747  38.425   6.851  1.00770.00      POPC H
ATOM   4943 2C31 POPCP  37     -19.729  38.018   7.182  1.00770.00      POPC C
ATOM   4944  H12 POPCP  37     -19.762  37.385   8.094  1.00770.00      POPC H
ATOM   4945  H12 POPCP  37     -18.812  38.637   7.287  1.00770.00      POPC H
ATOM   4946 3C31 POPCP  37     -19.580  37.134   5.961  1.00770.00      POPC C
ATOM   4947  H13 POPCP  37     -19.316  36.084   6.211  1.00770.00      POPC H
ATOM   4948  H13 POPCP  37     -20.564  36.978   5.470  1.00770.00      POPC H
ATOM   4949 4C31 POPCP  37     -18.624  37.675   4.898  1.00770.00      POPC C
ATOM   4950  H14 POPCP  37     -17.608  37.675   5.348  1.00770.00      POPC H
ATOM   4951  H14 POPCP  37     -18.849  38.717   4.583  1.00770.00      POPC H
ATOM   4952 5C31 POPCP  37     -18.597  36.860   3.564  1.00770.00      POPC C
ATOM   4953  H15 POPCP  37     -18.330  35.809   3.806  1.00770.00      POPC H
ATOM   4954  H15 POPCP  37     -17.744  37.301   3.005  1.00770.00      POPC H
ATOM   4955 6C31 POPCP  37     -19.847  37.045   2.764  1.00770.00      POPC C
ATOM   4956  H16 POPCP  37     -19.740  36.591   1.755  1.00770.00      POPC H
ATOM   4957  H16 POPCP  37     -20.803  36.627   3.144  1.00770.00      POPC H
ATOM   4958  H16 POPCP  37     -20.141  38.089   2.523  1.00770.00      POPC H
ATOM   4959  N   POPCP  38     -35.147  39.097  21.052  1.00880.00      POPC N
ATOM   4960  C11 POPCP  38     -35.538  39.494  19.635  1.00880.00      POPC C
ATOM   4961  C12 POPCP  38     -34.946  40.320  21.842  1.00880.00      POPC C
ATOM   4962  C13 POPCP  38     -36.214  38.351  21.699  1.00880.00      POPC C
ATOM   4963  C14 POPCP  38     -33.919  38.325  21.117  1.00880.00      POPC C
ATOM   4964 1H1  POPCP  38     -36.559  39.844  19.582  1.00880.00      POPC H
ATOM   4965 2H1  POPCP  38     -35.503  38.607  19.019  1.00880.00      POPC H
ATOM   4966 1H2  POPCP  38     -35.835  40.932  21.814  1.00880.00      POPC H
ATOM   4967 2H2  POPCP  38     -34.036  40.734  21.433  1.00880.00      POPC H
ATOM   4968 3H2  POPCP  38     -34.715  40.044  22.860  1.00880.00      POPC H
ATOM   4969 1H3  POPCP  38     -37.022  39.051  21.849  1.00880.00      POPC H
ATOM   4970 2H3  POPCP  38     -36.504  37.417  21.241  1.00880.00      POPC H
ATOM   4971 3H3  POPCP  38     -35.841  38.039  22.664  1.00880.00      POPC H
ATOM   4972 1H4  POPCP  38     -33.988  37.553  20.366  1.00880.00      POPC H
ATOM   4973 2H4  POPCP  38     -33.112  38.995  20.861  1.00880.00      POPC H
ATOM   4974 3H4  POPCP  38     -33.710  37.711  21.980  1.00880.00      POPC H
ATOM   4975  C15 POPCP  38     -34.670  40.432  18.764  1.00880.00      POPC C
ATOM   4976 1H5  POPCP  38     -34.762  41.482  19.115  1.00880.00      POPC H
ATOM   4977 2H5  POPCP  38     -35.094  40.404  17.738  1.00880.00      POPC H
ATOM   4978  P1  POPCP  38     -32.121  40.849  19.331  1.00880.00      POPC P
ATOM   4979  O3  POPCP  38     -31.467  39.933  20.303  1.00880.00      POPC O
ATOM   4980  O4  POPCP  38     -32.639  42.137  19.820  1.00880.00      POPC O
ATOM   4981  O1  POPCP  38     -33.260  40.014  18.698  1.00880.00      POPC O
ATOM   4982  O2  POPCP  38     -31.110  41.056  18.148  1.00880.00      POPC O
ATOM   4983  C1  POPCP  38     -31.430  40.986  16.786  1.00880.00      POPC C
ATOM   4984  HA  POPCP  38     -30.832  40.138  16.389  1.00880.00      POPC H
ATOM   4985  HB  POPCP  38     -32.474  40.649  16.613  1.00880.00      POPC H
ATOM   4986  C2  POPCP  38     -31.025  42.267  15.951  1.00880.00      POPC C
ATOM   4987  HS  POPCP  38     -31.502  43.095  16.516  1.00880.00      POPC H
ATOM   4988  O21 POPCP  38     -31.574  42.099  14.659  1.00880.00      POPC O
ATOM   4989  C21 POPCP  38     -32.588  42.911  14.313  1.00880.00      POPC C
ATOM   4990  O22 POPCP  38     -33.077  43.775  15.028  1.00880.00      POPC O
ATOM   4991  C22 POPCP  38     -33.017  42.598  12.878  1.00880.00      POPC C
ATOM   4992  H2R POPCP  38     -33.655  41.696  12.996  1.00880.00      POPC H
ATOM   4993  H2S POPCP  38     -33.751  43.368  12.558  1.00880.00      POPC H
ATOM   4994  C3  POPCP  38     -29.377  42.428  15.920  1.00880.00      POPC C
ATOM   4995  HX  POPCP  38     -28.949  41.558  15.378  1.00880.00      POPC H
ATOM   4996  HY  POPCP  38     -29.034  42.261  16.964  1.00880.00      POPC H
ATOM   4997  O31 POPCP  38     -28.944  43.678  15.373  1.00880.00      POPC O
ATOM   4998  C31 POPCP  38     -28.128  43.629  14.397  1.00880.00      POPC C
ATOM   4999  O32 POPCP  38     -27.736  42.631  13.796  1.00880.00      POPC O
ATOM   5000  C32 POPCP  38     -27.706  45.123  14.134  1.00880.00      POPC C
ATOM   5001  H2X POPCP  38     -28.292  45.888  14.687  1.00880.00      POPC H
ATOM   5002  H2Y POPCP  38     -26.635  45.187  14.422  1.00880.00      POPC H
ATOM   5003  C23 POPCP  38     -31.959  42.514  11.773  1.00880.00      POPC C
ATOM   5004  H3R POPCP  38     -32.465  42.019  10.916  1.00880.00      POPC H
ATOM   5005  H3S POPCP  38     -31.126  41.818  12.008  1.00880.00      POPC H
ATOM   5006  C24 POPCP  38     -31.273  43.847  11.466  1.00880.00      POPC C
ATOM   5007  H4R POPCP  38     -32.096  44.575  11.300  1.00880.00      POPC H
ATOM   5008  H4S POPCP  38     -30.847  44.254  12.408  1.00880.00      POPC H
ATOM   5009  C25 POPCP  38     -30.240  43.858  10.312  1.00880.00      POPC C
ATOM   5010  H5R POPCP  38     -29.451  43.107  10.536  1.00880.00      POPC H
ATOM   5011  H5S POPCP  38     -29.722  44.836  10.218  1.00880.00      POPC H
ATOM   5012  C26 POPCP  38     -30.876  43.485   8.975  1.00880.00      POPC C
ATOM   5013  H6R POPCP  38     -31.354  42.494   9.131  1.00880.00      POPC H
ATOM   5014  H6S POPCP  38     -31.656  44.245   8.758  1.00880.00      POPC H
ATOM   5015  C27 POPCP  38     -29.796  43.359   7.875  1.00880.00      POPC C
ATOM   5016  H7R POPCP  38     -28.810  43.051   8.284  1.00880.00      POPC H
ATOM   5017  H7S POPCP  38     -29.610  44.401   7.538  1.00880.00      POPC H
ATOM   5018  C28 POPCP  38     -30.212  42.334   6.784  1.00880.00      POPC C
ATOM   5019  H8R POPCP  38     -30.400  41.334   7.229  1.00880.00      POPC H
ATOM   5020  H8S POPCP  38     -31.115  42.745   6.284  1.00880.00      POPC H
ATOM   5021  C29 POPCP  38     -29.065  42.174   5.797  1.00880.00      POPC C
ATOM   5022  H91 POPCP  38     -28.134  41.654   6.066  1.00880.00      POPC H
ATOM   5023 0C21 POPCP  38     -29.027  42.827   4.582  1.00880.00      POPC C
ATOM   5024 1H10 POPCP  38     -29.863  43.490   4.313  1.00880.00      POPC H
ATOM   5025 1C21 POPCP  38     -27.768  42.753   3.736  1.00880.00      POPC C
ATOM   5026  H11 POPCP  38     -27.336  43.771   3.631  1.00880.00      POPC H
ATOM   5027  H11 POPCP  38     -26.873  42.235   4.142  1.00880.00      POPC H
ATOM   5028 2C21 POPCP  38     -28.239  42.275   2.322  1.00880.00      POPC C
ATOM   5029  H12 POPCP  38     -29.216  42.689   1.995  1.00880.00      POPC H
ATOM   5030  H12 POPCP  38     -27.469  42.570   1.577  1.00880.00      POPC H
ATOM   5031 3C21 POPCP  38     -28.322  40.763   2.310  1.00880.00      POPC C
ATOM   5032  H13 POPCP  38     -28.813  40.334   3.210  1.00880.00      POPC H
ATOM   5033  H13 POPCP  38     -27.264  40.475   2.493  1.00880.00      POPC H
ATOM   5034 4C21 POPCP  38     -28.855  40.108   1.030  1.00880.00      POPC C
ATOM   5035  H14 POPCP  38     -28.592  40.786   0.191  1.00880.00      POPC H
ATOM   5036  H14 POPCP  38     -28.284  39.157   0.959  1.00880.00      POPC H
ATOM   5037 5C21 POPCP  38     -30.441  40.102   0.954  1.00880.00      POPC C
ATOM   5038  H15 POPCP  38     -30.736  39.607   1.904  1.00880.00      POPC H
ATOM   5039  H15 POPCP  38     -30.781  41.157   1.037  1.00880.00      POPC H
ATOM   5040 6C21 POPCP  38     -31.035  39.514  -0.368  1.00880.00      POPC C
ATOM   5041  H16 POPCP  38     -30.968  40.153  -1.274  1.00880.00      POPC H
ATOM   5042  H16 POPCP  38     -30.446  38.599  -0.595  1.00880.00      POPC H
ATOM   5043 7C21 POPCP  38     -32.469  39.070  -0.063  1.00880.00      POPC C
ATOM   5044  H17 POPCP  38     -32.382  38.384   0.807  1.00880.00      POPC H
ATOM   5045  H17 POPCP  38     -33.138  39.877   0.306  1.00880.00      POPC H
ATOM   5046 8C21 POPCP  38     -33.296  38.438  -1.210  1.00880.00      POPC C
ATOM   5047  H18 POPCP  38     -32.667  37.768  -1.834  1.00880.00      POPC H
ATOM   5048  H18 POPCP  38     -34.240  37.949  -0.888  1.00880.00      POPC H
ATOM   5049  H18 POPCP  38     -33.685  39.222  -1.894  1.00880.00      POPC H
ATOM   5050  C33 POPCP  38     -28.004  45.463  12.637  1.00880.00      POPC C
ATOM   5051  H3X POPCP  38     -29.114  45.506  12.676  1.00880.00      POPC H
ATOM   5052  H3Y POPCP  38     -27.602  44.576  12.103  1.00880.00      POPC H
ATOM   5053  C34 POPCP  38     -27.293  46.731  12.133  1.00880.00      POPC C
ATOM   5054  H4X POPCP  38     -27.640  47.515  12.840  1.00880.00      POPC H
ATOM   5055  H4Y POPCP  38     -27.642  46.898  11.092  1.00880.00      POPC H
ATOM   5056  C35 POPCP  38     -25.769  46.692  12.147  1.00880.00      POPC C
ATOM   5057  H5X POPCP  38     -25.429  45.712  11.749  1.00880.00      POPC H
ATOM   5058  H5Y POPCP  38     -25.476  46.817  13.211  1.00880.00      POPC H
ATOM   5059  C36 POPCP  38     -25.134  47.847  11.325  1.00880.00      POPC C
ATOM   5060  H6X POPCP  38     -25.616  48.800  11.630  1.00880.00      POPC H
ATOM   5061  H6Y POPCP  38     -24.048  47.873  11.561  1.00880.00      POPC H
ATOM   5062  C37 POPCP  38     -25.168  47.593   9.867  1.00880.00      POPC C
ATOM   5063  H7X POPCP  38     -24.398  46.848   9.574  1.00880.00      POPC H
[truncated: 3,178,124 more chars]
