# Supplementary material for: Structural mechanism of CB1R binding to peripheral and biased inverse agonists
Source: Nat Commun. 2024 Dec 18;15:10694. doi: 10.1038/s41467-024-54206-0 (PMC11655885; doi:10.1038/s41467-024-54206-0)
Supplement: Supplementary file 3 — Supplementary Data 1 [file 41467_2024_54206_MOESM3_ESM.gz › NatComm_MD_package/Taranabant/water-box_93x93x93.crd]

* MODEL WATER BOX EQUILIBRATED AMBIENT CONDITIONS                                                                                                                      
*                                                                                                                                      
80928
    1    1 TIP3 OH2  -23.30227 -23.38429 -23.43524 WAT  1      0.00000
    2    1 TIP3 H1   -23.17322 -23.46692 -22.49039 WAT  1      0.00000
    3    1 TIP3 H2   -23.29616 -22.44083 -23.59669 WAT  1      0.00000
    4    2 TIP3 OH2  -15.29264 -18.13978 -33.15547 WAT  2      0.00000
    5    2 TIP3 H1   -16.22751 -17.95674 -33.24903 WAT  2      0.00000
    6    2 TIP3 H2   -15.10573 -17.96831 -32.23249 WAT  2      0.00000
    7    3 TIP3 OH2  -25.73821 -39.77965 -13.05789 WAT  3      0.00000
    8    3 TIP3 H1   -26.16755 -38.92645 -13.12073 WAT  3      0.00000
    9    3 TIP3 H2   -25.17604 -39.82297 -13.83140 WAT  3      0.00000
   10    4 TIP3 OH2  -12.96840 -20.13598 -11.58391 WAT  4      0.00000
   11    4 TIP3 H1   -13.58057 -20.03143 -12.31230 WAT  4      0.00000
   12    4 TIP3 H2   -13.24635 -19.48331 -10.94126 WAT  4      0.00000
   13    5 TIP3 OH2  -28.67323 -27.64278  -1.15520 WAT  5      0.00000
   14    5 TIP3 H1   -28.38931 -28.48424  -0.79802 WAT  5      0.00000
   15    5 TIP3 H2   -29.59544 -27.57586  -0.90764 WAT  5      0.00000
   16    6 TIP3 OH2  -40.67229 -19.80763 -39.10679 WAT  6      0.00000
   17    6 TIP3 H1   -41.00723 -20.57054 -39.57797 WAT  6      0.00000
   18    6 TIP3 H2   -39.76298 -19.72778 -39.39493 WAT  6      0.00000
   19    7 TIP3 OH2  -34.58789 -15.59130 -26.77813 WAT  7      0.00000
   20    7 TIP3 H1   -34.30156 -15.74606 -25.87796 WAT  7      0.00000
   21    7 TIP3 H2   -35.49510 -15.29775 -26.69427 WAT  7      0.00000
   22    8 TIP3 OH2  -14.32490 -32.19928 -10.16963 WAT  8      0.00000
   23    8 TIP3 H1   -14.37356 -32.14126  -9.21543 WAT  8      0.00000
   24    8 TIP3 H2   -13.59589 -31.62661 -10.40800 WAT  8      0.00000
   25    9 TIP3 OH2   -0.70160 -23.43295 -43.02507 WAT  9      0.00000
   26    9 TIP3 H1    -0.26025 -22.72092 -43.48817 WAT  9      0.00000
   27    9 TIP3 H2    -1.42801 -23.00843 -42.56862 WAT  9      0.00000
   28   10 TIP3 OH2  -18.55229  -8.98291  -1.47691 WAT  10     0.00000
   29   10 TIP3 H1   -18.57463  -9.75061  -0.90562 WAT  10     0.00000
   30   10 TIP3 H2   -17.89712  -9.19702  -2.14110 WAT  10     0.00000
   31   11 TIP3 OH2  -40.24692  -5.76089 -23.80661 WAT  11     0.00000
   32   11 TIP3 H1   -41.07458  -5.41209 -24.13761 WAT  11     0.00000
   33   11 TIP3 H2   -40.02277  -6.46499 -24.41507 WAT  11     0.00000
   34   12 TIP3 OH2  -29.10940 -28.64461  -9.71095 WAT  12     0.00000
   35   12 TIP3 H1   -28.25727 -28.74438 -10.13539 WAT  12     0.00000
   36   12 TIP3 H2   -29.71280 -28.44772 -10.42745 WAT  12     0.00000
   37   13 TIP3 OH2  -46.45793 -33.25424 -27.86256 WAT  13     0.00000
   38   13 TIP3 H1   -45.50218 -33.26364 -27.81068 WAT  13     0.00000
   39   13 TIP3 H2   -46.65239 -32.68107 -28.60411 WAT  13     0.00000
   40   14 TIP3 OH2  -34.40770 -28.76336 -24.59686 WAT  14     0.00000
   41   14 TIP3 H1   -34.85049 -29.08185 -25.38346 WAT  14     0.00000
   42   14 TIP3 H2   -35.06359 -28.84129 -23.90406 WAT  14     0.00000
   43   15 TIP3 OH2  -13.84503 -20.32170 -26.43560 WAT  15     0.00000
   44   15 TIP3 H1   -13.98029 -19.71383 -27.16253 WAT  15     0.00000
   45   15 TIP3 H2   -13.30386 -21.01994 -26.80416 WAT  15     0.00000
   46   16 TIP3 OH2   -4.20629 -43.65374  -3.39447 WAT  16     0.00000
   47   16 TIP3 H1    -3.98081 -44.50614  -3.76703 WAT  16     0.00000
   48   16 TIP3 H2    -3.36742 -43.20151  -3.30488 WAT  16     0.00000
   49   17 TIP3 OH2   -1.10921 -15.37299 -15.67388 WAT  17     0.00000
   50   17 TIP3 H1    -1.45515 -15.27375 -16.56084 WAT  17     0.00000
   51   17 TIP3 H2    -0.59027 -14.58186 -15.52877 WAT  17     0.00000
   52   18 TIP3 OH2   -6.69348 -25.84816 -29.83181 WAT  18     0.00000
   53   18 TIP3 H1    -6.54867 -25.53216 -30.72366 WAT  18     0.00000
   54   18 TIP3 H2    -6.66624 -25.05932 -29.29031 WAT  18     0.00000
   55   19 TIP3 OH2  -17.53222 -15.93003 -38.85266 WAT  19     0.00000
   56   19 TIP3 H1   -18.10986 -16.66263 -39.06681 WAT  19     0.00000
   57   19 TIP3 H2   -18.11920 -15.17885 -38.76647 WAT  19     0.00000
   58   20 TIP3 OH2  -23.30678 -23.67095  -1.67038 WAT  20     0.00000
   59   20 TIP3 H1   -23.18011 -24.58762  -1.91515 WAT  20     0.00000
   60   20 TIP3 H2   -24.11483 -23.66903  -1.15726 WAT  20     0.00000
   61   21 TIP3 OH2   -7.51430 -14.20628 -25.74638 WAT  21     0.00000
   62   21 TIP3 H1    -8.19413 -14.23269 -26.41971 WAT  21     0.00000
   63   21 TIP3 H2    -7.89117 -14.68184 -25.00607 WAT  21     0.00000
   64   22 TIP3 OH2   -3.94425 -46.67294 -12.77404 WAT  22     0.00000
   65   22 TIP3 H1    -4.01047 -47.23286 -12.00052 WAT  22     0.00000
   66   22 TIP3 H2    -4.35504 -45.84961 -12.51020 WAT  22     0.00000
   67   23 TIP3 OH2  -33.25626 -32.50119 -19.50676 WAT  23     0.00000
   68   23 TIP3 H1   -34.16417 -32.63550 -19.77862 WAT  23     0.00000
   69   23 TIP3 H2   -32.76615 -33.18751 -19.95952 WAT  23     0.00000
   70   24 TIP3 OH2  -42.73219  -9.14609 -29.03537 WAT  24     0.00000
   71   24 TIP3 H1   -42.03687  -9.55701 -29.54910 WAT  24     0.00000
   72   24 TIP3 H2   -43.21825  -9.87987 -28.65915 WAT  24     0.00000
   73   25 TIP3 OH2  -35.92824 -28.72587 -16.19917 WAT  25     0.00000
   74   25 TIP3 H1   -35.58773 -27.84433 -16.35143 WAT  25     0.00000
   75   25 TIP3 H2   -35.14967 -29.26002 -16.04188 WAT  25     0.00000
   76   26 TIP3 OH2  -11.73755 -33.94996  -9.03470 WAT  26     0.00000
   77   26 TIP3 H1   -11.37337 -34.83206  -8.96034 WAT  26     0.00000
   78   26 TIP3 H2   -11.82698 -33.80589  -9.97676 WAT  26     0.00000
   79   27 TIP3 OH2  -39.91852 -33.63647 -33.91096 WAT  27     0.00000
   80   27 TIP3 H1   -39.20654 -33.02427 -33.72514 WAT  27     0.00000
   81   27 TIP3 H2   -40.52314 -33.53150 -33.17634 WAT  27     0.00000
   82   28 TIP3 OH2  -43.64445 -13.07948 -43.55796 WAT  28     0.00000
   83   28 TIP3 H1   -44.19602 -13.64060 -43.01286 WAT  28     0.00000
   84   28 TIP3 H2   -43.84217 -13.34751 -44.45535 WAT  28     0.00000
   85   29 TIP3 OH2   -5.28273 -21.25716  -9.38770 WAT  29     0.00000
   86   29 TIP3 H1    -4.98924 -22.09693  -9.74110 WAT  29     0.00000
   87   29 TIP3 H2    -6.20885 -21.20762  -9.62453 WAT  29     0.00000
   88   30 TIP3 OH2  -13.57041 -16.78475 -31.21067 WAT  30     0.00000
   89   30 TIP3 H1   -13.28260 -16.85489 -30.30046 WAT  30     0.00000
   90   30 TIP3 H2   -14.18710 -16.05268 -31.21163 WAT  30     0.00000
   91   31 TIP3 OH2  -12.02995 -26.77975  -2.78726 WAT  31     0.00000
   92   31 TIP3 H1   -12.57900 -26.16380  -2.30209 WAT  31     0.00000
   93   31 TIP3 H2   -11.43961 -26.22491  -3.29705 WAT  31     0.00000
   94   32 TIP3 OH2   -7.90642 -11.41201  -9.07341 WAT  32     0.00000
   95   32 TIP3 H1    -8.08019 -12.21158  -9.57013 WAT  32     0.00000
   96   32 TIP3 H2    -8.17730 -11.62118  -8.17948 WAT  32     0.00000
   97   33 TIP3 OH2  -21.24805 -18.64048 -27.38738 WAT  33     0.00000
   98   33 TIP3 H1   -21.71922 -19.21009 -26.77930 WAT  33     0.00000
   99   33 TIP3 H2   -21.62130 -17.77141 -27.24028 WAT  33     0.00000
  100   34 TIP3 OH2  -40.67365 -24.69295 -16.97176 WAT  34     0.00000
  101   34 TIP3 H1   -40.32453 -25.41772 -16.45305 WAT  34     0.00000
  102   34 TIP3 H2   -40.69933 -25.02945 -17.86749 WAT  34     0.00000
  103   35 TIP3 OH2  -11.54950 -37.00995 -42.71263 WAT  35     0.00000
  104   35 TIP3 H1   -10.76921 -37.25431 -43.21030 WAT  35     0.00000
  105   35 TIP3 H2   -11.92279 -36.27401 -43.19769 WAT  35     0.00000
  106   36 TIP3 OH2  -13.12719 -11.52870 -45.46555 WAT  36     0.00000
  107   36 TIP3 H1   -12.91388 -11.96674 -46.28948 WAT  36     0.00000
  108   36 TIP3 H2   -14.08396 -11.52314 -45.43741 WAT  36     0.00000
  109   37 TIP3 OH2  -43.12437 -34.82254  -9.98870 WAT  37     0.00000
  110   37 TIP3 H1   -43.49330 -35.45573 -10.60449 WAT  37     0.00000
  111   37 TIP3 H2   -43.75488 -34.79218  -9.26913 WAT  37     0.00000
  112   38 TIP3 OH2  -23.27435  -9.52862 -11.85694 WAT  38     0.00000
  113   38 TIP3 H1   -23.99971  -9.98087 -11.42619 WAT  38     0.00000
  114   38 TIP3 H2   -22.69425 -10.23101 -12.15083 WAT  38     0.00000
  115   39 TIP3 OH2  -12.06595 -25.51549 -24.28378 WAT  39     0.00000
  116   39 TIP3 H1   -12.72939 -24.82556 -24.27546 WAT  39     0.00000
  117   39 TIP3 H2   -12.23260 -25.99894 -25.09294 WAT  39     0.00000
  118   40 TIP3 OH2  -12.79529 -45.34540 -22.96128 WAT  40     0.00000
  119   40 TIP3 H1   -12.74135 -44.52876 -23.45768 WAT  40     0.00000
  120   40 TIP3 H2   -12.70145 -46.03339 -23.62014 WAT  40     0.00000
  121   41 TIP3 OH2   -6.57604 -42.67252 -25.58414 WAT  41     0.00000
  122   41 TIP3 H1    -7.30488 -43.18573 -25.93292 WAT  41     0.00000
  123   41 TIP3 H2    -6.22899 -42.20250 -26.34235 WAT  41     0.00000
  124   42 TIP3 OH2   -5.69226 -18.03336 -30.35683 WAT  42     0.00000
  125   42 TIP3 H1    -5.00527 -18.68941 -30.23904 WAT  42     0.00000
  126   42 TIP3 H2    -6.33697 -18.45971 -30.92147 WAT  42     0.00000
  127   43 TIP3 OH2  -11.49966 -35.83789  -2.05313 WAT  43     0.00000
  128   43 TIP3 H1   -12.42892 -35.97343  -2.23848 WAT  43     0.00000
  129   43 TIP3 H2   -11.08571 -36.67053  -2.28025 WAT  43     0.00000
  130   44 TIP3 OH2  -22.37736 -20.55194 -19.78364 WAT  44     0.00000
  131   44 TIP3 H1   -22.89573 -19.79517 -19.51009 WAT  44     0.00000
  132   44 TIP3 H2   -22.51586 -21.20001 -19.09295 WAT  44     0.00000
  133   45 TIP3 OH2  -19.51732 -23.39077  -7.05655 WAT  45     0.00000
  134   45 TIP3 H1   -20.16993 -23.94904  -6.63385 WAT  45     0.00000
  135   45 TIP3 H2   -19.06741 -22.95651  -6.33181 WAT  45     0.00000
  136   46 TIP3 OH2  -19.62427 -23.98903 -20.47395 WAT  46     0.00000
  137   46 TIP3 H1   -18.86740 -23.40495 -20.42658 WAT  46     0.00000
  138   46 TIP3 H2   -19.70701 -24.34679 -19.58998 WAT  46     0.00000
  139   47 TIP3 OH2  -16.28717  -5.14000 -45.52325 WAT  47     0.00000
  140   47 TIP3 H1   -15.56854  -4.51064 -45.58424 WAT  47     0.00000
  141   47 TIP3 H2   -16.97480  -4.67376 -45.04784 WAT  47     0.00000
  142   48 TIP3 OH2  -17.87869 -35.99840 -17.16814 WAT  48     0.00000
  143   48 TIP3 H1   -18.82124 -36.10681 -17.29497 WAT  48     0.00000
  144   48 TIP3 H2   -17.48352 -36.42704 -17.92730 WAT  48     0.00000
  145   49 TIP3 OH2   -8.87880 -41.41756  -6.60429 WAT  49     0.00000
  146   49 TIP3 H1    -8.07172 -41.36785  -6.09206 WAT  49     0.00000
  147   49 TIP3 H2    -9.57515 -41.23581  -5.97318 WAT  49     0.00000
  148   50 TIP3 OH2  -19.54555 -10.48682 -31.84488 WAT  50     0.00000
  149   50 TIP3 H1   -20.46219 -10.27339 -32.01940 WAT  50     0.00000
  150   50 TIP3 H2   -19.48931 -10.54150 -30.89090 WAT  50     0.00000
  151   51 TIP3 OH2   -4.78201 -29.99372 -15.75428 WAT  51     0.00000
  152   51 TIP3 H1    -5.52102 -29.41575 -15.56438 WAT  51     0.00000
  153   51 TIP3 H2    -4.08513 -29.69149 -15.17182 WAT  51     0.00000
  154   52 TIP3 OH2   -4.72354 -20.49355 -38.25075 WAT  52     0.00000
  155   52 TIP3 H1    -4.26180 -19.90659 -37.65199 WAT  52     0.00000
  156   52 TIP3 H2    -4.53349 -20.14563 -39.12200 WAT  52     0.00000
  157   53 TIP3 OH2  -10.40059 -23.02355 -25.18928 WAT  53     0.00000
  158   53 TIP3 H1   -10.40424 -23.93989 -25.46596 WAT  53     0.00000
  159   53 TIP3 H2   -11.05918 -22.97955 -24.49606 WAT  53     0.00000
  160   54 TIP3 OH2  -17.19369 -31.93664 -43.60503 WAT  54     0.00000
  161   54 TIP3 H1   -17.34409 -32.38726 -42.77403 WAT  54     0.00000
  162   54 TIP3 H2   -17.28067 -32.62120 -44.26840 WAT  54     0.00000
  163   55 TIP3 OH2  -16.93907 -11.85886 -11.48123 WAT  55     0.00000
  164   55 TIP3 H1   -16.36254 -11.67069 -10.74066 WAT  55     0.00000
  165   55 TIP3 H2   -16.57831 -11.34404 -12.20307 WAT  55     0.00000
  166   56 TIP3 OH2  -25.42966 -24.07551 -37.17634 WAT  56     0.00000
  167   56 TIP3 H1   -25.77249 -24.34969 -36.32574 WAT  56     0.00000
  168   56 TIP3 H2   -26.19025 -24.08914 -37.75734 WAT  56     0.00000
  169   57 TIP3 OH2  -40.02030 -13.86282 -13.84808 WAT  57     0.00000
  170   57 TIP3 H1   -40.60179 -13.53603 -13.16155 WAT  57     0.00000
  171   57 TIP3 H2   -39.70807 -13.07503 -14.29320 WAT  57     0.00000
  172   58 TIP3 OH2  -20.25991 -36.06301  -7.91912 WAT  58     0.00000
  173   58 TIP3 H1   -20.96092 -36.70338  -8.04050 WAT  58     0.00000
  174   58 TIP3 H2   -20.45549 -35.37053  -8.55036 WAT  58     0.00000
  175   59 TIP3 OH2  -11.26831  -1.06791 -13.46305 WAT  59     0.00000
  176   59 TIP3 H1   -10.62022  -1.06523 -14.16747 WAT  59     0.00000
  177   59 TIP3 H2   -11.56833  -0.16051 -13.40954 WAT  59     0.00000
  178   60 TIP3 OH2   -1.32834 -36.76396 -19.80320 WAT  60     0.00000
  179   60 TIP3 H1    -2.06056 -36.31723 -19.37831 WAT  60     0.00000
  180   60 TIP3 H2    -1.61646 -36.89062 -20.70718 WAT  60     0.00000
  181   61 TIP3 OH2  -23.28576 -18.06342 -45.66325 WAT  61     0.00000
  182   61 TIP3 H1   -22.90764 -18.87984 -45.33657 WAT  61     0.00000
  183   61 TIP3 H2   -23.07156 -18.05615 -46.59615 WAT  61     0.00000
  184   62 TIP3 OH2  -24.31979 -25.75402 -21.56852 WAT  62     0.00000
  185   62 TIP3 H1   -25.00820 -25.32846 -22.07961 WAT  62     0.00000
  186   62 TIP3 H2   -23.70439 -25.05049 -21.36218 WAT  62     0.00000
  187   63 TIP3 OH2   -2.26324 -27.79511  -6.49093 WAT  63     0.00000
  188   63 TIP3 H1    -2.84701 -27.12052  -6.14398 WAT  63     0.00000
  189   63 TIP3 H2    -2.67543 -28.07132  -7.30950 WAT  63     0.00000
  190   64 TIP3 OH2  -45.11685 -23.96701 -19.87386 WAT  64     0.00000
  191   64 TIP3 H1   -44.19326 -23.95641 -19.62263 WAT  64     0.00000
  192   64 TIP3 H2   -45.39163 -23.05189 -19.81664 WAT  64     0.00000
  193   65 TIP3 OH2  -17.02838 -18.94791 -21.01011 WAT  65     0.00000
  194   65 TIP3 H1   -17.56915 -19.73709 -21.04153 WAT  65     0.00000
  195   65 TIP3 H2   -16.16077 -19.24023 -21.28947 WAT  65     0.00000
  196   66 TIP3 OH2  -24.19172 -33.15992 -14.69899 WAT  66     0.00000
  197   66 TIP3 H1   -23.94417 -33.26239 -15.61793 WAT  66     0.00000
  198   66 TIP3 H2   -24.86811 -32.48267 -14.70675 WAT  66     0.00000
  199   67 TIP3 OH2  -44.41076 -46.19540 -44.72888 WAT  67     0.00000
  200   67 TIP3 H1   -44.58173 -45.37059 -45.18352 WAT  67     0.00000
  201   67 TIP3 H2   -45.26006 -46.45185 -44.36949 WAT  67     0.00000
  202   68 TIP3 OH2  -12.34590 -15.23052 -16.74262 WAT  68     0.00000
  203   68 TIP3 H1   -13.16902 -15.31686 -16.26172 WAT  68     0.00000
  204   68 TIP3 H2   -12.25842 -16.05625 -17.21881 WAT  68     0.00000
  205   69 TIP3 OH2  -43.48927  -0.81101 -21.37121 WAT  69     0.00000
  206   69 TIP3 H1   -44.25109  -0.35636 -21.73062 WAT  69     0.00000
  207   69 TIP3 H2   -43.43732  -0.51164 -20.46351 WAT  69     0.00000
  208   70 TIP3 OH2  -23.14988  -6.87471  -7.58460 WAT  70     0.00000
  209   70 TIP3 H1   -23.61578  -6.99565  -6.75723 WAT  70     0.00000
  210   70 TIP3 H2   -22.71351  -7.71255  -7.73899 WAT  70     0.00000
  211   71 TIP3 OH2  -37.40602 -11.03018 -24.58195 WAT  71     0.00000
  212   71 TIP3 H1   -37.98734 -10.70196 -23.89596 WAT  71     0.00000
  213   71 TIP3 H2   -37.64062 -10.52227 -25.35862 WAT  71     0.00000
  214   72 TIP3 OH2  -16.33132 -15.91045 -28.87280 WAT  72     0.00000
  215   72 TIP3 H1   -16.44297 -16.79616 -29.21820 WAT  72     0.00000
  216   72 TIP3 H2   -17.00744 -15.82815 -28.20024 WAT  72     0.00000
  217   73 TIP3 OH2  -11.29840 -30.39470  -1.47908 WAT  73     0.00000
  218   73 TIP3 H1   -11.72179 -30.36192  -0.62123 WAT  73     0.00000
  219   73 TIP3 H2   -10.81438 -31.22051  -1.47641 WAT  73     0.00000
  220   74 TIP3 OH2  -18.94250 -31.26445 -19.12543 WAT  74     0.00000
  221   74 TIP3 H1   -18.15446 -30.99446 -18.65391 WAT  74     0.00000
  222   74 TIP3 H2   -18.96617 -32.21638 -19.02797 WAT  74     0.00000
  223   75 TIP3 OH2   -6.24415 -23.74195 -19.69514 WAT  75     0.00000
  224   75 TIP3 H1    -5.93572 -23.48805 -20.56499 WAT  75     0.00000
  225   75 TIP3 H2    -5.58951 -24.36565 -19.38098 WAT  75     0.00000
  226   76 TIP3 OH2  -30.08738 -32.69725 -25.56888 WAT  76     0.00000
  227   76 TIP3 H1   -29.38866 -32.13729 -25.23054 WAT  76     0.00000
  228   76 TIP3 H2   -30.87724 -32.16029 -25.50533 WAT  76     0.00000
  229   77 TIP3 OH2  -30.33590 -42.44045 -39.23191 WAT  77     0.00000
  230   77 TIP3 H1   -30.19831 -43.09483 -39.91681 WAT  77     0.00000
  231   77 TIP3 H2   -30.17776 -42.91209 -38.41412 WAT  77     0.00000
  232   78 TIP3 OH2  -12.40308 -24.58884 -18.92079 WAT  78     0.00000
  233   78 TIP3 H1   -13.09815 -24.84771 -19.52586 WAT  78     0.00000
  234   78 TIP3 H2   -11.88428 -25.38368 -18.79706 WAT  78     0.00000
  235   79 TIP3 OH2  -20.52168 -33.77643 -16.93692 WAT  79     0.00000
  236   79 TIP3 H1   -20.60923 -34.26887 -17.75305 WAT  79     0.00000
  237   79 TIP3 H2   -20.13978 -34.40059 -16.31982 WAT  79     0.00000
  238   80 TIP3 OH2  -20.49309 -31.45644 -22.59483 WAT  80     0.00000
  239   80 TIP3 H1   -20.84839 -32.03365 -21.91893 WAT  80     0.00000
  240   80 TIP3 H2   -19.73575 -31.04134 -22.18208 WAT  80     0.00000
  241   81 TIP3 OH2  -41.40352 -43.03062 -21.47500 WAT  81     0.00000
  242   81 TIP3 H1   -42.09234 -42.36675 -21.50715 WAT  81     0.00000
  243   81 TIP3 H2   -40.59661 -42.53300 -21.34266 WAT  81     0.00000
  244   82 TIP3 OH2  -14.02361 -38.32284 -41.93081 WAT  82     0.00000
  245   82 TIP3 H1   -13.76155 -39.23845 -41.83477 WAT  82     0.00000
  246   82 TIP3 H2   -13.32026 -37.82672 -41.51201 WAT  82     0.00000
  247   83 TIP3 OH2  -13.55574  -9.31470 -23.37905 WAT  83     0.00000
  248   83 TIP3 H1   -13.39970  -9.56072 -22.46726 WAT  83     0.00000
  249   83 TIP3 H2   -14.06361  -8.50511 -23.32562 WAT  83     0.00000
  250   84 TIP3 OH2   -3.64539 -46.22559 -15.44933 WAT  84     0.00000
  251   84 TIP3 H1    -3.93767 -46.15000 -14.54098 WAT  84     0.00000
  252   84 TIP3 H2    -4.40599 -46.56864 -15.91841 WAT  84     0.00000
  253   85 TIP3 OH2  -27.72198  -3.61269 -19.43625 WAT  85     0.00000
  254   85 TIP3 H1   -28.08087  -3.50239 -20.31675 WAT  85     0.00000
  255   85 TIP3 H2   -28.48741  -3.59889 -18.86165 WAT  85     0.00000
  256   86 TIP3 OH2  -40.80115 -32.54192 -19.21645 WAT  86     0.00000
  257   86 TIP3 H1   -41.19281 -31.97495 -18.55209 WAT  86     0.00000
  258   86 TIP3 H2   -39.86316 -32.35781 -19.16637 WAT  86     0.00000
  259   87 TIP3 OH2  -32.47340 -35.26595 -41.81132 WAT  87     0.00000
  260   87 TIP3 H1   -33.07350 -34.53374 -41.66997 WAT  87     0.00000
  261   87 TIP3 H2   -33.02574 -35.96464 -42.16202 WAT  87     0.00000
  262   88 TIP3 OH2  -15.35731  -2.61566 -29.31681 WAT  88     0.00000
  263   88 TIP3 H1   -14.78972  -2.32489 -28.60300 WAT  88     0.00000
  264   88 TIP3 H2   -16.13387  -2.06035 -29.24733 WAT  88     0.00000
  265   89 TIP3 OH2  -32.13843 -18.30986 -36.69305 WAT  89     0.00000
  266   89 TIP3 H1   -31.36884 -17.76127 -36.84476 WAT  89     0.00000
  267   89 TIP3 H2   -31.99946 -19.07710 -37.24826 WAT  89     0.00000
  268   90 TIP3 OH2  -38.26101 -32.53245 -46.69514 WAT  90     0.00000
  269   90 TIP3 H1   -39.14318 -32.26904 -46.43318 WAT  90     0.00000
  270   90 TIP3 H2   -37.74541 -32.47794 -45.89052 WAT  90     0.00000
  271   91 TIP3 OH2  -42.66757 -28.04247 -19.09310 WAT  91     0.00000
  272   91 TIP3 H1   -43.41532 -27.58433 -18.70941 WAT  91     0.00000
  273   91 TIP3 H2   -41.93862 -27.42848 -19.00431 WAT  91     0.00000
  274   92 TIP3 OH2   -9.74143 -25.62457 -31.43461 WAT  92     0.00000
  275   92 TIP3 H1    -8.94057 -26.14755 -31.39776 WAT  92     0.00000
  276   92 TIP3 H2   -10.44314 -26.24631 -31.24153 WAT  92     0.00000
  277   93 TIP3 OH2  -24.36867  -6.38310  -5.11553 WAT  93     0.00000
  278   93 TIP3 H1   -25.28132  -6.34679  -5.40187 WAT  93     0.00000
  279   93 TIP3 H2   -24.26850  -5.62730  -4.53677 WAT  93     0.00000
  280   94 TIP3 OH2  -18.47016 -18.24323 -37.36294 WAT  94     0.00000
  281   94 TIP3 H1   -19.41461 -18.14375 -37.24316 WAT  94     0.00000
  282   94 TIP3 H2   -18.36439 -19.12837 -37.71161 WAT  94     0.00000
  283   95 TIP3 OH2  -34.26541 -34.97176 -17.31727 WAT  95     0.00000
  284   95 TIP3 H1   -35.18336 -34.70265 -17.28304 WAT  95     0.00000
  285   95 TIP3 H2   -34.22012 -35.57668 -18.05771 WAT  95     0.00000
  286   96 TIP3 OH2   -9.16963  -0.48262 -15.12167 WAT  96     0.00000
  287   96 TIP3 H1    -9.23315  -0.81497 -16.01707 WAT  96     0.00000
  288   96 TIP3 H2    -9.27978   0.46423 -15.20876 WAT  96     0.00000
  289   97 TIP3 OH2  -27.48953 -22.12416 -24.40458 WAT  97     0.00000
  290   97 TIP3 H1   -27.68036 -21.53515 -25.13457 WAT  97     0.00000
  291   97 TIP3 H2   -26.67554 -22.56102 -24.65517 WAT  97     0.00000
  292   98 TIP3 OH2  -33.55364 -30.59844 -15.58635 WAT  98     0.00000
  293   98 TIP3 H1   -32.97810 -30.50465 -14.82728 WAT  98     0.00000
  294   98 TIP3 H2   -34.21732 -31.22944 -15.30780 WAT  98     0.00000
  295   99 TIP3 OH2  -30.06049  -6.16110 -45.61154 WAT  99     0.00000
  296   99 TIP3 H1   -30.41758  -5.67039 -46.35176 WAT  99     0.00000
  297   99 TIP3 H2   -30.81704  -6.33497 -45.05150 WAT  99     0.00000
  298  100 TIP3 OH2  -29.91926 -15.08480 -24.68441 WAT  100    0.00000
  299  100 TIP3 H1   -29.86848 -15.83927 -25.27131 WAT  100    0.00000
  300  100 TIP3 H2   -30.41467 -15.40130 -23.92901 WAT  100    0.00000
  301  101 TIP3 OH2  -29.72186 -12.19077 -33.35955 WAT  101    0.00000
  302  101 TIP3 H1   -30.24219 -11.83485 -34.07983 WAT  101    0.00000
  303  101 TIP3 H2   -30.31012 -12.16869 -32.60476 WAT  101    0.00000
  304  102 TIP3 OH2  -15.57521 -22.31091 -28.52109 WAT  102    0.00000
  305  102 TIP3 H1   -14.71104 -22.31127 -28.93273 WAT  102    0.00000
  306  102 TIP3 H2   -15.95401 -21.46466 -28.75903 WAT  102    0.00000
  307  103 TIP3 OH2  -20.12789 -29.53613 -33.39984 WAT  103    0.00000
  308  103 TIP3 H1   -19.46629 -29.11716 -32.84940 WAT  103    0.00000
  309  103 TIP3 H2   -19.99148 -29.15832 -34.26868 WAT  103    0.00000
  310  104 TIP3 OH2  -33.21608 -41.13882  -9.04368 WAT  104    0.00000
  311  104 TIP3 H1   -32.31517 -41.42991  -9.18460 WAT  104    0.00000
  312  104 TIP3 H2   -33.37817 -41.30123  -8.11439 WAT  104    0.00000
  313  105 TIP3 OH2  -26.61086 -42.41814 -46.46109 WAT  105    0.00000
  314  105 TIP3 H1   -26.67129 -43.02733 -45.72524 WAT  105    0.00000
  315  105 TIP3 H2   -27.41767 -41.90516 -46.41484 WAT  105    0.00000
  316  106 TIP3 OH2  -18.43149 -42.00747  -0.55896 WAT  106    0.00000
  317  106 TIP3 H1   -19.38056 -41.89038  -0.60124 WAT  106    0.00000
  318  106 TIP3 H2   -18.30431 -42.70715   0.08175 WAT  106    0.00000
  319  107 TIP3 OH2  -34.74417 -35.74204  -4.80267 WAT  107    0.00000
  320  107 TIP3 H1   -34.73095 -35.47873  -5.72284 WAT  107    0.00000
  321  107 TIP3 H2   -35.54474 -35.35111  -4.45267 WAT  107    0.00000
  322  108 TIP3 OH2  -20.94210 -31.29336  -6.99592 WAT  108    0.00000
  323  108 TIP3 H1   -20.30119 -31.26599  -7.70636 WAT  108    0.00000
  324  108 TIP3 H2   -21.05660 -30.37796  -6.74062 WAT  108    0.00000
  325  109 TIP3 OH2   -7.10609 -21.00810  -4.81923 WAT  109    0.00000
  326  109 TIP3 H1    -7.06775 -20.40337  -5.56022 WAT  109    0.00000
  327  109 TIP3 H2    -7.78873 -20.64964  -4.25200 WAT  109    0.00000
  328  110 TIP3 OH2  -10.73274 -44.01737 -32.84249 WAT  110    0.00000
  329  110 TIP3 H1   -10.81423 -43.43556 -32.08679 WAT  110    0.00000
  330  110 TIP3 H2   -10.14586 -44.71352 -32.54722 WAT  110    0.00000
  331  111 TIP3 OH2  -30.05276 -43.97387  -0.86419 WAT  111    0.00000
  332  111 TIP3 H1   -30.77824 -43.35177  -0.91805 WAT  111    0.00000
  333  111 TIP3 H2   -29.26668 -43.42800  -0.88249 WAT  111    0.00000
  334  112 TIP3 OH2  -18.10252 -32.52229  -1.73451 WAT  112    0.00000
  335  112 TIP3 H1   -18.96044 -32.83732  -2.01904 WAT  112    0.00000
  336  112 TIP3 H2   -17.92292 -33.00886  -0.93000 WAT  112    0.00000
  337  113 TIP3 OH2  -25.37186 -45.62692 -18.07899 WAT  113    0.00000
  338  113 TIP3 H1   -24.44670 -45.38473 -18.11977 WAT  113    0.00000
  339  113 TIP3 H2   -25.84149 -44.80846 -18.23965 WAT  113    0.00000
  340  114 TIP3 OH2  -26.85521 -34.39920 -12.39059 WAT  114    0.00000
  341  114 TIP3 H1   -26.68825 -34.05377 -13.26754 WAT  114    0.00000
  342  114 TIP3 H2   -27.61674 -33.90910 -12.08059 WAT  114    0.00000
  343  115 TIP3 OH2   -1.13029 -24.87788 -11.16922 WAT  115    0.00000
  344  115 TIP3 H1    -1.25949 -23.94290 -11.00995 WAT  115    0.00000
  345  115 TIP3 H2    -0.72183 -25.20373 -10.36721 WAT  115    0.00000
  346  116 TIP3 OH2  -32.16637  -6.22658 -32.70767 WAT  116    0.00000
  347  116 TIP3 H1   -32.92699  -6.35686 -32.14134 WAT  116    0.00000
  348  116 TIP3 H2   -32.18162  -5.29312 -32.91901 WAT  116    0.00000
  349  117 TIP3 OH2  -25.23208 -18.77461 -34.71711 WAT  117    0.00000
  350  117 TIP3 H1   -24.56263 -18.82010 -34.03447 WAT  117    0.00000
  351  117 TIP3 H2   -25.97513 -19.25894 -34.35719 WAT  117    0.00000
  352  118 TIP3 OH2  -22.63525  -1.05333  -9.77850 WAT  118    0.00000
  353  118 TIP3 H1   -23.04830  -0.19743  -9.66420 WAT  118    0.00000
  354  118 TIP3 H2   -21.71681  -0.85421  -9.96032 WAT  118    0.00000
  355  119 TIP3 OH2  -25.18364 -27.03940 -19.17278 WAT  119    0.00000
  356  119 TIP3 H1   -24.60964 -26.78221 -19.89432 WAT  119    0.00000
  357  119 TIP3 H2   -26.06786 -26.96777 -19.53230 WAT  119    0.00000
  358  120 TIP3 OH2  -17.80031  -3.78411 -25.88472 WAT  120    0.00000
  359  120 TIP3 H1   -18.53490  -4.39752 -25.86643 WAT  120    0.00000
  360  120 TIP3 H2   -17.43786  -3.86997 -26.76648 WAT  120    0.00000
  361  121 TIP3 OH2   -1.98601 -33.43465  -2.40496 WAT  121    0.00000
  362  121 TIP3 H1    -1.15578 -33.80830  -2.70050 WAT  121    0.00000
  363  121 TIP3 H2    -2.37241 -34.11478  -1.85328 WAT  121    0.00000
  364  122 TIP3 OH2  -13.93713 -31.92786 -23.74905 WAT  122    0.00000
  365  122 TIP3 H1   -13.21377 -31.30742 -23.65938 WAT  122    0.00000
  366  122 TIP3 H2   -13.52317 -32.78901 -23.69168 WAT  122    0.00000
  367  123 TIP3 OH2   -6.40011  -9.79985 -24.83294 WAT  123    0.00000
  368  123 TIP3 H1    -6.44197 -10.16350 -25.71739 WAT  123    0.00000
  369  123 TIP3 H2    -6.65243 -10.52606 -24.26269 WAT  123    0.00000
  370  124 TIP3 OH2  -38.58311 -19.01895 -25.27730 WAT  124    0.00000
  371  124 TIP3 H1   -38.90422 -18.23253 -25.71850 WAT  124    0.00000
  372  124 TIP3 H2   -39.17352 -19.71454 -25.56679 WAT  124    0.00000
  373  125 TIP3 OH2  -14.64970 -33.57867 -31.63426 WAT  125    0.00000
  374  125 TIP3 H1   -13.95881 -33.14477 -32.13491 WAT  125    0.00000
  375  125 TIP3 H2   -14.19470 -34.25751 -31.13589 WAT  125    0.00000
  376  126 TIP3 OH2  -39.35815 -10.89906 -22.33629 WAT  126    0.00000
  377  126 TIP3 H1   -39.29297 -10.37270 -21.53946 WAT  126    0.00000
  378  126 TIP3 H2   -39.22256 -11.79940 -22.04092 WAT  126    0.00000
  379  127 TIP3 OH2  -21.65832 -37.76363 -16.14950 WAT  127    0.00000
  380  127 TIP3 H1   -21.60286 -37.70976 -17.10357 WAT  127    0.00000
  381  127 TIP3 H2   -21.27272 -38.61289 -15.93427 WAT  127    0.00000
  382  128 TIP3 OH2  -25.63474 -45.37335 -25.78237 WAT  128    0.00000
  383  128 TIP3 H1   -25.70509 -44.55097 -25.29762 WAT  128    0.00000
  384  128 TIP3 H2   -24.78422 -45.73052 -25.52687 WAT  128    0.00000
  385  129 TIP3 OH2   -0.26645 -22.01128 -12.68978 WAT  129    0.00000
  386  129 TIP3 H1     0.05809 -21.25761 -12.19695 WAT  129    0.00000
  387  129 TIP3 H2    -0.10080 -21.78841 -13.60581 WAT  129    0.00000
  388  130 TIP3 OH2  -36.33513 -39.59986 -10.50491 WAT  130    0.00000
  389  130 TIP3 H1   -36.81275 -39.03413  -9.89823 WAT  130    0.00000
  390  130 TIP3 H2   -36.62229 -39.31722 -11.37318 WAT  130    0.00000
  391  131 TIP3 OH2   -7.56178 -25.71184  -8.31616 WAT  131    0.00000
  392  131 TIP3 H1    -8.11161 -26.44198  -8.60047 WAT  131    0.00000
  393  131 TIP3 H2    -8.12478 -24.94192  -8.39666 WAT  131    0.00000
  394  132 TIP3 OH2  -42.39325  -7.43438 -13.58368 WAT  132    0.00000
  395  132 TIP3 H1   -42.79115  -8.12012 -13.04733 WAT  132    0.00000
  396  132 TIP3 H2   -43.07391  -6.76599 -13.66237 WAT  132    0.00000
  397  133 TIP3 OH2   -9.67274 -11.89161 -16.13749 WAT  133    0.00000
  398  133 TIP3 H1   -10.10482 -11.85047 -16.99063 WAT  133    0.00000
  399  133 TIP3 H2    -8.73759 -11.88932 -16.34174 WAT  133    0.00000
  400  134 TIP3 OH2  -45.80764 -14.58717 -31.54272 WAT  134    0.00000
  401  134 TIP3 H1   -46.72765 -14.79898 -31.70067 WAT  134    0.00000
  402  134 TIP3 H2   -45.80640 -13.64875 -31.35403 WAT  134    0.00000
  403  135 TIP3 OH2  -13.28976 -15.24936  -9.77244 WAT  135    0.00000
  404  135 TIP3 H1   -13.03429 -14.66101  -9.06194 WAT  135    0.00000
  405  135 TIP3 H2   -12.78211 -16.04613  -9.61849 WAT  135    0.00000
  406  136 TIP3 OH2  -17.90547 -29.44043  -6.17232 WAT  136    0.00000
  407  136 TIP3 H1   -17.26768 -29.09456  -6.79668 WAT  136    0.00000
  408  136 TIP3 H2   -17.58577 -30.31832  -5.96414 WAT  136    0.00000
  409  137 TIP3 OH2   -4.72076  -5.36999 -25.95516 WAT  137    0.00000
  410  137 TIP3 H1    -3.91964  -5.77355 -26.28920 WAT  137    0.00000
  411  137 TIP3 H2    -5.41992  -5.74603 -26.48996 WAT  137    0.00000
  412  138 TIP3 OH2  -12.17334 -29.59918 -15.33605 WAT  138    0.00000
  413  138 TIP3 H1   -12.88550 -29.10354 -14.93181 WAT  138    0.00000
  414  138 TIP3 H2   -12.19578 -29.34293 -16.25804 WAT  138    0.00000
  415  139 TIP3 OH2  -17.83167 -18.74814 -18.12474 WAT  139    0.00000
  416  139 TIP3 H1   -18.48034 -18.04584 -18.07752 WAT  139    0.00000
  417  139 TIP3 H2   -17.71242 -18.90207 -19.06193 WAT  139    0.00000
  418  140 TIP3 OH2   -7.94228 -26.95323 -19.93244 WAT  140    0.00000
  419  140 TIP3 H1    -7.53717 -26.98920 -20.79895 WAT  140    0.00000
  420  140 TIP3 H2    -7.50652 -27.64517 -19.43489 WAT  140    0.00000
  421  141 TIP3 OH2  -45.00674 -23.63484 -25.33211 WAT  141    0.00000
  422  141 TIP3 H1   -44.35195 -24.23472 -24.97486 WAT  141    0.00000
  423  141 TIP3 H2   -44.50015 -22.88552 -25.64537 WAT  141    0.00000
  424  142 TIP3 OH2  -13.64861 -17.06386 -18.29772 WAT  142    0.00000
  425  142 TIP3 H1   -14.40816 -17.58242 -18.03234 WAT  142    0.00000
  426  142 TIP3 H2   -13.97054 -16.51547 -19.01317 WAT  142    0.00000
  427  143 TIP3 OH2  -18.10010 -19.79217 -10.96882 WAT  143    0.00000
  428  143 TIP3 H1   -18.68880 -20.19341 -11.60810 WAT  143    0.00000
  429  143 TIP3 H2   -17.46076 -20.47597 -10.76907 WAT  143    0.00000
  430  144 TIP3 OH2  -39.70826  -2.70379 -17.78454 WAT  144    0.00000
  431  144 TIP3 H1   -39.75004  -2.66638 -18.74010 WAT  144    0.00000
  432  144 TIP3 H2   -40.24811  -3.45866 -17.55010 WAT  144    0.00000
  433  145 TIP3 OH2  -13.69169 -25.07281 -28.94589 WAT  145    0.00000
  434  145 TIP3 H1   -14.05601 -24.65757 -29.72760 WAT  145    0.00000
  435  145 TIP3 H2   -14.38109 -25.66488 -28.64523 WAT  145    0.00000
  436  146 TIP3 OH2  -18.35351 -14.09191 -24.94143 WAT  146    0.00000
  437  146 TIP3 H1   -18.33450 -14.15548 -25.89633 WAT  146    0.00000
  438  146 TIP3 H2   -17.91882 -14.88933 -24.63913 WAT  146    0.00000
  439  147 TIP3 OH2   -4.16886  -4.72401 -16.09124 WAT  147    0.00000
  440  147 TIP3 H1    -4.36687  -4.01337 -15.48131 WAT  147    0.00000
  441  147 TIP3 H2    -5.02462  -5.07821 -16.33300 WAT  147    0.00000
  442  148 TIP3 OH2   -1.33522 -27.46901 -12.07538 WAT  148    0.00000
  443  148 TIP3 H1    -0.93048 -27.73872 -11.25095 WAT  148    0.00000
  444  148 TIP3 H2    -1.43213 -26.52005 -11.99599 WAT  148    0.00000
  445  149 TIP3 OH2   -6.04329 -26.53120 -16.54241 WAT  149    0.00000
  446  149 TIP3 H1    -6.05723 -25.57516 -16.49745 WAT  149    0.00000
  447  149 TIP3 H2    -5.46687 -26.79677 -15.82587 WAT  149    0.00000
  448  150 TIP3 OH2  -41.55140 -38.10770 -33.00777 WAT  150    0.00000
  449  150 TIP3 H1   -42.18432 -37.39280 -33.07543 WAT  150    0.00000
  450  150 TIP3 H2   -40.75693 -37.69373 -32.67059 WAT  150    0.00000
  451  151 TIP3 OH2  -34.97393 -16.07461  -2.00954 WAT  151    0.00000
  452  151 TIP3 H1   -35.14204 -16.77424  -2.64081 WAT  151    0.00000
  453  151 TIP3 H2   -34.41562 -15.45574  -2.48021 WAT  151    0.00000
  454  152 TIP3 OH2  -45.51789 -29.38117 -16.55582 WAT  152    0.00000
  455  152 TIP3 H1   -45.78047 -28.64563 -17.10923 WAT  152    0.00000
  456  152 TIP3 H2   -45.87008 -29.16886 -15.69145 WAT  152    0.00000
  457  153 TIP3 OH2  -22.27310 -20.80929 -12.93263 WAT  153    0.00000
  458  153 TIP3 H1   -22.60785 -21.69663 -12.80304 WAT  153    0.00000
  459  153 TIP3 H2   -21.72320 -20.87192 -13.71360 WAT  153    0.00000
  460  154 TIP3 OH2  -10.69525 -15.30179 -35.51944 WAT  154    0.00000
  461  154 TIP3 H1   -11.17288 -16.09412 -35.76502 WAT  154    0.00000
  462  154 TIP3 H2   -10.14953 -15.10487 -36.28079 WAT  154    0.00000
  463  155 TIP3 OH2   -0.38300 -47.28014 -22.95647 WAT  155    0.00000
  464  155 TIP3 H1    -0.15857 -47.54892 -23.84732 WAT  155    0.00000
  465  155 TIP3 H2    -0.85428 -46.45430 -23.06651 WAT  155    0.00000
  466  156 TIP3 OH2  -41.89511 -13.15587 -30.88558 WAT  156    0.00000
  467  156 TIP3 H1   -41.53564 -13.75150 -30.22813 WAT  156    0.00000
  468  156 TIP3 H2   -41.48837 -13.43147 -31.70706 WAT  156    0.00000
  469  157 TIP3 OH2  -16.82668  -9.18837 -38.67954 WAT  157    0.00000
  470  157 TIP3 H1   -16.50769  -9.11030 -37.78044 WAT  157    0.00000
  471  157 TIP3 H2   -16.03372  -9.19718 -39.21561 WAT  157    0.00000
  472  158 TIP3 OH2  -37.20799 -24.84695 -29.39700 WAT  158    0.00000
  473  158 TIP3 H1   -36.26979 -25.00610 -29.29362 WAT  158    0.00000
  474  158 TIP3 H2   -37.56983 -25.69773 -29.64495 WAT  158    0.00000
  475  159 TIP3 OH2   -5.14445 -12.28487  -8.52267 WAT  159    0.00000
  476  159 TIP3 H1    -5.90783 -11.84723  -8.89944 WAT  159    0.00000
  477  159 TIP3 H2    -5.19131 -13.18018  -8.85802 WAT  159    0.00000
  478  160 TIP3 OH2  -35.76812 -36.53992  -0.87652 WAT  160    0.00000
  479  160 TIP3 H1   -35.57783 -36.61406   0.05865 WAT  160    0.00000
  480  160 TIP3 H2   -35.83909 -37.44513  -1.17948 WAT  160    0.00000
  481  161 TIP3 OH2   -5.16677 -18.33743 -42.29450 WAT  161    0.00000
  482  161 TIP3 H1    -5.76020 -19.06946 -42.12655 WAT  161    0.00000
  483  161 TIP3 H2    -5.74457 -17.60197 -42.49818 WAT  161    0.00000
  484  162 TIP3 OH2  -42.07704 -23.34507 -19.99569 WAT  162    0.00000
  485  162 TIP3 H1   -42.15387 -22.55587 -20.53188 WAT  162    0.00000
  486  162 TIP3 H2   -41.24307 -23.73400 -20.25923 WAT  162    0.00000
  487  163 TIP3 OH2  -40.87183 -34.83009  -8.18813 WAT  163    0.00000
  488  163 TIP3 H1   -41.65427 -34.65810  -8.71200 WAT  163    0.00000
  489  163 TIP3 H2   -40.96492 -34.26132  -7.42388 WAT  163    0.00000
  490  164 TIP3 OH2  -20.20443 -44.57061 -21.12994 WAT  164    0.00000
  491  164 TIP3 H1   -19.76624 -45.31709 -21.53860 WAT  164    0.00000
  492  164 TIP3 H2   -19.52405 -44.15233 -20.60234 WAT  164    0.00000
  493  165 TIP3 OH2  -13.78292  -2.98539  -2.00566 WAT  165    0.00000
  494  165 TIP3 H1   -14.22977  -2.93120  -2.85042 WAT  165    0.00000
  495  165 TIP3 H2   -13.01704  -3.53430  -2.17408 WAT  165    0.00000
  496  166 TIP3 OH2  -41.74540 -38.99748 -12.73211 WAT  166    0.00000
  497  166 TIP3 H1   -40.93558 -39.38174 -13.06790 WAT  166    0.00000
  498  166 TIP3 H2   -41.53943 -38.75434 -11.82951 WAT  166    0.00000
  499  167 TIP3 OH2  -27.04876 -10.42764 -23.65394 WAT  167    0.00000
  500  167 TIP3 H1   -27.41793 -11.30532 -23.75203 WAT  167    0.00000
  501  167 TIP3 H2   -27.38992 -10.11611 -22.81561 WAT  167    0.00000
  502  168 TIP3 OH2   -5.36263 -38.81671 -27.63204 WAT  168    0.00000
  503  168 TIP3 H1    -4.91640 -37.99476 -27.42830 WAT  168    0.00000
  504  168 TIP3 H2    -6.07454 -38.56399 -28.21987 WAT  168    0.00000
  505  169 TIP3 OH2  -44.29073 -11.91899 -38.72141 WAT  169    0.00000
  506  169 TIP3 H1   -45.08081 -11.78863 -39.24584 WAT  169    0.00000
  507  169 TIP3 H2   -44.41202 -12.77654 -38.31383 WAT  169    0.00000
  508  170 TIP3 OH2   -0.95741  -8.36441 -44.80015 WAT  170    0.00000
  509  170 TIP3 H1    -0.40449  -7.92305 -44.15539 WAT  170    0.00000
  510  170 TIP3 H2    -0.72916  -9.29039 -44.71829 WAT  170    0.00000
  511  171 TIP3 OH2   -0.49099 -32.64378  -6.36514 WAT  171    0.00000
  512  171 TIP3 H1    -1.31130 -32.69342  -5.87437 WAT  171    0.00000
  513  171 TIP3 H2    -0.58299 -33.30242  -7.05359 WAT  171    0.00000
  514  172 TIP3 OH2  -40.91235  -4.45482 -15.28608 WAT  172    0.00000
  515  172 TIP3 H1   -41.03416  -4.75494 -16.18682 WAT  172    0.00000
  516  172 TIP3 H2   -39.96475  -4.47520 -15.15241 WAT  172    0.00000
  517  173 TIP3 OH2  -18.75794  -0.12239 -21.66066 WAT  173    0.00000
  518  173 TIP3 H1   -18.33213  -0.34526 -20.83286 WAT  173    0.00000
  519  173 TIP3 H2   -19.58334  -0.60681 -21.64400 WAT  173    0.00000
  520  174 TIP3 OH2  -30.46804  -9.33104 -46.21381 WAT  174    0.00000
  521  174 TIP3 H1   -31.28810  -8.85381 -46.08734 WAT  174    0.00000
  522  174 TIP3 H2   -30.30517  -9.75569 -45.37156 WAT  174    0.00000
  523  175 TIP3 OH2   -7.21229 -36.30954 -35.55278 WAT  175    0.00000
  524  175 TIP3 H1    -6.86590 -35.41781 -35.58551 WAT  175    0.00000
  525  175 TIP3 H2    -8.12632 -36.22201 -35.82320 WAT  175    0.00000
  526  176 TIP3 OH2   -9.87468 -36.63917 -35.96162 WAT  176    0.00000
  527  176 TIP3 H1    -9.62791 -37.42656 -35.47648 WAT  176    0.00000
  528  176 TIP3 H2   -10.81585 -36.73302 -36.10869 WAT  176    0.00000
  529  177 TIP3 OH2  -42.80257 -44.91007  -7.24763 WAT  177    0.00000
  530  177 TIP3 H1   -42.84495 -44.30374  -6.50817 WAT  177    0.00000
  531  177 TIP3 H2   -42.64851 -45.76594  -6.84766 WAT  177    0.00000
  532  178 TIP3 OH2   -3.27082 -19.00989 -40.05625 WAT  178    0.00000
  533  178 TIP3 H1    -3.07556 -18.11333 -39.78368 WAT  178    0.00000
  534  178 TIP3 H2    -3.54153 -18.92910 -40.97081 WAT  178    0.00000
  535  179 TIP3 OH2  -38.97517 -28.71425 -23.61969 WAT  179    0.00000
  536  179 TIP3 H1   -39.84618 -28.98212 -23.32674 WAT  179    0.00000
  537  179 TIP3 H2   -38.42980 -28.77208 -22.83518 WAT  179    0.00000
  538  180 TIP3 OH2   -4.07343 -40.15091 -15.27084 WAT  180    0.00000
  539  180 TIP3 H1    -4.62554 -39.82547 -14.55986 WAT  180    0.00000
  540  180 TIP3 H2    -3.30201 -39.58446 -15.25418 WAT  180    0.00000
  541  181 TIP3 OH2  -29.26253 -29.42463 -23.07940 WAT  181    0.00000
  542  181 TIP3 H1   -29.35973 -30.28547 -22.67230 WAT  181    0.00000
  543  181 TIP3 H2   -29.76736 -28.83560 -22.51866 WAT  181    0.00000
  544  182 TIP3 OH2   -7.88155  -4.69276 -33.53023 WAT  182    0.00000
  545  182 TIP3 H1    -8.56069  -5.36399 -33.59697 WAT  182    0.00000
  546  182 TIP3 H2    -8.36263  -3.86540 -33.51387 WAT  182    0.00000
  547  183 TIP3 OH2  -30.94325 -19.43208 -43.87963 WAT  183    0.00000
  548  183 TIP3 H1   -31.37116 -19.48349 -43.02495 WAT  183    0.00000
  549  183 TIP3 H2   -31.22530 -18.59093 -44.23901 WAT  183    0.00000
  550  184 TIP3 OH2  -42.98216 -40.89585 -21.08456 WAT  184    0.00000
  551  184 TIP3 H1   -43.86053 -40.60497 -21.32969 WAT  184    0.00000
  552  184 TIP3 H2   -42.79972 -40.44150 -20.26205 WAT  184    0.00000
  553  185 TIP3 OH2  -22.76243 -28.83108 -19.17944 WAT  185    0.00000
  554  185 TIP3 H1   -22.57702 -28.90442 -20.11564 WAT  185    0.00000
  555  185 TIP3 H2   -23.34680 -28.07625 -19.10893 WAT  185    0.00000
  556  186 TIP3 OH2   -6.75498 -12.18204 -31.11504 WAT  186    0.00000
  557  186 TIP3 H1    -7.59333 -12.50948 -30.78917 WAT  186    0.00000
  558  186 TIP3 H2    -6.62108 -12.64591 -31.94156 WAT  186    0.00000
  559  187 TIP3 OH2   -3.74075 -44.45584 -43.83712 WAT  187    0.00000
  560  187 TIP3 H1    -3.24543 -44.43653 -44.65597 WAT  187    0.00000
  561  187 TIP3 H2    -4.31016 -45.22088 -43.91906 WAT  187    0.00000
  562  188 TIP3 OH2   -3.05968 -34.60954 -12.16154 WAT  188    0.00000
  563  188 TIP3 H1    -3.05275 -35.50527 -12.49897 WAT  188    0.00000
  564  188 TIP3 H2    -3.30754 -34.70156 -11.24158 WAT  188    0.00000
  565  189 TIP3 OH2   -0.22060 -37.72340 -45.47513 WAT  189    0.00000
  566  189 TIP3 H1    -0.84543 -37.45068 -44.80323 WAT  189    0.00000
  567  189 TIP3 H2    -0.47890 -38.61878 -45.69379 WAT  189    0.00000
  568  190 TIP3 OH2  -40.38908 -12.81188 -43.83799 WAT  190    0.00000
  569  190 TIP3 H1   -41.17674 -13.23319 -43.49403 WAT  190    0.00000
  570  190 TIP3 H2   -40.69244 -11.96361 -44.16147 WAT  190    0.00000
  571  191 TIP3 OH2   -2.55933 -11.40389 -36.86377 WAT  191    0.00000
  572  191 TIP3 H1    -3.13721 -11.99467 -36.38079 WAT  191    0.00000
  573  191 TIP3 H2    -1.79199 -11.93654 -37.07280 WAT  191    0.00000
  574  192 TIP3 OH2  -43.53702  -3.26263 -28.89174 WAT  192    0.00000
  575  192 TIP3 H1   -43.26378  -4.09381 -29.27996 WAT  192    0.00000
  576  192 TIP3 H2   -43.01928  -3.19059 -28.08987 WAT  192    0.00000
  577  193 TIP3 OH2   -9.32126 -20.71599 -28.70939 WAT  193    0.00000
  578  193 TIP3 H1    -8.65560 -20.72327 -28.02158 WAT  193    0.00000
  579  193 TIP3 H2    -8.95035 -21.25504 -29.40803 WAT  193    0.00000
  580  194 TIP3 OH2  -41.15300 -23.81617 -33.37226 WAT  194    0.00000
  581  194 TIP3 H1   -40.69135 -23.16901 -32.83906 WAT  194    0.00000
  582  194 TIP3 H2   -40.48220 -24.45830 -33.60447 WAT  194    0.00000
  583  195 TIP3 OH2  -13.48766 -18.29434 -14.44484 WAT  195    0.00000
  584  195 TIP3 H1   -13.07863 -17.75228 -13.77023 WAT  195    0.00000
  585  195 TIP3 H2   -14.27801 -17.81421 -14.69193 WAT  195    0.00000
  586  196 TIP3 OH2   -4.37677 -20.31746 -12.33573 WAT  196    0.00000
  587  196 TIP3 H1    -4.33352 -19.95839 -13.22197 WAT  196    0.00000
  588  196 TIP3 H2    -3.77234 -21.05959 -12.34771 WAT  196    0.00000
  589  197 TIP3 OH2  -11.62756 -21.67820 -27.28903 WAT  197    0.00000
  590  197 TIP3 H1   -11.01214 -21.07584 -27.70695 WAT  197    0.00000
  591  197 TIP3 H2   -11.12101 -22.09235 -26.59037 WAT  197    0.00000
  592  198 TIP3 OH2   -9.44377 -18.84392 -21.81671 WAT  198    0.00000
  593  198 TIP3 H1    -9.51423 -19.79668 -21.87596 WAT  198    0.00000
  594  198 TIP3 H2    -9.93931 -18.61507 -21.03039 WAT  198    0.00000
  595  199 TIP3 OH2  -21.56308 -28.80681 -35.68350 WAT  199    0.00000
  596  199 TIP3 H1   -22.22789 -28.21284 -36.03201 WAT  199    0.00000
  597  199 TIP3 H2   -22.06283 -29.52323 -35.29207 WAT  199    0.00000
  598  200 TIP3 OH2  -18.82728 -22.35953 -27.67149 WAT  200    0.00000
  599  200 TIP3 H1   -18.30027 -22.92265 -27.10457 WAT  200    0.00000
  600  200 TIP3 H2   -19.73281 -22.56582 -27.43979 WAT  200    0.00000
  601  201 TIP3 OH2  -42.55145 -37.22250 -19.68339 WAT  201    0.00000
  602  201 TIP3 H1   -42.65274 -38.14827 -19.46220 WAT  201    0.00000
  603  201 TIP3 H2   -42.78821 -37.16970 -20.60935 WAT  201    0.00000
  604  202 TIP3 OH2  -30.22001  -5.77455 -35.71770 WAT  202    0.00000
  605  202 TIP3 H1   -29.65170  -6.00257 -36.45341 WAT  202    0.00000
  606  202 TIP3 H2   -30.63496  -6.60078 -35.46994 WAT  202    0.00000
  607  203 TIP3 OH2  -22.47231 -23.69296 -20.88052 WAT  203    0.00000
  608  203 TIP3 H1   -22.71258 -23.63290 -19.95591 WAT  203    0.00000
  609  203 TIP3 H2   -21.53331 -23.50787 -20.89698 WAT  203    0.00000
  610  204 TIP3 OH2   -0.17243 -28.29391 -14.40553 WAT  204    0.00000
  611  204 TIP3 H1    -0.25950 -29.06887 -13.85048 WAT  204    0.00000
  612  204 TIP3 H2    -0.66488 -27.61342 -13.94654 WAT  204    0.00000
  613  205 TIP3 OH2   -1.70672 -38.96038 -18.19955 WAT  205    0.00000
  614  205 TIP3 H1    -2.60851 -39.23718 -18.36198 WAT  205    0.00000
  615  205 TIP3 H2    -1.48127 -38.42047 -18.95712 WAT  205    0.00000
  616  206 TIP3 OH2  -45.47421  -8.62139 -35.63339 WAT  206    0.00000
  617  206 TIP3 H1   -46.04566  -8.91617 -34.92432 WAT  206    0.00000
  618  206 TIP3 H2   -46.05741  -8.52143 -36.38580 WAT  206    0.00000
  619  207 TIP3 OH2  -25.13083 -11.49156 -11.38764 WAT  207    0.00000
  620  207 TIP3 H1   -25.50000 -11.17183 -10.56441 WAT  207    0.00000
  621  207 TIP3 H2   -25.15941 -12.44511 -11.30915 WAT  207    0.00000
  622  208 TIP3 OH2  -28.19072 -17.86865 -23.64470 WAT  208    0.00000
  623  208 TIP3 H1   -28.28329 -18.27453 -24.50663 WAT  208    0.00000
  624  208 TIP3 H2   -27.48741 -18.36130 -23.22174 WAT  208    0.00000
  625  209 TIP3 OH2  -16.52573 -25.48152 -14.35761 WAT  209    0.00000
  626  209 TIP3 H1   -16.25589 -26.16428 -14.97181 WAT  209    0.00000
  627  209 TIP3 H2   -16.00342 -24.71785 -14.60305 WAT  209    0.00000
  628  210 TIP3 OH2  -46.05067 -18.61140 -21.02337 WAT  210    0.00000
  629  210 TIP3 H1   -46.90478 -18.91056 -20.71154 WAT  210    0.00000
  630  210 TIP3 H2   -45.71272 -18.06710 -20.31220 WAT  210    0.00000
  631  211 TIP3 OH2  -38.64852 -28.34569 -34.27597 WAT  211    0.00000
  632  211 TIP3 H1   -39.19926 -28.35049 -33.49309 WAT  211    0.00000
  633  211 TIP3 H2   -39.10004 -27.75972 -34.88343 WAT  211    0.00000
  634  212 TIP3 OH2  -12.56505 -37.79514 -35.65999 WAT  212    0.00000
  635  212 TIP3 H1   -13.29342 -37.54489 -36.22840 WAT  212    0.00000
  636  212 TIP3 H2   -12.51794 -38.74817 -35.73582 WAT  212    0.00000
  637  213 TIP3 OH2  -25.31103  -8.59858 -14.53557 WAT  213    0.00000
  638  213 TIP3 H1   -25.96114  -8.50027 -15.23121 WAT  213    0.00000
  639  213 TIP3 H2   -25.79938  -8.97167 -13.80170 WAT  213    0.00000
  640  214 TIP3 OH2  -36.18310 -27.47788 -19.87970 WAT  214    0.00000
  641  214 TIP3 H1   -35.32399 -27.22199 -19.54400 WAT  214    0.00000
  642  214 TIP3 H2   -36.71266 -26.68318 -19.81451 WAT  214    0.00000
  643  215 TIP3 OH2  -14.96649 -14.35839 -27.17068 WAT  215    0.00000
  644  215 TIP3 H1   -15.45506 -14.94653 -27.74655 WAT  215    0.00000
  645  215 TIP3 H2   -15.46977 -13.54420 -27.17632 WAT  215    0.00000
  646  216 TIP3 OH2  -41.49506 -25.56622 -39.42727 WAT  216    0.00000
  647  216 TIP3 H1   -41.48775 -25.10384 -40.26536 WAT  216    0.00000
  648  216 TIP3 H2   -42.27602 -25.24012 -38.98008 WAT  216    0.00000
  649  217 TIP3 OH2  -25.36950 -42.41248 -31.85690 WAT  217    0.00000
  650  217 TIP3 H1   -24.42789 -42.25615 -31.78509 WAT  217    0.00000
  651  217 TIP3 H2   -25.74164 -41.55187 -32.04951 WAT  217    0.00000
  652  218 TIP3 OH2   -8.35961 -20.10608 -14.12405 WAT  218    0.00000
  653  218 TIP3 H1    -8.33239 -20.59224 -13.29994 WAT  218    0.00000
  654  218 TIP3 H2    -8.38063 -19.18639 -13.85954 WAT  218    0.00000
  655  219 TIP3 OH2  -41.15712  -4.05401 -34.46964 WAT  219    0.00000
  656  219 TIP3 H1   -41.53786  -3.26629 -34.85792 WAT  219    0.00000
  657  219 TIP3 H2   -41.90808  -4.61913 -34.28815 WAT  219    0.00000
  658  220 TIP3 OH2   -5.52795 -33.82591 -41.82633 WAT  220    0.00000
  659  220 TIP3 H1    -5.26968 -34.08854 -40.94284 WAT  220    0.00000
  660  220 TIP3 H2    -6.40051 -33.44737 -41.71874 WAT  220    0.00000
  661  221 TIP3 OH2   -1.13368 -14.31971 -10.28208 WAT  221    0.00000
  662  221 TIP3 H1    -1.16849 -14.01193  -9.37637 WAT  221    0.00000
  663  221 TIP3 H2    -1.83630 -14.96693 -10.34277 WAT  221    0.00000
  664  222 TIP3 OH2  -38.88319 -25.92899 -38.23582 WAT  222    0.00000
  665  222 TIP3 H1   -38.39039 -26.45051 -38.86938 WAT  222    0.00000
  666  222 TIP3 H2   -39.68593 -25.68640 -38.69734 WAT  222    0.00000
  667  223 TIP3 OH2   -7.28493 -38.21917 -29.43545 WAT  223    0.00000
  668  223 TIP3 H1    -6.78701 -38.61007 -30.15344 WAT  223    0.00000
  669  223 TIP3 H2    -7.16399 -37.27599 -29.54515 WAT  223    0.00000
  670  224 TIP3 OH2  -17.12388  -5.65979 -40.22047 WAT  224    0.00000
  671  224 TIP3 H1   -17.57175  -4.88630 -40.56306 WAT  224    0.00000
  672  224 TIP3 H2   -17.50150  -6.39156 -40.70847 WAT  224    0.00000
  673  225 TIP3 OH2   -8.60989 -14.73086 -44.43257 WAT  225    0.00000
  674  225 TIP3 H1    -7.91312 -14.20570 -44.03891 WAT  225    0.00000
  675  225 TIP3 H2    -9.29145 -14.76705 -43.76145 WAT  225    0.00000
  676  226 TIP3 OH2  -14.30925 -39.33973 -19.09165 WAT  226    0.00000
  677  226 TIP3 H1   -15.07369 -39.67482 -18.62305 WAT  226    0.00000
  678  226 TIP3 H2   -14.32908 -38.39504 -18.93867 WAT  226    0.00000
  679  227 TIP3 OH2   -4.83340 -13.97243 -27.25335 WAT  227    0.00000
  680  227 TIP3 H1    -4.11838 -13.43298 -27.59096 WAT  227    0.00000
  681  227 TIP3 H2    -5.29666 -13.40094 -26.64095 WAT  227    0.00000
  682  228 TIP3 OH2  -32.48559 -29.32047 -35.04822 WAT  228    0.00000
  683  228 TIP3 H1   -33.10255 -28.93952 -35.67310 WAT  228    0.00000
  684  228 TIP3 H2   -31.70007 -28.77906 -35.12610 WAT  228    0.00000
  685  229 TIP3 OH2  -36.23683 -43.76207 -24.61411 WAT  229    0.00000
  686  229 TIP3 H1   -36.58528 -42.89246 -24.41768 WAT  229    0.00000
  687  229 TIP3 H2   -36.90168 -44.16677 -25.17128 WAT  229    0.00000
  688  230 TIP3 OH2  -25.72969 -28.06652  -3.58176 WAT  230    0.00000
  689  230 TIP3 H1   -24.77344 -28.02580  -3.59500 WAT  230    0.00000
  690  230 TIP3 H2   -25.97718 -27.63064  -2.76629 WAT  230    0.00000
  691  231 TIP3 OH2  -45.41659 -46.24630 -35.34327 WAT  231    0.00000
  692  231 TIP3 H1   -45.20810 -45.69889 -34.58622 WAT  231    0.00000
  693  231 TIP3 H2   -45.91952 -46.97563 -34.98083 WAT  231    0.00000
  694  232 TIP3 OH2   -3.15904  -6.80816  -4.34183 WAT  232    0.00000
  695  232 TIP3 H1    -4.08670  -6.57735  -4.29277 WAT  232    0.00000
  696  232 TIP3 H2    -2.75248  -6.32188  -3.62456 WAT  232    0.00000
  697  233 TIP3 OH2  -28.93793 -18.04350 -35.62612 WAT  233    0.00000
  698  233 TIP3 H1   -28.80250 -18.97555 -35.79692 WAT  233    0.00000
  699  233 TIP3 H2   -28.32349 -17.83682 -34.92186 WAT  233    0.00000
  700  234 TIP3 OH2  -24.77355  -4.13018 -11.60316 WAT  234    0.00000
  701  234 TIP3 H1   -24.41030  -4.83159 -12.14382 WAT  234    0.00000
  702  234 TIP3 H2   -24.43833  -4.30665 -10.72412 WAT  234    0.00000
  703  235 TIP3 OH2  -10.00991 -30.04905 -20.05044 WAT  235    0.00000
  704  235 TIP3 H1    -9.19320 -30.15563 -19.56273 WAT  235    0.00000
  705  235 TIP3 H2   -10.01305 -29.12918 -20.31515 WAT  235    0.00000
  706  236 TIP3 OH2  -23.80342  -5.44701 -32.13769 WAT  236    0.00000
  707  236 TIP3 H1   -23.41394  -6.30975 -31.99549 WAT  236    0.00000
  708  236 TIP3 H2   -23.09897  -4.83004 -31.93937 WAT  236    0.00000
  709  237 TIP3 OH2   -1.88261 -39.58403 -33.20259 WAT  237    0.00000
  710  237 TIP3 H1    -2.83170 -39.51340 -33.10027 WAT  237    0.00000
  711  237 TIP3 H2    -1.71110 -40.52573 -33.20676 WAT  237    0.00000
  712  238 TIP3 OH2  -13.35655 -20.76821 -18.12083 WAT  238    0.00000
  713  238 TIP3 H1   -13.22600 -19.83613 -18.29522 WAT  238    0.00000
  714  238 TIP3 H2   -12.87696 -20.92982 -17.30836 WAT  238    0.00000
  715  239 TIP3 OH2  -27.33020  -4.54534 -34.00993 WAT  239    0.00000
  716  239 TIP3 H1   -27.63140  -5.36872 -34.39407 WAT  239    0.00000
  717  239 TIP3 H2   -26.37515  -4.59985 -34.04395 WAT  239    0.00000
  718  240 TIP3 OH2  -16.30440 -39.50252 -24.11503 WAT  240    0.00000
  719  240 TIP3 H1   -15.98224 -39.12829 -24.93503 WAT  240    0.00000
  720  240 TIP3 H2   -16.89992 -40.20064 -24.38746 WAT  240    0.00000
  721  241 TIP3 OH2  -44.11230 -41.06502 -29.14840 WAT  241    0.00000
  722  241 TIP3 H1   -44.25044 -41.11564 -28.20257 WAT  241    0.00000
  723  241 TIP3 H2   -43.42305 -41.70536 -29.32487 WAT  241    0.00000
  724  242 TIP3 OH2  -20.22796 -42.92231 -16.85603 WAT  242    0.00000
  725  242 TIP3 H1   -20.52772 -42.97423 -17.76360 WAT  242    0.00000
  726  242 TIP3 H2   -19.61759 -43.65373 -16.76270 WAT  242    0.00000
  727  243 TIP3 OH2   -1.17778 -44.18768 -12.00371 WAT  243    0.00000
  728  243 TIP3 H1    -0.42998 -43.60054 -11.89281 WAT  243    0.00000
  729  243 TIP3 H2    -1.50503 -43.99612 -12.88260 WAT  243    0.00000
  730  244 TIP3 OH2  -46.61471 -43.44751 -26.64004 WAT  244    0.00000
  731  244 TIP3 H1   -45.81084 -43.59669 -27.13780 WAT  244    0.00000
  732  244 TIP3 H2   -46.33750 -43.46999 -25.72413 WAT  244    0.00000
  733  245 TIP3 OH2  -12.24023  -8.02005  -4.38799 WAT  245    0.00000
  734  245 TIP3 H1   -11.58923  -7.76084  -3.73588 WAT  245    0.00000
  735  245 TIP3 H2   -12.79172  -7.24540  -4.49762 WAT  245    0.00000
  736  246 TIP3 OH2  -15.63986 -27.58967 -15.91685 WAT  246    0.00000
  737  246 TIP3 H1   -14.88526 -27.01649 -16.05199 WAT  246    0.00000
  738  246 TIP3 H2   -16.03852 -27.66988 -16.78338 WAT  246    0.00000
  739  247 TIP3 OH2   -7.02384 -25.40797 -37.64057 WAT  247    0.00000
  740  247 TIP3 H1    -7.48203 -24.58364 -37.47692 WAT  247    0.00000
  741  247 TIP3 H2    -7.58657 -26.07686 -37.25050 WAT  247    0.00000
  742  248 TIP3 OH2  -40.71416 -10.70595 -29.96555 WAT  248    0.00000
  743  248 TIP3 H1   -40.14430 -11.21067 -29.38526 WAT  248    0.00000
  744  248 TIP3 H2   -41.04725 -11.34788 -30.59262 WAT  248    0.00000
  745  249 TIP3 OH2  -17.37702  -9.70639  -9.02534 WAT  249    0.00000
  746  249 TIP3 H1   -16.74248  -9.44292  -9.69181 WAT  249    0.00000
  747  249 TIP3 H2   -17.86458  -8.90648  -8.82867 WAT  249    0.00000
  748  250 TIP3 OH2  -17.52097 -23.86422 -46.00662 WAT  250    0.00000
  749  250 TIP3 H1   -17.82722 -23.16350 -45.43091 WAT  250    0.00000
  750  250 TIP3 H2   -18.12401 -23.84507 -46.74973 WAT  250    0.00000
  751  251 TIP3 OH2  -29.07878  -3.63465 -22.32433 WAT  251    0.00000
  752  251 TIP3 H1   -29.25956  -3.72835 -23.25963 WAT  251    0.00000
  753  251 TIP3 H2   -28.52413  -4.38498 -22.11077 WAT  251    0.00000
  754  252 TIP3 OH2  -25.01394 -22.75302 -25.54888 WAT  252    0.00000
  755  252 TIP3 H1   -25.11453 -23.08338 -26.44162 WAT  252    0.00000
  756  252 TIP3 H2   -24.27445 -23.24545 -25.19266 WAT  252    0.00000
  757  253 TIP3 OH2  -24.56211 -34.62600 -33.97417 WAT  253    0.00000
  758  253 TIP3 H1   -24.32803 -35.42867 -33.50817 WAT  253    0.00000
  759  253 TIP3 H2   -25.08816 -34.92405 -34.71625 WAT  253    0.00000
  760  254 TIP3 OH2  -30.71198 -26.90879 -32.58893 WAT  254    0.00000
  761  254 TIP3 H1   -30.43843 -26.11764 -32.12471 WAT  254    0.00000
  762  254 TIP3 H2   -31.15753 -26.58558 -33.37204 WAT  254    0.00000
  763  255 TIP3 OH2   -5.46738 -18.16647  -8.70753 WAT  255    0.00000
  764  255 TIP3 H1    -4.58205 -18.52435  -8.77348 WAT  255    0.00000
  765  255 TIP3 H2    -5.77974 -18.13071  -9.61162 WAT  255    0.00000
  766  256 TIP3 OH2  -30.39413 -15.95719 -14.34889 WAT  256    0.00000
  767  256 TIP3 H1   -29.98951 -15.14881 -14.66359 WAT  256    0.00000
  768  256 TIP3 H2   -29.82253 -16.65344 -14.67253 WAT  256    0.00000
  769  257 TIP3 OH2  -18.13140 -39.94019 -21.76045 WAT  257    0.00000
  770  257 TIP3 H1   -17.38618 -39.55676 -22.22291 WAT  257    0.00000
  771  257 TIP3 H2   -17.93060 -40.87500 -21.71521 WAT  257    0.00000
  772  258 TIP3 OH2  -46.51909 -14.82212 -19.91522 WAT  258    0.00000
  773  258 TIP3 H1   -45.90570 -15.54109 -19.76332 WAT  258    0.00000
  774  258 TIP3 H2   -46.74785 -14.89357 -20.84193 WAT  258    0.00000
  775  259 TIP3 OH2  -28.14442 -13.12539 -23.68035 WAT  259    0.00000
  776  259 TIP3 H1   -27.31459 -13.59104 -23.57650 WAT  259    0.00000
  777  259 TIP3 H2   -28.73121 -13.76704 -24.08059 WAT  259    0.00000
  778  260 TIP3 OH2   -8.93252 -46.03537 -31.88663 WAT  260    0.00000
  779  260 TIP3 H1    -8.21836 -45.41755 -31.73012 WAT  260    0.00000
  780  260 TIP3 H2    -8.53114 -46.74361 -32.39014 WAT  260    0.00000
  781  261 TIP3 OH2  -32.10666 -30.66415 -44.04230 WAT  261    0.00000
  782  261 TIP3 H1   -32.36697 -30.37629 -44.91729 WAT  261    0.00000
  783  261 TIP3 H2   -32.25131 -31.61034 -44.04803 WAT  261    0.00000
  784  262 TIP3 OH2  -24.96560 -13.74352 -39.20820 WAT  262    0.00000
  785  262 TIP3 H1   -25.88506 -13.48346 -39.26465 WAT  262    0.00000
  786  262 TIP3 H2   -24.48085 -12.98213 -39.52686 WAT  262    0.00000
  787  263 TIP3 OH2  -32.32157 -21.12255 -31.74865 WAT  263    0.00000
  788  263 TIP3 H1   -33.17513 -20.87436 -32.10373 WAT  263    0.00000
  789  263 TIP3 H2   -31.69316 -20.60046 -32.24741 WAT  263    0.00000
  790  264 TIP3 OH2  -40.06478 -20.44088 -20.48374 WAT  264    0.00000
  791  264 TIP3 H1   -39.80952 -20.27601 -19.57605 WAT  264    0.00000
  792  264 TIP3 H2   -39.49256 -19.87386 -21.00073 WAT  264    0.00000
  793  265 TIP3 OH2  -43.04078  -8.99127  -3.47366 WAT  265    0.00000
  794  265 TIP3 H1   -43.02656  -8.82559  -4.41630 WAT  265    0.00000
  795  265 TIP3 H2   -43.93253  -8.77067  -3.20465 WAT  265    0.00000
  796  266 TIP3 OH2  -32.79131  -8.09371 -30.31596 WAT  266    0.00000
  797  266 TIP3 H1   -33.40154  -7.48026 -30.72528 WAT  266    0.00000
  798  266 TIP3 H2   -31.92848  -7.81378 -30.62158 WAT  266    0.00000
  799  267 TIP3 OH2  -10.38613 -13.61302 -32.63241 WAT  267    0.00000
  800  267 TIP3 H1   -10.44751 -14.56120 -32.74826 WAT  267    0.00000
  801  267 TIP3 H2    -9.81520 -13.32089 -33.34300 WAT  267    0.00000
  802  268 TIP3 OH2  -41.33109 -28.80920 -26.77401 WAT  268    0.00000
  803  268 TIP3 H1   -41.11004 -29.59221 -26.26976 WAT  268    0.00000
  804  268 TIP3 H2   -42.17803 -28.53062 -26.42570 WAT  268    0.00000
  805  269 TIP3 OH2  -34.76639 -41.63774  -3.07040 WAT  269    0.00000
  806  269 TIP3 H1   -33.95675 -42.14367  -3.00141 WAT  269    0.00000
  807  269 TIP3 H2   -34.71252 -41.21434  -3.92719 WAT  269    0.00000
  808  270 TIP3 OH2  -18.78112 -25.96618 -10.93155 WAT  270    0.00000
  809  270 TIP3 H1   -19.37804 -26.37761 -11.55656 WAT  270    0.00000
  810  270 TIP3 H2   -19.22924 -25.16368 -10.66430 WAT  270    0.00000
  811  271 TIP3 OH2  -35.45871 -10.18840 -42.25288 WAT  271    0.00000
  812  271 TIP3 H1   -35.65623  -9.58947 -42.97295 WAT  271    0.00000
  813  271 TIP3 H2   -34.75353  -9.75808 -41.76937 WAT  271    0.00000
  814  272 TIP3 OH2  -15.54592 -35.52143 -23.65975 WAT  272    0.00000
  815  272 TIP3 H1   -14.62567 -35.29767 -23.79868 WAT  272    0.00000
  816  272 TIP3 H2   -15.97312 -35.30581 -24.48874 WAT  272    0.00000
  817  273 TIP3 OH2  -28.02146 -24.23208  -4.18121 WAT  273    0.00000
  818  273 TIP3 H1   -27.44561 -23.73728  -4.76413 WAT  273    0.00000
  819  273 TIP3 H2   -28.68220 -24.61062  -4.76117 WAT  273    0.00000
  820  274 TIP3 OH2  -28.55013 -40.12707  -9.79499 WAT  274    0.00000
  821  274 TIP3 H1   -29.33604 -40.67336  -9.80733 WAT  274    0.00000
  822  274 TIP3 H2   -28.13249 -40.28830 -10.64104 WAT  274    0.00000
  823  275 TIP3 OH2   -5.10969  -0.41893  -3.24393 WAT  275    0.00000
  824  275 TIP3 H1    -4.41551  -0.99975  -2.93247 WAT  275    0.00000
  825  275 TIP3 H2    -5.12727  -0.55263  -4.19159 WAT  275    0.00000
  826  276 TIP3 OH2  -28.91995 -38.50295 -24.01626 WAT  276    0.00000
  827  276 TIP3 H1   -28.53941 -38.93872 -24.77884 WAT  276    0.00000
  828  276 TIP3 H2   -28.45017 -37.67114 -23.95592 WAT  276    0.00000
  829  277 TIP3 OH2   -8.35392 -29.31713 -32.51582 WAT  277    0.00000
  830  277 TIP3 H1    -8.36295 -29.31638 -31.55866 WAT  277    0.00000
  831  277 TIP3 H2    -8.17435 -30.22683 -32.75339 WAT  277    0.00000
  832  278 TIP3 OH2  -33.31181 -14.24263  -3.46835 WAT  278    0.00000
  833  278 TIP3 H1   -33.24392 -13.72137  -4.26830 WAT  278    0.00000
  834  278 TIP3 H2   -32.60832 -14.88757  -3.54174 WAT  278    0.00000
  835  279 TIP3 OH2  -14.90885 -35.92076 -35.98731 WAT  279    0.00000
  836  279 TIP3 H1   -14.33147 -35.21478 -36.27795 WAT  279    0.00000
  837  279 TIP3 H2   -15.15469 -35.67763 -35.09474 WAT  279    0.00000
  838  280 TIP3 OH2  -39.79712 -35.96114 -16.43091 WAT  280    0.00000
  839  280 TIP3 H1   -40.43811 -36.60800 -16.13607 WAT  280    0.00000
  840  280 TIP3 H2   -38.98501 -36.45739 -16.53319 WAT  280    0.00000
  841  281 TIP3 OH2  -28.79474 -35.18202 -29.17722 WAT  281    0.00000
  842  281 TIP3 H1   -28.80784 -34.99426 -28.23870 WAT  281    0.00000
  843  281 TIP3 H2   -28.38708 -34.41048 -29.57064 WAT  281    0.00000
  844  282 TIP3 OH2  -35.28820 -24.80167 -21.82202 WAT  282    0.00000
  845  282 TIP3 H1   -35.45533 -24.23227 -21.07095 WAT  282    0.00000
  846  282 TIP3 H2   -36.13247 -25.21515 -22.00225 WAT  282    0.00000
  847  283 TIP3 OH2  -35.83876 -12.77814 -35.12897 WAT  283    0.00000
  848  283 TIP3 H1   -34.95685 -12.86535 -35.49072 WAT  283    0.00000
  849  283 TIP3 H2   -36.11983 -11.90133 -35.39057 WAT  283    0.00000
  850  284 TIP3 OH2    0.01218 -31.43102 -18.21670 WAT  284    0.00000
  851  284 TIP3 H1    -0.12656 -30.75816 -17.55018 WAT  284    0.00000
  852  284 TIP3 H2    -0.15084 -30.98353 -19.04701 WAT  284    0.00000
  853  285 TIP3 OH2  -26.26336 -11.75576 -30.16549 WAT  285    0.00000
  854  285 TIP3 H1   -25.83309 -12.56978 -29.90380 WAT  285    0.00000
  855  285 TIP3 H2   -26.33681 -11.25183 -29.35500 WAT  285    0.00000
  856  286 TIP3 OH2  -35.24335  -6.10798 -28.23811 WAT  286    0.00000
  857  286 TIP3 H1   -36.15429  -6.23543 -27.97320 WAT  286    0.00000
  858  286 TIP3 H2   -34.88397  -6.99331 -28.29538 WAT  286    0.00000
  859  287 TIP3 OH2  -38.93240 -20.64916  -4.93480 WAT  287    0.00000
  860  287 TIP3 H1   -38.45395 -20.78894  -5.75198 WAT  287    0.00000
  861  287 TIP3 H2   -39.84520 -20.83301  -5.15669 WAT  287    0.00000
  862  288 TIP3 OH2  -36.49261 -23.42224  -9.07113 WAT  288    0.00000
  863  288 TIP3 H1   -36.25887 -22.93173  -9.85916 WAT  288    0.00000
  864  288 TIP3 H2   -37.32850 -23.83650  -9.28541 WAT  288    0.00000
  865  289 TIP3 OH2  -43.96942 -37.51616  -5.04648 WAT  289    0.00000
  866  289 TIP3 H1   -43.05190 -37.34577  -5.25946 WAT  289    0.00000
  867  289 TIP3 H2   -43.96456 -38.38300  -4.64052 WAT  289    0.00000
  868  290 TIP3 OH2  -43.57188  -5.46585  -0.99313 WAT  290    0.00000
  869  290 TIP3 H1   -42.81641  -5.67377  -1.54293 WAT  290    0.00000
  870  290 TIP3 H2   -43.93461  -4.66698  -1.37586 WAT  290    0.00000
  871  291 TIP3 OH2  -37.44067 -42.16032 -43.33176 WAT  291    0.00000
  872  291 TIP3 H1   -37.41040 -41.63404 -42.53279 WAT  291    0.00000
  873  291 TIP3 H2   -37.93556 -42.94185 -43.08572 WAT  291    0.00000
  874  292 TIP3 OH2  -39.08245  -0.20972 -31.18332 WAT  292    0.00000
  875  292 TIP3 H1   -39.73712  -0.53323 -30.56446 WAT  292    0.00000
  876  292 TIP3 H2   -38.99469  -0.91138 -31.82846 WAT  292    0.00000
  877  293 TIP3 OH2  -35.04363 -42.44184 -37.40902 WAT  293    0.00000
  878  293 TIP3 H1   -34.71814 -42.41618 -38.30882 WAT  293    0.00000
  879  293 TIP3 H2   -34.72083 -41.63197 -37.01387 WAT  293    0.00000
  880  294 TIP3 OH2  -39.59822  -4.63809 -27.16312 WAT  294    0.00000
  881  294 TIP3 H1   -38.92510  -4.14363 -26.69551 WAT  294    0.00000
  882  294 TIP3 H2   -39.54553  -4.32154 -28.06493 WAT  294    0.00000
  883  295 TIP3 OH2  -42.31294 -15.59853 -42.69854 WAT  295    0.00000
  884  295 TIP3 H1   -41.65130 -16.21262 -42.38016 WAT  295    0.00000
  885  295 TIP3 H2   -42.70619 -15.23649 -41.90450 WAT  295    0.00000
  886  296 TIP3 OH2   -9.66996 -22.40748 -19.37448 WAT  296    0.00000
  887  296 TIP3 H1   -10.47512 -22.23987 -18.88473 WAT  296    0.00000
  888  296 TIP3 H2    -9.44771 -23.31522 -19.16747 WAT  296    0.00000
  889  297 TIP3 OH2  -46.61843  -9.35935 -42.24225 WAT  297    0.00000
  890  297 TIP3 H1   -45.83345  -9.15743 -42.75144 WAT  297    0.00000
  891  297 TIP3 H2   -46.80879  -8.55207 -41.76445 WAT  297    0.00000
  892  298 TIP3 OH2   -3.87802 -40.72457 -36.09784 WAT  298    0.00000
  893  298 TIP3 H1    -3.84655 -39.94976 -36.65901 WAT  298    0.00000
  894  298 TIP3 H2    -3.96154 -41.45854 -36.70657 WAT  298    0.00000
  895  299 TIP3 OH2  -43.20303 -28.66062  -9.48280 WAT  299    0.00000
  896  299 TIP3 H1   -43.20926 -27.74808  -9.77172 WAT  299    0.00000
  897  299 TIP3 H2   -43.70819 -29.12672 -10.14899 WAT  299    0.00000
  898  300 TIP3 OH2  -26.33552 -28.00835  -9.50499 WAT  300    0.00000
  899  300 TIP3 H1   -26.20096 -28.67080 -10.18271 WAT  300    0.00000
  900  300 TIP3 H2   -25.62751 -28.15862  -8.87859 WAT  300    0.00000
  901  301 TIP3 OH2  -28.48394 -30.15665 -47.21994 WAT  301    0.00000
  902  301 TIP3 H1   -29.42948 -30.18030 -47.36703 WAT  301    0.00000
  903  301 TIP3 H2   -28.33931 -30.75995 -46.49100 WAT  301    0.00000
  904  302 TIP3 OH2  -45.52278 -17.91385 -34.75038 WAT  302    0.00000
  905  302 TIP3 H1   -46.08151 -18.12477 -34.00233 WAT  302    0.00000
  906  302 TIP3 H2   -44.98476 -17.18170 -34.44917 WAT  302    0.00000
  907  303 TIP3 OH2  -25.90939 -33.66790  -6.52035 WAT  303    0.00000
  908  303 TIP3 H1   -26.37485 -33.69399  -5.68435 WAT  303    0.00000
  909  303 TIP3 H2   -24.98742 -33.57867  -6.27900 WAT  303    0.00000
  910  304 TIP3 OH2  -20.30292 -22.43371 -36.07129 WAT  304    0.00000
  911  304 TIP3 H1   -21.16069 -22.41367 -36.49564 WAT  304    0.00000
  912  304 TIP3 H2   -19.94137 -23.28966 -36.30121 WAT  304    0.00000
  913  305 TIP3 OH2  -40.41068 -25.47383 -45.56361 WAT  305    0.00000
  914  305 TIP3 H1   -39.72650 -24.90384 -45.91468 WAT  305    0.00000
  915  305 TIP3 H2   -41.09242 -25.47237 -46.23552 WAT  305    0.00000
  916  306 TIP3 OH2  -15.82913 -21.82128  -6.31625 WAT  306    0.00000
  917  306 TIP3 H1   -15.13548 -22.39341  -5.98799 WAT  306    0.00000
  918  306 TIP3 H2   -16.62976 -22.16119  -5.91664 WAT  306    0.00000
  919  307 TIP3 OH2   -0.42458 -15.62463 -22.25102 WAT  307    0.00000
  920  307 TIP3 H1     0.29978 -16.21051 -22.47075 WAT  307    0.00000
  921  307 TIP3 H2    -1.15331 -15.93112 -22.79070 WAT  307    0.00000
  922  308 TIP3 OH2  -27.55615 -30.64007  -6.91664 WAT  308    0.00000
  923  308 TIP3 H1   -27.45419 -30.74946  -7.86209 WAT  308    0.00000
  924  308 TIP3 H2   -26.72943 -30.95183  -6.54845 WAT  308    0.00000
  925  309 TIP3 OH2   -2.22242  -2.90138 -19.72250 WAT  309    0.00000
  926  309 TIP3 H1    -1.31088  -2.60975 -19.70577 WAT  309    0.00000
  927  309 TIP3 H2    -2.72271  -2.14251 -19.42239 WAT  309    0.00000
  928  310 TIP3 OH2   -9.32869 -17.53019 -42.29686 WAT  310    0.00000
  929  310 TIP3 H1    -9.02837 -17.54244 -43.20565 WAT  310    0.00000
  930  310 TIP3 H2    -9.66353 -18.41359 -42.14284 WAT  310    0.00000
  931  311 TIP3 OH2  -36.27581 -18.94153 -35.62820 WAT  311    0.00000
  932  311 TIP3 H1   -37.05774 -19.38630 -35.95530 WAT  311    0.00000
  933  311 TIP3 H2   -35.57451 -19.22750 -36.21356 WAT  311    0.00000
  934  312 TIP3 OH2   -6.44635 -26.69407 -25.56897 WAT  312    0.00000
  935  312 TIP3 H1    -6.04686 -25.82635 -25.50822 WAT  312    0.00000
  936  312 TIP3 H2    -7.38385 -26.53485 -25.45953 WAT  312    0.00000
  937  313 TIP3 OH2  -42.47638  -9.76913 -38.11797 WAT  313    0.00000
  938  313 TIP3 H1   -43.20602  -9.76501 -37.49842 WAT  313    0.00000
  939  313 TIP3 H2   -42.68078 -10.48069 -38.72471 WAT  313    0.00000
  940  314 TIP3 OH2  -29.10942 -41.70940 -45.90820 WAT  314    0.00000
  941  314 TIP3 H1   -29.50580 -41.18903 -46.60701 WAT  314    0.00000
  942  314 TIP3 H2   -29.58764 -41.45522 -45.11894 WAT  314    0.00000
  943  315 TIP3 OH2   -7.43881 -31.91367  -7.13660 WAT  315    0.00000
  944  315 TIP3 H1    -7.56891 -31.14885  -7.69727 WAT  315    0.00000
  945  315 TIP3 H2    -7.36567 -32.64825  -7.74593 WAT  315    0.00000
  946  316 TIP3 OH2  -28.26683 -43.11377 -33.74306 WAT  316    0.00000
  947  316 TIP3 H1   -28.73592 -43.18029 -32.91134 WAT  316    0.00000
  948  316 TIP3 H2   -28.63183 -42.33478 -34.16281 WAT  316    0.00000
  949  317 TIP3 OH2  -35.60800  -8.99107 -28.96893 WAT  317    0.00000
  950  317 TIP3 H1   -34.65899  -9.07021 -28.87220 WAT  317    0.00000
  951  317 TIP3 H2   -35.83122  -9.61235 -29.66205 WAT  317    0.00000
  952  318 TIP3 OH2   -3.31933 -20.31079 -23.16318 WAT  318    0.00000
  953  318 TIP3 H1    -4.25580 -20.18016 -23.31217 WAT  318    0.00000
  954  318 TIP3 H2    -3.18711 -21.25189 -23.27754 WAT  318    0.00000
  955  319 TIP3 OH2  -38.78383 -36.18974 -27.90460 WAT  319    0.00000
  956  319 TIP3 H1   -38.71420 -37.10473 -28.17694 WAT  319    0.00000
  957  319 TIP3 H2   -38.28312 -35.70523 -28.56093 WAT  319    0.00000
  958  320 TIP3 OH2  -24.49788  -2.57639 -40.99063 WAT  320    0.00000
  959  320 TIP3 H1   -23.85455  -2.48995 -41.69411 WAT  320    0.00000
  960  320 TIP3 H2   -24.47858  -1.73077 -40.54254 WAT  320    0.00000
  961  321 TIP3 OH2   -9.83095 -33.37581 -30.91223 WAT  321    0.00000
  962  321 TIP3 H1    -9.33396 -32.94216 -30.21855 WAT  321    0.00000
  963  321 TIP3 H2    -9.25831 -34.08166 -31.21238 WAT  321    0.00000
  964  322 TIP3 OH2  -14.05599 -27.31555 -22.84158 WAT  322    0.00000
  965  322 TIP3 H1   -14.45628 -28.18027 -22.75069 WAT  322    0.00000
  966  322 TIP3 H2   -14.70848 -26.79739 -23.31275 WAT  322    0.00000
  967  323 TIP3 OH2  -34.16183 -38.54678 -43.18981 WAT  323    0.00000
  968  323 TIP3 H1   -33.41496 -37.96996 -43.35019 WAT  323    0.00000
  969  323 TIP3 H2   -34.92235 -38.03884 -43.47236 WAT  323    0.00000
  970  324 TIP3 OH2   -5.79659 -43.41386 -46.46611 WAT  324    0.00000
  971  324 TIP3 H1    -6.41350 -42.76161 -46.13412 WAT  324    0.00000
  972  324 TIP3 H2    -6.11261 -44.24514 -46.11207 WAT  324    0.00000
  973  325 TIP3 OH2  -24.13173 -31.80641 -25.57309 WAT  325    0.00000
  974  325 TIP3 H1   -23.91956 -30.89057 -25.75327 WAT  325    0.00000
  975  325 TIP3 H2   -23.29158 -32.20842 -25.35226 WAT  325    0.00000
  976  326 TIP3 OH2  -29.94174  -4.77096 -29.20222 WAT  326    0.00000
  977  326 TIP3 H1   -30.47323  -5.52906 -28.95925 WAT  326    0.00000
  978  326 TIP3 H2   -30.57213  -4.13344 -29.53748 WAT  326    0.00000
  979  327 TIP3 OH2   -2.15664 -23.13204 -38.91737 WAT  327    0.00000
  980  327 TIP3 H1    -1.83000 -23.02966 -39.81127 WAT  327    0.00000
  981  327 TIP3 H2    -2.95883 -23.64556 -39.01233 WAT  327    0.00000
  982  328 TIP3 OH2  -30.95892 -18.66695 -32.90510 WAT  328    0.00000
  983  328 TIP3 H1   -31.74902 -18.35965 -33.34958 WAT  328    0.00000
  984  328 TIP3 H2   -30.39138 -18.97638 -33.61107 WAT  328    0.00000
  985  329 TIP3 OH2  -28.16281  -7.24700 -28.29261 WAT  329    0.00000
  986  329 TIP3 H1   -28.94163  -6.91023 -28.73563 WAT  329    0.00000
  987  329 TIP3 H2   -28.41289  -8.12370 -28.00090 WAT  329    0.00000
  988  330 TIP3 OH2   -4.02857 -30.00638  -4.19641 WAT  330    0.00000
  989  330 TIP3 H1    -4.54512 -29.48998  -4.81506 WAT  330    0.00000
  990  330 TIP3 H2    -4.04826 -29.49888  -3.38505 WAT  330    0.00000
  991  331 TIP3 OH2  -28.06456 -22.51180 -28.59891 WAT  331    0.00000
  992  331 TIP3 H1   -27.95083 -23.35585 -29.03580 WAT  331    0.00000
  993  331 TIP3 H2   -28.96044 -22.25027 -28.81160 WAT  331    0.00000
  994  332 TIP3 OH2  -39.32815 -31.36126 -38.41594 WAT  332    0.00000
  995  332 TIP3 H1   -39.24044 -32.20956 -37.98128 WAT  332    0.00000
  996  332 TIP3 H2   -38.43781 -31.01061 -38.43972 WAT  332    0.00000
  997  333 TIP3 OH2  -19.68324  -9.57013 -44.40010 WAT  333    0.00000
  998  333 TIP3 H1   -19.36743 -10.39623 -44.03396 WAT  333    0.00000
  999  333 TIP3 H2   -18.88956  -9.10874 -44.67107 WAT  333    0.00000
 1000  334 TIP3 OH2  -39.53155 -16.32621 -25.72275 WAT  334    0.00000
 1001  334 TIP3 H1   -39.71523 -15.58646 -26.30177 WAT  334    0.00000
 1002  334 TIP3 H2   -38.95592 -15.96582 -25.04820 WAT  334    0.00000
 1003  335 TIP3 OH2  -37.18770 -26.26370 -23.50176 WAT  335    0.00000
 1004  335 TIP3 H1   -37.01575 -25.59908 -24.16881 WAT  335    0.00000
 1005  335 TIP3 H2   -38.14011 -26.35928 -23.49814 WAT  335    0.00000
 1006  336 TIP3 OH2  -32.25041 -36.09450  -8.72662 WAT  336    0.00000
 1007  336 TIP3 H1   -33.08034 -35.86761  -8.30712 WAT  336    0.00000
 1008  336 TIP3 H2   -32.39479 -36.96961  -9.08656 WAT  336    0.00000
 1009  337 TIP3 OH2   -3.39259 -18.48554 -36.95380 WAT  337    0.00000
 1010  337 TIP3 H1    -2.85368 -18.19712 -36.21717 WAT  337    0.00000
 1011  337 TIP3 H2    -3.07696 -17.97226 -37.69754 WAT  337    0.00000
 1012  338 TIP3 OH2  -24.13976 -32.36734 -28.53816 WAT  338    0.00000
 1013  338 TIP3 H1   -24.24348 -32.63102 -27.62386 WAT  338    0.00000
 1014  338 TIP3 H2   -23.83961 -33.15952 -28.98381 WAT  338    0.00000
 1015  339 TIP3 OH2  -17.94043 -19.37654 -25.29424 WAT  339    0.00000
 1016  339 TIP3 H1   -17.30847 -19.98839 -24.91675 WAT  339    0.00000
 1017  339 TIP3 H2   -18.79482 -19.73953 -25.06078 WAT  339    0.00000
 1018  340 TIP3 OH2  -20.18463 -15.94524  -9.49637 WAT  340    0.00000
 1019  340 TIP3 H1   -19.98101 -16.40962 -10.30824 WAT  340    0.00000
 1020  340 TIP3 H2   -19.33027 -15.73410  -9.11992 WAT  340    0.00000
 1021  341 TIP3 OH2  -13.13212 -16.77971 -28.53877 WAT  341    0.00000
 1022  341 TIP3 H1   -12.57371 -16.88513 -27.76851 WAT  341    0.00000
 1023  341 TIP3 H2   -13.17164 -15.83364 -28.67885 WAT  341    0.00000
 1024  342 TIP3 OH2  -32.95627 -33.92180 -32.58437 WAT  342    0.00000
 1025  342 TIP3 H1   -33.12813 -34.38712 -31.76572 WAT  342    0.00000
 1026  342 TIP3 H2   -33.09316 -34.57864 -33.26705 WAT  342    0.00000
 1027  343 TIP3 OH2  -37.95535 -41.65755 -37.94636 WAT  343    0.00000
 1028  343 TIP3 H1   -38.28782 -41.43443 -37.07692 WAT  343    0.00000
 1029  343 TIP3 H2   -37.06080 -41.31706 -37.95586 WAT  343    0.00000
 1030  344 TIP3 OH2  -10.34607 -26.74642 -38.60291 WAT  344    0.00000
 1031  344 TIP3 H1   -10.77302 -25.94228 -38.30743 WAT  344    0.00000
 1032  344 TIP3 H2   -10.09053 -27.19299 -37.79575 WAT  344    0.00000
 1033  345 TIP3 OH2  -24.12628  -0.79346 -21.40266 WAT  345    0.00000
 1034  345 TIP3 H1   -24.84406  -0.60585 -20.79782 WAT  345    0.00000
 1035  345 TIP3 H2   -24.12763  -0.05594 -22.01282 WAT  345    0.00000
 1036  346 TIP3 OH2  -30.22553 -16.23165 -37.21313 WAT  346    0.00000
 1037  346 TIP3 H1   -29.69016 -16.82834 -36.69009 WAT  346    0.00000
 1038  346 TIP3 H2   -29.70055 -15.43404 -37.27976 WAT  346    0.00000
 1039  347 TIP3 OH2   -4.08719 -17.42473 -15.69707 WAT  347    0.00000
 1040  347 TIP3 H1    -3.34405 -17.90201 -16.06610 WAT  347    0.00000
 1041  347 TIP3 H2    -4.79828 -18.06522 -15.67820 WAT  347    0.00000
 1042  348 TIP3 OH2  -43.62048 -23.28143 -35.00084 WAT  348    0.00000
 1043  348 TIP3 H1   -42.67543 -23.27036 -34.84918 WAT  348    0.00000
 1044  348 TIP3 H2   -43.79256 -22.48388 -35.50137 WAT  348    0.00000
 1045  349 TIP3 OH2  -41.68856 -44.71882 -27.95732 WAT  349    0.00000
 1046  349 TIP3 H1   -40.89241 -44.81097 -28.48067 WAT  349    0.00000
 1047  349 TIP3 H2   -41.86469 -45.60126 -27.63097 WAT  349    0.00000
 1048  350 TIP3 OH2  -33.23836 -23.49036 -23.17452 WAT  350    0.00000
 1049  350 TIP3 H1   -33.89048 -23.19563 -23.81022 WAT  350    0.00000
 1050  350 TIP3 H2   -33.75147 -23.88908 -22.47168 WAT  350    0.00000
 1051  351 TIP3 OH2   -8.37795 -28.06170 -29.99501 WAT  351    0.00000
 1052  351 TIP3 H1    -7.92696 -27.21972 -29.93233 WAT  351    0.00000
 1053  351 TIP3 H2    -8.88251 -28.12463 -29.18403 WAT  351    0.00000
 1054  352 TIP3 OH2  -39.48547 -31.92770 -26.62807 WAT  352    0.00000
 1055  352 TIP3 H1   -39.79639 -32.41497 -25.86509 WAT  352    0.00000
 1056  352 TIP3 H2   -38.68801 -31.49267 -26.32634 WAT  352    0.00000
 1057  353 TIP3 OH2  -37.69368 -23.06400 -22.39549 WAT  353    0.00000
 1058  353 TIP3 H1   -38.50412 -23.29718 -22.84832 WAT  353    0.00000
 1059  353 TIP3 H2   -37.96369 -22.89231 -21.49336 WAT  353    0.00000
 1060  354 TIP3 OH2  -33.59941 -19.62045  -5.45450 WAT  354    0.00000
 1061  354 TIP3 H1   -33.32523 -19.24910  -6.29304 WAT  354    0.00000
 1062  354 TIP3 H2   -33.24771 -20.51068  -5.45980 WAT  354    0.00000
 1063  355 TIP3 OH2  -30.09354 -24.62612 -25.93859 WAT  355    0.00000
 1064  355 TIP3 H1   -29.22458 -24.78668 -26.30653 WAT  355    0.00000
 1065  355 TIP3 H2   -30.02748 -24.92002 -25.03002 WAT  355    0.00000
 1066  356 TIP3 OH2   -6.61270 -11.73970 -16.66563 WAT  356    0.00000
 1067  356 TIP3 H1    -6.44416 -11.60513 -15.73305 WAT  356    0.00000
 1068  356 TIP3 H2    -5.98649 -11.16648 -17.10783 WAT  356    0.00000
 1069  357 TIP3 OH2   -8.25881 -24.88287 -18.40348 WAT  357    0.00000
 1070  357 TIP3 H1    -8.25436 -25.63842 -18.99115 WAT  357    0.00000
 1071  357 TIP3 H2    -7.48410 -24.37951 -18.65388 WAT  357    0.00000
 1072  358 TIP3 OH2  -26.65834  -0.46964 -45.55218 WAT  358    0.00000
 1073  358 TIP3 H1   -26.82929   0.09348 -44.79726 WAT  358    0.00000
 1074  358 TIP3 H2   -26.07830  -1.15266 -45.21563 WAT  358    0.00000
 1075  359 TIP3 OH2  -20.93262 -35.29553 -43.23092 WAT  359    0.00000
 1076  359 TIP3 H1   -21.47466 -34.51902 -43.37042 WAT  359    0.00000
 1077  359 TIP3 H2   -20.03915 -34.99870 -43.40366 WAT  359    0.00000
 1078  360 TIP3 OH2  -34.63552 -25.16619 -29.87054 WAT  360    0.00000
 1079  360 TIP3 H1   -33.94273 -24.52192 -30.01611 WAT  360    0.00000
 1080  360 TIP3 H2   -34.25296 -25.99751 -30.15125 WAT  360    0.00000
 1081  361 TIP3 OH2  -46.35899 -17.79868  -5.87193 WAT  361    0.00000
 1082  361 TIP3 H1   -46.07323 -18.70700  -5.77427 WAT  361    0.00000
 1083  361 TIP3 H2   -45.66848 -17.28368  -5.45455 WAT  361    0.00000
 1084  362 TIP3 OH2  -21.53351 -12.51916 -19.09020 WAT  362    0.00000
 1085  362 TIP3 H1   -21.63651 -11.59222 -18.87477 WAT  362    0.00000
 1086  362 TIP3 H2   -21.02066 -12.52215 -19.89841 WAT  362    0.00000
 1087  363 TIP3 OH2  -31.04733 -38.00724 -40.78709 WAT  363    0.00000
 1088  363 TIP3 H1   -30.54026 -37.22586 -41.00747 WAT  363    0.00000
 1089  363 TIP3 H2   -30.48655 -38.49501 -40.18390 WAT  363    0.00000
 1090  364 TIP3 OH2  -30.26123 -21.28101 -29.22106 WAT  364    0.00000
 1091  364 TIP3 H1   -31.00771 -21.33311 -29.81796 WAT  364    0.00000
 1092  364 TIP3 H2   -29.74136 -20.54784 -29.55037 WAT  364    0.00000
 1093  365 TIP3 OH2  -45.36627 -39.78608 -17.04403 WAT  365    0.00000
 1094  365 TIP3 H1   -46.08710 -39.53043 -17.61960 WAT  365    0.00000
 1095  365 TIP3 H2   -45.34653 -39.10815 -16.36855 WAT  365    0.00000
 1096  366 TIP3 OH2  -30.38011  -0.03882 -11.95050 WAT  366    0.00000
 1097  366 TIP3 H1   -29.71578  -0.58783 -12.36703 WAT  366    0.00000
 1098  366 TIP3 H2   -30.89397  -0.64611 -11.41816 WAT  366    0.00000
 1099  367 TIP3 OH2  -29.36358  -8.10003 -25.23522 WAT  367    0.00000
 1100  367 TIP3 H1   -29.92185  -8.45424 -24.54305 WAT  367    0.00000
 1101  367 TIP3 H2   -29.17969  -8.84908 -25.80209 WAT  367    0.00000
 1102  368 TIP3 OH2  -28.12214 -18.42928 -20.63038 WAT  368    0.00000
 1103  368 TIP3 H1   -27.41948 -18.84004 -21.13416 WAT  368    0.00000
 1104  368 TIP3 H2   -28.87265 -19.01202 -20.74606 WAT  368    0.00000
 1105  369 TIP3 OH2  -45.30157 -25.31586 -22.26110 WAT  369    0.00000
 1106  369 TIP3 H1   -45.17443 -24.59741 -21.64150 WAT  369    0.00000
 1107  369 TIP3 H2   -44.44863 -25.42356 -22.68198 WAT  369    0.00000
 1108  370 TIP3 OH2  -29.73571 -25.51411 -29.23049 WAT  370    0.00000
 1109  370 TIP3 H1   -30.09368 -26.39370 -29.35053 WAT  370    0.00000
 1110  370 TIP3 H2   -29.25076 -25.56274 -28.40666 WAT  370    0.00000
 1111  371 TIP3 OH2  -39.00373 -39.46606 -24.86596 WAT  371    0.00000
 1112  371 TIP3 H1   -39.66960 -40.00242 -24.43564 WAT  371    0.00000
 1113  371 TIP3 H2   -39.50232 -38.81592 -25.36091 WAT  371    0.00000
 1114  372 TIP3 OH2  -34.81527 -42.49970 -44.32146 WAT  372    0.00000
 1115  372 TIP3 H1   -34.41317 -41.63977 -44.44421 WAT  372    0.00000
 1116  372 TIP3 H2   -35.70440 -42.30846 -44.02293 WAT  372    0.00000
 1117  373 TIP3 OH2  -36.22541 -28.26118 -27.24063 WAT  373    0.00000
 1118  373 TIP3 H1   -35.92373 -27.36380 -27.09945 WAT  373    0.00000
 1119  373 TIP3 H2   -36.04961 -28.43065 -28.16616 WAT  373    0.00000
 1120  374 TIP3 OH2   -3.92115  -8.25477 -26.14808 WAT  374    0.00000
 1121  374 TIP3 H1    -4.49234  -8.93641 -26.50213 WAT  374    0.00000
 1122  374 TIP3 H2    -4.00590  -8.33999 -25.19846 WAT  374    0.00000
 1123  375 TIP3 OH2   -6.07850 -29.84343 -39.26235 WAT  375    0.00000
 1124  375 TIP3 H1    -5.66995 -28.98080 -39.33438 WAT  375    0.00000
 1125  375 TIP3 H2    -6.89461 -29.76445 -39.75627 WAT  375    0.00000
 1126  376 TIP3 OH2  -32.66611 -43.44534 -19.94333 WAT  376    0.00000
 1127  376 TIP3 H1   -32.62246 -44.38291 -19.75544 WAT  376    0.00000
 1128  376 TIP3 H2   -32.71504 -43.39391 -20.89789 WAT  376    0.00000
 1129  377 TIP3 OH2  -18.32877 -40.83997 -25.34889 WAT  377    0.00000
 1130  377 TIP3 H1   -19.14834 -40.63777 -24.89762 WAT  377    0.00000
 1131  377 TIP3 H2   -18.26148 -40.17471 -26.03382 WAT  377    0.00000
 1132  378 TIP3 OH2  -20.94486 -38.31971 -23.56338 WAT  378    0.00000
 1133  378 TIP3 H1   -20.70680 -37.40109 -23.43808 WAT  378    0.00000
 1134  378 TIP3 H2   -21.60428 -38.49060 -22.89093 WAT  378    0.00000
 1135  379 TIP3 OH2  -45.44537  -1.16143  -8.17479 WAT  379    0.00000
 1136  379 TIP3 H1   -45.65754  -0.23981  -8.02699 WAT  379    0.00000
 1137  379 TIP3 H2   -46.25984  -1.62819  -7.98766 WAT  379    0.00000
 1138  380 TIP3 OH2  -13.86964 -43.12017 -44.49187 WAT  380    0.00000
 1139  380 TIP3 H1   -14.29856 -43.96683 -44.61606 WAT  380    0.00000
 1140  380 TIP3 H2   -13.07448 -43.32391 -43.99949 WAT  380    0.00000
 1141  381 TIP3 OH2  -12.28233  -0.51997 -17.32028 WAT  381    0.00000
 1142  381 TIP3 H1   -12.44174  -0.67194 -18.25180 WAT  381    0.00000
 1143  381 TIP3 H2   -12.61138   0.36479 -17.16171 WAT  381    0.00000
 1144  382 TIP3 OH2  -44.05480 -26.47770 -12.85925 WAT  382    0.00000
 1145  382 TIP3 H1   -43.73792 -26.40743 -11.95876 WAT  382    0.00000
 1146  382 TIP3 H2   -43.96906 -27.40701 -13.07200 WAT  382    0.00000
 1147  383 TIP3 OH2   -5.40265 -34.94168 -23.77437 WAT  383    0.00000
 1148  383 TIP3 H1    -4.69985 -35.57650 -23.91327 WAT  383    0.00000
 1149  383 TIP3 H2    -5.50836 -34.90486 -22.82374 WAT  383    0.00000
 1150  384 TIP3 OH2  -31.34435  -2.84576 -21.05841 WAT  384    0.00000
 1151  384 TIP3 H1   -31.87863  -2.46419 -21.75496 WAT  384    0.00000
 1152  384 TIP3 H2   -30.58750  -3.21649 -21.51225 WAT  384    0.00000
 1153  385 TIP3 OH2  -19.33048 -45.18781 -13.35668 WAT  385    0.00000
 1154  385 TIP3 H1   -20.08776 -45.51254 -13.84382 WAT  385    0.00000
 1155  385 TIP3 H2   -18.62251 -45.16559 -14.00051 WAT  385    0.00000
 1156  386 TIP3 OH2  -14.52039  -7.72550  -7.52366 WAT  386    0.00000
 1157  386 TIP3 H1   -14.72659  -8.28203  -6.77267 WAT  386    0.00000
 1158  386 TIP3 H2   -15.23369  -7.08786  -7.55286 WAT  386    0.00000
 1159  387 TIP3 OH2  -23.32575 -36.71663 -28.52707 WAT  387    0.00000
 1160  387 TIP3 H1   -23.64332 -37.52820 -28.92297 WAT  387    0.00000
 1161  387 TIP3 H2   -22.37232 -36.77808 -28.58569 WAT  387    0.00000
 1162  388 TIP3 OH2  -26.77190 -39.30401 -43.46111 WAT  388    0.00000
 1163  388 TIP3 H1   -27.37172 -40.00993 -43.22000 WAT  388    0.00000
 1164  388 TIP3 H2   -26.71580 -39.35224 -44.41545 WAT  388    0.00000
 1165  389 TIP3 OH2  -23.19038 -41.03502 -37.94667 WAT  389    0.00000
 1166  389 TIP3 H1   -23.19445 -41.85853 -38.43457 WAT  389    0.00000
 1167  389 TIP3 H2   -23.11849 -41.29974 -37.02962 WAT  389    0.00000
 1168  390 TIP3 OH2   -9.43467  -2.01340 -17.46667 WAT  390    0.00000
 1169  390 TIP3 H1   -10.34380  -2.29660 -17.36917 WAT  390    0.00000
 1170  390 TIP3 H2    -9.45690  -1.37690 -18.18124 WAT  390    0.00000
 1171  391 TIP3 OH2  -21.28868 -15.38092 -26.39091 WAT  391    0.00000
 1172  391 TIP3 H1   -21.53749 -14.62645 -25.85696 WAT  391    0.00000
 1173  391 TIP3 H2   -21.52204 -16.14027 -25.85690 WAT  391    0.00000
 1174  392 TIP3 OH2  -44.63004 -44.44591 -37.12185 WAT  392    0.00000
 1175  392 TIP3 H1   -45.00493 -45.06403 -36.49446 WAT  392    0.00000
 1176  392 TIP3 H2   -45.01980 -43.60287 -36.89031 WAT  392    0.00000
 1177  393 TIP3 OH2  -31.98542 -44.24162 -36.82516 WAT  393    0.00000
 1178  393 TIP3 H1   -31.95714 -44.37741 -37.77226 WAT  393    0.00000
 1179  393 TIP3 H2   -31.10624 -43.93735 -36.59998 WAT  393    0.00000
 1180  394 TIP3 OH2  -23.99966 -25.78221 -12.42732 WAT  394    0.00000
 1181  394 TIP3 H1   -24.76630 -25.73546 -11.85609 WAT  394    0.00000
 1182  394 TIP3 H2   -23.33668 -26.23132 -11.90292 WAT  394    0.00000
 1183  395 TIP3 OH2  -19.20062 -27.10284 -23.37472 WAT  395    0.00000
 1184  395 TIP3 H1   -18.64764 -26.76590 -24.07965 WAT  395    0.00000
 1185  395 TIP3 H2   -19.94713 -27.49927 -23.82394 WAT  395    0.00000
 1186  396 TIP3 OH2  -21.98520 -39.58169 -31.95237 WAT  396    0.00000
 1187  396 TIP3 H1   -21.06734 -39.33669 -31.83514 WAT  396    0.00000
 1188  396 TIP3 H2   -22.08707 -40.38322 -31.43915 WAT  396    0.00000
 1189  397 TIP3 OH2  -27.34752  -0.88421 -14.19391 WAT  397    0.00000
 1190  397 TIP3 H1   -26.78474  -1.65382 -14.27886 WAT  397    0.00000
 1191  397 TIP3 H2   -27.76973  -0.98860 -13.34121 WAT  397    0.00000
 1192  398 TIP3 OH2  -10.97947 -47.19988 -30.60261 WAT  398    0.00000
 1193  398 TIP3 H1   -11.14509 -46.66536 -29.82602 WAT  398    0.00000
 1194  398 TIP3 H2   -10.33903 -46.69828 -31.10707 WAT  398    0.00000
 1195  399 TIP3 OH2  -17.84900  -2.78661 -31.72688 WAT  399    0.00000
 1196  399 TIP3 H1   -18.77239  -2.79130 -31.47478 WAT  399    0.00000
 1197  399 TIP3 H2   -17.55800  -1.89095 -31.55553 WAT  399    0.00000
 1198  400 TIP3 OH2   -4.81155  -4.62646  -9.51861 WAT  400    0.00000
 1199  400 TIP3 H1    -4.03248  -5.16058  -9.67352 WAT  400    0.00000
 1200  400 TIP3 H2    -5.53352  -5.25469  -9.50058 WAT  400    0.00000
 1201  401 TIP3 OH2  -35.76919 -12.50265 -26.20185 WAT  401    0.00000
 1202  401 TIP3 H1   -34.81716 -12.43523 -26.27491 WAT  401    0.00000
 1203  401 TIP3 H2   -36.01637 -11.78605 -25.61737 WAT  401    0.00000
 1204  402 TIP3 OH2  -31.79381 -41.10815  -3.75804 WAT  402    0.00000
 1205  402 TIP3 H1   -31.67666 -40.19496  -4.01994 WAT  402    0.00000
 1206  402 TIP3 H2   -31.19996 -41.22313  -3.01618 WAT  402    0.00000
 1207  403 TIP3 OH2  -28.57404 -13.69482 -14.87880 WAT  403    0.00000
 1208  403 TIP3 H1   -28.39692 -13.97071 -15.77810 WAT  403    0.00000
 1209  403 TIP3 H2   -27.89284 -14.12082 -14.35850 WAT  403    0.00000
 1210  404 TIP3 OH2   -9.58186 -33.84872 -19.66848 WAT  404    0.00000
 1211  404 TIP3 H1   -10.31644 -34.45713 -19.74892 WAT  404    0.00000
 1212  404 TIP3 H2    -9.17625 -33.84625 -20.53549 WAT  404    0.00000
 1213  405 TIP3 OH2   -3.23231 -30.80356 -19.57221 WAT  405    0.00000
 1214  405 TIP3 H1    -3.68815 -31.63585 -19.44676 WAT  405    0.00000
 1215  405 TIP3 H2    -3.51717 -30.26074 -18.83707 WAT  405    0.00000
 1216  406 TIP3 OH2  -12.24747 -20.89924  -7.89320 WAT  406    0.00000
 1217  406 TIP3 H1   -12.71621 -21.72904  -7.80406 WAT  406    0.00000
 1218  406 TIP3 H2   -11.42303 -21.03806  -7.42707 WAT  406    0.00000
 1219  407 TIP3 OH2  -39.15163 -40.15327 -13.39616 WAT  407    0.00000
 1220  407 TIP3 H1   -39.03682 -40.94206 -12.86620 WAT  407    0.00000
 1221  407 TIP3 H2   -38.45180 -39.56696 -13.10856 WAT  407    0.00000
 1222  408 TIP3 OH2  -43.72271 -39.60397 -31.76144 WAT  408    0.00000
 1223  408 TIP3 H1   -43.16413 -38.82880 -31.81921 WAT  408    0.00000
 1224  408 TIP3 H2   -43.60523 -39.91816 -30.86494 WAT  408    0.00000
 1225  409 TIP3 OH2   -8.76763 -31.30843 -13.56138 WAT  409    0.00000
 1226  409 TIP3 H1    -8.99907 -31.54519 -14.45950 WAT  409    0.00000
 1227  409 TIP3 H2    -8.24288 -32.04457 -13.24678 WAT  409    0.00000
 1228  410 TIP3 OH2   -3.05344 -37.84163 -29.85341 WAT  410    0.00000
 1229  410 TIP3 H1    -2.79972 -38.68386 -29.47591 WAT  410    0.00000
 1230  410 TIP3 H2    -3.55892 -37.41191 -29.16343 WAT  410    0.00000
 1231  411 TIP3 OH2  -27.53460 -42.30073 -39.72117 WAT  411    0.00000
 1232  411 TIP3 H1   -26.62518 -42.58236 -39.62183 WAT  411    0.00000
 1233  411 TIP3 H2   -27.93248 -42.96738 -40.28109 WAT  411    0.00000
 1234  412 TIP3 OH2  -28.19269 -42.16477  -4.11510 WAT  412    0.00000
 1235  412 TIP3 H1   -27.55328 -41.94944  -4.79409 WAT  412    0.00000
 1236  412 TIP3 H2   -28.14444 -43.11726  -4.03341 WAT  412    0.00000
 1237  413 TIP3 OH2   -6.20727 -25.08498 -43.93487 WAT  413    0.00000
 1238  413 TIP3 H1    -5.66054 -24.76542 -43.21709 WAT  413    0.00000
 1239  413 TIP3 H2    -5.60445 -25.57076 -44.49778 WAT  413    0.00000
 1240  414 TIP3 OH2  -28.16727 -45.75150 -30.04073 WAT  414    0.00000
 1241  414 TIP3 H1   -27.67795 -46.26278 -30.68524 WAT  414    0.00000
 1242  414 TIP3 H2   -27.83119 -46.04715 -29.19463 WAT  414    0.00000
 1243  415 TIP3 OH2  -36.63271  -2.29952 -40.86752 WAT  415    0.00000
 1244  415 TIP3 H1   -36.30865  -1.41209 -41.02140 WAT  415    0.00000
 1245  415 TIP3 H2   -37.33593  -2.19058 -40.22733 WAT  415    0.00000
 1246  416 TIP3 OH2  -15.26050 -38.76459 -30.11951 WAT  416    0.00000
 1247  416 TIP3 H1   -15.76482 -37.95104 -30.12646 WAT  416    0.00000
 1248  416 TIP3 H2   -15.91182 -39.44940 -29.96768 WAT  416    0.00000
 1249  417 TIP3 OH2  -37.29710 -17.31222 -14.77470 WAT  417    0.00000
 1250  417 TIP3 H1   -36.59972 -16.68470 -14.58466 WAT  417    0.00000
 1251  417 TIP3 H2   -37.12363 -18.04865 -14.18834 WAT  417    0.00000
 1252  418 TIP3 OH2  -30.97415 -39.07750 -36.28721 WAT  418    0.00000
 1253  418 TIP3 H1   -31.59494 -39.60282 -36.79207 WAT  418    0.00000
 1254  418 TIP3 H2   -31.40491 -38.22876 -36.18567 WAT  418    0.00000
 1255  419 TIP3 OH2  -17.84791 -36.04001  -6.54876 WAT  419    0.00000
 1256  419 TIP3 H1   -17.40747 -35.74059  -7.34413 WAT  419    0.00000
 1257  419 TIP3 H2   -18.75800 -35.76528  -6.66050 WAT  419    0.00000
 1258  420 TIP3 OH2  -33.44922 -35.07527 -37.09343 WAT  420    0.00000
 1259  420 TIP3 H1   -33.42199 -35.92065 -37.54156 WAT  420    0.00000
 1260  420 TIP3 H2   -32.81818 -34.53259 -37.56623 WAT  420    0.00000
 1261  421 TIP3 OH2   -3.98845 -37.09646 -16.18924 WAT  421    0.00000
 1262  421 TIP3 H1    -4.82943 -36.88536 -15.78375 WAT  421    0.00000
 1263  421 TIP3 H2    -3.40701 -36.38532 -15.92008 WAT  421    0.00000
 1264  422 TIP3 OH2  -15.40241  -2.87471  -4.07900 WAT  422    0.00000
 1265  422 TIP3 H1   -15.37021  -2.04221  -4.55033 WAT  422    0.00000
 1266  422 TIP3 H2   -16.31504  -2.95901  -3.80288 WAT  422    0.00000
 1267  423 TIP3 OH2  -39.10499 -40.81236 -45.73680 WAT  423    0.00000
 1268  423 TIP3 H1   -38.29523 -41.18347 -45.38637 WAT  423    0.00000
 1269  423 TIP3 H2   -39.06453 -40.99207 -46.67611 WAT  423    0.00000
 1270  424 TIP3 OH2  -31.51421 -46.66782 -32.52718 WAT  424    0.00000
 1271  424 TIP3 H1   -31.82108 -46.09567 -31.82383 WAT  424    0.00000
 1272  424 TIP3 H2   -31.54578 -46.12113 -33.31227 WAT  424    0.00000
 1273  425 TIP3 OH2  -12.75274  -1.49888 -39.65503 WAT  425    0.00000
 1274  425 TIP3 H1   -12.22088  -0.70333 -39.63351 WAT  425    0.00000
 1275  425 TIP3 H2   -12.15436  -2.17932 -39.96355 WAT  425    0.00000
 1276  426 TIP3 OH2  -20.36394 -35.54690 -29.73766 WAT  426    0.00000
 1277  426 TIP3 H1   -19.96057 -35.67546 -30.59614 WAT  426    0.00000
 1278  426 TIP3 H2   -20.49524 -36.43257 -29.39915 WAT  426    0.00000
 1279  427 TIP3 OH2   -9.11589 -34.19630 -11.08626 WAT  427    0.00000
 1280  427 TIP3 H1   -10.04310 -33.98010 -11.18511 WAT  427    0.00000
 1281  427 TIP3 H2    -8.69747 -33.81788 -11.85954 WAT  427    0.00000
 1282  428 TIP3 OH2   -6.22141 -22.95022 -12.96324 WAT  428    0.00000
 1283  428 TIP3 H1    -6.00231 -22.03497 -12.78844 WAT  428    0.00000
 1284  428 TIP3 H2    -5.90904 -23.42328 -12.19196 WAT  428    0.00000
 1285  429 TIP3 OH2  -15.34789 -42.33205 -32.35723 WAT  429    0.00000
 1286  429 TIP3 H1   -15.49781 -42.12920 -33.28060 WAT  429    0.00000
 1287  429 TIP3 H2   -15.04290 -43.23936 -32.35730 WAT  429    0.00000
 1288  430 TIP3 OH2  -42.76500 -19.96926 -33.60788 WAT  430    0.00000
 1289  430 TIP3 H1   -43.67501 -19.76428 -33.39315 WAT  430    0.00000
 1290  430 TIP3 H2   -42.41142 -20.35821 -32.80792 WAT  430    0.00000
 1291  431 TIP3 OH2   -0.99551 -32.11046 -22.26525 WAT  431    0.00000
 1292  431 TIP3 H1    -0.55694 -32.26868 -23.10123 WAT  431    0.00000
 1293  431 TIP3 H2    -1.78443 -32.65129 -22.30200 WAT  431    0.00000
 1294  432 TIP3 OH2  -44.86052 -14.03590 -45.98514 WAT  432    0.00000
 1295  432 TIP3 H1   -44.97575 -14.13898 -46.92977 WAT  432    0.00000
 1296  432 TIP3 H2   -44.50260 -14.87461 -45.69410 WAT  432    0.00000
 1297  433 TIP3 OH2  -15.64665 -30.20652 -14.80658 WAT  433    0.00000
 1298  433 TIP3 H1   -14.98956 -30.12460 -14.11538 WAT  433    0.00000
 1299  433 TIP3 H2   -15.60327 -29.37498 -15.27870 WAT  433    0.00000
 1300  434 TIP3 OH2  -39.13718 -15.03417 -44.94110 WAT  434    0.00000
 1301  434 TIP3 H1   -39.60187 -14.24507 -44.66248 WAT  434    0.00000
 1302  434 TIP3 H2   -38.77213 -14.80823 -45.79662 WAT  434    0.00000
 1303  435 TIP3 OH2  -33.46072 -45.05049  -7.05837 WAT  435    0.00000
 1304  435 TIP3 H1   -33.05944 -44.88851  -6.20457 WAT  435    0.00000
 1305  435 TIP3 H2   -33.70775 -45.97500  -7.03592 WAT  435    0.00000
 1306  436 TIP3 OH2  -29.60216  -5.31573 -25.54236 WAT  436    0.00000
 1307  436 TIP3 H1   -29.57891  -6.27243 -25.56314 WAT  436    0.00000
 1308  436 TIP3 H2   -30.53060  -5.10011 -25.45428 WAT  436    0.00000
 1309  437 TIP3 OH2  -35.26161 -38.61299  -7.83409 WAT  437    0.00000
 1310  437 TIP3 H1   -35.61597 -37.92433  -8.39660 WAT  437    0.00000
 1311  437 TIP3 H2   -34.95596 -39.28602  -8.44224 WAT  437    0.00000
 1312  438 TIP3 OH2  -41.18299 -37.21348 -25.83263 WAT  438    0.00000
 1313  438 TIP3 H1   -41.05135 -37.34601 -26.77143 WAT  438    0.00000
 1314  438 TIP3 H2   -40.66290 -36.43729 -25.62460 WAT  438    0.00000
 1315  439 TIP3 OH2  -21.81188  -2.17220 -16.27590 WAT  439    0.00000
 1316  439 TIP3 H1   -21.48755  -1.37034 -15.86595 WAT  439    0.00000
 1317  439 TIP3 H2   -21.67073  -2.85242 -15.61741 WAT  439    0.00000
 1318  440 TIP3 OH2   -4.56869 -37.41998  -3.86992 WAT  440    0.00000
 1319  440 TIP3 H1    -4.27002 -36.80886  -3.19645 WAT  440    0.00000
 1320  440 TIP3 H2    -3.89007 -37.38461  -4.54406 WAT  440    0.00000
 1321  441 TIP3 OH2  -43.07302  -1.41956 -41.36140 WAT  441    0.00000
 1322  441 TIP3 H1   -44.00510  -1.60619 -41.47380 WAT  441    0.00000
 1323  441 TIP3 H2   -42.78323  -1.11756 -42.22225 WAT  441    0.00000
 1324  442 TIP3 OH2  -32.14180 -32.42869 -22.33626 WAT  442    0.00000
 1325  442 TIP3 H1   -32.39573 -33.29209 -22.01024 WAT  442    0.00000
 1326  442 TIP3 H2   -32.40035 -32.43459 -23.25786 WAT  442    0.00000
 1327  443 TIP3 OH2  -18.83439 -39.82071 -32.21980 WAT  443    0.00000
 1328  443 TIP3 H1   -19.33988 -40.32303 -32.85885 WAT  443    0.00000
 1329  443 TIP3 H2   -17.98824 -40.26639 -32.17931 WAT  443    0.00000
 1330  444 TIP3 OH2   -7.54174 -40.62280  -8.93768 WAT  444    0.00000
 1331  444 TIP3 H1    -6.86824 -41.19720  -8.57340 WAT  444    0.00000
 1332  444 TIP3 H2    -8.33163 -40.83322  -8.43965 WAT  444    0.00000
 1333  445 TIP3 OH2  -26.06548  -7.45876 -34.83924 WAT  445    0.00000
 1334  445 TIP3 H1   -26.01870  -7.76560 -35.74472 WAT  445    0.00000
 1335  445 TIP3 H2   -25.18388  -7.59728 -34.49307 WAT  445    0.00000
 1336  446 TIP3 OH2  -25.90144 -16.61016 -16.24434 WAT  446    0.00000
 1337  446 TIP3 H1   -25.02948 -16.71601 -15.86392 WAT  446    0.00000
 1338  446 TIP3 H2   -25.79484 -16.86028 -17.16211 WAT  446    0.00000
 1339  447 TIP3 OH2  -15.92132 -18.62161 -12.51279 WAT  447    0.00000
 1340  447 TIP3 H1   -16.66964 -18.80954 -11.94628 WAT  447    0.00000
 1341  447 TIP3 H2   -15.93959 -17.67145 -12.62721 WAT  447    0.00000
 1342  448 TIP3 OH2  -38.20796 -22.19082  -1.84339 WAT  448    0.00000
 1343  448 TIP3 H1   -38.62302 -22.42589  -2.67327 WAT  448    0.00000
 1344  448 TIP3 H2   -38.76942 -21.50617  -1.47971 WAT  448    0.00000
 1345  449 TIP3 OH2  -35.36316  -9.73037 -19.67253 WAT  449    0.00000
 1346  449 TIP3 H1   -34.55460 -10.17951 -19.42609 WAT  449    0.00000
 1347  449 TIP3 H2   -35.85478 -10.37982 -20.17528 WAT  449    0.00000
 1348  450 TIP3 OH2  -10.44672 -39.74852 -21.67196 WAT  450    0.00000
 1349  450 TIP3 H1   -11.25862 -40.11635 -21.32302 WAT  450    0.00000
 1350  450 TIP3 H2   -10.00751 -40.48951 -22.08941 WAT  450    0.00000
 1351  451 TIP3 OH2  -13.54535 -44.40382 -31.23890 WAT  451    0.00000
 1352  451 TIP3 H1   -13.92228 -44.32997 -30.36214 WAT  451    0.00000
 1353  451 TIP3 H2   -12.65554 -44.06318 -31.14705 WAT  451    0.00000
 1354  452 TIP3 OH2  -33.33966  -5.80588 -39.79239 WAT  452    0.00000
 1355  452 TIP3 H1   -33.31997  -6.17964 -38.91140 WAT  452    0.00000
 1356  452 TIP3 H2   -33.36324  -4.85946 -39.65108 WAT  452    0.00000
 1357  453 TIP3 OH2  -25.96876 -24.88314 -10.84846 WAT  453    0.00000
 1358  453 TIP3 H1   -26.79362 -25.12895 -10.42962 WAT  453    0.00000
 1359  453 TIP3 H2   -25.98461 -23.92623 -10.86652 WAT  453    0.00000
 1360  454 TIP3 OH2  -33.40570 -44.73593 -34.36430 WAT  454    0.00000
 1361  454 TIP3 H1   -32.91172 -44.25367 -35.02736 WAT  454    0.00000
 1362  454 TIP3 H2   -33.56955 -44.09423 -33.67320 WAT  454    0.00000
 1363  455 TIP3 OH2   -7.84170 -41.58370 -35.67052 WAT  455    0.00000
 1364  455 TIP3 H1    -8.78116 -41.40062 -35.65932 WAT  455    0.00000
 1365  455 TIP3 H2    -7.46155 -40.85746 -36.16479 WAT  455    0.00000
 1366  456 TIP3 OH2  -29.80617 -33.24477 -16.51047 WAT  456    0.00000
 1367  456 TIP3 H1   -30.32510 -33.84144 -17.04985 WAT  456    0.00000
 1368  456 TIP3 H2   -30.25691 -33.23103 -15.66614 WAT  456    0.00000
 1369  457 TIP3 OH2  -41.73798 -42.30899 -37.18778 WAT  457    0.00000
 1370  457 TIP3 H1   -41.85669 -43.18950 -36.83163 WAT  457    0.00000
 1371  457 TIP3 H2   -41.25444 -41.83861 -36.50869 WAT  457    0.00000
 1372  458 TIP3 OH2  -20.57201 -23.44450 -40.89655 WAT  458    0.00000
 1373  458 TIP3 H1   -21.19018 -22.82820 -40.50377 WAT  458    0.00000
 1374  458 TIP3 H2   -19.72417 -23.20550 -40.52201 WAT  458    0.00000
 1375  459 TIP3 OH2  -16.94852 -31.41863 -16.96188 WAT  459    0.00000
 1376  459 TIP3 H1   -16.52826 -30.89465 -16.27992 WAT  459    0.00000
 1377  459 TIP3 H2   -17.16344 -32.24577 -16.53074 WAT  459    0.00000
 1378  460 TIP3 OH2  -35.98726 -45.68339 -31.98803 WAT  460    0.00000
 1379  460 TIP3 H1   -35.43051 -44.90619 -32.03518 WAT  460    0.00000
 1380  460 TIP3 H2   -36.31373 -45.79922 -32.88035 WAT  460    0.00000
 1381  461 TIP3 OH2   -3.31497 -37.48210  -9.80951 WAT  461    0.00000
 1382  461 TIP3 H1    -4.08761 -38.04706  -9.80043 WAT  461    0.00000
 1383  461 TIP3 H2    -3.66709 -36.59322  -9.76322 WAT  461    0.00000
 1384  462 TIP3 OH2  -14.67505 -28.03570 -10.41278 WAT  462    0.00000
 1385  462 TIP3 H1   -15.40717 -27.62761 -10.87505 WAT  462    0.00000
 1386  462 TIP3 H2   -13.98548 -27.37188 -10.42196 WAT  462    0.00000
 1387  463 TIP3 OH2  -33.14127 -45.70361 -12.41732 WAT  463    0.00000
 1388  463 TIP3 H1   -33.43436 -45.50908 -11.52710 WAT  463    0.00000
 1389  463 TIP3 H2   -33.16953 -44.86013 -12.86898 WAT  463    0.00000
 1390  464 TIP3 OH2  -27.69033 -26.62940 -36.36847 WAT  464    0.00000
 1391  464 TIP3 H1   -27.07970 -26.52225 -35.63917 WAT  464    0.00000
 1392  464 TIP3 H2   -27.14875 -26.94967 -37.08983 WAT  464    0.00000
 1393  465 TIP3 OH2  -11.47915 -37.06011 -24.46142 WAT  465    0.00000
 1394  465 TIP3 H1   -11.94269 -37.89416 -24.38575 WAT  465    0.00000
 1395  465 TIP3 H2   -11.31817 -36.95928 -25.39959 WAT  465    0.00000
 1396  466 TIP3 OH2  -17.69623 -19.95476  -7.07885 WAT  466    0.00000
 1397  466 TIP3 H1   -18.35684 -20.18335  -6.42495 WAT  466    0.00000
 1398  466 TIP3 H2   -16.96477 -20.54493  -6.89749 WAT  466    0.00000
 1399  467 TIP3 OH2  -46.25916 -44.57714 -20.36139 WAT  467    0.00000
 1400  467 TIP3 H1   -45.40020 -44.74872 -19.97541 WAT  467    0.00000
 1401  467 TIP3 H2   -46.68502 -45.43392 -20.38968 WAT  467    0.00000
 1402  468 TIP3 OH2  -28.43667 -40.07447 -26.27282 WAT  468    0.00000
 1403  468 TIP3 H1   -28.30298 -40.95231 -26.63025 WAT  468    0.00000
 1404  468 TIP3 H2   -28.52037 -39.51202 -27.04281 WAT  468    0.00000
 1405  469 TIP3 OH2  -39.11463 -42.20286 -11.55193 WAT  469    0.00000
 1406  469 TIP3 H1   -38.41372 -42.10546 -10.90736 WAT  469    0.00000
 1407  469 TIP3 H2   -39.88610 -42.43384 -11.03451 WAT  469    0.00000
 1408  470 TIP3 OH2  -36.73491 -40.31039 -20.97658 WAT  470    0.00000
 1409  470 TIP3 H1   -36.76039 -40.25780 -20.02117 WAT  470    0.00000
 1410  470 TIP3 H2   -36.28940 -39.50827 -21.24928 WAT  470    0.00000
 1411  471 TIP3 OH2  -28.86294 -35.04741 -26.51359 WAT  471    0.00000
 1412  471 TIP3 H1   -29.20148 -34.30200 -26.01761 WAT  471    0.00000
 1413  471 TIP3 H2   -28.57402 -35.66894 -25.84542 WAT  471    0.00000
 1414  472 TIP3 OH2   -9.19043 -23.49621  -8.66132 WAT  472    0.00000
 1415  472 TIP3 H1    -8.82130 -23.11034  -9.45573 WAT  472    0.00000
 1416  472 TIP3 H2   -10.00415 -23.90892  -8.95073 WAT  472    0.00000
 1417  473 TIP3 OH2  -33.30315 -28.02782  -4.81056 WAT  473    0.00000
 1418  473 TIP3 H1   -33.83825 -27.27775  -5.06997 WAT  473    0.00000
 1419  473 TIP3 H2   -32.43120 -27.83027  -5.15246 WAT  473    0.00000
 1420  474 TIP3 OH2  -41.97659 -31.56933 -39.18715 WAT  474    0.00000
 1421  474 TIP3 H1   -41.09259 -31.29617 -38.94188 WAT  474    0.00000
 1422  474 TIP3 H2   -42.25823 -32.14046 -38.47250 WAT  474    0.00000
 1423  475 TIP3 OH2  -39.88618 -25.73592 -22.33111 WAT  475    0.00000
 1424  475 TIP3 H1   -40.08240 -24.87008 -22.68895 WAT  475    0.00000
 1425  475 TIP3 H2   -40.32735 -26.34565 -22.92257 WAT  475    0.00000
 1426  476 TIP3 OH2  -10.46710  -2.50317 -36.65928 WAT  476    0.00000
 1427  476 TIP3 H1   -10.09032  -2.46009 -35.78041 WAT  476    0.00000
 1428  476 TIP3 H2    -9.83960  -2.03792 -37.21247 WAT  476    0.00000
 1429  477 TIP3 OH2  -33.99173  -4.54826 -20.41881 WAT  477    0.00000
 1430  477 TIP3 H1   -33.05644  -4.52159 -20.62071 WAT  477    0.00000
 1431  477 TIP3 H2   -34.08277  -4.01104 -19.63183 WAT  477    0.00000
 1432  478 TIP3 OH2  -20.23495 -43.34543 -10.13858 WAT  478    0.00000
 1433  478 TIP3 H1   -20.36384 -43.47213  -9.19860 WAT  478    0.00000
 1434  478 TIP3 H2   -20.91020 -42.71556 -10.39065 WAT  478    0.00000
 1435  479 TIP3 OH2  -31.48431 -38.75458 -17.96996 WAT  479    0.00000
 1436  479 TIP3 H1   -31.61256 -39.32579 -18.72726 WAT  479    0.00000
 1437  479 TIP3 H2   -31.12235 -39.32865 -17.29493 WAT  479    0.00000
 1438  480 TIP3 OH2  -11.39858 -27.60585 -21.80788 WAT  480    0.00000
 1439  480 TIP3 H1   -11.98122 -27.52551 -22.56308 WAT  480    0.00000
 1440  480 TIP3 H2   -11.77713 -28.31411 -21.28701 WAT  480    0.00000
 1441  481 TIP3 OH2  -31.97793 -30.77444 -17.71414 WAT  481    0.00000
 1442  481 TIP3 H1   -32.61482 -30.53759 -17.03997 WAT  481    0.00000
 1443  481 TIP3 H2   -32.42403 -31.43488 -18.24428 WAT  481    0.00000
 1444  482 TIP3 OH2  -25.53066 -39.59608 -16.82495 WAT  482    0.00000
 1445  482 TIP3 H1   -25.70485 -40.47665 -16.49255 WAT  482    0.00000
 1446  482 TIP3 H2   -24.62476 -39.41880 -16.57167 WAT  482    0.00000
 1447  483 TIP3 OH2  -26.47851 -41.12116 -24.45324 WAT  483    0.00000
 1448  483 TIP3 H1   -26.85641 -41.99144 -24.32662 WAT  483    0.00000
 1449  483 TIP3 H2   -27.02492 -40.71811 -25.12795 WAT  483    0.00000
 1450  484 TIP3 OH2  -18.94864 -22.56015 -17.19968 WAT  484    0.00000
 1451  484 TIP3 H1   -18.88451 -22.18831 -18.07937 WAT  484    0.00000
 1452  484 TIP3 H2   -19.42159 -23.38345 -17.32103 WAT  484    0.00000
 1453  485 TIP3 OH2  -20.65203 -10.60739 -40.94865 WAT  485    0.00000
 1454  485 TIP3 H1   -20.16935 -10.41961 -40.14366 WAT  485    0.00000
 1455  485 TIP3 H2   -20.00878 -11.02323 -41.52270 WAT  485    0.00000
 1456  486 TIP3 OH2   -9.35085  -4.91565 -13.83526 WAT  486    0.00000
 1457  486 TIP3 H1    -9.55626  -5.84230 -13.95921 WAT  486    0.00000
 1458  486 TIP3 H2   -10.18108  -4.51903 -13.57133 WAT  486    0.00000
 1459  487 TIP3 OH2  -20.21938 -24.24724  -9.53042 WAT  487    0.00000
 1460  487 TIP3 H1   -19.87490 -23.85936  -8.72598 WAT  487    0.00000
 1461  487 TIP3 H2   -21.15879 -24.33723  -9.37031 WAT  487    0.00000
 1462  488 TIP3 OH2  -23.39837 -34.42987 -30.16338 WAT  488    0.00000
 1463  488 TIP3 H1   -22.90604 -34.25101 -30.96455 WAT  488    0.00000
 1464  488 TIP3 H2   -22.89184 -35.10829 -29.71684 WAT  488    0.00000
 1465  489 TIP3 OH2  -28.08170 -26.20283 -26.99428 WAT  489    0.00000
 1466  489 TIP3 H1   -28.36835 -26.86618 -26.36657 WAT  489    0.00000
 1467  489 TIP3 H2   -27.29132 -26.57143 -27.38883 WAT  489    0.00000
 1468  490 TIP3 OH2  -42.30260 -32.88721 -36.81332 WAT  490    0.00000
 1469  490 TIP3 H1   -42.81616 -32.54398 -36.08209 WAT  490    0.00000
 1470  490 TIP3 H2   -41.93658 -33.70844 -36.48492 WAT  490    0.00000
 1471  491 TIP3 OH2   -1.94264  -7.37887 -36.70162 WAT  491    0.00000
 1472  491 TIP3 H1    -1.74049  -6.54859 -37.13292 WAT  491    0.00000
 1473  491 TIP3 H2    -1.82219  -8.03930 -37.38394 WAT  491    0.00000
 1474  492 TIP3 OH2  -26.73905 -33.66780  -3.96399 WAT  492    0.00000
 1475  492 TIP3 H1   -26.88437 -34.30886  -3.26818 WAT  492    0.00000
 1476  492 TIP3 H2   -26.33483 -32.92123  -3.52187 WAT  492    0.00000
 1477  493 TIP3 OH2  -43.65159 -31.30927 -17.21220 WAT  493    0.00000
 1478  493 TIP3 H1   -44.29100 -31.74254 -17.77759 WAT  493    0.00000
 1479  493 TIP3 H2   -44.05513 -30.46938 -16.99317 WAT  493    0.00000
 1480  494 TIP3 OH2   -9.40291  -5.36074 -25.20360 WAT  494    0.00000
 1481  494 TIP3 H1    -9.12486  -6.27473 -25.26304 WAT  494    0.00000
 1482  494 TIP3 H2    -9.60641  -5.23157 -24.27724 WAT  494    0.00000
 1483  495 TIP3 OH2  -21.81954 -13.96099  -5.15928 WAT  495    0.00000
 1484  495 TIP3 H1   -21.88216 -13.07026  -4.81443 WAT  495    0.00000
 1485  495 TIP3 H2   -21.69366 -13.84541  -6.10110 WAT  495    0.00000
 1486  496 TIP3 OH2  -37.01315 -14.45606  -6.77541 WAT  496    0.00000
 1487  496 TIP3 H1   -37.33523 -13.71287  -7.28548 WAT  496    0.00000
 1488  496 TIP3 H2   -36.62524 -14.06110  -5.99454 WAT  496    0.00000
 1489  497 TIP3 OH2   -9.93953 -22.34880  -3.06110 WAT  497    0.00000
 1490  497 TIP3 H1   -10.22346 -22.04118  -2.20030 WAT  497    0.00000
 1491  497 TIP3 H2    -9.00889 -22.12822  -3.09982 WAT  497    0.00000
 1492  498 TIP3 OH2   -6.54287 -42.43025 -22.57662 WAT  498    0.00000
 1493  498 TIP3 H1    -7.06205 -42.60747 -23.36102 WAT  498    0.00000
 1494  498 TIP3 H2    -7.18652 -42.17688 -21.91499 WAT  498    0.00000
 1495  499 TIP3 OH2   -1.13255 -38.30529 -26.52176 WAT  499    0.00000
 1496  499 TIP3 H1    -0.50659 -37.85986 -27.09273 WAT  499    0.00000
 1497  499 TIP3 H2    -1.09008 -37.82254 -25.69630 WAT  499    0.00000
 1498  500 TIP3 OH2   -8.22629 -33.67726 -22.08345 WAT  500    0.00000
 1499  500 TIP3 H1    -8.30716 -32.87009 -22.59157 WAT  500    0.00000
 1500  500 TIP3 H2    -8.38665 -34.37670 -22.71694 WAT  500    0.00000
 1501  501 TIP3 OH2  -27.26514 -46.35151 -37.60793 WAT  501    0.00000
 1502  501 TIP3 H1   -27.35787 -45.81819 -38.39736 WAT  501    0.00000
 1503  501 TIP3 H2   -27.53971 -45.77476 -36.89505 WAT  501    0.00000
 1504  502 TIP3 OH2  -31.93019 -35.39156 -25.78006 WAT  502    0.00000
 1505  502 TIP3 H1   -31.20825 -34.80805 -25.54650 WAT  502    0.00000
 1506  502 TIP3 H2   -31.83648 -35.52355 -26.72348 WAT  502    0.00000
 1507  503 TIP3 OH2  -44.53821 -30.35025 -38.86171 WAT  503    0.00000
 1508  503 TIP3 H1   -43.62388 -30.63237 -38.83624 WAT  503    0.00000
 1509  503 TIP3 H2   -44.50180 -29.44626 -39.17428 WAT  503    0.00000
 1510  504 TIP3 OH2   -6.33481  -4.24734 -12.31046 WAT  504    0.00000
 1511  504 TIP3 H1    -6.10688  -3.90522 -11.44603 WAT  504    0.00000
 1512  504 TIP3 H2    -5.70606  -3.83717 -12.90431 WAT  504    0.00000
 1513  505 TIP3 OH2  -41.25529  -5.69810 -17.55973 WAT  505    0.00000
 1514  505 TIP3 H1   -40.77685  -6.48102 -17.83243 WAT  505    0.00000
 1515  505 TIP3 H2   -42.05397  -5.70904 -18.08721 WAT  505    0.00000
 1516  506 TIP3 OH2   -4.33702 -17.33223 -32.56685 WAT  506    0.00000
 1517  506 TIP3 H1    -4.36470 -18.28091 -32.69128 WAT  506    0.00000
 1518  506 TIP3 H2    -4.78696 -17.18611 -31.73472 WAT  506    0.00000
 1519  507 TIP3 OH2  -10.16922  -5.22745 -40.74182 WAT  507    0.00000
 1520  507 TIP3 H1   -10.17425  -4.27087 -40.70776 WAT  507    0.00000
 1521  507 TIP3 H2   -10.69790  -5.49712 -39.99081 WAT  507    0.00000
 1522  508 TIP3 OH2  -35.22578 -43.14492  -7.18796 WAT  508    0.00000
 1523  508 TIP3 H1   -34.62332 -42.41383  -7.05089 WAT  508    0.00000
 1524  508 TIP3 H2   -34.68216 -43.92618  -7.08621 WAT  508    0.00000
 1525  509 TIP3 OH2  -45.01293 -40.24917 -22.68874 WAT  509    0.00000
 1526  509 TIP3 H1   -45.85727 -40.68679 -22.79741 WAT  509    0.00000
 1527  509 TIP3 H2   -44.65274 -40.19934 -23.57418 WAT  509    0.00000
 1528  510 TIP3 OH2   -6.58743 -38.27765 -39.53190 WAT  510    0.00000
 1529  510 TIP3 H1    -6.93478 -38.98399 -38.98722 WAT  510    0.00000
 1530  510 TIP3 H2    -6.24329 -37.63964 -38.90680 WAT  510    0.00000
 1531  511 TIP3 OH2   -7.26686 -21.38589 -33.19469 WAT  511    0.00000
 1532  511 TIP3 H1    -7.71755 -20.84718 -33.84500 WAT  511    0.00000
 1533  511 TIP3 H2    -7.22546 -22.25617 -33.59109 WAT  511    0.00000
 1534  512 TIP3 OH2  -22.89270 -44.04120 -32.45266 WAT  512    0.00000
 1535  512 TIP3 H1   -22.66073 -44.67891 -31.77756 WAT  512    0.00000
 1536  512 TIP3 H2   -23.73840 -44.34127 -32.78580 WAT  512    0.00000
 1537  513 TIP3 OH2  -11.34192 -25.63444 -27.16790 WAT  513    0.00000
 1538  513 TIP3 H1   -12.24783 -25.87294 -27.36459 WAT  513    0.00000
 1539  513 TIP3 H2   -11.13612 -24.93839 -27.79192 WAT  513    0.00000
 1540  514 TIP3 OH2  -20.82245  -2.21848  -7.26723 WAT  514    0.00000
 1541  514 TIP3 H1   -20.88199  -2.58130  -6.38346 WAT  514    0.00000
 1542  514 TIP3 H2   -21.09119  -2.93670  -7.84010 WAT  514    0.00000
 1543  515 TIP3 OH2   -3.22230 -37.67664 -41.12114 WAT  515    0.00000
 1544  515 TIP3 H1    -2.97388 -37.22518 -40.31447 WAT  515    0.00000
 1545  515 TIP3 H2    -3.41282 -38.57326 -40.84542 WAT  515    0.00000
 1546  516 TIP3 OH2   -0.73761  -6.10530 -12.18875 WAT  516    0.00000
 1547  516 TIP3 H1    -0.43999  -6.98269 -12.42927 WAT  516    0.00000
 1548  516 TIP3 H2     0.05090  -5.66172 -11.87613 WAT  516    0.00000
 1549  517 TIP3 OH2  -43.83869 -37.45914 -22.57108 WAT  517    0.00000
 1550  517 TIP3 H1   -44.20125 -38.29160 -22.26809 WAT  517    0.00000
 1551  517 TIP3 H2   -43.91966 -37.49484 -23.52418 WAT  517    0.00000
 1552  518 TIP3 OH2   -8.07968  -0.98514  -5.89584 WAT  518    0.00000
 1553  518 TIP3 H1    -8.79231  -1.58807  -6.10765 WAT  518    0.00000
 1554  518 TIP3 H2    -8.04870  -0.97684  -4.93918 WAT  518    0.00000
 1555  519 TIP3 OH2  -38.87573 -20.18507 -41.95552 WAT  519    0.00000
 1556  519 TIP3 H1   -39.16791 -20.15606 -42.86657 WAT  519    0.00000
 1557  519 TIP3 H2   -38.14397 -19.56913 -41.91845 WAT  519    0.00000
 1558  520 TIP3 OH2  -32.02820 -45.44969 -42.45864 WAT  520    0.00000
 1559  520 TIP3 H1   -31.56035 -46.25957 -42.66223 WAT  520    0.00000
 1560  520 TIP3 H2   -32.87989 -45.55125 -42.88355 WAT  520    0.00000
 1561  521 TIP3 OH2  -30.92968 -43.57284 -27.33501 WAT  521    0.00000
 1562  521 TIP3 H1   -31.08354 -44.39947 -27.79243 WAT  521    0.00000
 1563  521 TIP3 H2   -31.37816 -42.91645 -27.86816 WAT  521    0.00000
 1564  522 TIP3 OH2  -38.50283 -28.94557  -4.04103 WAT  522    0.00000
 1565  522 TIP3 H1   -38.64914 -28.31972  -3.33170 WAT  522    0.00000
 1566  522 TIP3 H2   -38.25872 -29.75803  -3.59768 WAT  522    0.00000
 1567  523 TIP3 OH2  -23.48033 -30.54544 -21.53353 WAT  523    0.00000
 1568  523 TIP3 H1   -22.90524 -29.86833 -21.88994 WAT  523    0.00000
 1569  523 TIP3 H2   -24.03699 -30.79938 -22.26966 WAT  523    0.00000
 1570  524 TIP3 OH2   -3.04644  -8.10734 -12.41028 WAT  524    0.00000
 1571  524 TIP3 H1    -3.21426  -8.12724 -13.35244 WAT  524    0.00000
 1572  524 TIP3 H2    -2.30604  -8.70111 -12.28581 WAT  524    0.00000
 1573  525 TIP3 OH2  -25.03309  -0.97330 -30.42461 WAT  525    0.00000
 1574  525 TIP3 H1   -25.73124  -1.20405 -31.03746 WAT  525    0.00000
 1575  525 TIP3 H2   -24.57065  -0.25047 -30.84877 WAT  525    0.00000
 1576  526 TIP3 OH2  -13.15676 -20.01414 -31.44282 WAT  526    0.00000
 1577  526 TIP3 H1   -12.96041 -20.74131 -30.85214 WAT  526    0.00000
 1578  526 TIP3 H2   -13.63903 -19.38894 -30.90174 WAT  526    0.00000
 1579  527 TIP3 OH2  -14.84478 -42.64881 -29.60134 WAT  527    0.00000
 1580  527 TIP3 H1   -15.13020 -42.57012 -30.51160 WAT  527    0.00000
 1581  527 TIP3 H2   -15.46160 -42.10739 -29.10876 WAT  527    0.00000
 1582  528 TIP3 OH2  -10.96399 -41.07316 -18.81185 WAT  528    0.00000
 1583  528 TIP3 H1   -11.12626 -40.12982 -18.81491 WAT  528    0.00000
 1584  528 TIP3 H2   -10.30587 -41.20125 -18.12870 WAT  528    0.00000
 1585  529 TIP3 OH2  -11.47854 -34.56811 -39.05703 WAT  529    0.00000
 1586  529 TIP3 H1   -11.05169 -35.34363 -39.42118 WAT  529    0.00000
 1587  529 TIP3 H2   -11.00933 -33.83054 -39.44699 WAT  529    0.00000
 1588  530 TIP3 OH2  -12.37807 -46.94850 -33.87756 WAT  530    0.00000
 1589  530 TIP3 H1   -12.20744 -46.61427 -32.99699 WAT  530    0.00000
 1590  530 TIP3 H2   -11.83979 -46.40202 -34.45015 WAT  530    0.00000
 1591  531 TIP3 OH2   -0.07030 -14.79132 -34.73104 WAT  531    0.00000
 1592  531 TIP3 H1     0.79581 -14.60829 -34.36693 WAT  531    0.00000
 1593  531 TIP3 H2    -0.58218 -15.10621 -33.98602 WAT  531    0.00000
 1594  532 TIP3 OH2  -31.18941 -30.97951  -0.60322 WAT  532    0.00000
 1595  532 TIP3 H1   -30.96563 -31.84246  -0.95176 WAT  532    0.00000
 1596  532 TIP3 H2   -31.97438 -30.72167  -1.08651 WAT  532    0.00000
 1597  533 TIP3 OH2   -9.85421 -17.69099 -13.11415 WAT  533    0.00000
 1598  533 TIP3 H1    -9.17457 -17.03842 -12.94541 WAT  533    0.00000
 1599  533 TIP3 H2   -10.67694 -17.22308 -12.97129 WAT  533    0.00000
 1600  534 TIP3 OH2   -6.20926 -19.45682 -23.49504 WAT  534    0.00000
 1601  534 TIP3 H1    -6.88309 -19.99168 -23.07537 WAT  534    0.00000
 1602  534 TIP3 H2    -6.35002 -18.57652 -23.14648 WAT  534    0.00000
 1603  535 TIP3 OH2  -25.45011 -35.89573 -31.26619 WAT  535    0.00000
 1604  535 TIP3 H1   -24.80743 -35.26487 -30.94180 WAT  535    0.00000
 1605  535 TIP3 H2   -24.96206 -36.71512 -31.34772 WAT  535    0.00000
 1606  536 TIP3 OH2   -2.51145  -1.06127 -28.02650 WAT  536    0.00000
 1607  536 TIP3 H1    -2.18712  -0.25360 -28.42489 WAT  536    0.00000
 1608  536 TIP3 H2    -3.43129  -1.10512 -28.28766 WAT  536    0.00000
 1609  537 TIP3 OH2   -7.61198 -45.30459 -22.17456 WAT  537    0.00000
 1610  537 TIP3 H1    -7.73815 -46.24990 -22.25645 WAT  537    0.00000
 1611  537 TIP3 H2    -8.24765 -44.92423 -22.78076 WAT  537    0.00000
 1612  538 TIP3 OH2  -15.39373 -30.22521 -18.81955 WAT  538    0.00000
 1613  538 TIP3 H1   -15.79952 -30.95330 -18.34896 WAT  538    0.00000
 1614  538 TIP3 H2   -16.07526 -29.55413 -18.85708 WAT  538    0.00000
 1615  539 TIP3 OH2  -29.83928 -39.95678 -16.10048 WAT  539    0.00000
 1616  539 TIP3 H1   -29.52289 -40.46811 -16.84525 WAT  539    0.00000
 1617  539 TIP3 H2   -29.24975 -39.20384 -16.05855 WAT  539    0.00000
 1618  540 TIP3 OH2   -5.55671 -12.07429 -45.72276 WAT  540    0.00000
 1619  540 TIP3 H1    -6.30005 -12.54114 -45.34101 WAT  540    0.00000
 1620  540 TIP3 H2    -4.78706 -12.48931 -45.33336 WAT  540    0.00000
 1621  541 TIP3 OH2   -3.86858 -46.26680 -40.78970 WAT  541    0.00000
 1622  541 TIP3 H1    -4.35911 -46.35445 -39.97243 WAT  541    0.00000
 1623  541 TIP3 H2    -3.67763 -45.33117 -40.85582 WAT  541    0.00000
 1624  542 TIP3 OH2  -21.14087 -34.86718 -26.25240 WAT  542    0.00000
 1625  542 TIP3 H1   -20.73518 -35.72734 -26.36093 WAT  542    0.00000
 1626  542 TIP3 H2   -22.06846 -35.05560 -26.10988 WAT  542    0.00000
 1627  543 TIP3 OH2  -35.64582 -18.94932 -25.74533 WAT  543    0.00000
 1628  543 TIP3 H1   -34.99991 -18.99553 -25.04042 WAT  543    0.00000
 1629  543 TIP3 H2   -36.49053 -18.92638 -25.29568 WAT  543    0.00000
 1630  544 TIP3 OH2  -43.81124 -25.93445  -3.02411 WAT  544    0.00000
 1631  544 TIP3 H1   -44.49432 -25.30330  -2.79763 WAT  544    0.00000
 1632  544 TIP3 H2   -44.09596 -26.30712  -3.85855 WAT  544    0.00000
 1633  545 TIP3 OH2  -16.00062 -37.58397 -33.16370 WAT  545    0.00000
 1634  545 TIP3 H1   -15.46847 -38.15193 -32.60649 WAT  545    0.00000
 1635  545 TIP3 H2   -16.52762 -37.07167 -32.55047 WAT  545    0.00000
 1636  546 TIP3 OH2   -9.38495  -5.28290 -19.43179 WAT  546    0.00000
 1637  546 TIP3 H1    -9.37992  -5.65921 -18.55167 WAT  546    0.00000
 1638  546 TIP3 H2   -10.23956  -4.85825 -19.50634 WAT  546    0.00000
 1639  547 TIP3 OH2   -9.82899 -32.81803  -1.34335 WAT  547    0.00000
 1640  547 TIP3 H1    -9.65230 -33.46881  -0.66402 WAT  547    0.00000
 1641  547 TIP3 H2    -9.99315 -33.33376  -2.13285 WAT  547    0.00000
 1642  548 TIP3 OH2   -3.18301 -37.08069 -13.25716 WAT  548    0.00000
 1643  548 TIP3 H1    -3.64935 -37.71440 -12.71202 WAT  548    0.00000
 1644  548 TIP3 H2    -2.97969 -37.55918 -14.06086 WAT  548    0.00000
 1645  549 TIP3 OH2  -22.45285 -41.01331  -3.56645 WAT  549    0.00000
 1646  549 TIP3 H1   -21.79420 -40.98560  -2.87244 WAT  549    0.00000
 1647  549 TIP3 H2   -22.30669 -41.85273  -4.00262 WAT  549    0.00000
 1648  550 TIP3 OH2   -9.26724 -28.54316 -36.46384 WAT  550    0.00000
 1649  550 TIP3 H1    -9.55513 -29.42981 -36.68110 WAT  550    0.00000
 1650  550 TIP3 H2    -9.76801 -28.31327 -35.68114 WAT  550    0.00000
 1651  551 TIP3 OH2  -33.21588 -22.12827 -27.90314 WAT  551    0.00000
 1652  551 TIP3 H1   -32.67600 -22.61986 -28.52209 WAT  551    0.00000
 1653  551 TIP3 H2   -32.71923 -22.14559 -27.08504 WAT  551    0.00000
 1654  552 TIP3 OH2  -31.35719 -31.72949 -32.26393 WAT  552    0.00000
 1655  552 TIP3 H1   -32.07281 -31.13679 -32.03405 WAT  552    0.00000
 1656  552 TIP3 H2   -31.79011 -32.48719 -32.65727 WAT  552    0.00000
 1657  553 TIP3 OH2   -9.09871  -8.94946 -18.37206 WAT  553    0.00000
 1658  553 TIP3 H1    -9.21860  -9.74506 -18.89059 WAT  553    0.00000
 1659  553 TIP3 H2    -9.89706  -8.88175 -17.84834 WAT  553    0.00000
 1660  554 TIP3 OH2   -8.73318 -41.47834 -17.26182 WAT  554    0.00000
 1661  554 TIP3 H1    -8.46066 -40.56955 -17.13504 WAT  554    0.00000
 1662  554 TIP3 H2    -7.95842 -41.99449 -17.03916 WAT  554    0.00000
 1663  555 TIP3 OH2  -13.21488  -0.81170 -25.15524 WAT  555    0.00000
 1664  555 TIP3 H1   -12.47453  -1.13072 -25.67133 WAT  555    0.00000
 1665  555 TIP3 H2   -13.94584  -0.78887 -25.77284 WAT  555    0.00000
 1666  556 TIP3 OH2  -29.76366 -13.19095 -39.94041 WAT  556    0.00000
 1667  556 TIP3 H1   -28.98368 -13.57052 -40.34514 WAT  556    0.00000
 1668  556 TIP3 H2   -30.49501 -13.56332 -40.43305 WAT  556    0.00000
 1669  557 TIP3 OH2  -45.59053 -44.50465 -33.38608 WAT  557    0.00000
 1670  557 TIP3 H1   -46.04534 -44.72134 -32.57219 WAT  557    0.00000
 1671  557 TIP3 H2   -45.79197 -43.58080 -33.53492 WAT  557    0.00000
 1672  558 TIP3 OH2  -41.82502  -6.30668  -2.74444 WAT  558    0.00000
 1673  558 TIP3 H1   -42.04998  -7.10137  -3.22826 WAT  558    0.00000
 1674  558 TIP3 H2   -40.93175  -6.45841  -2.43576 WAT  558    0.00000
 1675  559 TIP3 OH2  -30.46140 -23.26248  -3.31147 WAT  559    0.00000
 1676  559 TIP3 H1   -30.27871 -23.59254  -2.43174 WAT  559    0.00000
 1677  559 TIP3 H2   -29.61749 -23.29939  -3.76169 WAT  559    0.00000
 1678  560 TIP3 OH2  -12.21887 -42.66978 -24.27120 WAT  560    0.00000
 1679  560 TIP3 H1   -12.79427 -41.94094 -24.50346 WAT  560    0.00000
 1680  560 TIP3 H2   -11.69824 -42.34047 -23.53857 WAT  560    0.00000
 1681  561 TIP3 OH2   -6.35041  -0.24064 -10.54624 WAT  561    0.00000
 1682  561 TIP3 H1    -6.77454  -0.58051 -11.33418 WAT  561    0.00000
 1683  561 TIP3 H2    -7.04346  -0.23039  -9.88608 WAT  561    0.00000
 1684  562 TIP3 OH2  -40.12425 -26.19352 -35.96737 WAT  562    0.00000
 1685  562 TIP3 H1   -41.04369 -26.07188 -36.20419 WAT  562    0.00000
 1686  562 TIP3 H2   -39.64708 -26.07378 -36.78847 WAT  562    0.00000
 1687  563 TIP3 OH2  -13.66575 -34.80229 -40.91627 WAT  563    0.00000
 1688  563 TIP3 H1   -13.10065 -34.67429 -41.67819 WAT  563    0.00000
 1689  563 TIP3 H2   -13.13681 -34.51104 -40.17355 WAT  563    0.00000
 1690  564 TIP3 OH2   -9.08232  -4.08192  -6.69450 WAT  564    0.00000
 1691  564 TIP3 H1    -9.70527  -3.38348  -6.49363 WAT  564    0.00000
 1692  564 TIP3 H2    -9.58762  -4.88917  -6.59828 WAT  564    0.00000
 1693  565 TIP3 OH2  -43.44320 -25.32821 -27.47522 WAT  565    0.00000
 1694  565 TIP3 H1   -43.29825 -25.30633 -26.52931 WAT  565    0.00000
 1695  565 TIP3 H2   -44.31870 -25.70201 -27.57526 WAT  565    0.00000
 1696  566 TIP3 OH2   -4.36518 -44.54600 -17.84902 WAT  566    0.00000
 1697  566 TIP3 H1    -3.85411 -44.88546 -17.11430 WAT  566    0.00000
 1698  566 TIP3 H2    -4.37470 -45.26097 -18.48538 WAT  566    0.00000
 1699  567 TIP3 OH2  -42.89780 -25.42518 -24.74360 WAT  567    0.00000
 1700  567 TIP3 H1   -42.26131 -24.72007 -24.62551 WAT  567    0.00000
 1701  567 TIP3 H2   -42.40908 -26.22478 -24.54857 WAT  567    0.00000
 1702  568 TIP3 OH2  -14.69599 -41.35740 -42.36334 WAT  568    0.00000
 1703  568 TIP3 H1   -14.83334 -42.21320 -42.76951 WAT  568    0.00000
 1704  568 TIP3 H2   -15.35162 -41.31413 -41.66727 WAT  568    0.00000
 1705  569 TIP3 OH2   -2.57511   0.08923 -32.69429 WAT  569    0.00000
 1706  569 TIP3 H1    -1.98102  -0.41712 -33.24827 WAT  569    0.00000
 1707  569 TIP3 H2    -3.42524   0.02089 -33.12886 WAT  569    0.00000
 1708  570 TIP3 OH2   -2.40870 -29.04573 -33.57384 WAT  570    0.00000
 1709  570 TIP3 H1    -2.80685 -28.65679 -32.79510 WAT  570    0.00000
 1710  570 TIP3 H2    -2.22529 -29.95105 -33.32288 WAT  570    0.00000
 1711  571 TIP3 OH2  -45.07420  -6.61419 -14.34986 WAT  571    0.00000
 1712  571 TIP3 H1   -44.93773  -7.08720 -15.17076 WAT  571    0.00000
 1713  571 TIP3 H2   -45.70805  -7.14624 -13.86883 WAT  571    0.00000
 1714  572 TIP3 OH2   -4.20207  -4.99863  -6.55780 WAT  572    0.00000
 1715  572 TIP3 H1    -3.80586  -4.96149  -7.42835 WAT  572    0.00000
 1716  572 TIP3 H2    -4.93703  -5.60424  -6.65427 WAT  572    0.00000
 1717  573 TIP3 OH2  -24.16226  -7.23976 -21.48144 WAT  573    0.00000
 1718  573 TIP3 H1   -23.51253  -6.60570 -21.17805 WAT  573    0.00000
 1719  573 TIP3 H2   -23.95867  -7.36731 -22.40800 WAT  573    0.00000
 1720  574 TIP3 OH2  -11.12024 -11.25042 -13.81195 WAT  574    0.00000
 1721  574 TIP3 H1   -10.54094 -11.47355 -14.54055 WAT  574    0.00000
 1722  574 TIP3 H2   -11.90658 -11.77546 -13.96108 WAT  574    0.00000
 1723  575 TIP3 OH2  -14.78980 -16.68006 -25.02664 WAT  575    0.00000
 1724  575 TIP3 H1   -14.18781 -16.05657 -25.43296 WAT  575    0.00000
 1725  575 TIP3 H2   -14.22036 -17.33111 -24.61664 WAT  575    0.00000
 1726  576 TIP3 OH2  -43.24345 -39.50275 -42.67064 WAT  576    0.00000
 1727  576 TIP3 H1   -42.48913 -38.96609 -42.91398 WAT  576    0.00000
 1728  576 TIP3 H2   -42.86570 -40.25537 -42.21555 WAT  576    0.00000
 1729  577 TIP3 OH2  -43.76062 -38.36777 -35.92296 WAT  577    0.00000
 1730  577 TIP3 H1   -44.13456 -38.55982 -36.78292 WAT  577    0.00000
 1731  577 TIP3 H2   -44.47335 -38.53961 -35.30755 WAT  577    0.00000
 1732  578 TIP3 OH2   -0.55177 -41.64180 -22.68381 WAT  578    0.00000
 1733  578 TIP3 H1    -1.12815 -41.90917 -21.96790 WAT  578    0.00000
 1734  578 TIP3 H2    -1.08654 -41.73941 -23.47167 WAT  578    0.00000
 1735  579 TIP3 OH2  -22.28905 -33.93769 -32.52068 WAT  579    0.00000
 1736  579 TIP3 H1   -23.00244 -34.07729 -33.14344 WAT  579    0.00000
 1737  579 TIP3 H2   -21.83657 -33.15892 -32.84473 WAT  579    0.00000
 1738  580 TIP3 OH2  -17.37731 -20.80282 -15.79168 WAT  580    0.00000
 1739  580 TIP3 H1   -17.63269 -20.00759 -16.25925 WAT  580    0.00000
 1740  580 TIP3 H2   -17.77786 -21.51417 -16.29147 WAT  580    0.00000
 1741  581 TIP3 OH2  -38.91500 -22.65553 -40.81654 WAT  581    0.00000
 1742  581 TIP3 H1   -38.64923 -21.91495 -41.36164 WAT  581    0.00000
 1743  581 TIP3 H2   -38.68819 -23.42810 -41.33417 WAT  581    0.00000
 1744  582 TIP3 OH2   -9.18484 -13.47438 -30.20281 WAT  582    0.00000
 1745  582 TIP3 H1    -8.72603 -14.30606 -30.08438 WAT  582    0.00000
 1746  582 TIP3 H2    -9.60705 -13.55292 -31.05827 WAT  582    0.00000
 1747  583 TIP3 OH2  -10.10503 -10.56895 -24.53951 WAT  583    0.00000
 1748  583 TIP3 H1    -9.34607 -10.94827 -24.98260 WAT  583    0.00000
 1749  583 TIP3 H2   -10.63052 -11.32396 -24.27484 WAT  583    0.00000
 1750  584 TIP3 OH2  -21.18130 -18.70650 -37.25245 WAT  584    0.00000
 1751  584 TIP3 H1   -21.45592 -19.57271 -37.55327 WAT  584    0.00000
 1752  584 TIP3 H2   -21.96713 -18.16541 -37.32953 WAT  584    0.00000
 1753  585 TIP3 OH2  -12.47454  -9.38920 -41.18695 WAT  585    0.00000
 1754  585 TIP3 H1   -12.47058  -9.14901 -42.11352 WAT  585    0.00000
 1755  585 TIP3 H2   -13.09362  -8.78050 -40.78389 WAT  585    0.00000
 1756  586 TIP3 OH2   -3.15704 -34.30458 -21.81720 WAT  586    0.00000
 1757  586 TIP3 H1    -3.91600 -34.40792 -21.24315 WAT  586    0.00000
 1758  586 TIP3 H2    -2.91080 -35.19905 -22.05282 WAT  586    0.00000
 1759  587 TIP3 OH2  -41.49295 -27.65202 -23.67949 WAT  587    0.00000
 1760  587 TIP3 H1   -42.00096 -27.99394 -24.41519 WAT  587    0.00000
 1761  587 TIP3 H2   -41.81940 -28.13235 -22.91860 WAT  587    0.00000
 1762  588 TIP3 OH2   -6.77701  -9.50778 -11.36897 WAT  588    0.00000
 1763  588 TIP3 H1    -6.18972  -8.94268 -10.86699 WAT  588    0.00000
 1764  588 TIP3 H2    -7.34930  -9.90347 -10.71159 WAT  588    0.00000
 1765  589 TIP3 OH2   -6.52844 -26.66992 -12.79647 WAT  589    0.00000
 1766  589 TIP3 H1    -6.47448 -26.36371 -11.89117 WAT  589    0.00000
 1767  589 TIP3 H2    -5.76723 -26.28094 -13.22715 WAT  589    0.00000
 1768  590 TIP3 OH2  -13.62221 -23.29008 -23.70447 WAT  590    0.00000
 1769  590 TIP3 H1   -14.06207 -23.31515 -24.55425 WAT  590    0.00000
 1770  590 TIP3 H2   -13.48396 -22.35853 -23.53319 WAT  590    0.00000
 1771  591 TIP3 OH2  -32.29951 -37.39747 -15.19030 WAT  591    0.00000
 1772  591 TIP3 H1   -31.90823 -37.45232 -16.06215 WAT  591    0.00000
 1773  591 TIP3 H2   -31.69938 -36.84232 -14.69241 WAT  591    0.00000
 1774  592 TIP3 OH2  -38.81097  -0.92450 -11.75459 WAT  592    0.00000
 1775  592 TIP3 H1   -39.51558  -1.55978 -11.62739 WAT  592    0.00000
 1776  592 TIP3 H2   -39.20923  -0.22488 -12.27243 WAT  592    0.00000
 1777  593 TIP3 OH2  -34.51469 -28.27056 -36.19540 WAT  593    0.00000
 1778  593 TIP3 H1   -34.84146 -28.12065 -37.08252 WAT  593    0.00000
 1779  593 TIP3 H2   -35.08795 -28.94979 -35.84009 WAT  593    0.00000
 1780  594 TIP3 OH2  -43.68580 -27.94584 -25.88452 WAT  594    0.00000
 1781  594 TIP3 H1   -44.45002 -27.53292 -26.28665 WAT  594    0.00000
 1782  594 TIP3 H2   -44.04873 -28.64775 -25.34430 WAT  594    0.00000
 1783  595 TIP3 OH2   -9.55129 -39.94123 -45.85322 WAT  595    0.00000
 1784  595 TIP3 H1    -9.40201 -39.02527 -45.61878 WAT  595    0.00000
 1785  595 TIP3 H2   -10.31273 -39.91956 -46.43286 WAT  595    0.00000
 1786  596 TIP3 OH2  -15.64762 -31.86523 -25.81611 WAT  596    0.00000
 1787  596 TIP3 H1   -16.46580 -31.93994 -25.32494 WAT  596    0.00000
 1788  596 TIP3 H2   -14.98295 -31.69008 -25.14995 WAT  596    0.00000
 1789  597 TIP3 OH2   -4.82353  -6.69987 -21.54591 WAT  597    0.00000
 1790  597 TIP3 H1    -4.19915  -6.03502 -21.83636 WAT  597    0.00000
 1791  597 TIP3 H2    -5.30775  -6.28002 -20.83493 WAT  597    0.00000
 1792  598 TIP3 OH2   -7.94068 -45.28621 -46.30956 WAT  598    0.00000
 1793  598 TIP3 H1    -8.64681 -44.70771 -46.02154 WAT  598    0.00000
 1794  598 TIP3 H2    -8.34931 -46.14930 -46.37541 WAT  598    0.00000
 1795  599 TIP3 OH2   -4.72900 -10.24171 -18.45611 WAT  599    0.00000
 1796  599 TIP3 H1    -5.30846 -10.14352 -19.21164 WAT  599    0.00000
 1797  599 TIP3 H2    -4.28383  -9.39742 -18.38378 WAT  599    0.00000
 1798  600 TIP3 OH2  -24.34065 -38.64484 -30.64879 WAT  600    0.00000
 1799  600 TIP3 H1   -23.44970 -38.99404 -30.67107 WAT  600    0.00000
 1800  600 TIP3 H2   -24.78645 -39.07798 -31.37672 WAT  600    0.00000
 1801  601 TIP3 OH2   -9.34021  -9.74399  -4.85207 WAT  601    0.00000
 1802  601 TIP3 H1    -8.81252  -9.02669  -4.50097 WAT  601    0.00000
 1803  601 TIP3 H2    -9.21722  -9.69081  -5.79984 WAT  601    0.00000
 1804  602 TIP3 OH2  -32.68950 -45.05440 -39.50897 WAT  602    0.00000
 1805  602 TIP3 H1   -32.34850 -44.79459 -40.36480 WAT  602    0.00000
 1806  602 TIP3 H2   -32.60483 -46.00776 -39.49624 WAT  602    0.00000
 1807  603 TIP3 OH2  -15.38969 -46.28290 -20.24851 WAT  603    0.00000
 1808  603 TIP3 H1   -15.50001 -47.01417 -20.85621 WAT  603    0.00000
 1809  603 TIP3 H2   -15.26932 -46.69707 -19.39398 WAT  603    0.00000
 1810  604 TIP3 OH2  -36.43349 -20.85491  -0.00796 WAT  604    0.00000
 1811  604 TIP3 H1   -36.75573 -21.13369  -0.86510 WAT  604    0.00000
 1812  604 TIP3 H2   -35.60389 -20.41547  -0.19477 WAT  604    0.00000
 1813  605 TIP3 OH2  -30.87268  -6.46358 -10.47881 WAT  605    0.00000
 1814  605 TIP3 H1   -31.51559  -5.81740 -10.77097 WAT  605    0.00000
 1815  605 TIP3 H2   -30.99314  -6.51010  -9.53036 WAT  605    0.00000
 1816  606 TIP3 OH2   -3.99702 -29.17084 -21.64427 WAT  606    0.00000
 1817  606 TIP3 H1    -3.66734 -29.78803 -20.99110 WAT  606    0.00000
 1818  606 TIP3 H2    -3.23552 -28.96617 -22.18691 WAT  606    0.00000
 1819  607 TIP3 OH2  -29.44649  -7.16157 -19.56599 WAT  607    0.00000
 1820  607 TIP3 H1   -29.55550  -6.25061 -19.29306 WAT  607    0.00000
 1821  607 TIP3 H2   -30.22028  -7.60896 -19.22346 WAT  607    0.00000
 1822  608 TIP3 OH2   -8.31289 -11.54847 -26.13760 WAT  608    0.00000
 1823  608 TIP3 H1    -8.08092 -12.47474 -26.07089 WAT  608    0.00000
 1824  608 TIP3 H2    -8.52511 -11.42020 -27.06213 WAT  608    0.00000
 1825  609 TIP3 OH2  -44.20953 -32.28697  -8.02954 WAT  609    0.00000
 1826  609 TIP3 H1   -43.87420 -31.45231  -7.70223 WAT  609    0.00000
 1827  609 TIP3 H2   -44.53893 -32.73530  -7.25061 WAT  609    0.00000
 1828  610 TIP3 OH2  -12.45476 -42.01158 -33.10291 WAT  610    0.00000
 1829  610 TIP3 H1   -12.12390 -42.90597 -33.18559 WAT  610    0.00000
 1830  610 TIP3 H2   -13.21368 -42.08895 -32.52473 WAT  610    0.00000
 1831  611 TIP3 OH2  -19.96550 -15.58469 -41.57306 WAT  611    0.00000
 1832  611 TIP3 H1   -19.95250 -15.13616 -40.72755 WAT  611    0.00000
 1833  611 TIP3 H2   -20.73377 -15.23045 -42.02084 WAT  611    0.00000
 1834  612 TIP3 OH2  -40.29145 -17.46610  -5.62005 WAT  612    0.00000
 1835  612 TIP3 H1   -40.38711 -16.57646  -5.96008 WAT  612    0.00000
 1836  612 TIP3 H2   -40.69277 -18.02258  -6.28752 WAT  612    0.00000
 1837  613 TIP3 OH2  -37.89327 -19.96193 -33.49333 WAT  613    0.00000
 1838  613 TIP3 H1   -37.17139 -19.94290 -34.12163 WAT  613    0.00000
 1839  613 TIP3 H2   -37.46644 -19.94330 -32.63677 WAT  613    0.00000
 1840  614 TIP3 OH2   -9.55937 -31.38811 -36.53433 WAT  614    0.00000
 1841  614 TIP3 H1    -8.97507 -31.72768 -37.21220 WAT  614    0.00000
 1842  614 TIP3 H2   -10.12362 -32.12838 -36.31100 WAT  614    0.00000
 1843  615 TIP3 OH2  -45.95396 -42.85642  -5.15335 WAT  615    0.00000
 1844  615 TIP3 H1   -45.07175 -43.14325  -5.38928 WAT  615    0.00000
 1845  615 TIP3 H2   -45.88793 -42.61168  -4.23033 WAT  615    0.00000
 1846  616 TIP3 OH2  -43.74471  -8.77109 -46.49316 WAT  616    0.00000
 1847  616 TIP3 H1   -44.58578  -8.59218 -46.91367 WAT  616    0.00000
 1848  616 TIP3 H2   -43.33761  -7.91036 -46.39493 WAT  616    0.00000
 1849  617 TIP3 OH2  -24.62799 -37.80309 -37.51974 WAT  617    0.00000
 1850  617 TIP3 H1   -24.34730 -38.05932 -38.39826 WAT  617    0.00000
 1851  617 TIP3 H2   -25.41586 -37.27870 -37.66294 WAT  617    0.00000
 1852  618 TIP3 OH2  -40.32515 -29.69145  -8.99342 WAT  618    0.00000
 1853  618 TIP3 H1   -39.92656 -29.02165  -8.43778 WAT  618    0.00000
 1854  618 TIP3 H2   -39.72753 -30.43702  -8.93680 WAT  618    0.00000
 1855  619 TIP3 OH2  -28.70874 -30.56422 -35.09216 WAT  619    0.00000
 1856  619 TIP3 H1   -29.08230 -31.34520 -34.68379 WAT  619    0.00000
 1857  619 TIP3 H2   -27.82853 -30.49757 -34.72201 WAT  619    0.00000
 1858  620 TIP3 OH2  -14.35332 -33.63890 -20.13972 WAT  620    0.00000
 1859  620 TIP3 H1   -13.75484 -32.89759 -20.04744 WAT  620    0.00000
 1860  620 TIP3 H2   -14.50984 -33.93406 -19.24272 WAT  620    0.00000
 1861  621 TIP3 OH2  -20.47814 -30.20824 -46.20040 WAT  621    0.00000
 1862  621 TIP3 H1   -21.43300 -30.27099 -46.17717 WAT  621    0.00000
 1863  621 TIP3 H2   -20.20851 -30.31255 -45.28790 WAT  621    0.00000
 1864  622 TIP3 OH2  -40.11903 -35.48097 -19.39102 WAT  622    0.00000
 1865  622 TIP3 H1   -40.67641 -35.77664 -18.67119 WAT  622    0.00000
 1866  622 TIP3 H2   -40.02448 -34.53894 -19.24998 WAT  622    0.00000
 1867  623 TIP3 OH2  -31.32220 -26.76466 -41.70326 WAT  623    0.00000
 1868  623 TIP3 H1   -30.43636 -26.76463 -41.34058 WAT  623    0.00000
 1869  623 TIP3 H2   -31.49477 -27.68206 -41.91503 WAT  623    0.00000
 1870  624 TIP3 OH2  -37.51275 -39.27872 -31.79954 WAT  624    0.00000
 1871  624 TIP3 H1   -38.17134 -38.70053 -32.18450 WAT  624    0.00000
 1872  624 TIP3 H2   -37.08121 -39.68493 -32.55121 WAT  624    0.00000
 1873  625 TIP3 OH2  -34.04019  -8.34224 -40.59362 WAT  625    0.00000
 1874  625 TIP3 H1   -34.06013  -8.79263 -39.74923 WAT  625    0.00000
 1875  625 TIP3 H2   -33.80832  -7.43885 -40.37832 WAT  625    0.00000
 1876  626 TIP3 OH2  -13.34530 -39.70610  -9.40825 WAT  626    0.00000
 1877  626 TIP3 H1   -13.82204 -40.28346 -10.00457 WAT  626    0.00000
 1878  626 TIP3 H2   -12.74879 -39.21617  -9.97428 WAT  626    0.00000
 1879  627 TIP3 OH2   -3.30990 -31.42635 -35.69257 WAT  627    0.00000
 1880  627 TIP3 H1    -3.30792 -32.38351 -35.70097 WAT  627    0.00000
 1881  627 TIP3 H2    -2.69794 -31.19121 -34.99512 WAT  627    0.00000
 1882  628 TIP3 OH2  -40.76936 -42.88263 -33.40921 WAT  628    0.00000
 1883  628 TIP3 H1   -40.94560 -43.79726 -33.62975 WAT  628    0.00000
 1884  628 TIP3 H2   -41.59298 -42.42936 -33.58925 WAT  628    0.00000
 1885  629 TIP3 OH2  -27.49500 -37.42154 -33.25825 WAT  629    0.00000
 1886  629 TIP3 H1   -28.03955 -37.53265 -32.47891 WAT  629    0.00000
 1887  629 TIP3 H2   -26.83515 -36.77793 -33.00018 WAT  629    0.00000
 1888  630 TIP3 OH2  -26.21088 -16.28039  -9.17251 WAT  630    0.00000
 1889  630 TIP3 H1   -26.67622 -16.31071  -8.33657 WAT  630    0.00000
 1890  630 TIP3 H2   -26.74121 -16.81660  -9.76196 WAT  630    0.00000
 1891  631 TIP3 OH2  -18.40441  -5.59225 -17.51015 WAT  631    0.00000
 1892  631 TIP3 H1   -18.90246  -5.58093 -16.69281 WAT  631    0.00000
 1893  631 TIP3 H2   -17.49758  -5.73051 -17.23671 WAT  631    0.00000
 1894  632 TIP3 OH2  -18.98127  -8.68926 -21.50140 WAT  632    0.00000
 1895  632 TIP3 H1   -18.28176  -8.65827 -22.15405 WAT  632    0.00000
 1896  632 TIP3 H2   -18.56345  -8.40587 -20.68816 WAT  632    0.00000
 1897  633 TIP3 OH2  -46.72424 -34.76199 -15.83270 WAT  633    0.00000
 1898  633 TIP3 H1   -46.57780 -34.63162 -16.76961 WAT  633    0.00000
 1899  633 TIP3 H2   -46.52164 -33.91389 -15.43784 WAT  633    0.00000
 1900  634 TIP3 OH2  -44.96168 -34.82596 -37.02220 WAT  634    0.00000
 1901  634 TIP3 H1   -44.32619 -35.23656 -37.60854 WAT  634    0.00000
 1902  634 TIP3 H2   -45.26390 -34.05307 -37.49920 WAT  634    0.00000
 1903  635 TIP3 OH2   -8.52561 -41.93809 -20.69177 WAT  635    0.00000
 1904  635 TIP3 H1    -8.51771 -41.12910 -20.18018 WAT  635    0.00000
 1905  635 TIP3 H2    -8.31064 -42.62392 -20.05959 WAT  635    0.00000
 1906  636 TIP3 OH2  -18.17143 -30.08321 -21.65088 WAT  636    0.00000
 1907  636 TIP3 H1   -18.38074 -29.15889 -21.51650 WAT  636    0.00000
 1908  636 TIP3 H2   -18.24013 -30.47393 -20.77975 WAT  636    0.00000
 1909  637 TIP3 OH2  -19.80028 -43.61093 -26.73236 WAT  637    0.00000
 1910  637 TIP3 H1   -20.57859 -44.01012 -26.34364 WAT  637    0.00000
 1911  637 TIP3 H2   -19.23205 -43.41736 -25.98679 WAT  637    0.00000
 1912  638 TIP3 OH2  -17.79928 -21.67920 -31.84701 WAT  638    0.00000
 1913  638 TIP3 H1   -17.69789 -21.35162 -30.95334 WAT  638    0.00000
 1914  638 TIP3 H2   -16.91286 -21.66963 -32.20813 WAT  638    0.00000
 1915  639 TIP3 OH2  -28.64688 -19.23005 -30.37338 WAT  639    0.00000
 1916  639 TIP3 H1   -28.48743 -18.28653 -30.39726 WAT  639    0.00000
 1917  639 TIP3 H2   -27.77439 -19.61950 -30.31567 WAT  639    0.00000
 1918  640 TIP3 OH2   -7.98885 -39.76290 -24.53102 WAT  640    0.00000
 1919  640 TIP3 H1    -7.41293 -40.48046 -24.79495 WAT  640    0.00000
 1920  640 TIP3 H2    -8.85923 -40.03402 -24.82285 WAT  640    0.00000
 1921  641 TIP3 OH2  -30.65506 -41.19686 -13.80660 WAT  641    0.00000
 1922  641 TIP3 H1   -29.87049 -40.97297 -13.30604 WAT  641    0.00000
 1923  641 TIP3 H2   -30.52483 -40.77752 -14.65716 WAT  641    0.00000
 1924  642 TIP3 OH2  -10.12272 -29.39129  -6.71137 WAT  642    0.00000
 1925  642 TIP3 H1   -10.38120 -30.20103  -7.15153 WAT  642    0.00000
 1926  642 TIP3 H2   -10.24834 -29.57369  -5.78015 WAT  642    0.00000
 1927  643 TIP3 OH2  -43.87207 -40.55838  -4.34370 WAT  643    0.00000
 1928  643 TIP3 H1   -44.59316 -40.67196  -3.72453 WAT  643    0.00000
 1929  643 TIP3 H2   -43.86129 -41.37002  -4.85101 WAT  643    0.00000
 1930  644 TIP3 OH2  -37.93606 -22.54656 -19.80837 WAT  644    0.00000
 1931  644 TIP3 H1   -37.47393 -21.71713 -19.92968 WAT  644    0.00000
 1932  644 TIP3 H2   -38.10715 -22.59059 -18.86761 WAT  644    0.00000
 1933  645 TIP3 OH2   -4.70723 -32.87045 -14.85836 WAT  645    0.00000
 1934  645 TIP3 H1    -4.86971 -32.12004 -15.42995 WAT  645    0.00000
 1935  645 TIP3 H2    -4.05239 -33.39000 -15.32472 WAT  645    0.00000
 1936  646 TIP3 OH2  -23.83408 -17.62721 -28.79981 WAT  646    0.00000
 1937  646 TIP3 H1   -23.34629 -18.38772 -29.11592 WAT  646    0.00000
 1938  646 TIP3 H2   -23.27682 -16.87888 -29.01357 WAT  646    0.00000
 1939  647 TIP3 OH2   -6.57342 -30.10901 -21.44600 WAT  647    0.00000
 1940  647 TIP3 H1    -6.32667 -30.47891 -20.59834 WAT  647    0.00000
 1941  647 TIP3 H2    -5.78695 -29.65424 -21.74748 WAT  647    0.00000
 1942  648 TIP3 OH2  -35.19221 -46.47872 -35.55227 WAT  648    0.00000
 1943  648 TIP3 H1   -35.10979 -47.21635 -34.94782 WAT  648    0.00000
 1944  648 TIP3 H2   -34.65414 -45.78890 -35.16386 WAT  648    0.00000
 1945  649 TIP3 OH2  -37.21279 -28.91304  -6.47806 WAT  649    0.00000
 1946  649 TIP3 H1   -36.79336 -29.76441  -6.60250 WAT  649    0.00000
 1947  649 TIP3 H2   -37.58219 -28.95414  -5.59597 WAT  649    0.00000
 1948  650 TIP3 OH2  -14.95934  -8.33932 -19.67671 WAT  650    0.00000
 1949  650 TIP3 H1   -15.88299  -8.40764 -19.43498 WAT  650    0.00000
 1950  650 TIP3 H2   -14.90690  -7.54000 -20.20071 WAT  650    0.00000
 1951  651 TIP3 OH2   -3.10084  -0.74245  -7.73372 WAT  651    0.00000
 1952  651 TIP3 H1    -2.95914   0.20397  -7.75480 WAT  651    0.00000
 1953  651 TIP3 H2    -4.02309  -0.84182  -7.49747 WAT  651    0.00000
 1954  652 TIP3 OH2  -33.47665 -45.58382 -22.85479 WAT  652    0.00000
 1955  652 TIP3 H1   -33.41891 -45.26937 -23.75702 WAT  652    0.00000
 1956  652 TIP3 H2   -32.56805 -45.62544 -22.55654 WAT  652    0.00000
 1957  653 TIP3 OH2   -5.38130 -46.86167 -26.02555 WAT  653    0.00000
 1958  653 TIP3 H1    -6.32626 -46.73605 -26.11218 WAT  653    0.00000
 1959  653 TIP3 H2    -5.08356 -46.10368 -25.52253 WAT  653    0.00000
 1960  654 TIP3 OH2  -42.33590 -15.05677 -10.19807 WAT  654    0.00000
 1961  654 TIP3 H1   -42.31999 -15.96802 -10.49067 WAT  654    0.00000
 1962  654 TIP3 H2   -43.24885 -14.89758  -9.95844 WAT  654    0.00000
 1963  655 TIP3 OH2   -1.61475 -30.90259  -1.37238 WAT  655    0.00000
 1964  655 TIP3 H1    -2.08127 -31.62112  -1.79936 WAT  655    0.00000
 1965  655 TIP3 H2    -1.22806 -30.40558  -2.09327 WAT  655    0.00000
 1966  656 TIP3 OH2  -21.69052 -38.30416 -18.63568 WAT  656    0.00000
 1967  656 TIP3 H1   -20.84295 -38.68432 -18.86663 WAT  656    0.00000
 1968  656 TIP3 H2   -21.95408 -37.81431 -19.41466 WAT  656    0.00000
 1969  657 TIP3 OH2  -25.73343 -14.13519 -20.10232 WAT  657    0.00000
 1970  657 TIP3 H1   -25.15376 -13.86265 -19.39102 WAT  657    0.00000
 1971  657 TIP3 H2   -25.58929 -13.48651 -20.79128 WAT  657    0.00000
 1972  658 TIP3 OH2  -32.22928  -1.94353 -18.51157 WAT  658    0.00000
 1973  658 TIP3 H1   -31.60195  -2.27534 -19.15390 WAT  658    0.00000
 1974  658 TIP3 H2   -31.98575  -2.37561 -17.69289 WAT  658    0.00000
 1975  659 TIP3 OH2  -43.86369 -28.43276  -1.30374 WAT  659    0.00000
 1976  659 TIP3 H1   -43.02620 -28.19767  -0.90426 WAT  659    0.00000
 1977  659 TIP3 H2   -44.06007 -27.70592  -1.89482 WAT  659    0.00000
 1978  660 TIP3 OH2  -17.31887 -28.49537 -18.50243 WAT  660    0.00000
 1979  660 TIP3 H1   -17.76423 -28.65070 -17.66950 WAT  660    0.00000
 1980  660 TIP3 H2   -17.91768 -27.93278 -18.99349 WAT  660    0.00000
 1981  661 TIP3 OH2  -38.56850 -38.83751 -29.33397 WAT  661    0.00000
 1982  661 TIP3 H1   -39.29446 -39.43815 -29.50263 WAT  661    0.00000
 1983  661 TIP3 H2   -37.97444 -38.96541 -30.07354 WAT  661    0.00000
 1984  662 TIP3 OH2   -0.15941 -45.62646  -5.36546 WAT  662    0.00000
 1985  662 TIP3 H1     0.09616 -44.79503  -4.96592 WAT  662    0.00000
 1986  662 TIP3 H2     0.39398 -46.27905  -4.93636 WAT  662    0.00000
 1987  663 TIP3 OH2  -27.19603 -18.92047 -26.07328 WAT  663    0.00000
 1988  663 TIP3 H1   -27.78285 -19.65236 -26.26362 WAT  663    0.00000
 1989  663 TIP3 H2   -27.58320 -18.17629 -26.53430 WAT  663    0.00000
 1990  664 TIP3 OH2   -1.56263   0.29370 -19.98027 WAT  664    0.00000
 1991  664 TIP3 H1    -2.39185   0.05347 -19.56686 WAT  664    0.00000
 1992  664 TIP3 H2    -1.52159  -0.24801 -20.76838 WAT  664    0.00000
 1993  665 TIP3 OH2  -28.43195 -37.68840 -35.81619 WAT  665    0.00000
 1994  665 TIP3 H1   -29.37089 -37.87449 -35.81464 WAT  665    0.00000
 1995  665 TIP3 H2   -28.11891 -38.02650 -34.97718 WAT  665    0.00000
 1996  666 TIP3 OH2  -22.63073 -28.86402 -13.52487 WAT  666    0.00000
 1997  666 TIP3 H1   -22.23256 -28.29899 -14.18701 WAT  666    0.00000
 1998  666 TIP3 H2   -22.33661 -29.74575 -13.75350 WAT  666    0.00000
 1999  667 TIP3 OH2  -37.16954 -44.37640 -17.35473 WAT  667    0.00000
 2000  667 TIP3 H1   -37.19849 -45.07594 -18.00745 WAT  667    0.00000
 2001  667 TIP3 H2   -36.64349 -43.68881 -17.76306 WAT  667    0.00000
 2002  668 TIP3 OH2  -15.87808 -17.00402 -42.64840 WAT  668    0.00000
 2003  668 TIP3 H1   -15.83775 -17.19999 -41.71234 WAT  668    0.00000
 2004  668 TIP3 H2   -15.34492 -16.21580 -42.75176 WAT  668    0.00000
 2005  669 TIP3 OH2  -21.86797 -43.64833 -23.07645 WAT  669    0.00000
 2006  669 TIP3 H1   -21.36336 -44.35046 -22.66583 WAT  669    0.00000
 2007  669 TIP3 H2   -21.61604 -42.85941 -22.59648 WAT  669    0.00000
 2008  670 TIP3 OH2  -46.34848 -11.56528 -32.26650 WAT  670    0.00000
 2009  670 TIP3 H1   -45.42235 -11.53182 -32.50606 WAT  670    0.00000
 2010  670 TIP3 H2   -46.81275 -11.57276 -33.10354 WAT  670    0.00000
 2011  671 TIP3 OH2  -25.94244 -14.51816 -34.19308 WAT  671    0.00000
 2012  671 TIP3 H1   -26.72547 -14.67321 -33.66482 WAT  671    0.00000
 2013  671 TIP3 H2   -26.12762 -13.70560 -34.66392 WAT  671    0.00000
 2014  672 TIP3 OH2  -32.15899  -9.45680  -8.56373 WAT  672    0.00000
 2015  672 TIP3 H1   -33.07715  -9.65379  -8.37825 WAT  672    0.00000
 2016  672 TIP3 H2   -31.86663  -8.94393  -7.81025 WAT  672    0.00000
 2017  673 TIP3 OH2   -1.64421 -10.81186 -11.69972 WAT  673    0.00000
 2018  673 TIP3 H1    -1.29144 -10.92923 -10.81767 WAT  673    0.00000
 2019  673 TIP3 H2    -1.81300 -11.70117 -12.01097 WAT  673    0.00000
 2020  674 TIP3 OH2  -35.46087  -1.14914 -22.82488 WAT  674    0.00000
 2021  674 TIP3 H1   -34.57634  -1.40835 -23.08305 WAT  674    0.00000
 2022  674 TIP3 H2   -35.40154  -0.20484 -22.67992 WAT  674    0.00000
 2023  675 TIP3 OH2  -39.34537  -2.33728 -32.91710 WAT  675    0.00000
 2024  675 TIP3 H1   -40.00852  -3.00561 -33.08976 WAT  675    0.00000
 2025  675 TIP3 H2   -39.21756  -1.90256 -33.76026 WAT  675    0.00000
 2026  676 TIP3 OH2   -8.48516 -23.11034 -11.51254 WAT  676    0.00000
 2027  676 TIP3 H1    -7.89235 -23.35059 -12.22464 WAT  676    0.00000
 2028  676 TIP3 H2    -9.36089 -23.20333 -11.88762 WAT  676    0.00000
 2029  677 TIP3 OH2  -39.40842 -43.08755 -39.79671 WAT  677    0.00000
 2030  677 TIP3 H1   -39.51473 -43.95054 -39.39646 WAT  677    0.00000
 2031  677 TIP3 H2   -38.80086 -42.62757 -39.21747 WAT  677    0.00000
 2032  678 TIP3 OH2  -21.97833  -7.95429 -40.29542 WAT  678    0.00000
 2033  678 TIP3 H1   -22.57520  -8.65810 -40.54964 WAT  678    0.00000
 2034  678 TIP3 H2   -22.37055  -7.16240 -40.66327 WAT  678    0.00000
 2035  679 TIP3 OH2   -9.64434  -2.76075 -33.10147 WAT  679    0.00000
 2036  679 TIP3 H1   -10.52434  -2.95882 -32.78115 WAT  679    0.00000
 2037  679 TIP3 H2    -9.73629  -1.92127 -33.55210 WAT  679    0.00000
 2038  680 TIP3 OH2  -27.46662 -29.54790 -18.97333 WAT  680    0.00000
 2039  680 TIP3 H1   -26.58908 -29.92781 -19.01606 WAT  680    0.00000
 2040  680 TIP3 H2   -27.59779 -29.14947 -19.83373 WAT  680    0.00000
 2041  681 TIP3 OH2  -36.61470 -29.94168 -34.87022 WAT  681    0.00000
 2042  681 TIP3 H1   -36.45282 -30.32880 -34.00989 WAT  681    0.00000
 2043  681 TIP3 H2   -37.36197 -29.35910 -34.73448 WAT  681    0.00000
 2044  682 TIP3 OH2  -22.00787 -34.62979 -22.73044 WAT  682    0.00000
 2045  682 TIP3 H1   -22.56579 -33.89803 -22.46681 WAT  682    0.00000
 2046  682 TIP3 H2   -22.52390 -35.10164 -23.38413 WAT  682    0.00000
 2047  683 TIP3 OH2  -36.54912  -6.86113 -24.27326 WAT  683    0.00000
 2048  683 TIP3 H1   -36.44357  -6.48018 -23.40150 WAT  683    0.00000
 2049  683 TIP3 H2   -37.39154  -7.31415 -24.23681 WAT  683    0.00000
 2050  684 TIP3 OH2  -42.02524 -31.47237 -14.63929 WAT  684    0.00000
 2051  684 TIP3 H1   -42.09100 -32.33144 -15.05630 WAT  684    0.00000
 2052  684 TIP3 H2   -42.27806 -30.85321 -15.32410 WAT  684    0.00000
 2053  685 TIP3 OH2  -36.52890 -26.27497 -43.26299 WAT  685    0.00000
 2054  685 TIP3 H1   -35.70141 -26.15035 -42.79826 WAT  685    0.00000
 2055  685 TIP3 H2   -36.29224 -26.23430 -44.18958 WAT  685    0.00000
 2056  686 TIP3 OH2  -19.60536  -6.56484  -0.61862 WAT  686    0.00000
 2057  686 TIP3 H1   -18.69257  -6.28139  -0.56650 WAT  686    0.00000
 2058  686 TIP3 H2   -19.55558  -7.51255  -0.74359 WAT  686    0.00000
 2059  687 TIP3 OH2  -41.41040  -1.05759 -29.41842 WAT  687    0.00000
 2060  687 TIP3 H1   -41.52203  -1.27550 -28.49306 WAT  687    0.00000
 2061  687 TIP3 H2   -41.64049  -1.86178 -29.88380 WAT  687    0.00000
 2062  688 TIP3 OH2  -10.06898 -40.35448 -42.72337 WAT  688    0.00000
 2063  688 TIP3 H1    -9.38950 -39.99559 -42.15263 WAT  688    0.00000
 2064  688 TIP3 H2    -9.83333 -40.04808 -43.59906 WAT  688    0.00000
 2065  689 TIP3 OH2  -30.76347 -17.71075 -28.11340 WAT  689    0.00000
 2066  689 TIP3 H1   -31.31387 -17.85915 -27.34446 WAT  689    0.00000
 2067  689 TIP3 H2   -31.37937 -17.66919 -28.84496 WAT  689    0.00000
 2068  690 TIP3 OH2  -45.02558 -26.42901 -15.63870 WAT  690    0.00000
 2069  690 TIP3 H1   -44.99184 -25.93801 -14.81771 WAT  690    0.00000
 2070  690 TIP3 H2   -45.66804 -27.12028 -15.47867 WAT  690    0.00000
 2071  691 TIP3 OH2   -1.58424 -42.26371 -33.37459 WAT  691    0.00000
 2072  691 TIP3 H1    -1.90941 -42.49772 -32.50525 WAT  691    0.00000
 2073  691 TIP3 H2    -2.10573 -42.79446 -33.97675 WAT  691    0.00000
 2074  692 TIP3 OH2   -1.09780  -8.08094 -34.19151 WAT  692    0.00000
 2075  692 TIP3 H1    -1.34843  -7.70913 -35.03719 WAT  692    0.00000
 2076  692 TIP3 H2    -0.93022  -7.32028 -33.63512 WAT  692    0.00000
 2077  693 TIP3 OH2  -44.84349  -2.67276 -17.62739 WAT  693    0.00000
 2078  693 TIP3 H1   -44.39217  -1.82907 -17.65445 WAT  693    0.00000
 2079  693 TIP3 H2   -44.59086  -3.05318 -16.78614 WAT  693    0.00000
 2080  694 TIP3 OH2  -41.07532 -38.91250 -44.47912 WAT  694    0.00000
 2081  694 TIP3 H1   -40.40174 -39.53076 -44.76245 WAT  694    0.00000
 2082  694 TIP3 H2   -41.83427 -39.11757 -45.02518 WAT  694    0.00000
 2083  695 TIP3 OH2  -38.83029 -45.74515  -7.30106 WAT  695    0.00000
 2084  695 TIP3 H1   -39.48123 -45.43649  -6.67078 WAT  695    0.00000
 2085  695 TIP3 H2   -39.08784 -45.34078  -8.12954 WAT  695    0.00000
 2086  696 TIP3 OH2  -16.60702  -5.77158  -5.66489 WAT  696    0.00000
 2087  696 TIP3 H1   -17.02213  -6.58229  -5.95929 WAT  696    0.00000
 2088  696 TIP3 H2   -17.15666  -5.46937  -4.94184 WAT  696    0.00000
 2089  697 TIP3 OH2  -26.53599 -35.93138  -2.23380 WAT  697    0.00000
 2090  697 TIP3 H1   -26.25626 -35.09579  -1.85993 WAT  697    0.00000
 2091  697 TIP3 H2   -25.75232 -36.48037  -2.20758 WAT  697    0.00000
 2092  698 TIP3 OH2  -31.83781  -6.46369 -18.16348 WAT  698    0.00000
 2093  698 TIP3 H1   -32.29572  -6.42668 -17.32373 WAT  698    0.00000
 2094  698 TIP3 H2   -32.53496  -6.55336 -18.81323 WAT  698    0.00000
 2095  699 TIP3 OH2  -46.13759 -35.81573 -34.56043 WAT  699    0.00000
 2096  699 TIP3 H1   -45.70536 -36.63470 -34.31815 WAT  699    0.00000
 2097  699 TIP3 H2   -45.54850 -35.41309 -35.19846 WAT  699    0.00000
 2098  700 TIP3 OH2  -36.04694  -4.76934 -42.05716 WAT  700    0.00000
 2099  700 TIP3 H1   -36.28443  -3.89798 -41.74005 WAT  700    0.00000
 2100  700 TIP3 H2   -36.54001  -5.37053 -41.49887 WAT  700    0.00000
 2101  701 TIP3 OH2  -27.03794  -5.76089 -42.08694 WAT  701    0.00000
 2102  701 TIP3 H1   -26.95676  -6.02633 -41.17086 WAT  701    0.00000
 2103  701 TIP3 H2   -27.03064  -4.80406 -42.06109 WAT  701    0.00000
 2104  702 TIP3 OH2   -4.65751 -35.09070 -44.78111 WAT  702    0.00000
 2105  702 TIP3 H1    -5.51444 -35.27500 -44.39650 WAT  702    0.00000
 2106  702 TIP3 H2    -4.17692 -35.91477 -44.70247 WAT  702    0.00000
 2107  703 TIP3 OH2   -6.59383  -4.85545 -23.99151 WAT  703    0.00000
 2108  703 TIP3 H1    -5.66105  -4.77114 -24.18907 WAT  703    0.00000
 2109  703 TIP3 H2    -6.71347  -5.78345 -23.78967 WAT  703    0.00000
 2110  704 TIP3 OH2  -30.16693 -42.52330 -19.37886 WAT  704    0.00000
 2111  704 TIP3 H1   -31.07289 -42.83002 -19.41621 WAT  704    0.00000
 2112  704 TIP3 H2   -29.77853 -43.01012 -18.65196 WAT  704    0.00000
 2113  705 TIP3 OH2  -15.65375  -5.30442 -17.17001 WAT  705    0.00000
 2114  705 TIP3 H1   -15.27481  -6.14795 -16.92282 WAT  705    0.00000
 2115  705 TIP3 H2   -15.19769  -5.06351 -17.97636 WAT  705    0.00000
 2116  706 TIP3 OH2  -31.24748 -34.76182 -39.04080 WAT  706    0.00000
 2117  706 TIP3 H1   -31.60815 -34.93664 -39.91005 WAT  706    0.00000
 2118  706 TIP3 H2   -31.06193 -33.82278 -39.04239 WAT  706    0.00000
 2119  707 TIP3 OH2  -43.09583 -23.84319 -16.11341 WAT  707    0.00000
 2120  707 TIP3 H1   -43.51970 -24.53663 -15.60773 WAT  707    0.00000
 2121  707 TIP3 H2   -42.30608 -24.25250 -16.46696 WAT  707    0.00000
 2122  708 TIP3 OH2  -40.99054 -30.06862 -46.41178 WAT  708    0.00000
 2123  708 TIP3 H1   -41.37099 -30.60242 -45.71425 WAT  708    0.00000
 2124  708 TIP3 H2   -40.49310 -29.39221 -45.95216 WAT  708    0.00000
 2125  709 TIP3 OH2  -36.86956 -17.94575 -11.75296 WAT  709    0.00000
 2126  709 TIP3 H1   -36.84387 -17.05307 -11.40842 WAT  709    0.00000
 2127  709 TIP3 H2   -35.98887 -18.28777 -11.59921 WAT  709    0.00000
 2128  710 TIP3 OH2  -33.93273 -14.98731 -29.39015 WAT  710    0.00000
 2129  710 TIP3 H1   -34.13599 -15.35349 -28.52944 WAT  710    0.00000
 2130  710 TIP3 H2   -34.77712 -14.94661 -29.83913 WAT  710    0.00000
 2131  711 TIP3 OH2  -29.44038 -35.17342  -8.53659 WAT  711    0.00000
 2132  711 TIP3 H1   -30.35787 -35.32262  -8.30812 WAT  711    0.00000
 2133  711 TIP3 H2   -29.01653 -36.01947  -8.39242 WAT  711    0.00000
 2134  712 TIP3 OH2  -14.91600 -34.43579 -11.60160 WAT  712    0.00000
 2135  712 TIP3 H1   -15.74530 -34.71476 -11.21344 WAT  712    0.00000
 2136  712 TIP3 H2   -14.86216 -33.50033 -11.40606 WAT  712    0.00000
 2137  713 TIP3 OH2  -40.32304 -14.00380 -27.17775 WAT  713    0.00000
 2138  713 TIP3 H1   -41.25281 -14.17925 -27.32259 WAT  713    0.00000
 2139  713 TIP3 H2   -40.25935 -13.04893 -27.15734 WAT  713    0.00000
 2140  714 TIP3 OH2  -32.71955 -34.70391 -21.28064 WAT  714    0.00000
 2141  714 TIP3 H1   -31.97664 -35.30556 -21.23232 WAT  714    0.00000
 2142  714 TIP3 H2   -33.44583 -35.18728 -20.88680 WAT  714    0.00000
 2143  715 TIP3 OH2  -20.90592 -39.23382  -8.79986 WAT  715    0.00000
 2144  715 TIP3 H1   -21.36159 -39.47187  -7.99243 WAT  715    0.00000
 2145  715 TIP3 H2   -20.16523 -39.83847  -8.84461 WAT  715    0.00000
 2146  716 TIP3 OH2  -24.23931 -27.75902 -35.88355 WAT  716    0.00000
 2147  716 TIP3 H1   -24.31515 -28.09117 -34.98903 WAT  716    0.00000
 2148  716 TIP3 H2   -24.39288 -26.81759 -35.80380 WAT  716    0.00000
 2149  717 TIP3 OH2  -43.27229 -21.74142 -26.35584 WAT  717    0.00000
 2150  717 TIP3 H1   -43.67250 -21.55114 -27.20428 WAT  717    0.00000
 2151  717 TIP3 H2   -42.34564 -21.53352 -26.47557 WAT  717    0.00000
 2152  718 TIP3 OH2   -3.50716 -44.19444 -31.60729 WAT  718    0.00000
 2153  718 TIP3 H1    -3.91730 -45.01955 -31.34803 WAT  718    0.00000
 2154  718 TIP3 H2    -3.31362 -44.30474 -32.53821 WAT  718    0.00000
 2155  719 TIP3 OH2    0.14840 -28.70364 -29.27225 WAT  719    0.00000
 2156  719 TIP3 H1     0.30220 -28.20030 -30.07177 WAT  719    0.00000
 2157  719 TIP3 H2    -0.03237 -29.59213 -29.57907 WAT  719    0.00000
 2158  720 TIP3 OH2  -46.63593 -32.70684 -38.81782 WAT  720    0.00000
 2159  720 TIP3 H1   -45.96815 -32.26535 -39.34260 WAT  720    0.00000
 2160  720 TIP3 H2   -47.40541 -32.14131 -38.88351 WAT  720    0.00000
 2161  721 TIP3 OH2   -5.51998 -31.08704 -18.07048 WAT  721    0.00000
 2162  721 TIP3 H1    -6.33862 -31.55359 -17.90198 WAT  721    0.00000
 2163  721 TIP3 H2    -5.23461 -30.78410 -17.20849 WAT  721    0.00000
 2164  722 TIP3 OH2  -29.02919 -36.04933 -40.66650 WAT  722    0.00000
 2165  722 TIP3 H1   -29.48100 -35.66719 -39.91412 WAT  722    0.00000
 2166  722 TIP3 H2   -28.20833 -36.38645 -40.30766 WAT  722    0.00000
 2167  723 TIP3 OH2  -33.09327  -4.49255  -7.74156 WAT  723    0.00000
 2168  723 TIP3 H1   -33.70218  -4.65321  -8.46243 WAT  723    0.00000
 2169  723 TIP3 H2   -32.50672  -3.81124  -8.07021 WAT  723    0.00000
 2170  724 TIP3 OH2  -46.20273 -42.16681 -35.13615 WAT  724    0.00000
 2171  724 TIP3 H1   -46.81801 -41.70333 -34.56794 WAT  724    0.00000
 2172  724 TIP3 H2   -46.40183 -41.84766 -36.01634 WAT  724    0.00000
 2173  725 TIP3 OH2   -6.73798 -35.69644 -18.51223 WAT  725    0.00000
 2174  725 TIP3 H1    -6.91676 -36.15532 -17.69144 WAT  725    0.00000
 2175  725 TIP3 H2    -7.29219 -36.13483 -19.15790 WAT  725    0.00000
 2176  726 TIP3 OH2  -25.89262 -43.94374 -21.49369 WAT  726    0.00000
 2177  726 TIP3 H1   -26.58284 -43.28906 -21.59961 WAT  726    0.00000
 2178  726 TIP3 H2   -25.35423 -43.61083 -20.77567 WAT  726    0.00000
 2179  727 TIP3 OH2  -38.28228 -38.16234 -44.92088 WAT  727    0.00000
 2180  727 TIP3 H1   -38.36158 -38.52788 -45.80197 WAT  727    0.00000
 2181  727 TIP3 H2   -38.87186 -37.40827 -44.91994 WAT  727    0.00000
 2182  728 TIP3 OH2  -36.47235 -29.91596 -18.58934 WAT  728    0.00000
 2183  728 TIP3 H1   -36.11979 -29.66200 -17.73644 WAT  728    0.00000
 2184  728 TIP3 H2   -36.33551 -29.14790 -19.14394 WAT  728    0.00000
 2185  729 TIP3 OH2  -39.80926  -0.33111   0.04707 WAT  729    0.00000
 2186  729 TIP3 H1   -40.61258  -0.09684  -0.41773 WAT  729    0.00000
 2187  729 TIP3 H2   -39.58527  -1.20079  -0.28418 WAT  729    0.00000
 2188  730 TIP3 OH2  -24.44997 -10.86761 -24.01781 WAT  730    0.00000
 2189  730 TIP3 H1   -25.40518 -10.90045 -24.07006 WAT  730    0.00000
 2190  730 TIP3 H2   -24.16722 -11.75674 -24.23164 WAT  730    0.00000
 2191  731 TIP3 OH2  -13.76095  -8.19847 -43.47936 WAT  731    0.00000
 2192  731 TIP3 H1   -14.10766  -7.31265 -43.58593 WAT  731    0.00000
 2193  731 TIP3 H2   -14.14453  -8.69490 -44.20231 WAT  731    0.00000
 2194  732 TIP3 OH2  -39.34605 -41.17113 -20.99789 WAT  732    0.00000
 2195  732 TIP3 H1   -39.53790 -40.24305 -21.13236 WAT  732    0.00000
 2196  732 TIP3 H2   -38.44404 -41.18582 -20.67790 WAT  732    0.00000
 2197  733 TIP3 OH2  -16.79701 -36.41541 -30.61857 WAT  733    0.00000
 2198  733 TIP3 H1   -17.48776 -35.86862 -30.24425 WAT  733    0.00000
 2199  733 TIP3 H2   -16.01302 -35.86717 -30.58638 WAT  733    0.00000
 2200  734 TIP3 OH2  -11.40815 -40.51413  -7.43734 WAT  734    0.00000
 2201  734 TIP3 H1   -12.21331 -40.23298  -7.87196 WAT  734    0.00000
 2202  734 TIP3 H2   -10.93139 -41.00289  -8.10821 WAT  734    0.00000
 2203  735 TIP3 OH2  -10.71778  -5.89926 -30.61288 WAT  735    0.00000
 2204  735 TIP3 H1   -11.42393  -6.07337 -29.99057 WAT  735    0.00000
 2205  735 TIP3 H2   -11.06826  -6.17996 -31.45823 WAT  735    0.00000
 2206  736 TIP3 OH2  -36.63111 -34.23798 -38.30785 WAT  736    0.00000
 2207  736 TIP3 H1   -37.13879 -34.94822 -38.70036 WAT  736    0.00000
 2208  736 TIP3 H2   -37.24290 -33.80715 -37.71091 WAT  736    0.00000
 2209  737 TIP3 OH2  -46.05066 -28.89427 -44.46352 WAT  737    0.00000
 2210  737 TIP3 H1   -46.91713 -29.14415 -44.14255 WAT  737    0.00000
 2211  737 TIP3 H2   -46.21706 -28.49459 -45.31722 WAT  737    0.00000
 2212  738 TIP3 OH2   -7.28745 -11.90445 -37.10313 WAT  738    0.00000
 2213  738 TIP3 H1    -6.70300 -11.96358 -36.34739 WAT  738    0.00000
 2214  738 TIP3 H2    -7.43466 -10.96586 -37.21981 WAT  738    0.00000
 2215  739 TIP3 OH2  -34.72052  -9.90571  -7.93871 WAT  739    0.00000
 2216  739 TIP3 H1   -35.51944 -10.32445  -7.61836 WAT  739    0.00000
 2217  739 TIP3 H2   -34.82920  -8.98073  -7.71774 WAT  739    0.00000
 2218  740 TIP3 OH2   -4.34025 -10.65081 -12.80719 WAT  740    0.00000
 2219  740 TIP3 H1    -3.55366 -10.69085 -12.26321 WAT  740    0.00000
 2220  740 TIP3 H2    -4.90560 -10.01727 -12.36533 WAT  740    0.00000
 2221  741 TIP3 OH2  -27.83354 -38.00980 -16.66768 WAT  741    0.00000
 2222  741 TIP3 H1   -27.69096 -37.20034 -16.17709 WAT  741    0.00000
 2223  741 TIP3 H2   -27.02787 -38.51129 -16.54262 WAT  741    0.00000
 2224  742 TIP3 OH2  -31.47778 -19.59514  -0.90699 WAT  742    0.00000
 2225  742 TIP3 H1   -30.85743 -19.25604  -0.26169 WAT  742    0.00000
 2226  742 TIP3 H2   -30.96988 -19.66322  -1.71546 WAT  742    0.00000
 2227  743 TIP3 OH2  -41.40457 -30.97879 -32.43445 WAT  743    0.00000
 2228  743 TIP3 H1   -41.94045 -30.43622 -31.85593 WAT  743    0.00000
 2229  743 TIP3 H2   -40.51397 -30.64845 -32.31636 WAT  743    0.00000
 2230  744 TIP3 OH2  -40.64199 -27.90303 -44.36957 WAT  744    0.00000
 2231  744 TIP3 H1   -40.36367 -27.06018 -44.72787 WAT  744    0.00000
 2232  744 TIP3 H2   -39.86128 -28.24981 -43.93775 WAT  744    0.00000
 2233  745 TIP3 OH2  -19.08540 -20.87268 -13.12733 WAT  745    0.00000
 2234  745 TIP3 H1   -18.86385 -20.63701 -14.02822 WAT  745    0.00000
 2235  745 TIP3 H2   -19.89243 -21.38167 -13.20397 WAT  745    0.00000
 2236  746 TIP3 OH2  -34.16141 -26.62320 -16.64533 WAT  746    0.00000
 2237  746 TIP3 H1   -33.70456 -26.67452 -15.80576 WAT  746    0.00000
 2238  746 TIP3 H2   -33.55335 -27.01274 -17.27362 WAT  746    0.00000
 2239  747 TIP3 OH2  -27.66920 -20.27271 -36.80528 WAT  747    0.00000
 2240  747 TIP3 H1   -27.62292 -20.52095 -35.88199 WAT  747    0.00000
 2241  747 TIP3 H2   -27.83307 -21.09504 -37.26697 WAT  747    0.00000
 2242  748 TIP3 OH2  -24.45156 -38.02070  -1.70811 WAT  748    0.00000
 2243  748 TIP3 H1   -24.61134 -38.81042  -2.22487 WAT  748    0.00000
 2244  748 TIP3 H2   -23.50084 -37.99256  -1.60054 WAT  748    0.00000
 2245  749 TIP3 OH2  -34.89080  -6.11971 -17.30368 WAT  749    0.00000
 2246  749 TIP3 H1   -34.46219  -5.27496 -17.44125 WAT  749    0.00000
 2247  749 TIP3 H2   -34.42376  -6.50813 -16.56392 WAT  749    0.00000
 2248  750 TIP3 OH2  -13.04441 -40.27295 -35.05250 WAT  750    0.00000
 2249  750 TIP3 H1   -12.97945 -40.84500 -34.28780 WAT  750    0.00000
 2250  750 TIP3 H2   -13.96189 -40.33178 -35.31897 WAT  750    0.00000
 2251  751 TIP3 OH2  -13.34679 -32.34018 -28.22518 WAT  751    0.00000
 2252  751 TIP3 H1   -14.00833 -31.93791 -27.66234 WAT  751    0.00000
 2253  751 TIP3 H2   -12.99105 -33.05839 -27.70187 WAT  751    0.00000
 2254  752 TIP3 OH2  -34.14642 -19.44988 -23.53700 WAT  752    0.00000
 2255  752 TIP3 H1   -34.67583 -20.13709 -23.13240 WAT  752    0.00000
 2256  752 TIP3 H2   -33.26210 -19.81494 -23.56771 WAT  752    0.00000
 2257  753 TIP3 OH2  -23.93104 -19.30301 -31.70092 WAT  753    0.00000
 2258  753 TIP3 H1   -23.52569 -18.49399 -32.01303 WAT  753    0.00000
 2259  753 TIP3 H2   -23.33200 -19.62773 -31.02865 WAT  753    0.00000
 2260  754 TIP3 OH2  -45.60950 -32.37868 -15.12496 WAT  754    0.00000
 2261  754 TIP3 H1   -44.89498 -32.05916 -15.67596 WAT  754    0.00000
 2262  754 TIP3 H2   -45.20934 -32.51023 -14.26543 WAT  754    0.00000
 2263  755 TIP3 OH2  -16.32932  -3.03616 -15.55955 WAT  755    0.00000
 2264  755 TIP3 H1   -15.39832  -3.24896 -15.49483 WAT  755    0.00000
 2265  755 TIP3 H2   -16.64553  -3.56330 -16.29330 WAT  755    0.00000
 2266  756 TIP3 OH2  -45.77814 -35.70472 -21.33515 WAT  756    0.00000
 2267  756 TIP3 H1   -45.13664 -36.36022 -21.60907 WAT  756    0.00000
 2268  756 TIP3 H2   -46.30849 -36.14957 -20.67403 WAT  756    0.00000
 2269  757 TIP3 OH2  -19.09116 -22.91364 -24.45550 WAT  757    0.00000
 2270  757 TIP3 H1   -19.56764 -22.21972 -23.99978 WAT  757    0.00000
 2271  757 TIP3 H2   -18.37013 -23.13630 -23.86663 WAT  757    0.00000
 2272  758 TIP3 OH2  -27.92942 -44.88244 -15.08178 WAT  758    0.00000
 2273  758 TIP3 H1   -27.81399 -45.83117 -15.02866 WAT  758    0.00000
 2274  758 TIP3 H2   -28.82443 -44.76708 -15.40099 WAT  758    0.00000
 2275  759 TIP3 OH2  -22.19826  -5.71287 -20.10466 WAT  759    0.00000
 2276  759 TIP3 H1   -21.42294  -5.79387 -20.66013 WAT  759    0.00000
 2277  759 TIP3 H2   -21.98600  -5.00327 -19.49832 WAT  759    0.00000
 2278  760 TIP3 OH2  -34.35031 -30.91730 -10.69676 WAT  760    0.00000
 2279  760 TIP3 H1   -34.38958 -31.71810 -10.17386 WAT  760    0.00000
 2280  760 TIP3 H2   -33.42096 -30.68895 -10.71655 WAT  760    0.00000
 2281  761 TIP3 OH2  -26.74665  -5.72634 -25.50870 WAT  761    0.00000
 2282  761 TIP3 H1   -27.65795  -5.55396 -25.74548 WAT  761    0.00000
 2283  761 TIP3 H2   -26.29927  -4.89258 -25.65338 WAT  761    0.00000
 2284  762 TIP3 OH2  -36.86203  -3.29196 -24.00667 WAT  762    0.00000
 2285  762 TIP3 H1   -37.56781  -3.62272 -23.45105 WAT  762    0.00000
 2286  762 TIP3 H2   -36.61511  -2.45687 -23.60932 WAT  762    0.00000
 2287  763 TIP3 OH2  -21.23985  -1.60418 -21.03276 WAT  763    0.00000
 2288  763 TIP3 H1   -21.20157  -2.46789 -21.44357 WAT  763    0.00000
 2289  763 TIP3 H2   -22.14504  -1.52099 -20.73286 WAT  763    0.00000
 2290  764 TIP3 OH2  -19.33276  -6.41584 -14.71815 WAT  764    0.00000
 2291  764 TIP3 H1   -18.40787  -6.51443 -14.94422 WAT  764    0.00000
 2292  764 TIP3 H2   -19.45518  -6.98191 -13.95604 WAT  764    0.00000
 2293  765 TIP3 OH2  -30.36552 -42.10214  -9.33071 WAT  765    0.00000
 2294  765 TIP3 H1   -30.03395 -42.54149  -8.54759 WAT  765    0.00000
 2295  765 TIP3 H2   -30.49259 -42.80704  -9.96570 WAT  765    0.00000
 2296  766 TIP3 OH2  -30.71930 -23.15847 -18.19018 WAT  766    0.00000
 2297  766 TIP3 H1   -29.76774 -23.13698 -18.29174 WAT  766    0.00000
 2298  766 TIP3 H2   -30.96319 -22.24847 -18.02091 WAT  766    0.00000
 2299  767 TIP3 OH2  -33.50445 -12.06305 -46.33076 WAT  767    0.00000
 2300  767 TIP3 H1   -32.69600 -12.04946 -46.84306 WAT  767    0.00000
 2301  767 TIP3 H2   -34.08025 -12.66137 -46.80689 WAT  767    0.00000
 2302  768 TIP3 OH2  -23.09235 -22.73882 -36.00880 WAT  768    0.00000
 2303  768 TIP3 H1   -23.73851 -23.35236 -36.35849 WAT  768    0.00000
 2304  768 TIP3 H2   -23.25391 -22.73199 -35.06536 WAT  768    0.00000
 2305  769 TIP3 OH2  -35.38940 -38.01737 -15.73815 WAT  769    0.00000
 2306  769 TIP3 H1   -34.43580 -38.09719 -15.76060 WAT  769    0.00000
 2307  769 TIP3 H2   -35.55335 -37.25366 -15.18488 WAT  769    0.00000
 2308  770 TIP3 OH2  -20.38900 -40.34598 -34.44747 WAT  770    0.00000
 2309  770 TIP3 H1   -21.15987 -40.89032 -34.60776 WAT  770    0.00000
 2310  770 TIP3 H2   -20.63946 -39.47696 -34.76101 WAT  770    0.00000
 2311  771 TIP3 OH2  -10.48799 -14.32018 -18.57257 WAT  771    0.00000
 2312  771 TIP3 H1    -9.54001 -14.44738 -18.53526 WAT  771    0.00000
 2313  771 TIP3 H2   -10.79662 -14.55799 -17.69825 WAT  771    0.00000
 2314  772 TIP3 OH2   -6.12675 -35.51570 -29.58554 WAT  772    0.00000
 2315  772 TIP3 H1    -5.53627 -34.76350 -29.54363 WAT  772    0.00000
 2316  772 TIP3 H2    -6.79337 -35.26221 -30.22398 WAT  772    0.00000
 2317  773 TIP3 OH2  -12.10208 -18.33559 -22.48109 WAT  773    0.00000
 2318  773 TIP3 H1   -12.29810 -17.41049 -22.62940 WAT  773    0.00000
 2319  773 TIP3 H2   -11.16721 -18.35298 -22.27623 WAT  773    0.00000
 2320  774 TIP3 OH2  -15.34106  -1.77421 -37.39068 WAT  774    0.00000
 2321  774 TIP3 H1   -15.78428  -2.56825 -37.09185 WAT  774    0.00000
 2322  774 TIP3 H2   -14.42996  -1.89239 -37.12204 WAT  774    0.00000
 2323  775 TIP3 OH2  -16.03071 -40.02271 -34.69150 WAT  775    0.00000
 2324  775 TIP3 H1   -16.56577 -40.33181 -35.42253 WAT  775    0.00000
 2325  775 TIP3 H2   -16.43894 -39.19830 -34.42707 WAT  775    0.00000
 2326  776 TIP3 OH2  -27.24757 -33.32018 -22.77577 WAT  776    0.00000
 2327  776 TIP3 H1   -27.11551 -33.65775 -21.88986 WAT  776    0.00000
 2328  776 TIP3 H2   -27.95042 -32.67674 -22.68512 WAT  776    0.00000
 2329  777 TIP3 OH2  -27.90810  -3.74591 -30.98597 WAT  777    0.00000
 2330  777 TIP3 H1   -27.17334  -4.30563 -31.23713 WAT  777    0.00000
 2331  777 TIP3 H2   -28.65292  -4.34337 -30.91887 WAT  777    0.00000
 2332  778 TIP3 OH2   -4.07699 -33.20903  -7.65801 WAT  778    0.00000
 2333  778 TIP3 H1    -3.69384 -32.90871  -6.83385 WAT  778    0.00000
 2334  778 TIP3 H2    -4.09716 -32.42852  -8.21176 WAT  778    0.00000
 2335  779 TIP3 OH2  -35.69389  -8.79075 -34.33082 WAT  779    0.00000
 2336  779 TIP3 H1   -36.19340  -8.01822 -34.06636 WAT  779    0.00000
 2337  779 TIP3 H2   -36.14098  -9.10865 -35.11522 WAT  779    0.00000
 2338  780 TIP3 OH2  -12.78512 -39.68336 -31.05095 WAT  780    0.00000
 2339  780 TIP3 H1   -12.67969 -40.52809 -30.61330 WAT  780    0.00000
 2340  780 TIP3 H2   -13.69465 -39.43745 -30.88208 WAT  780    0.00000
 2341  781 TIP3 OH2  -27.06079 -46.80429  -4.79596 WAT  781    0.00000
 2342  781 TIP3 H1   -26.36609 -46.24029  -5.13588 WAT  781    0.00000
 2343  781 TIP3 H2   -27.68965 -46.19960  -4.40211 WAT  781    0.00000
 2344  782 TIP3 OH2  -22.42679  -9.91052 -18.55578 WAT  782    0.00000
 2345  782 TIP3 H1   -23.26931  -9.60369 -18.22076 WAT  782    0.00000
 2346  782 TIP3 H2   -21.80603  -9.22539 -18.30780 WAT  782    0.00000
 2347  783 TIP3 OH2   -8.74369 -43.60035 -12.42537 WAT  783    0.00000
 2348  783 TIP3 H1    -8.11066 -44.02633 -13.00334 WAT  783    0.00000
 2349  783 TIP3 H2    -8.68263 -44.08624 -11.60293 WAT  783    0.00000
 2350  784 TIP3 OH2   -4.37543 -16.37805 -25.68225 WAT  784    0.00000
 2351  784 TIP3 H1    -4.85029 -15.78607 -26.26560 WAT  784    0.00000
 2352  784 TIP3 H2    -3.53049 -15.95054 -25.54243 WAT  784    0.00000
 2353  785 TIP3 OH2  -20.43640 -12.31497 -36.33781 WAT  785    0.00000
 2354  785 TIP3 H1   -21.36231 -12.54453 -36.25884 WAT  785    0.00000
 2355  785 TIP3 H2   -20.16525 -12.10092 -35.44512 WAT  785    0.00000
 2356  786 TIP3 OH2  -15.89842 -12.56225 -16.22233 WAT  786    0.00000
 2357  786 TIP3 H1   -15.70188 -12.97774 -17.06196 WAT  786    0.00000
 2358  786 TIP3 H2   -16.43492 -13.20390 -15.75681 WAT  786    0.00000
 2359  787 TIP3 OH2  -32.22832 -36.89297  -3.81078 WAT  787    0.00000
 2360  787 TIP3 H1   -32.15260 -37.51344  -4.53570 WAT  787    0.00000
 2361  787 TIP3 H2   -32.98361 -36.35031  -4.03726 WAT  787    0.00000
 2362  788 TIP3 OH2  -29.44209 -44.80492 -17.97629 WAT  788    0.00000
 2363  788 TIP3 H1   -30.04872 -45.26002 -18.56035 WAT  788    0.00000
 2364  788 TIP3 H2   -29.76077 -45.00495 -17.09614 WAT  788    0.00000
 2365  789 TIP3 OH2  -20.73617  -2.53919  -1.98516 WAT  789    0.00000
 2366  789 TIP3 H1   -19.89607  -2.40448  -2.42370 WAT  789    0.00000
 2367  789 TIP3 H2   -21.38882  -2.42099  -2.67531 WAT  789    0.00000
 2368  790 TIP3 OH2  -42.71551 -17.76435 -28.52817 WAT  790    0.00000
 2369  790 TIP3 H1   -43.24704 -17.69744 -29.32142 WAT  790    0.00000
 2370  790 TIP3 H2   -42.09621 -18.47039 -28.71311 WAT  790    0.00000
 2371  791 TIP3 OH2   -6.58748 -12.76651 -20.73886 WAT  791    0.00000
 2372  791 TIP3 H1    -7.08024 -13.08026 -19.98058 WAT  791    0.00000
 2373  791 TIP3 H2    -5.77974 -13.28004 -20.72936 WAT  791    0.00000
 2374  792 TIP3 OH2   -4.52593  -2.48915 -24.55479 WAT  792    0.00000
 2375  792 TIP3 H1    -4.70148  -1.64384 -24.96815 WAT  792    0.00000
 2376  792 TIP3 H2    -4.30747  -3.07136 -25.28249 WAT  792    0.00000
 2377  793 TIP3 OH2  -24.17194 -44.73945 -28.67517 WAT  793    0.00000
 2378  793 TIP3 H1   -25.04261 -44.42971 -28.92463 WAT  793    0.00000
 2379  793 TIP3 H2   -24.31457 -45.23014 -27.86578 WAT  793    0.00000
 2380  794 TIP3 OH2   -7.73166  -6.14030  -8.33823 WAT  794    0.00000
 2381  794 TIP3 H1    -7.95646  -5.75254  -9.18401 WAT  794    0.00000
 2382  794 TIP3 H2    -8.48775  -5.95568  -7.78102 WAT  794    0.00000
 2383  795 TIP3 OH2   -9.02851 -26.71919 -14.12040 WAT  795    0.00000
 2384  795 TIP3 H1    -8.40016 -26.54158 -13.42049 WAT  795    0.00000
 2385  795 TIP3 H2    -8.99273 -25.94196 -14.67796 WAT  795    0.00000
 2386  796 TIP3 OH2  -11.04827 -43.05152 -42.98045 WAT  796    0.00000
 2387  796 TIP3 H1   -10.69454 -42.20264 -42.71491 WAT  796    0.00000
 2388  796 TIP3 H2   -11.74693 -43.22807 -42.35042 WAT  796    0.00000
 2389  797 TIP3 OH2  -18.67939 -10.55315 -19.06931 WAT  797    0.00000
 2390  797 TIP3 H1   -18.72904 -11.12203 -18.30110 WAT  797    0.00000
 2391  797 TIP3 H2   -18.18294 -11.06019 -19.71171 WAT  797    0.00000
 2392  798 TIP3 OH2  -21.52664 -27.34216 -30.59024 WAT  798    0.00000
 2393  798 TIP3 H1   -20.86276 -26.94340 -31.15281 WAT  798    0.00000
 2394  798 TIP3 H2   -21.97193 -27.97375 -31.15507 WAT  798    0.00000
 2395  799 TIP3 OH2  -36.78750 -15.41127 -29.91727 WAT  799    0.00000
 2396  799 TIP3 H1   -37.12434 -15.01060 -29.11587 WAT  799    0.00000
 2397  799 TIP3 H2   -37.35769 -16.16549 -30.06648 WAT  799    0.00000
 2398  800 TIP3 OH2  -27.31553 -14.43173 -40.47554 WAT  800    0.00000
 2399  800 TIP3 H1   -27.37809 -15.37251 -40.64068 WAT  800    0.00000
 2400  800 TIP3 H2   -26.84688 -14.08543 -41.23494 WAT  800    0.00000
 2401  801 TIP3 OH2  -35.41861 -37.80352 -30.11528 WAT  801    0.00000
 2402  801 TIP3 H1   -35.87973 -38.46716 -30.62830 WAT  801    0.00000
 2403  801 TIP3 H2   -35.40892 -38.15296 -29.22420 WAT  801    0.00000
 2404  802 TIP3 OH2  -36.85439 -45.29065 -19.85668 WAT  802    0.00000
 2405  802 TIP3 H1   -36.52502 -44.79118 -20.60386 WAT  802    0.00000
 2406  802 TIP3 H2   -37.23377 -46.07958 -20.24385 WAT  802    0.00000
 2407  803 TIP3 OH2  -39.07732  -5.20738  -7.60563 WAT  803    0.00000
 2408  803 TIP3 H1   -38.42160  -5.84532  -7.32403 WAT  803    0.00000
 2409  803 TIP3 H2   -38.59226  -4.38667  -7.69161 WAT  803    0.00000
 2410  804 TIP3 OH2  -33.70034 -37.18211 -18.93081 WAT  804    0.00000
 2411  804 TIP3 H1   -32.90960 -37.71890 -18.98386 WAT  804    0.00000
 2412  804 TIP3 H2   -34.29967 -37.69100 -18.38485 WAT  804    0.00000
 2413  805 TIP3 OH2  -32.66409 -16.55978 -10.97772 WAT  805    0.00000
 2414  805 TIP3 H1   -32.51616 -16.99850 -10.13994 WAT  805    0.00000
 2415  805 TIP3 H2   -33.46854 -16.95317 -11.31587 WAT  805    0.00000
 2416  806 TIP3 OH2    0.02807 -17.94248 -29.71415 WAT  806    0.00000
 2417  806 TIP3 H1    -0.23389 -17.15302 -29.24047 WAT  806    0.00000
 2418  806 TIP3 H2    -0.74693 -18.50384 -29.69208 WAT  806    0.00000
 2419  807 TIP3 OH2  -31.81955 -29.93280 -20.32183 WAT  807    0.00000
 2420  807 TIP3 H1   -31.55689 -30.39417 -19.52534 WAT  807    0.00000
 2421  807 TIP3 H2   -32.37348 -30.55779 -20.78958 WAT  807    0.00000
 2422  808 TIP3 OH2   -2.05574 -16.90048  -7.26000 WAT  808    0.00000
 2423  808 TIP3 H1    -2.82778 -17.25034  -6.81527 WAT  808    0.00000
 2424  808 TIP3 H2    -1.31573 -17.32449  -6.82546 WAT  808    0.00000
 2425  809 TIP3 OH2  -29.50673 -29.21735 -44.47637 WAT  809    0.00000
 2426  809 TIP3 H1   -30.33519 -29.68713 -44.38047 WAT  809    0.00000
 2427  809 TIP3 H2   -28.96517 -29.79354 -45.01578 WAT  809    0.00000
 2428  810 TIP3 OH2  -16.07767 -43.74690 -19.46597 WAT  810    0.00000
 2429  810 TIP3 H1   -15.93452 -44.69311 -19.44550 WAT  810    0.00000
 2430  810 TIP3 H2   -16.26853 -43.51335 -18.55754 WAT  810    0.00000
 2431  811 TIP3 OH2  -15.85948 -37.84949 -21.92817 WAT  811    0.00000
 2432  811 TIP3 H1   -15.77380 -38.39747 -22.70831 WAT  811    0.00000
 2433  811 TIP3 H2   -15.71952 -36.95719 -22.24510 WAT  811    0.00000
 2434  812 TIP3 OH2   -3.50806 -22.77698 -16.40560 WAT  812    0.00000
 2435  812 TIP3 H1    -3.60276 -23.05238 -17.31743 WAT  812    0.00000
 2436  812 TIP3 H2    -4.27545 -23.14086 -15.96408 WAT  812    0.00000
 2437  813 TIP3 OH2  -41.32675 -32.87846 -44.40794 WAT  813    0.00000
 2438  813 TIP3 H1   -40.42755 -32.55102 -44.38688 WAT  813    0.00000
 2439  813 TIP3 H2   -41.66377 -32.71108 -43.52781 WAT  813    0.00000
 2440  814 TIP3 OH2  -26.15546  -8.95310 -20.48933 WAT  814    0.00000
 2441  814 TIP3 H1   -26.94412  -8.86762 -21.02499 WAT  814    0.00000
 2442  814 TIP3 H2   -25.51499  -8.38106 -20.91218 WAT  814    0.00000
 2443  815 TIP3 OH2  -40.44532 -20.92149 -26.84506 WAT  815    0.00000
 2444  815 TIP3 H1   -40.92143 -20.61106 -27.61524 WAT  815    0.00000
 2445  815 TIP3 H2   -39.58027 -21.16052 -27.17791 WAT  815    0.00000
 2446  816 TIP3 OH2   -1.70775  -2.55621 -31.46181 WAT  816    0.00000
 2447  816 TIP3 H1    -2.01287  -3.00120 -30.67116 WAT  816    0.00000
 2448  816 TIP3 H2    -2.23057  -1.75548 -31.50343 WAT  816    0.00000
 2449  817 TIP3 OH2  -17.87820 -38.71551 -27.04557 WAT  817    0.00000
 2450  817 TIP3 H1   -18.36675 -38.56359 -27.85457 WAT  817    0.00000
 2451  817 TIP3 H2   -17.97152 -37.90056 -26.55224 WAT  817    0.00000
 2452  818 TIP3 OH2  -28.34942  -9.76133 -43.09670 WAT  818    0.00000
 2453  818 TIP3 H1   -28.09412  -9.00603 -43.62640 WAT  818    0.00000
 2454  818 TIP3 H2   -29.21740 -10.00018 -43.42196 WAT  818    0.00000
 2455  819 TIP3 OH2  -30.10543 -26.72479 -11.33999 WAT  819    0.00000
 2456  819 TIP3 H1   -31.05690 -26.64965 -11.26726 WAT  819    0.00000
 2457  819 TIP3 H2   -29.89702 -26.32554 -12.18461 WAT  819    0.00000
 2458  820 TIP3 OH2  -22.28267 -22.26616 -30.34116 WAT  820    0.00000
 2459  820 TIP3 H1   -22.30122 -21.31411 -30.43857 WAT  820    0.00000
 2460  820 TIP3 H2   -22.04044 -22.40911 -29.42621 WAT  820    0.00000
 2461  821 TIP3 OH2  -10.19869 -20.30677 -31.41898 WAT  821    0.00000
 2462  821 TIP3 H1   -10.88046 -19.64550 -31.53790 WAT  821    0.00000
 2463  821 TIP3 H2   -10.53935 -20.88219 -30.73408 WAT  821    0.00000
 2464  822 TIP3 OH2  -36.89037  -7.62969  -9.92530 WAT  822    0.00000
 2465  822 TIP3 H1   -37.46485  -7.64981  -9.15992 WAT  822    0.00000
 2466  822 TIP3 H2   -36.86478  -8.53672 -10.23006 WAT  822    0.00000
 2467  823 TIP3 OH2  -38.60276 -27.15510 -16.45883 WAT  823    0.00000
 2468  823 TIP3 H1   -38.00916 -27.76851 -16.89195 WAT  823    0.00000
 2469  823 TIP3 H2   -38.14354 -26.31575 -16.48781 WAT  823    0.00000
 2470  824 TIP3 OH2  -14.47905 -31.59058  -4.63015 WAT  824    0.00000
 2471  824 TIP3 H1   -13.83148 -30.90370  -4.47177 WAT  824    0.00000
 2472  824 TIP3 H2   -14.32537 -32.23023  -3.93483 WAT  824    0.00000
 2473  825 TIP3 OH2  -23.28835 -26.74720  -8.14039 WAT  825    0.00000
 2474  825 TIP3 H1   -23.35802 -25.79960  -8.02447 WAT  825    0.00000
 2475  825 TIP3 H2   -22.76156 -26.85399  -8.93243 WAT  825    0.00000
 2476  826 TIP3 OH2  -37.63724  -6.42704 -27.05162 WAT  826    0.00000
 2477  826 TIP3 H1   -38.39790  -5.85042 -26.98007 WAT  826    0.00000
 2478  826 TIP3 H2   -37.22625  -6.39043 -26.18791 WAT  826    0.00000
 2479  827 TIP3 OH2  -42.45451 -21.14603 -21.59007 WAT  827    0.00000
 2480  827 TIP3 H1   -42.86720 -20.65817 -22.30275 WAT  827    0.00000
 2481  827 TIP3 H2   -41.53716 -20.87363 -21.61248 WAT  827    0.00000
 2482  828 TIP3 OH2  -27.69091 -16.89264 -33.44039 WAT  828    0.00000
 2483  828 TIP3 H1   -26.75465 -16.77093 -33.59802 WAT  828    0.00000
 2484  828 TIP3 H2   -27.79921 -16.73268 -32.50289 WAT  828    0.00000
 2485  829 TIP3 OH2  -22.57040 -35.97169 -36.11911 WAT  829    0.00000
 2486  829 TIP3 H1   -23.14165 -36.06857 -35.35719 WAT  829    0.00000
 2487  829 TIP3 H2   -23.04477 -36.40133 -36.83088 WAT  829    0.00000
 2488  830 TIP3 OH2  -39.24914 -42.42787 -23.82575 WAT  830    0.00000
 2489  830 TIP3 H1   -39.90698 -43.10586 -23.98010 WAT  830    0.00000
 2490  830 TIP3 H2   -39.72011 -41.73876 -23.35718 WAT  830    0.00000
 2491  831 TIP3 OH2   -9.79976  -9.73767 -11.93647 WAT  831    0.00000
 2492  831 TIP3 H1   -10.25731  -9.93525 -11.11925 WAT  831    0.00000
 2493  831 TIP3 H2   -10.17174 -10.34781 -12.57334 WAT  831    0.00000
 2494  832 TIP3 OH2  -31.94452 -25.20890 -34.37074 WAT  832    0.00000
 2495  832 TIP3 H1   -32.27197 -24.64073 -35.06802 WAT  832    0.00000
 2496  832 TIP3 H2   -32.63450 -25.86102 -34.24865 WAT  832    0.00000
 2497  833 TIP3 OH2  -37.50999 -11.80539 -19.70116 WAT  833    0.00000
 2498  833 TIP3 H1   -37.72758 -12.54363 -20.27027 WAT  833    0.00000
 2499  833 TIP3 H2   -37.29859 -12.20643 -18.85812 WAT  833    0.00000
 2500  834 TIP3 OH2   -7.41407 -44.35217 -37.85665 WAT  834    0.00000
 2501  834 TIP3 H1    -7.93523 -44.36261 -37.05383 WAT  834    0.00000
 2502  834 TIP3 H2    -7.77843 -43.63104 -38.36992 WAT  834    0.00000
 2503  835 TIP3 OH2  -39.34154 -41.23983 -35.12529 WAT  835    0.00000
 2504  835 TIP3 H1   -39.89324 -40.45855 -35.16358 WAT  835    0.00000
 2505  835 TIP3 H2   -39.80465 -41.83182 -34.53257 WAT  835    0.00000
 2506  836 TIP3 OH2  -11.13010  -8.39682 -16.68336 WAT  836    0.00000
 2507  836 TIP3 H1   -10.76793  -8.63723 -15.83056 WAT  836    0.00000
 2508  836 TIP3 H2   -11.69043  -9.13500 -16.92286 WAT  836    0.00000
 2509  837 TIP3 OH2  -22.26394 -13.07715 -25.02901 WAT  837    0.00000
 2510  837 TIP3 H1   -21.93882 -13.71753 -24.39621 WAT  837    0.00000
 2511  837 TIP3 H2   -21.63233 -12.35898 -24.98975 WAT  837    0.00000
 2512  838 TIP3 OH2  -26.02830 -16.85058 -19.49991 WAT  838    0.00000
 2513  838 TIP3 H1   -26.63578 -17.38787 -20.00836 WAT  838    0.00000
 2514  838 TIP3 H2   -25.81036 -16.12079 -20.07970 WAT  838    0.00000
 2515  839 TIP3 OH2  -45.54500  -1.17478 -31.99746 WAT  839    0.00000
 2516  839 TIP3 H1   -46.16362  -0.49994 -31.71793 WAT  839    0.00000
 2517  839 TIP3 H2   -44.68843  -0.75041 -31.94808 WAT  839    0.00000
 2518  840 TIP3 OH2  -17.16736  -7.58279 -44.46816 WAT  840    0.00000
 2519  840 TIP3 H1   -16.70194  -6.76364 -44.63731 WAT  840    0.00000
 2520  840 TIP3 H2   -18.06846  -7.31422 -44.28891 WAT  840    0.00000
 2521  841 TIP3 OH2  -35.87207  -6.07796 -21.75683 WAT  841    0.00000
 2522  841 TIP3 H1   -35.03985  -5.71564 -21.45291 WAT  841    0.00000
 2523  841 TIP3 H2   -36.52414  -5.71904 -21.15499 WAT  841    0.00000
 2524  842 TIP3 OH2  -24.56309 -11.49563 -20.76066 WAT  842    0.00000
 2525  842 TIP3 H1   -25.24600 -10.82494 -20.75341 WAT  842    0.00000
 2526  842 TIP3 H2   -23.74383 -11.00462 -20.69774 WAT  842    0.00000
 2527  843 TIP3 OH2  -45.69929  -4.76566  -2.93212 WAT  843    0.00000
 2528  843 TIP3 H1   -44.84894  -5.18273  -3.07068 WAT  843    0.00000
 2529  843 TIP3 H2   -46.21903  -5.02142  -3.69415 WAT  843    0.00000
 2530  844 TIP3 OH2  -12.51768 -14.87077 -40.52407 WAT  844    0.00000
 2531  844 TIP3 H1   -13.29656 -15.41273 -40.65002 WAT  844    0.00000
 2532  844 TIP3 H2   -12.83358 -14.10402 -40.04602 WAT  844    0.00000
 2533  845 TIP3 OH2  -27.78541  -3.05161  -4.39657 WAT  845    0.00000
 2534  845 TIP3 H1   -27.25102  -2.25985  -4.33507 WAT  845    0.00000
 2535  845 TIP3 H2   -28.30689  -3.05212  -3.59390 WAT  845    0.00000
 2536  846 TIP3 OH2  -22.64309 -45.31798 -25.84056 WAT  846    0.00000
 2537  846 TIP3 H1   -22.87295 -44.53475 -25.34061 WAT  846    0.00000
 2538  846 TIP3 H2   -22.15528 -45.86251 -25.22269 WAT  846    0.00000
 2539  847 TIP3 OH2  -30.09720  -4.39642 -17.82732 WAT  847    0.00000
 2540  847 TIP3 H1   -30.83226  -4.98375 -18.00332 WAT  847    0.00000
 2541  847 TIP3 H2   -30.38132  -3.87462 -17.07683 WAT  847    0.00000
 2542  848 TIP3 OH2  -26.35942  -2.44125 -36.43714 WAT  848    0.00000
 2543  848 TIP3 H1   -27.02092  -2.73584 -35.81114 WAT  848    0.00000
 2544  848 TIP3 H2   -26.75869  -1.68734 -36.87122 WAT  848    0.00000
 2545  849 TIP3 OH2  -15.04605 -15.99680 -40.02143 WAT  849    0.00000
 2546  849 TIP3 H1   -14.52106 -16.37433 -39.31567 WAT  849    0.00000
 2547  849 TIP3 H2   -15.91705 -15.88661 -39.64006 WAT  849    0.00000
 2548  850 TIP3 OH2  -43.96852 -33.87251 -20.68914 WAT  850    0.00000
 2549  850 TIP3 H1   -44.73894 -34.40561 -20.88532 WAT  850    0.00000
 2550  850 TIP3 H2   -44.22650 -32.98166 -20.92594 WAT  850    0.00000
 2551  851 TIP3 OH2  -34.41563  -3.44755 -17.97135 WAT  851    0.00000
 2552  851 TIP3 H1   -35.04931  -3.00353 -17.40785 WAT  851    0.00000
 2553  851 TIP3 H2   -33.99290  -2.74138 -18.46008 WAT  851    0.00000
 2554  852 TIP3 OH2  -41.93322 -16.93479 -12.03277 WAT  852    0.00000
 2555  852 TIP3 H1   -41.25363 -16.76190 -12.68431 WAT  852    0.00000
 2556  852 TIP3 H2   -42.24901 -17.81365 -12.24281 WAT  852    0.00000
 2557  853 TIP3 OH2  -12.49556 -19.37244 -42.36184 WAT  853    0.00000
 2558  853 TIP3 H1   -13.13705 -20.07820 -42.44323 WAT  853    0.00000
 2559  853 TIP3 H2   -11.91432 -19.65662 -41.65640 WAT  853    0.00000
 2560  854 TIP3 OH2   -3.85618 -38.71989 -37.79528 WAT  854    0.00000
 2561  854 TIP3 H1    -3.21608 -38.02327 -37.94101 WAT  854    0.00000
 2562  854 TIP3 H2    -4.14248 -38.97032 -38.67366 WAT  854    0.00000
 2563  855 TIP3 OH2  -27.02559  -5.74596 -22.36436 WAT  855    0.00000
 2564  855 TIP3 H1   -26.36182  -5.25288 -21.88216 WAT  855    0.00000
 2565  855 TIP3 H2   -26.74202  -5.70061 -23.27746 WAT  855    0.00000
 2566  856 TIP3 OH2  -28.17866 -40.91588 -12.72704 WAT  856    0.00000
 2567  856 TIP3 H1   -28.13494 -41.86658 -12.62460 WAT  856    0.00000
 2568  856 TIP3 H2   -27.26898 -40.64600 -12.85306 WAT  856    0.00000
 2569  857 TIP3 OH2  -28.71983  -4.67677  -6.32424 WAT  857    0.00000
 2570  857 TIP3 H1   -28.43884  -4.44881  -7.21043 WAT  857    0.00000
 2571  857 TIP3 H2   -28.15298  -4.15937  -5.75221 WAT  857    0.00000
 2572  858 TIP3 OH2  -13.19947  -7.48900 -29.88641 WAT  858    0.00000
 2573  858 TIP3 H1   -13.67601  -7.98081 -30.55519 WAT  858    0.00000
 2574  858 TIP3 H2   -13.87552  -6.98927 -29.42872 WAT  858    0.00000
 2575  859 TIP3 OH2  -45.00929  -3.77847 -32.89334 WAT  859    0.00000
 2576  859 TIP3 H1   -45.66222  -3.28100 -32.40096 WAT  859    0.00000
 2577  859 TIP3 H2   -44.76815  -3.20428 -33.62025 WAT  859    0.00000
 2578  860 TIP3 OH2  -30.27533  -1.81154 -30.73985 WAT  860    0.00000
 2579  860 TIP3 H1   -29.60410  -2.39317 -31.09676 WAT  860    0.00000
 2580  860 TIP3 H2   -30.50711  -1.23654 -31.46915 WAT  860    0.00000
 2581  861 TIP3 OH2  -14.74641 -33.54418 -17.59156 WAT  861    0.00000
 2582  861 TIP3 H1   -15.39353 -33.75129 -16.91734 WAT  861    0.00000
 2583  861 TIP3 H2   -14.15156 -32.92350 -17.17066 WAT  861    0.00000
 2584  862 TIP3 OH2  -37.07227  -5.23862 -44.87991 WAT  862    0.00000
 2585  862 TIP3 H1   -36.26293  -4.96153 -44.45047 WAT  862    0.00000
 2586  862 TIP3 H2   -36.86663  -5.21976 -45.81457 WAT  862    0.00000
 2587  863 TIP3 OH2  -18.17824 -45.36522 -25.31476 WAT  863    0.00000
 2588  863 TIP3 H1   -18.57400 -46.21765 -25.13321 WAT  863    0.00000
 2589  863 TIP3 H2   -17.57703 -45.21931 -24.58436 WAT  863    0.00000
 2590  864 TIP3 OH2  -42.38336  -0.41911  -5.76593 WAT  864    0.00000
 2591  864 TIP3 H1   -42.97486  -0.18101  -5.05201 WAT  864    0.00000
 2592  864 TIP3 H2   -41.68795  -0.92321  -5.34340 WAT  864    0.00000
 2593  865 TIP3 OH2  -39.40863 -11.50981 -15.40709 WAT  865    0.00000
 2594  865 TIP3 H1   -39.95776 -10.73842 -15.54720 WAT  865    0.00000
 2595  865 TIP3 H2   -38.51265 -11.17365 -15.42847 WAT  865    0.00000
 2596  866 TIP3 OH2  -46.43005 -12.47195 -29.70910 WAT  866    0.00000
 2597  866 TIP3 H1   -46.33796 -11.99804 -30.53563 WAT  866    0.00000
 2598  866 TIP3 H2   -47.37482 -12.51631 -29.56188 WAT  866    0.00000
 2599  867 TIP3 OH2  -23.59086 -30.08253 -16.91969 WAT  867    0.00000
 2600  867 TIP3 H1   -22.81224 -30.50258 -16.55425 WAT  867    0.00000
 2601  867 TIP3 H2   -23.29665 -29.71564 -17.75340 WAT  867    0.00000
 2602  868 TIP3 OH2  -25.78962 -22.09173 -21.12393 WAT  868    0.00000
 2603  868 TIP3 H1   -25.58552 -21.89883 -20.20885 WAT  868    0.00000
 2604  868 TIP3 H2   -26.25914 -22.92535 -21.09451 WAT  868    0.00000
 2605  869 TIP3 OH2  -16.27337  -0.74647 -34.86350 WAT  869    0.00000
 2606  869 TIP3 H1   -15.91379  -1.61082 -35.06310 WAT  869    0.00000
 2607  869 TIP3 H2   -16.10944  -0.23025 -35.65272 WAT  869    0.00000
 2608  870 TIP3 OH2  -15.12068 -35.92023  -0.44036 WAT  870    0.00000
 2609  870 TIP3 H1   -15.91039 -35.97360   0.09792 WAT  870    0.00000
 2610  870 TIP3 H2   -14.57880 -36.65177  -0.14464 WAT  870    0.00000
 2611  871 TIP3 OH2  -21.85399 -25.95796 -27.18629 WAT  871    0.00000
 2612  871 TIP3 H1   -21.69250 -25.47025 -26.37865 WAT  871    0.00000
 2613  871 TIP3 H2   -20.99241 -26.03581 -27.59598 WAT  871    0.00000
 2614  872 TIP3 OH2  -24.30668 -35.27027 -11.02563 WAT  872    0.00000
 2615  872 TIP3 H1   -25.06049 -35.02379 -11.56160 WAT  872    0.00000
 2616  872 TIP3 H2   -24.63909 -35.26699 -10.12801 WAT  872    0.00000
 2617  873 TIP3 OH2  -20.38392 -10.18709 -28.43088 WAT  873    0.00000
 2618  873 TIP3 H1   -19.65410 -10.54462 -27.92515 WAT  873    0.00000
 2619  873 TIP3 H2   -21.16594 -10.53672 -28.00375 WAT  873    0.00000
 2620  874 TIP3 OH2   -3.29291 -29.08661 -13.12996 WAT  874    0.00000
 2621  874 TIP3 H1    -2.59928 -28.59747 -12.68741 WAT  874    0.00000
 2622  874 TIP3 H2    -3.02884 -30.00317 -13.04986 WAT  874    0.00000
 2623  875 TIP3 OH2  -13.09863 -13.08100 -14.89314 WAT  875    0.00000
 2624  875 TIP3 H1   -13.66543 -13.82891 -15.08183 WAT  875    0.00000
 2625  875 TIP3 H2   -12.94506 -12.67502 -15.74627 WAT  875    0.00000
 2626  876 TIP3 OH2  -37.90517 -16.77938 -35.06438 WAT  876    0.00000
 2627  876 TIP3 H1   -37.19587 -17.39010 -35.26474 WAT  876    0.00000
 2628  876 TIP3 H2   -37.97435 -16.79677 -34.10984 WAT  876    0.00000
 2629  877 TIP3 OH2   -0.31026 -20.01998 -10.21151 WAT  877    0.00000
 2630  877 TIP3 H1     0.24135 -19.41091 -10.70241 WAT  877    0.00000
 2631  877 TIP3 H2     0.17114 -20.17867  -9.39953 WAT  877    0.00000
 2632  878 TIP3 OH2  -37.74540  -4.66724 -19.87204 WAT  878    0.00000
 2633  878 TIP3 H1   -38.35758  -4.31952 -20.52053 WAT  878    0.00000
 2634  878 TIP3 H2   -37.22466  -3.91030 -19.60353 WAT  878    0.00000
 2635  879 TIP3 OH2  -21.46682 -42.41251 -40.02162 WAT  879    0.00000
 2636  879 TIP3 H1   -21.71981 -41.48955 -40.04107 WAT  879    0.00000
 2637  879 TIP3 H2   -21.03890 -42.56187 -40.86471 WAT  879    0.00000
 2638  880 TIP3 OH2  -14.42198 -44.86540  -7.26079 WAT  880    0.00000
 2639  880 TIP3 H1   -13.66162 -45.43841  -7.16207 WAT  880    0.00000
 2640  880 TIP3 H2   -14.15409 -44.22207  -7.91699 WAT  880    0.00000
 2641  881 TIP3 OH2  -36.07990 -37.51175 -22.03289 WAT  881    0.00000
 2642  881 TIP3 H1   -35.88192 -36.99668 -21.25075 WAT  881    0.00000
 2643  881 TIP3 H2   -36.99250 -37.30338 -22.23281 WAT  881    0.00000
 2644  882 TIP3 OH2  -21.88545 -22.89714 -27.45708 WAT  882    0.00000
 2645  882 TIP3 H1   -22.12209 -22.16796 -26.88389 WAT  882    0.00000
 2646  882 TIP3 H2   -21.66431 -23.61078 -26.85869 WAT  882    0.00000
 2647  883 TIP3 OH2  -24.13048 -42.11137 -27.86178 WAT  883    0.00000
 2648  883 TIP3 H1   -23.85488 -42.36708 -26.98150 WAT  883    0.00000
 2649  883 TIP3 H2   -24.10576 -42.92426 -28.36660 WAT  883    0.00000
 2650  884 TIP3 OH2  -25.83636 -39.58048 -32.85250 WAT  884    0.00000
 2651  884 TIP3 H1   -25.56540 -39.56582 -33.77043 WAT  884    0.00000
 2652  884 TIP3 H2   -26.69955 -39.16681 -32.85045 WAT  884    0.00000
 2653  885 TIP3 OH2  -18.59231 -11.01386  -7.00631 WAT  885    0.00000
 2654  885 TIP3 H1   -18.36943 -10.61883  -6.16339 WAT  885    0.00000
 2655  885 TIP3 H2   -18.16963 -10.45055  -7.65458 WAT  885    0.00000
 2656  886 TIP3 OH2  -30.56304 -23.37702 -14.51008 WAT  886    0.00000
 2657  886 TIP3 H1   -30.09521 -24.04986 -15.00471 WAT  886    0.00000
 2658  886 TIP3 H2   -30.28866 -22.55141 -14.90924 WAT  886    0.00000
 2659  887 TIP3 OH2  -44.19126 -23.17925 -10.40806 WAT  887    0.00000
 2660  887 TIP3 H1   -44.96412 -23.18086  -9.84334 WAT  887    0.00000
 2661  887 TIP3 H2   -43.61451 -22.51910 -10.02362 WAT  887    0.00000
 2662  888 TIP3 OH2  -20.50862  -3.28563 -23.44522 WAT  888    0.00000
 2663  888 TIP3 H1   -21.21698  -3.55192 -24.03135 WAT  888    0.00000
 2664  888 TIP3 H2   -20.36268  -4.04701 -22.88376 WAT  888    0.00000
 2665  889 TIP3 OH2  -38.15041  -2.51772 -26.43220 WAT  889    0.00000
 2666  889 TIP3 H1   -37.65196  -2.70642 -25.63711 WAT  889    0.00000
 2667  889 TIP3 H2   -37.58725  -1.92874 -26.93439 WAT  889    0.00000
 2668  890 TIP3 OH2   -6.96260  -8.79245 -20.16681 WAT  890    0.00000
 2669  890 TIP3 H1    -6.33833  -8.07312 -20.07149 WAT  890    0.00000
 2670  890 TIP3 H2    -7.68058  -8.56709 -19.57525 WAT  890    0.00000
 2671  891 TIP3 OH2   -8.56623 -42.66480 -39.57859 WAT  891    0.00000
 2672  891 TIP3 H1    -8.08642 -41.85619 -39.39918 WAT  891    0.00000
 2673  891 TIP3 H2    -9.46773 -42.38051 -39.72930 WAT  891    0.00000
 2674  892 TIP3 OH2  -37.60138 -16.68116  -4.00871 WAT  892    0.00000
 2675  892 TIP3 H1   -38.23270 -16.96264  -4.67086 WAT  892    0.00000
 2676  892 TIP3 H2   -37.42794 -17.46837  -3.49252 WAT  892    0.00000
 2677  893 TIP3 OH2   -6.00658 -23.36169 -28.73920 WAT  893    0.00000
 2678  893 TIP3 H1    -5.42603 -22.96873 -29.39096 WAT  893    0.00000
 2679  893 TIP3 H2    -6.36220 -22.61685 -28.25444 WAT  893    0.00000
 2680  894 TIP3 OH2  -13.94654  -2.80607  -9.47069 WAT  894    0.00000
 2681  894 TIP3 H1   -14.44936  -3.58471  -9.23169 WAT  894    0.00000
 2682  894 TIP3 H2   -13.04291  -3.11482  -9.53664 WAT  894    0.00000
 2683  895 TIP3 OH2  -30.80766 -11.76576 -28.35667 WAT  895    0.00000
 2684  895 TIP3 H1   -30.64067 -11.13140 -27.65957 WAT  895    0.00000
 2685  895 TIP3 H2   -30.21460 -12.49270 -28.16675 WAT  895    0.00000
 2686  896 TIP3 OH2  -44.62524 -44.93636 -28.57655 WAT  896    0.00000
 2687  896 TIP3 H1   -43.73593 -45.01703 -28.23180 WAT  896    0.00000
 2688  896 TIP3 H2   -44.51041 -44.87576 -29.52490 WAT  896    0.00000
 2689  897 TIP3 OH2   -1.41405 -27.32475 -42.54866 WAT  897    0.00000
 2690  897 TIP3 H1    -1.69046 -26.66154 -41.91622 WAT  897    0.00000
 2691  897 TIP3 H2    -1.57778 -28.15892 -42.10867 WAT  897    0.00000
 2692  898 TIP3 OH2  -26.37079 -20.35220 -30.78006 WAT  898    0.00000
 2693  898 TIP3 H1   -26.61553 -21.14258 -31.26135 WAT  898    0.00000
 2694  898 TIP3 H2   -25.62358 -19.99892 -31.26288 WAT  898    0.00000
 2695  899 TIP3 OH2  -22.89472 -20.34822 -25.94035 WAT  899    0.00000
 2696  899 TIP3 H1   -23.18154 -20.71995 -25.10621 WAT  899    0.00000
 2697  899 TIP3 H2   -23.65008 -20.44772 -26.51981 WAT  899    0.00000
 2698  900 TIP3 OH2  -24.28973 -11.79593 -14.03748 WAT  900    0.00000
 2699  900 TIP3 H1   -25.22074 -11.70868 -14.24207 WAT  900    0.00000
 2700  900 TIP3 H2   -24.25067 -11.77010 -13.08143 WAT  900    0.00000
 2701  901 TIP3 OH2  -17.07068 -22.31621  -3.14247 WAT  901    0.00000
 2702  901 TIP3 H1   -17.07401 -22.81033  -3.96226 WAT  901    0.00000
 2703  901 TIP3 H2   -16.15371 -22.07485  -3.01147 WAT  901    0.00000
 2704  902 TIP3 OH2  -17.23576  -0.38835 -29.38003 WAT  902    0.00000
 2705  902 TIP3 H1   -17.39159   0.44801 -28.94133 WAT  902    0.00000
 2706  902 TIP3 H2   -17.26264  -0.17837 -30.31353 WAT  902    0.00000
 2707  903 TIP3 OH2   -3.39529 -11.22307 -21.47716 WAT  903    0.00000
 2708  903 TIP3 H1    -3.74790 -10.57513 -22.08714 WAT  903    0.00000
 2709  903 TIP3 H2    -2.97187 -11.87403 -22.03680 WAT  903    0.00000
 2710  904 TIP3 OH2   -9.59583 -14.41396 -13.87124 WAT  904    0.00000
 2711  904 TIP3 H1    -8.81275 -14.86250 -13.55214 WAT  904    0.00000
 2712  904 TIP3 H2    -9.30945 -13.96953 -14.66918 WAT  904    0.00000
 2713  905 TIP3 OH2   -2.75321 -10.58442 -29.20599 WAT  905    0.00000
 2714  905 TIP3 H1    -3.45323 -10.43862 -29.84235 WAT  905    0.00000
 2715  905 TIP3 H2    -2.17684  -9.82669 -29.30543 WAT  905    0.00000
 2716  906 TIP3 OH2  -42.12322 -35.78396 -35.70382 WAT  906    0.00000
 2717  906 TIP3 H1   -42.22844 -35.40644 -34.83053 WAT  906    0.00000
 2718  906 TIP3 H2   -42.87301 -36.37055 -35.80363 WAT  906    0.00000
 2719  907 TIP3 OH2  -34.69146 -45.74968 -25.68085 WAT  907    0.00000
 2720  907 TIP3 H1   -33.78035 -45.63341 -25.41142 WAT  907    0.00000
 2721  907 TIP3 H2   -35.17447 -45.08817 -25.18554 WAT  907    0.00000
 2722  908 TIP3 OH2  -42.32268 -16.41336 -36.54718 WAT  908    0.00000
 2723  908 TIP3 H1   -41.60442 -16.01221 -37.03648 WAT  908    0.00000
 2724  908 TIP3 H2   -42.17884 -16.13887 -35.64153 WAT  908    0.00000
 2725  909 TIP3 OH2  -21.38818 -16.13055 -15.09084 WAT  909    0.00000
 2726  909 TIP3 H1   -20.99140 -15.60501 -15.78554 WAT  909    0.00000
 2727  909 TIP3 H2   -20.83377 -15.97535 -14.32613 WAT  909    0.00000
 2728  910 TIP3 OH2  -40.43251 -36.01190 -37.77081 WAT  910    0.00000
 2729  910 TIP3 H1   -40.93200 -36.28279 -37.00051 WAT  910    0.00000
 2730  910 TIP3 H2   -40.74502 -36.58303 -38.47251 WAT  910    0.00000
 2731  911 TIP3 OH2  -19.25139 -28.88958 -16.41096 WAT  911    0.00000
 2732  911 TIP3 H1   -19.68661 -29.69473 -16.69122 WAT  911    0.00000
 2733  911 TIP3 H2   -19.61718 -28.70789 -15.54527 WAT  911    0.00000
 2734  912 TIP3 OH2  -45.04819  -4.47445 -11.13149 WAT  912    0.00000
 2735  912 TIP3 H1   -44.11043  -4.63062 -11.24309 WAT  912    0.00000
 2736  912 TIP3 H2   -45.25587  -3.79344 -11.77127 WAT  912    0.00000
 2737  913 TIP3 OH2  -42.76000 -21.45704 -17.84034 WAT  913    0.00000
 2738  913 TIP3 H1   -42.59824 -21.93627 -18.65300 WAT  913    0.00000
 2739  913 TIP3 H2   -43.16228 -22.10131 -17.25783 WAT  913    0.00000
 2740  914 TIP3 OH2   -3.04273  -6.67149 -44.47697 WAT  914    0.00000
 2741  914 TIP3 H1    -2.78920  -5.80609 -44.15594 WAT  914    0.00000
 2742  914 TIP3 H2    -2.21763  -7.08368 -44.73298 WAT  914    0.00000
 2743  915 TIP3 OH2  -46.09330 -42.23223 -11.33839 WAT  915    0.00000
 2744  915 TIP3 H1   -45.22687 -42.23263 -11.74525 WAT  915    0.00000
 2745  915 TIP3 H2   -46.52649 -41.45768 -11.69705 WAT  915    0.00000
 2746  916 TIP3 OH2   -5.89304  -7.80146 -44.43953 WAT  916    0.00000
 2747  916 TIP3 H1    -5.29340  -7.05548 -44.45294 WAT  916    0.00000
 2748  916 TIP3 H2    -5.38843  -8.50776 -44.03612 WAT  916    0.00000
 2749  917 TIP3 OH2  -33.41753 -26.39053 -23.30520 WAT  917    0.00000
 2750  917 TIP3 H1   -33.83645 -27.17878 -23.65075 WAT  917    0.00000
 2751  917 TIP3 H2   -34.13715 -25.87838 -22.93630 WAT  917    0.00000
 2752  918 TIP3 OH2  -21.08094  -8.06838 -26.26287 WAT  918    0.00000
 2753  918 TIP3 H1   -20.87193  -8.86607 -25.77683 WAT  918    0.00000
 2754  918 TIP3 H2   -21.95578  -8.22595 -26.61791 WAT  918    0.00000
 2755  919 TIP3 OH2  -21.12797   0.00312 -43.21481 WAT  919    0.00000
 2756  919 TIP3 H1   -20.81893   0.63684 -43.86221 WAT  919    0.00000
 2757  919 TIP3 H2   -21.70769  -0.57877 -43.70631 WAT  919    0.00000
 2758  920 TIP3 OH2  -38.97757 -36.95766 -32.50949 WAT  920    0.00000
 2759  920 TIP3 H1   -38.87631 -36.29878 -31.82257 WAT  920    0.00000
 2760  920 TIP3 H2   -38.68335 -36.51916 -33.30786 WAT  920    0.00000
 2761  921 TIP3 OH2  -31.46121 -28.69099 -38.53491 WAT  921    0.00000
 2762  921 TIP3 H1   -30.73670 -28.92883 -39.11349 WAT  921    0.00000
 2763  921 TIP3 H2   -31.05841 -28.59842 -37.67154 WAT  921    0.00000
 2764  922 TIP3 OH2  -14.87536  -4.38926 -19.77680 WAT  922    0.00000
 2765  922 TIP3 H1   -15.31305  -3.59864 -20.09236 WAT  922    0.00000
 2766  922 TIP3 H2   -15.16137  -5.07776 -20.37714 WAT  922    0.00000
 2767  923 TIP3 OH2  -46.39646  -5.47484 -20.89344 WAT  923    0.00000
 2768  923 TIP3 H1   -46.52958  -5.21845 -19.98088 WAT  923    0.00000
 2769  923 TIP3 H2   -46.27005  -4.64809 -21.35900 WAT  923    0.00000
 2770  924 TIP3 OH2  -21.13144 -24.43779  -5.02883 WAT  924    0.00000
 2771  924 TIP3 H1   -21.01081 -23.82822  -4.30074 WAT  924    0.00000
 2772  924 TIP3 H2   -22.03443 -24.74255  -4.93957 WAT  924    0.00000
 2773  925 TIP3 OH2   -3.01525 -19.30020  -9.48908 WAT  925    0.00000
 2774  925 TIP3 H1    -2.09240 -19.52714  -9.60350 WAT  925    0.00000
 2775  925 TIP3 H2    -3.48277 -20.12602  -9.61429 WAT  925    0.00000
 2776  926 TIP3 OH2  -39.32919 -43.77079 -42.41357 WAT  926    0.00000
 2777  926 TIP3 H1   -39.44553 -43.45591 -41.51715 WAT  926    0.00000
 2778  926 TIP3 H2   -39.38724 -44.72360 -42.34267 WAT  926    0.00000
 2779  927 TIP3 OH2  -16.28405 -10.07732 -32.12410 WAT  927    0.00000
 2780  927 TIP3 H1   -15.64928  -9.45432 -32.47791 WAT  927    0.00000
 2781  927 TIP3 H2   -15.90485 -10.35974 -31.29183 WAT  927    0.00000
 2782  928 TIP3 OH2  -45.55976 -37.27265 -15.30513 WAT  928    0.00000
 2783  928 TIP3 H1   -45.32860 -37.26460 -14.37629 WAT  928    0.00000
 2784  928 TIP3 H2   -45.84105 -36.37662 -15.49020 WAT  928    0.00000
 2785  929 TIP3 OH2  -13.83180  -4.11385 -39.66168 WAT  929    0.00000
 2786  929 TIP3 H1   -13.74160  -3.17936 -39.47504 WAT  929    0.00000
 2787  929 TIP3 H2   -13.12534  -4.52700 -39.16524 WAT  929    0.00000
 2788  930 TIP3 OH2  -16.55525  -6.32855  -1.42948 WAT  930    0.00000
 2789  930 TIP3 H1   -15.98342  -7.09372  -1.49082 WAT  930    0.00000
 2790  930 TIP3 H2   -16.40309  -5.98521  -0.54903 WAT  930    0.00000
 2791  931 TIP3 OH2  -24.28954 -19.02144 -10.48684 WAT  931    0.00000
 2792  931 TIP3 H1   -24.97468 -18.61053  -9.95961 WAT  931    0.00000
 2793  931 TIP3 H2   -23.94326 -19.71830  -9.92941 WAT  931    0.00000
 2794  932 TIP3 OH2  -37.64219 -25.68815 -12.41183 WAT  932    0.00000
 2795  932 TIP3 H1   -38.48113 -26.05873 -12.68586 WAT  932    0.00000
 2796  932 TIP3 H2   -37.85288 -25.16145 -11.64083 WAT  932    0.00000
 2797  933 TIP3 OH2  -43.15536 -27.90563 -33.99180 WAT  933    0.00000
 2798  933 TIP3 H1   -43.13466 -27.15403 -33.39943 WAT  933    0.00000
 2799  933 TIP3 H2   -43.18359 -27.52027 -34.86754 WAT  933    0.00000
 2800  934 TIP3 OH2  -12.36533  -6.64086 -22.89120 WAT  934    0.00000
 2801  934 TIP3 H1   -11.71327  -7.28267 -23.17250 WAT  934    0.00000
 2802  934 TIP3 H2   -11.86211  -5.84304 -22.72843 WAT  934    0.00000
 2803  935 TIP3 OH2  -10.76236 -22.05807 -43.51270 WAT  935    0.00000
 2804  935 TIP3 H1   -10.68894 -22.75374 -44.16606 WAT  935    0.00000
 2805  935 TIP3 H2   -11.69988 -21.99969 -43.32862 WAT  935    0.00000
 2806  936 TIP3 OH2  -36.55270 -10.45446 -36.17571 WAT  936    0.00000
 2807  936 TIP3 H1   -37.31070 -10.94805 -36.48880 WAT  936    0.00000
 2808  936 TIP3 H2   -36.14568 -10.10991 -36.97060 WAT  936    0.00000
 2809  937 TIP3 OH2   -3.11727  -3.48510 -29.27270 WAT  937    0.00000
 2810  937 TIP3 H1    -2.72791  -3.93988 -28.52583 WAT  937    0.00000
 2811  937 TIP3 H2    -3.76565  -2.89760 -28.88451 WAT  937    0.00000
 2812  938 TIP3 OH2  -32.91227 -23.13385 -35.76913 WAT  938    0.00000
 2813  938 TIP3 H1   -33.80380 -22.83402 -35.59159 WAT  938    0.00000
 2814  938 TIP3 H2   -32.75277 -22.88640 -36.67993 WAT  938    0.00000
 2815  939 TIP3 OH2   -3.67124 -35.24885  -0.92475 WAT  939    0.00000
 2816  939 TIP3 H1    -4.27295 -34.83474  -0.30613 WAT  939    0.00000
 2817  939 TIP3 H2    -4.14139 -35.24122  -1.75850 WAT  939    0.00000
 2818  940 TIP3 OH2    0.19714 -46.38732 -15.12241 WAT  940    0.00000
 2819  940 TIP3 H1    -0.44119 -46.61954 -14.44798 WAT  940    0.00000
 2820  940 TIP3 H2     0.04976 -47.02407 -15.82174 WAT  940    0.00000
 2821  941 TIP3 OH2   -8.09298 -12.44359  -1.32482 WAT  941    0.00000
 2822  941 TIP3 H1    -7.92738 -12.41133  -2.26703 WAT  941    0.00000
 2823  941 TIP3 H2    -8.33025 -11.54597  -1.09198 WAT  941    0.00000
 2824  942 TIP3 OH2  -21.14741 -11.21408  -4.78768 WAT  942    0.00000
 2825  942 TIP3 H1   -21.30016 -10.27750  -4.66228 WAT  942    0.00000
 2826  942 TIP3 H2   -20.45903 -11.25823  -5.45132 WAT  942    0.00000
 2827  943 TIP3 OH2   -2.59942  -5.63578 -10.32485 WAT  943    0.00000
 2828  943 TIP3 H1    -2.09641  -4.83639 -10.16932 WAT  943    0.00000
 2829  943 TIP3 H2    -2.06102  -6.14384 -10.93168 WAT  943    0.00000
 2830  944 TIP3 OH2  -29.71031  -9.35112 -15.28759 WAT  944    0.00000
 2831  944 TIP3 H1   -28.91035  -8.82981 -15.35495 WAT  944    0.00000
 2832  944 TIP3 H2   -30.41745  -8.70602 -15.28259 WAT  944    0.00000
 2833  945 TIP3 OH2   -8.42877 -22.99678 -37.58505 WAT  945    0.00000
 2834  945 TIP3 H1    -9.07084 -22.94337 -36.87715 WAT  945    0.00000
 2835  945 TIP3 H2    -8.00625 -22.13789 -37.59111 WAT  945    0.00000
 2836  946 TIP3 OH2  -36.92161 -23.47471 -34.41054 WAT  946    0.00000
 2837  946 TIP3 H1   -37.03706 -23.26952 -33.48275 WAT  946    0.00000
 2838  946 TIP3 H2   -37.77098 -23.28033 -34.80681 WAT  946    0.00000
 2839  947 TIP3 OH2  -39.53453 -15.66496  -7.87625 WAT  947    0.00000
 2840  947 TIP3 H1   -39.57891 -15.99784  -8.77261 WAT  947    0.00000
 2841  947 TIP3 H2   -38.60039 -15.53108  -7.71595 WAT  947    0.00000
 2842  948 TIP3 OH2  -12.91294 -27.50722 -41.72711 WAT  948    0.00000
 2843  948 TIP3 H1   -13.78756 -27.58002 -42.10917 WAT  948    0.00000
 2844  948 TIP3 H2   -13.01578 -26.88208 -41.00957 WAT  948    0.00000
 2845  949 TIP3 OH2  -30.83695 -26.10672 -13.88353 WAT  949    0.00000
 2846  949 TIP3 H1   -31.66660 -26.57449 -13.97901 WAT  949    0.00000
 2847  949 TIP3 H2   -30.49219 -26.04529 -14.77437 WAT  949    0.00000
 2848  950 TIP3 OH2   -7.66096  -8.80222 -28.79936 WAT  950    0.00000
 2849  950 TIP3 H1    -7.92874  -9.68540 -29.05336 WAT  950    0.00000
 2850  950 TIP3 H2    -7.75068  -8.28476 -29.59963 WAT  950    0.00000
 2851  951 TIP3 OH2  -20.74574 -21.28141 -15.38031 WAT  951    0.00000
 2852  951 TIP3 H1   -20.57610 -20.39803 -15.70758 WAT  951    0.00000
 2853  951 TIP3 H2   -20.34023 -21.85892 -16.02706 WAT  951    0.00000
 2854  952 TIP3 OH2  -12.05811 -16.05452 -13.22949 WAT  952    0.00000
 2855  952 TIP3 H1   -12.62998 -15.61714 -12.59869 WAT  952    0.00000
 2856  952 TIP3 H2   -11.74286 -15.35037 -13.79608 WAT  952    0.00000
 2857  953 TIP3 OH2  -28.95234  -1.16343 -34.22051 WAT  953    0.00000
 2858  953 TIP3 H1   -29.57103  -0.63985 -34.72974 WAT  953    0.00000
 2859  953 TIP3 H2   -29.09417  -2.06134 -34.52030 WAT  953    0.00000
 2860  954 TIP3 OH2  -36.83393 -15.68504 -19.56628 WAT  954    0.00000
 2861  954 TIP3 H1   -37.17911 -16.57576 -19.62712 WAT  954    0.00000
 2862  954 TIP3 H2   -36.97673 -15.31238 -20.43632 WAT  954    0.00000
 2863  955 TIP3 OH2  -11.93378 -35.35379 -19.99658 WAT  955    0.00000
 2864  955 TIP3 H1   -12.62843 -34.90843 -20.48171 WAT  955    0.00000
 2865  955 TIP3 H2   -11.57760 -35.98979 -20.61696 WAT  955    0.00000
 2866  956 TIP3 OH2  -16.72577 -37.22801 -19.36275 WAT  956    0.00000
 2867  956 TIP3 H1   -16.52934 -37.80753 -20.09882 WAT  956    0.00000
 2868  956 TIP3 H2   -15.86880 -36.99378 -19.00640 WAT  956    0.00000
 2869  957 TIP3 OH2  -23.43452  -0.62942 -38.69626 WAT  957    0.00000
 2870  957 TIP3 H1   -23.37127  -1.16301 -37.90411 WAT  957    0.00000
 2871  957 TIP3 H2   -22.52579  -0.46688 -38.94931 WAT  957    0.00000
 2872  958 TIP3 OH2  -35.68430 -30.88436 -43.34640 WAT  958    0.00000
 2873  958 TIP3 H1   -35.87405 -30.33440 -42.58629 WAT  958    0.00000
 2874  958 TIP3 H2   -35.10762 -30.34934 -43.89176 WAT  958    0.00000
 2875  959 TIP3 OH2  -26.39229  -0.01593 -42.67156 WAT  959    0.00000
 2876  959 TIP3 H1   -25.71718   0.31037 -42.07659 WAT  959    0.00000
 2877  959 TIP3 H2   -26.26559  -0.96466 -42.68111 WAT  959    0.00000
 2878  960 TIP3 OH2   -7.30698 -16.94276 -25.86757 WAT  960    0.00000
 2879  960 TIP3 H1    -7.24911 -16.18174 -25.28987 WAT  960    0.00000
 2880  960 TIP3 H2    -6.76561 -16.71257 -26.62266 WAT  960    0.00000
 2881  961 TIP3 OH2   -6.08141 -41.21749  -5.07364 WAT  961    0.00000
 2882  961 TIP3 H1    -5.27656 -40.74415  -5.28435 WAT  961    0.00000
 2883  961 TIP3 H2    -5.91984 -41.59204  -4.20771 WAT  961    0.00000
 2884  962 TIP3 OH2  -23.28815  -9.12453 -30.04603 WAT  962    0.00000
 2885  962 TIP3 H1   -22.98707  -9.64001 -29.29778 WAT  962    0.00000
 2886  962 TIP3 H2   -24.11903  -8.74636 -29.75818 WAT  962    0.00000
 2887  963 TIP3 OH2  -10.63115 -17.13093 -31.75506 WAT  963    0.00000
 2888  963 TIP3 H1   -11.57131 -17.06738 -31.58686 WAT  963    0.00000
 2889  963 TIP3 H2   -10.25782 -17.42325 -30.92355 WAT  963    0.00000
 2890  964 TIP3 OH2  -12.35823  -9.00190 -20.51377 WAT  964    0.00000
 2891  964 TIP3 H1   -13.18993  -8.81690 -20.07754 WAT  964    0.00000
 2892  964 TIP3 H2   -11.92870  -8.14930 -20.58302 WAT  964    0.00000
 2893  965 TIP3 OH2  -32.93256 -10.17432 -28.21172 WAT  965    0.00000
 2894  965 TIP3 H1   -32.57735  -9.77245 -29.00454 WAT  965    0.00000
 2895  965 TIP3 H2   -32.50556 -11.02969 -28.16424 WAT  965    0.00000
 2896  966 TIP3 OH2  -41.45117 -16.63372 -18.88823 WAT  966    0.00000
 2897  966 TIP3 H1   -41.79158 -17.49667 -19.12420 WAT  966    0.00000
 2898  966 TIP3 H2   -41.23150 -16.70812 -17.95955 WAT  966    0.00000
 2899  967 TIP3 OH2  -21.16311 -21.09651 -39.09273 WAT  967    0.00000
 2900  967 TIP3 H1   -20.96030 -20.34956 -39.65591 WAT  967    0.00000
 2901  967 TIP3 H2   -22.05816 -20.93573 -38.79393 WAT  967    0.00000
 2902  968 TIP3 OH2   -6.59312  -3.80082 -28.64593 WAT  968    0.00000
 2903  968 TIP3 H1    -7.40238  -3.67416 -29.14120 WAT  968    0.00000
 2904  968 TIP3 H2    -6.67659  -4.67707 -28.26983 WAT  968    0.00000
 2905  969 TIP3 OH2  -19.26986 -19.15903 -34.63137 WAT  969    0.00000
 2906  969 TIP3 H1   -18.91924 -19.18183 -35.52175 WAT  969    0.00000
 2907  969 TIP3 H2   -19.99998 -19.77788 -34.64505 WAT  969    0.00000
 2908  970 TIP3 OH2  -22.93372 -16.66943  -8.15182 WAT  970    0.00000
 2909  970 TIP3 H1   -23.55385 -16.09450  -8.60030 WAT  970    0.00000
 2910  970 TIP3 H2   -22.08644 -16.46288  -8.54639 WAT  970    0.00000
 2911  971 TIP3 OH2  -31.69683 -22.59262 -25.46796 WAT  971    0.00000
 2912  971 TIP3 H1   -31.08540 -23.26311 -25.77265 WAT  971    0.00000
 2913  971 TIP3 H2   -32.14380 -22.99582 -24.72373 WAT  971    0.00000
 2914  972 TIP3 OH2  -31.37411 -14.08749 -22.05423 WAT  972    0.00000
 2915  972 TIP3 H1   -31.02306 -14.57988 -21.31224 WAT  972    0.00000
 2916  972 TIP3 H2   -31.35414 -13.17450 -21.76739 WAT  972    0.00000
 2917  973 TIP3 OH2  -21.13167  -9.51293  -2.64659 WAT  973    0.00000
 2918  973 TIP3 H1   -20.21443  -9.48749  -2.37408 WAT  973    0.00000
 2919  973 TIP3 H2   -21.61355  -9.72670  -1.84764 WAT  973    0.00000
 2920  974 TIP3 OH2   -3.01248 -20.17017 -43.27409 WAT  974    0.00000
 2921  974 TIP3 H1    -3.28962 -19.26928 -43.44095 WAT  974    0.00000
 2922  974 TIP3 H2    -3.82928 -20.66616 -43.21868 WAT  974    0.00000
 2923  975 TIP3 OH2  -16.69467 -18.24990 -30.46891 WAT  975    0.00000
 2924  975 TIP3 H1   -17.22829 -17.93525 -31.19862 WAT  975    0.00000
 2925  975 TIP3 H2   -17.11063 -19.07018 -30.20365 WAT  975    0.00000
 2926  976 TIP3 OH2  -22.42931 -18.26990 -12.01030 WAT  976    0.00000
 2927  976 TIP3 H1   -22.15039 -19.09751 -12.40210 WAT  976    0.00000
 2928  976 TIP3 H2   -23.18449 -18.50257 -11.47012 WAT  976    0.00000
 2929  977 TIP3 OH2  -15.40812  -2.06872 -21.73159 WAT  977    0.00000
 2930  977 TIP3 H1   -16.11945  -2.05843 -22.37201 WAT  977    0.00000
 2931  977 TIP3 H2   -14.61041  -2.10343 -22.25949 WAT  977    0.00000
 2932  978 TIP3 OH2  -36.75888 -24.48484 -25.60025 WAT  978    0.00000
 2933  978 TIP3 H1   -36.57087 -23.55832 -25.75010 WAT  978    0.00000
 2934  978 TIP3 H2   -36.28261 -24.94156 -26.29365 WAT  978    0.00000
 2935  979 TIP3 OH2   -5.02711 -10.27214 -30.75830 WAT  979    0.00000
 2936  979 TIP3 H1    -5.44666  -9.45094 -31.01489 WAT  979    0.00000
 2937  979 TIP3 H2    -5.71812 -10.92973 -30.83778 WAT  979    0.00000
 2938  980 TIP3 OH2  -30.90446 -44.38791 -10.69879 WAT  980    0.00000
 2939  980 TIP3 H1   -30.67952 -45.14621 -11.23787 WAT  980    0.00000
 2940  980 TIP3 H2   -31.79169 -44.56883 -10.38841 WAT  980    0.00000
 2941  981 TIP3 OH2  -38.64043 -12.34751 -12.02219 WAT  981    0.00000
 2942  981 TIP3 H1   -38.78067 -13.07243 -11.41304 WAT  981    0.00000
 2943  981 TIP3 H2   -39.10425 -11.60912 -11.62736 WAT  981    0.00000
 2944  982 TIP3 OH2  -35.27917 -43.05527 -18.86967 WAT  982    0.00000
 2945  982 TIP3 H1   -35.73236 -43.56252 -19.54313 WAT  982    0.00000
 2946  982 TIP3 H2   -34.38000 -42.98120 -19.18944 WAT  982    0.00000
 2947  983 TIP3 OH2  -39.46434 -44.28398 -29.72098 WAT  983    0.00000
 2948  983 TIP3 H1   -39.18134 -43.70172 -30.42605 WAT  983    0.00000
 2949  983 TIP3 H2   -39.46058 -45.15662 -30.11431 WAT  983    0.00000
 2950  984 TIP3 OH2  -16.40089  -8.21965 -22.73850 WAT  984    0.00000
 2951  984 TIP3 H1   -16.87557  -7.70659 -23.39247 WAT  984    0.00000
 2952  984 TIP3 H2   -15.95507  -7.56688 -22.19872 WAT  984    0.00000
 2953  985 TIP3 OH2  -16.58818  -1.80065 -24.28373 WAT  985    0.00000
 2954  985 TIP3 H1   -16.08493  -1.42021 -25.00363 WAT  985    0.00000
 2955  985 TIP3 H2   -16.88151  -2.64838 -24.61770 WAT  985    0.00000
 2956  986 TIP3 OH2  -16.19672 -12.62118 -45.58303 WAT  986    0.00000
 2957  986 TIP3 H1   -15.94745 -13.39429 -45.07668 WAT  986    0.00000
 2958  986 TIP3 H2   -17.14531 -12.69735 -45.68603 WAT  986    0.00000
 2959  987 TIP3 OH2  -21.41539  -4.55988 -14.86976 WAT  987    0.00000
 2960  987 TIP3 H1   -22.19112  -5.08734 -15.06018 WAT  987    0.00000
 2961  987 TIP3 H2   -20.67898  -5.11415 -15.12808 WAT  987    0.00000
 2962  988 TIP3 OH2   -6.35676  -2.76998 -17.71660 WAT  988    0.00000
 2963  988 TIP3 H1    -7.24099  -2.61565 -18.04910 WAT  988    0.00000
 2964  988 TIP3 H2    -6.46330  -3.46148 -17.06337 WAT  988    0.00000
 2965  989 TIP3 OH2  -21.82666 -40.33865  -6.30801 WAT  989    0.00000
 2966  989 TIP3 H1   -21.35221 -41.16992  -6.31869 WAT  989    0.00000
 2967  989 TIP3 H2   -22.09903 -40.22948  -5.39689 WAT  989    0.00000
 2968  990 TIP3 OH2  -31.32001 -35.42840 -17.82974 WAT  990    0.00000
 2969  990 TIP3 H1   -31.70284 -36.25691 -18.11827 WAT  990    0.00000
 2970  990 TIP3 H2   -32.04293 -34.80243 -17.87186 WAT  990    0.00000
 2971  991 TIP3 OH2  -40.39289  -7.10858  -9.78575 WAT  991    0.00000
 2972  991 TIP3 H1   -39.73703  -6.48291 -10.09336 WAT  991    0.00000
 2973  991 TIP3 H2   -40.11612  -7.32850  -8.89621 WAT  991    0.00000
 2974  992 TIP3 OH2   -3.74299 -26.95101 -34.49496 WAT  992    0.00000
 2975  992 TIP3 H1    -4.65577 -27.23818 -34.47059 WAT  992    0.00000
 2976  992 TIP3 H2    -3.25800 -27.65630 -34.06650 WAT  992    0.00000
 2977  993 TIP3 OH2  -26.95652 -10.90984  -2.54104 WAT  993    0.00000
 2978  993 TIP3 H1   -26.80904 -11.45411  -1.76757 WAT  993    0.00000
 2979  993 TIP3 H2   -27.70767 -10.36328  -2.31020 WAT  993    0.00000
 2980  994 TIP3 OH2   -0.98024 -37.26887 -42.81058 WAT  994    0.00000
 2981  994 TIP3 H1    -1.91864 -37.41616 -42.69248 WAT  994    0.00000
 2982  994 TIP3 H2    -0.80313 -36.45688 -42.33566 WAT  994    0.00000
 2983  995 TIP3 OH2  -35.34327 -15.62640 -13.82460 WAT  995    0.00000
 2984  995 TIP3 H1   -35.60518 -15.80280 -12.92098 WAT  995    0.00000
 2985  995 TIP3 H2   -35.66655 -14.74268 -13.99999 WAT  995    0.00000
 2986  996 TIP3 OH2  -19.76096 -15.25170 -21.84518 WAT  996    0.00000
 2987  996 TIP3 H1   -20.06387 -16.11308 -22.13243 WAT  996    0.00000
 2988  996 TIP3 H2   -18.82604 -15.24537 -22.05038 WAT  996    0.00000
 2989  997 TIP3 OH2  -28.56899  -6.12966 -37.99586 WAT  997    0.00000
 2990  997 TIP3 H1   -28.69931  -6.85041 -38.61212 WAT  997    0.00000
 2991  997 TIP3 H2   -27.62132  -6.09319 -37.86617 WAT  997    0.00000
 2992  998 TIP3 OH2  -46.50176 -18.51142 -45.86826 WAT  998    0.00000
 2993  998 TIP3 H1   -46.72579 -17.70120 -45.41045 WAT  998    0.00000
 2994  998 TIP3 H2   -46.11929 -18.22126 -46.69637 WAT  998    0.00000
 2995  999 TIP3 OH2  -17.88928 -13.79556 -14.63852 WAT  999    0.00000
 2996  999 TIP3 H1   -18.04488 -13.16170 -13.93835 WAT  999    0.00000
 2997  999 TIP3 H2   -18.44724 -13.50017 -15.35801 WAT  999    0.00000
 2998 1000 TIP3 OH2  -24.56623 -39.24138 -45.68032 WAT  1000   0.00000
 2999 1000 TIP3 H1   -24.08478 -38.62582 -45.12757 WAT  1000   0.00000
 3000 1000 TIP3 H2   -24.56782 -38.83506 -46.54700 WAT  1000   0.00000
 3001 1001 TIP3 OH2  -21.68439 -39.51056 -39.87935 WAT  1001   0.00000
 3002 1001 TIP3 H1   -20.90843 -39.05762 -39.54925 WAT  1001   0.00000
 3003 1001 TIP3 H2   -22.07120 -39.91934 -39.10507 WAT  1001   0.00000
 3004 1002 TIP3 OH2   -2.47544 -11.77006  -8.73971 WAT  1002   0.00000
 3005 1002 TIP3 H1    -3.37691 -12.02087  -8.53802 WAT  1002   0.00000
 3006 1002 TIP3 H2    -1.97015 -12.05937  -7.97996 WAT  1002   0.00000
 3007 1003 TIP3 OH2  -40.10213 -13.08024 -32.92082 WAT  1003   0.00000
 3008 1003 TIP3 H1   -40.65021 -12.47929 -33.42551 WAT  1003   0.00000
 3009 1003 TIP3 H2   -39.38271 -13.30264 -33.51176 WAT  1003   0.00000
 3010 1004 TIP3 OH2  -41.18624  -9.06232 -15.78986 WAT  1004   0.00000
 3011 1004 TIP3 H1   -41.13357  -8.49340 -15.02188 WAT  1004   0.00000
 3012 1004 TIP3 H2   -41.08240  -8.47020 -16.53473 WAT  1004   0.00000
 3013 1005 TIP3 OH2  -21.82365 -32.46054 -20.01381 WAT  1005   0.00000
 3014 1005 TIP3 H1   -22.35035 -31.71649 -20.30573 WAT  1005   0.00000
 3015 1005 TIP3 H2   -21.15215 -32.07353 -19.45208 WAT  1005   0.00000
 3016 1006 TIP3 OH2  -35.42370  -1.55664 -31.41450 WAT  1006   0.00000
 3017 1006 TIP3 H1   -34.47963  -1.40165 -31.38403 WAT  1006   0.00000
 3018 1006 TIP3 H2   -35.80881  -0.68209 -31.47014 WAT  1006   0.00000
 3019 1007 TIP3 OH2   -0.90980 -24.37755 -25.87399 WAT  1007   0.00000
 3020 1007 TIP3 H1    -0.02709 -24.04485 -25.71160 WAT  1007   0.00000
 3021 1007 TIP3 H2    -0.85169 -25.31420 -25.68543 WAT  1007   0.00000
 3022 1008 TIP3 OH2  -34.30511 -20.27929 -33.48962 WAT  1008   0.00000
 3023 1008 TIP3 H1   -34.24807 -19.32386 -33.50125 WAT  1008   0.00000
 3024 1008 TIP3 H2   -34.00957 -20.54795 -34.35951 WAT  1008   0.00000
 3025 1009 TIP3 OH2   -2.05312 -14.76657 -25.79789 WAT  1009   0.00000
 3026 1009 TIP3 H1    -1.11669 -14.70387 -25.60974 WAT  1009   0.00000
 3027 1009 TIP3 H2    -2.22286 -14.05224 -26.41202 WAT  1009   0.00000
 3028 1010 TIP3 OH2   -4.87929 -24.21907 -39.48839 WAT  1010   0.00000
 3029 1010 TIP3 H1    -5.28434 -24.79748 -38.84216 WAT  1010   0.00000
 3030 1010 TIP3 H2    -5.48101 -23.47787 -39.55759 WAT  1010   0.00000
 3031 1011 TIP3 OH2  -23.67454 -23.23480 -13.55575 WAT  1011   0.00000
 3032 1011 TIP3 H1   -23.82478 -24.07346 -13.11951 WAT  1011   0.00000
 3033 1011 TIP3 H2   -24.52566 -22.79732 -13.53441 WAT  1011   0.00000
 3034 1012 TIP3 OH2  -23.09288 -15.67249 -24.05876 WAT  1012   0.00000
 3035 1012 TIP3 H1   -23.60183 -15.47976 -23.27132 WAT  1012   0.00000
 3036 1012 TIP3 H2   -23.66079 -16.24156 -24.57825 WAT  1012   0.00000
 3037 1013 TIP3 OH2   -3.99044  -2.22291 -36.62512 WAT  1013   0.00000
 3038 1013 TIP3 H1    -3.25329  -2.82063 -36.50027 WAT  1013   0.00000
 3039 1013 TIP3 H2    -4.60733  -2.45436 -35.93077 WAT  1013   0.00000
 3040 1014 TIP3 OH2  -17.83152 -33.84105 -19.53996 WAT  1014   0.00000
 3041 1014 TIP3 H1   -17.44155 -33.67040 -20.39730 WAT  1014   0.00000
 3042 1014 TIP3 H2   -17.61899 -34.75636 -19.35755 WAT  1014   0.00000
 3043 1015 TIP3 OH2  -37.60306 -15.74624 -39.43110 WAT  1015   0.00000
 3044 1015 TIP3 H1   -37.98818 -15.60726 -40.29632 WAT  1015   0.00000
 3045 1015 TIP3 H2   -38.25285 -16.26805 -38.96020 WAT  1015   0.00000
 3046 1016 TIP3 OH2   -1.90493 -21.00997 -27.78167 WAT  1016   0.00000
 3047 1016 TIP3 H1    -2.65776 -21.41272 -27.34891 WAT  1016   0.00000
 3048 1016 TIP3 H2    -1.79187 -20.17097 -27.33497 WAT  1016   0.00000
 3049 1017 TIP3 OH2  -15.22708 -27.37231  -5.20958 WAT  1017   0.00000
 3050 1017 TIP3 H1   -14.96180 -26.55044  -5.62237 WAT  1017   0.00000
 3051 1017 TIP3 H2   -14.49952 -27.97114  -5.37781 WAT  1017   0.00000
 3052 1018 TIP3 OH2  -27.48107 -41.96318 -16.11755 WAT  1018   0.00000
 3053 1018 TIP3 H1   -26.81392 -42.59693 -15.85392 WAT  1018   0.00000
 3054 1018 TIP3 H2   -28.04032 -41.86869 -15.34648 WAT  1018   0.00000
 3055 1019 TIP3 OH2  -46.32968  -1.83895 -19.82560 WAT  1019   0.00000
 3056 1019 TIP3 H1   -45.82566  -2.58644 -19.50397 WAT  1019   0.00000
 3057 1019 TIP3 H2   -45.79596  -1.47589 -20.53241 WAT  1019   0.00000
 3058 1020 TIP3 OH2  -18.31429 -41.04149 -36.14310 WAT  1020   0.00000
 3059 1020 TIP3 H1   -17.97285 -41.75877 -35.60910 WAT  1020   0.00000
 3060 1020 TIP3 H2   -19.12468 -40.78105 -35.70530 WAT  1020   0.00000
 3061 1021 TIP3 OH2  -18.82071  -1.66821 -46.02333 WAT  1021   0.00000
 3062 1021 TIP3 H1   -19.65788  -1.80493 -46.46682 WAT  1021   0.00000
 3063 1021 TIP3 H2   -18.22480  -1.38608 -46.71725 WAT  1021   0.00000
 3064 1022 TIP3 OH2  -39.52949  -9.68334 -37.25265 WAT  1022   0.00000
 3065 1022 TIP3 H1   -40.38620  -9.79872 -37.66370 WAT  1022   0.00000
 3066 1022 TIP3 H2   -39.70817  -9.16797 -36.46607 WAT  1022   0.00000
 3067 1023 TIP3 OH2  -15.91855 -11.14976 -22.71318 WAT  1023   0.00000
 3068 1023 TIP3 H1   -14.97944 -11.19807 -22.89201 WAT  1023   0.00000
 3069 1023 TIP3 H2   -16.09813 -10.21374 -22.62458 WAT  1023   0.00000
 3070 1024 TIP3 OH2  -22.55681 -21.43535 -10.28429 WAT  1024   0.00000
 3071 1024 TIP3 H1   -22.26879 -21.07824 -11.12438 WAT  1024   0.00000
 3072 1024 TIP3 H2   -21.87450 -21.17412  -9.66588 WAT  1024   0.00000
 3073 1025 TIP3 OH2  -17.39936  -7.32414 -28.87873 WAT  1025   0.00000
 3074 1025 TIP3 H1   -17.06754  -7.20653 -29.76884 WAT  1025   0.00000
 3075 1025 TIP3 H2   -18.34969  -7.24880 -28.96497 WAT  1025   0.00000
 3076 1026 TIP3 OH2  -43.06473  -2.87799  -3.00975 WAT  1026   0.00000
 3077 1026 TIP3 H1   -43.29594  -3.58550  -3.61158 WAT  1026   0.00000
 3078 1026 TIP3 H2   -43.81250  -2.81436  -2.41560 WAT  1026   0.00000
 3079 1027 TIP3 OH2  -19.66063 -35.89468 -23.45917 WAT  1027   0.00000
 3080 1027 TIP3 H1   -19.29384 -36.28308 -22.66492 WAT  1027   0.00000
 3081 1027 TIP3 H2   -20.31879 -35.27624 -23.14202 WAT  1027   0.00000
 3082 1028 TIP3 OH2  -33.86864  -5.44888 -43.25960 WAT  1028   0.00000
 3083 1028 TIP3 H1   -34.56427  -5.00362 -42.77579 WAT  1028   0.00000
 3084 1028 TIP3 H2   -33.45889  -4.75839 -43.78071 WAT  1028   0.00000
 3085 1029 TIP3 OH2  -46.24765  -9.16010 -24.60911 WAT  1029   0.00000
 3086 1029 TIP3 H1   -46.28735  -8.20783 -24.69776 WAT  1029   0.00000
 3087 1029 TIP3 H2   -46.71833  -9.34529 -23.79646 WAT  1029   0.00000
 3088 1030 TIP3 OH2  -33.00405 -26.63752 -44.78982 WAT  1030   0.00000
 3089 1030 TIP3 H1   -33.48598 -25.87378 -44.47250 WAT  1030   0.00000
 3090 1030 TIP3 H2   -33.45349 -27.38541 -44.39624 WAT  1030   0.00000
 3091 1031 TIP3 OH2  -42.53510  -4.59248 -12.93678 WAT  1031   0.00000
 3092 1031 TIP3 H1   -42.09105  -4.35177 -13.74987 WAT  1031   0.00000
 3093 1031 TIP3 H2   -41.95388  -5.23281 -12.52642 WAT  1031   0.00000
 3094 1032 TIP3 OH2  -15.23959 -20.49826 -46.53180 WAT  1032   0.00000
 3095 1032 TIP3 H1   -15.24907 -19.78057 -47.16510 WAT  1032   0.00000
 3096 1032 TIP3 H2   -15.11174 -20.06981 -45.68544 WAT  1032   0.00000
 3097 1033 TIP3 OH2   -0.71114  -2.39019 -26.54914 WAT  1033   0.00000
 3098 1033 TIP3 H1    -1.57360  -2.13001 -26.87274 WAT  1033   0.00000
 3099 1033 TIP3 H2    -0.15146  -2.38356 -27.32564 WAT  1033   0.00000
 3100 1034 TIP3 OH2  -15.22738 -40.92614 -45.88587 WAT  1034   0.00000
 3101 1034 TIP3 H1   -14.90244 -41.55786 -45.24432 WAT  1034   0.00000
 3102 1034 TIP3 H2   -15.43062 -41.45240 -46.65917 WAT  1034   0.00000
 3103 1035 TIP3 OH2  -37.07505 -11.24342  -1.55663 WAT  1035   0.00000
 3104 1035 TIP3 H1   -37.69329 -11.94383  -1.76505 WAT  1035   0.00000
 3105 1035 TIP3 H2   -36.21708 -11.66745  -1.57451 WAT  1035   0.00000
 3106 1036 TIP3 OH2  -24.78161  -2.20768 -43.96759 WAT  1036   0.00000
 3107 1036 TIP3 H1   -25.08819  -3.10405 -43.83064 WAT  1036   0.00000
 3108 1036 TIP3 H2   -23.88429  -2.30692 -44.28571 WAT  1036   0.00000
 3109 1037 TIP3 OH2  -35.32086 -39.28329  -1.47737 WAT  1037   0.00000
 3110 1037 TIP3 H1   -35.13677 -39.95446  -2.13455 WAT  1037   0.00000
 3111 1037 TIP3 H2   -34.82401 -39.55900  -0.70707 WAT  1037   0.00000
 3112 1038 TIP3 OH2  -22.11674  -2.30707 -44.90744 WAT  1038   0.00000
 3113 1038 TIP3 H1   -21.99999  -3.07577 -45.46575 WAT  1038   0.00000
 3114 1038 TIP3 H2   -21.80246  -1.57506 -45.43814 WAT  1038   0.00000
 3115 1039 TIP3 OH2  -33.31975 -32.73797 -24.97241 WAT  1039   0.00000
 3116 1039 TIP3 H1   -34.25726 -32.66932 -25.15296 WAT  1039   0.00000
 3117 1039 TIP3 H2   -32.95027 -31.92126 -25.30813 WAT  1039   0.00000
 3118 1040 TIP3 OH2  -39.01847 -13.50671 -20.99123 WAT  1040   0.00000
 3119 1040 TIP3 H1   -38.53819 -14.19591 -21.45011 WAT  1040   0.00000
 3120 1040 TIP3 H2   -39.89246 -13.87275 -20.85563 WAT  1040   0.00000
 3121 1041 TIP3 OH2  -32.95708 -17.03116 -18.61644 WAT  1041   0.00000
 3122 1041 TIP3 H1   -33.02457 -16.08082 -18.70884 WAT  1041   0.00000
 3123 1041 TIP3 H2   -32.70853 -17.33994 -19.48771 WAT  1041   0.00000
 3124 1042 TIP3 OH2  -25.98627  -5.28862 -37.26528 WAT  1042   0.00000
 3125 1042 TIP3 H1   -25.10970  -5.28062 -36.88084 WAT  1042   0.00000
 3126 1042 TIP3 H2   -26.30704  -4.39416 -37.15001 WAT  1042   0.00000
 3127 1043 TIP3 OH2  -43.39490 -32.58690 -34.08863 WAT  1043   0.00000
 3128 1043 TIP3 H1   -43.80573 -33.03633 -33.35007 WAT  1043   0.00000
 3129 1043 TIP3 H2   -42.70219 -32.05819 -33.69258 WAT  1043   0.00000
 3130 1044 TIP3 OH2  -26.44230  -8.86678 -25.91710 WAT  1044   0.00000
 3131 1044 TIP3 H1   -26.46234  -7.93242 -25.71022 WAT  1044   0.00000
 3132 1044 TIP3 H2   -26.54709  -9.30219 -25.07113 WAT  1044   0.00000
 3133 1045 TIP3 OH2  -14.54631 -19.72692 -21.93912 WAT  1045   0.00000
 3134 1045 TIP3 H1   -13.80097 -19.18943 -22.20710 WAT  1045   0.00000
 3135 1045 TIP3 H2   -14.15177 -20.50773 -21.55066 WAT  1045   0.00000
 3136 1046 TIP3 OH2  -40.30015  -4.28504 -45.70709 WAT  1046   0.00000
 3137 1046 TIP3 H1   -40.60425  -3.75654 -46.44496 WAT  1046   0.00000
 3138 1046 TIP3 H2   -40.72189  -5.13534 -45.83100 WAT  1046   0.00000
 3139 1047 TIP3 OH2  -20.36665  -1.53311 -30.81051 WAT  1047   0.00000
 3140 1047 TIP3 H1   -20.59297  -1.21788 -31.68552 WAT  1047   0.00000
 3141 1047 TIP3 H2   -20.22951  -0.73721 -30.29672 WAT  1047   0.00000
 3142 1048 TIP3 OH2  -11.27787  -9.60193 -29.04230 WAT  1048   0.00000
 3143 1048 TIP3 H1   -11.57762  -8.98617 -29.71105 WAT  1048   0.00000
 3144 1048 TIP3 H2   -11.33228  -9.11100 -28.22238 WAT  1048   0.00000
 3145 1049 TIP3 OH2  -34.78934 -13.07168 -38.19719 WAT  1049   0.00000
 3146 1049 TIP3 H1   -34.06997 -13.65144 -37.94693 WAT  1049   0.00000
 3147 1049 TIP3 H2   -34.96035 -13.28377 -39.11480 WAT  1049   0.00000
 3148 1050 TIP3 OH2   -4.35896 -12.93749 -34.97725 WAT  1050   0.00000
 3149 1050 TIP3 H1    -4.15106 -12.73403 -34.06532 WAT  1050   0.00000
 3150 1050 TIP3 H2    -4.18993 -13.87617 -35.05826 WAT  1050   0.00000
 3151 1051 TIP3 OH2  -29.76168 -43.92795 -41.55118 WAT  1051   0.00000
 3152 1051 TIP3 H1   -29.20604 -44.58040 -41.12479 WAT  1051   0.00000
 3153 1051 TIP3 H2   -30.48175 -44.43457 -41.92678 WAT  1051   0.00000
 3154 1052 TIP3 OH2  -37.38487 -45.15360 -34.51709 WAT  1052   0.00000
 3155 1052 TIP3 H1   -37.02183 -45.84484 -35.07082 WAT  1052   0.00000
 3156 1052 TIP3 H2   -38.20942 -44.91501 -34.94069 WAT  1052   0.00000
 3157 1053 TIP3 OH2   -0.33888 -12.25461 -20.66257 WAT  1053   0.00000
 3158 1053 TIP3 H1    -0.31603 -13.06038 -20.14639 WAT  1053   0.00000
 3159 1053 TIP3 H2    -1.05433 -11.74563 -20.28138 WAT  1053   0.00000
 3160 1054 TIP3 OH2  -44.57823 -11.80650 -10.79396 WAT  1054   0.00000
 3161 1054 TIP3 H1   -45.16622 -11.92745 -11.53954 WAT  1054   0.00000
 3162 1054 TIP3 H2   -44.94529 -12.36201 -10.10628 WAT  1054   0.00000
 3163 1055 TIP3 OH2  -17.50176 -39.34307 -46.59671 WAT  1055   0.00000
 3164 1055 TIP3 H1   -16.80772 -39.93775 -46.31229 WAT  1055   0.00000
 3165 1055 TIP3 H2   -17.80939 -39.71183 -47.42473 WAT  1055   0.00000
 3166 1056 TIP3 OH2   -1.39269 -15.35221  -3.25329 WAT  1056   0.00000
 3167 1056 TIP3 H1    -2.28568 -15.42410  -3.59040 WAT  1056   0.00000
 3168 1056 TIP3 H2    -0.90277 -14.93091  -3.95949 WAT  1056   0.00000
 3169 1057 TIP3 OH2  -10.76721 -11.72662  -3.47596 WAT  1057   0.00000
 3170 1057 TIP3 H1   -10.18156 -11.08330  -3.87519 WAT  1057   0.00000
 3171 1057 TIP3 H2   -11.38724 -11.95004  -4.17014 WAT  1057   0.00000
 3172 1058 TIP3 OH2  -21.74696 -31.39239 -14.02619 WAT  1058   0.00000
 3173 1058 TIP3 H1   -22.10698 -32.27756 -13.97053 WAT  1058   0.00000
 3174 1058 TIP3 H2   -20.80451 -31.50863 -13.90575 WAT  1058   0.00000
 3175 1059 TIP3 OH2  -30.62070 -27.49561  -4.29810 WAT  1059   0.00000
 3176 1059 TIP3 H1   -30.19630 -26.84567  -4.85819 WAT  1059   0.00000
 3177 1059 TIP3 H2   -29.89820 -27.93073  -3.84544 WAT  1059   0.00000
 3178 1060 TIP3 OH2  -30.01592 -44.11399  -7.46469 WAT  1060   0.00000
 3179 1060 TIP3 H1   -30.55864 -43.86055  -6.71806 WAT  1060   0.00000
 3180 1060 TIP3 H2   -30.12478 -45.06277  -7.52942 WAT  1060   0.00000
 3181 1061 TIP3 OH2  -33.53815 -12.40736 -14.26677 WAT  1061   0.00000
 3182 1061 TIP3 H1   -33.81452 -12.72781 -15.12536 WAT  1061   0.00000
 3183 1061 TIP3 H2   -32.58446 -12.35172 -14.32699 WAT  1061   0.00000
 3184 1062 TIP3 OH2  -46.05148  -9.17488  -3.68138 WAT  1062   0.00000
 3185 1062 TIP3 H1   -46.60549  -9.61624  -4.32520 WAT  1062   0.00000
 3186 1062 TIP3 H2   -46.37027  -8.27241  -3.66895 WAT  1062   0.00000
 3187 1063 TIP3 OH2  -34.97647 -18.18142 -28.13956 WAT  1063   0.00000
 3188 1063 TIP3 H1   -35.20511 -17.25593 -28.05337 WAT  1063   0.00000
 3189 1063 TIP3 H2   -35.21263 -18.56656 -27.29569 WAT  1063   0.00000
 3190 1064 TIP3 OH2  -19.16409 -45.51697 -16.62130 WAT  1064   0.00000
 3191 1064 TIP3 H1   -19.50230 -46.11145 -17.29095 WAT  1064   0.00000
 3192 1064 TIP3 H2   -18.52843 -46.04111 -16.13401 WAT  1064   0.00000
 3193 1065 TIP3 OH2  -11.81946 -45.54396 -39.75958 WAT  1065   0.00000
 3194 1065 TIP3 H1   -11.02966 -45.23106 -40.20065 WAT  1065   0.00000
 3195 1065 TIP3 H2   -12.48591 -44.88914 -39.96764 WAT  1065   0.00000
 3196 1066 TIP3 OH2  -30.52773 -32.27172  -8.13918 WAT  1066   0.00000
 3197 1066 TIP3 H1   -30.00076 -33.06304  -8.02804 WAT  1066   0.00000
 3198 1066 TIP3 H2   -30.46523 -31.82151  -7.29678 WAT  1066   0.00000
 3199 1067 TIP3 OH2  -10.63727 -28.68153 -40.53173 WAT  1067   0.00000
 3200 1067 TIP3 H1   -10.50053 -28.10871 -39.77714 WAT  1067   0.00000
 3201 1067 TIP3 H2   -11.15367 -28.15522 -41.14211 WAT  1067   0.00000
 3202 1068 TIP3 OH2  -39.27808 -20.12797 -17.84074 WAT  1068   0.00000
 3203 1068 TIP3 H1   -38.52105 -20.67804 -17.63932 WAT  1068   0.00000
 3204 1068 TIP3 H2   -39.95833 -20.42533 -17.23654 WAT  1068   0.00000
 3205 1069 TIP3 OH2  -17.59784  -5.81990 -20.14984 WAT  1069   0.00000
 3206 1069 TIP3 H1   -17.51997  -6.74662 -19.92321 WAT  1069   0.00000
 3207 1069 TIP3 H2   -17.53303  -5.36168 -19.31195 WAT  1069   0.00000
 3208 1070 TIP3 OH2  -10.41546  -6.40380 -43.28265 WAT  1070   0.00000
 3209 1070 TIP3 H1    -9.94127  -5.88456 -42.63321 WAT  1070   0.00000
 3210 1070 TIP3 H2   -11.31675  -6.42537 -42.96103 WAT  1070   0.00000
 3211 1071 TIP3 OH2  -30.18288 -10.06401 -22.64404 WAT  1071   0.00000
 3212 1071 TIP3 H1   -29.52596  -9.38583 -22.48667 WAT  1071   0.00000
 3213 1071 TIP3 H2   -30.28313 -10.50177 -21.79872 WAT  1071   0.00000
 3214 1072 TIP3 OH2   -0.08462 -11.67267 -25.88909 WAT  1072   0.00000
 3215 1072 TIP3 H1     0.37237 -12.32007 -25.35219 WAT  1072   0.00000
 3216 1072 TIP3 H2     0.06510 -10.84033 -25.44073 WAT  1072   0.00000
 3217 1073 TIP3 OH2  -34.88300 -16.37406 -23.56249 WAT  1073   0.00000
 3218 1073 TIP3 H1   -34.14666 -16.96525 -23.40582 WAT  1073   0.00000
 3219 1073 TIP3 H2   -34.47562 -15.54022 -23.79696 WAT  1073   0.00000
 3220 1074 TIP3 OH2  -42.62997 -11.61388 -46.17622 WAT  1074   0.00000
 3221 1074 TIP3 H1   -43.40062 -11.06079 -46.04808 WAT  1074   0.00000
 3222 1074 TIP3 H2   -42.29638 -11.76912 -45.29256 WAT  1074   0.00000
 3223 1075 TIP3 OH2  -42.17836 -45.38267 -36.75073 WAT  1075   0.00000
 3224 1075 TIP3 H1   -42.13580 -45.91850 -37.54276 WAT  1075   0.00000
 3225 1075 TIP3 H2   -42.98749 -44.87990 -36.84432 WAT  1075   0.00000
 3226 1076 TIP3 OH2  -23.98319 -16.34119 -39.37566 WAT  1076   0.00000
 3227 1076 TIP3 H1   -23.85220 -16.56123 -38.45335 WAT  1076   0.00000
 3228 1076 TIP3 H2   -24.24431 -15.42032 -39.36795 WAT  1076   0.00000
 3229 1077 TIP3 OH2   -4.74539 -36.91762 -32.34008 WAT  1077   0.00000
 3230 1077 TIP3 H1    -5.57496 -37.37485 -32.47788 WAT  1077   0.00000
 3231 1077 TIP3 H2    -4.57761 -37.00249 -31.40152 WAT  1077   0.00000
 3232 1078 TIP3 OH2  -35.77492 -10.60023 -31.25072 WAT  1078   0.00000
 3233 1078 TIP3 H1   -35.55806  -9.96057 -31.92898 WAT  1078   0.00000
 3234 1078 TIP3 H2   -35.05766 -11.23342 -31.27987 WAT  1078   0.00000
 3235 1079 TIP3 OH2  -40.82924 -44.40861  -9.32748 WAT  1079   0.00000
 3236 1079 TIP3 H1   -41.44781 -44.44483  -8.59790 WAT  1079   0.00000
 3237 1079 TIP3 H2   -41.37293 -44.51223 -10.10844 WAT  1079   0.00000
 3238 1080 TIP3 OH2  -20.51179 -15.17204 -45.21614 WAT  1080   0.00000
 3239 1080 TIP3 H1   -21.08404 -14.88482 -45.92767 WAT  1080   0.00000
 3240 1080 TIP3 H2   -20.46903 -16.12350 -45.31176 WAT  1080   0.00000
 3241 1081 TIP3 OH2  -41.74722 -31.96703 -10.64328 WAT  1081   0.00000
 3242 1081 TIP3 H1   -41.94688 -31.11668 -10.25178 WAT  1081   0.00000
 3243 1081 TIP3 H2   -42.52621 -32.49735 -10.47544 WAT  1081   0.00000
 3244 1082 TIP3 OH2  -13.80089 -32.38008 -46.63994 WAT  1082   0.00000
 3245 1082 TIP3 H1   -13.10802 -32.02145 -46.08536 WAT  1082   0.00000
 3246 1082 TIP3 H2   -14.60611 -32.23160 -46.14416 WAT  1082   0.00000
 3247 1083 TIP3 OH2  -35.49198 -40.86638 -30.41754 WAT  1083   0.00000
 3248 1083 TIP3 H1   -35.78954 -41.46191 -29.72976 WAT  1083   0.00000
 3249 1083 TIP3 H2   -36.29808 -40.53299 -30.81160 WAT  1083   0.00000
 3250 1084 TIP3 OH2   -8.56082 -10.97675 -20.43943 WAT  1084   0.00000
 3251 1084 TIP3 H1    -7.98638 -11.69345 -20.70885 WAT  1084   0.00000
 3252 1084 TIP3 H2    -8.04347 -10.18539 -20.58891 WAT  1084   0.00000
 3253 1085 TIP3 OH2  -27.94481 -18.84914 -39.48079 WAT  1085   0.00000
 3254 1085 TIP3 H1   -27.93319 -19.14958 -38.57203 WAT  1085   0.00000
 3255 1085 TIP3 H2   -27.04338 -18.57886 -39.65573 WAT  1085   0.00000
 3256 1086 TIP3 OH2  -42.94984 -38.66144 -28.23854 WAT  1086   0.00000
 3257 1086 TIP3 H1   -43.32753 -39.22864 -28.91075 WAT  1086   0.00000
 3258 1086 TIP3 H2   -42.22721 -39.17140 -27.87253 WAT  1086   0.00000
 3259 1087 TIP3 OH2  -15.22913  -3.59707 -35.17020 WAT  1087   0.00000
 3260 1087 TIP3 H1   -16.11159  -3.89849 -34.95423 WAT  1087   0.00000
 3261 1087 TIP3 H2   -14.65595  -4.30859 -34.88482 WAT  1087   0.00000
 3262 1088 TIP3 OH2   -0.60370  -1.34825 -17.21128 WAT  1088   0.00000
 3263 1088 TIP3 H1     0.06165  -2.01001 -17.40001 WAT  1088   0.00000
 3264 1088 TIP3 H2    -0.63569  -0.80811 -18.00088 WAT  1088   0.00000
 3265 1089 TIP3 OH2  -15.67897 -17.15767 -36.71207 WAT  1089   0.00000
 3266 1089 TIP3 H1   -15.12669 -17.91699 -36.89824 WAT  1089   0.00000
 3267 1089 TIP3 H2   -16.41743 -17.24447 -37.31488 WAT  1089   0.00000
 3268 1090 TIP3 OH2  -10.78476  -2.38804  -3.48123 WAT  1090   0.00000
 3269 1090 TIP3 H1   -11.21351  -1.84457  -2.82013 WAT  1090   0.00000
 3270 1090 TIP3 H2    -9.84879  -2.26185  -3.32542 WAT  1090   0.00000
 3271 1091 TIP3 OH2  -43.62680 -15.00254 -13.95907 WAT  1091   0.00000
 3272 1091 TIP3 H1   -44.38684 -15.27973 -13.44745 WAT  1091   0.00000
 3273 1091 TIP3 H2   -42.92486 -14.90963 -13.31496 WAT  1091   0.00000
 3274 1092 TIP3 OH2   -1.88091  -6.17006 -30.78232 WAT  1092   0.00000
 3275 1092 TIP3 H1    -1.54985  -6.72972 -30.07988 WAT  1092   0.00000
 3276 1092 TIP3 H2    -2.11639  -5.35128 -30.34599 WAT  1092   0.00000
 3277 1093 TIP3 OH2  -39.53925  -7.83164 -18.01670 WAT  1093   0.00000
 3278 1093 TIP3 H1   -39.66529  -8.71621 -18.36004 WAT  1093   0.00000
 3279 1093 TIP3 H2   -38.58936  -7.71541 -17.99581 WAT  1093   0.00000
 3280 1094 TIP3 OH2  -16.83525  -6.82970 -34.13098 WAT  1094   0.00000
 3281 1094 TIP3 H1   -16.04650  -6.64725 -34.64168 WAT  1094   0.00000
 3282 1094 TIP3 H2   -16.97905  -7.76984 -34.23915 WAT  1094   0.00000
 3283 1095 TIP3 OH2  -18.05126 -31.17334 -13.28818 WAT  1095   0.00000
 3284 1095 TIP3 H1   -17.80866 -31.19914 -12.36259 WAT  1095   0.00000
 3285 1095 TIP3 H2   -17.27506 -31.49219 -13.74870 WAT  1095   0.00000
 3286 1096 TIP3 OH2  -41.50082 -44.00181 -14.93369 WAT  1096   0.00000
 3287 1096 TIP3 H1   -41.65081 -44.39722 -14.07497 WAT  1096   0.00000
 3288 1096 TIP3 H2   -40.55635 -43.84961 -14.96614 WAT  1096   0.00000
 3289 1097 TIP3 OH2  -29.19922 -32.59041 -33.15738 WAT  1097   0.00000
 3290 1097 TIP3 H1   -28.79236 -32.95252 -32.37026 WAT  1097   0.00000
 3291 1097 TIP3 H2   -30.02610 -32.21836 -32.85065 WAT  1097   0.00000
 3292 1098 TIP3 OH2  -40.47161 -39.92549 -38.81700 WAT  1098   0.00000
 3293 1098 TIP3 H1   -39.54291 -40.08957 -38.98076 WAT  1098   0.00000
 3294 1098 TIP3 H2   -40.73000 -40.60715 -38.19667 WAT  1098   0.00000
 3295 1099 TIP3 OH2  -26.49839 -22.47134 -43.37491 WAT  1099   0.00000
 3296 1099 TIP3 H1   -27.18038 -22.94688 -43.84924 WAT  1099   0.00000
 3297 1099 TIP3 H2   -26.90339 -21.63441 -43.14739 WAT  1099   0.00000
 3298 1100 TIP3 OH2  -40.33818 -35.96420 -11.23699 WAT  1100   0.00000
 3299 1100 TIP3 H1   -40.37217 -35.63453 -10.33899 WAT  1100   0.00000
 3300 1100 TIP3 H2   -40.39821 -35.18021 -11.78288 WAT  1100   0.00000
 3301 1101 TIP3 OH2  -41.54177 -14.00432 -20.06199 WAT  1101   0.00000
 3302 1101 TIP3 H1   -41.65872 -13.45122 -19.28957 WAT  1101   0.00000
 3303 1101 TIP3 H2   -41.78283 -14.88247 -19.76707 WAT  1101   0.00000
 3304 1102 TIP3 OH2  -41.06147  -1.06960 -14.37995 WAT  1102   0.00000
 3305 1102 TIP3 H1   -41.19343  -1.23980 -13.44729 WAT  1102   0.00000
 3306 1102 TIP3 H2   -41.39415  -1.85384 -14.81644 WAT  1102   0.00000
 3307 1103 TIP3 OH2  -18.16125  -1.75344  -7.45698 WAT  1103   0.00000
 3308 1103 TIP3 H1   -19.06176  -1.61293  -7.74950 WAT  1103   0.00000
 3309 1103 TIP3 H2   -18.12111  -2.68555  -7.24300 WAT  1103   0.00000
 3310 1104 TIP3 OH2   -2.99958 -24.55160 -27.78901 WAT  1104   0.00000
 3311 1104 TIP3 H1    -3.53700 -23.77888 -27.61488 WAT  1104   0.00000
 3312 1104 TIP3 H2    -2.35449 -24.55958 -27.08188 WAT  1104   0.00000
 3313 1105 TIP3 OH2  -12.30940 -31.43111 -20.04151 WAT  1105   0.00000
 3314 1105 TIP3 H1   -11.38493 -31.39807 -19.79555 WAT  1105   0.00000
 3315 1105 TIP3 H2   -12.52923 -30.52807 -20.27047 WAT  1105   0.00000
 3316 1106 TIP3 OH2  -43.16176 -28.36221 -30.97848 WAT  1106   0.00000
 3317 1106 TIP3 H1   -44.04318 -28.14899 -31.28487 WAT  1106   0.00000
 3318 1106 TIP3 H2   -42.88813 -27.59218 -30.48006 WAT  1106   0.00000
 3319 1107 TIP3 OH2  -36.83138 -40.81252 -40.93158 WAT  1107   0.00000
 3320 1107 TIP3 H1   -37.35085 -41.00508 -40.15100 WAT  1107   0.00000
 3321 1107 TIP3 H2   -36.00589 -40.46745 -40.59138 WAT  1107   0.00000
 3322 1108 TIP3 OH2  -18.66096  -7.38327 -23.98583 WAT  1108   0.00000
 3323 1108 TIP3 H1   -18.87199  -7.31357 -24.91687 WAT  1108   0.00000
 3324 1108 TIP3 H2   -19.36627  -7.91650 -23.61916 WAT  1108   0.00000
 3325 1109 TIP3 OH2   -4.68278 -34.68158  -9.65925 WAT  1109   0.00000
 3326 1109 TIP3 H1    -4.36356 -34.38476  -8.80706 WAT  1109   0.00000
 3327 1109 TIP3 H2    -5.62448 -34.51169  -9.63522 WAT  1109   0.00000
 3328 1110 TIP3 OH2  -32.78783 -39.70427 -26.40954 WAT  1110   0.00000
 3329 1110 TIP3 H1   -32.51019 -39.09464 -25.72579 WAT  1110   0.00000
 3330 1110 TIP3 H2   -33.16205 -40.44522 -25.93291 WAT  1110   0.00000
 3331 1111 TIP3 OH2   -4.93241 -41.37264  -8.25338 WAT  1111   0.00000
 3332 1111 TIP3 H1    -4.76030 -40.77675  -7.52432 WAT  1111   0.00000
 3333 1111 TIP3 H2    -4.76555 -40.84816  -9.03653 WAT  1111   0.00000
 3334 1112 TIP3 OH2  -12.88580  -1.53310 -36.30114 WAT  1112   0.00000
 3335 1112 TIP3 H1   -11.96553  -1.74794 -36.45340 WAT  1112   0.00000
 3336 1112 TIP3 H2   -12.89624  -1.12079 -35.43735 WAT  1112   0.00000
 3337 1113 TIP3 OH2  -24.26011 -42.10285 -20.00656 WAT  1113   0.00000
 3338 1113 TIP3 H1   -23.41494 -41.80375 -19.67120 WAT  1113   0.00000
 3339 1113 TIP3 H2   -24.80654 -41.31699 -20.01532 WAT  1113   0.00000
 3340 1114 TIP3 OH2  -17.41529 -15.06776 -34.19464 WAT  1114   0.00000
 3341 1114 TIP3 H1   -17.52309 -14.19578 -33.81483 WAT  1114   0.00000
 3342 1114 TIP3 H2   -16.57499 -15.02838 -34.65135 WAT  1114   0.00000
 3343 1115 TIP3 OH2  -19.62941 -15.88533 -31.01251 WAT  1115   0.00000
 3344 1115 TIP3 H1   -18.94349 -16.45240 -31.36492 WAT  1115   0.00000
 3345 1115 TIP3 H2   -20.17395 -15.66859 -31.76931 WAT  1115   0.00000
 3346 1116 TIP3 OH2  -18.23277  -3.25701 -40.87873 WAT  1116   0.00000
 3347 1116 TIP3 H1   -19.13290  -3.00861 -41.08922 WAT  1116   0.00000
 3348 1116 TIP3 H2   -18.01410  -2.73514 -40.10668 WAT  1116   0.00000
 3349 1117 TIP3 OH2  -41.77298  -7.88042 -41.92515 WAT  1117   0.00000
 3350 1117 TIP3 H1   -42.55105  -8.35957 -41.64009 WAT  1117   0.00000
 3351 1117 TIP3 H2   -41.13676  -8.01643 -41.22303 WAT  1117   0.00000
 3352 1118 TIP3 OH2  -37.82402 -13.75700 -24.63692 WAT  1118   0.00000
 3353 1118 TIP3 H1   -37.74845 -12.80622 -24.55605 WAT  1118   0.00000
 3354 1118 TIP3 H2   -37.49657 -13.94990 -25.51544 WAT  1118   0.00000
 3355 1119 TIP3 OH2  -35.66882 -33.97125 -21.39446 WAT  1119   0.00000
 3356 1119 TIP3 H1   -35.39988 -34.62186 -22.04301 WAT  1119   0.00000
 3357 1119 TIP3 H2   -35.50874 -33.12855 -21.81926 WAT  1119   0.00000
 3358 1120 TIP3 OH2  -44.11762  -4.56308 -23.67430 WAT  1120   0.00000
 3359 1120 TIP3 H1   -44.48569  -5.36200 -23.29684 WAT  1120   0.00000
 3360 1120 TIP3 H2   -43.55313  -4.87068 -24.38350 WAT  1120   0.00000
 3361 1121 TIP3 OH2   -1.00722  -4.27640 -24.27685 WAT  1121   0.00000
 3362 1121 TIP3 H1    -0.52678  -3.64295 -23.74379 WAT  1121   0.00000
 3363 1121 TIP3 H2    -1.16264  -3.82362 -25.10575 WAT  1121   0.00000
 3364 1122 TIP3 OH2  -10.69619 -46.33003  -4.44939 WAT  1122   0.00000
 3365 1122 TIP3 H1   -10.79807 -45.80204  -5.24127 WAT  1122   0.00000
 3366 1122 TIP3 H2   -11.19943 -45.86243  -3.78280 WAT  1122   0.00000
 3367 1123 TIP3 OH2  -11.85359 -12.16077 -30.46924 WAT  1123   0.00000
 3368 1123 TIP3 H1   -11.52859 -11.26230 -30.41120 WAT  1123   0.00000
 3369 1123 TIP3 H2   -11.30212 -12.57296 -31.13423 WAT  1123   0.00000
 3370 1124 TIP3 OH2   -1.35038  -3.79042 -13.35948 WAT  1124   0.00000
 3371 1124 TIP3 H1    -1.42579  -4.68658 -13.03168 WAT  1124   0.00000
 3372 1124 TIP3 H2    -1.12204  -3.89133 -14.28356 WAT  1124   0.00000
 3373 1125 TIP3 OH2  -29.69540 -40.65040 -32.21294 WAT  1125   0.00000
 3374 1125 TIP3 H1   -29.65131 -41.38815 -31.60465 WAT  1125   0.00000
 3375 1125 TIP3 H2   -29.42764 -39.89341 -31.69188 WAT  1125   0.00000
 3376 1126 TIP3 OH2  -39.70144 -33.61376 -24.27857 WAT  1126   0.00000
 3377 1126 TIP3 H1   -39.00830 -34.20337 -24.57548 WAT  1126   0.00000
 3378 1126 TIP3 H2   -39.34915 -33.20924 -23.48579 WAT  1126   0.00000
 3379 1127 TIP3 OH2  -34.97160 -23.88564 -13.54275 WAT  1127   0.00000
 3380 1127 TIP3 H1   -34.92025 -24.68365 -13.01666 WAT  1127   0.00000
 3381 1127 TIP3 H2   -35.25284 -23.20950 -12.92633 WAT  1127   0.00000
 3382 1128 TIP3 OH2  -10.52446 -28.47876 -34.00023 WAT  1128   0.00000
 3383 1128 TIP3 H1   -11.22924 -28.91894 -33.52508 WAT  1128   0.00000
 3384 1128 TIP3 H2    -9.72076 -28.82742 -33.61455 WAT  1128   0.00000
 3385 1129 TIP3 OH2  -34.57866  -4.70825 -24.03630 WAT  1129   0.00000
 3386 1129 TIP3 H1   -35.45108  -4.32111 -24.10872 WAT  1129   0.00000
 3387 1129 TIP3 H2   -34.68493  -5.42385 -23.40952 WAT  1129   0.00000
 3388 1130 TIP3 OH2  -13.14992 -10.40732  -5.11942 WAT  1130   0.00000
 3389 1130 TIP3 H1   -12.79028  -9.55112  -4.88745 WAT  1130   0.00000
 3390 1130 TIP3 H2   -13.92384 -10.20781  -5.64618 WAT  1130   0.00000
 3391 1131 TIP3 OH2  -19.16374  -2.67481 -13.95314 WAT  1131   0.00000
 3392 1131 TIP3 H1   -20.05089  -2.93524 -14.20088 WAT  1131   0.00000
 3393 1131 TIP3 H2   -18.72493  -3.49662 -13.73335 WAT  1131   0.00000
 3394 1132 TIP3 OH2  -12.96978 -18.76599  -9.33339 WAT  1132   0.00000
 3395 1132 TIP3 H1   -12.79050 -19.63318  -8.96997 WAT  1132   0.00000
 3396 1132 TIP3 H2   -12.11387 -18.44140  -9.61319 WAT  1132   0.00000
 3397 1133 TIP3 OH2  -17.54039 -43.28794 -34.99232 WAT  1133   0.00000
 3398 1133 TIP3 H1   -16.93279 -43.77537 -34.43602 WAT  1133   0.00000
 3399 1133 TIP3 H2   -17.65273 -43.83994 -35.76621 WAT  1133   0.00000
 3400 1134 TIP3 OH2  -12.99548 -14.51495 -25.36584 WAT  1134   0.00000
 3401 1134 TIP3 H1   -12.79440 -13.79453 -24.76851 WAT  1134   0.00000
 3402 1134 TIP3 H2   -13.72383 -14.19109 -25.89581 WAT  1134   0.00000
 3403 1135 TIP3 OH2  -23.28320 -20.57066 -37.62704 WAT  1135   0.00000
 3404 1135 TIP3 H1   -23.41257 -21.33693 -37.06817 WAT  1135   0.00000
 3405 1135 TIP3 H2   -24.08789 -20.06204 -37.52695 WAT  1135   0.00000
 3406 1136 TIP3 OH2  -33.34909 -23.98730 -43.98293 WAT  1136   0.00000
 3407 1136 TIP3 H1   -34.20507 -23.71704 -44.31534 WAT  1136   0.00000
 3408 1136 TIP3 H2   -33.26355 -23.53444 -43.14398 WAT  1136   0.00000
 3409 1137 TIP3 OH2   -2.83838 -32.91693 -41.73523 WAT  1137   0.00000
 3410 1137 TIP3 H1    -2.76594 -32.70889 -40.80372 WAT  1137   0.00000
 3411 1137 TIP3 H2    -3.75281 -33.17407 -41.85329 WAT  1137   0.00000
 3412 1138 TIP3 OH2  -23.97163 -36.09315 -44.01217 WAT  1138   0.00000
 3413 1138 TIP3 H1   -24.00243 -35.79964 -44.92274 WAT  1138   0.00000
 3414 1138 TIP3 H2   -23.03811 -36.18213 -43.82016 WAT  1138   0.00000
 3415 1139 TIP3 OH2  -32.09124 -45.29964 -25.17352 WAT  1139   0.00000
 3416 1139 TIP3 H1   -31.33504 -44.72481 -25.05536 WAT  1139   0.00000
 3417 1139 TIP3 H2   -31.72313 -46.11213 -25.52078 WAT  1139   0.00000
 3418 1140 TIP3 OH2  -25.70809 -21.49067 -17.79697 WAT  1140   0.00000
 3419 1140 TIP3 H1   -25.37372 -21.44949 -16.90102 WAT  1140   0.00000
 3420 1140 TIP3 H2   -26.60708 -21.16830 -17.73267 WAT  1140   0.00000
 3421 1141 TIP3 OH2  -18.73784 -30.79845 -29.41478 WAT  1141   0.00000
 3422 1141 TIP3 H1   -19.25078 -30.15073 -28.93148 WAT  1141   0.00000
 3423 1141 TIP3 H2   -19.20399 -31.62341 -29.27922 WAT  1141   0.00000
 3424 1142 TIP3 OH2  -21.31408 -15.35159 -33.35987 WAT  1142   0.00000
 3425 1142 TIP3 H1   -21.26916 -15.50524 -34.30359 WAT  1142   0.00000
 3426 1142 TIP3 H2   -20.92262 -14.48655 -33.23866 WAT  1142   0.00000
 3427 1143 TIP3 OH2  -24.43453 -36.17583 -14.75391 WAT  1143   0.00000
 3428 1143 TIP3 H1   -23.77023 -36.62298 -15.27831 WAT  1143   0.00000
 3429 1143 TIP3 H2   -24.21573 -35.24713 -14.83057 WAT  1143   0.00000
 3430 1144 TIP3 OH2  -22.46102 -10.46800 -32.23674 WAT  1144   0.00000
 3431 1144 TIP3 H1   -22.71466  -9.86532 -31.53768 WAT  1144   0.00000
 3432 1144 TIP3 H2   -23.29013 -10.80921 -32.57198 WAT  1144   0.00000
 3433 1145 TIP3 OH2   -8.46807  -1.23830 -27.97444 WAT  1145   0.00000
 3434 1145 TIP3 H1    -8.76011  -1.91138 -28.58919 WAT  1145   0.00000
 3435 1145 TIP3 H2    -8.14831  -1.72789 -27.21662 WAT  1145   0.00000
 3436 1146 TIP3 OH2  -19.44503 -12.63262  -2.54268 WAT  1146   0.00000
 3437 1146 TIP3 H1   -19.46155 -12.32373  -1.63684 WAT  1146   0.00000
 3438 1146 TIP3 H2   -20.22585 -12.24854  -2.94148 WAT  1146   0.00000
 3439 1147 TIP3 OH2  -30.68292 -21.76663 -12.28313 WAT  1147   0.00000
 3440 1147 TIP3 H1   -31.10068 -22.56877 -12.59663 WAT  1147   0.00000
 3441 1147 TIP3 H2   -30.70351 -21.84238 -11.32915 WAT  1147   0.00000
 3442 1148 TIP3 OH2  -23.25587 -45.58253  -0.78286 WAT  1148   0.00000
 3443 1148 TIP3 H1   -22.99130 -46.01307  -1.59580 WAT  1148   0.00000
 3444 1148 TIP3 H2   -24.01791 -45.05706  -1.02659 WAT  1148   0.00000
 3445 1149 TIP3 OH2  -24.11147 -20.68409 -15.26307 WAT  1149   0.00000
 3446 1149 TIP3 H1   -23.93134 -19.74450 -15.29404 WAT  1149   0.00000
 3447 1149 TIP3 H2   -23.24803 -21.09539 -15.30209 WAT  1149   0.00000
 3448 1150 TIP3 OH2  -40.47760 -33.94893  -5.59245 WAT  1150   0.00000
 3449 1150 TIP3 H1   -41.17265 -33.97677  -4.93491 WAT  1150   0.00000
 3450 1150 TIP3 H2   -39.89126 -34.66643  -5.35238 WAT  1150   0.00000
 3451 1151 TIP3 OH2  -24.63299 -32.16381 -44.82051 WAT  1151   0.00000
 3452 1151 TIP3 H1   -25.05678 -32.11623 -43.96355 WAT  1151   0.00000
 3453 1151 TIP3 H2   -24.17307 -31.32887 -44.90748 WAT  1151   0.00000
 3454 1152 TIP3 OH2   -5.04738 -10.76538  -4.33567 WAT  1152   0.00000
 3455 1152 TIP3 H1    -5.05299 -10.51889  -3.41077 WAT  1152   0.00000
 3456 1152 TIP3 H2    -4.13030 -10.68865  -4.59893 WAT  1152   0.00000
 3457 1153 TIP3 OH2  -30.50679  -9.64927  -5.85875 WAT  1153   0.00000
 3458 1153 TIP3 H1   -30.53508 -10.30746  -5.16433 WAT  1153   0.00000
 3459 1153 TIP3 H2   -30.04734 -10.08033  -6.57940 WAT  1153   0.00000
 3460 1154 TIP3 OH2  -23.12422 -26.67339 -33.36095 WAT  1154   0.00000
 3461 1154 TIP3 H1   -22.73800 -26.08186 -32.71506 WAT  1154   0.00000
 3462 1154 TIP3 H2   -22.37576 -27.12658 -33.74910 WAT  1154   0.00000
 3463 1155 TIP3 OH2  -42.82819 -43.48392  -4.67817 WAT  1155   0.00000
 3464 1155 TIP3 H1   -43.38675 -43.34010  -3.91425 WAT  1155   0.00000
 3465 1155 TIP3 H2   -41.93580 -43.43811  -4.33500 WAT  1155   0.00000
 3466 1156 TIP3 OH2  -26.28728 -31.08869 -33.63445 WAT  1156   0.00000
 3467 1156 TIP3 H1   -26.25773 -31.83895 -33.04076 WAT  1156   0.00000
 3468 1156 TIP3 H2   -26.43310 -30.33540 -33.06216 WAT  1156   0.00000
 3469 1157 TIP3 OH2   -1.17978 -36.67040  -1.33930 WAT  1157   0.00000
 3470 1157 TIP3 H1    -1.98391 -36.23994  -1.04893 WAT  1157   0.00000
 3471 1157 TIP3 H2    -0.82222 -37.07071  -0.54675 WAT  1157   0.00000
 3472 1158 TIP3 OH2  -42.25856  -0.61052 -32.70554 WAT  1158   0.00000
 3473 1158 TIP3 H1   -41.40741  -0.58153 -33.14250 WAT  1158   0.00000
 3474 1158 TIP3 H2   -42.26961   0.16866 -32.14968 WAT  1158   0.00000
 3475 1159 TIP3 OH2   -5.61839 -34.42583 -20.81835 WAT  1159   0.00000
 3476 1159 TIP3 H1    -5.98546 -34.85071 -20.04312 WAT  1159   0.00000
 3477 1159 TIP3 H2    -6.18823 -33.67211 -20.97139 WAT  1159   0.00000
 3478 1160 TIP3 OH2  -10.29172 -43.33643 -37.18573 WAT  1160   0.00000
 3479 1160 TIP3 H1    -9.79235 -42.58107 -37.49604 WAT  1160   0.00000
 3480 1160 TIP3 H2   -10.75069 -43.65621 -37.96247 WAT  1160   0.00000
 3481 1161 TIP3 OH2   -2.75774 -42.54716 -21.42712 WAT  1161   0.00000
 3482 1161 TIP3 H1    -2.58274 -42.43389 -20.49289 WAT  1161   0.00000
 3483 1161 TIP3 H2    -3.23404 -43.37554 -21.48334 WAT  1161   0.00000
 3484 1162 TIP3 OH2  -26.05894  -5.24718 -28.35556 WAT  1162   0.00000
 3485 1162 TIP3 H1   -25.88224  -4.36082 -28.04033 WAT  1162   0.00000
 3486 1162 TIP3 H2   -26.98867  -5.38537 -28.17457 WAT  1162   0.00000
 3487 1163 TIP3 OH2   -9.51319 -28.81054 -16.01658 WAT  1163   0.00000
 3488 1163 TIP3 H1    -9.19246 -28.09448 -15.46827 WAT  1163   0.00000
 3489 1163 TIP3 H2   -10.26160 -29.16418 -15.53590 WAT  1163   0.00000
 3490 1164 TIP3 OH2  -17.16838 -24.32691  -5.14626 WAT  1164   0.00000
 3491 1164 TIP3 H1   -17.36434 -24.70570  -4.28932 WAT  1164   0.00000
 3492 1164 TIP3 H2   -17.38338 -25.02041  -5.77002 WAT  1164   0.00000
 3493 1165 TIP3 OH2  -22.77629 -40.60465 -43.36037 WAT  1165   0.00000
 3494 1165 TIP3 H1   -22.55759 -39.73789 -43.01812 WAT  1165   0.00000
 3495 1165 TIP3 H2   -23.53903 -40.45648 -43.91939 WAT  1165   0.00000
 3496 1166 TIP3 OH2  -20.47923 -32.87563 -28.50950 WAT  1166   0.00000
 3497 1166 TIP3 H1   -20.48437 -33.76837 -28.85480 WAT  1166   0.00000
 3498 1166 TIP3 H2   -20.60784 -32.98214 -27.56698 WAT  1166   0.00000
 3499 1167 TIP3 OH2  -16.70457 -29.00020 -35.03746 WAT  1167   0.00000
 3500 1167 TIP3 H1   -15.89527 -29.43740 -35.30229 WAT  1167   0.00000
 3501 1167 TIP3 H2   -17.08816 -28.68835 -35.85713 WAT  1167   0.00000
 3502 1168 TIP3 OH2  -29.40311 -40.80737  -2.15432 WAT  1168   0.00000
 3503 1168 TIP3 H1   -29.16068 -39.89998  -1.96968 WAT  1168   0.00000
 3504 1168 TIP3 H2   -28.95445 -41.01353  -2.97434 WAT  1168   0.00000
 3505 1169 TIP3 OH2  -32.50187 -22.44905 -46.47056 WAT  1169   0.00000
 3506 1169 TIP3 H1   -31.75120 -21.87723 -46.31006 WAT  1169   0.00000
 3507 1169 TIP3 H2   -32.57935 -22.97285 -45.67315 WAT  1169   0.00000
 3508 1170 TIP3 OH2  -35.01411 -35.16917 -23.67968 WAT  1170   0.00000
 3509 1170 TIP3 H1   -34.94106 -34.65689 -24.48496 WAT  1170   0.00000
 3510 1170 TIP3 H2   -34.27645 -35.77814 -23.71490 WAT  1170   0.00000
 3511 1171 TIP3 OH2  -28.25761 -10.80981 -10.76597 WAT  1171   0.00000
 3512 1171 TIP3 H1   -27.63023 -10.32695 -10.22793 WAT  1171   0.00000
 3513 1171 TIP3 H2   -28.45604 -10.21857 -11.49213 WAT  1171   0.00000
 3514 1172 TIP3 OH2  -38.67948 -40.32494 -16.13100 WAT  1172   0.00000
 3515 1172 TIP3 H1   -38.98126 -41.13570 -16.54068 WAT  1172   0.00000
 3516 1172 TIP3 H2   -38.84552 -40.45183 -15.19689 WAT  1172   0.00000
 3517 1173 TIP3 OH2  -14.39963 -19.00422 -29.31839 WAT  1173   0.00000
 3518 1173 TIP3 H1   -13.95630 -18.22029 -28.99412 WAT  1173   0.00000
 3519 1173 TIP3 H2   -15.21718 -18.67899 -29.69531 WAT  1173   0.00000
 3520 1174 TIP3 OH2   -1.64820 -29.63390 -24.96178 WAT  1174   0.00000
 3521 1174 TIP3 H1    -1.25062 -30.50456 -24.97282 WAT  1174   0.00000
 3522 1174 TIP3 H2    -1.96229 -29.50215 -25.85633 WAT  1174   0.00000
 3523 1175 TIP3 OH2  -36.87220  -3.25571 -29.41647 WAT  1175   0.00000
 3524 1175 TIP3 H1   -36.69425  -3.04723 -28.49936 WAT  1175   0.00000
 3525 1175 TIP3 H2   -36.63193  -2.46173 -29.89406 WAT  1175   0.00000
 3526 1176 TIP3 OH2  -25.49989  -9.84102 -39.22370 WAT  1176   0.00000
 3527 1176 TIP3 H1   -26.00540 -10.27580 -39.91048 WAT  1176   0.00000
 3528 1176 TIP3 H2   -24.60521  -9.81680 -39.56311 WAT  1176   0.00000
 3529 1177 TIP3 OH2  -21.57640  -0.14981 -13.93293 WAT  1177   0.00000
 3530 1177 TIP3 H1   -22.50049   0.06646 -14.05756 WAT  1177   0.00000
 3531 1177 TIP3 H2   -21.58597  -1.00423 -13.50153 WAT  1177   0.00000
 3532 1178 TIP3 OH2  -12.72454 -33.44339 -37.00511 WAT  1178   0.00000
 3533 1178 TIP3 H1   -13.53801 -33.02319 -37.28429 WAT  1178   0.00000
 3534 1178 TIP3 H2   -12.28981 -33.69071 -37.82125 WAT  1178   0.00000
 3535 1179 TIP3 OH2  -38.38018 -24.81134  -3.61898 WAT  1179   0.00000
 3536 1179 TIP3 H1   -37.96887 -25.41194  -2.99742 WAT  1179   0.00000
 3537 1179 TIP3 H2   -39.31569 -24.86837  -3.42458 WAT  1179   0.00000
 3538 1180 TIP3 OH2  -29.17151 -13.76651 -27.32834 WAT  1180   0.00000
 3539 1180 TIP3 H1   -28.89451 -14.38908 -28.00059 WAT  1180   0.00000
 3540 1180 TIP3 H2   -29.70464 -14.28525 -26.72592 WAT  1180   0.00000
 3541 1181 TIP3 OH2  -20.89633 -37.67519 -28.02857 WAT  1181   0.00000
 3542 1181 TIP3 H1   -20.15446 -38.05183 -28.50187 WAT  1181   0.00000
 3543 1181 TIP3 H2   -21.06183 -38.28973 -27.31360 WAT  1181   0.00000
 3544 1182 TIP3 OH2  -21.53849  -1.59472 -33.66634 WAT  1182   0.00000
 3545 1182 TIP3 H1   -22.48333  -1.52724 -33.80402 WAT  1182   0.00000
 3546 1182 TIP3 H2   -21.35001  -2.52948 -33.74955 WAT  1182   0.00000
 3547 1183 TIP3 OH2   -5.04406 -15.02187 -18.43041 WAT  1183   0.00000
 3548 1183 TIP3 H1    -4.19075 -14.96643 -18.00027 WAT  1183   0.00000
 3549 1183 TIP3 H2    -4.83843 -15.17473 -19.35268 WAT  1183   0.00000
 3550 1184 TIP3 OH2  -34.32443 -14.64112 -19.26328 WAT  1184   0.00000
 3551 1184 TIP3 H1   -34.33032 -14.36029 -20.17834 WAT  1184   0.00000
 3552 1184 TIP3 H2   -35.20807 -14.97524 -19.10910 WAT  1184   0.00000
 3553 1185 TIP3 OH2  -19.72162  -8.31921 -38.67295 WAT  1185   0.00000
 3554 1185 TIP3 H1   -20.53985  -8.53300 -39.12131 WAT  1185   0.00000
 3555 1185 TIP3 H2   -19.10354  -8.12983 -39.37889 WAT  1185   0.00000
 3556 1186 TIP3 OH2  -17.23583 -32.23997 -34.38364 WAT  1186   0.00000
 3557 1186 TIP3 H1   -16.84509 -31.50300 -34.85316 WAT  1186   0.00000
 3558 1186 TIP3 H2   -17.34607 -31.92226 -33.48746 WAT  1186   0.00000
 3559 1187 TIP3 OH2  -44.36290 -19.39454 -40.62282 WAT  1187   0.00000
 3560 1187 TIP3 H1   -44.98376 -20.10476 -40.46043 WAT  1187   0.00000
 3561 1187 TIP3 H2   -44.48672 -19.17396 -41.54600 WAT  1187   0.00000
 3562 1188 TIP3 OH2  -19.11357 -37.13834 -21.16354 WAT  1188   0.00000
 3563 1188 TIP3 H1   -19.22186 -38.03816 -21.47150 WAT  1188   0.00000
 3564 1188 TIP3 H2   -18.28434 -37.14647 -20.68548 WAT  1188   0.00000
 3565 1189 TIP3 OH2  -10.74283 -19.09062 -40.01471 WAT  1189   0.00000
 3566 1189 TIP3 H1   -10.99721 -19.63725 -39.27126 WAT  1189   0.00000
 3567 1189 TIP3 H2    -9.81296 -19.27787 -40.14321 WAT  1189   0.00000
 3568 1190 TIP3 OH2  -19.99763 -15.33769 -13.01124 WAT  1190   0.00000
 3569 1190 TIP3 H1   -19.86383 -16.18526 -12.58703 WAT  1190   0.00000
 3570 1190 TIP3 H2   -19.65349 -14.69955 -12.38628 WAT  1190   0.00000
 3571 1191 TIP3 OH2  -31.19505  -7.14812 -28.28917 WAT  1191   0.00000
 3572 1191 TIP3 H1   -31.92598  -7.18370 -27.67216 WAT  1191   0.00000
 3573 1191 TIP3 H2   -30.93264  -8.06155 -28.40327 WAT  1191   0.00000
 3574 1192 TIP3 OH2  -31.29419 -27.73988 -21.69924 WAT  1192   0.00000
 3575 1192 TIP3 H1   -32.12000 -27.26033 -21.76486 WAT  1192   0.00000
 3576 1192 TIP3 H2   -31.54703 -28.61338 -21.40039 WAT  1192   0.00000
 3577 1193 TIP3 OH2  -38.79230 -42.47001 -31.70812 WAT  1193   0.00000
 3578 1193 TIP3 H1   -38.04261 -42.55113 -32.29772 WAT  1193   0.00000
 3579 1193 TIP3 H2   -39.55029 -42.68076 -32.25334 WAT  1193   0.00000
 3580 1194 TIP3 OH2   -7.51199 -19.31989 -31.41178 WAT  1194   0.00000
 3581 1194 TIP3 H1    -7.13303 -19.88103 -32.08836 WAT  1194   0.00000
 3582 1194 TIP3 H2    -8.38664 -19.67953 -31.26388 WAT  1194   0.00000
 3583 1195 TIP3 OH2  -31.34994 -29.56629  -7.06424 WAT  1195   0.00000
 3584 1195 TIP3 H1   -31.15972 -29.84597  -6.16879 WAT  1195   0.00000
 3585 1195 TIP3 H2   -30.63084 -28.97590  -7.28913 WAT  1195   0.00000
 3586 1196 TIP3 OH2  -45.57366 -14.74899 -41.43338 WAT  1196   0.00000
 3587 1196 TIP3 H1   -45.67568 -15.63595 -41.77854 WAT  1196   0.00000
 3588 1196 TIP3 H2   -45.28507 -14.87497 -40.52945 WAT  1196   0.00000
 3589 1197 TIP3 OH2   -9.63509 -18.17757 -24.91754 WAT  1197   0.00000
 3590 1197 TIP3 H1    -9.50368 -17.55951 -24.19853 WAT  1197   0.00000
 3591 1197 TIP3 H2    -8.76008 -18.51746 -25.10476 WAT  1197   0.00000
 3592 1198 TIP3 OH2  -20.23990 -28.68550 -28.38294 WAT  1198   0.00000
 3593 1198 TIP3 H1   -20.93353 -29.27133 -28.07974 WAT  1198   0.00000
 3594 1198 TIP3 H2   -20.69847 -27.88926 -28.65118 WAT  1198   0.00000
 3595 1199 TIP3 OH2  -17.86970 -35.49430  -3.60185 WAT  1199   0.00000
 3596 1199 TIP3 H1   -17.86164 -35.35861  -4.54935 WAT  1199   0.00000
 3597 1199 TIP3 H2   -17.12631 -34.98433  -3.28006 WAT  1199   0.00000
 3598 1200 TIP3 OH2  -26.79598 -40.18555 -36.22059 WAT  1200   0.00000
 3599 1200 TIP3 H1   -27.47523 -39.51682 -36.30806 WAT  1200   0.00000
 3600 1200 TIP3 H2   -26.16728 -39.98099 -36.91277 WAT  1200   0.00000
 3601 1201 TIP3 OH2  -28.69895  -9.81614 -27.71954 WAT  1201   0.00000
 3602 1201 TIP3 H1   -28.78472 -10.18092 -28.60035 WAT  1201   0.00000
 3603 1201 TIP3 H2   -27.94994 -10.27652 -27.34102 WAT  1201   0.00000
 3604 1202 TIP3 OH2  -35.57718 -20.80910 -43.39424 WAT  1202   0.00000
 3605 1202 TIP3 H1   -35.05413 -20.07470 -43.71566 WAT  1202   0.00000
 3606 1202 TIP3 H2   -35.28240 -20.93724 -42.49262 WAT  1202   0.00000
 3607 1203 TIP3 OH2  -11.76327  -5.65866 -27.15948 WAT  1203   0.00000
 3608 1203 TIP3 H1   -10.89582  -5.45768 -26.80822 WAT  1203   0.00000
 3609 1203 TIP3 H2   -12.05861  -6.41440 -26.65168 WAT  1203   0.00000
 3610 1204 TIP3 OH2  -26.95054 -28.70735 -21.81848 WAT  1204   0.00000
 3611 1204 TIP3 H1   -27.80559 -28.93529 -22.18341 WAT  1204   0.00000
 3612 1204 TIP3 H2   -26.38123 -29.43514 -22.06836 WAT  1204   0.00000
 3613 1205 TIP3 OH2  -12.02927 -12.08820 -27.53291 WAT  1205   0.00000
 3614 1205 TIP3 H1   -12.76308 -11.75959 -27.01352 WAT  1205   0.00000
 3615 1205 TIP3 H2   -11.89856 -11.42467 -28.21031 WAT  1205   0.00000
 3616 1206 TIP3 OH2  -37.98159 -35.42112 -34.55223 WAT  1206   0.00000
 3617 1206 TIP3 H1   -38.78305 -34.90701 -34.45434 WAT  1206   0.00000
 3618 1206 TIP3 H2   -37.28696 -34.76839 -34.63981 WAT  1206   0.00000
 3619 1207 TIP3 OH2  -35.58546 -18.46077  -7.79152 WAT  1207   0.00000
 3620 1207 TIP3 H1   -36.11765 -18.97469  -7.18415 WAT  1207   0.00000
 3621 1207 TIP3 H2   -35.13423 -19.11359  -8.32673 WAT  1207   0.00000
 3622 1208 TIP3 OH2  -27.00468  -0.17969 -27.70334 WAT  1208   0.00000
 3623 1208 TIP3 H1   -26.46249  -0.95729 -27.83602 WAT  1208   0.00000
 3624 1208 TIP3 H2   -26.56600   0.30193 -27.00202 WAT  1208   0.00000
 3625 1209 TIP3 OH2  -21.13209 -20.88869 -34.15012 WAT  1209   0.00000
 3626 1209 TIP3 H1   -20.68126 -21.41372 -34.81143 WAT  1209   0.00000
 3627 1209 TIP3 H2   -21.99788 -21.28985 -34.07450 WAT  1209   0.00000
 3628 1210 TIP3 OH2  -36.52032 -40.13322 -25.97382 WAT  1210   0.00000
 3629 1210 TIP3 H1   -36.48937 -40.36715 -25.04616 WAT  1210   0.00000
 3630 1210 TIP3 H2   -37.45383 -40.05578 -26.17077 WAT  1210   0.00000
 3631 1211 TIP3 OH2  -16.33462  -7.00433 -31.40125 WAT  1211   0.00000
 3632 1211 TIP3 H1   -16.04463  -6.11184 -31.58989 WAT  1211   0.00000
 3633 1211 TIP3 H2   -16.66720  -7.33040 -32.23750 WAT  1211   0.00000
 3634 1212 TIP3 OH2  -29.43786 -25.51561 -38.02750 WAT  1212   0.00000
 3635 1212 TIP3 H1   -28.70681 -25.93523 -37.57393 WAT  1212   0.00000
 3636 1212 TIP3 H2   -29.33539 -25.77837 -38.94221 WAT  1212   0.00000
 3637 1213 TIP3 OH2  -30.28343 -15.53412 -41.20474 WAT  1213   0.00000
 3638 1213 TIP3 H1   -30.23344 -16.34131 -40.69270 WAT  1213   0.00000
 3639 1213 TIP3 H2   -31.14199 -15.57019 -41.62641 WAT  1213   0.00000
 3640 1214 TIP3 OH2  -43.96335 -16.79716  -4.26279 WAT  1214   0.00000
 3641 1214 TIP3 H1   -43.43236 -17.41892  -3.76510 WAT  1214   0.00000
 3642 1214 TIP3 H2   -43.60860 -15.93895  -4.03067 WAT  1214   0.00000
 3643 1215 TIP3 OH2  -43.13775 -35.94526 -32.73367 WAT  1215   0.00000
 3644 1215 TIP3 H1   -42.82757 -35.10221 -32.40310 WAT  1215   0.00000
 3645 1215 TIP3 H2   -44.02034 -36.03406 -32.37397 WAT  1215   0.00000
 3646 1216 TIP3 OH2   -3.95164 -22.20322 -26.42128 WAT  1216   0.00000
 3647 1216 TIP3 H1    -4.49839 -21.42028 -26.48681 WAT  1216   0.00000
 3648 1216 TIP3 H2    -3.41296 -22.05537 -25.64397 WAT  1216   0.00000
 3649 1217 TIP3 OH2  -21.38798 -37.41478  -4.66256 WAT  1217   0.00000
 3650 1217 TIP3 H1   -21.85197 -36.96148  -5.36646 WAT  1217   0.00000
 3651 1217 TIP3 H2   -20.84507 -38.06285  -5.11143 WAT  1217   0.00000
 3652 1218 TIP3 OH2  -13.43079 -17.01323 -34.83739 WAT  1218   0.00000
 3653 1218 TIP3 H1   -14.19160 -16.85498 -35.39629 WAT  1218   0.00000
 3654 1218 TIP3 H2   -13.79857 -17.35559 -34.02268 WAT  1218   0.00000
 3655 1219 TIP3 OH2  -15.20161 -20.68051 -14.03309 WAT  1219   0.00000
 3656 1219 TIP3 H1   -15.86679 -20.66962 -14.72132 WAT  1219   0.00000
 3657 1219 TIP3 H2   -15.51401 -20.04674 -13.38735 WAT  1219   0.00000
 3658 1220 TIP3 OH2  -21.16198 -46.32899 -23.74947 WAT  1220   0.00000
 3659 1220 TIP3 H1   -21.22307 -46.72103 -22.87837 WAT  1220   0.00000
 3660 1220 TIP3 H2   -20.30757 -46.60788 -24.07876 WAT  1220   0.00000
 3661 1221 TIP3 OH2  -12.01188 -12.95592 -42.88965 WAT  1221   0.00000
 3662 1221 TIP3 H1   -12.02854 -12.62167 -43.78644 WAT  1221   0.00000
 3663 1221 TIP3 H2   -11.45328 -13.73201 -42.93314 WAT  1221   0.00000
 3664 1222 TIP3 OH2   -4.77544 -19.63168 -26.30544 WAT  1222   0.00000
 3665 1222 TIP3 H1    -5.35490 -19.04282 -25.82200 WAT  1222   0.00000
 3666 1222 TIP3 H2    -3.89974 -19.26841 -26.17345 WAT  1222   0.00000
 3667 1223 TIP3 OH2  -31.86314 -30.43552 -10.16795 WAT  1223   0.00000
 3668 1223 TIP3 H1   -31.74159 -29.86573  -9.40847 WAT  1223   0.00000
 3669 1223 TIP3 H2   -32.00684 -31.30525  -9.79491 WAT  1223   0.00000
 3670 1224 TIP3 OH2  -40.14337 -28.31923 -31.93992 WAT  1224   0.00000
 3671 1224 TIP3 H1   -40.03906 -27.82274 -31.12822 WAT  1224   0.00000
 3672 1224 TIP3 H2   -40.94558 -27.97352 -32.33129 WAT  1224   0.00000
 3673 1225 TIP3 OH2  -33.90310 -41.53292 -24.56661 WAT  1225   0.00000
 3674 1225 TIP3 H1   -34.75604 -41.92234 -24.75915 WAT  1225   0.00000
 3675 1225 TIP3 H2   -34.08985 -40.85522 -23.91693 WAT  1225   0.00000
 3676 1226 TIP3 OH2  -28.49112 -23.63958 -44.73715 WAT  1226   0.00000
 3677 1226 TIP3 H1   -29.27751 -23.16490 -44.46788 WAT  1226   0.00000
 3678 1226 TIP3 H2   -28.77339 -24.55155 -44.80694 WAT  1226   0.00000
 3679 1227 TIP3 OH2  -23.92818 -43.21637 -41.39967 WAT  1227   0.00000
 3680 1227 TIP3 H1   -24.23375 -42.87530 -42.24022 WAT  1227   0.00000
 3681 1227 TIP3 H2   -23.18842 -42.65503 -41.16754 WAT  1227   0.00000
 3682 1228 TIP3 OH2  -25.22533  -9.03027  -9.29170 WAT  1228   0.00000
 3683 1228 TIP3 H1   -24.32090  -9.04339  -9.60486 WAT  1228   0.00000
 3684 1228 TIP3 H2   -25.14989  -9.07397  -8.33848 WAT  1228   0.00000
 3685 1229 TIP3 OH2  -19.50550 -23.85294 -30.89034 WAT  1229   0.00000
 3686 1229 TIP3 H1   -18.94744 -23.23311 -31.36004 WAT  1229   0.00000
 3687 1229 TIP3 H2   -18.90467 -24.33198 -30.31959 WAT  1229   0.00000
 3688 1230 TIP3 OH2  -43.95649 -17.19561 -44.77852 WAT  1230   0.00000
 3689 1230 TIP3 H1   -43.37382 -16.77649 -44.14522 WAT  1230   0.00000
 3690 1230 TIP3 H2   -44.51182 -17.76934 -44.25061 WAT  1230   0.00000
 3691 1231 TIP3 OH2  -27.00176 -26.20429 -23.26997 WAT  1231   0.00000
 3692 1231 TIP3 H1   -26.64980 -27.04899 -22.98917 WAT  1231   0.00000
 3693 1231 TIP3 H2   -26.86326 -26.18945 -24.21698 WAT  1231   0.00000
 3694 1232 TIP3 OH2  -15.78849 -20.74602 -24.27372 WAT  1232   0.00000
 3695 1232 TIP3 H1   -15.23919 -20.58121 -25.04010 WAT  1232   0.00000
 3696 1232 TIP3 H2   -15.35196 -20.27970 -23.56081 WAT  1232   0.00000
 3697 1233 TIP3 OH2   -8.00205 -35.24535 -31.80724 WAT  1233   0.00000
 3698 1233 TIP3 H1    -7.50759 -35.01589 -32.59407 WAT  1233   0.00000
 3699 1233 TIP3 H2    -8.48610 -36.03475 -32.04969 WAT  1233   0.00000
 3700 1234 TIP3 OH2   -0.63216  -5.75921 -33.09759 WAT  1234   0.00000
 3701 1234 TIP3 H1     0.03681  -5.10663 -32.89059 WAT  1234   0.00000
 3702 1234 TIP3 H2    -1.15596  -5.82747 -32.29933 WAT  1234   0.00000
 3703 1235 TIP3 OH2  -15.42155 -42.50439  -1.28956 WAT  1235   0.00000
 3704 1235 TIP3 H1   -16.15195 -43.03142  -0.96553 WAT  1235   0.00000
 3705 1235 TIP3 H2   -14.96203 -43.08079  -1.90017 WAT  1235   0.00000
 3706 1236 TIP3 OH2  -25.16635 -28.16918  -6.95759 WAT  1236   0.00000
 3707 1236 TIP3 H1   -24.55662 -27.49647  -7.26079 WAT  1236   0.00000
 3708 1236 TIP3 H2   -25.85322 -27.68266  -6.50180 WAT  1236   0.00000
 3709 1237 TIP3 OH2  -31.64894 -20.33101 -23.81639 WAT  1237   0.00000
 3710 1237 TIP3 H1   -31.44496 -20.92159 -23.09124 WAT  1237   0.00000
 3711 1237 TIP3 H2   -31.34697 -20.79590 -24.59673 WAT  1237   0.00000
 3712 1238 TIP3 OH2  -12.92337 -28.84942  -6.29657 WAT  1238   0.00000
 3713 1238 TIP3 H1   -12.07503 -28.95518  -6.72711 WAT  1238   0.00000
 3714 1238 TIP3 H2   -12.72029 -28.85633  -5.36118 WAT  1238   0.00000
 3715 1239 TIP3 OH2  -33.25095  -9.51354 -34.16042 WAT  1239   0.00000
 3716 1239 TIP3 H1   -33.41426 -10.36948 -34.55658 WAT  1239   0.00000
 3717 1239 TIP3 H2   -34.06089  -9.02410 -34.30418 WAT  1239   0.00000
 3718 1240 TIP3 OH2  -25.60541  -4.47742  -0.68668 WAT  1240   0.00000
 3719 1240 TIP3 H1   -25.05021  -5.18932  -0.36857 WAT  1240   0.00000
 3720 1240 TIP3 H2   -25.42077  -4.42990  -1.62470 WAT  1240   0.00000
 3721 1241 TIP3 OH2  -23.84388 -39.56334 -26.07229 WAT  1241   0.00000
 3722 1241 TIP3 H1   -24.33833 -39.94089 -26.79976 WAT  1241   0.00000
 3723 1241 TIP3 H2   -24.40318 -38.86073 -25.74102 WAT  1241   0.00000
 3724 1242 TIP3 OH2   -7.12805 -19.99855  -7.24038 WAT  1242   0.00000
 3725 1242 TIP3 H1    -6.43419 -19.64927  -7.79966 WAT  1242   0.00000
 3726 1242 TIP3 H2    -7.73953 -20.41454  -7.84806 WAT  1242   0.00000
 3727 1243 TIP3 OH2  -31.62366 -24.30040 -11.83539 WAT  1243   0.00000
 3728 1243 TIP3 H1   -31.95066 -25.12061 -11.46584 WAT  1243   0.00000
 3729 1243 TIP3 H2   -31.14586 -24.56499 -12.62147 WAT  1243   0.00000
 3730 1244 TIP3 OH2  -10.50095 -15.06081 -42.12771 WAT  1244   0.00000
 3731 1244 TIP3 H1   -10.17354 -15.95947 -42.08962 WAT  1244   0.00000
 3732 1244 TIP3 H2   -11.32871 -15.08643 -41.64771 WAT  1244   0.00000
 3733 1245 TIP3 OH2  -19.97794 -13.81167 -39.34033 WAT  1245   0.00000
 3734 1245 TIP3 H1   -19.58952 -13.03657 -38.93465 WAT  1245   0.00000
 3735 1245 TIP3 H2   -20.89709 -13.57882 -39.47139 WAT  1245   0.00000
 3736 1246 TIP3 OH2  -17.60296 -26.04779  -8.02176 WAT  1246   0.00000
 3737 1246 TIP3 H1   -18.47046 -26.26226  -7.67871 WAT  1246   0.00000
 3738 1246 TIP3 H2   -17.76218 -25.35081  -8.65824 WAT  1246   0.00000
 3739 1247 TIP3 OH2  -17.69362  -4.11688 -43.47072 WAT  1247   0.00000
 3740 1247 TIP3 H1   -17.06393  -3.88215 -42.78909 WAT  1247   0.00000
 3741 1247 TIP3 H2   -18.21429  -3.32411 -43.59975 WAT  1247   0.00000
 3742 1248 TIP3 OH2   -7.11418 -17.70879  -1.36276 WAT  1248   0.00000
 3743 1248 TIP3 H1    -6.72665 -17.96838  -0.52690 WAT  1248   0.00000
 3744 1248 TIP3 H2    -7.89912 -17.21722  -1.12100 WAT  1248   0.00000
 3745 1249 TIP3 OH2  -44.97985 -20.34452  -5.26648 WAT  1249   0.00000
 3746 1249 TIP3 H1   -44.52225 -20.00361  -4.49796 WAT  1249   0.00000
 3747 1249 TIP3 H2   -45.62911 -20.95076  -4.90986 WAT  1249   0.00000
 3748 1250 TIP3 OH2  -36.66250 -32.87467  -6.22525 WAT  1250   0.00000
 3749 1250 TIP3 H1   -37.08533 -33.58946  -5.74930 WAT  1250   0.00000
 3750 1250 TIP3 H2   -36.01602 -32.52675  -5.61104 WAT  1250   0.00000
 3751 1251 TIP3 OH2  -12.34348 -14.40743 -29.03279 WAT  1251   0.00000
 3752 1251 TIP3 H1   -12.05834 -13.71461 -29.62854 WAT  1251   0.00000
 3753 1251 TIP3 H2   -12.36275 -13.99038 -28.17143 WAT  1251   0.00000
 3754 1252 TIP3 OH2   -1.55299 -10.10572 -19.28874 WAT  1252   0.00000
 3755 1252 TIP3 H1    -1.97187  -9.24954 -19.37668 WAT  1252   0.00000
 3756 1252 TIP3 H2    -2.27713 -10.73111 -19.31619 WAT  1252   0.00000
 3757 1253 TIP3 OH2   -2.29519 -27.33688 -27.28279 WAT  1253   0.00000
 3758 1253 TIP3 H1    -1.57628 -27.32834 -27.91472 WAT  1253   0.00000
 3759 1253 TIP3 H2    -3.05356 -27.02699 -27.77785 WAT  1253   0.00000
 3760 1254 TIP3 OH2  -16.54215 -33.25390 -29.78352 WAT  1254   0.00000
 3761 1254 TIP3 H1   -16.12146 -33.41347 -30.62838 WAT  1254   0.00000
 3762 1254 TIP3 H2   -16.34181 -32.33928 -29.58462 WAT  1254   0.00000
 3763 1255 TIP3 OH2  -30.08553 -28.48088 -36.20861 WAT  1255   0.00000
 3764 1255 TIP3 H1   -29.62135 -29.11903 -35.66682 WAT  1255   0.00000
 3765 1255 TIP3 H2   -29.63516 -27.65266 -36.04293 WAT  1255   0.00000
 3766 1256 TIP3 OH2   -3.55703 -24.15683 -18.93781 WAT  1256   0.00000
 3767 1256 TIP3 H1    -3.09708 -23.43064 -19.35892 WAT  1256   0.00000
 3768 1256 TIP3 H2    -3.15356 -24.94258 -19.30665 WAT  1256   0.00000
 3769 1257 TIP3 OH2   -5.12608 -27.53115 -28.09327 WAT  1257   0.00000
 3770 1257 TIP3 H1    -5.55353 -26.82424 -28.57680 WAT  1257   0.00000
 3771 1257 TIP3 H2    -5.36712 -27.37705 -27.17982 WAT  1257   0.00000
 3772 1258 TIP3 OH2  -42.23589 -11.64457  -5.94378 WAT  1258   0.00000
 3773 1258 TIP3 H1   -41.50753 -11.02383  -5.96392 WAT  1258   0.00000
 3774 1258 TIP3 H2   -42.05411 -12.25121  -6.66155 WAT  1258   0.00000
 3775 1259 TIP3 OH2  -12.09641 -37.14797 -15.55066 WAT  1259   0.00000
 3776 1259 TIP3 H1   -11.87417 -36.33803 -16.00984 WAT  1259   0.00000
 3777 1259 TIP3 H2   -11.38801 -37.26734 -14.91808 WAT  1259   0.00000
 3778 1260 TIP3 OH2  -39.19266 -23.20681 -35.87511 WAT  1260   0.00000
 3779 1260 TIP3 H1   -39.75806 -22.49469 -36.17416 WAT  1260   0.00000
 3780 1260 TIP3 H2   -39.77991 -23.95712 -35.78337 WAT  1260   0.00000
 3781 1261 TIP3 OH2  -20.78246 -29.41880 -38.38215 WAT  1261   0.00000
 3782 1261 TIP3 H1   -20.64452 -30.33416 -38.62574 WAT  1261   0.00000
 3783 1261 TIP3 H2   -21.01185 -29.44959 -37.45335 WAT  1261   0.00000
 3784 1262 TIP3 OH2  -18.02160 -23.99652 -33.93609 WAT  1262   0.00000
 3785 1262 TIP3 H1   -17.94072 -23.15304 -33.49086 WAT  1262   0.00000
 3786 1262 TIP3 H2   -17.68146 -23.83678 -34.81644 WAT  1262   0.00000
 3787 1263 TIP3 OH2  -12.08667 -21.20769  -4.91493 WAT  1263   0.00000
 3788 1263 TIP3 H1   -12.46757 -22.02769  -5.22919 WAT  1263   0.00000
 3789 1263 TIP3 H2   -11.40663 -21.47964  -4.29863 WAT  1263   0.00000
 3790 1264 TIP3 OH2  -35.31115 -40.06731 -13.55696 WAT  1264   0.00000
 3791 1264 TIP3 H1   -35.22771 -39.27998 -14.09490 WAT  1264   0.00000
 3792 1264 TIP3 H2   -34.55864 -40.03523 -12.96626 WAT  1264   0.00000
 3793 1265 TIP3 OH2  -22.82816 -24.05734 -16.10315 WAT  1265   0.00000
 3794 1265 TIP3 H1   -23.06109 -23.63054 -15.27864 WAT  1265   0.00000
 3795 1265 TIP3 H2   -23.09408 -24.96922 -15.98485 WAT  1265   0.00000
 3796 1266 TIP3 OH2  -37.71409 -29.78366 -14.52045 WAT  1266   0.00000
 3797 1266 TIP3 H1   -38.18360 -29.06393 -14.09881 WAT  1266   0.00000
 3798 1266 TIP3 H2   -37.10834 -29.35392 -15.12428 WAT  1266   0.00000
 3799 1267 TIP3 OH2  -17.01469 -24.36095 -29.55838 WAT  1267   0.00000
 3800 1267 TIP3 H1   -16.35419 -24.74823 -30.13282 WAT  1267   0.00000
 3801 1267 TIP3 H2   -16.54665 -23.67437 -29.08322 WAT  1267   0.00000
 3802 1268 TIP3 OH2  -21.20065 -46.67213 -40.35727 WAT  1268   0.00000
 3803 1268 TIP3 H1   -21.00355 -46.01037 -41.02019 WAT  1268   0.00000
 3804 1268 TIP3 H2   -20.47390 -46.61434 -39.73700 WAT  1268   0.00000
 3805 1269 TIP3 OH2  -18.56806 -13.31301 -29.62935 WAT  1269   0.00000
 3806 1269 TIP3 H1   -18.60076 -14.26865 -29.58553 WAT  1269   0.00000
 3807 1269 TIP3 H2   -18.85326 -13.02315 -28.76282 WAT  1269   0.00000
 3808 1270 TIP3 OH2   -7.10884 -11.95452 -23.25366 WAT  1270   0.00000
 3809 1270 TIP3 H1    -6.75971 -12.18235 -22.39201 WAT  1270   0.00000
 3810 1270 TIP3 H2    -7.00461 -12.75164 -23.77325 WAT  1270   0.00000
 3811 1271 TIP3 OH2   -9.53781 -28.16561 -27.59364 WAT  1271   0.00000
 3812 1271 TIP3 H1   -10.24266 -27.55329 -27.38276 WAT  1271   0.00000
 3813 1271 TIP3 H2    -9.18774 -28.43072 -26.74310 WAT  1271   0.00000
 3814 1272 TIP3 OH2  -11.71091 -17.11590 -26.28279 WAT  1272   0.00000
 3815 1272 TIP3 H1   -11.78588 -16.26435 -25.85210 WAT  1272   0.00000
 3816 1272 TIP3 H2   -10.86986 -17.46236 -25.98472 WAT  1272   0.00000
 3817 1273 TIP3 OH2  -18.00139 -17.20637 -32.73434 WAT  1273   0.00000
 3818 1273 TIP3 H1   -18.35394 -17.94916 -33.22445 WAT  1273   0.00000
 3819 1273 TIP3 H2   -18.01716 -16.47912 -33.35651 WAT  1273   0.00000
 3820 1274 TIP3 OH2  -43.87465 -27.03875  -5.43080 WAT  1274   0.00000
 3821 1274 TIP3 H1   -44.82515 -27.15068  -5.44647 WAT  1274   0.00000
 3822 1274 TIP3 H2   -43.54149 -27.73674  -5.99477 WAT  1274   0.00000
 3823 1275 TIP3 OH2  -15.73087 -29.55221 -23.27818 WAT  1275   0.00000
 3824 1275 TIP3 H1   -15.13957 -30.30437 -23.30744 WAT  1275   0.00000
 3825 1275 TIP3 H2   -16.37787 -29.78140 -22.61102 WAT  1275   0.00000
 3826 1276 TIP3 OH2  -20.04756 -27.31095  -1.18973 WAT  1276   0.00000
 3827 1276 TIP3 H1   -19.83421 -27.99748  -1.82170 WAT  1276   0.00000
 3828 1276 TIP3 H2   -20.03411 -27.75341  -0.34104 WAT  1276   0.00000
 3829 1277 TIP3 OH2  -11.76203 -27.32563 -30.46129 WAT  1277   0.00000
 3830 1277 TIP3 H1   -12.00825 -27.53296 -29.55983 WAT  1277   0.00000
 3831 1277 TIP3 H2   -11.97990 -28.11486 -30.95714 WAT  1277   0.00000
 3832 1278 TIP3 OH2  -13.28525 -20.25192 -34.17143 WAT  1278   0.00000
 3833 1278 TIP3 H1   -13.21282 -20.13462 -33.22421 WAT  1278   0.00000
 3834 1278 TIP3 H2   -14.12519 -19.85329 -34.39908 WAT  1278   0.00000
 3835 1279 TIP3 OH2  -25.55751 -18.92869 -37.60132 WAT  1279   0.00000
 3836 1279 TIP3 H1   -25.50130 -18.15149 -37.04540 WAT  1279   0.00000
 3837 1279 TIP3 H2   -26.39550 -19.32922 -37.36984 WAT  1279   0.00000
 3838 1280 TIP3 OH2  -21.91447 -13.41588 -43.09729 WAT  1280   0.00000
 3839 1280 TIP3 H1   -21.32452 -13.89870 -43.67615 WAT  1280   0.00000
 3840 1280 TIP3 H2   -22.59215 -14.04977 -42.86241 WAT  1280   0.00000
 3841 1281 TIP3 OH2  -20.69244  -7.07405 -36.41193 WAT  1281   0.00000
 3842 1281 TIP3 H1   -20.16678  -7.48007 -37.10117 WAT  1281   0.00000
 3843 1281 TIP3 H2   -20.76414  -7.74819 -35.73619 WAT  1281   0.00000
 3844 1282 TIP3 OH2  -42.52495 -36.15134 -43.58632 WAT  1282   0.00000
 3845 1282 TIP3 H1   -43.21028 -36.42755 -44.19482 WAT  1282   0.00000
 3846 1282 TIP3 H2   -41.71314 -36.23028 -44.08729 WAT  1282   0.00000
 3847 1283 TIP3 OH2  -12.14260 -12.47441 -35.61700 WAT  1283   0.00000
 3848 1283 TIP3 H1   -11.54696 -12.82039 -36.28164 WAT  1283   0.00000
 3849 1283 TIP3 H2   -12.44830 -13.24768 -35.14283 WAT  1283   0.00000
 3850 1284 TIP3 OH2  -13.37457  -9.53392 -12.81938 WAT  1284   0.00000
 3851 1284 TIP3 H1   -12.46596  -9.83303 -12.78474 WAT  1284   0.00000
 3852 1284 TIP3 H2   -13.31278  -8.57873 -12.82350 WAT  1284   0.00000
 3853 1285 TIP3 OH2  -23.14078 -26.96126 -45.56944 WAT  1285   0.00000
 3854 1285 TIP3 H1   -22.43881 -26.69930 -44.97373 WAT  1285   0.00000
 3855 1285 TIP3 H2   -22.87238 -26.61867 -46.42198 WAT  1285   0.00000
 3856 1286 TIP3 OH2  -17.83831  -4.57246  -3.05411 WAT  1286   0.00000
 3857 1286 TIP3 H1   -17.60300  -3.80654  -2.53044 WAT  1286   0.00000
 3858 1286 TIP3 H2   -17.55566  -5.31969  -2.52686 WAT  1286   0.00000
 3859 1287 TIP3 OH2   -1.93351 -14.56264 -32.06524 WAT  1287   0.00000
 3860 1287 TIP3 H1    -2.54952 -15.27183 -31.88137 WAT  1287   0.00000
 3861 1287 TIP3 H2    -2.48726 -13.79574 -32.21181 WAT  1287   0.00000
 3862 1288 TIP3 OH2  -14.21407 -39.12679 -15.53765 WAT  1288   0.00000
 3863 1288 TIP3 H1   -13.59074 -38.46818 -15.84412 WAT  1288   0.00000
 3864 1288 TIP3 H2   -14.80363 -38.64691 -14.95595 WAT  1288   0.00000
 3865 1289 TIP3 OH2   -1.09922 -37.03907 -31.78873 WAT  1289   0.00000
 3866 1289 TIP3 H1    -1.86220 -36.90719 -31.22597 WAT  1289   0.00000
 3867 1289 TIP3 H2    -1.30747 -37.82411 -32.29528 WAT  1289   0.00000
 3868 1290 TIP3 OH2   -2.51052 -13.08222 -23.22262 WAT  1290   0.00000
 3869 1290 TIP3 H1    -2.69412 -13.62193 -23.99155 WAT  1290   0.00000
 3870 1290 TIP3 H2    -1.57995 -12.86999 -23.29505 WAT  1290   0.00000
 3871 1291 TIP3 OH2  -38.89668 -34.93842 -13.89467 WAT  1291   0.00000
 3872 1291 TIP3 H1   -39.17920 -34.22776 -13.31902 WAT  1291   0.00000
 3873 1291 TIP3 H2   -39.65583 -35.11279 -14.45102 WAT  1291   0.00000
 3874 1292 TIP3 OH2  -40.41129 -24.12191 -29.51477 WAT  1292   0.00000
 3875 1292 TIP3 H1   -40.92643 -24.92286 -29.61145 WAT  1292   0.00000
 3876 1292 TIP3 H2   -40.51439 -23.87990 -28.59443 WAT  1292   0.00000
 3877 1293 TIP3 OH2  -11.07339 -31.63686  -7.79733 WAT  1293   0.00000
 3878 1293 TIP3 H1   -11.02181 -32.49346  -8.22137 WAT  1293   0.00000
 3879 1293 TIP3 H2   -11.67109 -31.76897  -7.06144 WAT  1293   0.00000
 3880 1294 TIP3 OH2  -31.49243 -11.41219 -31.04994 WAT  1294   0.00000
 3881 1294 TIP3 H1   -31.26516 -10.53923 -31.37013 WAT  1294   0.00000
 3882 1294 TIP3 H2   -31.05642 -11.47720 -30.20029 WAT  1294   0.00000
 3883 1295 TIP3 OH2  -16.55790 -28.43307 -32.10383 WAT  1295   0.00000
 3884 1295 TIP3 H1   -15.72103 -27.97003 -32.14220 WAT  1295   0.00000
 3885 1295 TIP3 H2   -16.84910 -28.47831 -33.01454 WAT  1295   0.00000
 3886 1296 TIP3 OH2  -27.59112 -20.10438 -42.06661 WAT  1296   0.00000
 3887 1296 TIP3 H1   -27.89944 -19.34187 -42.55625 WAT  1296   0.00000
 3888 1296 TIP3 H2   -27.62224 -19.82974 -41.15018 WAT  1296   0.00000
 3889 1297 TIP3 OH2  -42.75478 -28.19281 -38.80691 WAT  1297   0.00000
 3890 1297 TIP3 H1   -41.87745 -28.54748 -38.66290 WAT  1297   0.00000
 3891 1297 TIP3 H2   -42.61573 -27.42786 -39.36526 WAT  1297   0.00000
 3892 1298 TIP3 OH2   -7.71303 -40.22300 -11.48103 WAT  1298   0.00000
 3893 1298 TIP3 H1    -6.98819 -40.82544 -11.64809 WAT  1298   0.00000
 3894 1298 TIP3 H2    -7.84904 -40.26780 -10.53460 WAT  1298   0.00000
 3895 1299 TIP3 OH2   -4.17891 -36.84114 -19.14298 WAT  1299   0.00000
 3896 1299 TIP3 H1    -3.93934 -36.87447 -18.21684 WAT  1299   0.00000
 3897 1299 TIP3 H2    -5.03112 -36.40545 -19.15488 WAT  1299   0.00000
 3898 1300 TIP3 OH2   -2.91223 -20.13588  -5.43366 WAT  1300   0.00000
 3899 1300 TIP3 H1    -2.23679 -20.12548  -6.11183 WAT  1300   0.00000
 3900 1300 TIP3 H2    -3.59215 -20.71321  -5.78097 WAT  1300   0.00000
 3901 1301 TIP3 OH2  -40.11857 -35.19284 -44.89780 WAT  1301   0.00000
 3902 1301 TIP3 H1   -40.35269 -35.49927 -45.77388 WAT  1301   0.00000
 3903 1301 TIP3 H2   -40.39745 -34.27731 -44.88130 WAT  1301   0.00000
 3904 1302 TIP3 OH2  -18.64118 -31.39778 -37.20323 WAT  1302   0.00000
 3905 1302 TIP3 H1   -18.34969 -31.57297 -36.30848 WAT  1302   0.00000
 3906 1302 TIP3 H2   -19.37149 -32.00120 -37.34019 WAT  1302   0.00000
 3907 1303 TIP3 OH2  -35.69270 -18.70576  -3.31913 WAT  1303   0.00000
 3908 1303 TIP3 H1   -35.27612 -19.12879  -2.56830 WAT  1303   0.00000
 3909 1303 TIP3 H2   -35.14938 -18.95478  -4.06682 WAT  1303   0.00000
 3910 1304 TIP3 OH2  -14.98293 -22.71283  -9.16822 WAT  1304   0.00000
 3911 1304 TIP3 H1   -15.10677 -22.18351  -8.38036 WAT  1304   0.00000
 3912 1304 TIP3 H2   -15.82539 -22.67050  -9.62065 WAT  1304   0.00000
 3913 1305 TIP3 OH2   -1.48398 -44.02823 -14.70204 WAT  1305   0.00000
 3914 1305 TIP3 H1    -1.85154 -44.74857 -15.21414 WAT  1305   0.00000
 3915 1305 TIP3 H2    -0.65611 -43.82293 -15.13646 WAT  1305   0.00000
 3916 1306 TIP3 OH2  -44.12583 -15.84304 -33.14809 WAT  1306   0.00000
 3917 1306 TIP3 H1   -43.53934 -15.18489 -33.52105 WAT  1306   0.00000
 3918 1306 TIP3 H2   -44.71403 -15.34582 -32.57974 WAT  1306   0.00000
 3919 1307 TIP3 OH2  -35.51770 -28.47084  -8.78964 WAT  1307   0.00000
 3920 1307 TIP3 H1   -35.02656 -27.65089  -8.73761 WAT  1307   0.00000
 3921 1307 TIP3 H2   -36.03464 -28.49246  -7.98432 WAT  1307   0.00000
 3922 1308 TIP3 OH2  -42.08709 -29.13500  -3.45684 WAT  1308   0.00000
 3923 1308 TIP3 H1   -42.86287 -28.94817  -3.98551 WAT  1308   0.00000
 3924 1308 TIP3 H2   -41.36354 -29.13341  -4.08351 WAT  1308   0.00000
 3925 1309 TIP3 OH2  -44.49079 -14.88045 -37.42251 WAT  1309   0.00000
 3926 1309 TIP3 H1   -43.70185 -15.28148 -37.05784 WAT  1309   0.00000
 3927 1309 TIP3 H2   -44.93365 -15.59505 -37.88017 WAT  1309   0.00000
 3928 1310 TIP3 OH2  -19.46335  -6.39804 -43.63282 WAT  1310   0.00000
 3929 1310 TIP3 H1   -20.34305  -6.03094 -43.54558 WAT  1310   0.00000
 3930 1310 TIP3 H2   -18.87854  -5.64793 -43.52522 WAT  1310   0.00000
 3931 1311 TIP3 OH2  -14.74402 -18.61926  -7.22195 WAT  1311   0.00000
 3932 1311 TIP3 H1   -14.37371 -19.40327  -6.81643 WAT  1311   0.00000
 3933 1311 TIP3 H2   -14.21107 -18.47939  -8.00466 WAT  1311   0.00000
 3934 1312 TIP3 OH2  -13.68833 -36.08379 -30.94601 WAT  1312   0.00000
 3935 1312 TIP3 H1   -13.29866 -36.18342 -31.81460 WAT  1312   0.00000
 3936 1312 TIP3 H2   -13.39823 -36.85738 -30.46266 WAT  1312   0.00000
 3937 1313 TIP3 OH2  -11.90157 -34.62456 -16.99874 WAT  1313   0.00000
 3938 1313 TIP3 H1   -11.64216 -34.46382 -17.90599 WAT  1313   0.00000
 3939 1313 TIP3 H2   -12.64507 -34.03922 -16.85443 WAT  1313   0.00000
 3940 1314 TIP3 OH2   -4.45376 -39.83771 -33.66527 WAT  1314   0.00000
 3941 1314 TIP3 H1    -4.19652 -40.29252 -34.46728 WAT  1314   0.00000
 3942 1314 TIP3 H2    -5.30470 -39.45078 -33.87121 WAT  1314   0.00000
 3943 1315 TIP3 OH2  -31.90939 -31.84550 -36.06166 WAT  1315   0.00000
 3944 1315 TIP3 H1   -32.60311 -32.48391 -35.89607 WAT  1315   0.00000
 3945 1315 TIP3 H2   -32.16503 -31.07597 -35.55303 WAT  1315   0.00000
 3946 1316 TIP3 OH2  -12.03176 -38.77273  -1.89984 WAT  1316   0.00000
 3947 1316 TIP3 H1   -12.36893 -38.29344  -1.14298 WAT  1316   0.00000
 3948 1316 TIP3 H2   -12.62990 -39.51316  -2.00093 WAT  1316   0.00000
 3949 1317 TIP3 OH2   -0.98872 -22.19137 -36.59840 WAT  1317   0.00000
 3950 1317 TIP3 H1    -1.08227 -21.24689 -36.72262 WAT  1317   0.00000
 3951 1317 TIP3 H2    -1.29342 -22.57303 -37.42165 WAT  1317   0.00000
 3952 1318 TIP3 OH2  -43.12432 -22.50861 -45.64381 WAT  1318   0.00000
 3953 1318 TIP3 H1   -42.87065 -23.30601 -46.10861 WAT  1318   0.00000
 3954 1318 TIP3 H2   -42.71916 -22.59466 -44.78087 WAT  1318   0.00000
 3955 1319 TIP3 OH2  -35.98183 -36.54624  -9.98926 WAT  1319   0.00000
 3956 1319 TIP3 H1   -36.64922 -36.01437  -9.55575 WAT  1319   0.00000
 3957 1319 TIP3 H2   -36.25575 -36.57465 -10.90599 WAT  1319   0.00000
 3958 1320 TIP3 OH2  -10.85002 -38.50987 -17.84562 WAT  1320   0.00000
 3959 1320 TIP3 H1   -11.46700 -38.06149 -17.26724 WAT  1320   0.00000
 3960 1320 TIP3 H2    -9.98699 -38.24384 -17.52839 WAT  1320   0.00000
 3961 1321 TIP3 OH2  -29.30515 -31.91104 -21.77576 WAT  1321   0.00000
 3962 1321 TIP3 H1   -29.14324 -32.14619 -20.86213 WAT  1321   0.00000
 3963 1321 TIP3 H2   -30.21178 -32.17402 -21.93420 WAT  1321   0.00000
 3964 1322 TIP3 OH2  -34.51741 -42.96750 -32.09230 WAT  1322   0.00000
 3965 1322 TIP3 H1   -34.28312 -42.56049 -31.25822 WAT  1322   0.00000
 3966 1322 TIP3 H2   -35.31621 -42.51541 -32.36392 WAT  1322   0.00000
 3967 1323 TIP3 OH2   -4.31504 -27.32376 -44.68076 WAT  1323   0.00000
 3968 1323 TIP3 H1    -4.10004 -28.19873 -44.35758 WAT  1323   0.00000
 3969 1323 TIP3 H2    -3.49091 -26.83964 -44.62911 WAT  1323   0.00000
 3970 1324 TIP3 OH2  -17.77385 -30.85708 -32.07886 WAT  1324   0.00000
 3971 1324 TIP3 H1   -17.87574 -31.10215 -31.15919 WAT  1324   0.00000
 3972 1324 TIP3 H2   -17.37714 -29.98635 -32.05265 WAT  1324   0.00000
 3973 1325 TIP3 OH2   -6.85027 -38.73637 -34.35065 WAT  1325   0.00000
 3974 1325 TIP3 H1    -6.68139 -37.97273 -34.90254 WAT  1325   0.00000
 3975 1325 TIP3 H2    -7.77401 -38.66015 -34.11164 WAT  1325   0.00000
 3976 1326 TIP3 OH2  -11.55667 -17.94421 -44.92413 WAT  1326   0.00000
 3977 1326 TIP3 H1   -12.25403 -18.35637 -45.43407 WAT  1326   0.00000
 3978 1326 TIP3 H2   -11.76946 -18.15240 -44.01440 WAT  1326   0.00000
 3979 1327 TIP3 OH2   -5.41654 -29.10203 -11.51885 WAT  1327   0.00000
 3980 1327 TIP3 H1    -4.71151 -29.56605 -11.97035 WAT  1327   0.00000
 3981 1327 TIP3 H2    -5.65912 -28.39444 -12.11609 WAT  1327   0.00000
 3982 1328 TIP3 OH2   -5.91557 -14.60008  -1.86827 WAT  1328   0.00000
 3983 1328 TIP3 H1    -6.35811 -13.79673  -1.59437 WAT  1328   0.00000
 3984 1328 TIP3 H2    -5.54318 -14.95595  -1.06147 WAT  1328   0.00000
 3985 1329 TIP3 OH2  -17.54081 -16.61232 -24.61983 WAT  1329   0.00000
 3986 1329 TIP3 H1   -17.91789 -17.46399 -24.84053 WAT  1329   0.00000
 3987 1329 TIP3 H2   -16.68194 -16.61336 -25.04241 WAT  1329   0.00000
 3988 1330 TIP3 OH2  -39.73673 -22.42439 -11.39871 WAT  1330   0.00000
 3989 1330 TIP3 H1   -39.49508 -21.62531 -11.86701 WAT  1330   0.00000
 3990 1330 TIP3 H2   -40.05159 -23.01679 -12.08148 WAT  1330   0.00000
 3991 1331 TIP3 OH2  -19.29659 -45.63067  -5.99356 WAT  1331   0.00000
 3992 1331 TIP3 H1   -18.72646 -45.09403  -5.44291 WAT  1331   0.00000
 3993 1331 TIP3 H2   -18.71011 -46.01047  -6.64780 WAT  1331   0.00000
 3994 1332 TIP3 OH2   -8.67001 -18.80502  -3.50063 WAT  1332   0.00000
 3995 1332 TIP3 H1    -7.98615 -18.36058  -2.99958 WAT  1332   0.00000
 3996 1332 TIP3 H2    -9.48597 -18.55523  -3.06699 WAT  1332   0.00000
 3997 1333 TIP3 OH2   -3.60972 -10.54156 -40.86686 WAT  1333   0.00000
 3998 1333 TIP3 H1    -3.78179 -10.35395 -41.78959 WAT  1333   0.00000
 3999 1333 TIP3 H2    -3.87042 -11.45578 -40.75518 WAT  1333   0.00000
 4000 1334 TIP3 OH2  -13.93465 -25.07483 -10.03413 WAT  1334   0.00000
 4001 1334 TIP3 H1   -14.18918 -25.38207 -10.90422 WAT  1334   0.00000
 4002 1334 TIP3 H2   -14.16456 -24.14566 -10.03097 WAT  1334   0.00000
 4003 1335 TIP3 OH2  -22.75077 -36.36848 -20.19163 WAT  1335   0.00000
 4004 1335 TIP3 H1   -23.30838 -36.04623 -19.48349 WAT  1335   0.00000
 4005 1335 TIP3 H2   -22.89790 -35.75465 -20.91121 WAT  1335   0.00000
 4006 1336 TIP3 OH2   -6.34567 -28.42792 -36.38179 WAT  1336   0.00000
 4007 1336 TIP3 H1    -7.28772 -28.49863 -36.53601 WAT  1336   0.00000
 4008 1336 TIP3 H2    -6.01012 -27.96954 -37.15219 WAT  1336   0.00000
 4009 1337 TIP3 OH2  -15.03051 -24.47206 -31.61095 WAT  1337   0.00000
 4010 1337 TIP3 H1   -14.07510 -24.51970 -31.64502 WAT  1337   0.00000
 4011 1337 TIP3 H2   -15.26415 -23.84579 -32.29611 WAT  1337   0.00000
 4012 1338 TIP3 OH2   -5.91939 -31.14897 -35.26717 WAT  1338   0.00000
 4013 1338 TIP3 H1    -6.45864 -30.46582 -35.66561 WAT  1338   0.00000
 4014 1338 TIP3 H2    -5.01860 -30.86806 -35.42815 WAT  1338   0.00000
 4015 1339 TIP3 OH2  -38.21310 -24.10884 -46.62021 WAT  1339   0.00000
 4016 1339 TIP3 H1   -38.38233 -23.42041 -47.26337 WAT  1339   0.00000
 4017 1339 TIP3 H2   -37.46725 -23.78646 -46.11423 WAT  1339   0.00000
 4018 1340 TIP3 OH2  -12.79724 -15.82345 -22.66209 WAT  1340   0.00000
 4019 1340 TIP3 H1   -12.11852 -15.41399 -22.12550 WAT  1340   0.00000
 4020 1340 TIP3 H2   -12.80388 -15.31266 -23.47158 WAT  1340   0.00000
 4021 1341 TIP3 OH2   -5.38063  -2.76166 -39.17960 WAT  1341   0.00000
 4022 1341 TIP3 H1    -6.04284  -2.07190 -39.13557 WAT  1341   0.00000
 4023 1341 TIP3 H2    -4.77766  -2.56151 -38.46364 WAT  1341   0.00000
 4024 1342 TIP3 OH2   -7.31558 -29.63426 -26.06890 WAT  1342   0.00000
 4025 1342 TIP3 H1    -6.45171 -29.96038 -26.32112 WAT  1342   0.00000
 4026 1342 TIP3 H2    -7.13724 -28.81604 -25.60527 WAT  1342   0.00000
 4027 1343 TIP3 OH2  -13.12438 -45.84822 -43.00364 WAT  1343   0.00000
 4028 1343 TIP3 H1   -13.68486 -46.48856 -43.44188 WAT  1343   0.00000
 4029 1343 TIP3 H2   -12.24632 -46.02805 -43.33967 WAT  1343   0.00000
 4030 1344 TIP3 OH2  -45.89624  -7.74732 -39.12666 WAT  1344   0.00000
 4031 1344 TIP3 H1   -46.32436  -6.89158 -39.15234 WAT  1344   0.00000
 4032 1344 TIP3 H2   -46.61243  -8.37037 -39.00373 WAT  1344   0.00000
 4033 1345 TIP3 OH2  -17.50090 -44.76455 -46.51955 WAT  1345   0.00000
 4034 1345 TIP3 H1   -17.99908 -45.29172 -47.14417 WAT  1345   0.00000
 4035 1345 TIP3 H2   -18.12043 -44.57966 -45.81370 WAT  1345   0.00000
 4036 1346 TIP3 OH2  -26.24362 -23.27873 -32.65623 WAT  1346   0.00000
 4037 1346 TIP3 H1   -25.81602 -23.73005 -31.92843 WAT  1346   0.00000
 4038 1346 TIP3 H2   -27.17328 -23.48096 -32.55106 WAT  1346   0.00000
 4039 1347 TIP3 OH2  -21.97028 -15.98565 -29.10820 WAT  1347   0.00000
 4040 1347 TIP3 H1   -21.41635 -15.53274 -28.47237 WAT  1347   0.00000
 4041 1347 TIP3 H2   -21.38370 -16.18639 -29.83749 WAT  1347   0.00000
 4042 1348 TIP3 OH2  -46.46774 -41.04283  -2.83993 WAT  1348   0.00000
 4043 1348 TIP3 H1   -47.27429 -40.52853  -2.80498 WAT  1348   0.00000
 4044 1348 TIP3 H2   -46.53379 -41.64350  -2.09758 WAT  1348   0.00000
 4045 1349 TIP3 OH2  -45.95596  -5.24350 -36.24494 WAT  1349   0.00000
 4046 1349 TIP3 H1   -45.11442  -5.68916 -36.34208 WAT  1349   0.00000
 4047 1349 TIP3 H2   -46.43641  -5.46119 -37.04370 WAT  1349   0.00000
 4048 1350 TIP3 OH2  -40.46293 -26.62098 -14.40632 WAT  1350   0.00000
 4049 1350 TIP3 H1   -41.09558 -27.32666 -14.54052 WAT  1350   0.00000
 4050 1350 TIP3 H2   -39.66441 -26.92996 -14.83428 WAT  1350   0.00000
 4051 1351 TIP3 OH2  -11.71852 -27.36322  -9.88941 WAT  1351   0.00000
 4052 1351 TIP3 H1   -11.51839 -26.43485  -9.76975 WAT  1351   0.00000
 4053 1351 TIP3 H2   -10.88690 -27.81023  -9.73185 WAT  1351   0.00000
 4054 1352 TIP3 OH2  -43.70205 -18.83241 -36.85414 WAT  1352   0.00000
 4055 1352 TIP3 H1   -44.17716 -18.81064 -36.02346 WAT  1352   0.00000
 4056 1352 TIP3 H2   -43.06299 -18.12327 -36.78374 WAT  1352   0.00000
 4057 1353 TIP3 OH2   -7.33738 -20.49019 -37.57293 WAT  1353   0.00000
 4058 1353 TIP3 H1    -7.41265 -19.91525 -38.33451 WAT  1353   0.00000
 4059 1353 TIP3 H2    -6.39507 -20.60987 -37.45478 WAT  1353   0.00000
 4060 1354 TIP3 OH2  -10.40030 -26.53821 -17.95583 WAT  1354   0.00000
 4061 1354 TIP3 H1   -10.24780 -27.35021 -17.47246 WAT  1354   0.00000
 4062 1354 TIP3 H2    -9.55388 -26.33262 -18.35274 WAT  1354   0.00000
 4063 1355 TIP3 OH2   -9.23664 -27.90140  -8.89818 WAT  1355   0.00000
 4064 1355 TIP3 H1    -8.76529 -28.63721  -9.28889 WAT  1355   0.00000
 4065 1355 TIP3 H2    -9.54288 -28.23349  -8.05428 WAT  1355   0.00000
 4066 1356 TIP3 OH2  -42.24399  -4.96688 -25.81681 WAT  1356   0.00000
 4067 1356 TIP3 H1   -41.51664  -4.72144 -26.38861 WAT  1356   0.00000
 4068 1356 TIP3 H2   -42.49887  -5.84028 -26.11421 WAT  1356   0.00000
 4069 1357 TIP3 OH2   -9.26930  -0.77500 -34.78059 WAT  1357   0.00000
 4070 1357 TIP3 H1    -9.77710  -0.17337 -35.32503 WAT  1357   0.00000
 4071 1357 TIP3 H2    -8.35739  -0.53211 -34.94078 WAT  1357   0.00000
 4072 1358 TIP3 OH2  -37.05740 -46.17672 -29.37552 WAT  1358   0.00000
 4073 1358 TIP3 H1   -37.84457 -46.49956 -29.81413 WAT  1358   0.00000
 4074 1358 TIP3 H2   -36.65628 -45.58209 -30.00936 WAT  1358   0.00000
 4075 1359 TIP3 OH2   -0.54975 -30.43236  -8.33445 WAT  1359   0.00000
 4076 1359 TIP3 H1    -1.28289 -30.70584  -8.88577 WAT  1359   0.00000
 4077 1359 TIP3 H2    -0.57250 -31.03307  -7.58956 WAT  1359   0.00000
 4078 1360 TIP3 OH2  -20.14803 -29.36570 -43.40003 WAT  1360   0.00000
 4079 1360 TIP3 H1   -19.24040 -29.44387 -43.10618 WAT  1360   0.00000
 4080 1360 TIP3 H2   -20.35356 -28.43623 -43.29969 WAT  1360   0.00000
 4081 1361 TIP3 OH2  -10.57052  -2.36443 -24.40658 WAT  1361   0.00000
 4082 1361 TIP3 H1   -11.02669  -2.34515 -25.24787 WAT  1361   0.00000
 4083 1361 TIP3 H2    -9.65997  -2.16331 -24.62265 WAT  1361   0.00000
 4084 1362 TIP3 OH2  -22.96035 -20.72336 -22.81706 WAT  1362   0.00000
 4085 1362 TIP3 H1   -22.76431 -20.66779 -21.88180 WAT  1362   0.00000
 4086 1362 TIP3 H2   -23.55187 -19.98917 -22.98230 WAT  1362   0.00000
 4087 1363 TIP3 OH2  -27.61667 -32.81473 -14.91279 WAT  1363   0.00000
 4088 1363 TIP3 H1   -26.97098 -32.11264 -14.83284 WAT  1363   0.00000
 4089 1363 TIP3 H2   -28.19285 -32.53119 -15.62262 WAT  1363   0.00000
 4090 1364 TIP3 OH2   -3.41016 -28.42137  -9.07981 WAT  1364   0.00000
 4091 1364 TIP3 H1    -2.99211 -28.27603  -9.92854 WAT  1364   0.00000
 4092 1364 TIP3 H2    -3.44390 -29.37365  -8.98886 WAT  1364   0.00000
 4093 1365 TIP3 OH2  -11.52134 -12.09197 -40.54824 WAT  1365   0.00000
 4094 1365 TIP3 H1   -11.67017 -12.53824 -41.38186 WAT  1365   0.00000
 4095 1365 TIP3 H2   -11.53788 -11.16056 -40.76834 WAT  1365   0.00000
 4096 1366 TIP3 OH2  -21.42001 -28.61828 -24.25415 WAT  1366   0.00000
 4097 1366 TIP3 H1   -22.08449 -28.69859 -24.93845 WAT  1366   0.00000
 4098 1366 TIP3 H2   -20.78124 -29.30123 -24.45858 WAT  1366   0.00000
 4099 1367 TIP3 OH2  -26.34832  -9.93248 -36.63110 WAT  1367   0.00000
 4100 1367 TIP3 H1   -25.95546  -9.77492 -37.48963 WAT  1367   0.00000
 4101 1367 TIP3 H2   -27.21172 -10.29713 -36.82555 WAT  1367   0.00000
 4102 1368 TIP3 OH2  -11.46227  -8.11217 -25.72764 WAT  1368   0.00000
 4103 1368 TIP3 H1   -10.99576  -7.85175 -24.93342 WAT  1368   0.00000
 4104 1368 TIP3 H2   -11.32830  -9.05819 -25.78536 WAT  1368   0.00000
 4105 1369 TIP3 OH2  -19.80152 -28.97470 -13.58444 WAT  1369   0.00000
 4106 1369 TIP3 H1   -18.91912 -29.33270 -13.68161 WAT  1369   0.00000
 4107 1369 TIP3 H2   -20.09185 -29.28176 -12.72557 WAT  1369   0.00000
 4108 1370 TIP3 OH2   -2.16537 -13.25273 -12.57771 WAT  1370   0.00000
 4109 1370 TIP3 H1    -2.86921 -13.70855 -13.03931 WAT  1370   0.00000
 4110 1370 TIP3 H2    -1.81680 -13.90375 -11.96869 WAT  1370   0.00000
 4111 1371 TIP3 OH2   -1.97863 -21.31826 -41.09372 WAT  1371   0.00000
 4112 1371 TIP3 H1    -2.28016 -20.74949 -40.38532 WAT  1371   0.00000
 4113 1371 TIP3 H2    -2.18881 -20.83690 -41.89393 WAT  1371   0.00000
 4114 1372 TIP3 OH2  -25.93233 -16.40352 -30.81264 WAT  1372   0.00000
 4115 1372 TIP3 H1   -25.55416 -15.57852 -31.11694 WAT  1372   0.00000
 4116 1372 TIP3 H2   -25.22874 -16.82126 -30.31595 WAT  1372   0.00000
 4117 1373 TIP3 OH2  -23.80343 -13.57449  -8.69136 WAT  1373   0.00000
 4118 1373 TIP3 H1   -24.23940 -12.77247  -8.40340 WAT  1373   0.00000
 4119 1373 TIP3 H2   -24.07606 -13.68192  -9.60260 WAT  1373   0.00000
 4120 1374 TIP3 OH2  -17.91352 -22.61524  -9.90752 WAT  1374   0.00000
 4121 1374 TIP3 H1   -17.94881 -23.02815 -10.77036 WAT  1374   0.00000
 4122 1374 TIP3 H2   -18.79016 -22.74215  -9.54471 WAT  1374   0.00000
 4123 1375 TIP3 OH2  -42.08179 -38.21067 -40.24617 WAT  1375   0.00000
 4124 1375 TIP3 H1   -42.50223 -38.96482 -40.65937 WAT  1375   0.00000
 4125 1375 TIP3 H2   -41.47314 -38.59207 -39.61346 WAT  1375   0.00000
 4126 1376 TIP3 OH2  -13.08564 -15.34803 -37.30947 WAT  1376   0.00000
 4127 1376 TIP3 H1   -13.14583 -14.50294 -37.75495 WAT  1376   0.00000
 4128 1376 TIP3 H2   -12.75447 -15.13619 -36.43672 WAT  1376   0.00000
 4129 1377 TIP3 OH2  -17.87360  -3.91344 -34.14502 WAT  1377   0.00000
 4130 1377 TIP3 H1   -18.23889  -4.77468 -33.94239 WAT  1377   0.00000
 4131 1377 TIP3 H2   -18.06869  -3.38233 -33.37295 WAT  1377   0.00000
 4132 1378 TIP3 OH2  -42.76761 -20.87170  -9.27193 WAT  1378   0.00000
 4133 1378 TIP3 H1   -42.57182 -20.57572 -10.16092 WAT  1378   0.00000
 4134 1378 TIP3 H2   -41.93781 -21.22127  -8.94716 WAT  1378   0.00000
 4135 1379 TIP3 OH2  -44.43931 -45.85611 -39.44758 WAT  1379   0.00000
 4136 1379 TIP3 H1   -43.49003 -45.93907 -39.53826 WAT  1379   0.00000
 4137 1379 TIP3 H2   -44.55833 -45.21112 -38.75039 WAT  1379   0.00000
 4138 1380 TIP3 OH2  -46.44540 -21.53327 -15.37985 WAT  1380   0.00000
 4139 1380 TIP3 H1   -47.10113 -21.54144 -16.07712 WAT  1380   0.00000
 4140 1380 TIP3 H2   -45.64008 -21.24741 -15.81111 WAT  1380   0.00000
 4141 1381 TIP3 OH2  -30.49835  -9.42515 -37.46376 WAT  1381   0.00000
 4142 1381 TIP3 H1   -29.81920 -10.08980 -37.57877 WAT  1381   0.00000
 4143 1381 TIP3 H2   -30.33868  -8.79483 -38.16621 WAT  1381   0.00000
 4144 1382 TIP3 OH2  -34.77497 -32.44407 -36.65264 WAT  1382   0.00000
 4145 1382 TIP3 H1   -34.51178 -31.73494 -37.23924 WAT  1382   0.00000
 4146 1382 TIP3 H2   -35.19976 -33.08340 -37.22451 WAT  1382   0.00000
 4147 1383 TIP3 OH2  -41.57726 -18.05786 -25.22602 WAT  1383   0.00000
 4148 1383 TIP3 H1   -40.99740 -17.29988 -25.29996 WAT  1383   0.00000
 4149 1383 TIP3 H2   -42.34460 -17.82487 -25.74865 WAT  1383   0.00000
 4150 1384 TIP3 OH2  -31.26002 -36.22376 -35.96674 WAT  1384   0.00000
 4151 1384 TIP3 H1   -31.58370 -36.14650 -36.86424 WAT  1384   0.00000
 4152 1384 TIP3 H2   -30.67471 -35.47430 -35.85737 WAT  1384   0.00000
 4153 1385 TIP3 OH2   -6.98008  -5.01195 -15.66835 WAT  1385   0.00000
 4154 1385 TIP3 H1    -7.49281  -4.67341 -14.93436 WAT  1385   0.00000
 4155 1385 TIP3 H2    -7.56813  -5.62517 -16.10925 WAT  1385   0.00000
 4156 1386 TIP3 OH2   -7.05147 -21.13752  -1.43784 WAT  1386   0.00000
 4157 1386 TIP3 H1    -7.03255 -21.26242  -0.48901 WAT  1386   0.00000
 4158 1386 TIP3 H2    -6.13023 -21.07477  -1.69006 WAT  1386   0.00000
 4159 1387 TIP3 OH2  -35.39984 -37.27153 -39.78727 WAT  1387   0.00000
 4160 1387 TIP3 H1   -35.29411 -36.85650 -40.64331 WAT  1387   0.00000
 4161 1387 TIP3 H2   -36.28817 -37.03982 -39.51631 WAT  1387   0.00000
 4162 1388 TIP3 OH2  -37.96524 -29.16944 -45.38390 WAT  1388   0.00000
 4163 1388 TIP3 H1   -37.06180 -29.35720 -45.63841 WAT  1388   0.00000
 4164 1388 TIP3 H2   -37.91384 -28.96405 -44.45041 WAT  1388   0.00000
 4165 1389 TIP3 OH2  -29.75233 -20.64283 -14.75598 WAT  1389   0.00000
 4166 1389 TIP3 H1   -30.41708 -19.97680 -14.58063 WAT  1389   0.00000
 4167 1389 TIP3 H2   -29.48999 -20.95400 -13.88962 WAT  1389   0.00000
 4168 1390 TIP3 OH2  -26.78977 -43.96336 -44.25133 WAT  1390   0.00000
 4169 1390 TIP3 H1   -26.38379 -44.39460 -43.49937 WAT  1390   0.00000
 4170 1390 TIP3 H2   -27.72135 -44.16832 -44.17139 WAT  1390   0.00000
 4171 1391 TIP3 OH2  -35.95953 -31.23616 -32.58730 WAT  1391   0.00000
 4172 1391 TIP3 H1   -36.59468 -31.22725 -31.87124 WAT  1391   0.00000
 4173 1391 TIP3 H2   -35.73919 -32.16067 -32.70115 WAT  1391   0.00000
 4174 1392 TIP3 OH2  -34.27295 -35.60939 -14.33319 WAT  1392   0.00000
 4175 1392 TIP3 H1   -33.55206 -36.19803 -14.55693 WAT  1392   0.00000
 4176 1392 TIP3 H2   -34.44400 -35.12227 -15.13922 WAT  1392   0.00000
 4177 1393 TIP3 OH2   -3.79728 -13.75271 -44.30189 WAT  1393   0.00000
 4178 1393 TIP3 H1    -3.36832 -14.60839 -44.30838 WAT  1393   0.00000
 4179 1393 TIP3 H2    -3.91341 -13.54951 -43.37375 WAT  1393   0.00000
 4180 1394 TIP3 OH2  -26.54400 -35.42613 -35.61617 WAT  1394   0.00000
 4181 1394 TIP3 H1   -26.86159 -34.69086 -36.14033 WAT  1394   0.00000
 4182 1394 TIP3 H2   -27.15222 -36.13940 -35.80995 WAT  1394   0.00000
 4183 1395 TIP3 OH2  -17.15266 -16.37463 -22.07967 WAT  1395   0.00000
 4184 1395 TIP3 H1   -17.15607 -17.24584 -21.68318 WAT  1395   0.00000
 4185 1395 TIP3 H2   -17.14990 -16.54004 -23.02247 WAT  1395   0.00000
 4186 1396 TIP3 OH2  -38.48269 -17.30715 -30.92801 WAT  1396   0.00000
 4187 1396 TIP3 H1   -39.38551 -16.99067 -30.95956 WAT  1396   0.00000
 4188 1396 TIP3 H2   -38.55837 -18.22177 -30.65603 WAT  1396   0.00000
 4189 1397 TIP3 OH2  -29.80660 -41.08479 -34.94511 WAT  1397   0.00000
 4190 1397 TIP3 H1   -30.05063 -40.42578 -35.59503 WAT  1397   0.00000
 4191 1397 TIP3 H2   -29.88464 -40.63340 -34.10464 WAT  1397   0.00000
 4192 1398 TIP3 OH2  -26.69748 -10.96923  -5.45393 WAT  1398   0.00000
 4193 1398 TIP3 H1   -26.72752 -10.80366  -4.51163 WAT  1398   0.00000
 4194 1398 TIP3 H2   -25.82932 -10.66881  -5.72281 WAT  1398   0.00000
 4195 1399 TIP3 OH2   -7.67730  -8.22629  -3.35078 WAT  1399   0.00000
 4196 1399 TIP3 H1    -7.11040  -7.66101  -3.87549 WAT  1399   0.00000
 4197 1399 TIP3 H2    -7.26069  -8.25084  -2.48934 WAT  1399   0.00000
 4198 1400 TIP3 OH2  -29.05838 -14.81641 -43.60683 WAT  1400   0.00000
 4199 1400 TIP3 H1   -28.96452 -14.92010 -42.65991 WAT  1400   0.00000
 4200 1400 TIP3 H2   -29.91705 -14.40875 -43.71966 WAT  1400   0.00000
 4201 1401 TIP3 OH2  -19.83732 -36.87840 -31.98425 WAT  1401   0.00000
 4202 1401 TIP3 H1   -19.45187 -37.61084 -32.46508 WAT  1401   0.00000
 4203 1401 TIP3 H2   -20.16925 -36.29274 -32.66474 WAT  1401   0.00000
 4204 1402 TIP3 OH2  -33.47004  -8.93021 -46.23858 WAT  1402   0.00000
 4205 1402 TIP3 H1   -33.56088  -9.87750 -46.13548 WAT  1402   0.00000
 4206 1402 TIP3 H2   -33.37634  -8.79940 -47.18217 WAT  1402   0.00000
 4207 1403 TIP3 OH2  -31.05448 -18.07609 -16.77347 WAT  1403   0.00000
 4208 1403 TIP3 H1   -31.72933 -17.81667 -17.40078 WAT  1403   0.00000
 4209 1403 TIP3 H2   -31.25631 -17.57532 -15.98307 WAT  1403   0.00000
 4210 1404 TIP3 OH2  -34.38834 -18.27869 -41.03568 WAT  1404   0.00000
 4211 1404 TIP3 H1   -35.29718 -18.32278 -41.33284 WAT  1404   0.00000
 4212 1404 TIP3 H2   -34.41982 -17.73763 -40.24669 WAT  1404   0.00000
 4213 1405 TIP3 OH2  -37.96615 -45.22486  -4.23402 WAT  1405   0.00000
 4214 1405 TIP3 H1   -38.33883 -46.03614  -3.88880 WAT  1405   0.00000
 4215 1405 TIP3 H2   -37.51607 -45.48981  -5.03619 WAT  1405   0.00000
 4216 1406 TIP3 OH2   -5.90965  -6.52097  -4.62110 WAT  1406   0.00000
 4217 1406 TIP3 H1    -6.34693  -5.68785  -4.44521 WAT  1406   0.00000
 4218 1406 TIP3 H2    -6.10863  -6.70742  -5.53864 WAT  1406   0.00000
 4219 1407 TIP3 OH2  -33.08510 -27.55761 -14.13031 WAT  1407   0.00000
 4220 1407 TIP3 H1   -32.59343 -28.11566 -13.52775 WAT  1407   0.00000
 4221 1407 TIP3 H2   -33.90291 -27.36937 -13.66989 WAT  1407   0.00000
 4222 1408 TIP3 OH2  -45.75764 -25.49860 -34.38800 WAT  1408   0.00000
 4223 1408 TIP3 H1   -46.10965 -24.76495 -33.88394 WAT  1408   0.00000
 4224 1408 TIP3 H2   -44.81675 -25.48055 -34.21294 WAT  1408   0.00000
 4225 1409 TIP3 OH2  -31.28504  -9.23201 -11.66137 WAT  1409   0.00000
 4226 1409 TIP3 H1   -30.44081  -9.32426 -12.10296 WAT  1409   0.00000
 4227 1409 TIP3 H2   -31.06098  -8.98095 -10.76527 WAT  1409   0.00000
 4228 1410 TIP3 OH2  -27.65414 -33.29485 -42.44051 WAT  1410   0.00000
 4229 1410 TIP3 H1   -27.77535 -34.19538 -42.13953 WAT  1410   0.00000
 4230 1410 TIP3 H2   -26.82419 -33.02099 -42.05011 WAT  1410   0.00000
 4231 1411 TIP3 OH2  -38.16531 -34.84594  -8.75318 WAT  1411   0.00000
 4232 1411 TIP3 H1   -38.31027 -34.42506  -9.60058 WAT  1411   0.00000
 4233 1411 TIP3 H2   -39.02132 -34.82512  -8.32534 WAT  1411   0.00000
 4234 1412 TIP3 OH2  -19.84895 -29.91147 -10.94221 WAT  1412   0.00000
 4235 1412 TIP3 H1   -19.90979 -30.72405 -10.43997 WAT  1412   0.00000
 4236 1412 TIP3 H2   -19.03493 -29.50552 -10.64419 WAT  1412   0.00000
 4237 1413 TIP3 OH2  -39.51820   0.17044 -42.42063 WAT  1413   0.00000
 4238 1413 TIP3 H1   -40.39844   0.26472 -42.78467 WAT  1413   0.00000
 4239 1413 TIP3 H2   -39.20803  -0.67020 -42.75731 WAT  1413   0.00000
 4240 1414 TIP3 OH2  -11.86492 -44.62329  -2.60718 WAT  1414   0.00000
 4241 1414 TIP3 H1   -11.28832 -43.86395  -2.69191 WAT  1414   0.00000
 4242 1414 TIP3 H2   -12.10181 -44.64247  -1.67996 WAT  1414   0.00000
 4243 1415 TIP3 OH2   -4.74655 -23.61020 -10.63263 WAT  1415   0.00000
 4244 1415 TIP3 H1    -3.86346 -23.29819 -10.83018 WAT  1415   0.00000
 4245 1415 TIP3 H2    -4.69539 -24.55986 -10.74102 WAT  1415   0.00000
 4246 1416 TIP3 OH2  -44.67465 -28.95724 -11.71363 WAT  1416   0.00000
 4247 1416 TIP3 H1   -45.29818 -29.52600 -12.16523 WAT  1416   0.00000
 4248 1416 TIP3 H2   -45.15707 -28.14440 -11.56261 WAT  1416   0.00000
 4249 1417 TIP3 OH2  -33.47615  -1.94673  -6.19115 WAT  1417   0.00000
 4250 1417 TIP3 H1   -33.40064  -2.89597  -6.09381 WAT  1417   0.00000
 4251 1417 TIP3 H2   -34.01195  -1.82778  -6.97538 WAT  1417   0.00000
 4252 1418 TIP3 OH2  -46.53441  -8.72913 -12.38201 WAT  1418   0.00000
 4253 1418 TIP3 H1   -46.96721  -9.57734 -12.28474 WAT  1418   0.00000
 4254 1418 TIP3 H2   -45.63146  -8.88746 -12.10660 WAT  1418   0.00000
 4255 1419 TIP3 OH2  -32.74096  -3.39218 -44.94409 WAT  1419   0.00000
 4256 1419 TIP3 H1   -33.41446  -2.72112 -44.83321 WAT  1419   0.00000
 4257 1419 TIP3 H2   -32.47275  -3.31403 -45.85962 WAT  1419   0.00000
 4258 1420 TIP3 OH2  -20.62026 -32.83138  -2.97527 WAT  1420   0.00000
 4259 1420 TIP3 H1   -21.52679 -32.79487  -2.67015 WAT  1420   0.00000
 4260 1420 TIP3 H2   -20.65450 -33.37068  -3.76534 WAT  1420   0.00000
 4261 1421 TIP3 OH2  -44.32694 -12.28213 -17.08678 WAT  1421   0.00000
 4262 1421 TIP3 H1   -43.67196 -11.74618 -16.63958 WAT  1421   0.00000
 4263 1421 TIP3 H2   -44.34431 -11.94281 -17.98166 WAT  1421   0.00000
 4264 1422 TIP3 OH2  -40.97126 -42.76722 -44.49066 WAT  1422   0.00000
 4265 1422 TIP3 H1   -40.49505 -41.98343 -44.76476 WAT  1422   0.00000
 4266 1422 TIP3 H2   -40.48815 -43.08741 -43.72887 WAT  1422   0.00000
 4267 1423 TIP3 OH2  -36.48719 -19.41572 -39.07460 WAT  1423   0.00000
 4268 1423 TIP3 H1   -37.08021 -19.91935 -38.51700 WAT  1423   0.00000
 4269 1423 TIP3 H2   -36.87385 -18.54071 -39.10747 WAT  1423   0.00000
 4270 1424 TIP3 OH2  -20.29562 -21.34247 -43.22832 WAT  1424   0.00000
 4271 1424 TIP3 H1   -19.54287 -21.52702 -43.79005 WAT  1424   0.00000
 4272 1424 TIP3 H2   -20.08983 -21.77727 -42.40077 WAT  1424   0.00000
 4273 1425 TIP3 OH2  -41.97663 -14.17822  -0.90096 WAT  1425   0.00000
 4274 1425 TIP3 H1   -41.84459 -14.79720  -0.18287 WAT  1425   0.00000
 4275 1425 TIP3 H2   -42.40934 -13.42752  -0.49420 WAT  1425   0.00000
 4276 1426 TIP3 OH2  -28.20776 -14.82655 -17.82087 WAT  1426   0.00000
 4277 1426 TIP3 H1   -27.99671 -15.75820 -17.88188 WAT  1426   0.00000
 4278 1426 TIP3 H2   -27.37676 -14.38095 -17.98558 WAT  1426   0.00000
 4279 1427 TIP3 OH2  -36.13908 -23.49865 -41.45750 WAT  1427   0.00000
 4280 1427 TIP3 H1   -35.77890 -23.43789 -40.57273 WAT  1427   0.00000
 4281 1427 TIP3 H2   -36.09635 -22.60430 -41.79594 WAT  1427   0.00000
 4282 1428 TIP3 OH2  -30.79354 -22.28308 -44.21609 WAT  1428   0.00000
 4283 1428 TIP3 H1   -30.74828 -21.33204 -44.11752 WAT  1428   0.00000
 4284 1428 TIP3 H2   -31.41434 -22.56471 -43.54414 WAT  1428   0.00000
 4285 1429 TIP3 OH2  -41.08544 -10.15460 -44.02541 WAT  1429   0.00000
 4286 1429 TIP3 H1   -41.63549 -10.26437 -43.24977 WAT  1429   0.00000
 4287 1429 TIP3 H2   -40.66730  -9.30210 -43.90439 WAT  1429   0.00000
 4288 1430 TIP3 OH2  -41.76179 -30.85556 -24.83790 WAT  1430   0.00000
 4289 1430 TIP3 H1   -41.58888 -31.34557 -24.03402 WAT  1430   0.00000
 4290 1430 TIP3 H2   -42.48044 -31.32861 -25.25743 WAT  1430   0.00000
 4291 1431 TIP3 OH2  -30.04361  -1.59518  -5.01156 WAT  1431   0.00000
 4292 1431 TIP3 H1   -30.38905  -0.92262  -4.42456 WAT  1431   0.00000
 4293 1431 TIP3 H2   -29.09362  -1.53833  -4.90897 WAT  1431   0.00000
 4294 1432 TIP3 OH2   -5.34992 -26.36130 -10.05088 WAT  1432   0.00000
 4295 1432 TIP3 H1    -6.05531 -26.16011  -9.43591 WAT  1432   0.00000
 4296 1432 TIP3 H2    -4.84847 -27.05492  -9.62231 WAT  1432   0.00000
 4297 1433 TIP3 OH2  -30.49468 -22.58255 -39.02230 WAT  1433   0.00000
 4298 1433 TIP3 H1   -30.76689 -22.55146 -39.93945 WAT  1433   0.00000
 4299 1433 TIP3 H2   -29.58648 -22.88348 -39.05159 WAT  1433   0.00000
 4300 1434 TIP3 OH2  -10.40147 -40.56567 -35.86973 WAT  1434   0.00000
 4301 1434 TIP3 H1   -11.13851 -41.09420 -36.17579 WAT  1434   0.00000
 4302 1434 TIP3 H2   -10.74787 -40.08236 -35.11963 WAT  1434   0.00000
 4303 1435 TIP3 OH2  -33.98367 -20.34985  -1.36821 WAT  1435   0.00000
 4304 1435 TIP3 H1   -33.22745 -19.92458  -0.96384 WAT  1435   0.00000
 4305 1435 TIP3 H2   -33.72411 -21.26688  -1.45725 WAT  1435   0.00000
 4306 1436 TIP3 OH2  -42.17762  -3.08165 -31.35051 WAT  1436   0.00000
 4307 1436 TIP3 H1   -43.03256  -3.50570 -31.27640 WAT  1436   0.00000
 4308 1436 TIP3 H2   -42.34255  -2.29945 -31.87701 WAT  1436   0.00000
 4309 1437 TIP3 OH2  -28.22293 -15.27283 -29.52740 WAT  1437   0.00000
 4310 1437 TIP3 H1   -28.87779 -15.47920 -30.19434 WAT  1437   0.00000
 4311 1437 TIP3 H2   -27.38293 -15.41519 -29.96372 WAT  1437   0.00000
 4312 1438 TIP3 OH2  -45.42182 -13.29284  -8.58397 WAT  1438   0.00000
 4313 1438 TIP3 H1   -46.27053 -13.45360  -8.17156 WAT  1438   0.00000
 4314 1438 TIP3 H2   -44.78092 -13.58695  -7.93669 WAT  1438   0.00000
 4315 1439 TIP3 OH2  -31.27075 -24.39922  -8.56167 WAT  1439   0.00000
 4316 1439 TIP3 H1   -32.16807 -24.72925  -8.60790 WAT  1439   0.00000
 4317 1439 TIP3 H2   -30.92643 -24.51533  -9.44722 WAT  1439   0.00000
 4318 1440 TIP3 OH2  -33.55575 -18.14193 -13.79958 WAT  1440   0.00000
 4319 1440 TIP3 H1   -33.76190 -17.32431 -14.25260 WAT  1440   0.00000
 4320 1440 TIP3 H2   -32.61298 -18.09688 -13.64022 WAT  1440   0.00000
 4321 1441 TIP3 OH2  -32.89159 -28.99107 -27.81354 WAT  1441   0.00000
 4322 1441 TIP3 H1   -32.22911 -28.46112 -28.25683 WAT  1441   0.00000
 4323 1441 TIP3 H2   -33.43404 -28.35566 -27.34639 WAT  1441   0.00000
 4324 1442 TIP3 OH2   -5.81529 -31.91887 -31.17357 WAT  1442   0.00000
 4325 1442 TIP3 H1    -6.23494 -31.88880 -32.03336 WAT  1442   0.00000
 4326 1442 TIP3 H2    -6.29448 -31.27658 -30.65005 WAT  1442   0.00000
 4327 1443 TIP3 OH2  -15.67041 -12.67460 -41.68035 WAT  1443   0.00000
 4328 1443 TIP3 H1   -14.81386 -12.46006 -42.04984 WAT  1443   0.00000
 4329 1443 TIP3 H2   -15.69452 -13.63144 -41.67011 WAT  1443   0.00000
 4330 1444 TIP3 OH2  -24.05535 -13.23389 -29.30525 WAT  1444   0.00000
 4331 1444 TIP3 H1   -23.84138 -12.50173 -29.88351 WAT  1444   0.00000
 4332 1444 TIP3 H2   -23.71296 -14.00490 -29.75752 WAT  1444   0.00000
 4333 1445 TIP3 OH2  -44.01252 -15.26502 -16.93021 WAT  1445   0.00000
 4334 1445 TIP3 H1   -43.76793 -15.37688 -16.01157 WAT  1445   0.00000
 4335 1445 TIP3 H2   -43.80567 -14.35075 -17.12400 WAT  1445   0.00000
 4336 1446 TIP3 OH2   -5.65309 -44.41783 -10.26910 WAT  1446   0.00000
 4337 1446 TIP3 H1    -5.89004 -45.31271 -10.51254 WAT  1446   0.00000
 4338 1446 TIP3 H2    -5.35746 -44.48638  -9.36128 WAT  1446   0.00000
 4339 1447 TIP3 OH2  -11.25886 -32.31982 -32.85774 WAT  1447   0.00000
 4340 1447 TIP3 H1   -10.86652 -32.82085 -33.57277 WAT  1447   0.00000
 4341 1447 TIP3 H2   -10.77416 -32.59325 -32.07893 WAT  1447   0.00000
 4342 1448 TIP3 OH2   -2.09854 -30.07426 -44.04286 WAT  1448   0.00000
 4343 1448 TIP3 H1    -2.06969 -30.91287 -44.50343 WAT  1448   0.00000
 4344 1448 TIP3 H2    -2.30049 -29.43305 -44.72426 WAT  1448   0.00000
 4345 1449 TIP3 OH2  -14.71614 -35.90295  -9.05195 WAT  1449   0.00000
 4346 1449 TIP3 H1   -15.15732 -36.37024  -9.76135 WAT  1449   0.00000
 4347 1449 TIP3 H2   -13.78320 -36.01967  -9.23146 WAT  1449   0.00000
 4348 1450 TIP3 OH2   -5.25598 -10.43934 -27.49769 WAT  1450   0.00000
 4349 1450 TIP3 H1    -5.79629  -9.87757 -28.05331 WAT  1450   0.00000
 4350 1450 TIP3 H2    -4.54023 -10.72257 -28.06665 WAT  1450   0.00000
 4351 1451 TIP3 OH2  -26.96864  -6.82385  -5.93248 WAT  1451   0.00000
 4352 1451 TIP3 H1   -27.49026  -7.52206  -5.53669 WAT  1451   0.00000
 4353 1451 TIP3 H2   -27.60207  -6.13426  -6.13117 WAT  1451   0.00000
 4354 1452 TIP3 OH2  -17.93333 -23.00536 -40.60822 WAT  1452   0.00000
 4355 1452 TIP3 H1   -17.36340 -22.24274 -40.50911 WAT  1452   0.00000
 4356 1452 TIP3 H2   -17.35341 -23.75636 -40.48203 WAT  1452   0.00000
 4357 1453 TIP3 OH2  -14.52245 -13.26384 -39.16093 WAT  1453   0.00000
 4358 1453 TIP3 H1   -15.12733 -13.45409 -38.44388 WAT  1453   0.00000
 4359 1453 TIP3 H2   -15.08612 -12.98691 -39.88330 WAT  1453   0.00000
 4360 1454 TIP3 OH2  -46.69809 -28.35671 -37.90939 WAT  1454   0.00000
 4361 1454 TIP3 H1   -46.84043 -27.94327 -37.05789 WAT  1454   0.00000
 4362 1454 TIP3 H2   -45.84273 -28.77915 -37.83105 WAT  1454   0.00000
 4363 1455 TIP3 OH2  -32.15203 -44.32271 -30.95382 WAT  1455   0.00000
 4364 1455 TIP3 H1   -33.03468 -44.04496 -31.19882 WAT  1455   0.00000
 4365 1455 TIP3 H2   -32.21689 -44.53441 -30.02258 WAT  1455   0.00000
 4366 1456 TIP3 OH2  -13.62735 -23.89952 -41.05261 WAT  1456   0.00000
 4367 1456 TIP3 H1   -13.82350 -24.73851 -40.63564 WAT  1456   0.00000
 4368 1456 TIP3 H2   -12.67144 -23.84973 -41.05366 WAT  1456   0.00000
 4369 1457 TIP3 OH2  -41.89360  -1.99363 -11.96883 WAT  1457   0.00000
 4370 1457 TIP3 H1   -41.90387  -2.93361 -11.78834 WAT  1457   0.00000
 4371 1457 TIP3 H2   -42.42347  -1.60936 -11.27039 WAT  1457   0.00000
 4372 1458 TIP3 OH2  -40.08532 -45.21248 -35.12628 WAT  1458   0.00000
 4373 1458 TIP3 H1   -40.80160 -45.15178 -35.75833 WAT  1458   0.00000
 4374 1458 TIP3 H2   -39.72390 -46.08919 -35.25662 WAT  1458   0.00000
 4375 1459 TIP3 OH2   -6.13105 -10.82618 -34.81872 WAT  1459   0.00000
 4376 1459 TIP3 H1    -5.39833 -11.41580 -34.99680 WAT  1459   0.00000
 4377 1459 TIP3 H2    -5.79889 -10.22525 -34.15179 WAT  1459   0.00000
 4378 1460 TIP3 OH2  -19.82388 -26.62389  -6.21829 WAT  1460   0.00000
 4379 1460 TIP3 H1   -19.45375 -26.99798  -5.41873 WAT  1460   0.00000
 4380 1460 TIP3 H2   -20.46009 -25.97891  -5.90931 WAT  1460   0.00000
 4381 1461 TIP3 OH2  -18.21329  -3.91926  -9.25828 WAT  1461   0.00000
 4382 1461 TIP3 H1   -18.16992  -3.17797  -9.86231 WAT  1461   0.00000
 4383 1461 TIP3 H2   -18.88119  -4.49433  -9.63170 WAT  1461   0.00000
 4384 1462 TIP3 OH2  -33.50781 -10.44535 -17.56790 WAT  1462   0.00000
 4385 1462 TIP3 H1   -33.58360 -11.33883 -17.23296 WAT  1462   0.00000
 4386 1462 TIP3 H2   -33.62620  -9.88947 -16.79769 WAT  1462   0.00000
 4387 1463 TIP3 OH2   -1.97379 -34.42967 -35.37348 WAT  1463   0.00000
 4388 1463 TIP3 H1    -2.78410 -34.73245 -34.96364 WAT  1463   0.00000
 4389 1463 TIP3 H2    -1.30175 -35.02828 -35.04749 WAT  1463   0.00000
 4390 1464 TIP3 OH2  -44.18257 -17.25265 -26.28912 WAT  1464   0.00000
 4391 1464 TIP3 H1   -43.93856 -17.61656 -27.14016 WAT  1464   0.00000
 4392 1464 TIP3 H2   -44.55220 -17.99331 -25.80848 WAT  1464   0.00000
 4393 1465 TIP3 OH2  -22.35662 -18.00099 -33.38330 WAT  1465   0.00000
 4394 1465 TIP3 H1   -21.79201 -18.58177 -33.89335 WAT  1465   0.00000
 4395 1465 TIP3 H2   -21.87985 -17.17166 -33.34950 WAT  1465   0.00000
 4396 1466 TIP3 OH2  -12.22754 -12.62812  -1.35619 WAT  1466   0.00000
 4397 1466 TIP3 H1   -11.52741 -13.05847  -0.86542 WAT  1466   0.00000
 4398 1466 TIP3 H2   -11.80724 -12.33082  -2.16316 WAT  1466   0.00000
 4399 1467 TIP3 OH2  -23.77561  -5.70488 -41.00583 WAT  1467   0.00000
 4400 1467 TIP3 H1   -23.97496  -4.77570 -40.89128 WAT  1467   0.00000
 4401 1467 TIP3 H2   -24.58765  -6.15502 -40.77303 WAT  1467   0.00000
 4402 1468 TIP3 OH2  -30.19709 -35.92082  -0.12250 WAT  1468   0.00000
 4403 1468 TIP3 H1   -29.97593 -36.27987   0.73680 WAT  1468   0.00000
 4404 1468 TIP3 H2   -31.03245 -36.33111  -0.34627 WAT  1468   0.00000
 4405 1469 TIP3 OH2   -5.57483 -20.87249 -20.77167 WAT  1469   0.00000
 4406 1469 TIP3 H1    -6.39661 -20.96143 -21.25438 WAT  1469   0.00000
 4407 1469 TIP3 H2    -5.00012 -21.53692 -21.15178 WAT  1469   0.00000
 4408 1470 TIP3 OH2   -6.78653 -17.71073 -18.93866 WAT  1470   0.00000
 4409 1470 TIP3 H1    -6.26138 -17.16199 -18.35613 WAT  1470   0.00000
 4410 1470 TIP3 H2    -7.45994 -18.08671 -18.37175 WAT  1470   0.00000
 4411 1471 TIP3 OH2  -43.56528 -24.25870 -38.06225 WAT  1471   0.00000
 4412 1471 TIP3 H1   -44.32223 -24.32386 -37.47999 WAT  1471   0.00000
 4413 1471 TIP3 H2   -43.92553 -23.93850 -38.88925 WAT  1471   0.00000
 4414 1472 TIP3 OH2   -6.06982 -15.49128 -15.03284 WAT  1472   0.00000
 4415 1472 TIP3 H1    -5.78307 -14.57803 -15.03430 WAT  1472   0.00000
 4416 1472 TIP3 H2    -5.27634 -15.99226 -15.22163 WAT  1472   0.00000
 4417 1473 TIP3 OH2  -32.12968 -18.04343  -7.62820 WAT  1473   0.00000
 4418 1473 TIP3 H1   -32.28005 -17.10149  -7.70801 WAT  1473   0.00000
 4419 1473 TIP3 H2   -31.54204 -18.12988  -6.87757 WAT  1473   0.00000
 4420 1474 TIP3 OH2  -30.28397 -17.54379 -39.49269 WAT  1474   0.00000
 4421 1474 TIP3 H1   -30.41080 -17.10053 -38.65384 WAT  1474   0.00000
 4422 1474 TIP3 H2   -29.37781 -17.85112 -39.46711 WAT  1474   0.00000
 4423 1475 TIP3 OH2  -43.97276  -8.60166 -43.55324 WAT  1475   0.00000
 4424 1475 TIP3 H1   -43.72730  -8.67475 -44.47555 WAT  1475   0.00000
 4425 1475 TIP3 H2   -43.31127  -8.02303 -43.17398 WAT  1475   0.00000
 4426 1476 TIP3 OH2  -33.17062 -32.60907  -8.60314 WAT  1476   0.00000
 4427 1476 TIP3 H1   -32.26128 -32.37725  -8.41445 WAT  1476   0.00000
 4428 1476 TIP3 H2   -33.68729 -32.02588  -8.04711 WAT  1476   0.00000
 4429 1477 TIP3 OH2  -27.14206 -26.70079 -32.40878 WAT  1477   0.00000
 4430 1477 TIP3 H1   -27.62734 -27.45247 -32.06860 WAT  1477   0.00000
 4431 1477 TIP3 H2   -27.09841 -26.09031 -31.67282 WAT  1477   0.00000
 4432 1478 TIP3 OH2  -46.20479 -21.39287 -19.67323 WAT  1478   0.00000
 4433 1478 TIP3 H1   -46.21439 -21.06473 -18.77409 WAT  1478   0.00000
 4434 1478 TIP3 H2   -45.93088 -20.64194 -20.19983 WAT  1478   0.00000
 4435 1479 TIP3 OH2  -39.04907 -17.41211 -37.79274 WAT  1479   0.00000
 4436 1479 TIP3 H1   -39.56195 -18.07306 -38.25786 WAT  1479   0.00000
 4437 1479 TIP3 H2   -39.05283 -17.70331 -36.88092 WAT  1479   0.00000
 4438 1480 TIP3 OH2  -35.22265 -32.48757 -14.70899 WAT  1480   0.00000
 4439 1480 TIP3 H1   -35.69387 -32.37435 -13.88354 WAT  1480   0.00000
 4440 1480 TIP3 H2   -35.78585 -33.05965 -15.23031 WAT  1480   0.00000
 4441 1481 TIP3 OH2   -0.82768   0.26006 -37.09552 WAT  1481   0.00000
 4442 1481 TIP3 H1    -0.79836  -0.68187 -37.26331 WAT  1481   0.00000
 4443 1481 TIP3 H2    -0.10997   0.41696 -36.48191 WAT  1481   0.00000
 4444 1482 TIP3 OH2  -24.25232  -9.49433  -6.40389 WAT  1482   0.00000
 4445 1482 TIP3 H1   -23.43535  -9.57040  -6.89684 WAT  1482   0.00000
 4446 1482 TIP3 H2   -23.97625  -9.27293  -5.51451 WAT  1482   0.00000
 4447 1483 TIP3 OH2   -7.74100 -45.76881  -7.76900 WAT  1483   0.00000
 4448 1483 TIP3 H1    -7.28405 -45.22631  -7.12625 WAT  1483   0.00000
 4449 1483 TIP3 H2    -8.21895 -46.41117  -7.24443 WAT  1483   0.00000
 4450 1484 TIP3 OH2   -6.19041 -31.76204  -3.44873 WAT  1484   0.00000
 4451 1484 TIP3 H1    -6.80679 -31.21612  -2.96059 WAT  1484   0.00000
 4452 1484 TIP3 H2    -5.89722 -31.20618  -4.17074 WAT  1484   0.00000
 4453 1485 TIP3 OH2  -45.21379 -15.74394 -11.62620 WAT  1485   0.00000
 4454 1485 TIP3 H1   -45.13648 -16.32365 -10.86844 WAT  1485   0.00000
 4455 1485 TIP3 H2   -45.68243 -14.97769 -11.29532 WAT  1485   0.00000
 4456 1486 TIP3 OH2   -0.89846 -46.45359 -44.30287 WAT  1486   0.00000
 4457 1486 TIP3 H1    -1.79330 -46.50094 -44.63941 WAT  1486   0.00000
 4458 1486 TIP3 H2    -0.64409 -45.53897 -44.42535 WAT  1486   0.00000
 4459 1487 TIP3 OH2   -0.36665  -2.52202 -45.84488 WAT  1487   0.00000
 4460 1487 TIP3 H1    -0.58289  -3.45411 -45.81861 WAT  1487   0.00000
 4461 1487 TIP3 H2    -1.21311  -2.07781 -45.79569 WAT  1487   0.00000
 4462 1488 TIP3 OH2  -26.79837 -20.10009 -22.56701 WAT  1488   0.00000
 4463 1488 TIP3 H1   -27.46144 -20.71085 -22.88881 WAT  1488   0.00000
 4464 1488 TIP3 H2   -26.18484 -20.64798 -22.07749 WAT  1488   0.00000
 4465 1489 TIP3 OH2   -3.97369 -23.13210 -30.90106 WAT  1489   0.00000
 4466 1489 TIP3 H1    -4.13322 -22.92017 -31.82077 WAT  1489   0.00000
 4467 1489 TIP3 H2    -3.07692 -22.83906 -30.73933 WAT  1489   0.00000
 4468 1490 TIP3 OH2  -38.27440 -31.41544  -8.50949 WAT  1490   0.00000
 4469 1490 TIP3 H1   -37.97603 -31.70090  -9.37304 WAT  1490   0.00000
 4470 1490 TIP3 H2   -37.76913 -31.94600  -7.89351 WAT  1490   0.00000
 4471 1491 TIP3 OH2  -13.04466 -28.97726 -17.68923 WAT  1491   0.00000
 4472 1491 TIP3 H1   -13.83186 -29.49095 -17.87001 WAT  1491   0.00000
 4473 1491 TIP3 H2   -12.59726 -28.91862 -18.53340 WAT  1491   0.00000
 4474 1492 TIP3 OH2  -45.59808 -45.85836  -1.81929 WAT  1492   0.00000
 4475 1492 TIP3 H1   -45.94932 -46.72513  -1.61537 WAT  1492   0.00000
 4476 1492 TIP3 H2   -44.72306 -46.02982  -2.16739 WAT  1492   0.00000
 4477 1493 TIP3 OH2  -41.14293 -28.87696  -6.34671 WAT  1493   0.00000
 4478 1493 TIP3 H1   -40.45951 -28.20709  -6.32574 WAT  1493   0.00000
 4479 1493 TIP3 H2   -40.73621 -29.62092  -6.79094 WAT  1493   0.00000
 4480 1494 TIP3 OH2  -43.92415 -19.52421 -46.64497 WAT  1494   0.00000
 4481 1494 TIP3 H1   -43.06439 -19.50209 -46.22477 WAT  1494   0.00000
 4482 1494 TIP3 H2   -44.50783 -19.09410 -46.02002 WAT  1494   0.00000
 4483 1495 TIP3 OH2  -21.91127  -7.29648 -31.89029 WAT  1495   0.00000
 4484 1495 TIP3 H1   -21.82314  -7.94629 -31.19300 WAT  1495   0.00000
 4485 1495 TIP3 H2   -21.02790  -6.94611 -32.00486 WAT  1495   0.00000
 4486 1496 TIP3 OH2  -29.26519 -24.15382 -35.14422 WAT  1496   0.00000
 4487 1496 TIP3 H1   -30.17671 -24.43697 -35.21635 WAT  1496   0.00000
 4488 1496 TIP3 H2   -28.90844 -24.26658 -36.02527 WAT  1496   0.00000
 4489 1497 TIP3 OH2  -34.24258 -34.23997 -10.76613 WAT  1497   0.00000
 4490 1497 TIP3 H1   -34.40678 -35.18181 -10.71901 WAT  1497   0.00000
 4491 1497 TIP3 H2   -33.68976 -34.05447 -10.00704 WAT  1497   0.00000
 4492 1498 TIP3 OH2  -33.89980  -7.20734  -7.34739 WAT  1498   0.00000
 4493 1498 TIP3 H1   -34.68654  -6.77232  -7.67609 WAT  1498   0.00000
 4494 1498 TIP3 H2   -33.19761  -6.57242  -7.48894 WAT  1498   0.00000
 4495 1499 TIP3 OH2  -11.55619 -41.65064 -46.49685 WAT  1499   0.00000
 4496 1499 TIP3 H1   -11.76211 -41.08467 -45.75286 WAT  1499   0.00000
 4497 1499 TIP3 H2   -12.30496 -42.24338 -46.56193 WAT  1499   0.00000
 4498 1500 TIP3 OH2  -44.90239 -42.90884 -40.15545 WAT  1500   0.00000
 4499 1500 TIP3 H1   -44.11755 -43.42432 -39.96958 WAT  1500   0.00000
 4500 1500 TIP3 H2   -44.99699 -42.33352 -39.39631 WAT  1500   0.00000
 4501 1501 TIP3 OH2  -15.18844 -14.43728  -4.10081 WAT  1501   0.00000
 4502 1501 TIP3 H1   -15.64769 -15.18786  -4.47760 WAT  1501   0.00000
 4503 1501 TIP3 H2   -14.26049 -14.63708  -4.22420 WAT  1501   0.00000
 4504 1502 TIP3 OH2  -23.49329 -32.93378 -36.46399 WAT  1502   0.00000
 4505 1502 TIP3 H1   -22.84207 -33.63520 -36.47695 WAT  1502   0.00000
 4506 1502 TIP3 H2   -24.18662 -33.23919 -37.04902 WAT  1502   0.00000
 4507 1503 TIP3 OH2  -33.36011 -35.88509 -30.68802 WAT  1503   0.00000
 4508 1503 TIP3 H1   -33.90318 -36.64420 -30.47576 WAT  1503   0.00000
 4509 1503 TIP3 H2   -32.79400 -35.77390 -29.92422 WAT  1503   0.00000
 4510 1504 TIP3 OH2  -28.52223 -41.10621 -42.84354 WAT  1504   0.00000
 4511 1504 TIP3 H1   -28.25020 -41.99769 -43.06148 WAT  1504   0.00000
 4512 1504 TIP3 H2   -29.37998 -41.21095 -42.43179 WAT  1504   0.00000
 4513 1505 TIP3 OH2  -28.38172 -22.49661  -0.97864 WAT  1505   0.00000
 4514 1505 TIP3 H1   -28.12168 -22.72526  -0.08627 WAT  1505   0.00000
 4515 1505 TIP3 H2   -29.17281 -23.01157  -1.13747 WAT  1505   0.00000
 4516 1506 TIP3 OH2  -35.04137 -26.73456 -12.35677 WAT  1506   0.00000
 4517 1506 TIP3 H1   -35.94374 -26.42324 -12.42781 WAT  1506   0.00000
 4518 1506 TIP3 H2   -35.12399 -27.65493 -12.10711 WAT  1506   0.00000
 4519 1507 TIP3 OH2   -6.24132 -37.14330  -7.23192 WAT  1507   0.00000
 4520 1507 TIP3 H1    -5.88733 -36.44081  -6.68654 WAT  1507   0.00000
 4521 1507 TIP3 H2    -6.69102 -37.72183  -6.61605 WAT  1507   0.00000
 4522 1508 TIP3 OH2  -17.30956 -31.57040 -40.02438 WAT  1508   0.00000
 4523 1508 TIP3 H1   -17.58989 -31.49828 -39.11199 WAT  1508   0.00000
 4524 1508 TIP3 H2   -17.46787 -32.48647 -40.25238 WAT  1508   0.00000
 4525 1509 TIP3 OH2  -42.52457 -21.60526 -40.49633 WAT  1509   0.00000
 4526 1509 TIP3 H1   -42.12174 -22.46053 -40.64629 WAT  1509   0.00000
 4527 1509 TIP3 H2   -43.02581 -21.71446 -39.68820 WAT  1509   0.00000
 4528 1510 TIP3 OH2  -18.61934 -13.40023  -5.57727 WAT  1510   0.00000
 4529 1510 TIP3 H1   -19.56382 -13.54850  -5.53037 WAT  1510   0.00000
 4530 1510 TIP3 H2   -18.51730 -12.70734  -6.22975 WAT  1510   0.00000
 4531 1511 TIP3 OH2  -15.81980 -36.30062 -41.57345 WAT  1511   0.00000
 4532 1511 TIP3 H1   -15.22916 -35.59769 -41.30277 WAT  1511   0.00000
 4533 1511 TIP3 H2   -15.27648 -37.08859 -41.56138 WAT  1511   0.00000
 4534 1512 TIP3 OH2  -32.32318  -5.02497 -37.30755 WAT  1512   0.00000
 4535 1512 TIP3 H1   -33.15942  -4.93724 -36.85012 WAT  1512   0.00000
 4536 1512 TIP3 H2   -31.75556  -5.47926 -36.68493 WAT  1512   0.00000
 4537 1513 TIP3 OH2  -43.20037 -19.63301 -12.22313 WAT  1513   0.00000
 4538 1513 TIP3 H1   -44.06224 -19.29710 -12.46927 WAT  1513   0.00000
 4539 1513 TIP3 H2   -42.97311 -20.24604 -12.92226 WAT  1513   0.00000
 4540 1514 TIP3 OH2  -16.30456 -44.96600 -14.15157 WAT  1514   0.00000
 4541 1514 TIP3 H1   -16.38685 -45.90948 -14.29056 WAT  1514   0.00000
 4542 1514 TIP3 H2   -16.36010 -44.85756 -13.20215 WAT  1514   0.00000
 4543 1515 TIP3 OH2  -37.23751  -4.99340 -31.44733 WAT  1515   0.00000
 4544 1515 TIP3 H1   -37.09076  -4.12496 -31.07247 WAT  1515   0.00000
 4545 1515 TIP3 H2   -37.66869  -5.48637 -30.74926 WAT  1515   0.00000
 4546 1516 TIP3 OH2  -33.64691 -44.30641  -2.96295 WAT  1516   0.00000
 4547 1516 TIP3 H1   -34.56131 -44.43216  -2.70937 WAT  1516   0.00000
 4548 1516 TIP3 H2   -33.14874 -44.82009  -2.32719 WAT  1516   0.00000
 4549 1517 TIP3 OH2   -2.43512 -16.73170 -38.89010 WAT  1517   0.00000
 4550 1517 TIP3 H1    -1.60357 -16.58972 -38.43777 WAT  1517   0.00000
 4551 1517 TIP3 H2    -2.62579 -15.89322 -39.31061 WAT  1517   0.00000
 4552 1518 TIP3 OH2  -17.93545 -29.87564  -0.66239 WAT  1518   0.00000
 4553 1518 TIP3 H1   -18.79981 -29.93422  -0.25535 WAT  1518   0.00000
 4554 1518 TIP3 H2   -17.78119 -30.74809  -1.02470 WAT  1518   0.00000
 4555 1519 TIP3 OH2  -13.47881 -37.07991 -12.94296 WAT  1519   0.00000
 4556 1519 TIP3 H1   -14.38457 -36.82297 -12.77028 WAT  1519   0.00000
 4557 1519 TIP3 H2   -13.26117 -36.65066 -13.77036 WAT  1519   0.00000
 4558 1520 TIP3 OH2  -11.06243 -18.05085  -2.12747 WAT  1520   0.00000
 4559 1520 TIP3 H1   -11.69841 -17.33607  -2.09813 WAT  1520   0.00000
 4560 1520 TIP3 H2   -10.45934 -17.86517  -1.40773 WAT  1520   0.00000
 4561 1521 TIP3 OH2  -34.82276 -25.79368 -27.03856 WAT  1521   0.00000
 4562 1521 TIP3 H1   -34.03352 -25.84103 -26.49903 WAT  1521   0.00000
 4563 1521 TIP3 H2   -34.50922 -25.51318 -27.89835 WAT  1521   0.00000
 4564 1522 TIP3 OH2  -33.11416  -5.00530 -10.52978 WAT  1522   0.00000
 4565 1522 TIP3 H1   -33.56524  -5.78925 -10.84314 WAT  1522   0.00000
 4566 1522 TIP3 H2   -33.54158  -4.28262 -10.98943 WAT  1522   0.00000
 4567 1523 TIP3 OH2  -12.50932  -1.60157 -20.06791 WAT  1523   0.00000
 4568 1523 TIP3 H1   -11.99519  -0.80032 -20.16748 WAT  1523   0.00000
 4569 1523 TIP3 H2   -12.90153  -1.74365 -20.92943 WAT  1523   0.00000
 4570 1524 TIP3 OH2   -9.55210  -3.54712 -45.07856 WAT  1524   0.00000
 4571 1524 TIP3 H1   -10.24566  -4.07280 -45.47714 WAT  1524   0.00000
 4572 1524 TIP3 H2    -8.85829  -4.17599 -44.88011 WAT  1524   0.00000
 4573 1525 TIP3 OH2  -30.75121 -28.11513 -29.76851 WAT  1525   0.00000
 4574 1525 TIP3 H1   -31.52148 -27.86840 -30.28042 WAT  1525   0.00000
 4575 1525 TIP3 H2   -30.25598 -28.69676 -30.34529 WAT  1525   0.00000
 4576 1526 TIP3 OH2   -6.39823  -5.91402 -19.30681 WAT  1526   0.00000
 4577 1526 TIP3 H1    -7.33007  -6.06999 -19.46036 WAT  1526   0.00000
 4578 1526 TIP3 H2    -6.29949  -5.96702 -18.35620 WAT  1526   0.00000
 4579 1527 TIP3 OH2  -13.81188 -26.12301 -39.37372 WAT  1527   0.00000
 4580 1527 TIP3 H1   -14.58117 -26.68944 -39.43359 WAT  1527   0.00000
 4581 1527 TIP3 H2   -13.60933 -26.09139 -38.43873 WAT  1527   0.00000
 4582 1528 TIP3 OH2  -46.25249 -36.62694 -39.88885 WAT  1528   0.00000
 4583 1528 TIP3 H1   -45.40226 -36.23682 -39.68599 WAT  1528   0.00000
 4584 1528 TIP3 H2   -46.55974 -36.14641 -40.65757 WAT  1528   0.00000
 4585 1529 TIP3 OH2  -28.47305 -13.37197  -5.69986 WAT  1529   0.00000
 4586 1529 TIP3 H1   -29.17972 -13.11968  -6.29417 WAT  1529   0.00000
 4587 1529 TIP3 H2   -27.77566 -12.73995  -5.87428 WAT  1529   0.00000
 4588 1530 TIP3 OH2  -18.50072  -8.12676 -41.33893 WAT  1530   0.00000
 4589 1530 TIP3 H1   -18.06225  -8.97344 -41.42329 WAT  1530   0.00000
 4590 1530 TIP3 H2   -19.17657  -8.13793 -42.01667 WAT  1530   0.00000
 4591 1531 TIP3 OH2   -4.48336 -42.98736 -37.50292 WAT  1531   0.00000
 4592 1531 TIP3 H1    -5.05794 -43.69810 -37.78743 WAT  1531   0.00000
 4593 1531 TIP3 H2    -3.67211 -43.12413 -37.99221 WAT  1531   0.00000
 4594 1532 TIP3 OH2   -6.82280 -43.99041  -5.19313 WAT  1532   0.00000
 4595 1532 TIP3 H1    -6.53383 -44.29626  -4.33337 WAT  1532   0.00000
 4596 1532 TIP3 H2    -6.59976 -43.05962  -5.20415 WAT  1532   0.00000
 4597 1533 TIP3 OH2  -42.52475 -46.08226  -0.58641 WAT  1533   0.00000
 4598 1533 TIP3 H1   -42.79270 -45.27146  -0.15393 WAT  1533   0.00000
 4599 1533 TIP3 H2   -42.98345 -46.77258  -0.10757 WAT  1533   0.00000
 4600 1534 TIP3 OH2  -31.39386 -46.69939 -35.44935 WAT  1534   0.00000
 4601 1534 TIP3 H1   -31.63992 -45.84592 -35.80613 WAT  1534   0.00000
 4602 1534 TIP3 H2   -31.70933 -47.33007 -36.09661 WAT  1534   0.00000
 4603 1535 TIP3 OH2  -37.14524 -31.21947  -2.70900 WAT  1535   0.00000
 4604 1535 TIP3 H1   -37.35563 -32.10323  -2.40745 WAT  1535   0.00000
 4605 1535 TIP3 H2   -36.65545 -31.35304  -3.52049 WAT  1535   0.00000
 4606 1536 TIP3 OH2  -35.25781 -20.66936 -29.05562 WAT  1536   0.00000
 4607 1536 TIP3 H1   -34.97783 -19.77732 -28.85041 WAT  1536   0.00000
 4608 1536 TIP3 H2   -34.47942 -21.20577 -28.90522 WAT  1536   0.00000
 4609 1537 TIP3 OH2  -22.96531 -38.85161 -21.75997 WAT  1537   0.00000
 4610 1537 TIP3 H1   -22.88381 -38.26008 -21.01185 WAT  1537   0.00000
 4611 1537 TIP3 H2   -23.89993 -39.05312 -21.80588 WAT  1537   0.00000
 4612 1538 TIP3 OH2  -15.87739 -26.77976 -28.24781 WAT  1538   0.00000
 4613 1538 TIP3 H1   -16.22778 -26.76706 -27.35714 WAT  1538   0.00000
 4614 1538 TIP3 H2   -16.55706 -27.20962 -28.76697 WAT  1538   0.00000
 4615 1539 TIP3 OH2  -39.16294 -27.31253 -26.19281 WAT  1539   0.00000
 4616 1539 TIP3 H1   -39.86449 -27.86181 -26.54259 WAT  1539   0.00000
 4617 1539 TIP3 H2   -39.20417 -27.44480 -25.24568 WAT  1539   0.00000
 4618 1540 TIP3 OH2  -27.28617 -45.63835 -34.66232 WAT  1540   0.00000
 4619 1540 TIP3 H1   -27.31878 -44.94142 -34.00698 WAT  1540   0.00000
 4620 1540 TIP3 H2   -27.99561 -46.23213 -34.41667 WAT  1540   0.00000
 4621 1541 TIP3 OH2  -10.07958  -8.21760 -23.24125 WAT  1541   0.00000
 4622 1541 TIP3 H1    -9.18249  -7.88906 -23.18187 WAT  1541   0.00000
 4623 1541 TIP3 H2    -9.98153  -9.16020 -23.37587 WAT  1541   0.00000
 4624 1542 TIP3 OH2  -25.56276 -31.07573 -23.40369 WAT  1542   0.00000
 4625 1542 TIP3 H1   -25.24151 -31.22260 -24.29333 WAT  1542   0.00000
 4626 1542 TIP3 H2   -25.75793 -31.95190 -23.07131 WAT  1542   0.00000
 4627 1543 TIP3 OH2  -37.51628  -8.07720 -38.50827 WAT  1543   0.00000
 4628 1543 TIP3 H1   -36.68892  -8.46563 -38.79258 WAT  1543   0.00000
 4629 1543 TIP3 H2   -37.97648  -8.79016 -38.06540 WAT  1543   0.00000
 4630 1544 TIP3 OH2  -19.18681 -28.01484  -4.11681 WAT  1544   0.00000
 4631 1544 TIP3 H1   -19.52699 -28.74384  -3.59808 WAT  1544   0.00000
 4632 1544 TIP3 H2   -18.62745 -28.42855  -4.77423 WAT  1544   0.00000
 4633 1545 TIP3 OH2  -23.46608  -8.76418  -3.78961 WAT  1545   0.00000
 4634 1545 TIP3 H1   -22.75530  -9.14679  -3.27518 WAT  1545   0.00000
 4635 1545 TIP3 H2   -23.45462  -7.83481  -3.56076 WAT  1545   0.00000
 4636 1546 TIP3 OH2   -6.99591 -21.11285 -27.13051 WAT  1546   0.00000
 4637 1546 TIP3 H1    -6.31917 -20.43947 -27.06101 WAT  1546   0.00000
 4638 1546 TIP3 H2    -7.27577 -21.26587 -26.22801 WAT  1546   0.00000
 4639 1547 TIP3 OH2  -20.40776 -25.19373 -37.16856 WAT  1547   0.00000
 4640 1547 TIP3 H1   -20.53443 -25.18274 -36.21984 WAT  1547   0.00000
 4641 1547 TIP3 H2   -21.29188 -25.26764 -37.52787 WAT  1547   0.00000
 4642 1548 TIP3 OH2  -32.48448  -1.05423 -14.00803 WAT  1548   0.00000
 4643 1548 TIP3 H1   -32.68704  -0.35220 -13.38968 WAT  1548   0.00000
 4644 1548 TIP3 H2   -32.92360  -1.82496 -13.64832 WAT  1548   0.00000
 4645 1549 TIP3 OH2  -36.48826 -33.19863 -44.70229 WAT  1549   0.00000
 4646 1549 TIP3 H1   -37.17591 -33.66270 -44.22479 WAT  1549   0.00000
 4647 1549 TIP3 H2   -36.35039 -32.39387 -44.20269 WAT  1549   0.00000
 4648 1550 TIP3 OH2   -7.03684  -1.07326 -36.53311 WAT  1550   0.00000
 4649 1550 TIP3 H1    -7.05321  -2.00231 -36.76298 WAT  1550   0.00000
 4650 1550 TIP3 H2    -6.11675  -0.88897 -36.34417 WAT  1550   0.00000
 4651 1551 TIP3 OH2  -22.09422 -24.55475 -31.71886 WAT  1551   0.00000
 4652 1551 TIP3 H1   -22.45501 -23.78055 -31.28679 WAT  1551   0.00000
 4653 1551 TIP3 H2   -21.17114 -24.56259 -31.46567 WAT  1551   0.00000
 4654 1552 TIP3 OH2  -19.84115 -45.52847 -29.11440 WAT  1552   0.00000
 4655 1552 TIP3 H1   -19.06768 -45.37284 -28.57241 WAT  1552   0.00000
 4656 1552 TIP3 H2   -20.25331 -44.66851 -29.19698 WAT  1552   0.00000
 4657 1553 TIP3 OH2   -9.19869  -1.42969  -0.10332 WAT  1553   0.00000
 4658 1553 TIP3 H1    -9.43041  -1.94680   0.66813 WAT  1553   0.00000
 4659 1553 TIP3 H2    -8.89593  -2.07469  -0.74249 WAT  1553   0.00000
 4660 1554 TIP3 OH2  -31.53112  -0.90677 -39.83186 WAT  1554   0.00000
 4661 1554 TIP3 H1   -31.89988  -1.00840 -40.70932 WAT  1554   0.00000
 4662 1554 TIP3 H2   -30.74742  -1.45634 -39.83577 WAT  1554   0.00000
 4663 1555 TIP3 OH2  -39.14696  -8.34548 -24.10439 WAT  1555   0.00000
 4664 1555 TIP3 H1   -39.65402  -8.31289 -23.29318 WAT  1555   0.00000
 4665 1555 TIP3 H2   -39.75529  -8.69852 -24.75363 WAT  1555   0.00000
 4666 1556 TIP3 OH2  -19.02583 -17.68661 -44.42863 WAT  1556   0.00000
 4667 1556 TIP3 H1   -18.50777 -17.77218 -45.22896 WAT  1556   0.00000
 4668 1556 TIP3 H2   -18.55118 -18.20511 -43.77893 WAT  1556   0.00000
 4669 1557 TIP3 OH2  -18.07477  -1.26514 -43.49661 WAT  1557   0.00000
 4670 1557 TIP3 H1   -18.93748  -0.85471 -43.43743 WAT  1557   0.00000
 4671 1557 TIP3 H2   -17.89045  -1.30205 -44.43517 WAT  1557   0.00000
 4672 1558 TIP3 OH2  -24.21858 -42.61301 -24.85373 WAT  1558   0.00000
 4673 1558 TIP3 H1   -23.86629 -42.88622 -24.00668 WAT  1558   0.00000
 4674 1558 TIP3 H2   -24.65537 -41.78031 -24.67469 WAT  1558   0.00000
 4675 1559 TIP3 OH2  -24.72647 -23.12781 -28.18466 WAT  1559   0.00000
 4676 1559 TIP3 H1   -23.83354 -23.03707 -28.51732 WAT  1559   0.00000
 4677 1559 TIP3 H2   -25.03290 -22.22810 -28.07123 WAT  1559   0.00000
 4678 1560 TIP3 OH2  -21.19767 -39.50280 -25.92814 WAT  1560   0.00000
 4679 1560 TIP3 H1   -22.15129 -39.43700 -25.87795 WAT  1560   0.00000
 4680 1560 TIP3 H2   -20.89134 -39.20855 -25.07034 WAT  1560   0.00000
 4681 1561 TIP3 OH2  -45.75072 -17.42625  -9.56223 WAT  1561   0.00000
 4682 1561 TIP3 H1   -46.54269 -16.95583  -9.30202 WAT  1561   0.00000
 4683 1561 TIP3 H2   -45.55453 -17.99576  -8.81832 WAT  1561   0.00000
 4684 1562 TIP3 OH2  -24.36086 -21.24569 -40.11738 WAT  1562   0.00000
 4685 1562 TIP3 H1   -24.24164 -20.99143 -39.20230 WAT  1562   0.00000
 4686 1562 TIP3 H2   -24.70656 -20.46034 -40.54159 WAT  1562   0.00000
 4687 1563 TIP3 OH2  -28.64946 -36.64632 -19.41010 WAT  1563   0.00000
 4688 1563 TIP3 H1   -27.87518 -37.20725 -19.45572 WAT  1563   0.00000
 4689 1563 TIP3 H2   -29.10207 -36.92626 -18.61447 WAT  1563   0.00000
 4690 1564 TIP3 OH2  -22.36469 -10.80994 -43.84001 WAT  1564   0.00000
 4691 1564 TIP3 H1   -22.07657 -11.65268 -43.48928 WAT  1564   0.00000
 4692 1564 TIP3 H2   -21.60100 -10.23962 -43.75193 WAT  1564   0.00000
 4693 1565 TIP3 OH2  -18.69444 -11.86106 -43.47424 WAT  1565   0.00000
 4694 1565 TIP3 H1   -18.53946 -12.80365 -43.53531 WAT  1565   0.00000
 4695 1565 TIP3 H2   -18.06853 -11.55704 -42.81693 WAT  1565   0.00000
 4696 1566 TIP3 OH2  -38.81702 -31.63281 -44.08784 WAT  1566   0.00000
 4697 1566 TIP3 H1   -38.67964 -30.75902 -44.45368 WAT  1566   0.00000
 4698 1566 TIP3 H2   -38.55527 -31.55282 -43.17060 WAT  1566   0.00000
 4699 1567 TIP3 OH2  -12.36563 -24.37695 -31.88454 WAT  1567   0.00000
 4700 1567 TIP3 H1   -11.52269 -24.73146 -31.60168 WAT  1567   0.00000
 4701 1567 TIP3 H2   -12.13800 -23.63947 -32.45071 WAT  1567   0.00000
 4702 1568 TIP3 OH2  -25.94214 -40.07201 -38.76698 WAT  1568   0.00000
 4703 1568 TIP3 H1   -26.57274 -40.79057 -38.81446 WAT  1568   0.00000
 4704 1568 TIP3 H2   -25.09317 -40.50369 -38.67141 WAT  1568   0.00000
 4705 1569 TIP3 OH2   -9.25913  -9.54571  -1.20149 WAT  1569   0.00000
 4706 1569 TIP3 H1    -8.60009  -9.38277  -1.87629 WAT  1569   0.00000
 4707 1569 TIP3 H2    -9.03500  -8.93915  -0.49573 WAT  1569   0.00000
 4708 1570 TIP3 OH2  -28.60892  -8.28535 -12.07043 WAT  1570   0.00000
 4709 1570 TIP3 H1   -28.03077  -7.59835 -12.40210 WAT  1570   0.00000
 4710 1570 TIP3 H2   -28.70178  -8.09127 -11.13772 WAT  1570   0.00000
 4711 1571 TIP3 OH2  -32.99975 -15.64703 -41.92148 WAT  1571   0.00000
 4712 1571 TIP3 H1   -33.66932 -15.84812 -42.57529 WAT  1571   0.00000
 4713 1571 TIP3 H2   -33.41715 -15.84253 -41.08255 WAT  1571   0.00000
 4714 1572 TIP3 OH2  -32.29454 -33.44229 -44.37812 WAT  1572   0.00000
 4715 1572 TIP3 H1   -31.97933 -34.26669 -44.00768 WAT  1572   0.00000
 4716 1572 TIP3 H2   -32.63403 -33.68103 -45.24066 WAT  1572   0.00000
 4717 1573 TIP3 OH2  -18.96888 -12.72382 -17.07007 WAT  1573   0.00000
 4718 1573 TIP3 H1   -19.69566 -12.33644 -16.58225 WAT  1573   0.00000
 4719 1573 TIP3 H2   -19.37169 -13.06941 -17.86665 WAT  1573   0.00000
 4720 1574 TIP3 OH2  -29.28280  -3.60236 -10.75157 WAT  1574   0.00000
 4721 1574 TIP3 H1   -28.54740  -3.11186 -11.11878 WAT  1574   0.00000
 4722 1574 TIP3 H2   -29.59586  -4.14379 -11.47620 WAT  1574   0.00000
 4723 1575 TIP3 OH2  -17.62104 -29.73487 -42.26649 WAT  1575   0.00000
 4724 1575 TIP3 H1   -17.63801 -30.13735 -41.39818 WAT  1575   0.00000
 4725 1575 TIP3 H2   -17.24570 -30.40705 -42.83528 WAT  1575   0.00000
 4726 1576 TIP3 OH2  -44.81004 -28.91833 -41.78253 WAT  1576   0.00000
 4727 1576 TIP3 H1   -45.49148 -29.15991 -41.15523 WAT  1576   0.00000
 4728 1576 TIP3 H2   -45.24848 -28.93948 -42.63315 WAT  1576   0.00000
 4729 1577 TIP3 OH2  -32.27772 -25.49010 -38.09788 WAT  1577   0.00000
 4730 1577 TIP3 H1   -31.68570 -24.77643 -37.86033 WAT  1577   0.00000
 4731 1577 TIP3 H2   -31.69924 -26.22888 -38.28707 WAT  1577   0.00000
 4732 1578 TIP3 OH2  -34.71279 -16.40752 -39.14335 WAT  1578   0.00000
 4733 1578 TIP3 H1   -35.57438 -16.03916 -38.94789 WAT  1578   0.00000
 4734 1578 TIP3 H2   -34.09550 -15.81483 -38.71450 WAT  1578   0.00000
 4735 1579 TIP3 OH2  -12.61415 -24.88439 -14.35983 WAT  1579   0.00000
 4736 1579 TIP3 H1   -12.28424 -25.49809 -13.70351 WAT  1579   0.00000
 4737 1579 TIP3 H2   -12.93499 -25.44122 -15.06923 WAT  1579   0.00000
 4738 1580 TIP3 OH2  -17.88633 -40.96908  -3.08051 WAT  1580   0.00000
 4739 1580 TIP3 H1   -17.36298 -40.16769  -3.09053 WAT  1580   0.00000
 4740 1580 TIP3 H2   -17.89293 -41.23993  -2.16245 WAT  1580   0.00000
 4741 1581 TIP3 OH2  -13.27798 -10.51607 -38.20765 WAT  1581   0.00000
 4742 1581 TIP3 H1   -13.18528 -10.99404 -39.03178 WAT  1581   0.00000
 4743 1581 TIP3 H2   -12.93349 -11.11339 -37.54375 WAT  1581   0.00000
 4744 1582 TIP3 OH2  -29.94813 -35.81479 -43.21738 WAT  1582   0.00000
 4745 1582 TIP3 H1   -30.61918 -35.26229 -42.81654 WAT  1582   0.00000
 4746 1582 TIP3 H2   -29.34989 -36.02432 -42.50014 WAT  1582   0.00000
 4747 1583 TIP3 OH2   -0.50055 -14.39661 -44.79262 WAT  1583   0.00000
 4748 1583 TIP3 H1    -0.93481 -14.78581 -45.55169 WAT  1583   0.00000
 4749 1583 TIP3 H2     0.32233 -14.05063 -45.13817 WAT  1583   0.00000
 4750 1584 TIP3 OH2  -25.20739 -28.28520 -33.01698 WAT  1584   0.00000
 4751 1584 TIP3 H1   -24.54202 -27.63189 -33.23309 WAT  1584   0.00000
 4752 1584 TIP3 H2   -25.98840 -27.77248 -32.80867 WAT  1584   0.00000
 4753 1585 TIP3 OH2    0.15308 -31.83796 -44.70441 WAT  1585   0.00000
 4754 1585 TIP3 H1    -0.28931 -32.31017 -45.40978 WAT  1585   0.00000
 4755 1585 TIP3 H2     0.75149 -31.24104 -45.15367 WAT  1585   0.00000
 4756 1586 TIP3 OH2  -41.82994 -12.03341 -22.33301 WAT  1586   0.00000
 4757 1586 TIP3 H1   -41.09140 -11.42502 -22.35867 WAT  1586   0.00000
 4758 1586 TIP3 H2   -41.71238 -12.51928 -21.51671 WAT  1586   0.00000
 4759 1587 TIP3 OH2  -42.14490  -5.71545 -28.99920 WAT  1587   0.00000
 4760 1587 TIP3 H1   -41.51609  -4.99611 -29.05740 WAT  1587   0.00000
 4761 1587 TIP3 H2   -41.67444  -6.47401 -29.34488 WAT  1587   0.00000
 4762 1588 TIP3 OH2  -30.97390  -8.89952 -32.54422 WAT  1588   0.00000
 4763 1588 TIP3 H1   -31.14127  -7.95978 -32.61570 WAT  1588   0.00000
 4764 1588 TIP3 H2   -31.71297  -9.30975 -32.99334 WAT  1588   0.00000
 4765 1589 TIP3 OH2  -46.43264  -6.70821 -43.06831 WAT  1589   0.00000
 4766 1589 TIP3 H1   -46.22485  -6.09621 -42.36225 WAT  1589   0.00000
 4767 1589 TIP3 H2   -46.11326  -6.27733 -43.86113 WAT  1589   0.00000
 4768 1590 TIP3 OH2  -30.51666 -44.38751 -15.63346 WAT  1590   0.00000
 4769 1590 TIP3 H1   -31.40355 -44.56364 -15.94752 WAT  1590   0.00000
 4770 1590 TIP3 H2   -30.63898 -44.04875 -14.74660 WAT  1590   0.00000
 4771 1591 TIP3 OH2  -32.68419  -6.73185 -15.54890 WAT  1591   0.00000
 4772 1591 TIP3 H1   -33.37491  -7.03579 -14.96004 WAT  1591   0.00000
 4773 1591 TIP3 H2   -31.87581  -6.84418 -15.04876 WAT  1591   0.00000
 4774 1592 TIP3 OH2  -42.82576 -19.22552 -19.42323 WAT  1592   0.00000
 4775 1592 TIP3 H1   -42.78046 -19.84582 -18.69562 WAT  1592   0.00000
 4776 1592 TIP3 H2   -42.74410 -19.76874 -20.20712 WAT  1592   0.00000
 4777 1593 TIP3 OH2  -17.57760 -21.80689 -20.51381 WAT  1593   0.00000
 4778 1593 TIP3 H1   -16.90362 -21.81894 -19.83422 WAT  1593   0.00000
 4779 1593 TIP3 H2   -17.24068 -22.38739 -21.19625 WAT  1593   0.00000
 4780 1594 TIP3 OH2   -3.52119 -31.26628  -9.74282 WAT  1594   0.00000
 4781 1594 TIP3 H1    -3.47281 -32.22226  -9.74391 WAT  1594   0.00000
 4782 1594 TIP3 H2    -3.27288 -31.01241 -10.63172 WAT  1594   0.00000
 4783 1595 TIP3 OH2  -15.19729 -38.24138 -26.67613 WAT  1595   0.00000
 4784 1595 TIP3 H1   -15.93677 -38.20701 -27.28295 WAT  1595   0.00000
 4785 1595 TIP3 H2   -14.46639 -37.86577 -27.16698 WAT  1595   0.00000
 4786 1596 TIP3 OH2   -9.40105 -26.44403 -25.08587 WAT  1596   0.00000
 4787 1596 TIP3 H1    -9.92024 -26.25266 -25.86694 WAT  1596   0.00000
 4788 1596 TIP3 H2   -10.03441 -26.43374 -24.36825 WAT  1596   0.00000
 4789 1597 TIP3 OH2  -22.66318  -9.73145 -15.14011 WAT  1597   0.00000
 4790 1597 TIP3 H1   -23.40018  -9.13702 -14.99965 WAT  1597   0.00000
 4791 1597 TIP3 H2   -23.02310 -10.60301 -14.97558 WAT  1597   0.00000
 4792 1598 TIP3 OH2  -36.22380  -6.58882 -36.37522 WAT  1598   0.00000
 4793 1598 TIP3 H1   -36.92652  -6.54179 -35.72700 WAT  1598   0.00000
 4794 1598 TIP3 H2   -36.65065  -6.38417 -37.20718 WAT  1598   0.00000
 4795 1599 TIP3 OH2  -31.52559  -1.23004 -25.91077 WAT  1599   0.00000
 4796 1599 TIP3 H1   -30.57049  -1.26203 -25.85604 WAT  1599   0.00000
 4797 1599 TIP3 H2   -31.71861  -1.39224 -26.83417 WAT  1599   0.00000
 4798 1600 TIP3 OH2  -10.39451 -40.11506 -26.23757 WAT  1600   0.00000
 4799 1600 TIP3 H1   -11.18601 -39.65053 -25.96560 WAT  1600   0.00000
 4800 1600 TIP3 H2   -10.11996 -39.67180 -27.04030 WAT  1600   0.00000
 4801 1601 TIP3 OH2   -9.30272 -35.15275  -0.29315 WAT  1601   0.00000
 4802 1601 TIP3 H1    -8.66720 -35.41555  -0.95894 WAT  1601   0.00000
 4803 1601 TIP3 H2   -10.15152 -35.22559  -0.72958 WAT  1601   0.00000
 4804 1602 TIP3 OH2  -16.07695  -0.78999  -9.33232 WAT  1602   0.00000
 4805 1602 TIP3 H1   -15.67791  -1.61399  -9.05297 WAT  1602   0.00000
 4806 1602 TIP3 H2   -17.01416  -0.97976  -9.37560 WAT  1602   0.00000
 4807 1603 TIP3 OH2   -9.24847 -35.48584  -7.18440 WAT  1603   0.00000
 4808 1603 TIP3 H1   -10.19097 -35.50930  -7.34987 WAT  1603   0.00000
 4809 1603 TIP3 H2    -9.13792 -35.95765  -6.35892 WAT  1603   0.00000
 4810 1604 TIP3 OH2  -38.68116 -24.45372 -10.13390 WAT  1604   0.00000
 4811 1604 TIP3 H1   -39.32293 -25.14018  -9.95188 WAT  1604   0.00000
 4812 1604 TIP3 H2   -39.08514 -23.92357 -10.82090 WAT  1604   0.00000
 4813 1605 TIP3 OH2   -4.36698 -43.91183 -24.88770 WAT  1605   0.00000
 4814 1605 TIP3 H1    -5.26357 -43.60907 -25.03157 WAT  1605   0.00000
 4815 1605 TIP3 H2    -4.29114 -43.99426 -23.93708 WAT  1605   0.00000
 4816 1606 TIP3 OH2  -38.25991 -38.82635 -42.21821 WAT  1606   0.00000
 4817 1606 TIP3 H1   -38.37047 -38.83160 -43.16899 WAT  1606   0.00000
 4818 1606 TIP3 H2   -37.81294 -39.65021 -42.02403 WAT  1606   0.00000
 4819 1607 TIP3 OH2  -28.94059 -29.04539 -31.86068 WAT  1607   0.00000
 4820 1607 TIP3 H1   -29.38032 -29.83280 -32.18140 WAT  1607   0.00000
 4821 1607 TIP3 H2   -29.40008 -28.32282 -32.28845 WAT  1607   0.00000
 4822 1608 TIP3 OH2  -13.34474 -32.19713 -15.44286 WAT  1608   0.00000
 4823 1608 TIP3 H1   -13.01602 -31.29868 -15.47399 WAT  1608   0.00000
 4824 1608 TIP3 H2   -13.67281 -32.30183 -14.54975 WAT  1608   0.00000
 4825 1609 TIP3 OH2  -45.13502 -33.53768 -23.75992 WAT  1609   0.00000
 4826 1609 TIP3 H1   -45.37145 -34.31930 -23.26052 WAT  1609   0.00000
 4827 1609 TIP3 H2   -44.29446 -33.75543 -24.16276 WAT  1609   0.00000
 4828 1610 TIP3 OH2  -12.79808 -43.52285  -8.98538 WAT  1610   0.00000
 4829 1610 TIP3 H1   -12.00389 -43.03241  -9.19742 WAT  1610   0.00000
 4830 1610 TIP3 H2   -12.97166 -44.04791  -9.76667 WAT  1610   0.00000
 4831 1611 TIP3 OH2  -29.42127 -13.52437 -36.82187 WAT  1611   0.00000
 4832 1611 TIP3 H1   -29.03570 -13.13640 -37.60739 WAT  1611   0.00000
 4833 1611 TIP3 H2   -28.86504 -13.21859 -36.10539 WAT  1611   0.00000
 4834 1612 TIP3 OH2  -15.59043 -25.75127 -24.42634 WAT  1612   0.00000
 4835 1612 TIP3 H1   -16.28789 -26.21430 -24.89045 WAT  1612   0.00000
 4836 1612 TIP3 H2   -15.20650 -25.17292 -25.08539 WAT  1612   0.00000
 4837 1613 TIP3 OH2  -27.41822  -2.58086  -1.19116 WAT  1613   0.00000
 4838 1613 TIP3 H1   -26.86015  -1.81336  -1.06571 WAT  1613   0.00000
 4839 1613 TIP3 H2   -26.87001  -3.32124  -0.93129 WAT  1613   0.00000
 4840 1614 TIP3 OH2  -32.96956 -39.85226 -31.02443 WAT  1614   0.00000
 4841 1614 TIP3 H1   -33.84611 -40.03469 -30.68588 WAT  1614   0.00000
 4842 1614 TIP3 H2   -32.37876 -40.14106 -30.32888 WAT  1614   0.00000
 4843 1615 TIP3 OH2  -26.80042 -16.91295 -42.01648 WAT  1615   0.00000
 4844 1615 TIP3 H1   -27.48723 -17.31546 -42.54799 WAT  1615   0.00000
 4845 1615 TIP3 H2   -26.24909 -16.45000 -42.64732 WAT  1615   0.00000
 4846 1616 TIP3 OH2  -33.85346 -40.07817 -45.71461 WAT  1616   0.00000
 4847 1616 TIP3 H1   -34.12259 -39.62783 -44.91398 WAT  1616   0.00000
 4848 1616 TIP3 H2   -33.01272 -39.68120 -45.94220 WAT  1616   0.00000
 4849 1617 TIP3 OH2  -16.43176 -46.57794  -2.91362 WAT  1617   0.00000
 4850 1617 TIP3 H1   -15.80309 -45.87306  -2.75823 WAT  1617   0.00000
 4851 1617 TIP3 H2   -16.67952 -46.48018  -3.83302 WAT  1617   0.00000
 4852 1618 TIP3 OH2  -28.49863  -8.03502 -21.88238 WAT  1618   0.00000
 4853 1618 TIP3 H1   -28.83906  -7.73648 -21.03904 WAT  1618   0.00000
 4854 1618 TIP3 H2   -27.83472  -7.38640 -22.11637 WAT  1618   0.00000
 4855 1619 TIP3 OH2  -33.96641 -30.09996 -38.51130 WAT  1619   0.00000
 4856 1619 TIP3 H1   -33.12254 -29.73053 -38.25124 WAT  1619   0.00000
 4857 1619 TIP3 H2   -33.88717 -30.23835 -39.45512 WAT  1619   0.00000
 4858 1620 TIP3 OH2   -9.30159 -25.11039 -35.20282 WAT  1620   0.00000
 4859 1620 TIP3 H1   -10.14471 -25.36697 -35.57639 WAT  1620   0.00000
 4860 1620 TIP3 H2    -9.38905 -25.29052 -34.26680 WAT  1620   0.00000
 4861 1621 TIP3 OH2  -12.65109 -39.52250 -24.08567 WAT  1621   0.00000
 4862 1621 TIP3 H1   -12.61064 -40.02119 -23.26964 WAT  1621   0.00000
 4863 1621 TIP3 H2   -13.44293 -39.83836 -24.52094 WAT  1621   0.00000
 4864 1622 TIP3 OH2  -22.16864 -27.72040 -10.66118 WAT  1622   0.00000
 4865 1622 TIP3 H1   -22.30931 -28.11792 -11.52049 WAT  1622   0.00000
 4866 1622 TIP3 H2   -22.08470 -28.46359 -10.06380 WAT  1622   0.00000
 4867 1623 TIP3 OH2  -38.59322 -28.84695 -42.75803 WAT  1623   0.00000
 4868 1623 TIP3 H1   -38.82371 -29.53172 -42.13019 WAT  1623   0.00000
 4869 1623 TIP3 H2   -37.90265 -28.34598 -42.32399 WAT  1623   0.00000
 4870 1624 TIP3 OH2   -2.02373  -5.36866 -27.15160 WAT  1624   0.00000
 4871 1624 TIP3 H1    -1.41727  -5.93370 -27.63031 WAT  1624   0.00000
 4872 1624 TIP3 H2    -1.65044  -5.30634 -26.27239 WAT  1624   0.00000
 4873 1625 TIP3 OH2   -4.14130  -5.86370 -32.62952 WAT  1625   0.00000
 4874 1625 TIP3 H1    -3.22394  -5.82310 -32.35927 WAT  1625   0.00000
 4875 1625 TIP3 H2    -4.59562  -5.27629 -32.02556 WAT  1625   0.00000
 4876 1626 TIP3 OH2  -45.50617  -2.32242 -12.68607 WAT  1626   0.00000
 4877 1626 TIP3 H1   -46.39934  -2.45617 -13.00324 WAT  1626   0.00000
 4878 1626 TIP3 H2   -45.49960  -1.42256 -12.35979 WAT  1626   0.00000
 4879 1627 TIP3 OH2   -9.63912 -37.48303 -44.93446 WAT  1627   0.00000
 4880 1627 TIP3 H1    -9.93030 -36.85589 -45.59639 WAT  1627   0.00000
 4881 1627 TIP3 H2    -8.76332 -37.18426 -44.68963 WAT  1627   0.00000
 4882 1628 TIP3 OH2   -2.27369 -25.36658 -44.53924 WAT  1628   0.00000
 4883 1628 TIP3 H1    -1.92031 -26.05993 -43.98191 WAT  1628   0.00000
 4884 1628 TIP3 H2    -1.85886 -24.56586 -44.21829 WAT  1628   0.00000
 4885 1629 TIP3 OH2   -3.41413 -30.91113 -39.80373 WAT  1629   0.00000
 4886 1629 TIP3 H1    -3.31404 -30.37955 -39.01403 WAT  1629   0.00000
 4887 1629 TIP3 H2    -4.35214 -30.88578 -39.99279 WAT  1629   0.00000
 4888 1630 TIP3 OH2   -6.70113 -37.20470 -15.28500 WAT  1630   0.00000
 4889 1630 TIP3 H1    -6.75781 -37.53754 -14.38932 WAT  1630   0.00000
 4890 1630 TIP3 H2    -7.29416 -36.45349 -15.29984 WAT  1630   0.00000
 4891 1631 TIP3 OH2  -41.50007 -39.66706 -35.40970 WAT  1631   0.00000
 4892 1631 TIP3 H1   -41.45331 -39.38272 -34.49690 WAT  1631   0.00000
 4893 1631 TIP3 H2   -42.32755 -39.30859 -35.73063 WAT  1631   0.00000
 4894 1632 TIP3 OH2   -2.88590 -22.58643 -13.41107 WAT  1632   0.00000
 4895 1632 TIP3 H1    -1.97667 -22.28732 -13.41984 WAT  1632   0.00000
 4896 1632 TIP3 H2    -3.02374 -22.96092 -14.28112 WAT  1632   0.00000
 4897 1633 TIP3 OH2   -1.89041 -31.73149 -32.84735 WAT  1633   0.00000
 4898 1633 TIP3 H1    -2.20190 -32.31178 -32.15276 WAT  1633   0.00000
 4899 1633 TIP3 H2    -1.31346 -32.28068 -33.37815 WAT  1633   0.00000
 4900 1634 TIP3 OH2   -9.41161  -3.20842 -29.80710 WAT  1634   0.00000
 4901 1634 TIP3 H1    -9.85344  -2.47721 -30.23879 WAT  1634   0.00000
 4902 1634 TIP3 H2   -10.01974  -3.94230 -29.89565 WAT  1634   0.00000
 4903 1635 TIP3 OH2  -45.66844 -27.68007 -31.45691 WAT  1635   0.00000
 4904 1635 TIP3 H1   -46.11106 -26.88346 -31.74972 WAT  1635   0.00000
 4905 1635 TIP3 H2   -45.83478 -28.31646 -32.15229 WAT  1635   0.00000
 4906 1636 TIP3 OH2  -25.35289 -37.11804 -25.64199 WAT  1636   0.00000
 4907 1636 TIP3 H1   -26.01441 -36.70730 -25.08529 WAT  1636   0.00000
 4908 1636 TIP3 H2   -25.61769 -36.89445 -26.53425 WAT  1636   0.00000
 4909 1637 TIP3 OH2  -23.30088  -7.44823 -34.45706 WAT  1637   0.00000
 4910 1637 TIP3 H1   -23.15654  -7.43092 -33.51096 WAT  1637   0.00000
 4911 1637 TIP3 H2   -22.50805  -7.84901 -34.81347 WAT  1637   0.00000
 4912 1638 TIP3 OH2  -34.35239  -8.65922 -24.22271 WAT  1638   0.00000
 4913 1638 TIP3 H1   -34.81726  -9.23324 -23.61390 WAT  1638   0.00000
 4914 1638 TIP3 H2   -34.96250  -7.94046 -24.38820 WAT  1638   0.00000
 4915 1639 TIP3 OH2  -43.39816 -10.50760 -14.87755 WAT  1639   0.00000
 4916 1639 TIP3 H1   -43.51168 -10.24283 -13.96472 WAT  1639   0.00000
 4917 1639 TIP3 H2   -42.52998 -10.18227 -15.11559 WAT  1639   0.00000
 4918 1640 TIP3 OH2  -35.13754  -1.71269 -37.67275 WAT  1640   0.00000
 4919 1640 TIP3 H1   -34.20929  -1.89756 -37.81564 WAT  1640   0.00000
 4920 1640 TIP3 H2   -35.14413  -0.96939 -37.06968 WAT  1640   0.00000
 4921 1641 TIP3 OH2   -2.49393 -22.71925 -24.09638 WAT  1641   0.00000
 4922 1641 TIP3 H1    -1.88389 -22.95591 -23.39776 WAT  1641   0.00000
 4923 1641 TIP3 H2    -2.17781 -23.19717 -24.86312 WAT  1641   0.00000
 4924 1642 TIP3 OH2   -7.89010  -7.93731 -33.93499 WAT  1642   0.00000
 4925 1642 TIP3 H1    -7.18295  -7.29227 -33.92454 WAT  1642   0.00000
 4926 1642 TIP3 H2    -7.51436  -8.69817 -34.37786 WAT  1642   0.00000
 4927 1643 TIP3 OH2  -17.48320 -43.80613 -11.83890 WAT  1643   0.00000
 4928 1643 TIP3 H1   -18.22002 -44.30895 -12.18601 WAT  1643   0.00000
 4929 1643 TIP3 H2   -17.55750 -43.89624 -10.88885 WAT  1643   0.00000
 4930 1644 TIP3 OH2  -16.20534 -25.91649 -11.46614 WAT  1644   0.00000
 4931 1644 TIP3 H1   -17.12509 -25.85080 -11.20928 WAT  1644   0.00000
 4932 1644 TIP3 H2   -16.22261 -25.91308 -12.42318 WAT  1644   0.00000
 4933 1645 TIP3 OH2  -15.20911 -18.20061  -1.45159 WAT  1645   0.00000
 4934 1645 TIP3 H1   -15.51207 -17.29296  -1.42708 WAT  1645   0.00000
 4935 1645 TIP3 H2   -14.77963 -18.28737  -2.30262 WAT  1645   0.00000
 4936 1646 TIP3 OH2  -39.94151 -32.24599 -29.37729 WAT  1646   0.00000
 4937 1646 TIP3 H1   -40.53496 -31.49596 -29.41611 WAT  1646   0.00000
 4938 1646 TIP3 H2   -39.70481 -32.31711 -28.45255 WAT  1646   0.00000
 4939 1647 TIP3 OH2  -12.44533  -3.26654 -32.17295 WAT  1647   0.00000
 4940 1647 TIP3 H1   -12.59776  -2.56722 -32.80852 WAT  1647   0.00000
 4941 1647 TIP3 H2   -12.76688  -2.91179 -31.34409 WAT  1647   0.00000
 4942 1648 TIP3 OH2  -36.18145 -31.38445 -22.78913 WAT  1648   0.00000
 4943 1648 TIP3 H1   -36.04664 -31.45873 -23.73388 WAT  1648   0.00000
 4944 1648 TIP3 H2   -35.93529 -30.48299 -22.58174 WAT  1648   0.00000
 4945 1649 TIP3 OH2  -32.18808  -7.69393 -36.05274 WAT  1649   0.00000
 4946 1649 TIP3 H1   -31.60211  -8.29171 -36.51700 WAT  1649   0.00000
 4947 1649 TIP3 H2   -32.54485  -8.21694 -35.33482 WAT  1649   0.00000
 4948 1650 TIP3 OH2  -21.03394  -1.37457 -27.83908 WAT  1650   0.00000
 4949 1650 TIP3 H1   -20.26337  -1.47659 -27.28046 WAT  1650   0.00000
 4950 1650 TIP3 H2   -20.93662  -0.50430 -28.22559 WAT  1650   0.00000
 4951 1651 TIP3 OH2   -4.61604 -18.76436  -2.10673 WAT  1651   0.00000
 4952 1651 TIP3 H1    -5.50940 -18.42066  -2.10520 WAT  1651   0.00000
 4953 1651 TIP3 H2    -4.67935 -19.59517  -2.57789 WAT  1651   0.00000
 4954 1652 TIP3 OH2  -29.78273 -17.76656  -5.90046 WAT  1652   0.00000
 4955 1652 TIP3 H1   -30.30579 -18.19942  -5.22572 WAT  1652   0.00000
 4956 1652 TIP3 H2   -29.21350 -17.16861  -5.41603 WAT  1652   0.00000
 4957 1653 TIP3 OH2   -0.34241 -21.28540 -29.99582 WAT  1653   0.00000
 4958 1653 TIP3 H1    -1.05163 -21.21270 -29.35711 WAT  1653   0.00000
 4959 1653 TIP3 H2    -0.77635 -21.21100 -30.84577 WAT  1653   0.00000
 4960 1654 TIP3 OH2  -32.91523 -26.73927 -10.78272 WAT  1654   0.00000
 4961 1654 TIP3 H1   -33.43040 -26.54288 -10.00025 WAT  1654   0.00000
 4962 1654 TIP3 H2   -33.48950 -26.50743 -11.51258 WAT  1654   0.00000
 4963 1655 TIP3 OH2   -5.69232 -24.36580  -6.28521 WAT  1655   0.00000
 4964 1655 TIP3 H1    -6.02697 -24.80044  -7.06964 WAT  1655   0.00000
 4965 1655 TIP3 H2    -6.40524 -24.43447  -5.65018 WAT  1655   0.00000
 4966 1656 TIP3 OH2   -6.95230 -30.17518 -29.42733 WAT  1656   0.00000
 4967 1656 TIP3 H1    -6.46609 -29.91781 -28.64400 WAT  1656   0.00000
 4968 1656 TIP3 H2    -7.58680 -29.47055 -29.55827 WAT  1656   0.00000
 4969 1657 TIP3 OH2  -44.77560 -45.39424 -23.17653 WAT  1657   0.00000
 4970 1657 TIP3 H1   -45.33751 -44.84778 -22.62709 WAT  1657   0.00000
 4971 1657 TIP3 H2   -45.32213 -45.61966 -23.92934 WAT  1657   0.00000
 4972 1658 TIP3 OH2  -12.23598  -9.81106  -1.14090 WAT  1658   0.00000
 4973 1658 TIP3 H1   -12.55129 -10.71333  -1.19294 WAT  1658   0.00000
 4974 1658 TIP3 H2   -11.33222  -9.85428  -1.45328 WAT  1658   0.00000
 4975 1659 TIP3 OH2  -26.34188 -37.15910 -13.16749 WAT  1659   0.00000
 4976 1659 TIP3 H1   -25.65148 -36.91177 -13.78264 WAT  1659   0.00000
 4977 1659 TIP3 H2   -26.87273 -36.36834 -13.07191 WAT  1659   0.00000
 4978 1660 TIP3 OH2  -20.29356 -36.36847 -13.90166 WAT  1660   0.00000
 4979 1660 TIP3 H1   -21.02105 -35.86711 -13.53336 WAT  1660   0.00000
 4980 1660 TIP3 H2   -20.69689 -36.91859 -14.57318 WAT  1660   0.00000
 4981 1661 TIP3 OH2    0.43039 -24.31089 -28.93197 WAT  1661   0.00000
 4982 1661 TIP3 H1     0.49028 -23.54193 -28.36510 WAT  1661   0.00000
 4983 1661 TIP3 H2     0.09248 -25.00263 -28.36315 WAT  1661   0.00000
 4984 1662 TIP3 OH2  -39.84895  -3.89637 -29.73188 WAT  1662   0.00000
 4985 1662 TIP3 H1   -40.38941  -3.73930 -30.50614 WAT  1662   0.00000
 4986 1662 TIP3 H2   -39.12829  -3.27143 -29.81145 WAT  1662   0.00000
 4987 1663 TIP3 OH2   -9.08984 -42.50834 -26.52319 WAT  1663   0.00000
 4988 1663 TIP3 H1    -8.75916 -42.60660 -27.41607 WAT  1663   0.00000
 4989 1663 TIP3 H2    -9.60372 -41.70107 -26.54508 WAT  1663   0.00000
 4990 1664 TIP3 OH2   -1.43587 -12.25357  -1.03398 WAT  1664   0.00000
 4991 1664 TIP3 H1    -0.53413 -12.56948  -1.09142 WAT  1664   0.00000
 4992 1664 TIP3 H2    -1.94533 -12.88929  -1.53652 WAT  1664   0.00000
 4993 1665 TIP3 OH2  -14.40445 -22.70714 -37.65280 WAT  1665   0.00000
 4994 1665 TIP3 H1   -14.75899 -23.21514 -36.92310 WAT  1665   0.00000
 4995 1665 TIP3 H2   -13.75684 -23.28555 -38.05563 WAT  1665   0.00000
 4996 1666 TIP3 OH2  -43.66999 -21.11069 -30.99697 WAT  1666   0.00000
 4997 1666 TIP3 H1   -43.86128 -22.01516 -31.24511 WAT  1666   0.00000
 4998 1666 TIP3 H2   -44.12841 -20.98781 -30.16572 WAT  1666   0.00000
 4999 1667 TIP3 OH2  -17.60834 -35.63758 -13.73717 WAT  1667   0.00000
 5000 1667 TIP3 H1   -17.66987 -35.34948 -12.82643 WAT  1667   0.00000
 5001 1667 TIP3 H2   -18.51502 -35.79404 -14.00115 WAT  1667   0.00000
 5002 1668 TIP3 OH2  -13.47760 -29.27568 -20.81175 WAT  1668   0.00000
 5003 1668 TIP3 H1   -13.90445 -28.67824 -21.42584 WAT  1668   0.00000
 5004 1668 TIP3 H2   -14.15511 -29.48253 -20.16799 WAT  1668   0.00000
 5005 1669 TIP3 OH2   -6.39176 -21.71815 -45.41934 WAT  1669   0.00000
 5006 1669 TIP3 H1    -5.72006 -22.27014 -45.01889 WAT  1669   0.00000
 5007 1669 TIP3 H2    -7.21985 -22.12655 -45.16692 WAT  1669   0.00000
 5008 1670 TIP3 OH2  -23.55275 -26.07916 -29.44354 WAT  1670   0.00000
 5009 1670 TIP3 H1   -22.93183 -26.46338 -30.06247 WAT  1670   0.00000
 5010 1670 TIP3 H2   -23.00608 -25.73819 -28.73564 WAT  1670   0.00000
 5011 1671 TIP3 OH2  -19.74173 -42.46491  -6.68951 WAT  1671   0.00000
 5012 1671 TIP3 H1   -19.36053 -41.65872  -7.03733 WAT  1671   0.00000
 5013 1671 TIP3 H2   -19.09731 -42.78141  -6.05642 WAT  1671   0.00000
 5014 1672 TIP3 OH2  -46.83978 -36.03102  -3.99848 WAT  1672   0.00000
 5015 1672 TIP3 H1   -46.76659 -36.31520  -3.08737 WAT  1672   0.00000
 5016 1672 TIP3 H2   -45.93719 -35.86784  -4.27222 WAT  1672   0.00000
 5017 1673 TIP3 OH2   -0.52106 -16.79676 -36.87696 WAT  1673   0.00000
 5018 1673 TIP3 H1    -0.55359 -16.00904 -36.33411 WAT  1673   0.00000
 5019 1673 TIP3 H2    -0.30560 -17.50091 -36.26542 WAT  1673   0.00000
 5020 1674 TIP3 OH2  -26.89056 -40.17466  -7.31851 WAT  1674   0.00000
 5021 1674 TIP3 H1   -27.43508 -40.61075  -7.97392 WAT  1674   0.00000
 5022 1674 TIP3 H2   -26.01634 -40.54159  -7.45019 WAT  1674   0.00000
 5023 1675 TIP3 OH2  -34.67690 -41.68777 -11.24082 WAT  1675   0.00000
 5024 1675 TIP3 H1   -35.12553 -40.85132 -11.36456 WAT  1675   0.00000
 5025 1675 TIP3 H2   -34.22853 -41.59752 -10.39995 WAT  1675   0.00000
 5026 1676 TIP3 OH2   -7.60077 -37.66709 -12.57490 WAT  1676   0.00000
 5027 1676 TIP3 H1    -7.72713 -38.51414 -12.14739 WAT  1676   0.00000
 5028 1676 TIP3 H2    -7.85119 -37.02385 -11.91174 WAT  1676   0.00000
 5029 1677 TIP3 OH2  -14.37870 -31.89987 -38.58926 WAT  1677   0.00000
 5030 1677 TIP3 H1   -13.72144 -31.43058 -39.10307 WAT  1677   0.00000
 5031 1677 TIP3 H2   -15.15040 -31.92785 -39.15488 WAT  1677   0.00000
 5032 1678 TIP3 OH2  -22.79021 -41.85476 -35.24105 WAT  1678   0.00000
 5033 1678 TIP3 H1   -23.74183 -41.95431 -35.21368 WAT  1678   0.00000
 5034 1678 TIP3 H2   -22.45663 -42.75043 -35.29342 WAT  1678   0.00000
 5035 1679 TIP3 OH2  -39.26375 -12.51018  -2.91371 WAT  1679   0.00000
 5036 1679 TIP3 H1   -39.98417 -11.89052  -2.79860 WAT  1679   0.00000
 5037 1679 TIP3 H2   -39.50499 -13.26190  -2.37245 WAT  1679   0.00000
 5038 1680 TIP3 OH2   -2.75416 -34.03275 -18.92048 WAT  1680   0.00000
 5039 1680 TIP3 H1    -1.80996 -33.93521 -19.04384 WAT  1680   0.00000
 5040 1680 TIP3 H2    -3.09375 -34.20992 -19.79770 WAT  1680   0.00000
 5041 1681 TIP3 OH2  -10.60189 -46.34126 -44.11488 WAT  1681   0.00000
 5042 1681 TIP3 H1   -10.14218 -47.11264 -43.78340 WAT  1681   0.00000
 5043 1681 TIP3 H2   -10.12770 -46.10323 -44.91158 WAT  1681   0.00000
 5044 1682 TIP3 OH2  -10.76963 -13.37718 -38.03809 WAT  1682   0.00000
 5045 1682 TIP3 H1   -11.10600 -13.59119 -38.90831 WAT  1682   0.00000
 5046 1682 TIP3 H2    -9.99809 -12.83592 -38.20546 WAT  1682   0.00000
 5047 1683 TIP3 OH2  -28.43090 -24.36323 -31.26820 WAT  1683   0.00000
 5048 1683 TIP3 H1   -28.92119 -23.59692 -31.56590 WAT  1683   0.00000
 5049 1683 TIP3 H2   -29.01978 -24.80095 -30.65350 WAT  1683   0.00000
 5050 1684 TIP3 OH2   -4.85231  -8.74219 -33.52527 WAT  1684   0.00000
 5051 1684 TIP3 H1    -4.83898  -8.09639 -32.81887 WAT  1684   0.00000
 5052 1684 TIP3 H2    -4.59308  -8.25070 -34.30467 WAT  1684   0.00000
 5053 1685 TIP3 OH2  -32.36057  -2.65515 -33.37352 WAT  1685   0.00000
 5054 1685 TIP3 H1   -32.11718  -1.74387 -33.21053 WAT  1685   0.00000
 5055 1685 TIP3 H2   -31.52767  -3.10338 -33.52054 WAT  1685   0.00000
 5056 1686 TIP3 OH2   -1.87816  -1.54762 -10.07456 WAT  1686   0.00000
 5057 1686 TIP3 H1    -2.72662  -1.83512 -10.41174 WAT  1686   0.00000
 5058 1686 TIP3 H2    -2.07308  -1.18863  -9.20890 WAT  1686   0.00000
 5059 1687 TIP3 OH2  -45.97050  -3.43728 -39.88250 WAT  1687   0.00000
 5060 1687 TIP3 H1   -45.49169  -3.80858 -40.62352 WAT  1687   0.00000
 5061 1687 TIP3 H2   -46.70145  -2.96519 -40.28136 WAT  1687   0.00000
 5062 1688 TIP3 OH2  -10.66456 -18.15698 -15.65809 WAT  1688   0.00000
 5063 1688 TIP3 H1   -10.46917 -18.27742 -14.72882 WAT  1688   0.00000
 5064 1688 TIP3 H2   -11.31897 -17.45868 -15.67718 WAT  1688   0.00000
 5065 1689 TIP3 OH2  -11.91982 -18.46812  -4.76960 WAT  1689   0.00000
 5066 1689 TIP3 H1   -11.83313 -19.41383  -4.88940 WAT  1689   0.00000
 5067 1689 TIP3 H2   -11.85937 -18.33960  -3.82299 WAT  1689   0.00000
 5068 1690 TIP3 OH2  -33.31362 -14.16188 -23.96871 WAT  1690   0.00000
 5069 1690 TIP3 H1   -32.55105 -14.19036 -23.39086 WAT  1690   0.00000
 5070 1690 TIP3 H2   -33.07377 -13.53581 -24.65190 WAT  1690   0.00000
 5071 1691 TIP3 OH2  -36.95415 -13.27923 -17.15428 WAT  1691   0.00000
 5072 1691 TIP3 H1   -36.96442 -13.17365 -16.20298 WAT  1691   0.00000
 5073 1691 TIP3 H2   -37.76357 -13.75030 -17.35221 WAT  1691   0.00000
 5074 1692 TIP3 OH2  -41.72623 -11.06631 -34.03803 WAT  1692   0.00000
 5075 1692 TIP3 H1   -41.74176 -11.47821 -34.90193 WAT  1692   0.00000
 5076 1692 TIP3 H2   -41.34341 -10.20241 -34.19091 WAT  1692   0.00000
 5077 1693 TIP3 OH2  -43.40249 -29.83085  -7.16481 WAT  1693   0.00000
 5078 1693 TIP3 H1   -43.43684 -29.60339  -8.09396 WAT  1693   0.00000
 5079 1693 TIP3 H2   -42.58149 -29.44893  -6.85445 WAT  1693   0.00000
 5080 1694 TIP3 OH2   -9.45610 -45.22677 -28.68714 WAT  1694   0.00000
 5081 1694 TIP3 H1    -8.95793 -46.03300 -28.55282 WAT  1694   0.00000
 5082 1694 TIP3 H2    -8.79077 -44.55727 -28.84634 WAT  1694   0.00000
 5083 1695 TIP3 OH2  -40.95125 -38.26091  -9.68855 WAT  1695   0.00000
 5084 1695 TIP3 H1   -40.77225 -37.64083 -10.39543 WAT  1695   0.00000
 5085 1695 TIP3 H2   -41.87845 -38.13429  -9.48731 WAT  1695   0.00000
 5086 1696 TIP3 OH2   -8.19496 -38.83688 -17.13981 WAT  1696   0.00000
 5087 1696 TIP3 H1    -7.41807 -38.88198 -17.69716 WAT  1696   0.00000
 5088 1696 TIP3 H2    -7.91196 -38.33789 -16.37356 WAT  1696   0.00000
 5089 1697 TIP3 OH2   -1.80443 -25.70801 -16.01979 WAT  1697   0.00000
 5090 1697 TIP3 H1    -1.17983 -25.39525 -15.36535 WAT  1697   0.00000
 5091 1697 TIP3 H2    -2.13583 -24.91177 -16.43502 WAT  1697   0.00000
 5092 1698 TIP3 OH2  -13.51278 -14.13113 -33.74811 WAT  1698   0.00000
 5093 1698 TIP3 H1   -13.20909 -15.00435 -33.99605 WAT  1698   0.00000
 5094 1698 TIP3 H2   -13.48167 -14.12889 -32.79142 WAT  1698   0.00000
 5095 1699 TIP3 OH2  -11.60481 -11.60221  -7.02813 WAT  1699   0.00000
 5096 1699 TIP3 H1   -11.92981 -11.09802  -6.28221 WAT  1699   0.00000
 5097 1699 TIP3 H2   -12.17937 -12.36667  -7.06970 WAT  1699   0.00000
 5098 1700 TIP3 OH2  -45.08505 -14.16639  -2.11219 WAT  1700   0.00000
 5099 1700 TIP3 H1   -44.69891 -13.54247  -2.72690 WAT  1700   0.00000
 5100 1700 TIP3 H2   -45.87480 -14.47996  -2.55288 WAT  1700   0.00000
 5101 1701 TIP3 OH2  -39.44814 -10.37506  -9.84505 WAT  1701   0.00000
 5102 1701 TIP3 H1   -39.97850  -9.98125  -9.15233 WAT  1701   0.00000
 5103 1701 TIP3 H2   -39.11402  -9.62994 -10.34445 WAT  1701   0.00000
 5104 1702 TIP3 OH2  -32.27076 -11.50332 -39.07854 WAT  1702   0.00000
 5105 1702 TIP3 H1   -31.45240 -11.94124 -38.84455 WAT  1702   0.00000
 5106 1702 TIP3 H2   -32.92258 -11.88149 -38.48831 WAT  1702   0.00000
 5107 1703 TIP3 OH2  -42.04608  -3.64175 -39.59359 WAT  1703   0.00000
 5108 1703 TIP3 H1   -41.21337  -3.84460 -40.01982 WAT  1703   0.00000
 5109 1703 TIP3 H2   -42.56786  -3.21857 -40.27543 WAT  1703   0.00000
 5110 1704 TIP3 OH2  -42.69721  -6.35139 -39.33406 WAT  1704   0.00000
 5111 1704 TIP3 H1   -42.45873  -6.68405 -38.46879 WAT  1704   0.00000
 5112 1704 TIP3 H2   -42.38913  -5.44512 -39.33603 WAT  1704   0.00000
 5113 1705 TIP3 OH2   -5.67585  -5.75740 -40.04180 WAT  1705   0.00000
 5114 1705 TIP3 H1    -5.77900  -5.06060 -39.39368 WAT  1705   0.00000
 5115 1705 TIP3 H2    -6.53287  -6.18238 -40.07572 WAT  1705   0.00000
 5116 1706 TIP3 OH2  -22.24177  -4.10623 -39.20403 WAT  1706   0.00000
 5117 1706 TIP3 H1   -22.87015  -3.87092 -38.52139 WAT  1706   0.00000
 5118 1706 TIP3 H2   -22.66767  -4.81315 -39.68890 WAT  1706   0.00000
 5119 1707 TIP3 OH2   -7.21618 -37.58620 -23.00271 WAT  1707   0.00000
 5120 1707 TIP3 H1    -7.39632 -37.43228 -22.07529 WAT  1707   0.00000
 5121 1707 TIP3 H2    -7.80160 -38.30369 -23.24504 WAT  1707   0.00000
 5122 1708 TIP3 OH2  -35.09301  -4.17516  -1.34638 WAT  1708   0.00000
 5123 1708 TIP3 H1   -34.26608  -3.69829  -1.27563 WAT  1708   0.00000
 5124 1708 TIP3 H2   -34.87147  -5.07602  -1.11056 WAT  1708   0.00000
 5125 1709 TIP3 OH2   -5.59289 -27.43444 -22.75515 WAT  1709   0.00000
 5126 1709 TIP3 H1    -5.14157 -28.27147 -22.86437 WAT  1709   0.00000
 5127 1709 TIP3 H2    -5.10924 -26.82629 -23.31413 WAT  1709   0.00000
 5128 1710 TIP3 OH2  -11.38720 -30.58930 -22.64078 WAT  1710   0.00000
 5129 1710 TIP3 H1   -11.64608 -31.06676 -21.85259 WAT  1710   0.00000
 5130 1710 TIP3 H2   -10.44049 -30.71797 -22.69922 WAT  1710   0.00000
 5131 1711 TIP3 OH2  -10.95720 -24.65061 -45.08775 WAT  1711   0.00000
 5132 1711 TIP3 H1   -11.81678 -25.06475 -45.16415 WAT  1711   0.00000
 5133 1711 TIP3 H2   -10.39237 -25.16127 -45.66777 WAT  1711   0.00000
 5134 1712 TIP3 OH2   -3.00156 -40.13206 -43.21995 WAT  1712   0.00000
 5135 1712 TIP3 H1    -2.24302 -40.24140 -42.64645 WAT  1712   0.00000
 5136 1712 TIP3 H2    -3.59965 -40.83393 -42.96324 WAT  1712   0.00000
 5137 1713 TIP3 OH2  -33.90309 -40.46293 -35.66362 WAT  1713   0.00000
 5138 1713 TIP3 H1   -33.58266 -39.63348 -35.30927 WAT  1713   0.00000
 5139 1713 TIP3 H2   -33.44644 -41.13337 -35.15546 WAT  1713   0.00000
 5140 1714 TIP3 OH2  -13.48437 -30.23441 -30.01561 WAT  1714   0.00000
 5141 1714 TIP3 H1   -13.25781 -31.00010 -29.48777 WAT  1714   0.00000
 5142 1714 TIP3 H2   -14.42766 -30.12849 -29.89229 WAT  1714   0.00000
 5143 1715 TIP3 OH2  -43.02966 -31.63722 -41.85624 WAT  1715   0.00000
 5144 1715 TIP3 H1   -42.61027 -31.81694 -41.01478 WAT  1715   0.00000
 5145 1715 TIP3 H2   -43.39915 -30.75973 -41.75766 WAT  1715   0.00000
 5146 1716 TIP3 OH2  -41.65505 -35.76829  -0.53323 WAT  1716   0.00000
 5147 1716 TIP3 H1   -41.32985 -36.54250  -0.99267 WAT  1716   0.00000
 5148 1716 TIP3 H2   -42.54184 -36.00520  -0.26172 WAT  1716   0.00000
 5149 1717 TIP3 OH2  -31.12371 -39.45915 -46.57297 WAT  1717   0.00000
 5150 1717 TIP3 H1   -30.62940 -38.99125 -47.24599 WAT  1717   0.00000
 5151 1717 TIP3 H2   -30.90204 -39.01053 -45.75697 WAT  1717   0.00000
 5152 1718 TIP3 OH2  -26.04452 -25.19513 -34.55979 WAT  1718   0.00000
 5153 1718 TIP3 H1   -25.98095 -24.31132 -34.19776 WAT  1718   0.00000
 5154 1718 TIP3 H2   -26.38121 -25.72639 -33.83824 WAT  1718   0.00000
 5155 1719 TIP3 OH2  -13.34575 -25.02590 -21.37008 WAT  1719   0.00000
 5156 1719 TIP3 H1   -13.50264 -24.28276 -21.95263 WAT  1719   0.00000
 5157 1719 TIP3 H2   -13.17731 -25.76127 -21.95922 WAT  1719   0.00000
 5158 1720 TIP3 OH2   -4.63111  -2.14106 -10.66952 WAT  1720   0.00000
 5159 1720 TIP3 H1    -5.22318  -1.43867 -10.40053 WAT  1720   0.00000
 5160 1720 TIP3 H2    -4.68534  -2.78444  -9.96286 WAT  1720   0.00000
 5161 1721 TIP3 OH2  -16.98391 -37.47942 -39.37165 WAT  1721   0.00000
 5162 1721 TIP3 H1   -17.06878 -36.84291 -38.66179 WAT  1721   0.00000
 5163 1721 TIP3 H2   -17.01137 -36.95296 -40.17060 WAT  1721   0.00000
 5164 1722 TIP3 OH2  -25.22766  -7.78257 -43.60617 WAT  1722   0.00000
 5165 1722 TIP3 H1   -24.71669  -6.97316 -43.60426 WAT  1722   0.00000
 5166 1722 TIP3 H2   -26.09852  -7.51731 -43.31042 WAT  1722   0.00000
 5167 1723 TIP3 OH2  -16.97159 -44.45050  -6.68184 WAT  1723   0.00000
 5168 1723 TIP3 H1   -16.12937 -44.84362  -6.91063 WAT  1723   0.00000
 5169 1723 TIP3 H2   -16.76542 -43.53541  -6.49122 WAT  1723   0.00000
 5170 1724 TIP3 OH2  -25.60489 -39.59432 -22.39599 WAT  1724   0.00000
 5171 1724 TIP3 H1   -26.26230 -39.80999 -21.73453 WAT  1724   0.00000
 5172 1724 TIP3 H2   -25.92456 -40.01030 -23.19662 WAT  1724   0.00000
 5173 1725 TIP3 OH2   -7.23300  -3.68413 -37.07773 WAT  1725   0.00000
 5174 1725 TIP3 H1    -7.99613  -4.24118 -37.23120 WAT  1725   0.00000
 5175 1725 TIP3 H2    -6.60119  -4.25702 -36.64316 WAT  1725   0.00000
 5176 1726 TIP3 OH2  -21.04037 -15.75436 -35.89283 WAT  1726   0.00000
 5177 1726 TIP3 H1   -21.37775 -16.52516 -36.34921 WAT  1726   0.00000
 5178 1726 TIP3 H2   -20.95691 -15.08865 -36.57555 WAT  1726   0.00000
 5179 1727 TIP3 OH2  -37.73281 -11.98483  -8.01936 WAT  1727   0.00000
 5180 1727 TIP3 H1   -38.17335 -11.24826  -7.59555 WAT  1727   0.00000
 5181 1727 TIP3 H2   -37.78165 -11.78769  -8.95477 WAT  1727   0.00000
 5182 1728 TIP3 OH2  -16.73502 -34.14446 -15.82351 WAT  1728   0.00000
 5183 1728 TIP3 H1   -17.17726 -34.79473 -16.36924 WAT  1728   0.00000
 5184 1728 TIP3 H2   -16.95251 -34.39647 -14.92605 WAT  1728   0.00000
 5185 1729 TIP3 OH2  -30.37278 -11.35512 -25.01343 WAT  1729   0.00000
 5186 1729 TIP3 H1   -29.99878 -12.20887 -24.79554 WAT  1729   0.00000
 5187 1729 TIP3 H2   -30.52697 -10.93735 -24.16613 WAT  1729   0.00000
 5188 1730 TIP3 OH2   -7.57537  -5.78449 -45.02428 WAT  1730   0.00000
 5189 1730 TIP3 H1    -8.17063  -6.42683 -45.41068 WAT  1730   0.00000
 5190 1730 TIP3 H2    -6.83150  -6.30185 -44.71568 WAT  1730   0.00000
 5191 1731 TIP3 OH2  -21.92793 -14.81317 -17.70067 WAT  1731   0.00000
 5192 1731 TIP3 H1   -21.83777 -13.91728 -18.02546 WAT  1731   0.00000
 5193 1731 TIP3 H2   -22.60676 -14.75744 -17.02812 WAT  1731   0.00000
 5194 1732 TIP3 OH2   -7.64742 -13.77597 -18.14112 WAT  1732   0.00000
 5195 1732 TIP3 H1    -7.40228 -13.02744 -17.59721 WAT  1732   0.00000
 5196 1732 TIP3 H2    -7.02188 -14.46041 -17.90347 WAT  1732   0.00000
 5197 1733 TIP3 OH2   -9.21763 -15.45295  -6.40523 WAT  1733   0.00000
 5198 1733 TIP3 H1    -9.04819 -15.54892  -5.46805 WAT  1733   0.00000
 5199 1733 TIP3 H2    -9.79748 -16.18354  -6.62031 WAT  1733   0.00000
 5200 1734 TIP3 OH2  -37.30900 -26.35351  -1.41960 WAT  1734   0.00000
 5201 1734 TIP3 H1   -38.01265 -26.99563  -1.51344 WAT  1734   0.00000
 5202 1734 TIP3 H2   -37.66138 -25.69752  -0.81815 WAT  1734   0.00000
 5203 1735 TIP3 OH2  -23.05892 -43.90633 -37.89429 WAT  1735   0.00000
 5204 1735 TIP3 H1   -22.66600 -44.07514 -37.03793 WAT  1735   0.00000
 5205 1735 TIP3 H2   -22.34037 -44.02458 -38.51553 WAT  1735   0.00000
 5206 1736 TIP3 OH2  -29.61291 -40.90429 -22.96137 WAT  1736   0.00000
 5207 1736 TIP3 H1   -29.29756 -40.12088 -23.41200 WAT  1736   0.00000
 5208 1736 TIP3 H2   -30.09641 -41.38807 -23.63102 WAT  1736   0.00000
 5209 1737 TIP3 OH2  -16.43003 -34.63832 -33.68848 WAT  1737   0.00000
 5210 1737 TIP3 H1   -15.85804 -34.56554 -32.92444 WAT  1737   0.00000
 5211 1737 TIP3 H2   -16.67618 -33.73571 -33.89084 WAT  1737   0.00000
 5212 1738 TIP3 OH2  -43.95894 -14.26813 -23.70874 WAT  1738   0.00000
 5213 1738 TIP3 H1   -43.80809 -15.10890 -23.27679 WAT  1738   0.00000
 5214 1738 TIP3 H2   -43.44577 -13.64105 -23.19917 WAT  1738   0.00000
 5215 1739 TIP3 OH2  -14.60347 -19.91030 -37.75127 WAT  1739   0.00000
 5216 1739 TIP3 H1   -13.71916 -19.96585 -37.38913 WAT  1739   0.00000
 5217 1739 TIP3 H2   -14.63091 -20.59160 -38.42307 WAT  1739   0.00000
 5218 1740 TIP3 OH2  -10.15865  -2.37861 -40.84176 WAT  1740   0.00000
 5219 1740 TIP3 H1    -9.94779  -1.97376 -40.00041 WAT  1740   0.00000
 5220 1740 TIP3 H2    -9.80000  -1.77697 -41.49417 WAT  1740   0.00000
 5221 1741 TIP3 OH2  -43.45492 -46.19708 -13.72999 WAT  1741   0.00000
 5222 1741 TIP3 H1   -44.14396 -46.84412 -13.57899 WAT  1741   0.00000
 5223 1741 TIP3 H2   -42.81027 -46.65454 -14.26980 WAT  1741   0.00000
 5224 1742 TIP3 OH2   -6.11053 -32.43436 -44.18714 WAT  1742   0.00000
 5225 1742 TIP3 H1    -5.59729 -32.99679 -43.60705 WAT  1742   0.00000
 5226 1742 TIP3 H2    -6.75041 -33.02292 -44.58762 WAT  1742   0.00000
 5227 1743 TIP3 OH2  -41.90931 -42.48020 -30.14282 WAT  1743   0.00000
 5228 1743 TIP3 H1   -41.23189 -42.27246 -29.49925 WAT  1743   0.00000
 5229 1743 TIP3 H2   -41.75709 -41.86364 -30.85900 WAT  1743   0.00000
 5230 1744 TIP3 OH2   -9.20316 -19.98889 -45.75221 WAT  1744   0.00000
 5231 1744 TIP3 H1    -9.70148 -20.41246 -45.05328 WAT  1744   0.00000
 5232 1744 TIP3 H2    -9.52726 -20.39325 -46.55700 WAT  1744   0.00000
 5233 1745 TIP3 OH2  -44.94001  -3.76400 -15.10376 WAT  1745   0.00000
 5234 1745 TIP3 H1   -44.89270  -3.22810 -14.31204 WAT  1745   0.00000
 5235 1745 TIP3 H2   -44.66951  -4.63697 -14.81918 WAT  1745   0.00000
 5236 1746 TIP3 OH2  -30.67862  -7.38866 -13.75775 WAT  1746   0.00000
 5237 1746 TIP3 H1   -29.76575  -7.44821 -13.47605 WAT  1746   0.00000
 5238 1746 TIP3 H2   -31.18594  -7.59696 -12.97323 WAT  1746   0.00000
 5239 1747 TIP3 OH2   -1.17861 -40.98276 -40.81743 WAT  1747   0.00000
 5240 1747 TIP3 H1    -0.83184 -41.81066 -41.14995 WAT  1747   0.00000
 5241 1747 TIP3 H2    -0.54221 -40.32559 -41.09912 WAT  1747   0.00000
 5242 1748 TIP3 OH2   -0.92148 -10.51116 -16.66741 WAT  1748   0.00000
 5243 1748 TIP3 H1    -1.70062 -11.05018 -16.53091 WAT  1748   0.00000
 5244 1748 TIP3 H2    -0.96997 -10.24762 -17.58634 WAT  1748   0.00000
 5245 1749 TIP3 OH2  -28.35563 -46.15615 -40.83753 WAT  1749   0.00000
 5246 1749 TIP3 H1   -27.92641 -46.35955 -41.66858 WAT  1749   0.00000
 5247 1749 TIP3 H2   -28.33254 -46.97836 -40.34797 WAT  1749   0.00000
 5248 1750 TIP3 OH2  -32.78305 -42.99333 -13.02103 WAT  1750   0.00000
 5249 1750 TIP3 H1   -31.94200 -42.54390 -12.93812 WAT  1750   0.00000
 5250 1750 TIP3 H2   -33.41614 -42.39206 -12.62872 WAT  1750   0.00000
 5251 1751 TIP3 OH2   -3.36602 -25.77057 -30.20890 WAT  1751   0.00000
 5252 1751 TIP3 H1    -3.69983 -25.08185 -30.78377 WAT  1751   0.00000
 5253 1751 TIP3 H2    -3.39221 -25.38561 -29.33291 WAT  1751   0.00000
 5254 1752 TIP3 OH2  -26.46357  -1.45557 -23.55143 WAT  1752   0.00000
 5255 1752 TIP3 H1   -26.29265  -1.25966 -22.63021 WAT  1752   0.00000
 5256 1752 TIP3 H2   -26.31415  -0.62597 -24.00493 WAT  1752   0.00000
 5257 1753 TIP3 OH2   -7.77634 -35.70085  -2.63862 WAT  1753   0.00000
 5258 1753 TIP3 H1    -8.16385 -35.41682  -3.46651 WAT  1753   0.00000
 5259 1753 TIP3 H2    -6.87238 -35.38840  -2.67709 WAT  1753   0.00000
 5260 1754 TIP3 OH2  -34.18761 -26.79885 -42.01270 WAT  1754   0.00000
 5261 1754 TIP3 H1   -34.08113 -26.87532 -41.06452 WAT  1754   0.00000
 5262 1754 TIP3 H2   -33.36697 -26.41037 -42.31579 WAT  1754   0.00000
 5263 1755 TIP3 OH2  -29.03020 -36.98154 -31.11578 WAT  1755   0.00000
 5264 1755 TIP3 H1   -29.14412 -36.53796 -30.27525 WAT  1755   0.00000
 5265 1755 TIP3 H2   -29.74603 -36.65276 -31.65960 WAT  1755   0.00000
 5266 1756 TIP3 OH2  -35.00390 -38.55976 -27.59663 WAT  1756   0.00000
 5267 1756 TIP3 H1   -35.56103 -39.25716 -27.25098 WAT  1756   0.00000
 5268 1756 TIP3 H2   -34.11081 -38.86159 -27.43070 WAT  1756   0.00000
 5269 1757 TIP3 OH2  -26.10746 -27.43164 -41.65511 WAT  1757   0.00000
 5270 1757 TIP3 H1   -25.41143 -28.05575 -41.86070 WAT  1757   0.00000
 5271 1757 TIP3 H2   -26.11138 -26.82425 -42.39490 WAT  1757   0.00000
 5272 1758 TIP3 OH2  -37.43942 -31.81546 -12.83004 WAT  1758   0.00000
 5273 1758 TIP3 H1   -37.31506 -31.12391 -13.48006 WAT  1758   0.00000
 5274 1758 TIP3 H2   -38.34806 -32.09322 -12.94599 WAT  1758   0.00000
 5275 1759 TIP3 OH2  -45.53351 -36.30707 -30.54277 WAT  1759   0.00000
 5276 1759 TIP3 H1   -46.27014 -36.63926 -31.05587 WAT  1759   0.00000
 5277 1759 TIP3 H2   -45.53390 -36.84141 -29.74859 WAT  1759   0.00000
 5278 1760 TIP3 OH2  -21.84672   0.36994  -6.11140 WAT  1760   0.00000
 5279 1760 TIP3 H1   -22.01472  -0.51465  -6.43625 WAT  1760   0.00000
 5280 1760 TIP3 H2   -20.89248   0.43384  -6.07176 WAT  1760   0.00000
 5281 1761 TIP3 OH2  -35.67065 -21.78062 -17.36928 WAT  1761   0.00000
 5282 1761 TIP3 H1   -36.28195 -22.24056 -16.79395 WAT  1761   0.00000
 5283 1761 TIP3 H2   -35.29037 -21.09684 -16.81785 WAT  1761   0.00000
 5284 1762 TIP3 OH2   -8.04220 -45.81236 -25.68131 WAT  1762   0.00000
 5285 1762 TIP3 H1    -8.50255 -45.17714 -25.13285 WAT  1762   0.00000
 5286 1762 TIP3 H2    -8.72815 -46.20478 -26.22141 WAT  1762   0.00000
 5287 1763 TIP3 OH2  -41.31914  -1.90869 -26.81723 WAT  1763   0.00000
 5288 1763 TIP3 H1   -40.36262  -1.94165 -26.83185 WAT  1763   0.00000
 5289 1763 TIP3 H2   -41.54224  -1.82518 -25.89014 WAT  1763   0.00000
 5290 1764 TIP3 OH2  -13.11184 -31.17249 -43.04434 WAT  1764   0.00000
 5291 1764 TIP3 H1   -13.72535 -30.99462 -43.75723 WAT  1764   0.00000
 5292 1764 TIP3 H2   -13.13056 -30.37974 -42.50821 WAT  1764   0.00000
 5293 1765 TIP3 OH2  -31.83424 -12.12223 -11.17722 WAT  1765   0.00000
 5294 1765 TIP3 H1   -31.37851 -12.94801 -11.34042 WAT  1765   0.00000
 5295 1765 TIP3 H2   -31.25995 -11.45341 -11.55018 WAT  1765   0.00000
 5296 1766 TIP3 OH2  -11.03748 -37.87993 -39.56741 WAT  1766   0.00000
 5297 1766 TIP3 H1   -10.22270 -37.37758 -39.56234 WAT  1766   0.00000
 5298 1766 TIP3 H2   -11.49478 -37.58750 -40.35583 WAT  1766   0.00000
 5299 1767 TIP3 OH2  -27.56480 -41.45382 -20.23248 WAT  1767   0.00000
 5300 1767 TIP3 H1   -28.50333 -41.45022 -20.42060 WAT  1767   0.00000
 5301 1767 TIP3 H2   -27.43259 -42.22838 -19.68583 WAT  1767   0.00000
 5302 1768 TIP3 OH2   -4.09524 -41.29473  -0.07367 WAT  1768   0.00000
 5303 1768 TIP3 H1    -4.40950 -42.14961   0.22071 WAT  1768   0.00000
 5304 1768 TIP3 H2    -4.16945 -41.32718  -1.02744 WAT  1768   0.00000
 5305 1769 TIP3 OH2  -31.61263 -16.84477 -44.85484 WAT  1769   0.00000
 5306 1769 TIP3 H1   -32.02068 -16.27879 -44.19956 WAT  1769   0.00000
 5307 1769 TIP3 H2   -31.88356 -16.47373 -45.69458 WAT  1769   0.00000
 5308 1770 TIP3 OH2   -1.03536 -43.79496  -1.41463 WAT  1770   0.00000
 5309 1770 TIP3 H1    -0.84539 -43.14645  -0.73670 WAT  1770   0.00000
 5310 1770 TIP3 H2    -0.19790 -44.23151  -1.57055 WAT  1770   0.00000
 5311 1771 TIP3 OH2  -36.54789 -35.92260 -12.51911 WAT  1771   0.00000
 5312 1771 TIP3 H1   -35.68858 -35.69936 -12.87687 WAT  1771   0.00000
 5313 1771 TIP3 H2   -37.17061 -35.48572 -13.10015 WAT  1771   0.00000
 5314 1772 TIP3 OH2  -35.59408 -46.74810 -39.69546 WAT  1772   0.00000
 5315 1772 TIP3 H1   -35.56546 -47.52881 -39.14237 WAT  1772   0.00000
 5316 1772 TIP3 H2   -35.63484 -46.01787 -39.07794 WAT  1772   0.00000
 5317 1773 TIP3 OH2  -15.35369 -21.67573 -32.92423 WAT  1773   0.00000
 5318 1773 TIP3 H1   -15.68118 -21.44363 -33.79320 WAT  1773   0.00000
 5319 1773 TIP3 H2   -14.45208 -21.35443 -32.91386 WAT  1773   0.00000
 5320 1774 TIP3 OH2  -37.72370 -42.59586  -5.56223 WAT  1774   0.00000
 5321 1774 TIP3 H1   -37.75647 -43.46290  -5.15799 WAT  1774   0.00000
 5322 1774 TIP3 H2   -36.89238 -42.58350  -6.03657 WAT  1774   0.00000
 5323 1775 TIP3 OH2  -36.63663 -33.96159  -1.78951 WAT  1775   0.00000
 5324 1775 TIP3 H1   -37.22046 -33.70987  -1.07396 WAT  1775   0.00000
 5325 1775 TIP3 H2   -36.17878 -34.73673  -1.46428 WAT  1775   0.00000
 5326 1776 TIP3 OH2  -11.26183 -31.40594 -45.47389 WAT  1776   0.00000
 5327 1776 TIP3 H1   -10.31392 -31.28890 -45.41055 WAT  1776   0.00000
 5328 1776 TIP3 H2   -11.62825 -30.61640 -45.07567 WAT  1776   0.00000
 5329 1777 TIP3 OH2  -45.37680 -26.22188 -42.04951 WAT  1777   0.00000
 5330 1777 TIP3 H1   -45.91240 -26.78269 -42.61063 WAT  1777   0.00000
 5331 1777 TIP3 H2   -45.16435 -26.77059 -41.29451 WAT  1777   0.00000
 5332 1778 TIP3 OH2   -2.51255 -16.69891  -9.99097 WAT  1778   0.00000
 5333 1778 TIP3 H1    -2.19503 -16.62287  -9.09117 WAT  1778   0.00000
 5334 1778 TIP3 H2    -2.86166 -17.58836 -10.04790 WAT  1778   0.00000
 5335 1779 TIP3 OH2  -11.49326 -27.10423   0.10328 WAT  1779   0.00000
 5336 1779 TIP3 H1   -12.20740 -26.48066   0.23518 WAT  1779   0.00000
 5337 1779 TIP3 H2   -11.47811 -27.25534  -0.84180 WAT  1779   0.00000
 5338 1780 TIP3 OH2  -31.54569 -35.17876 -28.70899 WAT  1780   0.00000
 5339 1780 TIP3 H1   -30.68004 -35.34123 -29.08381 WAT  1780   0.00000
 5340 1780 TIP3 H2   -31.62436 -34.22496 -28.69126 WAT  1780   0.00000
 5341 1781 TIP3 OH2  -16.04953 -39.36830  -8.48913 WAT  1781   0.00000
 5342 1781 TIP3 H1   -15.09469 -39.35374  -8.55467 WAT  1781   0.00000
 5343 1781 TIP3 H2   -16.35331 -39.04955  -9.33904 WAT  1781   0.00000
 5344 1782 TIP3 OH2  -41.01334 -38.51428  -1.02388 WAT  1782   0.00000
 5345 1782 TIP3 H1   -41.24335 -38.96372  -1.83711 WAT  1782   0.00000
 5346 1782 TIP3 H2   -40.11490 -38.79046  -0.84289 WAT  1782   0.00000
 5347 1783 TIP3 OH2  -31.81583 -38.07320 -24.29263 WAT  1783   0.00000
 5348 1783 TIP3 H1   -30.85990 -38.11177 -24.32335 WAT  1783   0.00000
 5349 1783 TIP3 H2   -32.03082 -37.19521 -24.60751 WAT  1783   0.00000
 5350 1784 TIP3 OH2  -27.22577  -4.47584  -8.69752 WAT  1784   0.00000
 5351 1784 TIP3 H1   -26.63543  -3.77519  -8.97470 WAT  1784   0.00000
 5352 1784 TIP3 H2   -27.97975  -4.39976  -9.28229 WAT  1784   0.00000
 5353 1785 TIP3 OH2  -25.16142 -43.12347  -5.24839 WAT  1785   0.00000
 5354 1785 TIP3 H1   -25.01976 -44.01757  -5.55944 WAT  1785   0.00000
 5355 1785 TIP3 H2   -24.58390 -43.03899  -4.48972 WAT  1785   0.00000
 5356 1786 TIP3 OH2  -38.43836 -19.75269 -29.27989 WAT  1786   0.00000
 5357 1786 TIP3 H1   -37.69126 -19.28776 -28.90315 WAT  1786   0.00000
 5358 1786 TIP3 H2   -38.33192 -20.65699 -28.98470 WAT  1786   0.00000
 5359 1787 TIP3 OH2  -15.05009  -7.71895 -40.76463 WAT  1787   0.00000
 5360 1787 TIP3 H1   -15.00962  -8.00495 -41.67721 WAT  1787   0.00000
 5361 1787 TIP3 H2   -15.72847  -7.04373 -40.75461 WAT  1787   0.00000
 5362 1788 TIP3 OH2  -29.73103  -9.70729  -2.29272 WAT  1788   0.00000
 5363 1788 TIP3 H1   -30.00580  -9.73701  -1.37629 WAT  1788   0.00000
 5364 1788 TIP3 H2   -30.34444 -10.28561  -2.74606 WAT  1788   0.00000
 5365 1789 TIP3 OH2  -41.96459 -34.19988 -15.41489 WAT  1789   0.00000
 5366 1789 TIP3 H1   -42.63102 -34.31224 -16.09273 WAT  1789   0.00000
 5367 1789 TIP3 H2   -41.23503 -34.74886 -15.70228 WAT  1789   0.00000
 5368 1790 TIP3 OH2  -24.32880 -21.77736 -45.13942 WAT  1790   0.00000
 5369 1790 TIP3 H1   -24.97570 -21.98955 -44.46656 WAT  1790   0.00000
 5370 1790 TIP3 H2   -24.52111 -22.38179 -45.85631 WAT  1790   0.00000
 5371 1791 TIP3 OH2  -46.22055 -14.06865  -4.79832 WAT  1791   0.00000
 5372 1791 TIP3 H1   -45.54166 -14.45181  -5.35377 WAT  1791   0.00000
 5373 1791 TIP3 H2   -45.82048 -13.27478  -4.44343 WAT  1791   0.00000
 5374 1792 TIP3 OH2  -12.78386 -39.92945 -38.62381 WAT  1792   0.00000
 5375 1792 TIP3 H1   -13.39717 -39.60917 -37.96237 WAT  1792   0.00000
 5376 1792 TIP3 H2   -12.25786 -39.16363 -38.85419 WAT  1792   0.00000
 5377 1793 TIP3 OH2   -6.90574  -6.97241 -12.79874 WAT  1793   0.00000
 5378 1793 TIP3 H1    -6.79243  -6.04890 -13.02350 WAT  1793   0.00000
 5379 1793 TIP3 H2    -6.24554  -7.13838 -12.12582 WAT  1793   0.00000
 5380 1794 TIP3 OH2  -10.82298 -30.79864 -25.41834 WAT  1794   0.00000
 5381 1794 TIP3 H1   -10.67692 -30.56836 -24.50080 WAT  1794   0.00000
 5382 1794 TIP3 H2   -10.93320 -29.95776 -25.86219 WAT  1794   0.00000
 5383 1795 TIP3 OH2  -43.31834  -0.27625  -3.17776 WAT  1795   0.00000
 5384 1795 TIP3 H1   -43.14971  -1.21624  -3.11289 WAT  1795   0.00000
 5385 1795 TIP3 H2   -42.68156   0.12325  -2.58518 WAT  1795   0.00000
 5386 1796 TIP3 OH2   -8.44907 -37.08070 -20.32178 WAT  1796   0.00000
 5387 1796 TIP3 H1    -9.29927 -36.86985 -20.70769 WAT  1796   0.00000
 5388 1796 TIP3 H2    -8.45283 -38.03433 -20.23926 WAT  1796   0.00000
 5389 1797 TIP3 OH2  -43.94574 -17.99488 -16.30785 WAT  1797   0.00000
 5390 1797 TIP3 H1   -43.90007 -17.05763 -16.49687 WAT  1797   0.00000
 5391 1797 TIP3 H2   -44.69750 -18.08524 -15.72225 WAT  1797   0.00000
 5392 1798 TIP3 OH2  -44.54571 -23.69938 -40.82470 WAT  1798   0.00000
 5393 1798 TIP3 H1   -45.00656 -24.44954 -41.20036 WAT  1798   0.00000
 5394 1798 TIP3 H2   -43.95588 -23.40744 -41.51977 WAT  1798   0.00000
 5395 1799 TIP3 OH2  -10.48401  -6.46688 -33.24143 WAT  1799   0.00000
 5396 1799 TIP3 H1   -10.12440  -7.31975 -33.48542 WAT  1799   0.00000
 5397 1799 TIP3 H2   -10.96911  -6.18067 -34.01537 WAT  1799   0.00000
 5398 1800 TIP3 OH2  -43.05820 -21.76141 -14.28049 WAT  1800   0.00000
 5399 1800 TIP3 H1   -42.79807 -22.10899 -15.13358 WAT  1800   0.00000
 5400 1800 TIP3 H2   -43.19147 -22.53715 -13.73579 WAT  1800   0.00000
 5401 1801 TIP3 OH2  -39.79966 -40.87637  -5.31040 WAT  1801   0.00000
 5402 1801 TIP3 H1   -40.41290 -41.16885  -5.98466 WAT  1801   0.00000
 5403 1801 TIP3 H2   -39.05418 -41.47155  -5.38955 WAT  1801   0.00000
 5404 1802 TIP3 OH2  -44.85737 -35.95698  -7.16520 WAT  1802   0.00000
 5405 1802 TIP3 H1   -44.81666 -35.14422  -6.66121 WAT  1802   0.00000
 5406 1802 TIP3 H2   -44.59701 -36.63754  -6.54449 WAT  1802   0.00000
 5407 1803 TIP3 OH2  -29.27496  -3.76298 -13.74494 WAT  1803   0.00000
 5408 1803 TIP3 H1   -28.49685  -3.66665 -14.29404 WAT  1803   0.00000
 5409 1803 TIP3 H2   -29.18459  -4.63055 -13.35075 WAT  1803   0.00000
 5410 1804 TIP3 OH2  -30.19754 -20.40702 -20.59733 WAT  1804   0.00000
 5411 1804 TIP3 H1   -30.80872 -20.31061 -19.86700 WAT  1804   0.00000
 5412 1804 TIP3 H2   -30.50049 -21.18685 -21.06244 WAT  1804   0.00000
 5413 1805 TIP3 OH2   -8.26238  -7.16341 -40.02375 WAT  1805   0.00000
 5414 1805 TIP3 H1    -8.95897  -6.65274 -40.43632 WAT  1805   0.00000
 5415 1805 TIP3 H2    -8.64401  -8.03218 -39.89797 WAT  1805   0.00000
 5416 1806 TIP3 OH2  -36.67368 -34.05698 -18.93396 WAT  1806   0.00000
 5417 1806 TIP3 H1   -36.32082 -33.82973 -19.79424 WAT  1806   0.00000
 5418 1806 TIP3 H2   -36.88749 -34.98763 -19.00049 WAT  1806   0.00000
 5419 1807 TIP3 OH2  -44.01316  -9.41711 -11.97565 WAT  1807   0.00000
 5420 1807 TIP3 H1   -43.54670  -8.83464 -11.37616 WAT  1807   0.00000
 5421 1807 TIP3 H2   -44.10766 -10.23621 -11.48946 WAT  1807   0.00000
 5422 1808 TIP3 OH2   -5.07604  -0.14007 -44.71181 WAT  1808   0.00000
 5423 1808 TIP3 H1    -4.80992  -1.01518 -44.42970 WAT  1808   0.00000
 5424 1808 TIP3 H2    -5.15482  -0.20826 -45.66332 WAT  1808   0.00000
 5425 1809 TIP3 OH2  -36.01036 -39.71905 -38.26799 WAT  1809   0.00000
 5426 1809 TIP3 H1   -35.87269 -38.83970 -38.62018 WAT  1809   0.00000
 5427 1809 TIP3 H2   -35.46690 -39.75001 -37.48063 WAT  1809   0.00000
 5428 1810 TIP3 OH2  -44.18418 -23.79001 -30.79493 WAT  1810   0.00000
 5429 1810 TIP3 H1   -43.51361 -24.19899 -30.24783 WAT  1810   0.00000
 5430 1810 TIP3 H2   -45.01156 -24.13237 -30.45660 WAT  1810   0.00000
 5431 1811 TIP3 OH2  -28.80251 -33.91643 -45.55809 WAT  1811   0.00000
 5432 1811 TIP3 H1   -29.07917 -34.20474 -44.68827 WAT  1811   0.00000
 5433 1811 TIP3 H2   -29.31042 -34.45716 -46.16296 WAT  1811   0.00000
 5434 1812 TIP3 OH2  -21.48169 -17.65308 -21.71937 WAT  1812   0.00000
 5435 1812 TIP3 H1   -20.97589 -18.39683 -21.39189 WAT  1812   0.00000
 5436 1812 TIP3 H2   -22.14901 -17.50318 -21.04970 WAT  1812   0.00000
 5437 1813 TIP3 OH2   -9.00136 -46.86517 -19.53596 WAT  1813   0.00000
 5438 1813 TIP3 H1    -8.55717 -47.12114 -20.34430 WAT  1813   0.00000
 5439 1813 TIP3 H2    -9.88877 -46.63596 -19.81200 WAT  1813   0.00000
 5440 1814 TIP3 OH2  -38.62882  -9.24662 -12.57250 WAT  1814   0.00000
 5441 1814 TIP3 H1   -39.16412  -8.67531 -13.12323 WAT  1814   0.00000
 5442 1814 TIP3 H2   -38.16263  -9.80856 -13.19147 WAT  1814   0.00000
 5443 1815 TIP3 OH2  -15.94892 -34.69895 -26.28653 WAT  1815   0.00000
 5444 1815 TIP3 H1   -15.84443 -33.74989 -26.35446 WAT  1815   0.00000
 5445 1815 TIP3 H2   -15.08964 -35.05209 -26.51712 WAT  1815   0.00000
 5446 1816 TIP3 OH2  -10.84211 -37.12559 -21.52068 WAT  1816   0.00000
 5447 1816 TIP3 H1   -10.95522 -36.72140 -22.38095 WAT  1816   0.00000
 5448 1816 TIP3 H2   -11.01839 -38.05495 -21.66713 WAT  1816   0.00000
 5449 1817 TIP3 OH2  -18.91717 -43.67749 -44.46769 WAT  1817   0.00000
 5450 1817 TIP3 H1   -18.69515 -44.14054 -43.65990 WAT  1817   0.00000
 5451 1817 TIP3 H2   -19.69336 -43.16383 -44.24429 WAT  1817   0.00000
 5452 1818 TIP3 OH2  -25.91951 -36.90519 -21.49849 WAT  1818   0.00000
 5453 1818 TIP3 H1   -25.41484 -37.55979 -21.98124 WAT  1818   0.00000
 5454 1818 TIP3 H2   -26.23728 -37.37008 -20.72446 WAT  1818   0.00000
 5455 1819 TIP3 OH2   -2.03308 -34.21893 -38.16754 WAT  1819   0.00000
 5456 1819 TIP3 H1    -1.22090 -33.78940 -38.43606 WAT  1819   0.00000
 5457 1819 TIP3 H2    -1.93779 -34.34362 -37.22329 WAT  1819   0.00000
 5458 1820 TIP3 OH2  -11.20401 -11.39293 -20.98563 WAT  1820   0.00000
 5459 1820 TIP3 H1   -10.28557 -11.42619 -20.71806 WAT  1820   0.00000
 5460 1820 TIP3 H2   -11.45886 -10.47946 -20.85580 WAT  1820   0.00000
 5461 1821 TIP3 OH2   -8.03079 -46.80493  -3.24948 WAT  1821   0.00000
 5462 1821 TIP3 H1    -8.93349 -46.48678  -3.23695 WAT  1821   0.00000
 5463 1821 TIP3 H2    -7.49968 -46.01580  -3.35637 WAT  1821   0.00000
 5464 1822 TIP3 OH2  -36.12616  -0.58897 -11.23545 WAT  1822   0.00000
 5465 1822 TIP3 H1   -35.73020  -0.07342 -11.93806 WAT  1822   0.00000
 5466 1822 TIP3 H2   -37.06880  -0.51040 -11.38209 WAT  1822   0.00000
 5467 1823 TIP3 OH2  -45.48572 -39.03376 -33.94845 WAT  1823   0.00000
 5468 1823 TIP3 H1   -45.23443 -39.32898 -33.07328 WAT  1823   0.00000
 5469 1823 TIP3 H2   -46.41439 -39.25481 -34.01885 WAT  1823   0.00000
 5470 1824 TIP3 OH2  -32.07665 -42.01003  -0.46080 WAT  1824   0.00000
 5471 1824 TIP3 H1   -31.59173 -41.18716  -0.39774 WAT  1824   0.00000
 5472 1824 TIP3 H2   -32.99660 -41.74597  -0.47499 WAT  1824   0.00000
 5473 1825 TIP3 OH2  -28.33797  -9.84442  -7.38143 WAT  1825   0.00000
 5474 1825 TIP3 H1   -27.68497 -10.14463  -6.74922 WAT  1825   0.00000
 5475 1825 TIP3 H2   -27.91880  -9.10918  -7.82859 WAT  1825   0.00000
 5476 1826 TIP3 OH2  -25.47668 -42.58890 -35.65497 WAT  1826   0.00000
 5477 1826 TIP3 H1   -25.98365 -42.84886 -34.88579 WAT  1826   0.00000
 5478 1826 TIP3 H2   -25.81281 -41.72193 -35.88215 WAT  1826   0.00000
 5479 1827 TIP3 OH2  -41.97557  -0.05682 -39.32627 WAT  1827   0.00000
 5480 1827 TIP3 H1   -41.08373   0.23679 -39.51243 WAT  1827   0.00000
 5481 1827 TIP3 H2   -42.17630  -0.67501 -40.02897 WAT  1827   0.00000
 5482 1828 TIP3 OH2  -24.50942 -34.71460 -41.25242 WAT  1828   0.00000
 5483 1828 TIP3 H1   -24.16599 -34.44176 -42.10321 WAT  1828   0.00000
 5484 1828 TIP3 H2   -25.23748 -35.29900 -41.46372 WAT  1828   0.00000
 5485 1829 TIP3 OH2  -19.03664 -15.36454  -2.01652 WAT  1829   0.00000
 5486 1829 TIP3 H1   -19.28388 -14.49667  -2.33575 WAT  1829   0.00000
 5487 1829 TIP3 H2   -19.78070 -15.92354  -2.24041 WAT  1829   0.00000
 5488 1830 TIP3 OH2   -1.61222 -14.55088 -40.29605 WAT  1830   0.00000
 5489 1830 TIP3 H1    -1.53486 -13.64067 -40.01010 WAT  1830   0.00000
 5490 1830 TIP3 H2    -0.95866 -14.64092 -40.98958 WAT  1830   0.00000
 5491 1831 TIP3 OH2  -14.54280 -14.71255 -43.40943 WAT  1831   0.00000
 5492 1831 TIP3 H1   -13.72557 -14.23573 -43.55441 WAT  1831   0.00000
 5493 1831 TIP3 H2   -14.69694 -15.17978 -44.23051 WAT  1831   0.00000
 5494 1832 TIP3 OH2   -0.23089 -23.24307  -8.44290 WAT  1832   0.00000
 5495 1832 TIP3 H1    -0.80933 -23.01129  -7.71632 WAT  1832   0.00000
 5496 1832 TIP3 H2     0.64118 -22.98007  -8.14867 WAT  1832   0.00000
 5497 1833 TIP3 OH2  -46.03093  -2.25574 -28.97831 WAT  1833   0.00000
 5498 1833 TIP3 H1   -45.13671  -2.57754 -28.86405 WAT  1833   0.00000
 5499 1833 TIP3 H2   -46.00168  -1.74866 -29.78963 WAT  1833   0.00000
 5500 1834 TIP3 OH2  -43.05661  -2.55050  -7.46702 WAT  1834   0.00000
 5501 1834 TIP3 H1   -43.81576  -2.17675  -7.91450 WAT  1834   0.00000
 5502 1834 TIP3 H2   -42.73411  -1.84247  -6.90942 WAT  1834   0.00000
 5503 1835 TIP3 OH2   -7.14668  -1.93507 -32.11131 WAT  1835   0.00000
 5504 1835 TIP3 H1    -6.35636  -2.43726 -31.91273 WAT  1835   0.00000
 5505 1835 TIP3 H2    -7.86672  -2.49964 -31.83016 WAT  1835   0.00000
 5506 1836 TIP3 OH2  -46.69318 -44.02943 -44.21941 WAT  1836   0.00000
 5507 1836 TIP3 H1   -46.28226 -43.25354 -44.60068 WAT  1836   0.00000
 5508 1836 TIP3 H2   -46.72321 -43.84798 -43.28004 WAT  1836   0.00000
 5509 1837 TIP3 OH2   -0.88432  -5.50092 -38.68046 WAT  1837   0.00000
 5510 1837 TIP3 H1    -1.66796  -5.24279 -39.16577 WAT  1837   0.00000
 5511 1837 TIP3 H2    -0.31809  -4.72977 -38.71128 WAT  1837   0.00000
 5512 1838 TIP3 OH2   -6.88333 -39.76986 -43.02500 WAT  1838   0.00000
 5513 1838 TIP3 H1    -6.50997 -39.27517 -42.29553 WAT  1838   0.00000
 5514 1838 TIP3 H2    -6.15735 -39.87548 -43.63985 WAT  1838   0.00000
 5515 1839 TIP3 OH2  -39.54357  -4.02524 -40.58531 WAT  1839   0.00000
 5516 1839 TIP3 H1   -38.90607  -4.43178 -39.99831 WAT  1839   0.00000
 5517 1839 TIP3 H2   -39.08865  -3.95911 -41.42490 WAT  1839   0.00000
 5518 1840 TIP3 OH2  -39.79236 -36.24761  -4.28322 WAT  1840   0.00000
 5519 1840 TIP3 H1   -39.12009 -36.91206  -4.13220 WAT  1840   0.00000
 5520 1840 TIP3 H2   -40.39846 -36.65568  -4.90157 WAT  1840   0.00000
 5521 1841 TIP3 OH2  -28.30038 -35.62269 -15.24058 WAT  1841   0.00000
 5522 1841 TIP3 H1   -27.91326 -34.74734 -15.22891 WAT  1841   0.00000
 5523 1841 TIP3 H2   -29.23206 -35.47097 -15.39924 WAT  1841   0.00000
 5524 1842 TIP3 OH2   -0.91928 -25.79808 -38.89265 WAT  1842   0.00000
 5525 1842 TIP3 H1    -0.29711 -25.30931 -38.35392 WAT  1842   0.00000
 5526 1842 TIP3 H2    -1.03474 -26.62906 -38.43181 WAT  1842   0.00000
 5527 1843 TIP3 OH2  -25.81703 -37.99020 -10.58236 WAT  1843   0.00000
 5528 1843 TIP3 H1   -26.26804 -37.48579  -9.90532 WAT  1843   0.00000
 5529 1843 TIP3 H2   -26.22298 -37.70829 -11.40210 WAT  1843   0.00000
 5530 1844 TIP3 OH2  -17.52660 -35.40732 -37.44684 WAT  1844   0.00000
 5531 1844 TIP3 H1   -17.89958 -35.94528 -36.74847 WAT  1844   0.00000
 5532 1844 TIP3 H2   -16.75612 -35.00027 -37.05072 WAT  1844   0.00000
 5533 1845 TIP3 OH2   -4.53331 -16.75894 -22.96503 WAT  1845   0.00000
 5534 1845 TIP3 H1    -5.29931 -17.03018 -22.45915 WAT  1845   0.00000
 5535 1845 TIP3 H2    -4.76932 -16.94176 -23.87449 WAT  1845   0.00000
 5536 1846 TIP3 OH2  -20.12772  -7.59560 -29.40365 WAT  1846   0.00000
 5537 1846 TIP3 H1   -20.08492  -8.46856 -29.01332 WAT  1846   0.00000
 5538 1846 TIP3 H2   -20.98826  -7.26148 -29.15054 WAT  1846   0.00000
 5539 1847 TIP3 OH2   -5.18703 -14.86603  -9.25337 WAT  1847   0.00000
 5540 1847 TIP3 H1    -6.06568 -15.16438  -9.01847 WAT  1847   0.00000
 5541 1847 TIP3 H2    -4.63532 -15.64176  -9.15289 WAT  1847   0.00000
 5542 1848 TIP3 OH2  -40.84577 -17.95118 -42.42126 WAT  1848   0.00000
 5543 1848 TIP3 H1   -40.56105 -18.85621 -42.54815 WAT  1848   0.00000
 5544 1848 TIP3 H2   -41.06537 -17.89686 -41.49117 WAT  1848   0.00000
 5545 1849 TIP3 OH2  -39.48631 -30.99057 -41.45467 WAT  1849   0.00000
 5546 1849 TIP3 H1   -38.77774 -31.40540 -40.96265 WAT  1849   0.00000
 5547 1849 TIP3 H2   -40.26558 -31.12958 -40.91648 WAT  1849   0.00000
 5548 1850 TIP3 OH2  -26.63606 -18.03179  -3.07274 WAT  1850   0.00000
 5549 1850 TIP3 H1   -25.82169 -18.24208  -3.52969 WAT  1850   0.00000
 5550 1850 TIP3 H2   -27.00024 -18.88240  -2.82763 WAT  1850   0.00000
 5551 1851 TIP3 OH2   -8.70280 -20.17719 -35.11232 WAT  1851   0.00000
 5552 1851 TIP3 H1    -8.52045 -20.11522 -36.04995 WAT  1851   0.00000
 5553 1851 TIP3 H2    -9.42923 -19.57069 -34.96852 WAT  1851   0.00000
 5554 1852 TIP3 OH2  -46.96356 -29.45019  -3.38632 WAT  1852   0.00000
 5555 1852 TIP3 H1   -46.02817 -29.43007  -3.58846 WAT  1852   0.00000
 5556 1852 TIP3 H2   -47.36714 -29.84916  -4.15715 WAT  1852   0.00000
 5557 1853 TIP3 OH2  -20.95538 -22.56203  -2.79817 WAT  1853   0.00000
 5558 1853 TIP3 H1   -21.70551 -23.01152  -2.40894 WAT  1853   0.00000
 5559 1853 TIP3 H2   -20.27817 -22.59609  -2.12255 WAT  1853   0.00000
 5560 1854 TIP3 OH2  -44.47657 -36.26259 -45.46200 WAT  1854   0.00000
 5561 1854 TIP3 H1   -45.33772 -36.63891 -45.64378 WAT  1854   0.00000
 5562 1854 TIP3 H2   -44.66515 -35.42710 -45.03465 WAT  1854   0.00000
 5563 1855 TIP3 OH2  -31.31457 -11.47496  -3.83825 WAT  1855   0.00000
 5564 1855 TIP3 H1   -32.21139 -11.66273  -4.11519 WAT  1855   0.00000
 5565 1855 TIP3 H2   -30.99643 -12.30267  -3.47781 WAT  1855   0.00000
 5566 1856 TIP3 OH2  -13.72922 -44.72794 -11.28179 WAT  1856   0.00000
 5567 1856 TIP3 H1   -14.43878 -44.17956 -11.61651 WAT  1856   0.00000
 5568 1856 TIP3 H2   -13.04149 -44.66130 -11.94423 WAT  1856   0.00000
 5569 1857 TIP3 OH2   -3.81295 -40.34995 -40.27100 WAT  1857   0.00000
 5570 1857 TIP3 H1    -4.10297 -40.67019 -41.12515 WAT  1857   0.00000
 5571 1857 TIP3 H2    -2.91996 -40.68255 -40.18058 WAT  1857   0.00000
 5572 1858 TIP3 OH2   -0.59247 -20.71671 -44.33535 WAT  1858   0.00000
 5573 1858 TIP3 H1    -0.52213 -20.28175 -45.18511 WAT  1858   0.00000
 5574 1858 TIP3 H2    -1.49311 -20.55278 -44.05568 WAT  1858   0.00000
 5575 1859 TIP3 OH2  -25.63774 -31.08105 -30.30983 WAT  1859   0.00000
 5576 1859 TIP3 H1   -25.45365 -31.51584 -31.14247 WAT  1859   0.00000
 5577 1859 TIP3 H2   -25.26864 -31.66510 -29.64735 WAT  1859   0.00000
 5578 1860 TIP3 OH2  -39.72516 -34.22092 -40.26413 WAT  1860   0.00000
 5579 1860 TIP3 H1   -40.06183 -34.95424 -40.77903 WAT  1860   0.00000
 5580 1860 TIP3 H2   -40.50729 -33.79472 -39.91361 WAT  1860   0.00000
 5581 1861 TIP3 OH2  -34.49061 -45.45354 -43.60660 WAT  1861   0.00000
 5582 1861 TIP3 H1   -34.80478 -44.76736 -44.19541 WAT  1861   0.00000
 5583 1861 TIP3 H2   -35.24582 -45.66228 -43.05678 WAT  1861   0.00000
 5584 1862 TIP3 OH2   -0.44689 -45.61845 -31.34095 WAT  1862   0.00000
 5585 1862 TIP3 H1    -1.25345 -45.83653 -31.80801 WAT  1862   0.00000
 5586 1862 TIP3 H2    -0.72956 -45.44111 -30.44379 WAT  1862   0.00000
 5587 1863 TIP3 OH2  -45.39892 -37.43318 -27.50764 WAT  1863   0.00000
 5588 1863 TIP3 H1   -44.58100 -37.86587 -27.75263 WAT  1863   0.00000
 5589 1863 TIP3 H2   -45.13430 -36.75229 -26.88909 WAT  1863   0.00000
 5590 1864 TIP3 OH2  -27.82914 -13.95645 -32.15879 WAT  1864   0.00000
 5591 1864 TIP3 H1   -28.65828 -13.82853 -32.61968 WAT  1864   0.00000
 5592 1864 TIP3 H2   -27.66412 -13.11934 -31.72492 WAT  1864   0.00000
 5593 1865 TIP3 OH2   -3.47530 -46.12990 -36.27079 WAT  1865   0.00000
 5594 1865 TIP3 H1    -3.94630 -46.94392 -36.44901 WAT  1865   0.00000
 5595 1865 TIP3 H2    -2.59047 -46.28758 -36.60012 WAT  1865   0.00000
 5596 1866 TIP3 OH2  -28.73394 -10.31606 -18.57519 WAT  1866   0.00000
 5597 1866 TIP3 H1   -28.48370 -11.02598 -19.16649 WAT  1866   0.00000
 5598 1866 TIP3 H2   -29.50272  -9.92096 -18.98641 WAT  1866   0.00000
 5599 1867 TIP3 OH2  -34.81877 -35.70001 -27.73508 WAT  1867   0.00000
 5600 1867 TIP3 H1   -33.92884 -35.62324 -27.39103 WAT  1867   0.00000
 5601 1867 TIP3 H2   -35.06719 -36.60724 -27.55773 WAT  1867   0.00000
 5602 1868 TIP3 OH2  -39.06837 -42.13843 -26.51895 WAT  1868   0.00000
 5603 1868 TIP3 H1   -39.04301 -42.21898 -25.56548 WAT  1868   0.00000
 5604 1868 TIP3 H2   -38.73554 -42.97670 -26.83953 WAT  1868   0.00000
 5605 1869 TIP3 OH2  -10.62576 -33.79301 -35.33293 WAT  1869   0.00000
 5606 1869 TIP3 H1   -10.12163 -34.56457 -35.59139 WAT  1869   0.00000
 5607 1869 TIP3 H2   -11.37795 -33.78846 -35.92490 WAT  1869   0.00000
 5608 1870 TIP3 OH2   -4.42368 -40.50053 -22.08635 WAT  1870   0.00000
 5609 1870 TIP3 H1    -5.00438 -41.20171 -22.38194 WAT  1870   0.00000
 5610 1870 TIP3 H2    -3.68011 -40.95544 -21.69087 WAT  1870   0.00000
 5611 1871 TIP3 OH2  -37.20766 -42.81999  -9.58416 WAT  1871   0.00000
 5612 1871 TIP3 H1   -36.99447 -43.36492  -8.82663 WAT  1871   0.00000
 5613 1871 TIP3 H2   -36.73891 -41.99990  -9.42937 WAT  1871   0.00000
 5614 1872 TIP3 OH2   -1.67006 -39.18372  -2.84279 WAT  1872   0.00000
 5615 1872 TIP3 H1    -1.39869 -38.43347  -2.31389 WAT  1872   0.00000
 5616 1872 TIP3 H2    -1.50787 -38.91176  -3.74610 WAT  1872   0.00000
 5617 1873 TIP3 OH2  -33.42934 -27.57911 -31.08489 WAT  1873   0.00000
 5618 1873 TIP3 H1   -33.71843 -28.48407 -31.20194 WAT  1873   0.00000
 5619 1873 TIP3 H2   -33.27428 -27.25982 -31.97385 WAT  1873   0.00000
 5620 1874 TIP3 OH2   -7.73188 -33.32001  -4.76123 WAT  1874   0.00000
 5621 1874 TIP3 H1    -7.74446 -32.78611  -5.55560 WAT  1874   0.00000
 5622 1874 TIP3 H2    -7.10957 -32.87719  -4.18427 WAT  1874   0.00000
 5623 1875 TIP3 OH2  -23.86964 -14.79062 -32.00031 WAT  1875   0.00000
 5624 1875 TIP3 H1   -24.48507 -14.57138 -32.69990 WAT  1875   0.00000
 5625 1875 TIP3 H2   -23.09228 -15.11258 -32.45670 WAT  1875   0.00000
 5626 1876 TIP3 OH2  -25.72494  -6.96052 -39.52184 WAT  1876   0.00000
 5627 1876 TIP3 H1   -25.24849  -7.77120 -39.34287 WAT  1876   0.00000
 5628 1876 TIP3 H2   -25.68086  -6.47005 -38.70103 WAT  1876   0.00000
 5629 1877 TIP3 OH2  -31.38638 -23.59648 -32.28915 WAT  1877   0.00000
[truncated: 5,346,230 more chars]
