# Supplementary material for: Structural mechanism of CB1R binding to peripheral and biased inverse agonists
Source: Nat Commun. 2024 Dec 18;15:10694. doi: 10.1038/s41467-024-54206-0 (PMC11655885; doi:10.1038/s41467-024-54206-0)
Supplement: Supplementary file 3 — Supplementary Data 1 [file 41467_2024_54206_MOESM3_ESM.gz › NatComm_MD_package/Taranabant/EC-sodi.crd]

*
   39
    1    1 SOD  SOD  -26.31193 -40.16509  44.91963 ECNA 1      0.00000
    2    2 SOD  SOD   -6.01403   5.71104  33.82426 ECNA 2      0.00000
    3    3 SOD  SOD  -24.29985   0.34509  35.20401 ECNA 3      0.00000
    4    4 SOD  SOD   -4.33420 -32.46664  35.93319 ECNA 5      0.00000
    5    5 SOD  SOD  -35.85531 -27.35254  28.26952 ECNA 8      0.00000
    6    6 SOD  SOD  -18.43580 -18.46954  37.15877 ECNA 13     0.00000
    7    7 SOD  SOD   43.90364  38.80488  35.39856 ECNA 14     0.00000
    8    8 SOD  SOD  -37.81463 -36.80792  43.43086 ECNA 20     0.00000
    9    9 SOD  SOD   34.22883  -6.77429  41.53098 ECNA 21     0.00000
   10   10 SOD  SOD   -5.85195  -4.32208  34.78544 ECNA 26     0.00000
   11   11 SOD  SOD   16.22098 -34.37630  27.37176 ECNA 30     0.00000
   12   12 SOD  SOD   -2.25709  41.17572  20.33043 ECNA 37     0.00000
   13   13 SOD  SOD  -40.94794  37.36804  37.92564 ECNA 43     0.00000
   14   14 SOD  SOD  -27.91633 -37.49414  44.74630 ECNA 44     0.00000
   15   15 SOD  SOD   20.40295 -13.80782  31.35280 ECNA 49     0.00000
   16   16 SOD  SOD   -4.81443 -33.94725  42.64398 ECNA 53     0.00000
   17   17 SOD  SOD  -34.52053 -40.70900  41.12153 ECNA 54     0.00000
   18   18 SOD  SOD   -6.01661  18.81390  40.79601 ECNA 57     0.00000
   19   19 SOD  SOD  -23.10290   7.62171  42.53545 ECNA 58     0.00000
   20   20 SOD  SOD   13.40196  13.98773  35.31706 ECNA 62     0.00000
   21   21 SOD  SOD   34.30443  33.85122  26.97918 ECNA 65     0.00000
   22   22 SOD  SOD  -40.09245  12.72739  45.55580 ECNA 69     0.00000
   23   23 SOD  SOD  -37.38697  16.58193  34.91286 ECNA 71     0.00000
   24   24 SOD  SOD  -25.00117  -3.53640  45.03677 ECNA 5072   0.00000
   25   25 SOD  SOD  -44.96051  18.45582  26.60870 ECNA 5073   0.00000
   26   26 SOD  SOD  -16.03815  42.91839  24.66402 ECNA 5076   0.00000
   27   27 SOD  SOD  -14.17214  40.96395  20.10320 ECNA 5084   0.00000
   28   28 SOD  SOD  -36.42599  30.96594  42.30528 ECNA 5086   0.00000
   29   29 SOD  SOD  -37.38188 -26.51244  39.92265 ECNA 5087   0.00000
   30   30 SOD  SOD   11.31118 -11.22707  25.45838 ECNA 5093   0.00000
   31   31 SOD  SOD    4.92127 -45.19807  45.34587 ECNA 5098   0.00000
   32   32 SOD  SOD  -12.79056   5.78696  19.87341 ECNA 5100   0.00000
   33   33 SOD  SOD   -7.35844   1.32838  28.54484 ECNA 5101   0.00000
   34   34 SOD  SOD  -26.02001 -25.07521  29.31914 ECNA 5115   0.00000
   35   35 SOD  SOD  -15.12737 -42.97041  42.14174 ECNA 5117   0.00000
   36   36 SOD  SOD    2.06260 -36.58352  45.13476 ECNA 5119   0.00000
   37   37 SOD  SOD   -2.64568  44.22164  33.12892 ECNA 5122   0.00000
   38   38 SOD  SOD  -10.32926 -24.08266  44.01311 ECNA 5124   0.00000
   39   39 SOD  SOD   17.86150  -4.30014  27.00839 ECNA 5125   0.00000
