# Supplementary material for: Structural mechanism of CB1R binding to peripheral and biased inverse agonists
Source: Nat Commun. 2024 Dec 18;15:10694. doi: 10.1038/s41467-024-54206-0 (PMC11655885; doi:10.1038/s41467-024-54206-0)
Supplement: Supplementary file 3 — Supplementary Data 1 [file 41467_2024_54206_MOESM3_ESM.gz › NatComm_MD_package/Taranabant/EC-chlo.crd]

*
   39
    1    1 CLA  CLA  -31.18798  34.90176  39.07297 ECCL 5131   0.00000
    2    2 CLA  CLA  -42.68501 -44.05912  38.39066 ECCL 5132   0.00000
    3    3 CLA  CLA  -42.67864  -0.84419  34.59839 ECCL 5135   0.00000
    4    4 CLA  CLA    0.59616  22.73049  29.28823 ECCL 5144   0.00000
    5    5 CLA  CLA  -20.77493  16.89458  29.22610 ECCL 5148   0.00000
    6    6 CLA  CLA  -25.07174 -26.50361  21.50562 ECCL 5151   0.00000
    7    7 CLA  CLA   -9.41158  36.71010  38.97418 ECCL 5152   0.00000
    8    8 CLA  CLA   33.54360  16.57898  39.36680 ECCL 5153   0.00000
    9    9 CLA  CLA   33.93421  29.46484  43.38574 ECCL 5354   0.00000
   10   10 CLA  CLA   30.04619  -2.45299  41.63021 ECCL 5357   0.00000
   11   11 CLA  CLA   26.26660  24.76235  26.86583 ECCL 5359   0.00000
   12   12 CLA  CLA   22.50220  21.09313  34.83796 ECCL 5361   0.00000
   13   13 CLA  CLA    0.33209  26.03293  29.60402 ECCL 5363   0.00000
   14   14 CLA  CLA   24.06419  32.16333  40.18496 ECCL 5368   0.00000
   15   15 CLA  CLA  -18.24036  31.28158  46.61815 ECCL 5369   0.00000
   16   16 CLA  CLA   34.03135  -7.84230  37.22438 ECCL 5376   0.00000
   17   17 CLA  CLA  -41.06742  42.93179  44.60128 ECCL 5377   0.00000
   18   18 CLA  CLA  -44.73222   5.70541  36.42366 ECCL 5378   0.00000
   19   19 CLA  CLA  -15.62988  44.73086  44.31379 ECCL 5379   0.00000
   20   20 CLA  CLA   -1.52185  20.43834  43.77037 ECCL 5386   0.00000
   21   21 CLA  CLA   16.80410  -0.57402  18.62193 ECCL 5387   0.00000
   22   22 CLA  CLA    5.55680 -31.54929  41.68362 ECCL 5389   0.00000
   23   23 CLA  CLA   36.91385 -17.98413  32.74775 ECCL 5390   0.00000
   24   24 CLA  CLA   30.83948 -42.39405  42.02992 ECCL 5392   0.00000
   25   25 CLA  CLA  -27.05142 -11.22223  34.58947 ECCL 5395   0.00000
   26   26 CLA  CLA  -41.58002  13.31363  37.81154 ECCL 5399   0.00000
   27   27 CLA  CLA  -13.40726  18.74134  27.94684 ECCL 5401   0.00000
   28   28 CLA  CLA   -0.73189  13.12863  35.60191 ECCL 5403   0.00000
   29   29 CLA  CLA  -14.31359  41.39667  34.75213 ECCL 5404   0.00000
   30   30 CLA  CLA   28.98018  23.07308  27.87047 ECCL 5405   0.00000
   31   31 CLA  CLA   14.14821   4.70018  19.49427 ECCL 5406   0.00000
   32   32 CLA  CLA    2.95263 -41.01402  33.42706 ECCL 5411   0.00000
   33   33 CLA  CLA    2.77063 -43.03624  35.44514 ECCL 5420   0.00000
   34   34 CLA  CLA   14.60677  -6.38880  43.47950 ECCL 5450   0.00000
   35   35 CLA  CLA   36.06462  34.05229  44.54846 ECCL 5452   0.00000
   36   36 CLA  CLA  -37.75357 -45.10467  38.39257 ECCL 5454   0.00000
   37   37 CLA  CLA  -43.45333  19.94222  37.91374 ECCL 5457   0.00000
   38   38 CLA  CLA   11.51358  -3.38010  32.24740 ECCL 5462   0.00000
   39   39 CLA  CLA   20.05722  18.92091  31.98251 ECCL 5463   0.00000
