# Supplementary material for: Structural mechanism of CB1R binding to peripheral and biased inverse agonists
Source: Nat Commun. 2024 Dec 18;15:10694. doi: 10.1038/s41467-024-54206-0 (PMC11655885; doi:10.1038/s41467-024-54206-0)
Supplement: Supplementary file 3 — Supplementary Data 1 [file 41467_2024_54206_MOESM3_ESM.gz › NatComm_MD_package/Taranabant/input_small.pdb]

REMARK  ENERGY MINIMIZED STARTING STRUCTURE                                           
REMARK   DATE:     9/ 8/23     20:30:30      CREATED BY USER: hassan                  
ATOM      1  CAY GLU     1      -3.723   2.995  23.265  1.00  0.00      A   
ATOM      2  HY1 GLU     1      -3.394   3.024  24.326  1.00  0.00      A   
ATOM      3  HY2 GLU     1      -4.742   3.431  23.191  1.00  0.00      A   
ATOM      4  HY3 GLU     1      -3.026   3.603  22.649  1.00  0.00      A   
ATOM      5  CY  GLU     1      -3.731   1.600  22.772  1.00  0.00      A   
ATOM      6  OY  GLU     1      -3.343   1.316  21.647  1.00  0.00      A   
ATOM      7  N   GLU     1      -4.192   0.670  23.613  1.00 77.27      A   
ATOM      8  HN  GLU     1      -4.393   0.926  24.555  1.00  0.00      A   
ATOM      9  CA  GLU     1      -4.168  -0.757  23.350  1.00 77.27      A   
ATOM     10  HA  GLU     1      -3.251  -0.987  22.828  1.00  0.00      A   
ATOM     11  CB  GLU     1      -4.180  -1.543  24.695  1.00 77.27      A   
ATOM     12  HB1 GLU     1      -5.196  -1.515  25.145  1.00  0.00      A   
ATOM     13  HB2 GLU     1      -3.953  -2.607  24.469  1.00  0.00      A   
ATOM     14  CG  GLU     1      -3.150  -1.063  25.756  1.00 77.27      A   
ATOM     15  HG1 GLU     1      -2.809  -1.946  26.337  1.00  0.00      A   
ATOM     16  HG2 GLU     1      -2.263  -0.613  25.261  1.00  0.00      A   
ATOM     17  CD  GLU     1      -3.709  -0.068  26.758  1.00 77.27      A   
ATOM     18  OE1 GLU     1      -4.127   1.058  26.382  1.00 77.27      A   
ATOM     19  OE2 GLU     1      -3.718  -0.367  27.983  1.00 77.27      A   
ATOM     20  C   GLU     1      -5.322  -1.276  22.491  1.00 77.27      A   
ATOM     21  O   GLU     1      -5.826  -2.387  22.677  1.00 77.27      A   
ATOM     22  N   ASN     2      -5.776  -0.476  21.521  1.00 64.46      A   
ATOM     23  HN  ASN     2      -5.314   0.389  21.346  1.00  0.00      A   
ATOM     24  CA  ASN     2      -6.838  -0.817  20.608  1.00 64.46      A   
ATOM     25  HA  ASN     2      -6.802  -1.871  20.376  1.00  0.00      A   
ATOM     26  CB  ASN     2      -8.215  -0.386  21.197  1.00 64.46      A   
ATOM     27  HB1 ASN     2      -8.276  -0.799  22.227  1.00  0.00      A   
ATOM     28  HB2 ASN     2      -8.263   0.722  21.264  1.00  0.00      A   
ATOM     29  CG  ASN     2      -9.421  -0.863  20.386  1.00 64.46      A   
ATOM     30  OD1 ASN     2      -9.622  -0.524  19.225  1.00 64.46      A   
ATOM     31  ND2 ASN     2     -10.312  -1.647  21.035  1.00 64.46      A   
ATOM     32 HD21 ASN     2     -11.143  -1.877  20.528  1.00  0.00      A   
ATOM     33 HD22 ASN     2     -10.189  -1.856  22.005  1.00  0.00      A   
ATOM     34  C   ASN     2      -6.517  -0.046  19.345  1.00 64.46      A   
ATOM     35  O   ASN     2      -5.927   1.033  19.400  1.00 64.46      A   
ATOM     36  N   PHE     3      -6.849  -0.595  18.169  1.00 54.09      A   
ATOM     37  HN  PHE     3      -7.375  -1.441  18.146  1.00  0.00      A   
ATOM     38  CA  PHE     3      -6.531   0.034  16.904  1.00 54.09      A   
ATOM     39  HA  PHE     3      -5.489   0.313  16.958  1.00  0.00      A   
ATOM     40  CB  PHE     3      -6.758  -1.017  15.777  1.00 54.09      A   
ATOM     41  HB1 PHE     3      -6.678  -2.028  16.229  1.00  0.00      A   
ATOM     42  HB2 PHE     3      -7.780  -0.923  15.351  1.00  0.00      A   
ATOM     43  CG  PHE     3      -5.731  -0.995  14.674  1.00 54.09      A   
ATOM     44  CD1 PHE     3      -4.352  -0.950  14.950  1.00 54.09      A   
ATOM     45  HD1 PHE     3      -4.000  -0.883  15.970  1.00  0.00      A   
ATOM     46  CE1 PHE     3      -3.410  -1.036  13.918  1.00 54.09      A   
ATOM     47  HE1 PHE     3      -2.356  -0.999  14.150  1.00  0.00      A   
ATOM     48  CZ  PHE     3      -3.836  -1.202  12.596  1.00 54.09      A   
ATOM     49  HZ  PHE     3      -3.112  -1.288  11.798  1.00  0.00      A   
ATOM     50  CD2 PHE     3      -6.142  -1.161  13.341  1.00 54.09      A   
ATOM     51  HD2 PHE     3      -7.195  -1.241  13.116  1.00  0.00      A   
ATOM     52  CE2 PHE     3      -5.202  -1.282  12.309  1.00 54.09      A   
ATOM     53  HE2 PHE     3      -5.532  -1.452  11.295  1.00  0.00      A   
ATOM     54  C   PHE     3      -7.325   1.319  16.662  1.00 54.09      A   
ATOM     55  O   PHE     3      -8.553   1.316  16.647  1.00 54.09      A   
ATOM     56  N   MET     4      -6.609   2.450  16.479  1.00 55.79      A   
ATOM     57  HN  MET     4      -5.614   2.391  16.494  1.00  0.00      A   
ATOM     58  CA  MET     4      -7.133   3.788  16.240  1.00 55.79      A   
ATOM     59  HA  MET     4      -6.258   4.419  16.290  1.00  0.00      A   
ATOM     60  CB  MET     4      -7.707   3.966  14.804  1.00 55.79      A   
ATOM     61  HB1 MET     4      -7.792   5.056  14.604  1.00  0.00      A   
ATOM     62  HB2 MET     4      -6.947   3.557  14.104  1.00  0.00      A   
ATOM     63  CG  MET     4      -9.059   3.303  14.450  1.00 55.79      A   
ATOM     64  HG1 MET     4      -8.867   2.236  14.208  1.00  0.00      A   
ATOM     65  HG2 MET     4      -9.713   3.304  15.349  1.00  0.00      A   
ATOM     66  SD  MET     4      -9.943   4.132  13.092  1.00 55.79      A   
ATOM     67  CE  MET     4     -10.685   2.626  12.418  1.00 55.79      A   
ATOM     68  HE1 MET     4     -11.354   2.862  11.563  1.00  0.00      A   
ATOM     69  HE2 MET     4      -9.902   1.929  12.050  1.00  0.00      A   
ATOM     70  HE3 MET     4     -11.283   2.102  13.194  1.00  0.00      A   
ATOM     71  C   MET     4      -8.060   4.389  17.307  1.00 55.79      A   
ATOM     72  O   MET     4      -9.055   5.050  17.006  1.00 55.79      A   
ATOM     73  N   ASP     5      -7.718   4.270  18.610  1.00 69.78      A   
ATOM     74  HN  ASP     5      -6.986   3.657  18.897  1.00  0.00      A   
ATOM     75  CA  ASP     5      -8.240   5.196  19.608  1.00 69.78      A   
ATOM     76  HA  ASP     5      -9.317   5.197  19.521  1.00  0.00      A   
ATOM     77  CB  ASP     5      -7.838   4.760  21.045  1.00 69.78      A   
ATOM     78  HB1 ASP     5      -8.105   3.690  21.184  1.00  0.00      A   
ATOM     79  HB2 ASP     5      -6.745   4.876  21.203  1.00  0.00      A   
ATOM     80  CG  ASP     5      -8.575   5.567  22.099  1.00 69.78      A   
ATOM     81  OD1 ASP     5      -9.541   5.014  22.685  1.00 69.78      A   
ATOM     82  OD2 ASP     5      -8.219   6.751  22.327  1.00 69.78      A   
ATOM     83  C   ASP     5      -7.745   6.629  19.312  1.00 69.78      A   
ATOM     84  O   ASP     5      -6.579   6.827  18.980  1.00 69.78      A   
ATOM     85  N   ILE     6      -8.618   7.655  19.403  1.00 76.16      A   
ATOM     86  HN  ILE     6      -9.560   7.487  19.683  1.00  0.00      A   
ATOM     87  CA  ILE     6      -8.242   9.027  19.080  1.00 76.16      A   
ATOM     88  HA  ILE     6      -7.270   9.035  18.609  1.00  0.00      A   
ATOM     89  CB  ILE     6      -9.223   9.635  18.085  1.00 76.16      A   
ATOM     90  HB  ILE     6      -9.319   8.903  17.255  1.00  0.00      A   
ATOM     91  CG2 ILE     6     -10.632   9.833  18.694  1.00 76.16      A   
ATOM     92 HG21 ILE     6     -11.349  10.154  17.910  1.00  0.00      A   
ATOM     93 HG22 ILE     6     -11.016   8.891  19.142  1.00  0.00      A   
ATOM     94 HG23 ILE     6     -10.617  10.620  19.479  1.00  0.00      A   
ATOM     95  CG1 ILE     6      -8.647  10.935  17.482  1.00 76.16      A   
ATOM     96 HG11 ILE     6      -8.694  11.744  18.242  1.00  0.00      A   
ATOM     97 HG12 ILE     6      -7.575  10.772  17.236  1.00  0.00      A   
ATOM     98  CD  ILE     6      -9.376  11.373  16.215  1.00  0.00      A   
ATOM     99  HD1 ILE     6      -8.899  12.288  15.804  1.00  0.00      A   
ATOM    100  HD2 ILE     6      -9.333  10.577  15.441  1.00  0.00      A   
ATOM    101  HD3 ILE     6     -10.442  11.601  16.428  1.00  0.00      A   
ATOM    102  C   ILE     6      -8.114   9.903  20.318  1.00 76.16      A   
ATOM    103  O   ILE     6      -7.317  10.837  20.333  1.00 76.16      A   
ATOM    104  N   GLU     7      -8.821   9.587  21.425  1.00 77.59      A   
ATOM    105  HN  GLU     7      -9.321   8.727  21.478  1.00  0.00      A   
ATOM    106  CA  GLU     7      -8.905  10.423  22.619  1.00 77.59      A   
ATOM    107  HA  GLU     7      -9.073  11.451  22.333  1.00  0.00      A   
ATOM    108  CB  GLU     7     -10.092   9.955  23.493  1.00 77.59      A   
ATOM    109  HB1 GLU     7      -9.990   8.862  23.659  1.00  0.00      A   
ATOM    110  HB2 GLU     7     -10.064  10.452  24.486  1.00  0.00      A   
ATOM    111  CG  GLU     7     -11.477  10.226  22.845  1.00 77.59      A   
ATOM    112  HG1 GLU     7     -11.423  10.181  21.737  1.00  0.00      A   
ATOM    113  HG2 GLU     7     -12.185   9.443  23.192  1.00  0.00      A   
ATOM    114  CD  GLU     7     -12.089  11.572  23.232  1.00 77.59      A   
ATOM    115  OE1 GLU     7     -11.576  12.646  22.825  1.00 77.59      A   
ATOM    116  OE2 GLU     7     -13.137  11.517  23.933  1.00 77.59      A   
ATOM    117  C   GLU     7      -7.619  10.356  23.426  1.00 77.59      A   
ATOM    118  O   GLU     7      -7.226  11.288  24.133  1.00 77.59      A   
ATOM    119  N   CYS     8      -6.868   9.242  23.284  1.00 81.25      A   
ATOM    120  HN  CYS     8      -7.267   8.455  22.819  1.00  0.00      A   
ATOM    121  CA  CYS     8      -5.495   9.126  23.751  1.00 81.25      A   
ATOM    122  HA  CYS     8      -5.480   9.340  24.810  1.00  0.00      A   
ATOM    123  CB  CYS     8      -4.941   7.698  23.512  1.00 81.25      A   
ATOM    124  HB1 CYS     8      -4.991   7.461  22.428  1.00  0.00      A   
ATOM    125  HB2 CYS     8      -3.872   7.664  23.814  1.00  0.00      A   
ATOM    126  SG  CYS     8      -5.863   6.438  24.454  1.00 81.25      A   
ATOM    127  HG1 CYS     8      -6.968   6.517  23.728  1.00  0.00      A   
ATOM    128  C   CYS     8      -4.568  10.136  23.080  1.00 81.25      A   
ATOM    129  O   CYS     8      -3.721  10.759  23.725  1.00 81.25      A   
ATOM    130  N   PHE     9      -4.738  10.341  21.761  1.00 77.35      A   
ATOM    131  HN  PHE     9      -5.499   9.896  21.295  1.00  0.00      A   
ATOM    132  CA  PHE     9      -3.939  11.232  20.940  1.00 77.35      A   
ATOM    133  HA  PHE     9      -2.916  11.188  21.284  1.00  0.00      A   
ATOM    134  CB  PHE     9      -3.988  10.780  19.456  1.00 77.35      A   
ATOM    135  HB1 PHE     9      -5.037  10.629  19.123  1.00  0.00      A   
ATOM    136  HB2 PHE     9      -3.515  11.541  18.799  1.00  0.00      A   
ATOM    137  CG  PHE     9      -3.238   9.478  19.286  1.00 77.35      A   
ATOM    138  CD1 PHE     9      -3.804   8.243  19.648  1.00 77.35      A   
ATOM    139  HD1 PHE     9      -4.810   8.208  20.039  1.00  0.00      A   
ATOM    140  CE1 PHE     9      -3.085   7.049  19.500  1.00 77.35      A   
ATOM    141  HE1 PHE     9      -3.543   6.111  19.777  1.00  0.00      A   
ATOM    142  CZ  PHE     9      -1.792   7.075  18.962  1.00 77.35      A   
ATOM    143  HZ  PHE     9      -1.246   6.152  18.830  1.00  0.00      A   
ATOM    144  CD2 PHE     9      -1.940   9.484  18.758  1.00 77.35      A   
ATOM    145  HD2 PHE     9      -1.501  10.429  18.475  1.00  0.00      A   
ATOM    146  CE2 PHE     9      -1.219   8.295  18.583  1.00 77.35      A   
ATOM    147  HE2 PHE     9      -0.230   8.320  18.151  1.00  0.00      A   
ATOM    148  C   PHE     9      -4.363  12.701  21.083  1.00 77.35      A   
ATOM    149  O   PHE     9      -3.520  13.574  21.310  1.00 77.35      A   
ATOM    150  N   MET    10      -5.677  13.004  21.004  1.00 84.78      A   
ATOM    151  HN  MET    10      -6.357  12.288  20.862  1.00  0.00      A   
ATOM    152  CA  MET    10      -6.206  14.360  20.990  1.00 84.78      A   
ATOM    153  HA  MET    10      -5.546  15.010  21.545  1.00  0.00      A   
ATOM    154  CB  MET    10      -6.323  14.830  19.517  1.00 84.78      A   
ATOM    155  HB1 MET    10      -5.519  14.316  18.948  1.00  0.00      A   
ATOM    156  HB2 MET    10      -7.283  14.494  19.070  1.00  0.00      A   
ATOM    157  CG  MET    10      -6.105  16.335  19.275  1.00 84.78      A   
ATOM    158  HG1 MET    10      -5.128  16.623  19.718  1.00  0.00      A   
ATOM    159  HG2 MET    10      -6.002  16.464  18.176  1.00  0.00      A   
ATOM    160  SD  MET    10      -7.404  17.457  19.850  1.00 84.78      A   
ATOM    161  CE  MET    10      -6.553  18.886  19.134  1.00 84.78      A   
ATOM    162  HE1 MET    10      -6.462  18.788  18.031  1.00  0.00      A   
ATOM    163  HE2 MET    10      -7.123  19.819  19.330  1.00  0.00      A   
ATOM    164  HE3 MET    10      -5.533  19.011  19.556  1.00  0.00      A   
ATOM    165  C   MET    10      -7.577  14.401  21.643  1.00 84.78      A   
ATOM    166  O   MET    10      -8.377  13.502  21.436  1.00 84.78      A   
ATOM    167  N   VAL    11      -7.893  15.439  22.447  1.00 88.45      A   
ATOM    168  HN  VAL    11      -7.281  16.219  22.555  1.00  0.00      A   
ATOM    169  CA  VAL    11      -9.149  15.503  23.187  1.00 88.45      A   
ATOM    170  HA  VAL    11      -9.537  14.503  23.310  1.00  0.00      A   
ATOM    171  CB  VAL    11      -8.961  16.091  24.586  1.00 88.45      A   
ATOM    172  HB  VAL    11      -8.642  17.153  24.515  1.00  0.00      A   
ATOM    173  CG1 VAL    11     -10.280  16.013  25.383  1.00 88.45      A   
ATOM    174 HG11 VAL    11     -10.117  16.341  26.432  1.00  0.00      A   
ATOM    175 HG12 VAL    11     -11.063  16.668  24.943  1.00  0.00      A   
ATOM    176 HG13 VAL    11     -10.665  14.971  25.398  1.00  0.00      A   
ATOM    177  CG2 VAL    11      -7.866  15.295  25.325  1.00 88.45      A   
ATOM    178 HG21 VAL    11      -7.780  15.662  26.370  1.00  0.00      A   
ATOM    179 HG22 VAL    11      -8.135  14.218  25.342  1.00  0.00      A   
ATOM    180 HG23 VAL    11      -6.875  15.411  24.835  1.00  0.00      A   
ATOM    181  C   VAL    11     -10.211  16.298  22.440  1.00 88.45      A   
ATOM    182  O   VAL    11     -10.014  17.479  22.132  1.00 88.45      A   
ATOM    183  N   LEU    12     -11.362  15.660  22.118  1.00 83.97      A   
ATOM    184  HN  LEU    12     -11.503  14.715  22.403  1.00  0.00      A   
ATOM    185  CA  LEU    12     -12.328  16.196  21.170  1.00 83.97      A   
ATOM    186  HA  LEU    12     -11.999  17.169  20.837  1.00  0.00      A   
ATOM    187  CB  LEU    12     -12.411  15.258  19.937  1.00 83.97      A   
ATOM    188  HB1 LEU    12     -12.677  14.244  20.305  1.00  0.00      A   
ATOM    189  HB2 LEU    12     -13.212  15.593  19.243  1.00  0.00      A   
ATOM    190  CG  LEU    12     -11.095  15.139  19.134  1.00 83.97      A   
ATOM    191  HG  LEU    12     -10.275  14.893  19.842  1.00  0.00      A   
ATOM    192  CD1 LEU    12     -11.186  13.979  18.135  1.00 83.97      A   
ATOM    193 HD11 LEU    12     -10.242  13.895  17.556  1.00  0.00      A   
ATOM    194 HD12 LEU    12     -11.348  13.023  18.678  1.00  0.00      A   
ATOM    195 HD13 LEU    12     -12.031  14.138  17.431  1.00  0.00      A   
ATOM    196  CD2 LEU    12     -10.730  16.444  18.407  1.00 83.97      A   
ATOM    197 HD21 LEU    12      -9.786  16.307  17.838  1.00  0.00      A   
ATOM    198 HD22 LEU    12     -11.534  16.734  17.698  1.00  0.00      A   
ATOM    199 HD23 LEU    12     -10.569  17.266  19.136  1.00  0.00      A   
ATOM    200  C   LEU    12     -13.731  16.383  21.699  1.00 83.97      A   
ATOM    201  O   LEU    12     -14.313  15.530  22.360  1.00 83.97      A   
ATOM    202  N   ASN    13     -14.349  17.537  21.371  1.00 83.40      A   
ATOM    203  HN  ASN    13     -13.850  18.251  20.886  1.00  0.00      A   
ATOM    204  CA  ASN    13     -15.716  17.849  21.757  1.00 83.40      A   
ATOM    205  HA  ASN    13     -15.718  17.786  22.835  1.00  0.00      A   
ATOM    206  CB  ASN    13     -16.163  19.276  21.356  1.00 83.40      A   
ATOM    207  HB1 ASN    13     -16.427  19.320  20.277  1.00  0.00      A   
ATOM    208  HB2 ASN    13     -17.045  19.592  21.953  1.00  0.00      A   
ATOM    209  CG  ASN    13     -15.019  20.246  21.579  1.00 83.40      A   
ATOM    210  OD1 ASN    13     -14.184  20.391  20.681  1.00 83.40      A   
ATOM    211  ND2 ASN    13     -14.964  20.887  22.761  1.00 83.40      A   
ATOM    212 HD21 ASN    13     -14.201  21.503  22.955  1.00  0.00      A   
ATOM    213 HD22 ASN    13     -15.668  20.714  23.450  1.00  0.00      A   
ATOM    214  C   ASN    13     -16.752  16.857  21.214  1.00 83.40      A   
ATOM    215  O   ASN    13     -16.607  16.456  20.056  1.00 83.40      A   
ATOM    216  N   PRO    14     -17.812  16.446  21.923  1.00 80.40      A   
ATOM    217  CD  PRO    14     -18.074  16.814  23.317  1.00 80.40      A   
ATOM    218  HD1 PRO    14     -17.400  16.222  23.972  1.00  0.00      A   
ATOM    219  HD2 PRO    14     -17.930  17.900  23.499  1.00  0.00      A   
ATOM    220  CA  PRO    14     -18.723  15.392  21.469  1.00 80.40      A   
ATOM    221  HA  PRO    14     -18.133  14.512  21.260  1.00  0.00      A   
ATOM    222  CB  PRO    14     -19.682  15.162  22.653  1.00 80.40      A   
ATOM    223  HB1 PRO    14     -19.334  14.274  23.222  1.00  0.00      A   
ATOM    224  HB2 PRO    14     -20.735  14.988  22.343  1.00  0.00      A   
ATOM    225  CG  PRO    14     -19.530  16.405  23.538  1.00 80.40      A   
ATOM    226  HG1 PRO    14     -19.754  16.193  24.606  1.00  0.00      A   
ATOM    227  HG2 PRO    14     -20.207  17.206  23.173  1.00  0.00      A   
ATOM    228  C   PRO    14     -19.429  15.735  20.167  1.00 80.40      A   
ATOM    229  O   PRO    14     -19.693  14.841  19.364  1.00 80.40      A   
ATOM    230  N   SER    15     -19.702  17.030  19.901  1.00 75.94      A   
ATOM    231  HN  SER    15     -19.549  17.719  20.605  1.00  0.00      A   
ATOM    232  CA  SER    15     -20.230  17.486  18.619  1.00 75.94      A   
ATOM    233  HA  SER    15     -21.137  16.932  18.429  1.00  0.00      A   
ATOM    234  CB  SER    15     -20.568  18.993  18.574  1.00 75.94      A   
ATOM    235  HB1 SER    15     -19.641  19.602  18.644  1.00  0.00      A   
ATOM    236  HB2 SER    15     -21.079  19.237  17.617  1.00  0.00      A   
ATOM    237  OG  SER    15     -21.436  19.354  19.640  1.00 75.94      A   
ATOM    238  HG1 SER    15     -20.870  19.495  20.402  1.00  0.00      A   
ATOM    239  C   SER    15     -19.295  17.229  17.447  1.00 75.94      A   
ATOM    240  O   SER    15     -19.731  16.927  16.339  1.00 75.94      A   
ATOM    241  N   GLN    16     -17.963  17.351  17.655  1.00 72.79      A   
ATOM    242  HN  GLN    16     -17.613  17.515  18.573  1.00  0.00      A   
ATOM    243  CA  GLN    16     -16.983  16.951  16.659  1.00 72.79      A   
ATOM    244  HA  GLN    16     -17.230  17.413  15.714  1.00  0.00      A   
ATOM    245  CB  GLN    16     -15.509  17.282  17.055  1.00 72.79      A   
ATOM    246  HB1 GLN    16     -15.213  16.703  17.956  1.00  0.00      A   
ATOM    247  HB2 GLN    16     -14.858  16.944  16.220  1.00  0.00      A   
ATOM    248  CG  GLN    16     -15.196  18.764  17.321  1.00 72.79      A   
ATOM    249  HG1 GLN    16     -15.676  19.369  16.523  1.00  0.00      A   
ATOM    250  HG2 GLN    16     -15.597  19.086  18.306  1.00  0.00      A   
ATOM    251  CD  GLN    16     -13.687  19.026  17.246  1.00 72.79      A   
ATOM    252  OE1 GLN    16     -13.100  19.037  16.160  1.00 72.79      A   
ATOM    253  NE2 GLN    16     -13.027  19.301  18.389  1.00 72.79      A   
ATOM    254 HE21 GLN    16     -12.030  19.362  18.344  1.00  0.00      A   
ATOM    255 HE22 GLN    16     -13.521  19.571  19.215  1.00  0.00      A   
ATOM    256  C   GLN    16     -16.956  15.446  16.451  1.00 72.79      A   
ATOM    257  O   GLN    16     -16.891  14.981  15.317  1.00 72.79      A   
ATOM    258  N   GLN    17     -16.998  14.648  17.548  1.00 67.34      A   
ATOM    259  HN  GLN    17     -17.074  15.055  18.455  1.00  0.00      A   
ATOM    260  CA  GLN    17     -16.826  13.200  17.510  1.00 67.34      A   
ATOM    261  HA  GLN    17     -15.861  12.994  17.070  1.00  0.00      A   
ATOM    262  CB  GLN    17     -16.869  12.553  18.924  1.00 67.34      A   
ATOM    263  HB1 GLN    17     -17.846  12.770  19.408  1.00  0.00      A   
ATOM    264  HB2 GLN    17     -16.795  11.451  18.803  1.00  0.00      A   
ATOM    265  CG  GLN    17     -15.723  13.002  19.866  1.00 67.34      A   
ATOM    266  HG1 GLN    17     -14.749  12.900  19.341  1.00  0.00      A   
ATOM    267  HG2 GLN    17     -15.855  14.066  20.158  1.00  0.00      A   
ATOM    268  CD  GLN    17     -15.629  12.146  21.142  1.00 67.34      A   
ATOM    269  OE1 GLN    17     -16.099  11.004  21.203  1.00 67.34      A   
ATOM    270  NE2 GLN    17     -14.968  12.711  22.175  1.00 67.34      A   
ATOM    271 HE21 GLN    17     -14.565  12.133  22.884  1.00  0.00      A   
ATOM    272 HE22 GLN    17     -14.645  13.657  22.139  1.00  0.00      A   
ATOM    273  C   GLN    17     -17.860  12.518  16.618  1.00 67.34      A   
ATOM    274  O   GLN    17     -17.520  11.656  15.810  1.00 67.34      A   
ATOM    275  N   LEU    18     -19.143  12.942  16.685  1.00 58.37      A   
ATOM    276  HN  LEU    18     -19.409  13.608  17.378  1.00  0.00      A   
ATOM    277  CA  LEU    18     -20.181  12.450  15.788  1.00 58.37      A   
ATOM    278  HA  LEU    18     -20.122  11.373  15.848  1.00  0.00      A   
ATOM    279  CB  LEU    18     -21.585  12.861  16.284  1.00 58.37      A   
ATOM    280  HB1 LEU    18     -21.641  12.630  17.369  1.00  0.00      A   
ATOM    281  HB2 LEU    18     -21.713  13.959  16.178  1.00  0.00      A   
ATOM    282  CG  LEU    18     -22.762  12.131  15.595  1.00 58.37      A   
ATOM    283  HG  LEU    18     -22.758  12.399  14.517  1.00  0.00      A   
ATOM    284  CD1 LEU    18     -22.667  10.599  15.688  1.00 58.37      A   
ATOM    285 HD11 LEU    18     -23.564  10.133  15.228  1.00  0.00      A   
ATOM    286 HD12 LEU    18     -21.773  10.212  15.155  1.00  0.00      A   
ATOM    287 HD13 LEU    18     -22.621  10.275  16.750  1.00  0.00      A   
ATOM    288  CD2 LEU    18     -24.093  12.597  16.201  1.00 58.37      A   
ATOM    289 HD21 LEU    18     -24.944  12.094  15.693  1.00  0.00      A   
ATOM    290 HD22 LEU    18     -24.135  12.337  17.280  1.00  0.00      A   
ATOM    291 HD23 LEU    18     -24.211  13.697  16.096  1.00  0.00      A   
ATOM    292  C   LEU    18     -19.933  12.782  14.319  1.00 58.37      A   
ATOM    293  O   LEU    18     -20.098  11.941  13.437  1.00 58.37      A   
ATOM    294  N   ALA    19     -19.464  14.009  14.013  1.00 54.37      A   
ATOM    295  HN  ALA    19     -19.298  14.675  14.736  1.00  0.00      A   
ATOM    296  CA  ALA    19     -19.093  14.404  12.667  1.00 54.37      A   
ATOM    297  HA  ALA    19     -19.932  14.197  12.019  1.00  0.00      A   
ATOM    298  CB  ALA    19     -18.800  15.918  12.640  1.00 54.37      A   
ATOM    299  HB1 ALA    19     -19.679  16.477  13.027  1.00  0.00      A   
ATOM    300  HB2 ALA    19     -17.925  16.163  13.280  1.00  0.00      A   
ATOM    301  HB3 ALA    19     -18.593  16.261  11.604  1.00  0.00      A   
ATOM    302  C   ALA    19     -17.905  13.625  12.104  1.00 54.37      A   
ATOM    303  O   ALA    19     -17.931  13.149  10.970  1.00 54.37      A   
ATOM    304  N   ILE    20     -16.849  13.431  12.918  1.00 50.48      A   
ATOM    305  HN  ILE    20     -16.864  13.847  13.823  1.00  0.00      A   
ATOM    306  CA  ILE    20     -15.660  12.649  12.598  1.00 50.48      A   
ATOM    307  HA  ILE    20     -15.239  13.029  11.679  1.00  0.00      A   
ATOM    308  CB  ILE    20     -14.630  12.803  13.717  1.00 50.48      A   
ATOM    309  HB  ILE    20     -15.137  12.606  14.686  1.00  0.00      A   
ATOM    310  CG2 ILE    20     -13.467  11.797  13.563  1.00 50.48      A   
ATOM    311 HG21 ILE    20     -12.693  11.973  14.341  1.00  0.00      A   
ATOM    312 HG22 ILE    20     -13.806  10.745  13.683  1.00  0.00      A   
ATOM    313 HG23 ILE    20     -12.987  11.900  12.567  1.00  0.00      A   
ATOM    314  CG1 ILE    20     -14.103  14.260  13.736  1.00 50.48      A   
ATOM    315 HG11 ILE    20     -13.391  14.393  12.894  1.00  0.00      A   
ATOM    316 HG12 ILE    20     -14.942  14.970  13.571  1.00  0.00      A   
ATOM    317  CD  ILE    20     -13.427  14.643  15.057  1.00  0.00      A   
ATOM    318  HD1 ILE    20     -13.057  15.690  15.020  1.00  0.00      A   
ATOM    319  HD2 ILE    20     -14.145  14.552  15.900  1.00  0.00      A   
ATOM    320  HD3 ILE    20     -12.565  13.976  15.270  1.00  0.00      A   
ATOM    321  C   ILE    20     -16.001  11.188  12.345  1.00 50.48      A   
ATOM    322  O   ILE    20     -15.526  10.588  11.380  1.00 50.48      A   
ATOM    323  N   ALA    21     -16.880  10.588  13.175  1.00 46.35      A   
ATOM    324  HN  ALA    21     -17.214  11.066  13.984  1.00  0.00      A   
ATOM    325  CA  ALA    21     -17.379   9.241  12.985  1.00 46.35      A   
ATOM    326  HA  ALA    21     -16.532   8.572  12.948  1.00  0.00      A   
ATOM    327  CB  ALA    21     -18.287   8.873  14.177  1.00 46.35      A   
ATOM    328  HB1 ALA    21     -17.717   8.967  15.126  1.00  0.00      A   
ATOM    329  HB2 ALA    21     -19.160   9.558  14.236  1.00  0.00      A   
ATOM    330  HB3 ALA    21     -18.657   7.829  14.092  1.00  0.00      A   
ATOM    331  C   ALA    21     -18.157   9.051  11.686  1.00 46.35      A   
ATOM    332  O   ALA    21     -17.919   8.102  10.940  1.00 46.35      A   
ATOM    333  N   VAL    22     -19.073   9.987  11.352  1.00 45.33      A   
ATOM    334  HN  VAL    22     -19.275  10.728  11.987  1.00  0.00      A   
ATOM    335  CA  VAL    22     -19.811   9.986  10.094  1.00 45.33      A   
ATOM    336  HA  VAL    22     -20.308   9.032   9.992  1.00  0.00      A   
ATOM    337  CB  VAL    22     -20.863  11.097  10.099  1.00 45.33      A   
ATOM    338  HB  VAL    22     -20.396  12.035  10.469  1.00  0.00      A   
ATOM    339  CG1 VAL    22     -21.450  11.360   8.698  1.00 45.33      A   
ATOM    340 HG11 VAL    22     -22.283  12.091   8.778  1.00  0.00      A   
ATOM    341 HG12 VAL    22     -20.695  11.792   8.006  1.00  0.00      A   
ATOM    342 HG13 VAL    22     -21.846  10.420   8.257  1.00  0.00      A   
ATOM    343  CG2 VAL    22     -22.000  10.695  11.060  1.00 45.33      A   
ATOM    344 HG21 VAL    22     -22.749  11.513  11.129  1.00  0.00      A   
ATOM    345 HG22 VAL    22     -22.512   9.780  10.692  1.00  0.00      A   
ATOM    346 HG23 VAL    22     -21.613  10.496  12.083  1.00  0.00      A   
ATOM    347  C   VAL    22     -18.896  10.122   8.884  1.00 45.33      A   
ATOM    348  O   VAL    22     -18.993   9.345   7.934  1.00 45.33      A   
ATOM    349  N   LEU    23     -17.946  11.081   8.903  1.00 41.27      A   
ATOM    350  HN  LEU    23     -17.887  11.711   9.674  1.00  0.00      A   
ATOM    351  CA  LEU    23     -17.000  11.293   7.819  1.00 41.27      A   
ATOM    352  HA  LEU    23     -17.570  11.350   6.903  1.00  0.00      A   
ATOM    353  CB  LEU    23     -16.253  12.638   7.992  1.00 41.27      A   
ATOM    354  HB1 LEU    23     -15.791  12.659   9.002  1.00  0.00      A   
ATOM    355  HB2 LEU    23     -15.437  12.718   7.242  1.00  0.00      A   
ATOM    356  CG  LEU    23     -17.172  13.876   7.832  1.00 41.27      A   
ATOM    357  HG  LEU    23     -18.050  13.746   8.501  1.00  0.00      A   
ATOM    358  CD1 LEU    23     -16.456  15.161   8.272  1.00 41.27      A   
ATOM    359 HD11 LEU    23     -17.125  16.039   8.144  1.00  0.00      A   
ATOM    360 HD12 LEU    23     -16.169  15.093   9.343  1.00  0.00      A   
ATOM    361 HD13 LEU    23     -15.540  15.325   7.664  1.00  0.00      A   
ATOM    362  CD2 LEU    23     -17.696  14.040   6.395  1.00 41.27      A   
ATOM    363 HD21 LEU    23     -18.298  14.970   6.313  1.00  0.00      A   
ATOM    364 HD22 LEU    23     -16.847  14.109   5.681  1.00  0.00      A   
ATOM    365 HD23 LEU    23     -18.340  13.184   6.101  1.00  0.00      A   
ATOM    366  C   LEU    23     -16.045  10.128   7.613  1.00 41.27      A   
ATOM    367  O   LEU    23     -15.825   9.689   6.487  1.00 41.27      A   
ATOM    368  N   SER    24     -15.498   9.549   8.699  1.00 37.83      A   
ATOM    369  HN  SER    24     -15.665   9.929   9.605  1.00  0.00      A   
ATOM    370  CA  SER    24     -14.641   8.368   8.630  1.00 37.83      A   
ATOM    371  HA  SER    24     -13.838   8.575   7.938  1.00  0.00      A   
ATOM    372  CB  SER    24     -14.028   8.024  10.009  1.00 37.83      A   
ATOM    373  HB1 SER    24     -14.821   7.744  10.734  1.00  0.00      A   
ATOM    374  HB2 SER    24     -13.326   7.168   9.914  1.00  0.00      A   
ATOM    375  OG  SER    24     -13.307   9.145  10.517  1.00 37.83      A   
ATOM    376  HG1 SER    24     -13.952   9.716  10.943  1.00  0.00      A   
ATOM    377  C   SER    24     -15.364   7.138   8.127  1.00 37.83      A   
ATOM    378  O   SER    24     -14.874   6.433   7.246  1.00 37.83      A   
ATOM    379  N   LEU    25     -16.581   6.857   8.646  1.00 37.74      A   
ATOM    380  HN  LEU    25     -16.984   7.418   9.364  1.00  0.00      A   
ATOM    381  CA  LEU    25     -17.352   5.706   8.216  1.00 37.74      A   
ATOM    382  HA  LEU    25     -16.647   4.888   8.193  1.00  0.00      A   
ATOM    383  CB  LEU    25     -18.434   5.316   9.248  1.00 37.74      A   
ATOM    384  HB1 LEU    25     -17.952   5.337  10.249  1.00  0.00      A   
ATOM    385  HB2 LEU    25     -19.237   6.084   9.261  1.00  0.00      A   
ATOM    386  CG  LEU    25     -19.060   3.909   9.069  1.00 37.74      A   
ATOM    387  HG  LEU    25     -19.724   3.938   8.179  1.00  0.00      A   
ATOM    388  CD1 LEU    25     -18.032   2.783   8.858  1.00 37.74      A   
ATOM    389 HD11 LEU    25     -18.546   1.799   8.833  1.00  0.00      A   
ATOM    390 HD12 LEU    25     -17.493   2.904   7.895  1.00  0.00      A   
ATOM    391 HD13 LEU    25     -17.292   2.771   9.687  1.00  0.00      A   
ATOM    392  CD2 LEU    25     -19.908   3.563  10.299  1.00 37.74      A   
ATOM    393 HD21 LEU    25     -20.471   2.620  10.133  1.00  0.00      A   
ATOM    394 HD22 LEU    25     -19.259   3.437  11.192  1.00  0.00      A   
ATOM    395 HD23 LEU    25     -20.628   4.383  10.507  1.00  0.00      A   
ATOM    396  C   LEU    25     -17.866   5.812   6.786  1.00 37.74      A   
ATOM    397  O   LEU    25     -17.787   4.854   6.018  1.00 37.74      A   
ATOM    398  N   THR    26     -18.356   6.992   6.347  1.00 36.35      A   
ATOM    399  HN  THR    26     -18.438   7.769   6.966  1.00  0.00      A   
ATOM    400  CA  THR    26     -18.753   7.197   4.949  1.00 36.35      A   
ATOM    401  HA  THR    26     -19.388   6.361   4.696  1.00  0.00      A   
ATOM    402  CB  THR    26     -19.620   8.444   4.735  1.00 36.35      A   
ATOM    403  HB  THR    26     -20.332   8.503   5.586  1.00  0.00      A   
ATOM    404  OG1 THR    26     -20.378   8.363   3.537  1.00 36.35      A   
ATOM    405  HG1 THR    26     -20.922   9.154   3.533  1.00  0.00      A   
ATOM    406  CG2 THR    26     -18.821   9.751   4.667  1.00 36.35      A   
ATOM    407 HG21 THR    26     -19.506  10.625   4.673  1.00  0.00      A   
ATOM    408 HG22 THR    26     -18.147   9.829   5.547  1.00  0.00      A   
ATOM    409 HG23 THR    26     -18.205   9.798   3.743  1.00  0.00      A   
ATOM    410  C   THR    26     -17.589   7.126   3.973  1.00 36.35      A   
ATOM    411  O   THR    26     -17.690   6.473   2.938  1.00 36.35      A   
ATOM    412  N   LEU    27     -16.419   7.728   4.297  1.00 32.11      A   
ATOM    413  HN  LEU    27     -16.333   8.267   5.131  1.00  0.00      A   
ATOM    414  CA  LEU    27     -15.223   7.648   3.472  1.00 32.11      A   
ATOM    415  HA  LEU    27     -15.491   7.961   2.474  1.00  0.00      A   
ATOM    416  CB  LEU    27     -14.121   8.585   4.031  1.00 32.11      A   
ATOM    417  HB1 LEU    27     -14.544   9.609   4.099  1.00  0.00      A   
ATOM    418  HB2 LEU    27     -13.872   8.269   5.066  1.00  0.00      A   
ATOM    419  CG  LEU    27     -12.815   8.660   3.206  1.00 32.11      A   
ATOM    420  HG  LEU    27     -12.368   7.644   3.154  1.00  0.00      A   
ATOM    421  CD1 LEU    27     -13.054   9.144   1.768  1.00 32.11      A   
ATOM    422 HD11 LEU    27     -12.084   9.244   1.234  1.00  0.00      A   
ATOM    423 HD12 LEU    27     -13.680   8.423   1.201  1.00  0.00      A   
ATOM    424 HD13 LEU    27     -13.557  10.135   1.768  1.00  0.00      A   
ATOM    425  CD2 LEU    27     -11.796   9.574   3.904  1.00 32.11      A   
ATOM    426 HD21 LEU    27     -10.839   9.583   3.339  1.00  0.00      A   
ATOM    427 HD22 LEU    27     -12.186  10.613   3.959  1.00  0.00      A   
ATOM    428 HD23 LEU    27     -11.594   9.215   4.936  1.00  0.00      A   
ATOM    429  C   LEU    27     -14.679   6.233   3.358  1.00 32.11      A   
ATOM    430  O   LEU    27     -14.354   5.769   2.268  1.00 32.11      A   
ATOM    431  N   GLY    28     -14.621   5.476   4.477  1.00 28.43      A   
ATOM    432  HN  GLY    28     -14.844   5.872   5.364  1.00  0.00      A   
ATOM    433  CA  GLY    28     -14.226   4.070   4.439  1.00 28.43      A   
ATOM    434  HA1 GLY    28     -14.187   3.715   5.458  1.00  0.00      A   
ATOM    435  HA2 GLY    28     -13.277   3.993   3.930  1.00  0.00      A   
ATOM    436  C   GLY    28     -15.197   3.188   3.691  1.00 28.43      A   
ATOM    437  O   GLY    28     -14.808   2.231   3.032  1.00 28.43      A   
ATOM    438  N   THR    29     -16.506   3.502   3.746  1.00 27.94      A   
ATOM    439  HN  THR    29     -16.806   4.254   4.328  1.00  0.00      A   
ATOM    440  CA  THR    29     -17.526   2.803   2.961  1.00 27.94      A   
ATOM    441  HA  THR    29     -17.407   1.743   3.131  1.00  0.00      A   
ATOM    442  CB  THR    29     -18.954   3.188   3.344  1.00 27.94      A   
ATOM    443  HB  THR    29     -19.137   4.265   3.144  1.00  0.00      A   
ATOM    444  OG1 THR    29     -19.180   2.929   4.723  1.00 27.94      A   
ATOM    445  HG1 THR    29     -18.670   3.579   5.211  1.00  0.00      A   
ATOM    446  CG2 THR    29     -19.988   2.341   2.584  1.00 27.94      A   
ATOM    447 HG21 THR    29     -21.010   2.578   2.951  1.00  0.00      A   
ATOM    448 HG22 THR    29     -19.959   2.546   1.493  1.00  0.00      A   
ATOM    449 HG23 THR    29     -19.799   1.260   2.754  1.00  0.00      A   
ATOM    450  C   THR    29     -17.351   3.031   1.472  1.00 27.94      A   
ATOM    451  O   THR    29     -17.378   2.103   0.666  1.00 27.94      A   
ATOM    452  N   PHE    30     -17.111   4.293   1.080  1.00 28.04      A   
ATOM    453  HN  PHE    30     -17.100   5.020   1.762  1.00  0.00      A   
ATOM    454  CA  PHE    30     -16.876   4.733  -0.281  1.00 28.04      A   
ATOM    455  HA  PHE    30     -17.734   4.473  -0.883  1.00  0.00      A   
ATOM    456  CB  PHE    30     -16.719   6.280  -0.167  1.00 28.04      A   
ATOM    457  HB1 PHE    30     -17.564   6.666   0.442  1.00  0.00      A   
ATOM    458  HB2 PHE    30     -15.784   6.526   0.381  1.00  0.00      A   
ATOM    459  CG  PHE    30     -16.701   7.064  -1.447  1.00 28.04      A   
ATOM    460  CD1 PHE    30     -15.545   7.108  -2.238  1.00 28.04      A   
ATOM    461  HD1 PHE    30     -14.684   6.508  -1.983  1.00  0.00      A   
ATOM    462  CE1 PHE    30     -15.471   7.951  -3.352  1.00 28.04      A   
ATOM    463  HE1 PHE    30     -14.575   7.952  -3.955  1.00  0.00      A   
ATOM    464  CZ  PHE    30     -16.551   8.778  -3.674  1.00 28.04      A   
ATOM    465  HZ  PHE    30     -16.480   9.423  -4.537  1.00  0.00      A   
ATOM    466  CD2 PHE    30     -17.789   7.887  -1.788  1.00 28.04      A   
ATOM    467  HD2 PHE    30     -18.672   7.884  -1.166  1.00  0.00      A   
ATOM    468  CE2 PHE    30     -17.714   8.746  -2.892  1.00 28.04      A   
ATOM    469  HE2 PHE    30     -18.552   9.382  -3.139  1.00  0.00      A   
ATOM    470  C   PHE    30     -15.647   4.082  -0.904  1.00 28.04      A   
ATOM    471  O   PHE    30     -15.738   3.517  -1.992  1.00 28.04      A   
ATOM    472  N   THR    31     -14.494   4.071  -0.189  1.00 26.33      A   
ATOM    473  HN  THR    31     -14.447   4.514   0.702  1.00  0.00      A   
ATOM    474  CA  THR    31     -13.241   3.476  -0.664  1.00 26.33      A   
ATOM    475  HA  THR    31     -13.050   3.901  -1.638  1.00  0.00      A   
ATOM    476  CB  THR    31     -11.999   3.797   0.156  1.00 26.33      A   
ATOM    477  HB  THR    31     -11.114   3.277  -0.270  1.00  0.00      A   
ATOM    478  OG1 THR    31     -12.136   3.461   1.526  1.00 26.33      A   
ATOM    479  HG1 THR    31     -11.508   4.033   1.973  1.00  0.00      A   
ATOM    480  CG2 THR    31     -11.746   5.302   0.101  1.00 26.33      A   
ATOM    481 HG21 THR    31     -10.790   5.557   0.607  1.00  0.00      A   
ATOM    482 HG22 THR    31     -11.682   5.617  -0.963  1.00  0.00      A   
ATOM    483 HG23 THR    31     -12.573   5.870   0.578  1.00  0.00      A   
ATOM    484  C   THR    31     -13.320   1.982  -0.874  1.00 26.33      A   
ATOM    485  O   THR    31     -12.751   1.442  -1.822  1.00 26.33      A   
ATOM    486  N   VAL    32     -14.055   1.256  -0.009  1.00 26.20      A   
ATOM    487  HN  VAL    32     -14.429   1.692   0.806  1.00  0.00      A   
ATOM    488  CA  VAL    32     -14.393  -0.142  -0.238  1.00 26.20      A   
ATOM    489  HA  VAL    32     -13.476  -0.695  -0.380  1.00  0.00      A   
ATOM    490  CB  VAL    32     -15.134  -0.713   0.976  1.00 26.20      A   
ATOM    491  HB  VAL    32     -15.949  -0.015   1.263  1.00  0.00      A   
ATOM    492  CG1 VAL    32     -15.748  -2.103   0.702  1.00 26.20      A   
ATOM    493 HG11 VAL    32     -16.169  -2.518   1.643  1.00  0.00      A   
ATOM    494 HG12 VAL    32     -16.573  -2.043  -0.040  1.00  0.00      A   
ATOM    495 HG13 VAL    32     -14.973  -2.804   0.326  1.00  0.00      A   
ATOM    496  CG2 VAL    32     -14.142  -0.820   2.149  1.00 26.20      A   
ATOM    497 HG21 VAL    32     -14.655  -1.197   3.060  1.00  0.00      A   
ATOM    498 HG22 VAL    32     -13.314  -1.516   1.897  1.00  0.00      A   
ATOM    499 HG23 VAL    32     -13.694   0.167   2.393  1.00  0.00      A   
ATOM    500  C   VAL    32     -15.217  -0.334  -1.511  1.00 26.20      A   
ATOM    501  O   VAL    32     -14.887  -1.167  -2.355  1.00 26.20      A   
ATOM    502  N   LEU    33     -16.283   0.469  -1.722  1.00 26.69      A   
ATOM    503  HN  LEU    33     -16.524   1.168  -1.054  1.00  0.00      A   
ATOM    504  CA  LEU    33     -17.141   0.353  -2.891  1.00 26.69      A   
ATOM    505  HA  LEU    33     -17.447  -0.680  -2.968  1.00  0.00      A   
ATOM    506  CB  LEU    33     -18.405   1.238  -2.749  1.00 26.69      A   
ATOM    507  HB1 LEU    33     -18.082   2.278  -2.528  1.00  0.00      A   
ATOM    508  HB2 LEU    33     -18.963   1.254  -3.710  1.00  0.00      A   
ATOM    509  CG  LEU    33     -19.392   0.780  -1.653  1.00 26.69      A   
ATOM    510  HG  LEU    33     -18.839   0.702  -0.693  1.00  0.00      A   
ATOM    511  CD1 LEU    33     -20.499   1.830  -1.473  1.00 26.69      A   
ATOM    512 HD11 LEU    33     -21.193   1.524  -0.661  1.00  0.00      A   
ATOM    513 HD12 LEU    33     -20.053   2.811  -1.203  1.00  0.00      A   
ATOM    514 HD13 LEU    33     -21.077   1.946  -2.414  1.00  0.00      A   
ATOM    515  CD2 LEU    33     -20.011  -0.595  -1.955  1.00 26.69      A   
ATOM    516 HD21 LEU    33     -20.752  -0.861  -1.171  1.00  0.00      A   
ATOM    517 HD22 LEU    33     -20.527  -0.577  -2.939  1.00  0.00      A   
ATOM    518 HD23 LEU    33     -19.232  -1.387  -1.978  1.00  0.00      A   
ATOM    519  C   LEU    33     -16.474   0.667  -4.228  1.00 26.69      A   
ATOM    520  O   LEU    33     -16.624  -0.086  -5.191  1.00 26.69      A   
ATOM    521  N   GLU    34     -15.698   1.764  -4.340  1.00 25.79      A   
ATOM    522  HN  GLU    34     -15.590   2.394  -3.575  1.00  0.00      A   
ATOM    523  CA  GLU    34     -14.992   2.096  -5.570  1.00 25.79      A   
ATOM    524  HA  GLU    34     -15.709   2.027  -6.375  1.00  0.00      A   
ATOM    525  CB  GLU    34     -14.475   3.553  -5.575  1.00 25.79      A   
ATOM    526  HB1 GLU    34     -14.014   3.794  -6.556  1.00  0.00      A   
ATOM    527  HB2 GLU    34     -15.349   4.228  -5.454  1.00  0.00      A   
ATOM    528  CG  GLU    34     -13.476   3.891  -4.454  1.00 25.79      A   
ATOM    529  HG1 GLU    34     -13.912   3.596  -3.475  1.00  0.00      A   
ATOM    530  HG2 GLU    34     -12.514   3.349  -4.580  1.00  0.00      A   
ATOM    531  CD  GLU    34     -13.173   5.382  -4.365  1.00 25.79      A   
ATOM    532  OE1 GLU    34     -13.431   6.122  -5.347  1.00 25.79      A   
ATOM    533  OE2 GLU    34     -12.684   5.789  -3.279  1.00 25.79      A   
ATOM    534  C   GLU    34     -13.882   1.111  -5.927  1.00 25.79      A   
ATOM    535  O   GLU    34     -13.744   0.712  -7.081  1.00 25.79      A   
ATOM    536  N   ASN    35     -13.084   0.629  -4.949  1.00 23.89      A   
ATOM    537  HN  ASN    35     -13.172   0.979  -4.020  1.00  0.00      A   
ATOM    538  CA  ASN    35     -12.090  -0.409  -5.193  1.00 23.89      A   
ATOM    539  HA  ASN    35     -11.549  -0.123  -6.083  1.00  0.00      A   
ATOM    540  CB  ASN    35     -11.066  -0.514  -4.039  1.00 23.89      A   
ATOM    541  HB1 ASN    35     -11.571  -0.549  -3.050  1.00  0.00      A   
ATOM    542  HB2 ASN    35     -10.429  -1.417  -4.160  1.00  0.00      A   
ATOM    543  CG  ASN    35     -10.136   0.695  -4.146  1.00 23.89      A   
ATOM    544  OD1 ASN    35      -9.303   0.747  -5.051  1.00 23.89      A   
ATOM    545  ND2 ASN    35     -10.297   1.694  -3.253  1.00 23.89      A   
ATOM    546 HD21 ASN    35      -9.730   2.511  -3.355  1.00  0.00      A   
ATOM    547 HD22 ASN    35     -11.079   1.675  -2.631  1.00  0.00      A   
ATOM    548  C   ASN    35     -12.709  -1.755  -5.571  1.00 23.89      A   
ATOM    549  O   ASN    35     -12.218  -2.436  -6.469  1.00 23.89      A   
ATOM    550  N   LEU    36     -13.854  -2.151  -4.967  1.00 28.04      A   
ATOM    551  HN  LEU    36     -14.226  -1.643  -4.194  1.00  0.00      A   
ATOM    552  CA  LEU    36     -14.648  -3.277  -5.450  1.00 28.04      A   
ATOM    553  HA  LEU    36     -14.010  -4.148  -5.480  1.00  0.00      A   
ATOM    554  CB  LEU    36     -15.873  -3.551  -4.539  1.00 28.04      A   
ATOM    555  HB1 LEU    36     -16.371  -2.581  -4.327  1.00  0.00      A   
ATOM    556  HB2 LEU    36     -16.609  -4.195  -5.064  1.00  0.00      A   
ATOM    557  CG  LEU    36     -15.540  -4.242  -3.202  1.00 28.04      A   
ATOM    558  HG  LEU    36     -14.712  -3.683  -2.715  1.00  0.00      A   
ATOM    559  CD1 LEU    36     -16.758  -4.190  -2.268  1.00 28.04      A   
ATOM    560 HD11 LEU    36     -16.513  -4.651  -1.287  1.00  0.00      A   
ATOM    561 HD12 LEU    36     -17.057  -3.134  -2.094  1.00  0.00      A   
ATOM    562 HD13 LEU    36     -17.616  -4.733  -2.717  1.00  0.00      A   
ATOM    563  CD2 LEU    36     -15.095  -5.699  -3.406  1.00 28.04      A   
ATOM    564 HD21 LEU    36     -14.904  -6.180  -2.423  1.00  0.00      A   
ATOM    565 HD22 LEU    36     -15.892  -6.269  -3.930  1.00  0.00      A   
ATOM    566 HD23 LEU    36     -14.164  -5.750  -4.010  1.00  0.00      A   
ATOM    567  C   LEU    36     -15.168  -3.090  -6.875  1.00 28.04      A   
ATOM    568  O   LEU    36     -15.122  -4.014  -7.684  1.00 28.04      A   
ATOM    569  N   LEU    37     -15.647  -1.882  -7.244  1.00 30.73      A   
ATOM    570  HN  LEU    37     -15.739  -1.155  -6.568  1.00  0.00      A   
ATOM    571  CA  LEU    37     -16.042  -1.566  -8.609  1.00 30.73      A   
ATOM    572  HA  LEU    37     -16.807  -2.269  -8.906  1.00  0.00      A   
ATOM    573  CB  LEU    37     -16.583  -0.123  -8.691  1.00 30.73      A   
ATOM    574  HB1 LEU    37     -17.467  -0.032  -8.025  1.00  0.00      A   
ATOM    575  HB2 LEU    37     -15.812   0.574  -8.297  1.00  0.00      A   
ATOM    576  CG  LEU    37     -16.967   0.346 -10.107  1.00 30.73      A   
ATOM    577  HG  LEU    37     -16.109   0.194 -10.798  1.00  0.00      A   
ATOM    578  CD1 LEU    37     -18.156  -0.449 -10.664  1.00 30.73      A   
ATOM    579 HD11 LEU    37     -18.375  -0.126 -11.704  1.00  0.00      A   
ATOM    580 HD12 LEU    37     -17.924  -1.535 -10.694  1.00  0.00      A   
ATOM    581 HD13 LEU    37     -19.061  -0.291 -10.039  1.00  0.00      A   
ATOM    582  CD2 LEU    37     -17.239   1.851 -10.083  1.00 30.73      A   
ATOM    583 HD21 LEU    37     -17.648   2.186 -11.060  1.00  0.00      A   
ATOM    584 HD22 LEU    37     -17.977   2.090  -9.288  1.00  0.00      A   
ATOM    585 HD23 LEU    37     -16.306   2.414  -9.867  1.00  0.00      A   
ATOM    586  C   LEU    37     -14.889  -1.705  -9.601  1.00 30.73      A   
ATOM    587  O   LEU    37     -15.035  -2.334 -10.650  1.00 30.73      A   
ATOM    588  N   VAL    38     -13.691  -1.172  -9.267  1.00 29.36      A   
ATOM    589  HN  VAL    38     -13.611  -0.635  -8.431  1.00  0.00      A   
ATOM    590  CA  VAL    38     -12.482  -1.308 -10.073  1.00 29.36      A   
ATOM    591  HA  VAL    38     -12.704  -0.942 -11.064  1.00  0.00      A   
ATOM    592  CB  VAL    38     -11.318  -0.490  -9.510  1.00 29.36      A   
ATOM    593  HB  VAL    38     -11.207  -0.706  -8.426  1.00  0.00      A   
ATOM    594  CG1 VAL    38      -9.981  -0.808 -10.218  1.00 29.36      A   
ATOM    595 HG11 VAL    38      -9.188  -0.125  -9.844  1.00  0.00      A   
ATOM    596 HG12 VAL    38      -9.647  -1.847 -10.012  1.00  0.00      A   
ATOM    597 HG13 VAL    38     -10.078  -0.671 -11.316  1.00  0.00      A   
ATOM    598  CG2 VAL    38     -11.642   1.004  -9.698  1.00 29.36      A   
ATOM    599 HG21 VAL    38     -10.808   1.623  -9.306  1.00  0.00      A   
ATOM    600 HG22 VAL    38     -11.780   1.243 -10.774  1.00  0.00      A   
ATOM    601 HG23 VAL    38     -12.567   1.290  -9.153  1.00  0.00      A   
ATOM    602  C   VAL    38     -12.092  -2.771 -10.246  1.00 29.36      A   
ATOM    603  O   VAL    38     -11.783  -3.207 -11.357  1.00 29.36      A   
ATOM    604  N   LEU    39     -12.172  -3.588  -9.170  1.00 28.39      A   
ATOM    605  HN  LEU    39     -12.377  -3.212  -8.269  1.00  0.00      A   
ATOM    606  CA  LEU    39     -11.982  -5.027  -9.250  1.00 28.39      A   
ATOM    607  HA  LEU    39     -11.006  -5.203  -9.677  1.00  0.00      A   
ATOM    608  CB  LEU    39     -12.053  -5.707  -7.859  1.00 28.39      A   
ATOM    609  HB1 LEU    39     -12.956  -5.335  -7.329  1.00  0.00      A   
ATOM    610  HB2 LEU    39     -12.162  -6.807  -7.974  1.00  0.00      A   
ATOM    611  CG  LEU    39     -10.815  -5.465  -6.976  1.00 28.39      A   
ATOM    612  HG  LEU    39     -10.625  -4.371  -6.939  1.00  0.00      A   
ATOM    613  CD1 LEU    39     -11.075  -5.940  -5.541  1.00 28.39      A   
ATOM    614 HD11 LEU    39     -10.198  -5.712  -4.899  1.00  0.00      A   
ATOM    615 HD12 LEU    39     -11.962  -5.413  -5.127  1.00  0.00      A   
ATOM    616 HD13 LEU    39     -11.262  -7.035  -5.523  1.00  0.00      A   
ATOM    617  CD2 LEU    39      -9.566  -6.163  -7.535  1.00 28.39      A   
ATOM    618 HD21 LEU    39      -8.701  -5.980  -6.863  1.00  0.00      A   
ATOM    619 HD22 LEU    39      -9.734  -7.259  -7.604  1.00  0.00      A   
ATOM    620 HD23 LEU    39      -9.301  -5.777  -8.543  1.00  0.00      A   
ATOM    621  C   LEU    39     -12.967  -5.726 -10.169  1.00 28.39      A   
ATOM    622  O   LEU    39     -12.556  -6.515 -11.012  1.00 28.39      A   
ATOM    623  N   CYS    40     -14.280  -5.433 -10.088  1.00 36.58      A   
ATOM    624  HN  CYS    40     -14.614  -4.823  -9.374  1.00  0.00      A   
ATOM    625  CA  CYS    40     -15.266  -6.034 -10.978  1.00 36.58      A   
ATOM    626  HA  CYS    40     -15.145  -7.105 -10.915  1.00  0.00      A   
ATOM    627  CB  CYS    40     -16.711  -5.699 -10.538  1.00 36.58      A   
ATOM    628  HB1 CYS    40     -16.831  -4.595 -10.521  1.00  0.00      A   
ATOM    629  HB2 CYS    40     -17.416  -6.114 -11.290  1.00  0.00      A   
ATOM    630  SG  CYS    40     -17.131  -6.399  -8.906  1.00 36.58      A   
ATOM    631  HG1 CYS    40     -18.384  -5.970  -8.886  1.00  0.00      A   
ATOM    632  C   CYS    40     -15.054  -5.683 -12.446  1.00 36.58      A   
ATOM    633  O   CYS    40     -15.083  -6.556 -13.311  1.00 36.58      A   
ATOM    634  N   VAL    41     -14.769  -4.403 -12.759  1.00 33.76      A   
ATOM    635  HN  VAL    41     -14.740  -3.711 -12.043  1.00  0.00      A   
ATOM    636  CA  VAL    41     -14.478  -3.956 -14.117  1.00 33.76      A   
ATOM    637  HA  VAL    41     -15.276  -4.310 -14.752  1.00  0.00      A   
ATOM    638  CB  VAL    41     -14.442  -2.427 -14.194  1.00 33.76      A   
ATOM    639  HB  VAL    41     -13.690  -2.042 -13.473  1.00  0.00      A   
ATOM    640  CG1 VAL    41     -14.089  -1.943 -15.613  1.00 33.76      A   
ATOM    641 HG11 VAL    41     -14.143  -0.835 -15.663  1.00  0.00      A   
ATOM    642 HG12 VAL    41     -13.063  -2.251 -15.910  1.00  0.00      A   
ATOM    643 HG13 VAL    41     -14.813  -2.361 -16.345  1.00  0.00      A   
ATOM    644  CG2 VAL    41     -15.830  -1.864 -13.821  1.00 33.76      A   
ATOM    645 HG21 VAL    41     -15.811  -0.753 -13.845  1.00  0.00      A   
ATOM    646 HG22 VAL    41     -16.595  -2.212 -14.547  1.00  0.00      A   
ATOM    647 HG23 VAL    41     -16.146  -2.178 -12.803  1.00  0.00      A   
ATOM    648  C   VAL    41     -13.207  -4.571 -14.701  1.00 33.76      A   
ATOM    649  O   VAL    41     -13.193  -5.011 -15.851  1.00 33.76      A   
ATOM    650  N   ILE    42     -12.094  -4.650 -13.938  1.00 33.06      A   
ATOM    651  HN  ILE    42     -12.075  -4.275 -13.015  1.00  0.00      A   
ATOM    652  CA  ILE    42     -10.888  -5.317 -14.423  1.00 33.06      A   
ATOM    653  HA  ILE    42     -10.752  -4.986 -15.442  1.00  0.00      A   
ATOM    654  CB  ILE    42      -9.620  -4.872 -13.686  1.00 33.06      A   
ATOM    655  HB  ILE    42      -9.689  -3.769 -13.572  1.00  0.00      A   
ATOM    656  CG2 ILE    42      -9.512  -5.479 -12.273  1.00 33.06      A   
ATOM    657 HG21 ILE    42      -8.693  -4.993 -11.700  1.00  0.00      A   
ATOM    658 HG22 ILE    42     -10.459  -5.317 -11.716  1.00  0.00      A   
ATOM    659 HG23 ILE    42      -9.309  -6.571 -12.318  1.00  0.00      A   
ATOM    660  CG1 ILE    42      -8.370  -5.168 -14.544  1.00 33.06      A   
ATOM    661 HG11 ILE    42      -8.237  -6.267 -14.642  1.00  0.00      A   
ATOM    662 HG12 ILE    42      -8.551  -4.759 -15.561  1.00  0.00      A   
ATOM    663  CD  ILE    42      -7.087  -4.542 -13.996  1.00  0.00      A   
ATOM    664  HD1 ILE    42      -6.239  -4.724 -14.690  1.00  0.00      A   
ATOM    665  HD2 ILE    42      -7.213  -3.445 -13.874  1.00  0.00      A   
ATOM    666  HD3 ILE    42      -6.825  -4.979 -13.009  1.00  0.00      A   
ATOM    667  C   ILE    42     -11.021  -6.833 -14.523  1.00 33.06      A   
ATOM    668  O   ILE    42     -10.598  -7.444 -15.504  1.00 33.06      A   
ATOM    669  N   LEU    43     -11.654  -7.486 -13.524  1.00 41.45      A   
ATOM    670  HN  LEU    43     -11.998  -6.984 -12.734  1.00  0.00      A   
ATOM    671  CA  LEU    43     -11.845  -8.923 -13.474  1.00 41.45      A   
ATOM    672  HA  LEU    43     -10.874  -9.372 -13.623  1.00  0.00      A   
ATOM    673  CB  LEU    43     -12.387  -9.351 -12.092  1.00 41.45      A   
ATOM    674  HB1 LEU    43     -11.738  -8.890 -11.318  1.00  0.00      A   
ATOM    675  HB2 LEU    43     -13.404  -8.926 -11.952  1.00  0.00      A   
ATOM    676  CG  LEU    43     -12.438 -10.865 -11.808  1.00 41.45      A   
ATOM    677  HG  LEU    43     -13.123 -11.347 -12.538  1.00  0.00      A   
ATOM    678  CD1 LEU    43     -11.060 -11.540 -11.914  1.00 41.45      A   
ATOM    679 HD11 LEU    43     -11.144 -12.613 -11.637  1.00  0.00      A   
ATOM    680 HD12 LEU    43     -10.666 -11.478 -12.951  1.00  0.00      A   
ATOM    681 HD13 LEU    43     -10.341 -11.053 -11.222  1.00  0.00      A   
ATOM    682  CD2 LEU    43     -13.019 -11.082 -10.406  1.00 41.45      A   
ATOM    683 HD21 LEU    43     -12.966 -12.156 -10.125  1.00  0.00      A   
ATOM    684 HD22 LEU    43     -12.452 -10.493  -9.654  1.00  0.00      A   
ATOM    685 HD23 LEU    43     -14.082 -10.761 -10.377  1.00  0.00      A   
ATOM    686  C   LEU    43     -12.737  -9.448 -14.582  1.00 41.45      A   
ATOM    687  O   LEU    43     -12.447 -10.481 -15.184  1.00 41.45      A   
ATOM    688  N   HSD    44     -13.822  -8.720 -14.911  1.00 44.32      A   
ATOM    689  HN  HSD    44     -14.044  -7.895 -14.397  1.00  0.00      A   
ATOM    690  CA  HSD    44     -14.805  -9.140 -15.896  1.00 44.32      A   
ATOM    691  HA  HSD    44     -14.677 -10.195 -16.087  1.00  0.00      A   
ATOM    692  CB  HSD    44     -16.222  -8.988 -15.342  1.00 44.32      A   
ATOM    693  HB1 HSD    44     -16.386  -7.962 -14.950  1.00  0.00      A   
ATOM    694  HB2 HSD    44     -16.990  -9.191 -16.119  1.00  0.00      A   
ATOM    695  ND1 HSD    44     -16.536 -11.346 -14.471  1.00 44.32      A   
ATOM    696  HD1 HSD    44     -16.671 -11.784 -15.360  1.00  0.00      A   
ATOM    697  CG  HSD    44     -16.352  -9.999 -14.241  1.00 44.32      A   
ATOM    698  CE1 HSD    44     -16.436 -11.969 -13.274  1.00 44.32      A   
ATOM    699  HE1 HSD    44     -16.563 -13.044 -13.147  1.00  0.00      A   
ATOM    700  NE2 HSD    44     -16.172 -11.123 -12.300  1.00 44.32      A   
ATOM    701  CD2 HSD    44     -16.124  -9.879 -12.905  1.00 44.32      A   
ATOM    702  HD2 HSD    44     -15.900  -8.993 -12.324  1.00  0.00      A   
ATOM    703  C   HSD    44     -14.595  -8.495 -17.263  1.00 44.32      A   
ATOM    704  O   HSD    44     -15.464  -8.517 -18.134  1.00 44.32      A   
ATOM    705  N   SER    45     -13.388  -7.941 -17.521  1.00 41.21      A   
ATOM    706  HN  SER    45     -12.711  -7.873 -16.792  1.00  0.00      A   
ATOM    707  CA  SER    45     -12.984  -7.515 -18.857  1.00 41.21      A   
ATOM    708  HA  SER    45     -13.785  -7.700 -19.558  1.00  0.00      A   
ATOM    709  CB  SER    45     -12.655  -6.006 -18.947  1.00 41.21      A   
ATOM    710  HB1 SER    45     -13.529  -5.445 -18.552  1.00  0.00      A   
ATOM    711  HB2 SER    45     -11.785  -5.766 -18.300  1.00  0.00      A   
ATOM    712  OG  SER    45     -12.404  -5.611 -20.302  1.00 41.21      A   
ATOM    713  HG1 SER    45     -12.636  -4.682 -20.364  1.00  0.00      A   
ATOM    714  C   SER    45     -11.786  -8.321 -19.322  1.00 41.21      A   
ATOM    715  O   SER    45     -10.660  -8.163 -18.853  1.00 41.21      A   
ATOM    716  N   ARG    46     -12.016  -9.193 -20.325  1.00 44.29      A   
ATOM    717  HN  ARG    46     -12.955  -9.286 -20.649  1.00  0.00      A   
ATOM    718  CA  ARG    46     -11.062 -10.107 -20.937  1.00 44.29      A   
ATOM    719  HA  ARG    46     -10.709 -10.792 -20.181  1.00  0.00      A   
ATOM    720  CB  ARG    46     -11.838 -10.854 -22.038  1.00 44.29      A   
ATOM    721  HB1 ARG    46     -12.777 -11.226 -21.574  1.00  0.00      A   
ATOM    722  HB2 ARG    46     -12.132 -10.155 -22.850  1.00  0.00      A   
ATOM    723  CG  ARG    46     -11.123 -12.072 -22.633  1.00  0.00      A   
ATOM    724  HG1 ARG    46     -10.258 -11.755 -23.254  1.00  0.00      A   
ATOM    725  HG2 ARG    46     -10.730 -12.697 -21.802  1.00  0.00      A   
ATOM    726  CD  ARG    46     -12.095 -12.900 -23.472  1.00  0.00      A   
ATOM    727  HD1 ARG    46     -12.986 -13.186 -22.874  1.00  0.00      A   
ATOM    728  HD2 ARG    46     -12.422 -12.315 -24.358  1.00  0.00      A   
ATOM    729  NE  ARG    46     -11.375 -14.141 -23.864  1.00  0.00      A   
ATOM    730  HE  ARG    46     -10.933 -14.703 -23.165  1.00  0.00      A   
ATOM    731  CZ  ARG    46     -11.495 -14.754 -25.044  1.00  0.00      A   
ATOM    732  NH1 ARG    46     -11.012 -15.989 -25.133  1.00  0.00      A   
ATOM    733 HH11 ARG    46     -11.265 -16.535 -25.932  1.00  0.00      A   
ATOM    734 HH12 ARG    46     -10.724 -16.379 -24.259  1.00  0.00      A   
ATOM    735  NH2 ARG    46     -12.088 -14.199 -26.092  1.00  0.00      A   
ATOM    736 HH21 ARG    46     -12.004 -14.634 -26.989  1.00  0.00      A   
ATOM    737 HH22 ARG    46     -12.411 -13.254 -26.050  1.00  0.00      A   
ATOM    738  C   ARG    46      -9.847  -9.390 -21.519  1.00 44.29      A   
ATOM    739  O   ARG    46      -8.710  -9.821 -21.352  1.00 44.29      A   
ATOM    740  N   SER    47     -10.073  -8.221 -22.158  1.00 43.93      A   
ATOM    741  HN  SER    47     -11.016  -7.905 -22.224  1.00  0.00      A   
ATOM    742  CA  SER    47      -9.050  -7.336 -22.717  1.00 43.93      A   
ATOM    743  HA  SER    47      -8.490  -7.875 -23.467  1.00  0.00      A   
ATOM    744  CB  SER    47      -9.751  -6.106 -23.359  1.00 43.93      A   
ATOM    745  HB1 SER    47     -10.409  -6.471 -24.176  1.00  0.00      A   
ATOM    746  HB2 SER    47     -10.398  -5.608 -22.606  1.00  0.00      A   
ATOM    747  OG  SER    47      -8.846  -5.143 -23.903  1.00 43.93      A   
ATOM    748  HG1 SER    47      -9.355  -4.672 -24.567  1.00  0.00      A   
ATOM    749  C   SER    47      -8.059  -6.848 -21.672  1.00 43.93      A   
ATOM    750  O   SER    47      -6.855  -6.826 -21.908  1.00 43.93      A   
ATOM    751  N   LEU    48      -8.522  -6.441 -20.474  1.00 40.08      A   
ATOM    752  HN  LEU    48      -9.493  -6.479 -20.254  1.00  0.00      A   
ATOM    753  CA  LEU    48      -7.625  -5.979 -19.427  1.00 40.08      A   
ATOM    754  HA  LEU    48      -6.829  -5.401 -19.872  1.00  0.00      A   
ATOM    755  CB  LEU    48      -8.362  -5.090 -18.385  1.00 40.08      A   
ATOM    756  HB1 LEU    48      -9.319  -5.580 -18.103  1.00  0.00      A   
ATOM    757  HB2 LEU    48      -7.736  -5.040 -17.469  1.00  0.00      A   
ATOM    758  CG  LEU    48      -8.635  -3.613 -18.775  1.00 40.08      A   
ATOM    759  HG  LEU    48      -9.138  -3.155 -17.897  1.00  0.00      A   
ATOM    760  CD1 LEU    48      -7.335  -2.823 -18.999  1.00 40.08      A   
ATOM    761 HD11 LEU    48      -7.560  -1.747 -19.160  1.00  0.00      A   
ATOM    762 HD12 LEU    48      -6.670  -2.913 -18.114  1.00  0.00      A   
ATOM    763 HD13 LEU    48      -6.789  -3.199 -19.891  1.00  0.00      A   
ATOM    764  CD2 LEU    48      -9.589  -3.437 -19.965  1.00 40.08      A   
ATOM    765 HD21 LEU    48      -9.833  -2.363 -20.109  1.00  0.00      A   
ATOM    766 HD22 LEU    48      -9.128  -3.820 -20.901  1.00  0.00      A   
ATOM    767 HD23 LEU    48     -10.535  -3.989 -19.778  1.00  0.00      A   
ATOM    768  C   LEU    48      -6.939  -7.113 -18.686  1.00 40.08      A   
ATOM    769  O   LEU    48      -5.730  -7.105 -18.473  1.00 40.08      A   
ATOM    770  N   ARG    49      -7.716  -8.136 -18.304  1.00 40.93      A   
ATOM    771  HN  ARG    49      -8.694  -8.096 -18.492  1.00  0.00      A   
ATOM    772  CA  ARG    49      -7.290  -9.311 -17.570  1.00 40.93      A   
ATOM    773  HA  ARG    49      -6.876  -9.011 -16.619  1.00  0.00      A   
ATOM    774  CB  ARG    49      -8.584 -10.158 -17.385  1.00 40.93      A   
ATOM    775  HB1 ARG    49      -9.294  -9.553 -16.781  1.00  0.00      A   
ATOM    776  HB2 ARG    49      -9.054 -10.292 -18.383  1.00  0.00      A   
ATOM    777  CG  ARG    49      -8.449 -11.551 -16.732  1.00 40.93      A   
ATOM    778  HG1 ARG    49      -7.795 -12.204 -17.347  1.00  0.00      A   
ATOM    779  HG2 ARG    49      -7.958 -11.425 -15.744  1.00  0.00      A   
ATOM    780  CD  ARG    49      -9.804 -12.252 -16.511  1.00 40.93      A   
ATOM    781  HD1 ARG    49      -9.666 -13.188 -15.929  1.00  0.00      A   
ATOM    782  HD2 ARG    49     -10.478 -11.573 -15.947  1.00  0.00      A   
ATOM    783  NE  ARG    49     -10.389 -12.610 -17.852  1.00 40.93      A   
ATOM    784  HE  ARG    49      -9.834 -13.102 -18.523  1.00  0.00      A   
ATOM    785  CZ  ARG    49     -11.693 -12.555 -18.172  1.00 40.93      A   
ATOM    786  NH1 ARG    49     -12.621 -12.007 -17.400  1.00 40.93      A   
ATOM    787 HH11 ARG    49     -13.594 -12.172 -17.561  1.00  0.00      A   
ATOM    788 HH12 ARG    49     -12.377 -11.533 -16.553  1.00  0.00      A   
ATOM    789  NH2 ARG    49     -12.058 -13.089 -19.331  1.00 40.93      A   
ATOM    790 HH21 ARG    49     -13.026 -13.148 -19.574  1.00  0.00      A   
ATOM    791 HH22 ARG    49     -11.408 -13.696 -19.789  1.00  0.00      A   
ATOM    792  C   ARG    49      -6.249 -10.150 -18.290  1.00 40.93      A   
ATOM    793  O   ARG    49      -5.350 -10.707 -17.670  1.00 40.93      A   
ATOM    794  N   CYS    50      -6.323 -10.252 -19.634  1.00 43.54      A   
ATOM    795  HN  CYS    50      -7.073  -9.832 -20.139  1.00  0.00      A   
ATOM    796  CA  CYS    50      -5.378 -11.047 -20.403  1.00 43.54      A   
ATOM    797  HA  CYS    50      -5.021 -11.865 -19.794  1.00  0.00      A   
ATOM    798  CB  CYS    50      -6.019 -11.645 -21.681  1.00 43.54      A   
ATOM    799  HB1 CYS    50      -6.361 -10.820 -22.342  1.00  0.00      A   
ATOM    800  HB2 CYS    50      -5.254 -12.224 -22.242  1.00  0.00      A   
ATOM    801  SG  CYS    50      -7.418 -12.745 -21.289  1.00 43.54      A   
ATOM    802  HG1 CYS    50      -8.263 -11.753 -21.048  1.00  0.00      A   
ATOM    803  C   CYS    50      -4.156 -10.230 -20.804  1.00 43.54      A   
ATOM    804  O   CYS    50      -3.322 -10.683 -21.590  1.00 43.54      A   
ATOM    805  N   ARG    51      -3.984  -9.014 -20.247  1.00 36.72      A   
ATOM    806  HN  ARG    51      -4.640  -8.660 -19.586  1.00  0.00      A   
ATOM    807  CA  ARG    51      -2.857  -8.164 -20.551  1.00 36.72      A   
ATOM    808  HA  ARG    51      -2.295  -8.587 -21.371  1.00  0.00      A   
ATOM    809  CB  ARG    51      -3.310  -6.753 -21.053  1.00 36.72      A   
ATOM    810  HB1 ARG    51      -4.220  -6.448 -20.493  1.00  0.00      A   
ATOM    811  HB2 ARG    51      -2.521  -6.003 -20.835  1.00  0.00      A   
ATOM    812  CG  ARG    51      -3.571  -6.671 -22.576  1.00 36.72      A   
ATOM    813  HG1 ARG    51      -2.674  -7.072 -23.096  1.00  0.00      A   
ATOM    814  HG2 ARG    51      -4.419  -7.333 -22.853  1.00  0.00      A   
ATOM    815  CD  ARG    51      -3.806  -5.246 -23.125  1.00 36.72      A   
ATOM    816  HD1 ARG    51      -3.078  -4.531 -22.685  1.00  0.00      A   
ATOM    817  HD2 ARG    51      -3.697  -5.238 -24.231  1.00  0.00      A   
ATOM    818  NE  ARG    51      -5.205  -4.841 -22.791  1.00 36.72      A   
ATOM    819  HE  ARG    51      -5.848  -5.556 -22.515  1.00  0.00      A   
ATOM    820  CZ  ARG    51      -5.698  -3.601 -22.885  1.00 36.72      A   
ATOM    821  NH1 ARG    51      -4.971  -2.542 -23.217  1.00 36.72      A   
ATOM    822 HH11 ARG    51      -5.469  -1.677 -23.275  1.00  0.00      A   
ATOM    823 HH12 ARG    51      -4.062  -2.669 -23.614  1.00  0.00      A   
ATOM    824  NH2 ARG    51      -6.993  -3.376 -22.690  1.00 36.72      A   
ATOM    825 HH21 ARG    51      -7.266  -2.427 -22.844  1.00  0.00      A   
ATOM    826 HH22 ARG    51      -7.614  -4.129 -22.908  1.00  0.00      A   
ATOM    827  C   ARG    51      -1.915  -7.946 -19.354  1.00 36.72      A   
ATOM    828  O   ARG    51      -2.307  -7.272 -18.398  1.00 36.72      A   
ATOM    829  N   PRO    52      -0.646  -8.401 -19.352  1.00 30.92      A   
ATOM    830  CD  PRO    52      -0.056  -9.246 -20.394  1.00 30.92      A   
ATOM    831  HD1 PRO    52      -0.470 -10.271 -20.293  1.00  0.00      A   
ATOM    832  HD2 PRO    52      -0.250  -8.852 -21.414  1.00  0.00      A   
ATOM    833  CA  PRO    52       0.255  -8.265 -18.202  1.00 30.92      A   
ATOM    834  HA  PRO    52      -0.244  -8.677 -17.337  1.00  0.00      A   
ATOM    835  CB  PRO    52       1.501  -9.091 -18.574  1.00 30.92      A   
ATOM    836  HB1 PRO    52       1.404 -10.098 -18.115  1.00  0.00      A   
ATOM    837  HB2 PRO    52       2.452  -8.631 -18.230  1.00  0.00      A   
ATOM    838  CG  PRO    52       1.443  -9.233 -20.098  1.00 30.92      A   
ATOM    839  HG1 PRO    52       1.964 -10.145 -20.460  1.00  0.00      A   
ATOM    840  HG2 PRO    52       1.909  -8.342 -20.571  1.00  0.00      A   
ATOM    841  C   PRO    52       0.571  -6.833 -17.837  1.00 30.92      A   
ATOM    842  O   PRO    52       0.746  -6.538 -16.656  1.00 30.92      A   
ATOM    843  N   SER    53       0.578  -5.921 -18.827  1.00 29.17      A   
ATOM    844  HN  SER    53       0.495  -6.259 -19.761  1.00  0.00      A   
ATOM    845  CA  SER    53       0.781  -4.487 -18.645  1.00 29.17      A   
ATOM    846  HA  SER    53       1.740  -4.337 -18.172  1.00  0.00      A   
ATOM    847  CB  SER    53       0.747  -3.744 -20.012  1.00 29.17      A   
ATOM    848  HB1 SER    53       1.490  -4.219 -20.688  1.00  0.00      A   
ATOM    849  HB2 SER    53      -0.255  -3.850 -20.480  1.00  0.00      A   
ATOM    850  OG  SER    53       1.073  -2.356 -19.898  1.00 29.17      A   
ATOM    851  HG1 SER    53       0.609  -2.037 -19.121  1.00  0.00      A   
ATOM    852  C   SER    53      -0.282  -3.824 -17.769  1.00 29.17      A   
ATOM    853  O   SER    53      -0.092  -2.696 -17.325  1.00 29.17      A   
ATOM    854  N   TYR    54      -1.437  -4.480 -17.520  1.00 29.58      A   
ATOM    855  HN  TYR    54      -1.605  -5.383 -17.908  1.00  0.00      A   
ATOM    856  CA  TYR    54      -2.496  -3.931 -16.688  1.00 29.58      A   
ATOM    857  HA  TYR    54      -2.189  -2.983 -16.271  1.00  0.00      A   
ATOM    858  CB  TYR    54      -3.788  -3.721 -17.520  1.00 29.58      A   
ATOM    859  HB1 TYR    54      -4.031  -4.629 -18.112  1.00  0.00      A   
ATOM    860  HB2 TYR    54      -4.652  -3.476 -16.866  1.00  0.00      A   
ATOM    861  CG  TYR    54      -3.569  -2.549 -18.440  1.00 29.58      A   
ATOM    862  CD1 TYR    54      -3.579  -1.246 -17.914  1.00 29.58      A   
ATOM    863  HD1 TYR    54      -3.783  -1.099 -16.864  1.00  0.00      A   
ATOM    864  CE1 TYR    54      -3.293  -0.144 -18.731  1.00 29.58      A   
ATOM    865  HE1 TYR    54      -3.291   0.853 -18.316  1.00  0.00      A   
ATOM    866  CZ  TYR    54      -2.990  -0.334 -20.082  1.00 29.58      A   
ATOM    867  OH  TYR    54      -2.681   0.783 -20.887  1.00 29.58      A   
ATOM    868  HH  TYR    54      -2.532   0.464 -21.780  1.00  0.00      A   
ATOM    869  CD2 TYR    54      -3.283  -2.729 -19.804  1.00 29.58      A   
ATOM    870  HD2 TYR    54      -3.268  -3.727 -20.216  1.00  0.00      A   
ATOM    871  CE2 TYR    54      -2.984  -1.627 -20.620  1.00 29.58      A   
ATOM    872  HE2 TYR    54      -2.740  -1.778 -21.661  1.00  0.00      A   
ATOM    873  C   TYR    54      -2.781  -4.799 -15.472  1.00 29.58      A   
ATOM    874  O   TYR    54      -3.688  -4.505 -14.695  1.00 29.58      A   
ATOM    875  N   HSD    55      -1.954  -5.838 -15.198  1.00 28.75      A   
ATOM    876  HN  HSD    55      -1.219  -6.071 -15.830  1.00  0.00      A   
ATOM    877  CA  HSD    55      -2.060  -6.652 -13.986  1.00 28.75      A   
ATOM    878  HA  HSD    55      -3.046  -7.090 -13.946  1.00  0.00      A   
ATOM    879  CB  HSD    55      -0.979  -7.771 -13.910  1.00 28.75      A   
ATOM    880  HB1 HSD    55       0.017  -7.329 -14.125  1.00  0.00      A   
ATOM    881  HB2 HSD    55      -0.949  -8.182 -12.878  1.00  0.00      A   
ATOM    882  ND1 HSD    55      -0.316 -10.067 -14.687  1.00 28.75      A   
ATOM    883  HD1 HSD    55       0.419 -10.178 -14.018  1.00  0.00      A   
ATOM    884  CG  HSD    55      -1.158  -8.978 -14.796  1.00 28.75      A   
ATOM    885  CE1 HSD    55      -0.724 -10.983 -15.596  1.00 28.75      A   
ATOM    886  HE1 HSD    55      -0.249 -11.956 -15.725  1.00  0.00      A   
ATOM    887  NE2 HSD    55      -1.762 -10.560 -16.283  1.00 28.75      A   
ATOM    888  CD2 HSD    55      -2.049  -9.299 -15.777  1.00 28.75      A   
ATOM    889  HD2 HSD    55      -2.880  -8.733 -16.179  1.00  0.00      A   
ATOM    890  C   HSD    55      -1.879  -5.837 -12.710  1.00 28.75      A   
ATOM    891  O   HSD    55      -2.473  -6.132 -11.675  1.00 28.75      A   
ATOM    892  N   PHE    56      -1.042  -4.775 -12.762  1.00 21.02      A   
ATOM    893  HN  PHE    56      -0.594  -4.551 -13.624  1.00  0.00      A   
ATOM    894  CA  PHE    56      -0.702  -3.946 -11.618  1.00 21.02      A   
ATOM    895  HA  PHE    56      -0.285  -4.616 -10.881  1.00  0.00      A   
ATOM    896  CB  PHE    56       0.416  -2.909 -11.960  1.00 21.02      A   
ATOM    897  HB1 PHE    56       0.853  -2.520 -11.015  1.00  0.00      A   
ATOM    898  HB2 PHE    56       1.231  -3.412 -12.523  1.00  0.00      A   
ATOM    899  CG  PHE    56      -0.057  -1.725 -12.770  1.00 21.02      A   
ATOM    900  CD1 PHE    56      -0.117  -1.759 -14.173  1.00 21.02      A   
ATOM    901  HD1 PHE    56       0.206  -2.640 -14.707  1.00  0.00      A   
ATOM    902  CE1 PHE    56      -0.591  -0.650 -14.891  1.00 21.02      A   
ATOM    903  HE1 PHE    56      -0.636  -0.684 -15.970  1.00  0.00      A   
ATOM    904  CZ  PHE    56      -1.008   0.501 -14.214  1.00 21.02      A   
ATOM    905  HZ  PHE    56      -1.381   1.350 -14.767  1.00  0.00      A   
ATOM    906  CD2 PHE    56      -0.459  -0.555 -12.106  1.00 21.02      A   
ATOM    907  HD2 PHE    56      -0.407  -0.518 -11.028  1.00  0.00      A   
ATOM    908  CE2 PHE    56      -0.944   0.549 -12.816  1.00 21.02      A   
ATOM    909  HE2 PHE    56      -1.267   1.432 -12.284  1.00  0.00      A   
ATOM    910  C   PHE    56      -1.919  -3.307 -10.937  1.00 21.02      A   
ATOM    911  O   PHE    56      -1.987  -3.267  -9.715  1.00 21.02      A   
ATOM    912  N   ILE    57      -2.933  -2.847 -11.707  1.00 20.79      A   
ATOM    913  HN  ILE    57      -2.857  -2.906 -12.699  1.00  0.00      A   
ATOM    914  CA  ILE    57      -4.185  -2.285 -11.198  1.00 20.79      A   
ATOM    915  HA  ILE    57      -3.937  -1.485 -10.516  1.00  0.00      A   
ATOM    916  CB  ILE    57      -5.046  -1.714 -12.332  1.00 20.79      A   
ATOM    917  HB  ILE    57      -5.311  -2.536 -13.031  1.00  0.00      A   
ATOM    918  CG2 ILE    57      -6.350  -1.106 -11.759  1.00 20.79      A   
ATOM    919 HG21 ILE    57      -6.977  -0.668 -12.565  1.00  0.00      A   
ATOM    920 HG22 ILE    57      -6.974  -1.868 -11.245  1.00  0.00      A   
ATOM    921 HG23 ILE    57      -6.109  -0.303 -11.029  1.00  0.00      A   
ATOM    922  CG1 ILE    57      -4.252  -0.655 -13.137  1.00 20.79      A   
ATOM    923 HG11 ILE    57      -3.973   0.176 -12.454  1.00  0.00      A   
ATOM    924 HG12 ILE    57      -3.309  -1.107 -13.513  1.00  0.00      A   
ATOM    925  CD  ILE    57      -5.013  -0.090 -14.344  1.00  0.00      A   
ATOM    926  HD1 ILE    57      -4.348   0.569 -14.942  1.00  0.00      A   
ATOM    927  HD2 ILE    57      -5.372  -0.916 -14.995  1.00  0.00      A   
ATOM    928  HD3 ILE    57      -5.888   0.509 -14.016  1.00  0.00      A   
ATOM    929  C   ILE    57      -4.985  -3.301 -10.403  1.00 20.79      A   
ATOM    930  O   ILE    57      -5.525  -2.993  -9.345  1.00 20.79      A   
ATOM    931  N   GLY    58      -5.048  -4.570 -10.868  1.00 20.59      A   
ATOM    932  HN  GLY    58      -4.567  -4.814 -11.706  1.00  0.00      A   
ATOM    933  CA  GLY    58      -5.747  -5.630 -10.143  1.00 20.59      A   
ATOM    934  HA1 GLY    58      -5.739  -6.517 -10.760  1.00  0.00      A   
ATOM    935  HA2 GLY    58      -6.743  -5.288  -9.904  1.00  0.00      A   
ATOM    936  C   GLY    58      -5.077  -5.984  -8.843  1.00 20.59      A   
ATOM    937  O   GLY    58      -5.732  -6.243  -7.841  1.00 20.59      A   
ATOM    938  N   SER    59      -3.733  -5.956  -8.826  1.00 18.35      A   
ATOM    939  HN  SER    59      -3.248  -5.778  -9.678  1.00  0.00      A   
ATOM    940  CA  SER    59      -2.937  -6.106  -7.615  1.00 18.35      A   
ATOM    941  HA  SER    59      -3.265  -6.998  -7.102  1.00  0.00      A   
ATOM    942  CB  SER    59      -1.447  -6.267  -7.996  1.00 18.35      A   
ATOM    943  HB1 SER    59      -1.369  -7.072  -8.759  1.00  0.00      A   
ATOM    944  HB2 SER    59      -1.061  -5.331  -8.453  1.00  0.00      A   
ATOM    945  OG  SER    59      -0.637  -6.636  -6.883  1.00 18.35      A   
ATOM    946  HG1 SER    59      -0.100  -5.866  -6.680  1.00  0.00      A   
ATOM    947  C   SER    59      -3.103  -4.943  -6.638  1.00 18.35      A   
ATOM    948  O   SER    59      -3.338  -5.141  -5.447  1.00 18.35      A   
ATOM    949  N   LEU    60      -3.047  -3.686  -7.134  1.00 18.12      A   
ATOM    950  HN  LEU    60      -2.826  -3.529  -8.093  1.00  0.00      A   
ATOM    951  CA  LEU    60      -3.263  -2.485  -6.340  1.00 18.12      A   
ATOM    952  HA  LEU    60      -2.591  -2.517  -5.495  1.00  0.00      A   
ATOM    953  CB  LEU    60      -3.000  -1.196  -7.160  1.00 18.12      A   
ATOM    954  HB1 LEU    60      -3.577  -1.251  -8.108  1.00  0.00      A   
ATOM    955  HB2 LEU    60      -3.373  -0.319  -6.590  1.00  0.00      A   
ATOM    956  CG  LEU    60      -1.517  -0.916  -7.480  1.00 18.12      A   
ATOM    957  HG  LEU    60      -1.061  -1.846  -7.882  1.00  0.00      A   
ATOM    958  CD1 LEU    60      -1.393   0.188  -8.540  1.00 18.12      A   
ATOM    959 HD11 LEU    60      -0.328   0.352  -8.810  1.00  0.00      A   
ATOM    960 HD12 LEU    60      -1.970  -0.086  -9.449  1.00  0.00      A   
ATOM    961 HD13 LEU    60      -1.805   1.140  -8.141  1.00  0.00      A   
ATOM    962  CD2 LEU    60      -0.752  -0.492  -6.221  1.00 18.12      A   
ATOM    963 HD21 LEU    60       0.324  -0.324  -6.444  1.00  0.00      A   
ATOM    964 HD22 LEU    60      -1.181   0.449  -5.815  1.00  0.00      A   
ATOM    965 HD23 LEU    60      -0.841  -1.270  -5.433  1.00  0.00      A   
ATOM    966  C   LEU    60      -4.660  -2.393  -5.748  1.00 18.12      A   
ATOM    967  O   LEU    60      -4.819  -2.093  -4.572  1.00 18.12      A   
ATOM    968  N   ALA    61      -5.716  -2.705  -6.525  1.00 18.85      A   
ATOM    969  HN  ALA    61      -5.585  -2.918  -7.490  1.00  0.00      A   
ATOM    970  CA  ALA    61      -7.088  -2.681  -6.055  1.00 18.85      A   
ATOM    971  HA  ALA    61      -7.277  -1.693  -5.662  1.00  0.00      A   
ATOM    972  CB  ALA    61      -8.038  -2.922  -7.241  1.00 18.85      A   
ATOM    973  HB1 ALA    61      -7.855  -2.158  -8.026  1.00  0.00      A   
ATOM    974  HB2 ALA    61      -7.862  -3.925  -7.686  1.00  0.00      A   
ATOM    975  HB3 ALA    61      -9.098  -2.837  -6.918  1.00  0.00      A   
ATOM    976  C   ALA    61      -7.361  -3.651  -4.906  1.00 18.85      A   
ATOM    977  O   ALA    61      -8.070  -3.321  -3.959  1.00 18.85      A   
ATOM    978  N   VAL    62      -6.763  -4.866  -4.927  1.00 17.97      A   
ATOM    979  HN  VAL    62      -6.219  -5.140  -5.716  1.00  0.00      A   
ATOM    980  CA  VAL    62      -6.760  -5.768  -3.776  1.00 17.97      A   
ATOM    981  HA  VAL    62      -7.784  -5.901  -3.458  1.00  0.00      A   
ATOM    982  CB  VAL    62      -6.181  -7.142  -4.126  1.00 17.97      A   
ATOM    983  HB  VAL    62      -5.161  -7.016  -4.548  1.00  0.00      A   
ATOM    984  CG1 VAL    62      -6.102  -8.064  -2.889  1.00 17.97      A   
ATOM    985 HG11 VAL    62      -5.766  -9.078  -3.196  1.00  0.00      A   
ATOM    986 HG12 VAL    62      -5.375  -7.683  -2.140  1.00  0.00      A   
ATOM    987 HG13 VAL    62      -7.098  -8.152  -2.406  1.00  0.00      A   
ATOM    988  CG2 VAL    62      -7.079  -7.810  -5.182  1.00 17.97      A   
ATOM    989 HG21 VAL    62      -6.690  -8.821  -5.429  1.00  0.00      A   
ATOM    990 HG22 VAL    62      -8.118  -7.914  -4.802  1.00  0.00      A   
ATOM    991 HG23 VAL    62      -7.105  -7.217  -6.120  1.00  0.00      A   
ATOM    992  C   VAL    62      -6.016  -5.182  -2.580  1.00 17.97      A   
ATOM    993  O   VAL    62      -6.488  -5.254  -1.446  1.00 17.97      A   
ATOM    994  N   ALA    63      -4.839  -4.564  -2.799  1.00 18.40      A   
ATOM    995  HN  ALA    63      -4.467  -4.489  -3.721  1.00  0.00      A   
ATOM    996  CA  ALA    63      -4.065  -3.939  -1.746  1.00 18.40      A   
ATOM    997  HA  ALA    63      -3.909  -4.675  -0.972  1.00  0.00      A   
ATOM    998  CB  ALA    63      -2.695  -3.524  -2.310  1.00 18.40      A   
ATOM    999  HB1 ALA    63      -2.181  -4.400  -2.761  1.00  0.00      A   
ATOM   1000  HB2 ALA    63      -2.809  -2.748  -3.096  1.00  0.00      A   
ATOM   1001  HB3 ALA    63      -2.044  -3.107  -1.512  1.00  0.00      A   
ATOM   1002  C   ALA    63      -4.750  -2.746  -1.071  1.00 18.40      A   
ATOM   1003  O   ALA    63      -4.851  -2.709   0.156  1.00 18.40      A   
ATOM   1004  N   ASP    64      -5.309  -1.789  -1.842  1.00 22.17      A   
ATOM   1005  HN  ASP    64      -5.175  -1.807  -2.830  1.00  0.00      A   
ATOM   1006  CA  ASP    64      -6.091  -0.668  -1.341  1.00 22.17      A   
ATOM   1007  HA  ASP    64      -5.500  -0.119  -0.623  1.00  0.00      A   
ATOM   1008  CB  ASP    64      -6.499   0.257  -2.536  1.00 22.17      A   
ATOM   1009  HB1 ASP    64      -6.806  -0.351  -3.413  1.00  0.00      A   
ATOM   1010  HB2 ASP    64      -7.353   0.903  -2.243  1.00  0.00      A   
ATOM   1011  CG  ASP    64      -5.389   1.209  -2.966  1.00 22.17      A   
ATOM   1012  OD1 ASP    64      -4.863   1.927  -2.075  1.00 22.17      A   
ATOM   1013  OD2 ASP    64      -5.094   1.307  -4.188  1.00 22.17      A   
ATOM   1014  C   ASP    64      -7.351  -1.140  -0.600  1.00 22.17      A   
ATOM   1015  O   ASP    64      -7.665  -0.678   0.498  1.00 22.17      A   
ATOM   1016  N   LEU    65      -8.075  -2.141  -1.156  1.00 20.94      A   
ATOM   1017  HN  LEU    65      -7.821  -2.487  -2.056  1.00  0.00      A   
ATOM   1018  CA  LEU    65      -9.238  -2.756  -0.529  1.00 20.94      A   
ATOM   1019  HA  LEU    65      -9.939  -1.962  -0.319  1.00  0.00      A   
ATOM   1020  CB  LEU    65      -9.896  -3.779  -1.488  1.00 20.94      A   
ATOM   1021  HB1 LEU    65     -10.083  -3.270  -2.458  1.00  0.00      A   
ATOM   1022  HB2 LEU    65      -9.171  -4.597  -1.686  1.00  0.00      A   
ATOM   1023  CG  LEU    65     -11.230  -4.385  -1.003  1.00 20.94      A   
ATOM   1024  HG  LEU    65     -11.073  -4.838  -0.001  1.00  0.00      A   
ATOM   1025  CD1 LEU    65     -12.329  -3.321  -0.886  1.00 20.94      A   
ATOM   1026 HD11 LEU    65     -13.288  -3.797  -0.587  1.00  0.00      A   
ATOM   1027 HD12 LEU    65     -12.065  -2.563  -0.118  1.00  0.00      A   
ATOM   1028 HD13 LEU    65     -12.482  -2.806  -1.858  1.00  0.00      A   
ATOM   1029  CD2 LEU    65     -11.689  -5.499  -1.951  1.00 20.94      A   
ATOM   1030 HD21 LEU    65     -12.612  -5.974  -1.554  1.00  0.00      A   
ATOM   1031 HD22 LEU    65     -11.910  -5.066  -2.950  1.00  0.00      A   
ATOM   1032 HD23 LEU    65     -10.892  -6.267  -2.056  1.00  0.00      A   
ATOM   1033  C   LEU    65      -8.932  -3.433   0.804  1.00 20.94      A   
ATOM   1034  O   LEU    65      -9.695  -3.342   1.764  1.00 20.94      A   
ATOM   1035  N   LEU    66      -7.780  -4.122   0.917  1.00 22.68      A   
ATOM   1036  HN  LEU    66      -7.191  -4.228   0.119  1.00  0.00      A   
ATOM   1037  CA  LEU    66      -7.329  -4.747   2.150  1.00 22.68      A   
ATOM   1038  HA  LEU    66      -8.095  -5.440   2.465  1.00  0.00      A   
ATOM   1039  CB  LEU    66      -6.006  -5.512   1.880  1.00 22.68      A   
ATOM   1040  HB1 LEU    66      -6.197  -6.244   1.066  1.00  0.00      A   
ATOM   1041  HB2 LEU    66      -5.254  -4.792   1.493  1.00  0.00      A   
ATOM   1042  CG  LEU    66      -5.386  -6.267   3.078  1.00 22.68      A   
ATOM   1043  HG  LEU    66      -5.149  -5.529   3.873  1.00  0.00      A   
ATOM   1044  CD1 LEU    66      -6.339  -7.318   3.670  1.00 22.68      A   
ATOM   1045 HD11 LEU    66      -5.837  -7.866   4.496  1.00  0.00      A   
ATOM   1046 HD12 LEU    66      -7.250  -6.833   4.081  1.00  0.00      A   
ATOM   1047 HD13 LEU    66      -6.642  -8.048   2.889  1.00  0.00      A   
ATOM   1048  CD2 LEU    66      -4.065  -6.929   2.654  1.00 22.68      A   
ATOM   1049 HD21 LEU    66      -3.588  -7.430   3.524  1.00  0.00      A   
ATOM   1050 HD22 LEU    66      -4.247  -7.683   1.858  1.00  0.00      A   
ATOM   1051 HD23 LEU    66      -3.359  -6.165   2.264  1.00  0.00      A   
ATOM   1052  C   LEU    66      -7.143  -3.750   3.287  1.00 22.68      A   
ATOM   1053  O   LEU    66      -7.555  -3.999   4.419  1.00 22.68      A   
ATOM   1054  N   GLY    67      -6.570  -2.559   3.006  1.00 25.51      A   
ATOM   1055  HN  GLY    67      -6.275  -2.357   2.075  1.00  0.00      A   
ATOM   1056  CA  GLY    67      -6.447  -1.510   4.013  1.00 25.51      A   
ATOM   1057  HA1 GLY    67      -5.827  -0.731   3.596  1.00  0.00      A   
ATOM   1058  HA2 GLY    67      -6.042  -1.937   4.918  1.00  0.00      A   
ATOM   1059  C   GLY    67      -7.780  -0.883   4.359  1.00 25.51      A   
ATOM   1060  O   GLY    67      -8.121  -0.722   5.531  1.00 25.51      A   
ATOM   1061  N   SER    68      -8.612  -0.541   3.359  1.00 25.01      A   
ATOM   1062  HN  SER    68      -8.363  -0.686   2.404  1.00  0.00      A   
ATOM   1063  CA  SER    68      -9.909   0.078   3.611  1.00 25.01      A   
ATOM   1064  HA  SER    68      -9.725   0.922   4.259  1.00  0.00      A   
ATOM   1065  CB  SER    68     -10.575   0.662   2.335  1.00 25.01      A   
ATOM   1066  HB1 SER    68     -11.493   1.220   2.620  1.00  0.00      A   
ATOM   1067  HB2 SER    68      -9.866   1.379   1.869  1.00  0.00      A   
ATOM   1068  OG  SER    68     -10.917  -0.335   1.373  1.00 25.01      A   
ATOM   1069  HG1 SER    68     -11.268   0.131   0.610  1.00  0.00      A   
ATOM   1070  C   SER    68     -10.907  -0.796   4.362  1.00 25.01      A   
ATOM   1071  O   SER    68     -11.563  -0.337   5.296  1.00 25.01      A   
ATOM   1072  N   VAL    69     -11.016  -2.100   4.031  1.00 26.20      A   
ATOM   1073  HN  VAL    69     -10.523  -2.440   3.234  1.00  0.00      A   
ATOM   1074  CA  VAL    69     -11.861  -3.051   4.751  1.00 26.20      A   
ATOM   1075  HA  VAL    69     -12.865  -2.653   4.767  1.00  0.00      A   
ATOM   1076  CB  VAL    69     -11.893  -4.412   4.051  1.00 26.20      A   
ATOM   1077  HB  VAL    69     -10.851  -4.732   3.833  1.00  0.00      A   
ATOM   1078  CG1 VAL    69     -12.584  -5.500   4.902  1.00 26.20      A   
ATOM   1079 HG11 VAL    69     -12.671  -6.438   4.312  1.00  0.00      A   
ATOM   1080 HG12 VAL    69     -12.004  -5.736   5.820  1.00  0.00      A   
ATOM   1081 HG13 VAL    69     -13.605  -5.174   5.195  1.00  0.00      A   
ATOM   1082  CG2 VAL    69     -12.654  -4.255   2.720  1.00 26.20      A   
ATOM   1083 HG21 VAL    69     -12.667  -5.218   2.167  1.00  0.00      A   
ATOM   1084 HG22 VAL    69     -13.702  -3.936   2.904  1.00  0.00      A   
ATOM   1085 HG23 VAL    69     -12.166  -3.495   2.073  1.00  0.00      A   
ATOM   1086  C   VAL    69     -11.445  -3.214   6.208  1.00 26.20      A   
ATOM   1087  O   VAL    69     -12.286  -3.214   7.108  1.00 26.20      A   
ATOM   1088  N   ILE    70     -10.129  -3.308   6.499  1.00 29.08      A   
ATOM   1089  HN  ILE    70      -9.453  -3.310   5.766  1.00  0.00      A   
ATOM   1090  CA  ILE    70      -9.614  -3.362   7.864  1.00 29.08      A   
ATOM   1091  HA  ILE    70     -10.146  -4.149   8.378  1.00  0.00      A   
ATOM   1092  CB  ILE    70      -8.128  -3.721   7.908  1.00 29.08      A   
ATOM   1093  HB  ILE    70      -7.576  -3.048   7.218  1.00  0.00      A   
ATOM   1094  CG2 ILE    70      -7.540  -3.566   9.334  1.00 29.08      A   
ATOM   1095 HG21 ILE    70      -6.468  -3.859   9.347  1.00  0.00      A   
ATOM   1096 HG22 ILE    70      -7.587  -2.514   9.689  1.00  0.00      A   
ATOM   1097 HG23 ILE    70      -8.087  -4.211  10.053  1.00  0.00      A   
ATOM   1098  CG1 ILE    70      -7.958  -5.179   7.413  1.00 29.08      A   
ATOM   1099 HG11 ILE    70      -8.453  -5.867   8.131  1.00  0.00      A   
ATOM   1100 HG12 ILE    70      -8.470  -5.295   6.434  1.00  0.00      A   
ATOM   1101  CD  ILE    70      -6.497  -5.597   7.228  1.00  0.00      A   
ATOM   1102  HD1 ILE    70      -6.442  -6.620   6.800  1.00  0.00      A   
ATOM   1103  HD2 ILE    70      -5.989  -4.900   6.528  1.00  0.00      A   
ATOM   1104  HD3 ILE    70      -5.948  -5.593   8.194  1.00  0.00      A   
ATOM   1105  C   ILE    70      -9.920  -2.090   8.647  1.00 29.08      A   
ATOM   1106  O   ILE    70     -10.294  -2.159   9.818  1.00 29.08      A   
ATOM   1107  N   PHE    71      -9.825  -0.895   8.022  1.00 35.08      A   
ATOM   1108  HN  PHE    71      -9.482  -0.851   7.086  1.00  0.00      A   
ATOM   1109  CA  PHE    71     -10.252   0.362   8.627  1.00 35.08      A   
ATOM   1110  HA  PHE    71      -9.695   0.506   9.541  1.00  0.00      A   
ATOM   1111  CB  PHE    71      -9.955   1.530   7.633  1.00 35.08      A   
ATOM   1112  HB1 PHE    71      -8.874   1.528   7.376  1.00  0.00      A   
ATOM   1113  HB2 PHE    71     -10.520   1.385   6.688  1.00  0.00      A   
ATOM   1114  CG  PHE    71     -10.306   2.896   8.175  1.00 35.08      A   
ATOM   1115  CD1 PHE    71      -9.354   3.659   8.866  1.00 35.08      A   
ATOM   1116  HD1 PHE    71      -8.355   3.269   8.998  1.00  0.00      A   
ATOM   1117  CE1 PHE    71      -9.687   4.920   9.380  1.00 35.08      A   
ATOM   1118  HE1 PHE    71      -8.953   5.510   9.909  1.00  0.00      A   
ATOM   1119  CZ  PHE    71     -10.981   5.425   9.215  1.00 35.08      A   
ATOM   1120  HZ  PHE    71     -11.230   6.394   9.621  1.00  0.00      A   
ATOM   1121  CD2 PHE    71     -11.597   3.426   7.991  1.00 35.08      A   
ATOM   1122  HD2 PHE    71     -12.337   2.856   7.451  1.00  0.00      A   
ATOM   1123  CE2 PHE    71     -11.939   4.678   8.519  1.00 35.08      A   
ATOM   1124  HE2 PHE    71     -12.935   5.069   8.379  1.00  0.00      A   
ATOM   1125  C   PHE    71     -11.742   0.356   8.998  1.00 35.08      A   
ATOM   1126  O   PHE    71     -12.113   0.656  10.133  1.00 35.08      A   
ATOM   1127  N   VAL    72     -12.631  -0.043   8.061  1.00 33.50      A   
ATOM   1128  HN  VAL    72     -12.314  -0.279   7.146  1.00  0.00      A   
ATOM   1129  CA  VAL    72     -14.073  -0.098   8.288  1.00 33.50      A   
ATOM   1130  HA  VAL    72     -14.391   0.868   8.651  1.00  0.00      A   
ATOM   1131  CB  VAL    72     -14.829  -0.404   6.995  1.00 33.50      A   
ATOM   1132  HB  VAL    72     -14.408  -1.320   6.527  1.00  0.00      A   
ATOM   1133  CG1 VAL    72     -16.341  -0.607   7.235  1.00 33.50      A   
ATOM   1134 HG11 VAL    72     -16.869  -0.692   6.261  1.00  0.00      A   
ATOM   1135 HG12 VAL    72     -16.547  -1.533   7.814  1.00  0.00      A   
ATOM   1136 HG13 VAL    72     -16.767   0.260   7.784  1.00  0.00      A   
ATOM   1137  CG2 VAL    72     -14.639   0.778   6.031  1.00 33.50      A   
ATOM   1138 HG21 VAL    72     -15.155   0.569   5.070  1.00  0.00      A   
ATOM   1139 HG22 VAL    72     -15.075   1.703   6.465  1.00  0.00      A   
ATOM   1140 HG23 VAL    72     -13.567   0.963   5.804  1.00  0.00      A   
ATOM   1141  C   VAL    72     -14.463  -1.102   9.354  1.00 33.50      A   
ATOM   1142  O   VAL    72     -15.226  -0.793  10.270  1.00 33.50      A   
ATOM   1143  N   TYR    73     -13.889  -2.322   9.308  1.00 38.92      A   
ATOM   1144  HN  TYR    73     -13.289  -2.559   8.548  1.00  0.00      A   
ATOM   1145  CA  TYR    73     -14.079  -3.332  10.331  1.00 38.92      A   
ATOM   1146  HA  TYR    73     -15.137  -3.527  10.430  1.00  0.00      A   
ATOM   1147  CB  TYR    73     -13.330  -4.643   9.899  1.00 38.92      A   
ATOM   1148  HB1 TYR    73     -13.878  -5.126   9.063  1.00  0.00      A   
ATOM   1149  HB2 TYR    73     -12.319  -4.363   9.531  1.00  0.00      A   
ATOM   1150  CG  TYR    73     -13.156  -5.665  11.003  1.00 38.92      A   
ATOM   1151  CD1 TYR    73     -14.223  -5.974  11.861  1.00 38.92      A   
ATOM   1152  HD1 TYR    73     -15.200  -5.547  11.690  1.00  0.00      A   
ATOM   1153  CE1 TYR    73     -14.011  -6.729  13.018  1.00 38.92      A   
ATOM   1154  HE1 TYR    73     -14.818  -6.882  13.719  1.00  0.00      A   
ATOM   1155  CZ  TYR    73     -12.738  -7.212  13.312  1.00 38.92      A   
ATOM   1156  OH  TYR    73     -12.528  -7.819  14.560  1.00 38.92      A   
ATOM   1157  HH  TYR    73     -13.117  -7.367  15.169  1.00  0.00      A   
ATOM   1158  CD2 TYR    73     -11.886  -6.207  11.280  1.00 38.92      A   
ATOM   1159  HD2 TYR    73     -11.050  -5.971  10.637  1.00  0.00      A   
ATOM   1160  CE2 TYR    73     -11.677  -6.989  12.428  1.00 38.92      A   
ATOM   1161  HE2 TYR    73     -10.692  -7.361  12.666  1.00  0.00      A   
ATOM   1162  C   TYR    73     -13.593  -2.839  11.689  1.00 38.92      A   
ATOM   1163  O   TYR    73     -14.324  -2.933  12.666  1.00 38.92      A   
ATOM   1164  N   SER    74     -12.390  -2.238  11.777  1.00 40.11      A   
ATOM   1165  HN  SER    74     -11.819  -2.150  10.964  1.00  0.00      A   
ATOM   1166  CA  SER    74     -11.840  -1.723  13.029  1.00 40.11      A   
ATOM   1167  HA  SER    74     -11.820  -2.538  13.738  1.00  0.00      A   
ATOM   1168  CB  SER    74     -10.404  -1.167  12.890  1.00 40.11      A   
ATOM   1169  HB1 SER    74     -10.390  -0.325  12.165  1.00  0.00      A   
ATOM   1170  HB2 SER    74     -10.042  -0.793  13.872  1.00  0.00      A   
ATOM   1171  OG  SER    74      -9.520  -2.192  12.439  1.00 40.11      A   
ATOM   1172  HG1 SER    74      -9.692  -2.289  11.499  1.00  0.00      A   
ATOM   1173  C   SER    74     -12.701  -0.631  13.641  1.00 40.11      A   
ATOM   1174  O   SER    74     -12.891  -0.578  14.854  1.00 40.11      A   
ATOM   1175  N   PHE    75     -13.290   0.255  12.809  1.00 42.90      A   
ATOM   1176  HN  PHE    75     -13.091   0.238  11.832  1.00  0.00      A   
ATOM   1177  CA  PHE    75     -14.260   1.239  13.260  1.00 42.90      A   
ATOM   1178  HA  PHE    75     -13.787   1.786  14.063  1.00  0.00      A   
ATOM   1179  CB  PHE    75     -14.617   2.214  12.106  1.00 42.90      A   
ATOM   1180  HB1 PHE    75     -13.701   2.456  11.526  1.00  0.00      A   
ATOM   1181  HB2 PHE    75     -15.362   1.773  11.409  1.00  0.00      A   
ATOM   1182  CG  PHE    75     -15.139   3.501  12.680  1.00 42.90      A   
ATOM   1183  CD1 PHE    75     -16.519   3.744  12.777  1.00 42.90      A   
ATOM   1184  HD1 PHE    75     -17.217   3.016  12.390  1.00  0.00      A   
ATOM   1185  CE1 PHE    75     -16.994   4.902  13.408  1.00 42.90      A   
ATOM   1186  HE1 PHE    75     -18.056   5.077  13.491  1.00  0.00      A   
ATOM   1187  CZ  PHE    75     -16.086   5.823  13.948  1.00 42.90      A   
ATOM   1188  HZ  PHE    75     -16.444   6.703  14.461  1.00  0.00      A   
ATOM   1189  CD2 PHE    75     -14.240   4.444  13.203  1.00 42.90      A   
ATOM   1190  HD2 PHE    75     -13.176   4.268  13.139  1.00  0.00      A   
ATOM   1191  CE2 PHE    75     -14.709   5.600  13.837  1.00 42.90      A   
ATOM   1192  HE2 PHE    75     -14.007   6.309  14.251  1.00  0.00      A   
ATOM   1193  C   PHE    75     -15.515   0.586  13.851  1.00 42.90      A   
ATOM   1194  O   PHE    75     -15.994   0.978  14.914  1.00 42.90      A   
ATOM   1195  N   ILE    76     -16.050  -0.468  13.200  1.00 44.66      A   
ATOM   1196  HN  ILE    76     -15.651  -0.765  12.336  1.00  0.00      A   
ATOM   1197  CA  ILE    76     -17.193  -1.237  13.683  1.00 44.66      A   
ATOM   1198  HA  ILE    76     -17.978  -0.528  13.901  1.00  0.00      A   
ATOM   1199  CB  ILE    76     -17.712  -2.168  12.578  1.00 44.66      A   
ATOM   1200  HB  ILE    76     -16.852  -2.742  12.172  1.00  0.00      A   
ATOM   1201  CG2 ILE    76     -18.759  -3.176  13.109  1.00 44.66      A   
ATOM   1202 HG21 ILE    76     -19.165  -3.795  12.281  1.00  0.00      A   
ATOM   1203 HG22 ILE    76     -18.309  -3.876  13.844  1.00  0.00      A   
ATOM   1204 HG23 ILE    76     -19.604  -2.640  13.593  1.00  0.00      A   
ATOM   1205  CG1 ILE    76     -18.309  -1.317  11.427  1.00 44.66      A   
ATOM   1206 HG11 ILE    76     -19.234  -0.818  11.788  1.00  0.00      A   
ATOM   1207 HG12 ILE    76     -17.592  -0.516  11.148  1.00  0.00      A   
ATOM   1208  CD  ILE    76     -18.620  -2.125  10.161  1.00  0.00      A   
ATOM   1209  HD1 ILE    76     -18.954  -1.448   9.346  1.00  0.00      A   
ATOM   1210  HD2 ILE    76     -17.711  -2.660   9.815  1.00  0.00      A   
ATOM   1211  HD3 ILE    76     -19.425  -2.869  10.344  1.00  0.00      A   
ATOM   1212  C   ILE    76     -16.934  -1.990  14.986  1.00 44.66      A   
ATOM   1213  O   ILE    76     -17.703  -1.901  15.945  1.00 44.66      A   
ATOM   1214  N   ASP    77     -15.794  -2.693  15.038  1.00 50.62      A   
ATOM   1215  HN  ASP    77     -15.221  -2.701  14.222  1.00  0.00      A   
ATOM   1216  CA  ASP    77     -15.263  -3.512  16.108  1.00 50.62      A   
ATOM   1217  HA  ASP    77     -15.969  -4.294  16.344  1.00  0.00      A   
ATOM   1218  CB  ASP    77     -13.950  -4.070  15.500  1.00 50.62      A   
ATOM   1219  HB1 ASP    77     -14.173  -4.461  14.484  1.00  0.00      A   
ATOM   1220  HB2 ASP    77     -13.201  -3.255  15.397  1.00  0.00      A   
ATOM   1221  CG  ASP    77     -13.329  -5.215  16.246  1.00 50.62      A   
ATOM   1222  OD1 ASP    77     -13.943  -6.311  16.293  1.00 50.62      A   
ATOM   1223  OD2 ASP    77     -12.177  -5.071  16.724  1.00 50.62      A   
ATOM   1224  C   ASP    77     -14.961  -2.718  17.381  1.00 50.62      A   
ATOM   1225  O   ASP    77     -15.014  -3.268  18.476  1.00 50.62      A   
ATOM   1226  N   PHE    78     -14.598  -1.415  17.268  1.00 51.52      A   
ATOM   1227  HN  PHE    78     -14.408  -1.034  16.366  1.00  0.00      A   
ATOM   1228  CA  PHE    78     -14.431  -0.552  18.428  1.00 51.52      A   
ATOM   1229  HA  PHE    78     -14.352  -1.187  19.298  1.00  0.00      A   
ATOM   1230  CB  PHE    78     -13.089   0.240  18.347  1.00 51.52      A   
ATOM   1231  HB1 PHE    78     -12.269  -0.480  18.138  1.00  0.00      A   
ATOM   1232  HB2 PHE    78     -13.131   0.957  17.500  1.00  0.00      A   
ATOM   1233  CG  PHE    78     -12.681   0.998  19.606  1.00 51.52      A   
ATOM   1234  CD1 PHE    78     -13.210   0.749  20.892  1.00 51.52      A   
ATOM   1235  HD1 PHE    78     -13.929  -0.040  21.054  1.00  0.00      A   
ATOM   1236  CE1 PHE    78     -12.847   1.541  21.990  1.00 51.52      A   
ATOM   1237  HE1 PHE    78     -13.322   1.381  22.946  1.00  0.00      A   
ATOM   1238  CZ  PHE    78     -11.900   2.557  21.832  1.00 51.52      A   
ATOM   1239  HZ  PHE    78     -11.614   3.179  22.668  1.00  0.00      A   
ATOM   1240  CD2 PHE    78     -11.704   2.001  19.479  1.00 51.52      A   
ATOM   1241  HD2 PHE    78     -11.241   2.170  18.518  1.00  0.00      A   
ATOM   1242  CE2 PHE    78     -11.315   2.774  20.580  1.00 51.52      A   
ATOM   1243  HE2 PHE    78     -10.564   3.542  20.464  1.00  0.00      A   
ATOM   1244  C   PHE    78     -15.642   0.370  18.721  1.00 51.52      A   
ATOM   1245  O   PHE    78     -16.066   0.512  19.870  1.00 51.52      A   
ATOM   1246  N   HSD    79     -16.254   1.057  17.730  1.00 52.08      A   
ATOM   1247  HN  HSD    79     -16.023   0.909  16.772  1.00  0.00      A   
ATOM   1248  CA  HSD    79     -17.094   2.216  18.052  1.00 52.08      A   
ATOM   1249  HA  HSD    79     -16.915   2.532  19.069  1.00  0.00      A   
ATOM   1250  CB  HSD    79     -16.715   3.431  17.164  1.00 52.08      A   
ATOM   1251  HB1 HSD    79     -16.659   3.132  16.096  1.00  0.00      A   
ATOM   1252  HB2 HSD    79     -17.482   4.230  17.251  1.00  0.00      A   
ATOM   1253  ND1 HSD    79     -14.166   3.673  17.184  1.00 52.08      A   
ATOM   1254  HD1 HSD    79     -13.962   2.991  16.482  1.00  0.00      A   
ATOM   1255  CG  HSD    79     -15.421   4.057  17.602  1.00 52.08      A   
ATOM   1256  CE1 HSD    79     -13.268   4.408  17.886  1.00 52.08      A   
ATOM   1257  HE1 HSD    79     -12.191   4.316  17.749  1.00  0.00      A   
ATOM   1258  NE2 HSD    79     -13.863   5.230  18.737  1.00 52.08      A   
ATOM   1259  CD2 HSD    79     -15.221   5.017  18.543  1.00 52.08      A   
ATOM   1260  HD2 HSD    79     -15.958   5.572  19.111  1.00  0.00      A   
ATOM   1261  C   HSD    79     -18.595   2.037  17.964  1.00 52.08      A   
ATOM   1262  O   HSD    79     -19.319   2.892  18.465  1.00 52.08      A   
ATOM   1263  N   VAL    80     -19.121   0.938  17.398  1.00 52.86      A   
ATOM   1264  HN  VAL    80     -18.535   0.278  16.935  1.00  0.00      A   
ATOM   1265  CA  VAL    80     -20.554   0.643  17.505  1.00 52.86      A   
ATOM   1266  HA  VAL    80     -21.053   1.381  18.116  1.00  0.00      A   
ATOM   1267  CB  VAL    80     -21.275   0.613  16.163  1.00 52.86      A   
ATOM   1268  HB  VAL    80     -22.311   0.238  16.308  1.00  0.00      A   
ATOM   1269  CG1 VAL    80     -21.359   2.056  15.625  1.00 52.86      A   
ATOM   1270 HG11 VAL    80     -21.900   2.075  14.655  1.00  0.00      A   
ATOM   1271 HG12 VAL    80     -21.897   2.709  16.345  1.00  0.00      A   
ATOM   1272 HG13 VAL    80     -20.342   2.474  15.467  1.00  0.00      A   
ATOM   1273  CG2 VAL    80     -20.543  -0.298  15.165  1.00 52.86      A   
ATOM   1274 HG21 VAL    80     -21.070  -0.304  14.187  1.00  0.00      A   
ATOM   1275 HG22 VAL    80     -19.516   0.087  14.992  1.00  0.00      A   
ATOM   1276 HG23 VAL    80     -20.482  -1.342  15.539  1.00  0.00      A   
ATOM   1277  C   VAL    80     -20.742  -0.655  18.248  1.00 52.86      A   
ATOM   1278  O   VAL    80     -21.778  -0.873  18.871  1.00 52.86      A   
ATOM   1279  N   PHE    81     -19.697  -1.503  18.288  1.00 53.25      A   
ATOM   1280  HN  PHE    81     -18.898  -1.388  17.702  1.00  0.00      A   
ATOM   1281  CA  PHE    81     -19.621  -2.617  19.201  1.00 53.25      A   
ATOM   1282  HA  PHE    81     -20.488  -2.633  19.844  1.00  0.00      A   
ATOM   1283  CB  PHE    81     -19.489  -3.974  18.470  1.00 53.25      A   
ATOM   1284  HB1 PHE    81     -18.565  -3.991  17.853  1.00  0.00      A   
ATOM   1285  HB2 PHE    81     -19.477  -4.822  19.188  1.00  0.00      A   
ATOM   1286  CG  PHE    81     -20.688  -4.123  17.575  1.00 53.25      A   
ATOM   1287  CD1 PHE    81     -21.987  -4.087  18.112  1.00 53.25      A   
ATOM   1288  HD1 PHE    81     -22.138  -4.017  19.179  1.00  0.00      A   
ATOM   1289  CE1 PHE    81     -23.103  -4.069  17.271  1.00 53.25      A   
ATOM   1290  HE1 PHE    81     -24.094  -4.020  17.698  1.00  0.00      A   
ATOM   1291  CZ  PHE    81     -22.934  -4.139  15.886  1.00 53.25      A   
ATOM   1292  HZ  PHE    81     -23.808  -4.171  15.251  1.00  0.00      A   
ATOM   1293  CD2 PHE    81     -20.530  -4.178  16.182  1.00 53.25      A   
ATOM   1294  HD2 PHE    81     -19.534  -4.176  15.765  1.00  0.00      A   
ATOM   1295  CE2 PHE    81     -21.648  -4.180  15.337  1.00 53.25      A   
ATOM   1296  HE2 PHE    81     -21.516  -4.217  14.266  1.00  0.00      A   
ATOM   1297  C   PHE    81     -18.433  -2.336  20.088  1.00 53.25      A   
ATOM   1298  O   PHE    81     -17.307  -2.290  19.617  1.00 53.25      A   
ATOM   1299  N   HSD    82     -18.630  -2.069  21.398  1.00 58.73      A   
ATOM   1300  HN  HSD    82     -19.549  -2.088  21.787  1.00  0.00      A   
ATOM   1301  CA  HSD    82     -17.551  -1.570  22.252  1.00 58.73      A   
ATOM   1302  HA  HSD    82     -16.906  -0.967  21.630  1.00  0.00      A   
ATOM   1303  CB  HSD    82     -18.044  -0.606  23.355  1.00 58.73      A   
ATOM   1304  HB1 HSD    82     -18.767  -1.129  24.017  1.00  0.00      A   
ATOM   1305  HB2 HSD    82     -17.183  -0.275  23.974  1.00  0.00      A   
ATOM   1306  ND1 HSD    82     -18.311   1.232  21.598  1.00 58.73      A   
ATOM   1307  HD1 HSD    82     -17.594   0.914  20.978  1.00  0.00      A   
ATOM   1308  CG  HSD    82     -18.684   0.641  22.790  1.00 58.73      A   
ATOM   1309  CE1 HSD    82     -19.081   2.335  21.439  1.00 58.73      A   
ATOM   1310  HE1 HSD    82     -19.009   2.996  20.575  1.00  0.00      A   
ATOM   1311  NE2 HSD    82     -19.906   2.510  22.456  1.00 58.73      A   
ATOM   1312  CD2 HSD    82     -19.658   1.439  23.304  1.00 58.73      A   
ATOM   1313  HD2 HSD    82     -20.203   1.337  24.234  1.00  0.00      A   
ATOM   1314  C   HSD    82     -16.608  -2.640  22.783  1.00 58.73      A   
ATOM   1315  O   HSD    82     -16.472  -2.853  23.990  1.00 58.73      A   
ATOM   1316  N   ARG    83     -15.917  -3.321  21.850  1.00 58.78      A   
ATOM   1317  HN  ARG    83     -16.056  -3.071  20.894  1.00  0.00      A   
ATOM   1318  CA  ARG    83     -14.995  -4.411  22.071  1.00 58.78      A   
ATOM   1319  HA  ARG    83     -15.251  -4.872  23.013  1.00  0.00      A   
ATOM   1320  CB  ARG    83     -15.246  -5.481  20.970  1.00 58.78      A   
ATOM   1321  HB1 ARG    83     -16.198  -5.990  21.232  1.00  0.00      A   
ATOM   1322  HB2 ARG    83     -15.433  -4.966  20.003  1.00  0.00      A   
ATOM   1323  CG  ARG    83     -14.170  -6.551  20.734  1.00  0.00      A   
ATOM   1324  HG1 ARG    83     -13.746  -6.883  21.706  1.00  0.00      A   
ATOM   1325  HG2 ARG    83     -14.652  -7.437  20.269  1.00  0.00      A   
ATOM   1326  CD  ARG    83     -13.072  -6.087  19.770  1.00  0.00      A   
ATOM   1327  HD1 ARG    83     -13.493  -5.946  18.751  1.00  0.00      A   
ATOM   1328  HD2 ARG    83     -12.605  -5.127  20.075  1.00  0.00      A   
ATOM   1329  NE  ARG    83     -12.032  -7.152  19.815  1.00  0.00      A   
ATOM   1330  HE  ARG    83     -11.510  -7.306  20.654  1.00  0.00      A   
ATOM   1331  CZ  ARG    83     -11.861  -8.056  18.851  1.00  0.00      A   
ATOM   1332  NH1 ARG    83     -11.079  -9.096  19.087  1.00  0.00      A   
ATOM   1333 HH11 ARG    83     -11.161  -9.855  18.441  1.00  0.00      A   
ATOM   1334 HH12 ARG    83     -10.870  -9.308  20.042  1.00  0.00      A   
ATOM   1335  NH2 ARG    83     -12.470  -8.022  17.678  1.00  0.00      A   
ATOM   1336 HH21 ARG    83     -12.214  -8.705  16.995  1.00  0.00      A   
ATOM   1337 HH22 ARG    83     -12.934  -7.190  17.371  1.00  0.00      A   
ATOM   1338  C   ARG    83     -13.570  -3.930  22.237  1.00 58.78      A   
ATOM   1339  O   ARG    83     -13.156  -2.887  21.732  1.00 58.78      A   
ATOM   1340  N   LYS    84     -12.759  -4.700  22.991  1.00 63.55      A   
ATOM   1341  HN  LYS    84     -13.100  -5.524  23.436  1.00  0.00      A   
ATOM   1342  CA  LYS    84     -11.350  -4.426  23.120  1.00 63.55      A   
ATOM   1343  HA  LYS    84     -11.128  -3.492  22.625  1.00  0.00      A   
ATOM   1344  CB  LYS    84     -10.907  -4.242  24.596  1.00 63.55      A   
ATOM   1345  HB1 LYS    84     -11.814  -4.173  25.233  1.00  0.00      A   
ATOM   1346  HB2 LYS    84     -10.342  -5.135  24.941  1.00  0.00      A   
ATOM   1347  CG  LYS    84     -10.062  -2.969  24.832  1.00 63.55      A   
ATOM   1348  HG1 LYS    84      -9.614  -3.035  25.847  1.00  0.00      A   
ATOM   1349  HG2 LYS    84      -9.224  -2.950  24.104  1.00  0.00      A   
ATOM   1350  CD  LYS    84     -10.882  -1.658  24.750  1.00 63.55      A   
ATOM   1351  HD1 LYS    84     -11.429  -1.628  23.784  1.00  0.00      A   
ATOM   1352  HD2 LYS    84     -11.642  -1.679  25.560  1.00  0.00      A   
ATOM   1353  CE  LYS    84     -10.027  -0.385  24.887  1.00 63.55      A   
ATOM   1354  HE1 LYS    84      -9.489  -0.376  25.859  1.00  0.00      A   
ATOM   1355  HE2 LYS    84      -9.279  -0.337  24.067  1.00  0.00      A   
ATOM   1356  NZ  LYS    84     -10.860   0.832  24.812  1.00 63.55      A   
ATOM   1357  HZ1 LYS    84     -10.268   1.667  24.625  1.00  0.00      A   
ATOM   1358  HZ2 LYS    84     -11.588   0.785  24.071  1.00  0.00      A   
ATOM   1359  HZ3 LYS    84     -11.300   1.029  25.734  1.00  0.00      A   
ATOM   1360  C   LYS    84     -10.540  -5.461  22.379  1.00 63.55      A   
ATOM   1361  O   LYS    84     -10.752  -6.661  22.539  1.00 63.55      A   
ATOM   1362  N   ASP    85      -9.620  -5.008  21.498  1.00 61.62      A   
ATOM   1363  HN  ASP    85      -9.572  -4.044  21.246  1.00  0.00      A   
ATOM   1364  CA  ASP    85      -8.581  -5.808  20.882  1.00 61.62      A   
ATOM   1365  HA  ASP    85      -9.048  -6.468  20.166  1.00  0.00      A   
ATOM   1366  CB  ASP    85      -7.530  -4.885  20.192  1.00 61.62      A   
ATOM   1367  HB1 ASP    85      -7.377  -3.958  20.784  1.00  0.00      A   
ATOM   1368  HB2 ASP    85      -6.547  -5.391  20.084  1.00  0.00      A   
ATOM   1369  CG  ASP    85      -7.946  -4.535  18.788  1.00 61.62      A   
ATOM   1370  OD1 ASP    85      -8.182  -5.488  18.004  1.00 61.62      A   
ATOM   1371  OD2 ASP    85      -8.025  -3.332  18.435  1.00 61.62      A   
ATOM   1372  C   ASP    85      -7.798  -6.694  21.842  1.00 61.62      A   
ATOM   1373  O   ASP    85      -7.680  -6.448  23.046  1.00 61.62      A   
ATOM   1374  N   SER    86      -7.167  -7.719  21.270  1.00 60.42      A   
ATOM   1375  HN  SER    86      -7.274  -7.887  20.293  1.00  0.00      A   
ATOM   1376  CA  SER    86      -6.216  -8.571  21.935  1.00 60.42      A   
ATOM   1377  HA  SER    86      -5.867  -8.081  22.832  1.00  0.00      A   
ATOM   1378  CB  SER    86      -6.804  -9.961  22.343  1.00 60.42      A   
ATOM   1379  HB1 SER    86      -6.066 -10.522  22.955  1.00  0.00      A   
ATOM   1380  HB2 SER    86      -7.697  -9.776  22.978  1.00  0.00      A   
ATOM   1381  OG  SER    86      -7.198 -10.767  21.227  1.00 60.42      A   
ATOM   1382  HG1 SER    86      -7.912 -11.331  21.533  1.00  0.00      A   
ATOM   1383  C   SER    86      -5.020  -8.692  21.035  1.00 60.42      A   
ATOM   1384  O   SER    86      -5.048  -8.287  19.874  1.00 60.42      A   
ATOM   1385  N   ARG    87      -3.902  -9.212  21.559  1.00 58.26      A   
ATOM   1386  HN  ARG    87      -3.887  -9.477  22.520  1.00  0.00      A   
ATOM   1387  CA  ARG    87      -2.617  -9.227  20.889  1.00 58.26      A   
ATOM   1388  HA  ARG    87      -2.259  -8.211  20.805  1.00  0.00      A   
ATOM   1389  CB  ARG    87      -1.687 -10.054  21.816  1.00 58.26      A   
ATOM   1390  HB1 ARG    87      -1.669  -9.543  22.803  1.00  0.00      A   
ATOM   1391  HB2 ARG    87      -2.145 -11.053  21.978  1.00  0.00      A   
ATOM   1392  CG  ARG    87      -0.231 -10.264  21.355  1.00 58.26      A   
ATOM   1393  HG1 ARG    87      -0.231 -10.740  20.351  1.00  0.00      A   
ATOM   1394  HG2 ARG    87       0.279  -9.281  21.262  1.00  0.00      A   
ATOM   1395  CD  ARG    87       0.568 -11.185  22.297  1.00 58.26      A   
ATOM   1396  HD1 ARG    87       0.041 -12.154  22.430  1.00  0.00      A   
ATOM   1397  HD2 ARG    87       1.575 -11.388  21.875  1.00  0.00      A   
ATOM   1398  NE  ARG    87       0.740 -10.466  23.606  1.00 58.26      A   
ATOM   1399  HE  ARG    87       1.297  -9.639  23.681  1.00  0.00      A   
ATOM   1400  CZ  ARG    87       0.196 -10.801  24.780  1.00 58.26      A   
ATOM   1401  NH1 ARG    87      -0.528 -11.889  24.979  1.00 58.26      A   
ATOM   1402 HH11 ARG    87      -0.594 -12.186  25.931  1.00  0.00      A   
ATOM   1403 HH12 ARG    87      -0.457 -12.627  24.307  1.00  0.00      A   
ATOM   1404  NH2 ARG    87       0.422  -9.987  25.806  1.00 58.26      A   
ATOM   1405 HH21 ARG    87      -0.262  -9.974  26.536  1.00  0.00      A   
ATOM   1406 HH22 ARG    87       1.001  -9.202  25.588  1.00  0.00      A   
ATOM   1407  C   ARG    87      -2.632  -9.831  19.485  1.00 58.26      A   
ATOM   1408  O   ARG    87      -2.167  -9.219  18.528  1.00 58.26      A   
ATOM   1409  N   ASN    88      -3.232 -11.024  19.304  1.00 53.43      A   
ATOM   1410  HN  ASN    88      -3.602 -11.512  20.091  1.00  0.00      A   
ATOM   1411  CA  ASN    88      -3.304 -11.689  18.011  1.00 53.43      A   
ATOM   1412  HA  ASN    88      -2.303 -11.760  17.613  1.00  0.00      A   
ATOM   1413  CB  ASN    88      -3.921 -13.109  18.153  1.00 53.43      A   
ATOM   1414  HB1 ASN    88      -4.889 -13.053  18.697  1.00  0.00      A   
ATOM   1415  HB2 ASN    88      -4.102 -13.547  17.148  1.00  0.00      A   
ATOM   1416  CG  ASN    88      -2.987 -14.054  18.903  1.00 53.43      A   
ATOM   1417  OD1 ASN    88      -1.913 -13.691  19.380  1.00 53.43      A   
ATOM   1418  ND2 ASN    88      -3.404 -15.338  19.011  1.00 53.43      A   
ATOM   1419 HD21 ASN    88      -2.825 -15.968  19.528  1.00  0.00      A   
ATOM   1420 HD22 ASN    88      -4.267 -15.636  18.602  1.00  0.00      A   
ATOM   1421  C   ASN    88      -4.122 -10.928  16.968  1.00 53.43      A   
ATOM   1422  O   ASN    88      -3.712 -10.790  15.818  1.00 53.43      A   
ATOM   1423  N   VAL    89      -5.305 -10.396  17.339  1.00 51.47      A   
ATOM   1424  HN  VAL    89      -5.622 -10.462  18.282  1.00  0.00      A   
ATOM   1425  CA  VAL    89      -6.135  -9.614  16.433  1.00 51.47      A   
ATOM   1426  HA  VAL    89      -6.200 -10.164  15.506  1.00  0.00      A   
ATOM   1427  CB  VAL    89      -7.564  -9.456  16.934  1.00 51.47      A   
ATOM   1428  HB  VAL    89      -7.977 -10.484  17.010  1.00  0.00      A   
ATOM   1429  CG1 VAL    89      -7.620  -8.823  18.324  1.00 51.47      A   
ATOM   1430 HG11 VAL    89      -8.676  -8.704  18.649  1.00  0.00      A   
ATOM   1431 HG12 VAL    89      -7.103  -9.461  19.071  1.00  0.00      A   
ATOM   1432 HG13 VAL    89      -7.170  -7.807  18.320  1.00  0.00      A   
ATOM   1433  CG2 VAL    89      -8.443  -8.653  15.958  1.00 51.47      A   
ATOM   1434 HG21 VAL    89      -9.479  -8.582  16.353  1.00  0.00      A   
ATOM   1435 HG22 VAL    89      -8.069  -7.613  15.845  1.00  0.00      A   
ATOM   1436 HG23 VAL    89      -8.483  -9.145  14.962  1.00  0.00      A   
ATOM   1437  C   VAL    89      -5.517  -8.270  16.064  1.00 51.47      A   
ATOM   1438  O   VAL    89      -5.546  -7.883  14.897  1.00 51.47      A   
ATOM   1439  N   PHE    90      -4.896  -7.556  17.029  1.00 49.48      A   
ATOM   1440  HN  PHE    90      -4.922  -7.883  17.971  1.00  0.00      A   
ATOM   1441  CA  PHE    90      -4.198  -6.293  16.830  1.00 49.48      A   
ATOM   1442  HA  PHE    90      -4.889  -5.584  16.399  1.00  0.00      A   
ATOM   1443  CB  PHE    90      -3.712  -5.802  18.225  1.00 49.48      A   
ATOM   1444  HB1 PHE    90      -4.583  -5.777  18.914  1.00  0.00      A   
ATOM   1445  HB2 PHE    90      -2.974  -6.514  18.652  1.00  0.00      A   
ATOM   1446  CG  PHE    90      -3.102  -4.424  18.219  1.00 49.48      A   
ATOM   1447  CD1 PHE    90      -3.897  -3.289  18.456  1.00 49.48      A   
ATOM   1448  HD1 PHE    90      -4.960  -3.401  18.608  1.00  0.00      A   
ATOM   1449  CE1 PHE    90      -3.317  -2.015  18.512  1.00 49.48      A   
ATOM   1450  HE1 PHE    90      -3.929  -1.147  18.706  1.00  0.00      A   
ATOM   1451  CZ  PHE    90      -1.939  -1.863  18.314  1.00 49.48      A   
ATOM   1452  HZ  PHE    90      -1.496  -0.879  18.351  1.00  0.00      A   
ATOM   1453  CD2 PHE    90      -1.719  -4.260  18.031  1.00 49.48      A   
ATOM   1454  HD2 PHE    90      -1.096  -5.125  17.857  1.00  0.00      A   
ATOM   1455  CE2 PHE    90      -1.138  -2.985  18.071  1.00 49.48      A   
ATOM   1456  HE2 PHE    90      -0.075  -2.868  17.922  1.00  0.00      A   
ATOM   1457  C   PHE    90      -3.023  -6.458  15.864  1.00 49.48      A   
ATOM   1458  O   PHE    90      -2.855  -5.694  14.913  1.00 49.48      A   
ATOM   1459  N   LEU    91      -2.218  -7.528  16.049  1.00 43.33      A   
ATOM   1460  HN  LEU    91      -2.341  -8.116  16.844  1.00  0.00      A   
ATOM   1461  CA  LEU    91      -1.156  -7.905  15.132  1.00 43.33      A   
ATOM   1462  HA  LEU    91      -0.553  -7.025  14.965  1.00  0.00      A   
ATOM   1463  CB  LEU    91      -0.247  -9.003  15.731  1.00 43.33      A   
ATOM   1464  HB1 LEU    91      -0.883  -9.870  16.009  1.00  0.00      A   
ATOM   1465  HB2 LEU    91       0.483  -9.342  14.965  1.00  0.00      A   
ATOM   1466  CG  LEU    91       0.547  -8.562  16.983  1.00 43.33      A   
ATOM   1467  HG  LEU    91      -0.175  -8.219  17.755  1.00  0.00      A   
ATOM   1468  CD1 LEU    91       1.314  -9.756  17.575  1.00 43.33      A   
ATOM   1469 HD11 LEU    91       1.859  -9.449  18.493  1.00  0.00      A   
ATOM   1470 HD12 LEU    91       0.607 -10.571  17.839  1.00  0.00      A   
ATOM   1471 HD13 LEU    91       2.047 -10.151  16.840  1.00  0.00      A   
ATOM   1472  CD2 LEU    91       1.495  -7.385  16.712  1.00 43.33      A   
ATOM   1473 HD21 LEU    91       2.123  -7.187  17.606  1.00  0.00      A   
ATOM   1474 HD22 LEU    91       2.162  -7.603  15.850  1.00  0.00      A   
ATOM   1475 HD23 LEU    91       0.924  -6.460  16.484  1.00  0.00      A   
ATOM   1476  C   LEU    91      -1.669  -8.285  13.748  1.00 43.33      A   
ATOM   1477  O   LEU    91      -1.071  -7.917  12.744  1.00 43.33      A   
ATOM   1478  N   PHE    92      -2.813  -8.993  13.637  1.00 40.85      A   
ATOM   1479  HN  PHE    92      -3.256  -9.350  14.456  1.00  0.00      A   
ATOM   1480  CA  PHE    92      -3.471  -9.251  12.362  1.00 40.85      A   
ATOM   1481  HA  PHE    92      -2.725  -9.677  11.707  1.00  0.00      A   
ATOM   1482  CB  PHE    92      -4.604 -10.293  12.573  1.00 40.85      A   
ATOM   1483  HB1 PHE    92      -4.237 -11.073  13.274  1.00  0.00      A   
ATOM   1484  HB2 PHE    92      -5.497  -9.823  13.038  1.00  0.00      A   
ATOM   1485  CG  PHE    92      -5.005 -10.988  11.293  1.00 40.85      A   
ATOM   1486  CD1 PHE    92      -4.516 -12.276  11.018  1.00 40.85      A   
ATOM   1487  HD1 PHE    92      -3.850 -12.754  11.722  1.00  0.00      A   
ATOM   1488  CE1 PHE    92      -4.873 -12.946   9.841  1.00 40.85      A   
ATOM   1489  HE1 PHE    92      -4.487 -13.935   9.643  1.00  0.00      A   
ATOM   1490  CZ  PHE    92      -5.726 -12.327   8.919  1.00 40.85      A   
ATOM   1491  HZ  PHE    92      -5.997 -12.839   8.008  1.00  0.00      A   
ATOM   1492  CD2 PHE    92      -5.860 -10.378  10.357  1.00 40.85      A   
ATOM   1493  HD2 PHE    92      -6.231  -9.378  10.528  1.00  0.00      A   
ATOM   1494  CE2 PHE    92      -6.218 -11.042   9.176  1.00 40.85      A   
ATOM   1495  HE2 PHE    92      -6.872 -10.560   8.464  1.00  0.00      A   
ATOM   1496  C   PHE    92      -3.991  -7.985  11.661  1.00 40.85      A   
ATOM   1497  O   PHE    92      -3.807  -7.815  10.456  1.00 40.85      A   
ATOM   1498  N   LYS    93      -4.631  -7.044  12.398  1.00 38.80      A   
ATOM   1499  HN  LYS    93      -4.789  -7.199  13.370  1.00  0.00      A   
ATOM   1500  CA  LYS    93      -5.101  -5.768  11.863  1.00 38.80      A   
ATOM   1501  HA  LYS    93      -5.772  -5.961  11.039  1.00  0.00      A   
ATOM   1502  CB  LYS    93      -5.830  -4.933  12.960  1.00 38.80      A   
ATOM   1503  HB1 LYS    93      -5.199  -4.917  13.874  1.00  0.00      A   
ATOM   1504  HB2 LYS    93      -5.937  -3.883  12.613  1.00  0.00      A   
ATOM   1505  CG  LYS    93      -7.248  -5.409  13.338  1.00 38.80      A   
ATOM   1506  HG1 LYS    93      -7.918  -5.274  12.463  1.00  0.00      A   
ATOM   1507  HG2 LYS    93      -7.225  -6.491  13.587  1.00  0.00      A   
ATOM   1508  CD  LYS    93      -7.822  -4.642  14.552  1.00 38.80      A   
ATOM   1509  HD1 LYS    93      -7.204  -4.897  15.440  1.00  0.00      A   
ATOM   1510  HD2 LYS    93      -7.716  -3.552  14.367  1.00  0.00      A   
ATOM   1511  CE  LYS    93      -9.301  -4.944  14.858  1.00 38.80      A   
ATOM   1512  HE1 LYS    93      -9.961  -4.505  14.079  1.00  0.00      A   
ATOM   1513  HE2 LYS    93      -9.468  -6.042  14.890  1.00  0.00      A   
ATOM   1514  NZ  LYS    93      -9.694  -4.397  16.171  1.00 38.80      A   
ATOM   1515  HZ1 LYS    93     -10.676  -4.647  16.405  1.00  0.00      A   
ATOM   1516  HZ2 LYS    93      -9.098  -4.821  16.910  1.00  0.00      A   
ATOM   1517  HZ3 LYS    93      -9.566  -3.368  16.258  1.00  0.00      A   
ATOM   1518  C   LYS    93      -3.947  -4.931  11.312  1.00 38.80      A   
ATOM   1519  O   LYS    93      -3.991  -4.466  10.176  1.00 38.80      A   
ATOM   1520  N   LEU    94      -2.845  -4.774  12.077  1.00 35.01      A   
ATOM   1521  HN  LEU    94      -2.828  -5.131  13.008  1.00  0.00      A   
ATOM   1522  CA  LEU    94      -1.644  -4.099  11.608  1.00 35.01      A   
ATOM   1523  HA  LEU    94      -1.953  -3.158  11.178  1.00  0.00      A   
ATOM   1524  CB  LEU    94      -0.701  -3.787  12.793  1.00 35.01      A   
ATOM   1525  HB1 LEU    94      -1.315  -3.276  13.566  1.00  0.00      A   
ATOM   1526  HB2 LEU    94      -0.327  -4.726  13.253  1.00  0.00      A   
ATOM   1527  CG  LEU    94       0.485  -2.863  12.436  1.00 35.01      A   
ATOM   1528  HG  LEU    94       0.222  -2.296  11.518  1.00  0.00      A   
ATOM   1529  CD1 LEU    94       0.725  -1.828  13.545  1.00 35.01      A   
ATOM   1530 HD11 LEU    94       1.610  -1.200  13.305  1.00  0.00      A   
ATOM   1531 HD12 LEU    94      -0.153  -1.158  13.656  1.00  0.00      A   
ATOM   1532 HD13 LEU    94       0.905  -2.330  14.520  1.00  0.00      A   
ATOM   1533  CD2 LEU    94       1.772  -3.654  12.152  1.00 35.01      A   
ATOM   1534 HD21 LEU    94       2.615  -2.959  11.951  1.00  0.00      A   
ATOM   1535 HD22 LEU    94       2.036  -4.287  13.026  1.00  0.00      A   
ATOM   1536 HD23 LEU    94       1.651  -4.317  11.268  1.00  0.00      A   
ATOM   1537  C   LEU    94      -0.916  -4.850  10.491  1.00 35.01      A   
ATOM   1538  O   LEU    94      -0.459  -4.261   9.509  1.00 35.01      A   
ATOM   1539  N   GLY    95      -0.814  -6.192  10.597  1.00 31.98      A   
ATOM   1540  HN  GLY    95      -1.108  -6.637  11.439  1.00  0.00      A   
ATOM   1541  CA  GLY    95      -0.333  -7.111   9.565  1.00 31.98      A   
ATOM   1542  HA1 GLY    95      -0.582  -8.111   9.888  1.00  0.00      A   
ATOM   1543  HA2 GLY    95       0.732  -6.969   9.455  1.00  0.00      A   
ATOM   1544  C   GLY    95      -0.959  -6.918   8.209  1.00 31.98      A   
ATOM   1545  O   GLY    95      -0.276  -6.857   7.193  1.00 31.98      A   
ATOM   1546  N   GLY    96      -2.295  -6.780   8.137  1.00 28.25      A   
ATOM   1547  HN  GLY    96      -2.847  -6.880   8.961  1.00  0.00      A   
ATOM   1548  CA  GLY    96      -2.969  -6.524   6.867  1.00 28.25      A   
ATOM   1549  HA1 GLY    96      -4.031  -6.581   7.052  1.00  0.00      A   
ATOM   1550  HA2 GLY    96      -2.636  -7.259   6.149  1.00  0.00      A   
ATOM   1551  C   GLY    96      -2.690  -5.166   6.269  1.00 28.25      A   
ATOM   1552  O   GLY    96      -2.555  -5.034   5.056  1.00 28.25      A   
ATOM   1553  N   VAL    97      -2.552  -4.116   7.102  1.00 27.72      A   
ATOM   1554  HN  VAL    97      -2.696  -4.237   8.081  1.00  0.00      A   
ATOM   1555  CA  VAL    97      -2.143  -2.786   6.655  1.00 27.72      A   
ATOM   1556  HA  VAL    97      -2.774  -2.507   5.824  1.00  0.00      A   
ATOM   1557  CB  VAL    97      -2.306  -1.739   7.749  1.00 27.72      A   
ATOM   1558  HB  VAL    97      -1.652  -1.985   8.613  1.00  0.00      A   
ATOM   1559  CG1 VAL    97      -1.951  -0.337   7.212  1.00 27.72      A   
ATOM   1560 HG11 VAL    97      -2.191   0.436   7.973  1.00  0.00      A   
ATOM   1561 HG12 VAL    97      -0.871  -0.256   6.961  1.00  0.00      A   
ATOM   1562 HG13 VAL    97      -2.539  -0.113   6.296  1.00  0.00      A   
ATOM   1563  CG2 VAL    97      -3.771  -1.743   8.214  1.00 27.72      A   
ATOM   1564 HG21 VAL    97      -3.916  -0.982   9.009  1.00  0.00      A   
ATOM   1565 HG22 VAL    97      -4.442  -1.507   7.360  1.00  0.00      A   
ATOM   1566 HG23 VAL    97      -4.079  -2.728   8.625  1.00  0.00      A   
ATOM   1567  C   VAL    97      -0.702  -2.776   6.135  1.00 27.72      A   
ATOM   1568  O   VAL    97      -0.391  -2.221   5.081  1.00 27.72      A   
ATOM   1569  N   THR    98       0.227  -3.440   6.849  1.00 25.73      A   
ATOM   1570  HN  THR    98      -0.036  -3.860   7.714  1.00  0.00      A   
ATOM   1571  CA  THR    98       1.614  -3.603   6.402  1.00 25.73      A   
ATOM   1572  HA  THR    98       1.957  -2.621   6.110  1.00  0.00      A   
ATOM   1573  CB  THR    98       2.595  -4.064   7.479  1.00 25.73      A   
ATOM   1574  HB  THR    98       3.594  -4.251   7.031  1.00  0.00      A   
ATOM   1575  OG1 THR    98       2.169  -5.235   8.156  1.00 25.73      A   
ATOM   1576  HG1 THR    98       1.375  -4.984   8.633  1.00  0.00      A   
ATOM   1577  CG2 THR    98       2.737  -2.969   8.546  1.00 25.73      A   
ATOM   1578 HG21 THR    98       3.477  -3.278   9.315  1.00  0.00      A   
ATOM   1579 HG22 THR    98       3.097  -2.024   8.084  1.00  0.00      A   
ATOM   1580 HG23 THR    98       1.767  -2.766   9.048  1.00  0.00      A   
ATOM   1581  C   THR    98       1.749  -4.446   5.138  1.00 25.73      A   
ATOM   1582  O   THR    98       2.494  -4.095   4.221  1.00 25.73      A   
ATOM   1583  N   ALA    99       0.976  -5.547   5.008  1.00 21.75      A   
ATOM   1584  HN  ALA    99       0.457  -5.880   5.792  1.00  0.00      A   
ATOM   1585  CA  ALA    99       0.867  -6.335   3.789  1.00 21.75      A   
ATOM   1586  HA  ALA    99       1.855  -6.686   3.530  1.00  0.00      A   
ATOM   1587  CB  ALA    99      -0.059  -7.545   4.023  1.00 21.75      A   
ATOM   1588  HB1 ALA    99       0.318  -8.150   4.875  1.00  0.00      A   
ATOM   1589  HB2 ALA    99      -1.089  -7.210   4.272  1.00  0.00      A   
ATOM   1590  HB3 ALA    99      -0.096  -8.196   3.123  1.00  0.00      A   
ATOM   1591  C   ALA    99       0.338  -5.546   2.597  1.00 21.75      A   
ATOM   1592  O   ALA    99       0.885  -5.637   1.500  1.00 21.75      A   
ATOM   1593  N   SER   100      -0.709  -4.715   2.805  1.00 19.66      A   
ATOM   1594  HN  SER   100      -1.142  -4.706   3.703  1.00  0.00      A   
ATOM   1595  CA  SER   100      -1.285  -3.810   1.809  1.00 19.66      A   
ATOM   1596  HA  SER   100      -1.684  -4.395   0.994  1.00  0.00      A   
ATOM   1597  CB  SER   100      -2.434  -2.979   2.467  1.00 19.66      A   
ATOM   1598  HB1 SER   100      -3.291  -3.650   2.691  1.00  0.00      A   
ATOM   1599  HB2 SER   100      -2.072  -2.581   3.439  1.00  0.00      A   
ATOM   1600  OG  SER   100      -2.880  -1.859   1.701  1.00 19.66      A   
ATOM   1601  HG1 SER   100      -3.601  -2.142   1.134  1.00  0.00      A   
ATOM   1602  C   SER   100      -0.251  -2.866   1.207  1.00 19.66      A   
ATOM   1603  O   SER   100      -0.053  -2.836  -0.006  1.00 19.66      A   
ATOM   1604  N   PHE   101       0.505  -2.125   2.040  1.00 19.26      A   
ATOM   1605  HN  PHE   101       0.326  -2.140   3.021  1.00  0.00      A   
ATOM   1606  CA  PHE   101       1.516  -1.201   1.551  1.00 19.26      A   
ATOM   1607  HA  PHE   101       1.031  -0.591   0.803  1.00  0.00      A   
ATOM   1608  CB  PHE   101       1.990  -0.289   2.713  1.00 19.26      A   
ATOM   1609  HB1 PHE   101       1.097   0.097   3.251  1.00  0.00      A   
ATOM   1610  HB2 PHE   101       2.598  -0.875   3.434  1.00  0.00      A   
ATOM   1611  CG  PHE   101       2.768   0.924   2.261  1.00 19.26      A   
ATOM   1612  CD1 PHE   101       2.250   1.794   1.285  1.00 19.26      A   
ATOM   1613  HD1 PHE   101       1.286   1.599   0.837  1.00  0.00      A   
ATOM   1614  CE1 PHE   101       2.951   2.948   0.914  1.00 19.26      A   
ATOM   1615  HE1 PHE   101       2.528   3.626   0.187  1.00  0.00      A   
ATOM   1616  CZ  PHE   101       4.164   3.264   1.531  1.00 19.26      A   
ATOM   1617  HZ  PHE   101       4.688   4.169   1.260  1.00  0.00      A   
ATOM   1618  CD2 PHE   101       3.990   1.252   2.871  1.00 19.26      A   
ATOM   1619  HD2 PHE   101       4.399   0.605   3.633  1.00  0.00      A   
ATOM   1620  CE2 PHE   101       4.676   2.423   2.523  1.00 19.26      A   
ATOM   1621  HE2 PHE   101       5.597   2.681   3.025  1.00  0.00      A   
ATOM   1622  C   PHE   101       2.677  -1.898   0.841  1.00 19.26      A   
ATOM   1623  O   PHE   101       3.120  -1.472  -0.224  1.00 19.26      A   
ATOM   1624  N   THR   102       3.151  -3.043   1.381  1.00 18.18      A   
ATOM   1625  HN  THR   102       2.766  -3.355   2.246  1.00  0.00      A   
ATOM   1626  CA  THR   102       4.198  -3.876   0.772  1.00 18.18      A   
ATOM   1627  HA  THR   102       5.082  -3.267   0.652  1.00  0.00      A   
ATOM   1628  CB  THR   102       4.536  -5.097   1.626  1.00 18.18      A   
ATOM   1629  HB  THR   102       3.689  -5.817   1.639  1.00  0.00      A   
ATOM   1630  OG1 THR   102       4.806  -4.715   2.967  1.00 18.18      A   
ATOM   1631  HG1 THR   102       3.957  -4.564   3.387  1.00  0.00      A   
ATOM   1632  CG2 THR   102       5.806  -5.792   1.112  1.00 18.18      A   
ATOM   1633 HG21 THR   102       6.078  -6.631   1.788  1.00  0.00      A   
ATOM   1634 HG22 THR   102       5.662  -6.201   0.089  1.00  0.00      A   
ATOM   1635 HG23 THR   102       6.653  -5.073   1.096  1.00  0.00      A   
ATOM   1636  C   THR   102       3.784  -4.385  -0.598  1.00 18.18      A   
ATOM   1637  O   THR   102       4.544  -4.322  -1.565  1.00 18.18      A   
ATOM   1638  N   ALA   103       2.525  -4.856  -0.729  1.00 15.68      A   
ATOM   1639  HN  ALA   103       1.919  -4.918   0.059  1.00  0.00      A   
ATOM   1640  CA  ALA   103       1.933  -5.256  -1.987  1.00 15.68      A   
ATOM   1641  HA  ALA   103       2.584  -5.992  -2.435  1.00  0.00      A   
ATOM   1642  CB  ALA   103       0.559  -5.897  -1.736  1.00 15.68      A   
ATOM   1643  HB1 ALA   103       0.661  -6.761  -1.045  1.00  0.00      A   
ATOM   1644  HB2 ALA   103      -0.142  -5.169  -1.274  1.00  0.00      A   
ATOM   1645  HB3 ALA   103       0.117  -6.266  -2.687  1.00  0.00      A   
ATOM   1646  C   ALA   103       1.797  -4.113  -2.987  1.00 15.68      A   
ATOM   1647  O   ALA   103       2.122  -4.261  -4.165  1.00 15.68      A   
ATOM   1648  N   SER   104       1.351  -2.918  -2.552  1.00 14.20      A   
ATOM   1649  HN  SER   104       0.987  -2.823  -1.629  1.00  0.00      A   
ATOM   1650  CA  SER   104       1.279  -1.736  -3.405  1.00 14.20      A   
ATOM   1651  HA  SER   104       0.702  -2.010  -4.276  1.00  0.00      A   
ATOM   1652  CB  SER   104       0.573  -0.541  -2.717  1.00 14.20      A   
ATOM   1653  HB1 SER   104       1.023  -0.359  -1.718  1.00  0.00      A   
ATOM   1654  HB2 SER   104       0.669   0.379  -3.333  1.00  0.00      A   
ATOM   1655  OG  SER   104      -0.814  -0.842  -2.581  1.00 14.20      A   
ATOM   1656  HG1 SER   104      -1.255  -0.125  -2.119  1.00  0.00      A   
ATOM   1657  C   SER   104       2.627  -1.268  -3.927  1.00 14.20      A   
ATOM   1658  O   SER   104       2.789  -1.007  -5.120  1.00 14.20      A   
ATOM   1659  N   VAL   105       3.664  -1.207  -3.066  1.00 14.30      A   
ATOM   1660  HN  VAL   105       3.520  -1.391  -2.097  1.00  0.00      A   
ATOM   1661  CA  VAL   105       5.028  -0.891  -3.478  1.00 14.30      A   
ATOM   1662  HA  VAL   105       4.989   0.019  -4.059  1.00  0.00      A   
ATOM   1663  CB  VAL   105       5.929  -0.625  -2.273  1.00 14.30      A   
ATOM   1664  HB  VAL   105       5.937  -1.515  -1.607  1.00  0.00      A   
ATOM   1665  CG1 VAL   105       7.369  -0.298  -2.714  1.00 14.30      A   
ATOM   1666 HG11 VAL   105       7.998  -0.076  -1.826  1.00  0.00      A   
ATOM   1667 HG12 VAL   105       7.833  -1.148  -3.259  1.00  0.00      A   
ATOM   1668 HG13 VAL   105       7.376   0.593  -3.377  1.00  0.00      A   
ATOM   1669  CG2 VAL   105       5.371   0.583  -1.492  1.00 14.30      A   
ATOM   1670 HG21 VAL   105       6.030   0.820  -0.629  1.00  0.00      A   
ATOM   1671 HG22 VAL   105       5.319   1.479  -2.147  1.00  0.00      A   
ATOM   1672 HG23 VAL   105       4.353   0.389  -1.091  1.00  0.00      A   
ATOM   1673  C   VAL   105       5.611  -1.955  -4.407  1.00 14.30      A   
ATOM   1674  O   VAL   105       6.194  -1.652  -5.450  1.00 14.30      A   
ATOM   1675  N   GLY   106       5.403  -3.254  -4.096  1.00 16.34      A   
ATOM   1676  HN  GLY   106       4.960  -3.494  -3.236  1.00  0.00      A   
ATOM   1677  CA  GLY   106       5.818  -4.359  -4.957  1.00 16.34      A   
ATOM   1678  HA1 GLY   106       5.567  -5.273  -4.439  1.00  0.00      A   
ATOM   1679  HA2 GLY   106       6.878  -4.262  -5.142  1.00  0.00      A   
ATOM   1680  C   GLY   106       5.128  -4.403  -6.300  1.00 16.34      A   
ATOM   1681  O   GLY   106       5.712  -4.788  -7.309  1.00 16.34      A   
ATOM   1682  N   SER   107       3.865  -3.954  -6.371  1.00 15.93      A   
ATOM   1683  HN  SER   107       3.390  -3.731  -5.524  1.00  0.00      A   
ATOM   1684  CA  SER   107       3.116  -3.816  -7.615  1.00 15.93      A   
ATOM   1685  HA  SER   107       3.142  -4.770  -8.120  1.00  0.00      A   
ATOM   1686  CB  SER   107       1.640  -3.418  -7.374  1.00 15.93      A   
ATOM   1687  HB1 SER   107       1.578  -2.447  -6.837  1.00  0.00      A   
ATOM   1688  HB2 SER   107       1.104  -3.314  -8.341  1.00  0.00      A   
ATOM   1689  OG  SER   107       0.981  -4.423  -6.607  1.00 15.93      A   
ATOM   1690  HG1 SER   107       1.314  -4.348  -5.709  1.00  0.00      A   
ATOM   1691  C   SER   107       3.721  -2.799  -8.565  1.00 15.93      A   
ATOM   1692  O   SER   107       3.852  -3.039  -9.766  1.00 15.93      A   
ATOM   1693  N   LEU   108       4.154  -1.637  -8.036  1.00 12.53      A   
ATOM   1694  HN  LEU   108       4.009  -1.450  -7.068  1.00  0.00      A   
ATOM   1695  CA  LEU   108       4.891  -0.628  -8.780  1.00 12.53      A   
ATOM   1696  HA  LEU   108       4.341  -0.425  -9.687  1.00  0.00      A   
ATOM   1697  CB  LEU   108       5.019   0.685  -7.968  1.00 12.53      A   
ATOM   1698  HB1 LEU   108       5.511   0.456  -6.999  1.00  0.00      A   
ATOM   1699  HB2 LEU   108       5.665   1.404  -8.515  1.00  0.00      A   
ATOM   1700  CG  LEU   108       3.674   1.390  -7.677  1.00 12.53      A   
ATOM   1701  HG  LEU   108       3.013   0.677  -7.139  1.00  0.00      A   
ATOM   1702  CD1 LEU   108       3.895   2.597  -6.754  1.00 12.53      A   
ATOM   1703 HD11 LEU   108       2.923   3.073  -6.503  1.00  0.00      A   
ATOM   1704 HD12 LEU   108       4.384   2.280  -5.809  1.00  0.00      A   
ATOM   1705 HD13 LEU   108       4.536   3.355  -7.254  1.00  0.00      A   
ATOM   1706  CD2 LEU   108       2.949   1.846  -8.955  1.00 12.53      A   
ATOM   1707 HD21 LEU   108       2.013   2.381  -8.686  1.00  0.00      A   
ATOM   1708 HD22 LEU   108       3.590   2.540  -9.539  1.00  0.00      A   
ATOM   1709 HD23 LEU   108       2.675   0.980  -9.595  1.00  0.00      A   
ATOM   1710  C   LEU   108       6.270  -1.097  -9.231  1.00 12.53      A   
ATOM   1711  O   LEU   108       6.722  -0.732 -10.318  1.00 12.53      A   
ATOM   1712  N   PHE   109       6.960  -1.930  -8.416  1.00 17.90      A   
ATOM   1713  HN  PHE   109       6.598  -2.130  -7.509  1.00  0.00      A   
ATOM   1714  CA  PHE   109       8.208  -2.591  -8.779  1.00 17.90      A   
ATOM   1715  HA  PHE   109       8.907  -1.821  -9.071  1.00  0.00      A   
ATOM   1716  CB  PHE   109       8.765  -3.361  -7.546  1.00 17.90      A   
ATOM   1717  HB1 PHE   109       8.941  -2.648  -6.712  1.00  0.00      A   
ATOM   1718  HB2 PHE   109       8.009  -4.099  -7.204  1.00  0.00      A   
ATOM   1719  CG  PHE   109      10.064  -4.097  -7.777  1.00 17.90      A   
ATOM   1720  CD1 PHE   109      11.149  -3.511  -8.454  1.00 17.90      A   
ATOM   1721  HD1 PHE   109      11.068  -2.507  -8.844  1.00  0.00      A   
ATOM   1722  CE1 PHE   109      12.342  -4.224  -8.633  1.00 17.90      A   
ATOM   1723  HE1 PHE   109      13.166  -3.781  -9.174  1.00  0.00      A   
ATOM   1724  CZ  PHE   109      12.470  -5.518  -8.118  1.00 17.90      A   
ATOM   1725  HZ  PHE   109      13.392  -6.066  -8.246  1.00  0.00      A   
ATOM   1726  CD2 PHE   109      10.205  -5.401  -7.271  1.00 17.90      A   
ATOM   1727  HD2 PHE   109       9.383  -5.860  -6.741  1.00  0.00      A   
ATOM   1728  CE2 PHE   109      11.401  -6.108  -7.436  1.00 17.90      A   
ATOM   1729  HE2 PHE   109      11.499  -7.107  -7.037  1.00  0.00      A   
ATOM   1730  C   PHE   109       8.061  -3.523  -9.983  1.00 17.90      A   
ATOM   1731  O   PHE   109       8.810  -3.412 -10.953  1.00 17.90      A   
ATOM   1732  N   LEU   110       7.048  -4.416  -9.994  1.00 14.02      A   
ATOM   1733  HN  LEU   110       6.473  -4.527  -9.187  1.00  0.00      A   
ATOM   1734  CA  LEU   110       6.772  -5.296 -11.125  1.00 14.02      A   
ATOM   1735  HA  LEU   110       7.695  -5.796 -11.379  1.00  0.00      A   
ATOM   1736  CB  LEU   110       5.691  -6.356 -10.779  1.00 14.02      A   
ATOM   1737  HB1 LEU   110       4.957  -5.906 -10.076  1.00  0.00      A   
ATOM   1738  HB2 LEU   110       5.134  -6.641 -11.697  1.00  0.00      A   
ATOM   1739  CG  LEU   110       6.232  -7.678 -10.176  1.00 14.02      A   
ATOM   1740  HG  LEU   110       5.346  -8.313  -9.961  1.00  0.00      A   
ATOM   1741  CD1 LEU   110       7.107  -8.447 -11.179  1.00 14.02      A   
ATOM   1742 HD11 LEU   110       7.453  -9.397 -10.719  1.00  0.00      A   
ATOM   1743 HD12 LEU   110       6.532  -8.680 -12.101  1.00  0.00      A   
ATOM   1744 HD13 LEU   110       8.010  -7.863 -11.459  1.00  0.00      A   
ATOM   1745  CD2 LEU   110       6.983  -7.497  -8.849  1.00 14.02      A   
ATOM   1746 HD21 LEU   110       7.280  -8.486  -8.439  1.00  0.00      A   
ATOM   1747 HD22 LEU   110       7.901  -6.887  -8.990  1.00  0.00      A   
ATOM   1748 HD23 LEU   110       6.330  -6.996  -8.104  1.00  0.00      A   
ATOM   1749  C   LEU   110       6.386  -4.527 -12.379  1.00 14.02      A   
ATOM   1750  O   LEU   110       6.856  -4.830 -13.476  1.00 14.02      A   
ATOM   1751  N   ALA   111       5.572  -3.462 -12.233  1.00 17.74      A   
ATOM   1752  HN  ALA   111       5.162  -3.266 -11.346  1.00  0.00      A   
ATOM   1753  CA  ALA   111       5.252  -2.545 -13.310  1.00 17.74      A   
ATOM   1754  HA  ALA   111       4.809  -3.118 -14.111  1.00  0.00      A   
ATOM   1755  CB  ALA   111       4.227  -1.507 -12.816  1.00 17.74      A   
ATOM   1756  HB1 ALA   111       3.322  -2.024 -12.431  1.00  0.00      A   
ATOM   1757  HB2 ALA   111       4.650  -0.894 -11.992  1.00  0.00      A   
ATOM   1758  HB3 ALA   111       3.919  -0.832 -13.643  1.00  0.00      A   
ATOM   1759  C   ALA   111       6.483  -1.850 -13.898  1.00 17.74      A   
ATOM   1760  O   ALA   111       6.623  -1.726 -15.109  1.00 17.74      A   
ATOM   1761  N   ALA   112       7.454  -1.423 -13.067  1.00 16.06      A   
ATOM   1762  HN  ALA   112       7.344  -1.511 -12.080  1.00  0.00      A   
ATOM   1763  CA  ALA   112       8.691  -0.826 -13.538  1.00 16.06      A   
ATOM   1764  HA  ALA   112       8.432   0.021 -14.155  1.00  0.00      A   
ATOM   1765  CB  ALA   112       9.524  -0.335 -12.336  1.00 16.06      A   
ATOM   1766  HB1 ALA   112       8.922   0.368 -11.722  1.00  0.00      A   
ATOM   1767  HB2 ALA   112       9.823  -1.188 -11.689  1.00  0.00      A   
ATOM   1768  HB3 ALA   112      10.439   0.195 -12.678  1.00  0.00      A   
ATOM   1769  C   ALA   112       9.530  -1.765 -14.405  1.00 16.06      A   
ATOM   1770  O   ALA   112      10.071  -1.368 -15.438  1.00 16.06      A   
ATOM   1771  N   ILE   113       9.626  -3.053 -14.015  1.00 17.55      A   
ATOM   1772  HN  ILE   113       9.192  -3.338 -13.164  1.00  0.00      A   
ATOM   1773  CA  ILE   113      10.301  -4.090 -14.786  1.00 17.55      A   
ATOM   1774  HA  ILE   113      11.301  -3.747 -15.006  1.00  0.00      A   
ATOM   1775  CB  ILE   113      10.392  -5.394 -13.986  1.00 17.55      A   
ATOM   1776  HB  ILE   113       9.362  -5.734 -13.743  1.00  0.00      A   
ATOM   1777  CG2 ILE   113      11.102  -6.492 -14.816  1.00 17.55      A   
ATOM   1778 HG21 ILE   113      11.211  -7.421 -14.216  1.00  0.00      A   
ATOM   1779 HG22 ILE   113      10.526  -6.756 -15.728  1.00  0.00      A   
ATOM   1780 HG23 ILE   113      12.115  -6.152 -15.119  1.00  0.00      A   
ATOM   1781  CG1 ILE   113      11.135  -5.169 -12.646  1.00 17.55      A   
ATOM   1782 HG11 ILE   113      12.214  -5.009 -12.858  1.00  0.00      A   
ATOM   1783 HG12 ILE   113      10.766  -4.248 -12.145  1.00  0.00      A   
ATOM   1784  CD  ILE   113      10.959  -6.326 -11.655  1.00  0.00      A   
ATOM   1785  HD1 ILE   113      11.483  -6.100 -10.702  1.00  0.00      A   
ATOM   1786  HD2 ILE   113       9.883  -6.477 -11.424  1.00  0.00      A   
ATOM   1787  HD3 ILE   113      11.372  -7.275 -12.059  1.00  0.00      A   
ATOM   1788  C   ILE   113       9.619  -4.361 -16.126  1.00 17.55      A   
ATOM   1789  O   ILE   113      10.263  -4.365 -17.177  1.00 17.55      A   
ATOM   1790  N   ASP   114       8.277  -4.519 -16.119  1.00 22.51      A   
ATOM   1791  HN  ASP   114       7.791  -4.508 -15.249  1.00  0.00      A   
ATOM   1792  CA  ASP   114       7.425  -4.721 -17.282  1.00 22.51      A   
ATOM   1793  HA  ASP   114       7.726  -5.621 -17.798  1.00  0.00      A   
ATOM   1794  CB  ASP   114       5.993  -4.887 -16.686  1.00 22.51      A   
ATOM   1795  HB1 ASP   114       5.899  -5.892 -16.221  1.00  0.00      A   
ATOM   1796  HB2 ASP   114       5.851  -4.130 -15.885  1.00  0.00      A   
ATOM   1797  CG  ASP   114       4.857  -4.706 -17.663  1.00 22.51      A   
ATOM   1798  OD1 ASP   114       4.750  -5.464 -18.655  1.00 22.51      A   
ATOM   1799  OD2 ASP   114       4.097  -3.722 -17.490  1.00 22.51      A   
ATOM   1800  C   ASP   114       7.574  -3.558 -18.274  1.00 22.51      A   
ATOM   1801  O   ASP   114       7.827  -3.748 -19.465  1.00 22.51      A   
ATOM   1802  N   ARG   115       7.501  -2.309 -17.782  1.00 21.40      A   
ATOM   1803  HN  ARG   115       7.267  -2.174 -16.822  1.00  0.00      A   
ATOM   1804  CA  ARG   115       7.639  -1.122 -18.598  1.00 21.40      A   
ATOM   1805  HA  ARG   115       7.064  -1.303 -19.494  1.00  0.00      A   
ATOM   1806  CB  ARG   115       6.983   0.098 -17.921  1.00 21.40      A   
ATOM   1807  HB1 ARG   115       7.527   0.307 -16.975  1.00  0.00      A   
ATOM   1808  HB2 ARG   115       7.084   0.988 -18.578  1.00  0.00      A   
ATOM   1809  CG  ARG   115       5.480  -0.098 -17.576  1.00 21.40      A   
ATOM   1810  HG1 ARG   115       5.339  -0.942 -16.867  1.00  0.00      A   
ATOM   1811  HG2 ARG   115       5.178   0.823 -17.032  1.00  0.00      A   
ATOM   1812  CD  ARG   115       4.487  -0.277 -18.739  1.00 21.40      A   
ATOM   1813  HD1 ARG   115       3.467   0.016 -18.410  1.00  0.00      A   
ATOM   1814  HD2 ARG   115       4.799   0.357 -19.596  1.00  0.00      A   
ATOM   1815  NE  ARG   115       4.420  -1.706 -19.130  1.00 21.40      A   
ATOM   1816  HE  ARG   115       4.322  -2.412 -18.428  1.00  0.00      A   
ATOM   1817  CZ  ARG   115       4.275  -2.182 -20.370  1.00 21.40      A   
ATOM   1818  NH1 ARG   115       4.204  -1.388 -21.431  1.00 21.40      A   
ATOM   1819 HH11 ARG   115       4.522  -1.780 -22.294  1.00  0.00      A   
ATOM   1820 HH12 ARG   115       4.252  -0.401 -21.279  1.00  0.00      A   
ATOM   1821  NH2 ARG   115       4.272  -3.498 -20.544  1.00 21.40      A   
ATOM   1822 HH21 ARG   115       4.118  -3.897 -21.448  1.00  0.00      A   
ATOM   1823 HH22 ARG   115       4.336  -4.079 -19.733  1.00  0.00      A   
ATOM   1824  C   ARG   115       9.042  -0.838 -19.119  1.00 21.40      A   
ATOM   1825  O   ARG   115       9.193  -0.364 -20.245  1.00 21.40      A   
ATOM   1826  N   TYR   116      10.121  -1.156 -18.361  1.00 20.81      A   
ATOM   1827  HN  TYR   116      10.004  -1.476 -17.424  1.00  0.00      A   
ATOM   1828  CA  TYR   116      11.484  -1.119 -18.887  1.00 20.81      A   
ATOM   1829  HA  TYR   116      11.685  -0.119 -19.241  1.00  0.00      A   
ATOM   1830  CB  TYR   116      12.508  -1.507 -17.762  1.00 20.81      A   
ATOM   1831  HB1 TYR   116      12.494  -0.744 -16.956  1.00  0.00      A   
ATOM   1832  HB2 TYR   116      12.227  -2.484 -17.314  1.00  0.00      A   
ATOM   1833  CG  TYR   116      13.914  -1.608 -18.308  1.00 20.81      A   
ATOM   1834  CD1 TYR   116      14.620  -0.446 -18.647  1.00 20.81      A   
ATOM   1835  HD1 TYR   116      14.229   0.522 -18.371  1.00  0.00      A   
ATOM   1836  CE1 TYR   116      15.765  -0.529 -19.449  1.00 20.81      A   
ATOM   1837  HE1 TYR   116      16.275   0.369 -19.766  1.00  0.00      A   
ATOM   1838  CZ  TYR   116      16.204  -1.764 -19.922  1.00 20.81      A   
ATOM   1839  OH  TYR   116      17.265  -1.799 -20.844  1.00 20.81      A   
ATOM   1840  HH  TYR   116      17.454  -2.721 -21.033  1.00  0.00      A   
ATOM   1841  CD2 TYR   116      14.427  -2.859 -18.699  1.00 20.81      A   
ATOM   1842  HD2 TYR   116      13.878  -3.758 -18.460  1.00  0.00      A   
ATOM   1843  CE2 TYR   116      15.561  -2.938 -19.520  1.00 20.81      A   
ATOM   1844  HE2 TYR   116      15.903  -3.898 -19.878  1.00  0.00      A   
ATOM   1845  C   TYR   116      11.641  -2.066 -20.072  1.00 20.81      A   
ATOM   1846  O   TYR   116      12.079  -1.644 -21.140  1.00 20.81      A   
ATOM   1847  N   ILE   117      11.235  -3.348 -19.929  1.00 22.05      A   
ATOM   1848  HN  ILE   117      10.845  -3.661 -19.067  1.00  0.00      A   
ATOM   1849  CA  ILE   117      11.356  -4.339 -20.992  1.00 22.05      A   
ATOM   1850  HA  ILE   117      12.380  -4.331 -21.336  1.00  0.00      A   
ATOM   1851  CB  ILE   117      11.030  -5.756 -20.514  1.00 22.05      A   
ATOM   1852  HB  ILE   117       9.997  -5.768 -20.106  1.00  0.00      A   
ATOM   1853  CG2 ILE   117      11.125  -6.756 -21.693  1.00 22.05      A   
ATOM   1854 HG21 ILE   117      10.900  -7.789 -21.350  1.00  0.00      A   
ATOM   1855 HG22 ILE   117      10.404  -6.511 -22.502  1.00  0.00      A   
ATOM   1856 HG23 ILE   117      12.148  -6.747 -22.126  1.00  0.00      A   
ATOM   1857  CG1 ILE   117      12.004  -6.170 -19.381  1.00 22.05      A   
ATOM   1858 HG11 ILE   117      13.027  -6.272 -19.803  1.00  0.00      A   
ATOM   1859 HG12 ILE   117      12.043  -5.372 -18.609  1.00  0.00      A   
ATOM   1860  CD  ILE   117      11.606  -7.472 -18.676  1.00  0.00      A   
ATOM   1861  HD1 ILE   117      12.308  -7.692 -17.844  1.00  0.00      A   
ATOM   1862  HD2 ILE   117      10.583  -7.380 -18.252  1.00  0.00      A   
ATOM   1863  HD3 ILE   117      11.621  -8.330 -19.382  1.00  0.00      A   
ATOM   1864  C   ILE   117      10.505  -3.937 -22.185  1.00 22.05      A   
ATOM   1865  O   ILE   117      10.951  -3.989 -23.325  1.00 22.05      A   
ATOM   1866  N   SER   118       9.272  -3.454 -21.945  1.00 22.18      A   
ATOM   1867  HN  SER   118       8.914  -3.440 -21.015  1.00  0.00      A   
ATOM   1868  CA  SER   118       8.375  -3.028 -23.007  1.00 22.18      A   
ATOM   1869  HA  SER   118       8.252  -3.863 -23.681  1.00  0.00      A   
ATOM   1870  CB  SER   118       6.977  -2.698 -22.437  1.00 22.18      A   
ATOM   1871  HB1 SER   118       6.609  -3.590 -21.887  1.00  0.00      A   
ATOM   1872  HB2 SER   118       7.082  -1.879 -21.694  1.00  0.00      A   
ATOM   1873  OG  SER   118       5.995  -2.310 -23.407  1.00 22.18      A   
ATOM   1874  HG1 SER   118       5.905  -2.992 -24.077  1.00  0.00      A   
ATOM   1875  C   SER   118       8.853  -1.876 -23.881  1.00 22.18      A   
ATOM   1876  O   SER   118       8.813  -1.960 -25.107  1.00 22.18      A   
ATOM   1877  N   ILE   119       9.350  -0.774 -23.290  1.00 20.41      A   
ATOM   1878  HN  ILE   119       9.358  -0.689 -22.296  1.00  0.00      A   
ATOM   1879  CA  ILE   119       9.844   0.355 -24.071  1.00 20.41      A   
ATOM   1880  HA  ILE   119       9.206   0.511 -24.928  1.00  0.00      A   
ATOM   1881  CB  ILE   119       9.869   1.637 -23.222  1.00 20.41      A   
ATOM   1882  HB  ILE   119      10.549   1.475 -22.358  1.00  0.00      A   
ATOM   1883  CG2 ILE   119      10.399   2.831 -24.055  1.00 20.41      A   
ATOM   1884 HG21 ILE   119      10.394   3.768 -23.458  1.00  0.00      A   
ATOM   1885 HG22 ILE   119      11.442   2.670 -24.402  1.00  0.00      A   
ATOM   1886 HG23 ILE   119       9.754   2.989 -24.946  1.00  0.00      A   
ATOM   1887  CG1 ILE   119       8.471   1.970 -22.644  1.00 20.41      A   
ATOM   1888 HG11 ILE   119       7.807   2.296 -23.473  1.00  0.00      A   
ATOM   1889 HG12 ILE   119       8.017   1.061 -22.194  1.00  0.00      A   
ATOM   1890  CD  ILE   119       8.524   3.055 -21.558  1.00  0.00      A   
ATOM   1891  HD1 ILE   119       7.513   3.238 -21.136  1.00  0.00      A   
ATOM   1892  HD2 ILE   119       9.194   2.734 -20.732  1.00  0.00      A   
ATOM   1893  HD3 ILE   119       8.898   4.016 -21.971  1.00  0.00      A   
ATOM   1894  C   ILE   119      11.255   0.099 -24.588  1.00 20.41      A   
ATOM   1895  O   ILE   119      11.594   0.391 -25.733  1.00 20.41      A   
ATOM   1896  N   HSD   120      12.155  -0.442 -23.740  1.00 23.93      A   
ATOM   1897  HN  HSD   120      11.887  -0.787 -22.843  1.00  0.00      A   
ATOM   1898  CA  HSD   120      13.572  -0.441 -24.060  1.00 23.93      A   
ATOM   1899  HA  HSD   120      13.813   0.387 -24.710  1.00  0.00      A   
ATOM   1900  CB  HSD   120      14.470  -0.390 -22.806  1.00 23.93      A   
ATOM   1901  HB1 HSD   120      14.232  -1.233 -22.123  1.00  0.00      A   
ATOM   1902  HB2 HSD   120      15.537  -0.502 -23.097  1.00  0.00      A   
ATOM   1903  ND1 HSD   120      13.338   1.284 -21.252  1.00 23.93      A   
ATOM   1904  HD1 HSD   120      12.467   0.801 -21.168  1.00  0.00      A   
ATOM   1905  CG  HSD   120      14.401   0.875 -22.025  1.00 23.93      A   
ATOM   1906  CE1 HSD   120      13.746   2.383 -20.576  1.00 23.93      A   
ATOM   1907  HE1 HSD   120      13.107   2.932 -19.884  1.00  0.00      A   
ATOM   1908  NE2 HSD   120      15.000   2.691 -20.855  1.00 23.93      A   
ATOM   1909  CD2 HSD   120      15.400   1.754 -21.786  1.00 23.93      A   
ATOM   1910  HD2 HSD   120      16.404   1.763 -22.192  1.00  0.00      A   
ATOM   1911  C   HSD   120      14.031  -1.713 -24.743  1.00 23.93      A   
ATOM   1912  O   HSD   120      15.105  -1.748 -25.351  1.00 23.93      A   
ATOM   1913  N   ARG   121      13.239  -2.794 -24.667  1.00 28.40      A   
ATOM   1914  HN  ARG   121      12.377  -2.774 -24.166  1.00  0.00      A   
ATOM   1915  CA  ARG   121      13.547  -4.039 -25.335  1.00 28.40      A   
ATOM   1916  HA  ARG   121      14.213  -3.832 -26.160  1.00  0.00      A   
ATOM   1917  CB  ARG   121      14.250  -5.076 -24.421  1.00 28.40      A   
ATOM   1918  HB1 ARG   121      13.689  -5.146 -23.465  1.00  0.00      A   
ATOM   1919  HB2 ARG   121      14.227  -6.076 -24.904  1.00  0.00      A   
ATOM   1920  CG  ARG   121      15.736  -4.737 -24.150  1.00 28.40      A   
ATOM   1921  HG1 ARG   121      15.801  -3.734 -23.677  1.00  0.00      A   
ATOM   1922  HG2 ARG   121      16.141  -5.474 -23.424  1.00  0.00      A   
ATOM   1923  CD  ARG   121      16.613  -4.765 -25.415  1.00 28.40      A   
ATOM   1924  HD1 ARG   121      16.662  -5.799 -25.817  1.00  0.00      A   
ATOM   1925  HD2 ARG   121      16.219  -4.108 -26.220  1.00  0.00      A   
ATOM   1926  NE  ARG   121      17.999  -4.340 -25.042  1.00 28.40      A   
ATOM   1927  HE  ARG   121      18.568  -4.985 -24.532  1.00  0.00      A   
ATOM   1928  CZ  ARG   121      18.600  -3.230 -25.488  1.00 28.40      A   
ATOM   1929  NH1 ARG   121      17.903  -2.179 -25.904  1.00 28.40      A   
ATOM   1930 HH11 ARG   121      18.416  -1.368 -26.186  1.00  0.00      A   
ATOM   1931 HH12 ARG   121      16.908  -2.171 -25.799  1.00  0.00      A   
ATOM   1932  NH2 ARG   121      19.928  -3.147 -25.479  1.00 28.40      A   
ATOM   1933 HH21 ARG   121      20.397  -2.374 -25.907  1.00  0.00      A   
ATOM   1934 HH22 ARG   121      20.486  -3.959 -25.308  1.00  0.00      A   
ATOM   1935  C   ARG   121      12.297  -4.586 -26.039  1.00 28.40      A   
ATOM   1936  O   ARG   121      11.880  -5.710 -25.748  1.00 28.40      A   
ATOM   1937  N   PRO   122      11.674  -3.848 -26.990  1.00 24.04      A   
ATOM   1938  CD  PRO   122      12.269  -2.685 -27.665  1.00 24.04      A   
ATOM   1939  HD1 PRO   122      12.137  -1.794 -27.015  1.00  0.00      A   
ATOM   1940  HD2 PRO   122      13.345  -2.835 -27.899  1.00  0.00      A   
ATOM   1941  CA  PRO   122      10.311  -4.091 -27.479  1.00 24.04      A   
ATOM   1942  HA  PRO   122       9.638  -4.042 -26.636  1.00  0.00      A   
ATOM   1943  CB  PRO   122      10.052  -2.961 -28.491  1.00 24.04      A   
ATOM   1944  HB1 PRO   122       9.560  -2.120 -27.956  1.00  0.00      A   
ATOM   1945  HB2 PRO   122       9.397  -3.263 -29.335  1.00  0.00      A   
ATOM   1946  CG  PRO   122      11.444  -2.511 -28.938  1.00 24.04      A   
ATOM   1947  HG1 PRO   122      11.449  -1.463 -29.305  1.00  0.00      A   
ATOM   1948  HG2 PRO   122      11.829  -3.181 -29.737  1.00  0.00      A   
ATOM   1949  C   PRO   122      10.120  -5.481 -28.082  1.00 24.04      A   
ATOM   1950  O   PRO   122       9.082  -6.107 -27.871  1.00 24.04      A   
ATOM   1951  N   LEU   123      11.113  -6.016 -28.820  1.00 28.55      A   
ATOM   1952  HN  LEU   123      11.921  -5.467 -29.020  1.00  0.00      A   
ATOM   1953  CA  LEU   123      11.030  -7.328 -29.447  1.00 28.55      A   
ATOM   1954  HA  LEU   123      10.037  -7.454 -29.853  1.00  0.00      A   
ATOM   1955  CB  LEU   123      12.044  -7.460 -30.616  1.00 28.55      A   
ATOM   1956  HB1 LEU   123      13.037  -7.080 -30.295  1.00  0.00      A   
ATOM   1957  HB2 LEU   123      12.170  -8.537 -30.858  1.00  0.00      A   
ATOM   1958  CG  LEU   123      11.625  -6.775 -31.941  1.00 28.55      A   
ATOM   1959  HG  LEU   123      10.603  -7.132 -32.193  1.00  0.00      A   
ATOM   1960  CD1 LEU   123      11.588  -5.241 -31.883  1.00 28.55      A   
ATOM   1961 HD11 LEU   123      11.356  -4.829 -32.889  1.00  0.00      A   
ATOM   1962 HD12 LEU   123      10.803  -4.882 -31.183  1.00  0.00      A   
ATOM   1963 HD13 LEU   123      12.573  -4.835 -31.567  1.00  0.00      A   
ATOM   1964  CD2 LEU   123      12.551  -7.214 -33.087  1.00 28.55      A   
ATOM   1965 HD21 LEU   123      12.180  -6.811 -34.054  1.00  0.00      A   
ATOM   1966 HD22 LEU   123      13.581  -6.831 -32.928  1.00  0.00      A   
ATOM   1967 HD23 LEU   123      12.585  -8.322 -33.162  1.00  0.00      A   
ATOM   1968  C   LEU   123      11.228  -8.473 -28.459  1.00 28.55      A   
ATOM   1969  O   LEU   123      10.818  -9.606 -28.712  1.00 28.55      A   
ATOM   1970  N   ALA   124      11.818  -8.204 -27.278  1.00 33.00      A   
ATOM   1971  HN  ALA   124      12.108  -7.277 -27.053  1.00  0.00      A   
ATOM   1972  CA  ALA   124      11.984  -9.196 -26.237  1.00 33.00      A   
ATOM   1973  HA  ALA   124      12.068 -10.178 -26.679  1.00  0.00      A   
ATOM   1974  CB  ALA   124      13.273  -8.894 -25.455  1.00 33.00      A   
ATOM   1975  HB1 ALA   124      14.126  -8.790 -26.160  1.00  0.00      A   
ATOM   1976  HB2 ALA   124      13.175  -7.952 -24.874  1.00  0.00      A   
ATOM   1977  HB3 ALA   124      13.507  -9.728 -24.760  1.00  0.00      A   
ATOM   1978  C   ALA   124      10.782  -9.204 -25.315  1.00 33.00      A   
ATOM   1979  O   ALA   124      10.538 -10.187 -24.621  1.00 33.00      A   
ATOM   1980  N   TYR   125       9.927  -8.153 -25.340  1.00 29.11      A   
ATOM   1981  HN  TYR   125      10.138  -7.349 -25.892  1.00  0.00      A   
ATOM   1982  CA  TYR   125       8.718  -8.089 -24.531  1.00 29.11      A   
ATOM   1983  HA  TYR   125       9.025  -8.200 -23.502  1.00  0.00      A   
ATOM   1984  CB  TYR   125       7.974  -6.737 -24.680  1.00 29.11      A   
ATOM   1985  HB1 TYR   125       8.679  -5.898 -24.496  1.00  0.00      A   
ATOM   1986  HB2 TYR   125       7.551  -6.611 -25.700  1.00  0.00      A   
ATOM   1987  CG  TYR   125       6.857  -6.647 -23.666  1.00 29.11      A   
ATOM   1988  CD1 TYR   125       7.132  -6.280 -22.342  1.00 29.11      A   
ATOM   1989  HD1 TYR   125       8.141  -6.028 -22.052  1.00  0.00      A   
ATOM   1990  CE1 TYR   125       6.107  -6.233 -21.389  1.00 29.11      A   
ATOM   1991  HE1 TYR   125       6.343  -5.936 -20.378  1.00  0.00      A   
ATOM   1992  CZ  TYR   125       4.798  -6.583 -21.743  1.00 29.11      A   
ATOM   1993  OH  TYR   125       3.758  -6.533 -20.794  1.00 29.11      A   
ATOM   1994  HH  TYR   125       4.141  -6.255 -19.959  1.00  0.00      A   
ATOM   1995  CD2 TYR   125       5.541  -7.009 -24.007  1.00 29.11      A   
ATOM   1996  HD2 TYR   125       5.310  -7.307 -25.019  1.00  0.00      A   
ATOM   1997  CE2 TYR   125       4.517  -6.978 -23.051  1.00 29.11      A   
ATOM   1998  HE2 TYR   125       3.511  -7.257 -23.328  1.00  0.00      A   
ATOM   1999  C   TYR   125       7.772  -9.253 -24.824  1.00 29.11      A   
ATOM   2000  O   TYR   125       7.220  -9.882 -23.920  1.00 29.11      A   
ATOM   2001  N   LYS   126       7.637  -9.603 -26.115  1.00 33.81      A   
ATOM   2002  HN  LYS   126       8.136  -9.080 -26.801  1.00  0.00      A   
ATOM   2003  CA  LYS   126       6.714 -10.591 -26.638  1.00 33.81      A   
ATOM   2004  HA  LYS   126       5.747 -10.391 -26.200  1.00  0.00      A   
ATOM   2005  CB  LYS   126       6.594 -10.425 -28.181  1.00 33.81      A   
ATOM   2006  HB1 LYS   126       7.426 -10.970 -28.676  1.00  0.00      A   
ATOM   2007  HB2 LYS   126       5.646 -10.899 -28.514  1.00  0.00      A   
ATOM   2008  CG  LYS   126       6.653  -8.978 -28.735  1.00 33.81      A   
ATOM   2009  HG1 LYS   126       7.647  -8.529 -28.524  1.00  0.00      A   
ATOM   2010  HG2 LYS   126       6.571  -9.052 -29.840  1.00  0.00      A   
ATOM   2011  CD  LYS   126       5.549  -8.015 -28.249  1.00 33.81      A   
ATOM   2012  HD1 LYS   126       4.560  -8.477 -28.455  1.00  0.00      A   
ATOM   2013  HD2 LYS   126       5.639  -7.877 -27.150  1.00  0.00      A   
ATOM   2014  CE  LYS   126       5.626  -6.642 -28.943  1.00 33.81      A   
ATOM   2015  HE1 LYS   126       6.616  -6.170 -28.763  1.00  0.00      A   
ATOM   2016  HE2 LYS   126       5.485  -6.770 -30.038  1.00  0.00      A   
ATOM   2017  NZ  LYS   126       4.586  -5.716 -28.456  1.00 33.81      A   
ATOM   2018  HZ1 LYS   126       4.505  -4.899 -29.094  1.00  0.00      A   
ATOM   2019  HZ2 LYS   126       3.657  -6.180 -28.387  1.00  0.00      A   
ATOM   2020  HZ3 LYS   126       4.832  -5.330 -27.522  1.00  0.00      A   
ATOM   2021  C   LYS   126       7.092 -12.031 -26.278  1.00 33.81      A   
ATOM   2022  O   LYS   126       6.348 -12.967 -26.561  1.00 33.81      A   
ATOM   2023  N   ARG   127       8.286 -12.255 -25.677  1.00 41.12      A   
ATOM   2024  HN  ARG   127       8.879 -11.478 -25.481  1.00  0.00      A   
ATOM   2025  CA  ARG   127       8.718 -13.576 -25.236  1.00 41.12      A   
ATOM   2026  HA  ARG   127       7.881 -14.258 -25.241  1.00  0.00      A   
ATOM   2027  CB  ARG   127       9.841 -14.175 -26.132  1.00 41.12      A   
ATOM   2028  HB1 ARG   127      10.706 -13.480 -26.189  1.00  0.00      A   
ATOM   2029  HB2 ARG   127      10.198 -15.112 -25.654  1.00  0.00      A   
ATOM   2030  CG  ARG   127       9.389 -14.579 -27.555  1.00 41.12      A   
ATOM   2031  HG1 ARG   127      10.087 -15.356 -27.934  1.00  0.00      A   
ATOM   2032  HG2 ARG   127       8.389 -15.057 -27.486  1.00  0.00      A   
ATOM   2033  CD  ARG   127       9.376 -13.440 -28.579  1.00 41.12      A   
ATOM   2034  HD1 ARG   127       8.785 -12.561 -28.242  1.00  0.00      A   
ATOM   2035  HD2 ARG   127      10.415 -13.096 -28.769  1.00  0.00      A   
ATOM   2036  NE  ARG   127       8.812 -13.954 -29.863  1.00 41.12      A   
ATOM   2037  HE  ARG   127       9.451 -14.045 -30.627  1.00  0.00      A   
ATOM   2038  CZ  ARG   127       7.510 -14.023 -30.166  1.00 41.12      A   
ATOM   2039  NH1 ARG   127       6.548 -13.805 -29.276  1.00 41.12      A   
ATOM   2040 HH11 ARG   127       5.609 -13.944 -29.589  1.00  0.00      A   
ATOM   2041 HH12 ARG   127       6.753 -13.686 -28.305  1.00  0.00      A   
ATOM   2042  NH2 ARG   127       7.133 -14.305 -31.411  1.00 41.12      A   
ATOM   2043 HH21 ARG   127       6.156 -14.320 -31.626  1.00  0.00      A   
ATOM   2044 HH22 ARG   127       7.815 -14.474 -32.123  1.00  0.00      A   
ATOM   2045  C   ARG   127       9.213 -13.561 -23.798  1.00 41.12      A   
ATOM   2046  O   ARG   127       9.070 -14.555 -23.092  1.00 41.12      A   
ATOM   2047  N   ILE   128       9.781 -12.454 -23.270  1.00 32.14      A   
ATOM   2048  HN  ILE   128       9.991 -11.646 -23.815  1.00  0.00      A   
ATOM   2049  CA  ILE   128      10.139 -12.392 -21.858  1.00 32.14      A   
ATOM   2050  HA  ILE   128      10.625 -13.320 -21.594  1.00  0.00      A   
ATOM   2051  CB  ILE   128      11.128 -11.271 -21.524  1.00 32.14      A   
ATOM   2052  HB  ILE   128      10.705 -10.299 -21.857  1.00  0.00      A   
ATOM   2053  CG2 ILE   128      11.379 -11.214 -19.994  1.00 32.14      A   
ATOM   2054 HG21 ILE   128      12.155 -10.459 -19.747  1.00  0.00      A   
ATOM   2055 HG22 ILE   128      10.463 -10.927 -19.434  1.00  0.00      A   
ATOM   2056 HG23 ILE   128      11.730 -12.201 -19.624  1.00  0.00      A   
ATOM   2057  CG1 ILE   128      12.462 -11.500 -22.276  1.00 32.14      A   
ATOM   2058 HG11 ILE   128      12.929 -12.440 -21.911  1.00  0.00      A   
ATOM   2059 HG12 ILE   128      12.257 -11.634 -23.360  1.00  0.00      A   
ATOM   2060  CD  ILE   128      13.455 -10.341 -22.120  1.00  0.00      A   
ATOM   2061  HD1 ILE   128      14.361 -10.524 -22.737  1.00  0.00      A   
ATOM   2062  HD2 ILE   128      12.992  -9.387 -22.450  1.00  0.00      A   
ATOM   2063  HD3 ILE   128      13.777 -10.226 -21.063  1.00  0.00      A   
ATOM   2064  C   ILE   128       8.904 -12.288 -20.966  1.00 32.14      A   
ATOM   2065  O   ILE   128       8.735 -13.075 -20.031  1.00 32.14      A   
ATOM   2066  N   VAL   129       7.968 -11.359 -21.256  1.00 29.38      A   
ATOM   2067  HN  VAL   129       8.018 -10.814 -22.089  1.00  0.00      A   
ATOM   2068  CA  VAL   129       6.905 -10.989 -20.324  1.00 29.38      A   
ATOM   2069  HA  VAL   129       7.186 -11.308 -19.331  1.00  0.00      A   
ATOM   2070  CB  VAL   129       6.696  -9.483 -20.230  1.00 29.38      A   
ATOM   2071  HB  VAL   129       6.259  -9.097 -21.175  1.00  0.00      A   
ATOM   2072  CG1 VAL   129       5.752  -9.145 -19.055  1.00 29.38      A   
ATOM   2073 HG11 VAL   129       5.649  -8.043 -18.955  1.00  0.00      A   
ATOM   2074 HG12 VAL   129       4.735  -9.560 -19.221  1.00  0.00      A   
ATOM   2075 HG13 VAL   129       6.152  -9.543 -18.097  1.00  0.00      A   
ATOM   2076  CG2 VAL   129       8.064  -8.803 -19.996  1.00 29.38      A   
ATOM   2077 HG21 VAL   129       7.917  -7.720 -19.799  1.00  0.00      A   
ATOM   2078 HG22 VAL   129       8.573  -9.246 -19.114  1.00  0.00      A   
ATOM   2079 HG23 VAL   129       8.723  -8.901 -20.885  1.00  0.00      A   
ATOM   2080  C   VAL   129       5.634 -11.745 -20.667  1.00 29.38      A   
ATOM   2081  O   VAL   129       4.620 -11.212 -21.114  1.00 29.38      A   
ATOM   2082  N   THR   130       5.698 -13.075 -20.493  1.00 34.69      A   
ATOM   2083  HN  THR   130       6.551 -13.479 -20.171  1.00  0.00      A   
ATOM   2084  CA  THR   130       4.590 -13.993 -20.699  1.00 34.69      A   
ATOM   2085  HA  THR   130       4.070 -13.674 -21.590  1.00  0.00      A   
ATOM   2086  CB  THR   130       5.011 -15.434 -20.937  1.00 34.69      A   
ATOM   2087  HB  THR   130       4.124 -16.060 -21.172  1.00  0.00      A   
ATOM   2088  OG1 THR   130       5.699 -16.021 -19.840  1.00 34.69      A   
ATOM   2089  HG1 THR   130       5.538 -16.955 -19.997  1.00  0.00      A   
ATOM   2090  CG2 THR   130       5.974 -15.479 -22.124  1.00 34.69      A   
ATOM   2091 HG21 THR   130       6.282 -16.529 -22.315  1.00  0.00      A   
ATOM   2092 HG22 THR   130       5.483 -15.087 -23.041  1.00  0.00      A   
ATOM   2093 HG23 THR   130       6.891 -14.881 -21.933  1.00  0.00      A   
ATOM   2094  C   THR   130       3.582 -13.937 -19.569  1.00 34.69      A   
ATOM   2095  O   THR   130       3.898 -13.597 -18.428  1.00 34.69      A   
ATOM   2096  N   ARG   131       2.312 -14.268 -19.863  1.00 37.38      A   
ATOM   2097  HN  ARG   131       2.075 -14.589 -20.776  1.00  0.00      A   
ATOM   2098  CA  ARG   131       1.226 -14.198 -18.901  1.00 37.38      A   
ATOM   2099  HA  ARG   131       1.198 -13.187 -18.521  1.00  0.00      A   
ATOM   2100  CB  ARG   131      -0.128 -14.477 -19.618  1.00 37.38      A   
ATOM   2101  HB1 ARG   131      -0.118 -15.506 -20.037  1.00  0.00      A   
ATOM   2102  HB2 ARG   131      -0.954 -14.425 -18.877  1.00  0.00      A   
ATOM   2103  CG  ARG   131      -0.468 -13.516 -20.777  1.00 37.38      A   
ATOM   2104  HG1 ARG   131      -0.631 -12.501 -20.357  1.00  0.00      A   
ATOM   2105  HG2 ARG   131       0.384 -13.460 -21.489  1.00  0.00      A   
ATOM   2106  CD  ARG   131      -1.711 -13.953 -21.569  1.00 37.38      A   
ATOM   2107  HD1 ARG   131      -1.542 -14.929 -22.072  1.00  0.00      A   
ATOM   2108  HD2 ARG   131      -2.583 -14.060 -20.889  1.00  0.00      A   
ATOM   2109  NE  ARG   131      -2.013 -12.864 -22.556  1.00 37.38      A   
ATOM   2110  HE  ARG   131      -2.428 -12.014 -22.232  1.00  0.00      A   
ATOM   2111  CZ  ARG   131      -1.764 -12.902 -23.872  1.00 37.38      A   
ATOM   2112  NH1 ARG   131      -1.310 -13.991 -24.483  1.00 37.38      A   
ATOM   2113 HH11 ARG   131      -1.225 -13.994 -25.480  1.00  0.00      A   
ATOM   2114 HH12 ARG   131      -1.396 -14.875 -24.023  1.00  0.00      A   
ATOM   2115  NH2 ARG   131      -2.010 -11.824 -24.612  1.00 37.38      A   
ATOM   2116 HH21 ARG   131      -2.005 -11.944 -25.605  1.00  0.00      A   
ATOM   2117 HH22 ARG   131      -2.453 -11.011 -24.234  1.00  0.00      A   
ATOM   2118  C   ARG   131       1.379 -15.108 -17.677  1.00 37.38      A   
ATOM   2119  O   ARG   131       1.218 -14.583 -16.573  1.00 37.38      A   
ATOM   2120  N   PRO   132       1.732 -16.405 -17.728  1.00 30.52      A   
ATOM   2121  CD  PRO   132       1.609 -17.265 -18.906  1.00 30.52      A   
ATOM   2122  HD1 PRO   132       0.532 -17.444 -19.108  1.00  0.00      A   
ATOM   2123  HD2 PRO   132       2.101 -16.829 -19.802  1.00  0.00      A   
ATOM   2124  CA  PRO   132       1.956 -17.198 -16.521  1.00 30.52      A   
ATOM   2125  HA  PRO   132       1.102 -17.070 -15.873  1.00  0.00      A   
ATOM   2126  CB  PRO   132       2.067 -18.655 -16.991  1.00 30.52      A   
ATOM   2127  HB1 PRO   132       1.101 -19.168 -16.794  1.00  0.00      A   
ATOM   2128  HB2 PRO   132       2.876 -19.222 -16.484  1.00  0.00      A   
ATOM   2129  CG  PRO   132       2.287 -18.566 -18.500  1.00 30.52      A   
ATOM   2130  HG1 PRO   132       1.859 -19.441 -19.034  1.00  0.00      A   
ATOM   2131  HG2 PRO   132       3.376 -18.491 -18.709  1.00  0.00      A   
ATOM   2132  C   PRO   132       3.145 -16.716 -15.721  1.00 30.52      A   
ATOM   2133  O   PRO   132       3.089 -16.754 -14.498  1.00 30.52      A   
ATOM   2134  N   LYS   133       4.218 -16.224 -16.362  1.00 27.08      A   
ATOM   2135  HN  LYS   133       4.231 -16.213 -17.359  1.00  0.00      A   
ATOM   2136  CA  LYS   133       5.360 -15.650 -15.672  1.00 27.08      A   
ATOM   2137  HA  LYS   133       5.723 -16.380 -14.963  1.00  0.00      A   
ATOM   2138  CB  LYS   133       6.457 -15.360 -16.720  1.00 27.08      A   
ATOM   2139  HB1 LYS   133       6.574 -16.295 -17.309  1.00  0.00      A   
ATOM   2140  HB2 LYS   133       6.111 -14.566 -17.416  1.00  0.00      A   
ATOM   2141  CG  LYS   133       7.817 -14.981 -16.121  1.00 27.08      A   
ATOM   2142  HG1 LYS   133       7.718 -14.043 -15.533  1.00  0.00      A   
ATOM   2143  HG2 LYS   133       8.117 -15.775 -15.404  1.00  0.00      A   
ATOM   2144  CD  LYS   133       8.947 -14.797 -17.154  1.00 27.08      A   
ATOM   2145  HD1 LYS   133       8.787 -13.850 -17.711  1.00  0.00      A   
ATOM   2146  HD2 LYS   133       9.884 -14.662 -16.573  1.00  0.00      A   
ATOM   2147  CE  LYS   133       9.186 -15.975 -18.118  1.00 27.08      A   
ATOM   2148  HE1 LYS   133      10.270 -16.025 -18.357  1.00  0.00      A   
ATOM   2149  HE2 LYS   133       8.876 -16.945 -17.673  1.00  0.00      A   
ATOM   2150  NZ  LYS   133       8.471 -15.778 -19.395  1.00 27.08      A   
ATOM   2151  HZ1 LYS   133       8.841 -16.398 -20.143  1.00  0.00      A   
ATOM   2152  HZ2 LYS   133       7.448 -15.947 -19.311  1.00  0.00      A   
ATOM   2153  HZ3 LYS   133       8.609 -14.796 -19.708  1.00  0.00      A   
ATOM   2154  C   LYS   133       5.027 -14.391 -14.887  1.00 27.08      A   
ATOM   2155  O   LYS   133       5.437 -14.228 -13.740  1.00 27.08      A   
ATOM   2156  N   ALA   134       4.227 -13.481 -15.479  1.00 26.49      A   
ATOM   2157  HN  ALA   134       3.947 -13.608 -16.428  1.00  0.00      A   
ATOM   2158  CA  ALA   134       3.702 -12.311 -14.806  1.00 26.49      A   
ATOM   2159  HA  ALA   134       4.534 -11.761 -14.391  1.00  0.00      A   
ATOM   2160  CB  ALA   134       2.965 -11.433 -15.837  1.00 26.49      A   
ATOM   2161  HB1 ALA   134       3.655 -11.168 -16.666  1.00  0.00      A   
ATOM   2162  HB2 ALA   134       2.102 -11.978 -16.275  1.00  0.00      A   
ATOM   2163  HB3 ALA   134       2.603 -10.490 -15.375  1.00  0.00      A   
ATOM   2164  C   ALA   134       2.772 -12.653 -13.646  1.00 26.49      A   
ATOM   2165  O   ALA   134       2.882 -12.075 -12.568  1.00 26.49      A   
ATOM   2166  N   VAL   135       1.858 -13.636 -13.816  1.00 24.82      A   
ATOM   2167  HN  VAL   135       1.755 -14.082 -14.701  1.00  0.00      A   
ATOM   2168  CA  VAL   135       1.019 -14.136 -12.729  1.00 24.82      A   
ATOM   2169  HA  VAL   135       0.495 -13.300 -12.291  1.00  0.00      A   
ATOM   2170  CB  VAL   135      -0.009 -15.142 -13.237  1.00 24.82      A   
ATOM   2171  HB  VAL   135       0.504 -15.924 -13.837  1.00  0.00      A   
ATOM   2172  CG1 VAL   135      -0.769 -15.822 -12.081  1.00 24.82      A   
ATOM   2173 HG11 VAL   135      -1.566 -16.476 -12.494  1.00  0.00      A   
ATOM   2174 HG12 VAL   135      -0.100 -16.457 -11.462  1.00  0.00      A   
ATOM   2175 HG13 VAL   135      -1.243 -15.062 -11.423  1.00  0.00      A   
ATOM   2176  CG2 VAL   135      -1.018 -14.399 -14.128  1.00 24.82      A   
ATOM   2177 HG21 VAL   135      -1.785 -15.111 -14.501  1.00  0.00      A   
ATOM   2178 HG22 VAL   135      -1.538 -13.605 -13.550  1.00  0.00      A   
ATOM   2179 HG23 VAL   135      -0.527 -13.928 -15.007  1.00  0.00      A   
ATOM   2180  C   VAL   135       1.852 -14.748 -11.609  1.00 24.82      A   
ATOM   2181  O   VAL   135       1.676 -14.385 -10.449  1.00 24.82      A   
ATOM   2182  N   VAL   136       2.839 -15.627 -11.914  1.00 24.02      A   
ATOM   2183  HN  VAL   136       2.978 -15.944 -12.849  1.00  0.00      A   
ATOM   2184  CA  VAL   136       3.701 -16.209 -10.888  1.00 24.02      A   
ATOM   2185  HA  VAL   136       3.030 -16.581 -10.128  1.00  0.00      A   
ATOM   2186  CB  VAL   136       4.493 -17.435 -11.312  1.00 24.02      A   
ATOM   2187  HB  VAL   136       5.173 -17.183 -12.153  1.00  0.00      A   
ATOM   2188  CG1 VAL   136       5.293 -17.997 -10.115  1.00 24.02      A   
ATOM   2189 HG11 VAL   136       5.754 -18.971 -10.387  1.00  0.00      A   
ATOM   2190 HG12 VAL   136       6.103 -17.305  -9.800  1.00  0.00      A   
ATOM   2191 HG13 VAL   136       4.620 -18.167  -9.248  1.00  0.00      A   
ATOM   2192  CG2 VAL   136       3.499 -18.521 -11.757  1.00 24.02      A   
ATOM   2193 HG21 VAL   136       4.047 -19.439 -12.061  1.00  0.00      A   
ATOM   2194 HG22 VAL   136       2.812 -18.786 -10.925  1.00  0.00      A   
ATOM   2195 HG23 VAL   136       2.886 -18.189 -12.622  1.00  0.00      A   
ATOM   2196  C   VAL   136       4.532 -15.165 -10.154  1.00 24.02      A   
ATOM   2197  O   VAL   136       4.646 -15.199  -8.931  1.00 24.02      A   
ATOM   2198  N   ALA   137       5.076 -14.156 -10.858  1.00 22.58      A   
ATOM   2199  HN  ALA   137       5.009 -14.141 -11.852  1.00  0.00      A   
ATOM   2200  CA  ALA   137       5.768 -13.044 -10.235  1.00 22.58      A   
ATOM   2201  HA  ALA   137       6.576 -13.450  -9.645  1.00  0.00      A   
ATOM   2202  CB  ALA   137       6.346 -12.152 -11.348  1.00 22.58      A   
ATOM   2203  HB1 ALA   137       6.927 -12.770 -12.066  1.00  0.00      A   
ATOM   2204  HB2 ALA   137       5.536 -11.644 -11.913  1.00  0.00      A   
ATOM   2205  HB3 ALA   137       7.028 -11.388 -10.916  1.00  0.00      A   
ATOM   2206  C   ALA   137       4.920 -12.192  -9.291  1.00 22.58      A   
ATOM   2207  O   ALA   137       5.344 -11.877  -8.180  1.00 22.58      A   
ATOM   2208  N   PHE   138       3.679 -11.830  -9.685  1.00 20.93      A   
ATOM   2209  HN  PHE   138       3.357 -12.067 -10.598  1.00  0.00      A   
ATOM   2210  CA  PHE   138       2.736 -11.147  -8.810  1.00 20.93      A   
ATOM   2211  HA  PHE   138       3.244 -10.300  -8.373  1.00  0.00      A   
ATOM   2212  CB  PHE   138       1.485 -10.659  -9.597  1.00 20.93      A   
ATOM   2213  HB1 PHE   138       1.271 -11.342 -10.447  1.00  0.00      A   
ATOM   2214  HB2 PHE   138       0.587 -10.625  -8.943  1.00  0.00      A   
ATOM   2215  CG  PHE   138       1.696  -9.257 -10.111  1.00 20.93      A   
ATOM   2216  CD1 PHE   138       2.096  -8.997 -11.433  1.00 20.93      A   
ATOM   2217  HD1 PHE   138       2.268  -9.819 -12.111  1.00  0.00      A   
ATOM   2218  CE1 PHE   138       2.281  -7.682 -11.883  1.00 20.93      A   
ATOM   2219  HE1 PHE   138       2.598  -7.497 -12.899  1.00  0.00      A   
ATOM   2220  CZ  PHE   138       2.063  -6.609 -11.011  1.00 20.93      A   
ATOM   2221  HZ  PHE   138       2.216  -5.595 -11.349  1.00  0.00      A   
ATOM   2222  CD2 PHE   138       1.479  -8.170  -9.249  1.00 20.93      A   
ATOM   2223  HD2 PHE   138       1.162  -8.350  -8.232  1.00  0.00      A   
ATOM   2224  CE2 PHE   138       1.660  -6.854  -9.693  1.00 20.93      A   
ATOM   2225  HE2 PHE   138       1.481  -6.034  -9.013  1.00  0.00      A   
ATOM   2226  C   PHE   138       2.307 -11.998  -7.618  1.00 20.93      A   
ATOM   2227  O   PHE   138       2.267 -11.513  -6.490  1.00 20.93      A   
ATOM   2228  N   CYS   139       2.019 -13.301  -7.815  1.00 19.82      A   
ATOM   2229  HN  CYS   139       1.997 -13.683  -8.736  1.00  0.00      A   
ATOM   2230  CA  CYS   139       1.701 -14.218  -6.727  1.00 19.82      A   
ATOM   2231  HA  CYS   139       0.869 -13.806  -6.176  1.00  0.00      A   
ATOM   2232  CB  CYS   139       1.308 -15.622  -7.258  1.00 19.82      A   
ATOM   2233  HB1 CYS   139       2.118 -15.990  -7.924  1.00  0.00      A   
ATOM   2234  HB2 CYS   139       1.227 -16.331  -6.407  1.00  0.00      A   
ATOM   2235  SG  CYS   139      -0.280 -15.600  -8.156  1.00 19.82      A   
ATOM   2236  HG1 CYS   139      -0.204 -16.842  -8.611  1.00  0.00      A   
ATOM   2237  C   CYS   139       2.835 -14.383  -5.725  1.00 19.82      A   
ATOM   2238  O   CYS   139       2.613 -14.332  -4.520  1.00 19.82      A   
ATOM   2239  N   LEU   140       4.085 -14.528  -6.207  1.00 18.26      A   
ATOM   2240  HN  LEU   140       4.222 -14.606  -7.192  1.00  0.00      A   
ATOM   2241  CA  LEU   140       5.297 -14.595  -5.406  1.00 18.26      A   
ATOM   2242  HA  LEU   140       5.183 -15.401  -4.697  1.00  0.00      A   
ATOM   2243  CB  LEU   140       6.474 -14.921  -6.365  1.00 18.26      A   
ATOM   2244  HB1 LEU   140       6.161 -15.825  -6.931  1.00  0.00      A   
ATOM   2245  HB2 LEU   140       6.592 -14.107  -7.112  1.00  0.00      A   
ATOM   2246  CG  LEU   140       7.845 -15.241  -5.732  1.00 18.26      A   
ATOM   2247  HG  LEU   140       7.672 -15.747  -4.758  1.00  0.00      A   
ATOM   2248  CD1 LEU   140       8.623 -16.219  -6.627  1.00 18.26      A   
ATOM   2249 HD11 LEU   140       9.595 -16.478  -6.157  1.00  0.00      A   
ATOM   2250 HD12 LEU   140       8.043 -17.155  -6.773  1.00  0.00      A   
ATOM   2251 HD13 LEU   140       8.818 -15.762  -7.621  1.00  0.00      A   
ATOM   2252  CD2 LEU   140       8.704 -13.988  -5.500  1.00 18.26      A   
ATOM   2253 HD21 LEU   140       9.688 -14.277  -5.071  1.00  0.00      A   
ATOM   2254 HD22 LEU   140       8.879 -13.458  -6.460  1.00  0.00      A   
ATOM   2255 HD23 LEU   140       8.213 -13.286  -4.794  1.00  0.00      A   
ATOM   2256  C   LEU   140       5.556 -13.321  -4.614  1.00 18.26      A   
ATOM   2257  O   LEU   140       5.952 -13.363  -3.449  1.00 18.26      A   
ATOM   2258  N   MET   141       5.311 -12.143  -5.228  1.00 20.19      A   
ATOM   2259  HN  MET   141       5.061 -12.138  -6.193  1.00  0.00      A   
ATOM   2260  CA  MET   141       5.349 -10.846  -4.571  1.00 20.19      A   
ATOM   2261  HA  MET   141       6.322 -10.729  -4.117  1.00  0.00      A   
ATOM   2262  CB  MET   141       5.145  -9.744  -5.644  1.00 20.19      A   
ATOM   2263  HB1 MET   141       5.913  -9.912  -6.429  1.00  0.00      A   
ATOM   2264  HB2 MET   141       4.159  -9.888  -6.136  1.00  0.00      A   
ATOM   2265  CG  MET   141       5.287  -8.283  -5.165  1.00 20.19      A   
ATOM   2266  HG1 MET   141       6.182  -8.216  -4.511  1.00  0.00      A   
ATOM   2267  HG2 MET   141       5.495  -7.657  -6.060  1.00  0.00      A   
ATOM   2268  SD  MET   141       3.844  -7.574  -4.307  1.00 20.19      A   
ATOM   2269  CE  MET   141       2.672  -7.568  -5.693  1.00 20.19      A   
ATOM   2270  HE1 MET   141       1.724  -7.070  -5.397  1.00  0.00      A   
ATOM   2271  HE2 MET   141       3.083  -7.024  -6.570  1.00  0.00      A   
ATOM   2272  HE3 MET   141       2.413  -8.601  -6.009  1.00  0.00      A   
ATOM   2273  C   MET   141       4.321 -10.747  -3.445  1.00 20.19      A   
ATOM   2274  O   MET   141       4.643 -10.342  -2.328  1.00 20.19      A   
ATOM   2275  N   TRP   142       3.070 -11.194  -3.688  1.00 19.06      A   
ATOM   2276  HN  TRP   142       2.814 -11.479  -4.609  1.00  0.00      A   
ATOM   2277  CA  TRP   142       2.041 -11.297  -2.667  1.00 19.06      A   
ATOM   2278  HA  TRP   142       1.975 -10.334  -2.183  1.00  0.00      A   
ATOM   2279  CB  TRP   142       0.656 -11.633  -3.276  1.00 19.06      A   
ATOM   2280  HB1 TRP   142       0.791 -12.324  -4.136  1.00  0.00      A   
ATOM   2281  HB2 TRP   142       0.018 -12.144  -2.524  1.00  0.00      A   
ATOM   2282  CG  TRP   142      -0.116 -10.400  -3.711  1.00 19.06      A   
ATOM   2283  CD1 TRP   142      -0.208  -9.809  -4.940  1.00 19.06      A   
ATOM   2284  HD1 TRP   142       0.285 -10.168  -5.832  1.00  0.00      A   
ATOM   2285  NE1 TRP   142      -1.003  -8.686  -4.872  1.00 19.06      A   
ATOM   2286  HE1 TRP   142      -1.084  -8.004  -5.565  1.00  0.00      A   
ATOM   2287  CE2 TRP   142      -1.449  -8.540  -3.578  1.00 19.06      A   
ATOM   2288  CD2 TRP   142      -0.897  -9.589  -2.812  1.00 19.06      A   
ATOM   2289  CE3 TRP   142      -1.148  -9.691  -1.444  1.00 19.06      A   
ATOM   2290  HE3 TRP   142      -0.722 -10.481  -0.843  1.00  0.00      A   
ATOM   2291  CZ3 TRP   142      -1.970  -8.719  -0.852  1.00 19.06      A   
ATOM   2292  HZ3 TRP   142      -2.176  -8.766   0.207  1.00  0.00      A   
ATOM   2293  CZ2 TRP   142      -2.270  -7.585  -2.994  1.00 19.06      A   
ATOM   2294  HZ2 TRP   142      -2.694  -6.779  -3.574  1.00  0.00      A   
ATOM   2295  CH2 TRP   142      -2.527  -7.683  -1.617  1.00 19.06      A   
ATOM   2296  HH2 TRP   142      -3.158  -6.946  -1.142  1.00  0.00      A   
ATOM   2297  C   TRP   142       2.375 -12.272  -1.543  1.00 19.06      A   
ATOM   2298  O   TRP   142       2.168 -11.961  -0.372  1.00 19.06      A   
ATOM   2299  N   THR   143       2.934 -13.466  -1.834  1.00 19.13      A   
ATOM   2300  HN  THR   143       3.051 -13.772  -2.775  1.00  0.00      A   
ATOM   2301  CA  THR   143       3.407 -14.379  -0.791  1.00 19.13      A   
ATOM   2302  HA  THR   143       2.599 -14.454  -0.078  1.00  0.00      A   
ATOM   2303  CB  THR   143       3.667 -15.821  -1.210  1.00 19.13      A   
ATOM   2304  HB  THR   143       4.141 -16.398  -0.387  1.00  0.00      A   
ATOM   2305  OG1 THR   143       4.454 -15.919  -2.383  1.00 19.13      A   
ATOM   2306  HG1 THR   143       5.378 -15.945  -2.123  1.00  0.00      A   
ATOM   2307  CG2 THR   143       2.316 -16.468  -1.551  1.00 19.13      A   
ATOM   2308 HG21 THR   143       2.469 -17.526  -1.855  1.00  0.00      A   
ATOM   2309 HG22 THR   143       1.632 -16.442  -0.676  1.00  0.00      A   
ATOM   2310 HG23 THR   143       1.838 -15.933  -2.399  1.00  0.00      A   
ATOM   2311  C   THR   143       4.552 -13.824   0.030  1.00 19.13      A   
ATOM   2312  O   THR   143       4.545 -13.984   1.245  1.00 19.13      A   
ATOM   2313  N   ILE   144       5.527 -13.092  -0.560  1.00 18.20      A   
ATOM   2314  HN  ILE   144       5.556 -13.005  -1.552  1.00  0.00      A   
ATOM   2315  CA  ILE   144       6.522 -12.347   0.220  1.00 18.20      A   
ATOM   2316  HA  ILE   144       7.015 -13.042   0.884  1.00  0.00      A   
ATOM   2317  CB  ILE   144       7.592 -11.673  -0.658  1.00 18.20      A   
ATOM   2318  HB  ILE   144       7.079 -11.086  -1.450  1.00  0.00      A   
ATOM   2319  CG2 ILE   144       8.483 -10.708   0.168  1.00 18.20      A   
ATOM   2320 HG21 ILE   144       9.294 -10.282  -0.460  1.00  0.00      A   
ATOM   2321 HG22 ILE   144       7.904  -9.847   0.563  1.00  0.00      A   
ATOM   2322 HG23 ILE   144       8.947 -11.246   1.022  1.00  0.00      A   
ATOM   2323  CG1 ILE   144       8.471 -12.744  -1.343  1.00 18.20      A   
ATOM   2324 HG11 ILE   144       9.030 -13.309  -0.567  1.00  0.00      A   
ATOM   2325 HG12 ILE   144       7.804 -13.465  -1.861  1.00  0.00      A   
ATOM   2326  CD  ILE   144       9.450 -12.181  -2.381  1.00  0.00      A   
ATOM   2327  HD1 ILE   144       9.967 -13.010  -2.911  1.00  0.00      A   
ATOM   2328  HD2 ILE   144       8.903 -11.574  -3.134  1.00  0.00      A   
ATOM   2329  HD3 ILE   144      10.223 -11.542  -1.903  1.00  0.00      A   
ATOM   2330  C   ILE   144       5.876 -11.288   1.110  1.00 18.20      A   
ATOM   2331  O   ILE   144       6.189 -11.191   2.296  1.00 18.20      A   
ATOM   2332  N   ALA   145       4.915 -10.502   0.576  1.00 19.17      A   
ATOM   2333  HN  ALA   145       4.686 -10.579  -0.391  1.00  0.00      A   
ATOM   2334  CA  ALA   145       4.213  -9.471   1.319  1.00 19.17      A   
ATOM   2335  HA  ALA   145       4.950  -8.781   1.702  1.00  0.00      A   
ATOM   2336  CB  ALA   145       3.248  -8.716   0.380  1.00 19.17      A   
ATOM   2337  HB1 ALA   145       3.811  -8.292  -0.479  1.00  0.00      A   
ATOM   2338  HB2 ALA   145       2.473  -9.401  -0.024  1.00  0.00      A   
ATOM   2339  HB3 ALA   145       2.741  -7.883   0.913  1.00  0.00      A   
ATOM   2340  C   ALA   145       3.453 -10.015   2.533  1.00 19.17      A   
ATOM   2341  O   ALA   145       3.529  -9.474   3.634  1.00 19.17      A   
ATOM   2342  N   ILE   146       2.738 -11.146   2.365  1.00 20.38      A   
ATOM   2343  HN  ILE   146       2.657 -11.532   1.450  1.00  0.00      A   
ATOM   2344  CA  ILE   146       2.090 -11.873   3.450  1.00 20.38      A   
ATOM   2345  HA  ILE   146       1.513 -11.161   4.021  1.00  0.00      A   
ATOM   2346  CB  ILE   146       1.125 -12.929   2.896  1.00 20.38      A   
ATOM   2347  HB  ILE   146       1.684 -13.572   2.184  1.00  0.00      A   
ATOM   2348  CG2 ILE   146       0.558 -13.821   4.029  1.00 20.38      A   
ATOM   2349 HG21 ILE   146      -0.189 -14.540   3.630  1.00  0.00      A   
ATOM   2350 HG22 ILE   146       1.359 -14.420   4.512  1.00  0.00      A   
ATOM   2351 HG23 ILE   146       0.069 -13.197   4.808  1.00  0.00      A   
ATOM   2352  CG1 ILE   146      -0.021 -12.231   2.118  1.00 20.38      A   
ATOM   2353 HG11 ILE   146      -0.661 -11.675   2.837  1.00  0.00      A   
ATOM   2354 HG12 ILE   146       0.409 -11.478   1.423  1.00  0.00      A   
ATOM   2355  CD  ILE   146      -0.874 -13.192   1.281  1.00  0.00      A   
ATOM   2356  HD1 ILE   146      -1.655 -12.632   0.724  1.00  0.00      A   
ATOM   2357  HD2 ILE   146      -0.234 -13.715   0.537  1.00  0.00      A   
ATOM   2358  HD3 ILE   146      -1.372 -13.960   1.910  1.00  0.00      A   
ATOM   2359  C   ILE   146       3.079 -12.488   4.437  1.00 20.38      A   
ATOM   2360  O   ILE   146       2.890 -12.387   5.647  1.00 20.38      A   
ATOM   2361  N   VAL   147       4.176 -13.123   3.964  1.00 22.42      A   
ATOM   2362  HN  VAL   147       4.323 -13.216   2.983  1.00  0.00      A   
ATOM   2363  CA  VAL   147       5.188 -13.736   4.823  1.00 22.42      A   
ATOM   2364  HA  VAL   147       4.679 -14.415   5.491  1.00  0.00      A   
ATOM   2365  CB  VAL   147       6.199 -14.558   4.019  1.00 22.42      A   
ATOM   2366  HB  VAL   147       6.503 -13.976   3.123  1.00  0.00      A   
ATOM   2367  CG1 VAL   147       7.464 -14.918   4.829  1.00 22.42      A   
ATOM   2368 HG11 VAL   147       8.105 -15.609   4.241  1.00  0.00      A   
ATOM   2369 HG12 VAL   147       8.068 -14.016   5.067  1.00  0.00      A   
ATOM   2370 HG13 VAL   147       7.186 -15.422   5.780  1.00  0.00      A   
ATOM   2371  CG2 VAL   147       5.506 -15.861   3.574  1.00 22.42      A   
ATOM   2372 HG21 VAL   147       6.177 -16.438   2.902  1.00  0.00      A   
ATOM   2373 HG22 VAL   147       5.262 -16.489   4.457  1.00  0.00      A   
ATOM   2374 HG23 VAL   147       4.563 -15.649   3.026  1.00  0.00      A   
ATOM   2375  C   VAL   147       5.878 -12.735   5.732  1.00 22.42      A   
ATOM   2376  O   VAL   147       6.038 -13.002   6.920  1.00 22.42      A   
ATOM   2377  N   ILE   148       6.254 -11.537   5.229  1.00 24.41      A   
ATOM   2378  HN  ILE   148       6.138 -11.343   4.258  1.00  0.00      A   
ATOM   2379  CA  ILE   148       6.794 -10.464   6.062  1.00 24.41      A   
ATOM   2380  HA  ILE   148       7.628 -10.862   6.621  1.00  0.00      A   
ATOM   2381  CB  ILE   148       7.295  -9.287   5.218  1.00 24.41      A   
ATOM   2382  HB  ILE   148       6.476  -8.957   4.544  1.00  0.00      A   
ATOM   2383  CG2 ILE   148       7.698  -8.094   6.122  1.00 24.41      A   
ATOM   2384 HG21 ILE   148       8.137  -7.271   5.518  1.00  0.00      A   
ATOM   2385 HG22 ILE   148       6.821  -7.670   6.656  1.00  0.00      A   
ATOM   2386 HG23 ILE   148       8.446  -8.413   6.879  1.00  0.00      A   
ATOM   2387  CG1 ILE   148       8.488  -9.742   4.339  1.00 24.41      A   
ATOM   2388 HG11 ILE   148       9.340 -10.009   5.001  1.00  0.00      A   
ATOM   2389 HG12 ILE   148       8.202 -10.657   3.779  1.00  0.00      A   
ATOM   2390  CD  ILE   148       8.941  -8.688   3.320  1.00  0.00      A   
ATOM   2391  HD1 ILE   148       9.732  -9.103   2.659  1.00  0.00      A   
ATOM   2392  HD2 ILE   148       8.084  -8.375   2.686  1.00  0.00      A   
ATOM   2393  HD3 ILE   148       9.351  -7.789   3.827  1.00  0.00      A   
ATOM   2394  C   ILE   148       5.774  -9.988   7.100  1.00 24.41      A   
ATOM   2395  O   ILE   148       6.081  -9.858   8.284  1.00 24.41      A   
ATOM   2396  N   ALA   149       4.510  -9.786   6.683  1.00 26.34      A   
ATOM   2397  HN  ALA   149       4.276  -9.918   5.723  1.00  0.00      A   
ATOM   2398  CA  ALA   149       3.434  -9.298   7.521  1.00 26.34      A   
ATOM   2399  HA  ALA   149       3.738  -8.341   7.920  1.00  0.00      A   
ATOM   2400  CB  ALA   149       2.188  -9.099   6.646  1.00 26.34      A   
ATOM   2401  HB1 ALA   149       2.420  -8.387   5.825  1.00  0.00      A   
ATOM   2402  HB2 ALA   149       1.861 -10.060   6.196  1.00  0.00      A   
ATOM   2403  HB3 ALA   149       1.352  -8.678   7.244  1.00  0.00      A   
ATOM   2404  C   ALA   149       3.068 -10.170   8.722  1.00 26.34      A   
ATOM   2405  O   ALA   149       2.701  -9.669   9.785  1.00 26.34      A   
ATOM   2406  N   VAL   150       3.145 -11.512   8.600  1.00 31.82      A   
ATOM   2407  HN  VAL   150       3.409 -11.917   7.727  1.00  0.00      A   
ATOM   2408  CA  VAL   150       2.711 -12.408   9.666  1.00 31.82      A   
ATOM   2409  HA  VAL   150       1.945 -11.915  10.246  1.00  0.00      A   
ATOM   2410  CB  VAL   150       2.101 -13.713   9.147  1.00 31.82      A   
ATOM   2411  HB  VAL   150       1.767 -14.325  10.012  1.00  0.00      A   
ATOM   2412  CG1 VAL   150       0.851 -13.383   8.306  1.00 31.82      A   
ATOM   2413 HG11 VAL   150       0.352 -14.320   7.978  1.00  0.00      A   
ATOM   2414 HG12 VAL   150       0.127 -12.785   8.899  1.00  0.00      A   
ATOM   2415 HG13 VAL   150       1.128 -12.803   7.400  1.00  0.00      A   
ATOM   2416  CG2 VAL   150       3.125 -14.539   8.340  1.00 31.82      A   
ATOM   2417 HG21 VAL   150       2.646 -15.462   7.950  1.00  0.00      A   
ATOM   2418 HG22 VAL   150       3.509 -13.957   7.475  1.00  0.00      A   
ATOM   2419 HG23 VAL   150       3.990 -14.839   8.969  1.00  0.00      A   
ATOM   2420  C   VAL   150       3.825 -12.751  10.644  1.00 31.82      A   
ATOM   2421  O   VAL   150       3.598 -13.447  11.633  1.00 31.82      A   
ATOM   2422  N   LEU   151       5.054 -12.228  10.461  1.00 36.43      A   
ATOM   2423  HN  LEU   151       5.243 -11.654   9.669  1.00  0.00      A   
ATOM   2424  CA  LEU   151       6.155 -12.465  11.386  1.00 36.43      A   
ATOM   2425  HA  LEU   151       6.296 -13.535  11.417  1.00  0.00      A   
ATOM   2426  CB  LEU   151       7.492 -11.844  10.906  1.00 36.43      A   
ATOM   2427  HB1 LEU   151       7.389 -10.738  10.888  1.00  0.00      A   
ATOM   2428  HB2 LEU   151       8.289 -12.106  11.634  1.00  0.00      A   
ATOM   2429  CG  LEU   151       7.965 -12.298   9.508  1.00 36.43      A   
ATOM   2430  HG  LEU   151       7.165 -12.031   8.785  1.00  0.00      A   
ATOM   2431  CD1 LEU   151       9.229 -11.534   9.089  1.00 36.43      A   
ATOM   2432 HD11 LEU   151       9.513 -11.805   8.050  1.00  0.00      A   
ATOM   2433 HD12 LEU   151       9.046 -10.439   9.131  1.00  0.00      A   
ATOM   2434 HD13 LEU   151      10.075 -11.785   9.765  1.00  0.00      A   
ATOM   2435  CD2 LEU   151       8.206 -13.811   9.396  1.00 36.43      A   
ATOM   2436 HD21 LEU   151       8.500 -14.065   8.355  1.00  0.00      A   
ATOM   2437 HD22 LEU   151       9.022 -14.129  10.079  1.00  0.00      A   
ATOM   2438 HD23 LEU   151       7.283 -14.381   9.633  1.00  0.00      A   
ATOM   2439  C   LEU   151       5.904 -12.060  12.846  1.00 36.43      A   
ATOM   2440  O   LEU   151       6.307 -12.832  13.723  1.00 36.43      A   
ATOM   2441  N   PRO   152       5.249 -10.958  13.236  1.00 41.83      A   
ATOM   2442  CD  PRO   152       5.071  -9.741  12.436  1.00 41.83      A   
ATOM   2443  HD1 PRO   152       6.026  -9.173  12.433  1.00  0.00      A   
ATOM   2444  HD2 PRO   152       4.749  -9.937  11.391  1.00  0.00      A   
ATOM   2445  CA  PRO   152       4.875 -10.731  14.629  1.00 41.83      A   
ATOM   2446  HA  PRO   152       5.776 -10.800  15.221  1.00  0.00      A   
ATOM   2447  CB  PRO   152       4.307  -9.301  14.656  1.00 41.83      A   
ATOM   2448  HB1 PRO   152       5.099  -8.613  15.022  1.00  0.00      A   
ATOM   2449  HB2 PRO   152       3.415  -9.199  15.311  1.00  0.00      A   
ATOM   2450  CG  PRO   152       3.996  -8.966  13.194  1.00 41.83      A   
ATOM   2451  HG1 PRO   152       4.036  -7.877  12.982  1.00  0.00      A   
ATOM   2452  HG2 PRO   152       2.996  -9.359  12.912  1.00  0.00      A   
ATOM   2453  C   PRO   152       3.931 -11.766  15.223  1.00 41.83      A   
ATOM   2454  O   PRO   152       4.024 -12.033  16.420  1.00 41.83      A   
ATOM   2455  N   LEU   153       3.024 -12.367  14.431  1.00 44.25      A   
ATOM   2456  HN  LEU   153       2.990 -12.134  13.463  1.00  0.00      A   
ATOM   2457  CA  LEU   153       2.129 -13.434  14.862  1.00 44.25      A   
ATOM   2458  HA  LEU   153       1.660 -13.130  15.786  1.00  0.00      A   
ATOM   2459  CB  LEU   153       1.040 -13.687  13.792  1.00 44.25      A   
ATOM   2460  HB1 LEU   153       1.533 -13.923  12.824  1.00  0.00      A   
ATOM   2461  HB2 LEU   153       0.432 -14.572  14.077  1.00  0.00      A   
ATOM   2462  CG  LEU   153       0.078 -12.500  13.583  1.00 44.25      A   
ATOM   2463  HG  LEU   153       0.669 -11.561  13.528  1.00  0.00      A   
ATOM   2464  CD1 LEU   153      -0.683 -12.637  12.257  1.00 44.25      A   
ATOM   2465 HD11 LEU   153      -1.354 -11.764  12.105  1.00  0.00      A   
ATOM   2466 HD12 LEU   153       0.027 -12.688  11.404  1.00  0.00      A   
ATOM   2467 HD13 LEU   153      -1.299 -13.562  12.262  1.00  0.00      A   
ATOM   2468  CD2 LEU   153      -0.914 -12.385  14.748  1.00 44.25      A   
ATOM   2469 HD21 LEU   153      -1.628 -11.554  14.559  1.00  0.00      A   
ATOM   2470 HD22 LEU   153      -1.498 -13.323  14.859  1.00  0.00      A   
ATOM   2471 HD23 LEU   153      -0.386 -12.183  15.704  1.00  0.00      A   
ATOM   2472  C   LEU   153       2.857 -14.740  15.164  1.00 44.25      A   
ATOM   2473  O   LEU   153       2.513 -15.469  16.092  1.00 44.25      A   
ATOM   2474  N   LEU   154       3.913 -15.042  14.385  1.00 44.36      A   
ATOM   2475  HN  LEU   154       4.110 -14.463  13.598  1.00  0.00      A   
ATOM   2476  CA  LEU   154       4.799 -16.186  14.562  1.00 44.36      A   
ATOM   2477  HA  LEU   154       4.220 -17.068  14.792  1.00  0.00      A   
ATOM   2478  CB  LEU   154       5.616 -16.402  13.261  1.00 44.36      A   
ATOM   2479  HB1 LEU   154       5.888 -15.405  12.852  1.00  0.00      A   
ATOM   2480  HB2 LEU   154       6.566 -16.924  13.501  1.00  0.00      A   
ATOM   2481  CG  LEU   154       4.936 -17.235  12.146  1.00 44.36      A   
ATOM   2482  HG  LEU   154       4.957 -18.297  12.474  1.00  0.00      A   
ATOM   2483  CD1 LEU   154       3.469 -16.888  11.851  1.00 44.36      A   
ATOM   2484 HD11 LEU   154       3.085 -17.531  11.031  1.00  0.00      A   
ATOM   2485 HD12 LEU   154       2.829 -17.046  12.746  1.00  0.00      A   
ATOM   2486 HD13 LEU   154       3.378 -15.829  11.528  1.00  0.00      A   
ATOM   2487  CD2 LEU   154       5.756 -17.110  10.854  1.00 44.36      A   
ATOM   2488 HD21 LEU   154       5.318 -17.742  10.052  1.00  0.00      A   
ATOM   2489 HD22 LEU   154       5.757 -16.056  10.504  1.00  0.00      A   
ATOM   2490 HD23 LEU   154       6.807 -17.426  11.026  1.00  0.00      A   
ATOM   2491  C   LEU   154       5.764 -15.974  15.723  1.00 44.36      A   
ATOM   2492  O   LEU   154       6.377 -16.911  16.223  1.00 44.36      A   
ATOM   2493  N   GLY   155       5.895 -14.734  16.233  1.00 50.81      A   
ATOM   2494  HN  GLY   155       5.367 -13.985  15.840  1.00  0.00      A   
ATOM   2495  CA  GLY   155       6.706 -14.494  17.415  1.00 50.81      A   
ATOM   2496  HA1 GLY   155       7.337 -15.346  17.620  1.00  0.00      A   
ATOM   2497  HA2 GLY   155       6.019 -14.310  18.228  1.00  0.00      A   
ATOM   2498  C   GLY   155       7.642 -13.339  17.390  1.00 50.81      A   
ATOM   2499  O   GLY   155       8.283 -13.076  18.401  1.00 50.81      A   
ATOM   2500  N   TRP   156       7.745 -12.568  16.291  1.00 48.20      A   
ATOM   2501  HN  TRP   156       7.267 -12.797  15.447  1.00  0.00      A   
ATOM   2502  CA  TRP   156       8.515 -11.327  16.308  1.00 48.20      A   
ATOM   2503  HA  TRP   156       9.382 -11.474  16.935  1.00  0.00      A   
ATOM   2504  CB  TRP   156       9.027 -10.952  14.889  1.00 48.20      A   
ATOM   2505  HB1 TRP   156       9.412 -11.877  14.409  1.00  0.00      A   
ATOM   2506  HB2 TRP   156       8.184 -10.589  14.264  1.00  0.00      A   
ATOM   2507  CG  TRP   156      10.168  -9.940  14.810  1.00 48.20      A   
ATOM   2508  CD1 TRP   156      10.753  -9.177  15.789  1.00 48.20      A   
ATOM   2509  HD1 TRP   156      10.461  -9.166  16.828  1.00  0.00      A   
ATOM   2510  NE1 TRP   156      11.773  -8.420  15.253  1.00 48.20      A   
ATOM   2511  HE1 TRP   156      12.366  -7.794  15.710  1.00  0.00      A   
ATOM   2512  CE2 TRP   156      11.865  -8.687  13.914  1.00 48.20      A   
ATOM   2513  CD2 TRP   156      10.874  -9.636  13.592  1.00 48.20      A   
ATOM   2514  CE3 TRP   156      10.732 -10.105  12.289  1.00 48.20      A   
ATOM   2515  HE3 TRP   156       9.985 -10.840  12.027  1.00  0.00      A   
ATOM   2516  CZ3 TRP   156      11.592  -9.594  11.305  1.00 48.20      A   
ATOM   2517  HZ3 TRP   156      11.506  -9.937  10.285  1.00  0.00      A   
ATOM   2518  CZ2 TRP   156      12.724  -8.193  12.945  1.00 48.20      A   
ATOM   2519  HZ2 TRP   156      13.484  -7.468  13.197  1.00  0.00      A   
ATOM   2520  CH2 TRP   156      12.579  -8.651  11.629  1.00 48.20      A   
ATOM   2521  HH2 TRP   156      13.240  -8.281  10.860  1.00  0.00      A   
ATOM   2522  C   TRP   156       7.693 -10.188  16.931  1.00 48.20      A   
ATOM   2523  O   TRP   156       7.454  -9.135  16.346  1.00 48.20      A   
ATOM   2524  N   ASN   157       7.220 -10.407  18.168  1.00 58.01      A   
ATOM   2525  HN  ASN   157       7.490 -11.250  18.626  1.00  0.00      A   
ATOM   2526  CA  ASN   157       6.457  -9.471  18.956  1.00 58.01      A   
ATOM   2527  HA  ASN   157       6.384  -8.532  18.428  1.00  0.00      A   
ATOM   2528  CB  ASN   157       5.014  -9.959  19.267  1.00 58.01      A   
ATOM   2529  HB1 ASN   157       4.501  -9.230  19.930  1.00  0.00      A   
ATOM   2530  HB2 ASN   157       4.449 -10.010  18.312  1.00  0.00      A   
ATOM   2531  CG  ASN   157       4.977 -11.322  19.953  1.00 58.01      A   
ATOM   2532  OD1 ASN   157       5.370 -11.476  21.109  1.00 58.01      A   
ATOM   2533  ND2 ASN   157       4.460 -12.349  19.244  1.00 58.01      A   
ATOM   2534 HD21 ASN   157       4.387 -13.234  19.705  1.00  0.00      A   
ATOM   2535 HD22 ASN   157       4.201 -12.217  18.287  1.00  0.00      A   
ATOM   2536  C   ASN   157       7.292  -9.201  20.190  1.00 58.01      A   
ATOM   2537  O   ASN   157       8.095 -10.030  20.620  1.00 58.01      A   
ATOM   2538  N   CYS   158       7.160  -8.002  20.775  1.00 65.62      A   
ATOM   2539  HN  CYS   158       6.450  -7.371  20.471  1.00  0.00      A   
ATOM   2540  CA  CYS   158       8.029  -7.551  21.846  1.00 65.62      A   
ATOM   2541  HA  CYS   158       9.047  -7.622  21.492  1.00  0.00      A   
ATOM   2542  CB  CYS   158       7.734  -6.071  22.201  1.00 65.62      A   
ATOM   2543  HB1 CYS   158       7.762  -5.483  21.259  1.00  0.00      A   
ATOM   2544  HB2 CYS   158       6.703  -5.986  22.605  1.00  0.00      A   
ATOM   2545  SG  CYS   158       8.939  -5.359  23.374  1.00 65.62      A   
ATOM   2546  HG1 CYS   158       8.537  -4.105  23.226  1.00  0.00      A   
ATOM   2547  C   CYS   158       7.938  -8.409  23.107  1.00 65.62      A   
ATOM   2548  O   CYS   158       8.923  -8.634  23.810  1.00 65.62      A   
ATOM   2549  N   GLU   159       6.731  -8.931  23.380  1.00 67.15      A   
ATOM   2550  HN  GLU   159       5.962  -8.672  22.802  1.00  0.00      A   
ATOM   2551  CA  GLU   159       6.356  -9.797  24.476  1.00 67.15      A   
ATOM   2552  HA  GLU   159       6.442  -9.235  25.394  1.00  0.00      A   
ATOM   2553  CB  GLU   159       4.886 -10.263  24.236  1.00 67.15      A   
ATOM   2554  HB1 GLU   159       4.891 -11.193  23.628  1.00  0.00      A   
ATOM   2555  HB2 GLU   159       4.416 -10.523  25.208  1.00  0.00      A   
ATOM   2556  CG  GLU   159       3.965  -9.297  23.433  1.00 67.15      A   
ATOM   2557  HG1 GLU   159       4.435  -8.872  22.521  1.00  0.00      A   
ATOM   2558  HG2 GLU   159       3.119  -9.915  23.062  1.00  0.00      A   
ATOM   2559  CD  GLU   159       3.374  -8.165  24.252  1.00 67.15      A   
ATOM   2560  OE1 GLU   159       2.189  -8.308  24.667  1.00 67.15      A   
ATOM   2561  OE2 GLU   159       4.057  -7.133  24.454  1.00 67.15      A   
ATOM   2562  C   GLU   159       7.226 -11.042  24.563  1.00 67.15      A   
ATOM   2563  O   GLU   159       7.715 -11.420  25.631  1.00 67.15      A   
ATOM   2564  N   LYS   160       7.446 -11.698  23.404  1.00 64.39      A   
ATOM   2565  HN  LYS   160       7.004 -11.390  22.565  1.00  0.00      A   
ATOM   2566  CA  LYS   160       8.295 -12.861  23.298  1.00 64.39      A   
ATOM   2567  HA  LYS   160       8.067 -13.488  24.147  1.00  0.00      A   
ATOM   2568  CB  LYS   160       7.966 -13.683  22.039  1.00 64.39      A   
ATOM   2569  HB1 LYS   160       6.859 -13.713  21.952  1.00  0.00      A   
ATOM   2570  HB2 LYS   160       8.355 -13.196  21.119  1.00  0.00      A   
ATOM   2571  CG  LYS   160       8.476 -15.125  22.172  1.00 64.39      A   
ATOM   2572  HG1 LYS   160       9.568 -15.178  21.974  1.00  0.00      A   
ATOM   2573  HG2 LYS   160       8.323 -15.437  23.227  1.00  0.00      A   
ATOM   2574  CD  LYS   160       7.706 -16.107  21.285  1.00 64.39      A   
ATOM   2575  HD1 LYS   160       6.639 -15.797  21.285  1.00  0.00      A   
ATOM   2576  HD2 LYS   160       8.081 -16.040  20.242  1.00  0.00      A   
ATOM   2577  CE  LYS   160       7.788 -17.544  21.810  1.00 64.39      A   
ATOM   2578  HE1 LYS   160       8.825 -17.938  21.745  1.00  0.00      A   
ATOM   2579  HE2 LYS   160       7.444 -17.589  22.865  1.00  0.00      A   
ATOM   2580  NZ  LYS   160       6.907 -18.397  21.005  1.00 64.39      A   
ATOM   2581  HZ1 LYS   160       7.299 -18.507  20.048  1.00  0.00      A   
ATOM   2582  HZ2 LYS   160       6.800 -19.338  21.435  1.00  0.00      A   
ATOM   2583  HZ3 LYS   160       5.959 -17.973  20.953  1.00  0.00      A   
ATOM   2584  C   LYS   160       9.775 -12.560  23.393  1.00 64.39      A   
ATOM   2585  O   LYS   160      10.509 -13.229  24.117  1.00 64.39      A   
ATOM   2586  N   LEU   161      10.263 -11.513  22.703  1.00 68.40      A   
ATOM   2587  HN  LEU   161       9.669 -10.989  22.097  1.00  0.00      A   
ATOM   2588  CA  LEU   161      11.664 -11.125  22.751  1.00 68.40      A   
ATOM   2589  HA  LEU   161      12.257 -12.009  22.569  1.00  0.00      A   
ATOM   2590  CB  LEU   161      12.006 -10.105  21.632  1.00 68.40      A   
ATOM   2591  HB1 LEU   161      11.202  -9.342  21.552  1.00  0.00      A   
ATOM   2592  HB2 LEU   161      12.942  -9.572  21.904  1.00  0.00      A   
ATOM   2593  CG  LEU   161      12.266 -10.731  20.237  1.00 68.40      A   
ATOM   2594  HG  LEU   161      13.045 -11.514  20.360  1.00  0.00      A   
ATOM   2595  CD1 LEU   161      11.036 -11.385  19.587  1.00 68.40      A   
ATOM   2596 HD11 LEU   161      11.298 -11.777  18.581  1.00  0.00      A   
ATOM   2597 HD12 LEU   161      10.654 -12.233  20.193  1.00  0.00      A   
ATOM   2598 HD13 LEU   161      10.225 -10.636  19.465  1.00  0.00      A   
ATOM   2599  CD2 LEU   161      12.828  -9.670  19.280  1.00 68.40      A   
ATOM   2600 HD21 LEU   161      13.087 -10.120  18.298  1.00  0.00      A   
ATOM   2601 HD22 LEU   161      12.074  -8.872  19.108  1.00  0.00      A   
ATOM   2602 HD23 LEU   161      13.738  -9.194  19.703  1.00  0.00      A   
ATOM   2603  C   LEU   161      12.106 -10.615  24.123  1.00 68.40      A   
ATOM   2604  O   LEU   161      13.192 -10.960  24.590  1.00 68.40      A   
ATOM   2605  N   GLN   162      11.253  -9.811  24.795  1.00 73.49      A   
ATOM   2606  HN  GLN   162      10.363  -9.624  24.386  1.00  0.00      A   
ATOM   2607  CA  GLN   162      11.537  -9.081  26.024  1.00 73.49      A   
ATOM   2608  HA  GLN   162      10.590  -8.650  26.313  1.00  0.00      A   
ATOM   2609  CB  GLN   162      11.993  -9.947  27.216  1.00 73.49      A   
ATOM   2610  HB1 GLN   162      11.380 -10.874  27.234  1.00  0.00      A   
ATOM   2611  HB2 GLN   162      13.049 -10.252  27.052  1.00  0.00      A   
ATOM   2612  CG  GLN   162      11.846  -9.220  28.567  1.00  0.00      A   
ATOM   2613  HG1 GLN   162      12.355  -8.233  28.543  1.00  0.00      A   
ATOM   2614  HG2 GLN   162      10.773  -9.054  28.801  1.00  0.00      A   
ATOM   2615  CD  GLN   162      12.458 -10.052  29.683  1.00  0.00      A   
ATOM   2616  OE1 GLN   162      11.748 -10.658  30.490  1.00  0.00      A   
ATOM   2617  NE2 GLN   162      13.806 -10.078  29.743  1.00  0.00      A   
ATOM   2618 HE21 GLN   162      14.229 -10.479  30.556  1.00  0.00      A   
ATOM   2619 HE22 GLN   162      14.342  -9.630  29.028  1.00  0.00      A   
ATOM   2620  C   GLN   162      12.458  -7.891  25.749  1.00 73.49      A   
ATOM   2621  O   GLN   162      13.558  -7.737  26.281  1.00 73.49      A   
ATOM   2622  N   SER   163      12.001  -7.038  24.823  1.00 69.54      A   
ATOM   2623  HN  SER   163      11.080  -7.176  24.467  1.00  0.00      A   
ATOM   2624  CA  SER   163      12.789  -6.018  24.154  1.00 69.54      A   
ATOM   2625  HA  SER   163      13.814  -6.031  24.493  1.00  0.00      A   
ATOM   2626  CB  SER   163      12.714  -6.365  22.647  1.00 69.54      A   
ATOM   2627  HB1 SER   163      13.042  -7.418  22.519  1.00  0.00      A   
ATOM   2628  HB2 SER   163      11.659  -6.312  22.303  1.00  0.00      A   
ATOM   2629  OG  SER   163      13.518  -5.566  21.783  1.00 69.54      A   
ATOM   2630  HG1 SER   163      13.124  -5.749  20.927  1.00  0.00      A   
ATOM   2631  C   SER   163      12.202  -4.642  24.445  1.00 69.54      A   
ATOM   2632  O   SER   163      11.704  -4.373  25.541  1.00 69.54      A   
ATOM   2633  N   VAL   164      12.240  -3.742  23.456  1.00 68.58      A   
ATOM   2634  HN  VAL   164      12.673  -4.018  22.601  1.00  0.00      A   
ATOM   2635  CA  VAL   164      11.763  -2.376  23.480  1.00 68.58      A   
ATOM   2636  HA  VAL   164      11.509  -2.094  24.491  1.00  0.00      A   
ATOM   2637  CB  VAL   164      12.837  -1.424  22.965  1.00 68.58      A   
ATOM   2638  HB  VAL   164      12.371  -0.475  22.623  1.00  0.00      A   
ATOM   2639  CG1 VAL   164      13.801  -1.100  24.124  1.00 68.58      A   
ATOM   2640 HG11 VAL   164      14.577  -0.380  23.786  1.00  0.00      A   
ATOM   2641 HG12 VAL   164      13.253  -0.643  24.976  1.00  0.00      A   
ATOM   2642 HG13 VAL   164      14.306  -2.023  24.482  1.00  0.00      A   
ATOM   2643  CG2 VAL   164      13.610  -2.053  21.784  1.00 68.58      A   
ATOM   2644 HG21 VAL   164      14.279  -1.295  21.323  1.00  0.00      A   
ATOM   2645 HG22 VAL   164      14.245  -2.905  22.108  1.00  0.00      A   
ATOM   2646 HG23 VAL   164      12.915  -2.399  20.988  1.00  0.00      A   
ATOM   2647  C   VAL   164      10.485  -2.282  22.656  1.00 68.58      A   
ATOM   2648  O   VAL   164      10.449  -2.542  21.455  1.00 68.58      A   
ATOM   2649  N   CYS   165       9.350  -1.937  23.310  1.00 70.11      A   
ATOM   2650  HN  CYS   165       9.365  -1.780  24.294  1.00  0.00      A   
ATOM   2651  CA  CYS   165       8.135  -1.536  22.610  1.00 70.11      A   
ATOM   2652  HA  CYS   165       7.951  -2.213  21.789  1.00  0.00      A   
ATOM   2653  CB  CYS   165       6.889  -1.451  23.537  1.00 70.11      A   
ATOM   2654  HB1 CYS   165       7.124  -0.769  24.381  1.00  0.00      A   
ATOM   2655  HB2 CYS   165       6.051  -0.988  22.973  1.00  0.00      A   
ATOM   2656  SG  CYS   165       6.346  -3.066  24.180  1.00 70.11      A   
ATOM   2657  HG1 CYS   165       5.448  -2.577  25.023  1.00  0.00      A   
ATOM   2658  C   CYS   165       8.338  -0.150  22.040  1.00 70.11      A   
ATOM   2659  O   CYS   165       8.922   0.708  22.703  1.00 70.11      A   
ATOM   2660  N   SER   166       7.836   0.134  20.826  1.00 66.01      A   
ATOM   2661  HN  SER   166       7.375  -0.546  20.262  1.00  0.00      A   
ATOM   2662  CA  SER   166       7.814   1.509  20.351  1.00 66.01      A   
ATOM   2663  HA  SER   166       8.725   1.982  20.688  1.00  0.00      A   
ATOM   2664  CB  SER   166       7.871   1.646  18.797  1.00 66.01      A   
ATOM   2665  HB1 SER   166       8.544   2.496  18.553  1.00  0.00      A   
ATOM   2666  HB2 SER   166       8.336   0.731  18.371  1.00  0.00      A   
ATOM   2667  OG  SER   166       6.615   1.888  18.154  1.00 66.01      A   
ATOM   2668  HG1 SER   166       6.750   2.734  17.721  1.00  0.00      A   
ATOM   2669  C   SER   166       6.679   2.275  20.996  1.00 66.01      A   
ATOM   2670  O   SER   166       5.763   1.699  21.584  1.00 66.01      A   
ATOM   2671  N   ASP   167       6.725   3.617  20.962  1.00 66.74      A   
ATOM   2672  HN  ASP   167       7.410   4.110  20.432  1.00  0.00      A   
ATOM   2673  CA  ASP   167       5.697   4.390  21.620  1.00 66.74      A   
ATOM   2674  HA  ASP   167       5.379   3.884  22.519  1.00  0.00      A   
ATOM   2675  CB  ASP   167       6.323   5.769  21.971  1.00 66.74      A   
ATOM   2676  HB1 ASP   167       7.379   5.600  22.271  1.00  0.00      A   
ATOM   2677  HB2 ASP   167       6.335   6.445  21.089  1.00  0.00      A   
ATOM   2678  CG  ASP   167       5.621   6.439  23.130  1.00 66.74      A   
ATOM   2679  OD1 ASP   167       4.600   7.134  22.915  1.00 66.74      A   
ATOM   2680  OD2 ASP   167       6.106   6.270  24.281  1.00 66.74      A   
ATOM   2681  C   ASP   167       4.487   4.534  20.701  1.00 66.74      A   
ATOM   2682  O   ASP   167       3.350   4.728  21.141  1.00 66.74      A   
ATOM   2683  N   ILE   168       4.700   4.436  19.373  1.00 61.42      A   
ATOM   2684  HN  ILE   168       5.618   4.301  19.009  1.00  0.00      A   
ATOM   2685  CA  ILE   168       3.630   4.528  18.403  1.00 61.42      A   
ATOM   2686  HA  ILE   168       2.979   5.312  18.760  1.00  0.00      A   
ATOM   2687  CB  ILE   168       4.142   5.023  17.045  1.00 61.42      A   
ATOM   2688  HB  ILE   168       5.146   5.461  17.232  1.00  0.00      A   
ATOM   2689  CG2 ILE   168       4.335   3.906  15.997  1.00 61.42      A   
ATOM   2690 HG21 ILE   168       4.860   4.305  15.102  1.00  0.00      A   
ATOM   2691 HG22 ILE   168       4.962   3.086  16.408  1.00  0.00      A   
ATOM   2692 HG23 ILE   168       3.357   3.491  15.672  1.00  0.00      A   
ATOM   2693  CG1 ILE   168       3.277   6.183  16.505  1.00 61.42      A   
ATOM   2694 HG11 ILE   168       2.328   5.777  16.093  1.00  0.00      A   
ATOM   2695 HG12 ILE   168       3.023   6.868  17.342  1.00  0.00      A   
ATOM   2696  CD  ILE   168       4.023   6.992  15.439  1.00  0.00      A   
ATOM   2697  HD1 ILE   168       3.452   7.905  15.167  1.00  0.00      A   
ATOM   2698  HD2 ILE   168       5.022   7.303  15.814  1.00  0.00      A   
ATOM   2699  HD3 ILE   168       4.173   6.387  14.520  1.00  0.00      A   
ATOM   2700  C   ILE   168       2.716   3.302  18.327  1.00 61.42      A   
ATOM   2701  O   ILE   168       1.495   3.452  18.265  1.00 61.42      A   
ATOM   2702  N   PHE   169       3.263   2.063  18.367  1.00 60.80      A   
ATOM   2703  HN  PHE   169       4.252   1.951  18.431  1.00  0.00      A   
ATOM   2704  CA  PHE   169       2.470   0.842  18.292  1.00 60.80      A   
ATOM   2705  HA  PHE   169       1.418   1.077  18.359  1.00  0.00      A   
ATOM   2706  CB  PHE   169       2.731   0.049  16.975  1.00 60.80      A   
ATOM   2707  HB1 PHE   169       3.809  -0.217  16.922  1.00  0.00      A   
ATOM   2708  HB2 PHE   169       2.136  -0.889  16.966  1.00  0.00      A   
ATOM   2709  CG  PHE   169       2.378   0.805  15.721  1.00 60.80      A   
ATOM   2710  CD1 PHE   169       1.165   1.504  15.581  1.00 60.80      A   
ATOM   2711  HD1 PHE   169       0.457   1.532  16.397  1.00  0.00      A   
ATOM   2712  CE1 PHE   169       0.868   2.190  14.396  1.00 60.80      A   
ATOM   2713  HE1 PHE   169      -0.059   2.738  14.310  1.00  0.00      A   
ATOM   2714  CZ  PHE   169       1.776   2.170  13.330  1.00 60.80      A   
ATOM   2715  HZ  PHE   169       1.553   2.705  12.419  1.00  0.00      A   
ATOM   2716  CD2 PHE   169       3.271   0.780  14.636  1.00 60.80      A   
ATOM   2717  HD2 PHE   169       4.202   0.240  14.727  1.00  0.00      A   
ATOM   2718  CE2 PHE   169       2.975   1.457  13.447  1.00 60.80      A   
ATOM   2719  HE2 PHE   169       3.679   1.429  12.628  1.00  0.00      A   
ATOM   2720  C   PHE   169       2.858  -0.114  19.428  1.00 60.80      A   
ATOM   2721  O   PHE   169       3.971  -0.644  19.410  1.00 60.80      A   
ATOM   2722  N   PRO   170       2.031  -0.430  20.424  1.00 60.68      A   
ATOM   2723  CD  PRO   170       0.718   0.177  20.660  1.00 60.68      A   
ATOM   2724  HD1 PRO   170       0.867   1.206  21.052  1.00  0.00      A   
ATOM   2725  HD2 PRO   170       0.103   0.204  19.735  1.00  0.00      A   
ATOM   2726  CA  PRO   170       2.363  -1.448  21.419  1.00 60.68      A   
ATOM   2727  HA  PRO   170       3.359  -1.263  21.792  1.00  0.00      A   
ATOM   2728  CB  PRO   170       1.271  -1.257  22.490  1.00 60.68      A   
ATOM   2729  HB1 PRO   170       1.609  -0.478  23.205  1.00  0.00      A   
ATOM   2730  HB2 PRO   170       1.035  -2.185  23.053  1.00  0.00      A   
ATOM   2731  CG  PRO   170       0.066  -0.721  21.712  1.00 60.68      A   
ATOM   2732  HG1 PRO   170      -0.656  -0.168  22.351  1.00  0.00      A   
ATOM   2733  HG2 PRO   170      -0.457  -1.559  21.203  1.00  0.00      A   
ATOM   2734  C   PRO   170       2.339  -2.855  20.849  1.00 60.68      A   
ATOM   2735  O   PRO   170       1.732  -3.092  19.806  1.00 60.68      A   
ATOM   2736  N   HSD   171       3.030  -3.788  21.535  1.00 58.26      A   
ATOM   2737  HN  HSD   171       3.494  -3.500  22.369  1.00  0.00      A   
ATOM   2738  CA  HSD   171       3.149  -5.210  21.235  1.00 58.26      A   
ATOM   2739  HA  HSD   171       3.423  -5.685  22.165  1.00  0.00      A   
ATOM   2740  CB  HSD   171       1.874  -5.938  20.707  1.00 58.26      A   
ATOM   2741  HB1 HSD   171       1.664  -5.606  19.668  1.00  0.00      A   
ATOM   2742  HB2 HSD   171       2.078  -7.030  20.668  1.00  0.00      A   
ATOM   2743  ND1 HSD   171      -0.364  -4.839  21.177  1.00 58.26      A   
ATOM   2744  HD1 HSD   171      -0.279  -4.136  20.472  1.00  0.00      A   
ATOM   2745  CG  HSD   171       0.608  -5.761  21.503  1.00 58.26      A   
ATOM   2746  CE1 HSD   171      -1.415  -5.054  22.004  1.00 58.26      A   
ATOM   2747  HE1 HSD   171      -2.334  -4.470  21.966  1.00  0.00      A   
ATOM   2748  NE2 HSD   171      -1.185  -6.051  22.839  1.00 58.26      A   
ATOM   2749  CD2 HSD   171       0.094  -6.489  22.532  1.00 58.26      A   
ATOM   2750  HD2 HSD   171       0.533  -7.317  23.075  1.00  0.00      A   
ATOM   2751  C   HSD   171       4.272  -5.525  20.251  1.00 58.26      A   
ATOM   2752  O   HSD   171       4.706  -6.671  20.138  1.00 58.26      A   
ATOM   2753  N   ILE   172       4.788  -4.527  19.508  1.00 54.65      A   
ATOM   2754  HN  ILE   172       4.485  -3.586  19.639  1.00  0.00      A   
ATOM   2755  CA  ILE   172       5.660  -4.746  18.362  1.00 54.65      A   
ATOM   2756  HA  ILE   172       5.728  -5.804  18.154  1.00  0.00      A   
ATOM   2757  CB  ILE   172       5.139  -4.063  17.098  1.00 54.65      A   
ATOM   2758  HB  ILE   172       5.248  -2.962  17.199  1.00  0.00      A   
ATOM   2759  CG2 ILE   172       5.963  -4.546  15.882  1.00 54.65      A   
ATOM   2760 HG21 ILE   172       5.618  -4.042  14.955  1.00  0.00      A   
ATOM   2761 HG22 ILE   172       7.040  -4.300  15.998  1.00  0.00      A   
ATOM   2762 HG23 ILE   172       5.860  -5.644  15.745  1.00  0.00      A   
ATOM   2763  CG1 ILE   172       3.634  -4.372  16.910  1.00 54.65      A   
ATOM   2764 HG11 ILE   172       3.501  -5.475  16.897  1.00  0.00      A   
ATOM   2765 HG12 ILE   172       3.061  -3.971  17.774  1.00  0.00      A   
ATOM   2766  CD  ILE   172       3.026  -3.774  15.640  1.00  0.00      A   
ATOM   2767  HD1 ILE   172       1.931  -3.962  15.616  1.00  0.00      A   
ATOM   2768  HD2 ILE   172       3.196  -2.677  15.606  1.00  0.00      A   
ATOM   2769  HD3 ILE   172       3.473  -4.229  14.730  1.00  0.00      A   
ATOM   2770  C   ILE   172       7.057  -4.250  18.692  1.00 54.65      A   
ATOM   2771  O   ILE   172       7.246  -3.182  19.270  1.00 54.65      A   
ATOM   2772  N   ASP   173       8.079  -5.068  18.372  1.00 57.54      A   
ATOM   2773  HN  ASP   173       7.912  -5.938  17.913  1.00  0.00      A   
ATOM   2774  CA  ASP   173       9.477  -4.718  18.485  1.00 57.54      A   
ATOM   2775  HA  ASP   173       9.635  -4.283  19.461  1.00  0.00      A   
ATOM   2776  CB  ASP   173      10.294  -6.037  18.359  1.00 57.54      A   
ATOM   2777  HB1 ASP   173       9.865  -6.790  19.053  1.00  0.00      A   
ATOM   2778  HB2 ASP   173      10.230  -6.438  17.324  1.00  0.00      A   
ATOM   2779  CG  ASP   173      11.758  -5.880  18.720  1.00 57.54      A   
ATOM   2780  OD1 ASP   173      12.185  -6.447  19.749  1.00 57.54      A   
ATOM   2781  OD2 ASP   173      12.503  -5.214  17.962  1.00 57.54      A   
ATOM   2782  C   ASP   173       9.910  -3.675  17.438  1.00 57.54      A   
ATOM   2783  O   ASP   173       9.482  -3.710  16.282  1.00 57.54      A   
ATOM   2784  N   GLU   174      10.824  -2.755  17.812  1.00 55.00      A   
ATOM   2785  HN  GLU   174      11.159  -2.749  18.751  1.00  0.00      A   
ATOM   2786  CA  GLU   174      11.418  -1.749  16.945  1.00 55.00      A   
ATOM   2787  HA  GLU   174      10.636  -1.092  16.593  1.00  0.00      A   
ATOM   2788  CB  GLU   174      12.490  -0.936  17.721  1.00 55.00      A   
ATOM   2789  HB1 GLU   174      13.271  -1.637  18.086  1.00  0.00      A   
ATOM   2790  HB2 GLU   174      12.987  -0.221  17.031  1.00  0.00      A   
ATOM   2791  CG  GLU   174      11.988  -0.115  18.937  1.00 55.00      A   
ATOM   2792  HG1 GLU   174      11.284   0.681  18.611  1.00  0.00      A   
ATOM   2793  HG2 GLU   174      11.473  -0.772  19.670  1.00  0.00      A   
ATOM   2794  CD  GLU   174      13.147   0.560  19.672  1.00 55.00      A   
ATOM   2795  OE1 GLU   174      14.314   0.434  19.219  1.00 55.00      A   
ATOM   2796  OE2 GLU   174      12.894   1.181  20.740  1.00 55.00      A   
ATOM   2797  C   GLU   174      12.138  -2.317  15.725  1.00 55.00      A   
ATOM   2798  O   GLU   174      12.121  -1.748  14.635  1.00 55.00      A   
ATOM   2799  N   THR   175      12.805  -3.475  15.875  1.00 47.66      A   
ATOM   2800  HN  THR   175      12.753  -3.946  16.752  1.00  0.00      A   
ATOM   2801  CA  THR   175      13.557  -4.153  14.823  1.00 47.66      A   
ATOM   2802  HA  THR   175      14.235  -3.423  14.406  1.00  0.00      A   
ATOM   2803  CB  THR   175      14.416  -5.306  15.338  1.00 47.66      A   
ATOM   2804  HB  THR   175      15.000  -5.748  14.502  1.00  0.00      A   
ATOM   2805  OG1 THR   175      13.654  -6.339  15.942  1.00 47.66      A   
ATOM   2806  HG1 THR   175      13.297  -5.947  16.743  1.00  0.00      A   
ATOM   2807  CG2 THR   175      15.395  -4.790  16.401  1.00 47.66      A   
ATOM   2808 HG21 THR   175      16.083  -5.603  16.716  1.00  0.00      A   
ATOM   2809 HG22 THR   175      15.998  -3.947  16.000  1.00  0.00      A   
ATOM   2810 HG23 THR   175      14.855  -4.430  17.304  1.00  0.00      A   
ATOM   2811  C   THR   175      12.681  -4.615  13.668  1.00 47.66      A   
ATOM   2812  O   THR   175      13.099  -4.560  12.510  1.00 47.66      A   
ATOM   2813  N   TYR   176      11.423  -5.044  13.933  1.00 39.12      A   
ATOM   2814  HN  TYR   176      11.123  -5.113  14.882  1.00  0.00      A   
ATOM   2815  CA  TYR   176      10.423  -5.308  12.902  1.00 39.12      A   
ATOM   2816  HA  TYR   176      10.858  -5.994  12.190  1.00  0.00      A   
ATOM   2817  CB  TYR   176       9.142  -5.958  13.513  1.00 39.12      A   
ATOM   2818  HB1 TYR   176       9.411  -6.922  13.994  1.00  0.00      A   
ATOM   2819  HB2 TYR   176       8.706  -5.292  14.288  1.00  0.00      A   
ATOM   2820  CG  TYR   176       8.094  -6.239  12.456  1.00 39.12      A   
ATOM   2821  CD1 TYR   176       8.283  -7.265  11.514  1.00 39.12      A   
ATOM   2822  HD1 TYR   176       9.156  -7.897  11.584  1.00  0.00      A   
ATOM   2823  CE1 TYR   176       7.372  -7.442  10.462  1.00 39.12      A   
ATOM   2824  HE1 TYR   176       7.526  -8.219   9.728  1.00  0.00      A   
ATOM   2825  CZ  TYR   176       6.262  -6.597  10.343  1.00 39.12      A   
ATOM   2826  OH  TYR   176       5.379  -6.762   9.257  1.00 39.12      A   
ATOM   2827  HH  TYR   176       4.672  -6.115   9.328  1.00  0.00      A   
ATOM   2828  CD2 TYR   176       6.966  -5.408  12.335  1.00 39.12      A   
ATOM   2829  HD2 TYR   176       6.828  -4.596  13.034  1.00  0.00      A   
ATOM   2830  CE2 TYR   176       6.053  -5.584  11.285  1.00 39.12      A   
ATOM   2831  HE2 TYR   176       5.204  -4.923  11.193  1.00  0.00      A   
ATOM   2832  C   TYR   176      10.073  -4.033  12.131  1.00 39.12      A   
ATOM   2833  O   TYR   176      10.044  -4.033  10.901  1.00 39.12      A   
ATOM   2834  N   LEU   177       9.862  -2.894  12.835  1.00 44.39      A   
ATOM   2835  HN  LEU   177       9.899  -2.902  13.831  1.00  0.00      A   
ATOM   2836  CA  LEU   177       9.596  -1.606  12.206  1.00 44.39      A   
ATOM   2837  HA  LEU   177       8.745  -1.720  11.551  1.00  0.00      A   
ATOM   2838  CB  LEU   177       9.293  -0.471  13.229  1.00 44.39      A   
ATOM   2839  HB1 LEU   177      10.015  -0.519  14.072  1.00  0.00      A   
ATOM   2840  HB2 LEU   177       9.447   0.510  12.729  1.00  0.00      A   
ATOM   2841  CG  LEU   177       7.854  -0.428  13.794  1.00 44.39      A   
ATOM   2842  HG  LEU   177       7.147  -0.477  12.938  1.00  0.00      A   
ATOM   2843  CD1 LEU   177       7.536  -1.582  14.751  1.00 44.39      A   
ATOM   2844 HD11 LEU   177       6.503  -1.481  15.148  1.00  0.00      A   
ATOM   2845 HD12 LEU   177       7.621  -2.567  14.244  1.00  0.00      A   
ATOM   2846 HD13 LEU   177       8.235  -1.567  15.615  1.00  0.00      A   
ATOM   2847  CD2 LEU   177       7.617   0.907  14.520  1.00 44.39      A   
ATOM   2848 HD21 LEU   177       6.579   0.964  14.911  1.00  0.00      A   
ATOM   2849 HD22 LEU   177       8.311   1.007  15.382  1.00  0.00      A   
ATOM   2850 HD23 LEU   177       7.784   1.766  13.837  1.00  0.00      A   
ATOM   2851  C   LEU   177      10.753  -1.159  11.324  1.00 44.39      A   
ATOM   2852  O   LEU   177      10.557  -0.765  10.177  1.00 44.39      A   
ATOM   2853  N   MET   178      11.995  -1.283  11.828  1.00 45.37      A   
ATOM   2854  HN  MET   178      12.085  -1.566  12.780  1.00  0.00      A   
ATOM   2855  CA  MET   178      13.228  -0.974  11.128  1.00 45.37      A   
ATOM   2856  HA  MET   178      13.205   0.069  10.847  1.00  0.00      A   
ATOM   2857  CB  MET   178      14.404  -1.250  12.097  1.00 45.37      A   
ATOM   2858  HB1 MET   178      14.114  -0.878  13.103  1.00  0.00      A   
ATOM   2859  HB2 MET   178      14.547  -2.346  12.214  1.00  0.00      A   
ATOM   2860  CG  MET   178      15.742  -0.610  11.682  1.00 45.37      A   
ATOM   2861  HG1 MET   178      16.530  -0.994  12.365  1.00  0.00      A   
ATOM   2862  HG2 MET   178      16.006  -0.956  10.660  1.00  0.00      A   
ATOM   2863  SD  MET   178      15.760   1.208  11.731  1.00 45.37      A   
ATOM   2864  CE  MET   178      15.513   1.330  13.526  1.00 45.37      A   
ATOM   2865  HE1 MET   178      15.678   2.369  13.885  1.00  0.00      A   
ATOM   2866  HE2 MET   178      14.476   1.056  13.815  1.00  0.00      A   
ATOM   2867  HE3 MET   178      16.209   0.664  14.080  1.00  0.00      A   
ATOM   2868  C   MET   178      13.447  -1.810   9.871  1.00 45.37      A   
ATOM   2869  O   MET   178      13.809  -1.302   8.810  1.00 45.37      A   
ATOM   2870  N   PHE   179      13.196  -3.135   9.958  1.00 36.41      A   
ATOM   2871  HN  PHE   179      12.924  -3.523  10.835  1.00  0.00      A   
ATOM   2872  CA  PHE   179      13.244  -4.051   8.833  1.00 36.41      A   
ATOM   2873  HA  PHE   179      14.218  -3.986   8.370  1.00  0.00      A   
ATOM   2874  CB  PHE   179      12.986  -5.493   9.375  1.00 36.41      A   
ATOM   2875  HB1 PHE   179      13.851  -5.807   9.998  1.00  0.00      A   
ATOM   2876  HB2 PHE   179      12.087  -5.476  10.028  1.00  0.00      A   
ATOM   2877  CG  PHE   179      12.786  -6.565   8.329  1.00 36.41      A   
ATOM   2878  CD1 PHE   179      13.712  -6.756   7.290  1.00 36.41      A   
ATOM   2879  HD1 PHE   179      14.593  -6.134   7.235  1.00  0.00      A   
ATOM   2880  CE1 PHE   179      13.493  -7.738   6.314  1.00 36.41      A   
ATOM   2881  HE1 PHE   179      14.199  -7.864   5.507  1.00  0.00      A   
ATOM   2882  CZ  PHE   179      12.356  -8.553   6.382  1.00 36.41      A   
ATOM   2883  HZ  PHE   179      12.186  -9.310   5.630  1.00  0.00      A   
ATOM   2884  CD2 PHE   179      11.647  -7.388   8.384  1.00 36.41      A   
ATOM   2885  HD2 PHE   179      10.926  -7.248   9.176  1.00  0.00      A   
ATOM   2886  CE2 PHE   179      11.435  -8.381   7.421  1.00 36.41      A   
ATOM   2887  HE2 PHE   179      10.557  -9.008   7.476  1.00  0.00      A   
ATOM   2888  C   PHE   179      12.210  -3.689   7.767  1.00 36.41      A   
ATOM   2889  O   PHE   179      12.539  -3.510   6.595  1.00 36.41      A   
ATOM   2890  N   TRP   180      10.937  -3.512   8.170  1.00 31.23      A   
ATOM   2891  HN  TRP   180      10.689  -3.633   9.128  1.00  0.00      A   
ATOM   2892  CA  TRP   180       9.849  -3.215   7.261  1.00 31.23      A   
ATOM   2893  HA  TRP   180       9.865  -3.958   6.477  1.00  0.00      A   
ATOM   2894  CB  TRP   180       8.511  -3.320   8.034  1.00 31.23      A   
ATOM   2895  HB1 TRP   180       8.480  -4.307   8.542  1.00  0.00      A   
ATOM   2896  HB2 TRP   180       8.470  -2.540   8.824  1.00  0.00      A   
ATOM   2897  CG  TRP   180       7.295  -3.231   7.140  1.00 31.23      A   
ATOM   2898  CD1 TRP   180       6.882  -4.119   6.187  1.00 31.23      A   
ATOM   2899  HD1 TRP   180       7.349  -5.074   5.997  1.00  0.00      A   
ATOM   2900  NE1 TRP   180       5.823  -3.598   5.482  1.00 31.23      A   
ATOM   2901  HE1 TRP   180       5.498  -3.948   4.631  1.00  0.00      A   
ATOM   2902  CE2 TRP   180       5.531  -2.354   5.990  1.00 31.23      A   
ATOM   2903  CD2 TRP   180       6.436  -2.085   7.036  1.00 31.23      A   
ATOM   2904  CE3 TRP   180       6.400  -0.879   7.734  1.00 31.23      A   
ATOM   2905  HE3 TRP   180       7.093  -0.655   8.531  1.00  0.00      A   
ATOM   2906  CZ3 TRP   180       5.418   0.057   7.372  1.00 31.23      A   
ATOM   2907  HZ3 TRP   180       5.354   0.997   7.901  1.00  0.00      A   
ATOM   2908  CZ2 TRP   180       4.568  -1.427   5.631  1.00 31.23      A   
ATOM   2909  HZ2 TRP   180       3.874  -1.642   4.833  1.00  0.00      A   
ATOM   2910  CH2 TRP   180       4.512  -0.214   6.336  1.00 31.23      A   
ATOM   2911  HH2 TRP   180       3.759   0.518   6.081  1.00  0.00      A   
ATOM   2912  C   TRP   180       9.996  -1.852   6.581  1.00 31.23      A   
ATOM   2913  O   TRP   180       9.857  -1.724   5.362  1.00 31.23      A   
ATOM   2914  N   ILE   181      10.346  -0.793   7.346  1.00 31.40      A   
ATOM   2915  HN  ILE   181      10.448  -0.889   8.333  1.00  0.00      A   
ATOM   2916  CA  ILE   181      10.589   0.533   6.797  1.00 31.40      A   
ATOM   2917  HA  ILE   181       9.748   0.737   6.151  1.00  0.00      A   
ATOM   2918  CB  ILE   181      10.583   1.650   7.845  1.00 31.40      A   
ATOM   2919  HB  ILE   181       9.768   1.412   8.562  1.00  0.00      A   
ATOM   2920  CG2 ILE   181      11.908   1.718   8.635  1.00 31.40      A   
ATOM   2921 HG21 ILE   181      11.798   2.384   9.517  1.00  0.00      A   
ATOM   2922 HG22 ILE   181      12.192   0.709   9.000  1.00  0.00      A   
ATOM   2923 HG23 ILE   181      12.733   2.112   8.004  1.00  0.00      A   
ATOM   2924  CG1 ILE   181      10.237   3.011   7.193  1.00 31.40      A   
ATOM   2925 HG11 ILE   181      11.088   3.346   6.563  1.00  0.00      A   
ATOM   2926 HG12 ILE   181       9.359   2.871   6.527  1.00  0.00      A   
ATOM   2927  CD  ILE   181       9.898   4.101   8.216  1.00  0.00      A   
ATOM   2928  HD1 ILE   181       9.611   5.044   7.704  1.00  0.00      A   
ATOM   2929  HD2 ILE   181       9.048   3.776   8.852  1.00  0.00      A   
ATOM   2930  HD3 ILE   181      10.766   4.317   8.875  1.00  0.00      A   
ATOM   2931  C   ILE   181      11.814   0.585   5.897  1.00 31.40      A   
ATOM   2932  O   ILE   181      11.820   1.277   4.879  1.00 31.40      A   
ATOM   2933  N   GLY   182      12.882  -0.183   6.214  1.00 28.46      A   
ATOM   2934  HN  GLY   182      12.877  -0.712   7.059  1.00  0.00      A   
ATOM   2935  CA  GLY   182      14.099  -0.232   5.413  1.00 28.46      A   
ATOM   2936  HA1 GLY   182      14.828  -0.798   5.975  1.00  0.00      A   
ATOM   2937  HA2 GLY   182      14.419   0.779   5.209  1.00  0.00      A   
ATOM   2938  C   GLY   182      13.923  -0.925   4.090  1.00 28.46      A   
ATOM   2939  O   GLY   182      14.372  -0.417   3.064  1.00 28.46      A   
ATOM   2940  N   VAL   183      13.211  -2.074   4.065  1.00 24.52      A   
ATOM   2941  HN  VAL   183      12.894  -2.482   4.918  1.00  0.00      A   
ATOM   2942  CA  VAL   183      12.833  -2.774   2.837  1.00 24.52      A   
ATOM   2943  HA  VAL   183      13.728  -2.959   2.262  1.00  0.00      A   
ATOM   2944  CB  VAL   183      12.163  -4.114   3.145  1.00 24.52      A   
ATOM   2945  HB  VAL   183      11.344  -3.957   3.879  1.00  0.00      A   
ATOM   2946  CG1 VAL   183      11.577  -4.773   1.877  1.00 24.52      A   
ATOM   2947 HG11 VAL   183      11.203  -5.790   2.120  1.00  0.00      A   
ATOM   2948 HG12 VAL   183      10.724  -4.190   1.470  1.00  0.00      A   
ATOM   2949 HG13 VAL   183      12.356  -4.865   1.089  1.00  0.00      A   
ATOM   2950  CG2 VAL   183      13.214  -5.056   3.766  1.00 24.52      A   
ATOM   2951 HG21 VAL   183      12.741  -6.027   4.027  1.00  0.00      A   
ATOM   2952 HG22 VAL   183      14.038  -5.248   3.046  1.00  0.00      A   
ATOM   2953 HG23 VAL   183      13.647  -4.627   4.694  1.00  0.00      A   
ATOM   2954  C   VAL   183      11.932  -1.907   1.971  1.00 24.52      A   
ATOM   2955  O   VAL   183      12.155  -1.747   0.770  1.00 24.52      A   
ATOM   2956  N   THR   184      10.922  -1.256   2.582  1.00 22.11      A   
ATOM   2957  HN  THR   184      10.739  -1.424   3.548  1.00  0.00      A   
ATOM   2958  CA  THR   184      10.008  -0.356   1.881  1.00 22.11      A   
ATOM   2959  HA  THR   184       9.592  -0.904   1.048  1.00  0.00      A   
ATOM   2960  CB  THR   184       8.852   0.098   2.756  1.00 22.11      A   
ATOM   2961  HB  THR   184       9.205   0.730   3.599  1.00  0.00      A   
ATOM   2962  OG1 THR   184       8.165  -1.030   3.280  1.00 22.11      A   
ATOM   2963  HG1 THR   184       8.637  -1.326   4.062  1.00  0.00      A   
ATOM   2964  CG2 THR   184       7.818   0.855   1.918  1.00 22.11      A   
ATOM   2965 HG21 THR   184       6.917   1.044   2.541  1.00  0.00      A   
ATOM   2966 HG22 THR   184       8.210   1.830   1.557  1.00  0.00      A   
ATOM   2967 HG23 THR   184       7.503   0.243   1.047  1.00  0.00      A   
ATOM   2968  C   THR   184      10.708   0.859   1.300  1.00 22.11      A   
ATOM   2969  O   THR   184      10.529   1.207   0.135  1.00 22.11      A   
ATOM   2970  N   SER   185      11.586   1.514   2.086  1.00 23.06      A   
ATOM   2971  HN  SER   185      11.721   1.223   3.030  1.00  0.00      A   
ATOM   2972  CA  SER   185      12.334   2.690   1.653  1.00 23.06      A   
ATOM   2973  HA  SER   185      11.625   3.419   1.289  1.00  0.00      A   
ATOM   2974  CB  SER   185      13.163   3.334   2.793  1.00 23.06      A   
ATOM   2975  HB1 SER   185      13.895   2.605   3.200  1.00  0.00      A   
ATOM   2976  HB2 SER   185      13.720   4.216   2.411  1.00  0.00      A   
ATOM   2977  OG  SER   185      12.311   3.780   3.845  1.00 23.06      A   
ATOM   2978  HG1 SER   185      12.054   2.996   4.337  1.00  0.00      A   
ATOM   2979  C   SER   185      13.308   2.425   0.532  1.00 23.06      A   
ATOM   2980  O   SER   185      13.353   3.169  -0.445  1.00 23.06      A   
ATOM   2981  N   VAL   186      14.113   1.341   0.609  1.00 21.39      A   
ATOM   2982  HN  VAL   186      14.080   0.720   1.389  1.00  0.00      A   
ATOM   2983  CA  VAL   186      15.057   1.017  -0.453  1.00 21.39      A   
ATOM   2984  HA  VAL   186      15.603   1.925  -0.662  1.00  0.00      A   
ATOM   2985  CB  VAL   186      16.107  -0.017  -0.036  1.00 21.39      A   
ATOM   2986  HB  VAL   186      16.482   0.279   0.967  1.00  0.00      A   
ATOM   2987  CG1 VAL   186      15.542  -1.445   0.085  1.00 21.39      A   
ATOM   2988 HG11 VAL   186      16.316  -2.127   0.499  1.00  0.00      A   
ATOM   2989 HG12 VAL   186      14.667  -1.464   0.770  1.00  0.00      A   
ATOM   2990 HG13 VAL   186      15.230  -1.843  -0.904  1.00  0.00      A   
ATOM   2991  CG2 VAL   186      17.298   0.026  -1.015  1.00 21.39      A   
ATOM   2992 HG21 VAL   186      18.096  -0.668  -0.674  1.00  0.00      A   
ATOM   2993 HG22 VAL   186      16.983  -0.284  -2.034  1.00  0.00      A   
ATOM   2994 HG23 VAL   186      17.724   1.051  -1.071  1.00  0.00      A   
ATOM   2995  C   VAL   186      14.360   0.658  -1.756  1.00 21.39      A   
ATOM   2996  O   VAL   186      14.755   1.101  -2.836  1.00 21.39      A   
ATOM   2997  N   LEU   187      13.248  -0.104  -1.678  1.00 18.98      A   
ATOM   2998  HN  LEU   187      12.947  -0.468  -0.800  1.00  0.00      A   
ATOM   2999  CA  LEU   187      12.431  -0.441  -2.821  1.00 18.98      A   
ATOM   3000  HA  LEU   187      13.095  -0.857  -3.564  1.00  0.00      A   
ATOM   3001  CB  LEU   187      11.390  -1.510  -2.413  1.00 18.98      A   
ATOM   3002  HB1 LEU   187      11.930  -2.310  -1.862  1.00  0.00      A   
ATOM   3003  HB2 LEU   187      10.663  -1.068  -1.698  1.00  0.00      A   
ATOM   3004  CG  LEU   187      10.628  -2.181  -3.574  1.00 18.98      A   
ATOM   3005  HG  LEU   187      10.014  -1.407  -4.082  1.00  0.00      A   
ATOM   3006  CD1 LEU   187      11.573  -2.805  -4.612  1.00 18.98      A   
ATOM   3007 HD11 LEU   187      10.988  -3.380  -5.361  1.00  0.00      A   
ATOM   3008 HD12 LEU   187      12.152  -2.024  -5.150  1.00  0.00      A   
ATOM   3009 HD13 LEU   187      12.284  -3.501  -4.120  1.00  0.00      A   
ATOM   3010  CD2 LEU   187       9.679  -3.260  -3.029  1.00 18.98      A   
ATOM   3011 HD21 LEU   187       9.072  -3.696  -3.851  1.00  0.00      A   
ATOM   3012 HD22 LEU   187      10.261  -4.075  -2.548  1.00  0.00      A   
ATOM   3013 HD23 LEU   187       8.992  -2.830  -2.270  1.00  0.00      A   
ATOM   3014  C   LEU   187      11.771   0.776  -3.457  1.00 18.98      A   
ATOM   3015  O   LEU   187      11.828   0.952  -4.671  1.00 18.98      A   
ATOM   3016  N   LEU   188      11.198   1.709  -2.664  1.00 19.07      A   
ATOM   3017  HN  LEU   188      11.113   1.557  -1.682  1.00  0.00      A   
ATOM   3018  CA  LEU   188      10.676   2.969  -3.178  1.00 19.07      A   
ATOM   3019  HA  LEU   188       9.949   2.739  -3.943  1.00  0.00      A   
ATOM   3020  CB  LEU   188      10.003   3.806  -2.059  1.00 19.07      A   
ATOM   3021  HB1 LEU   188      10.659   3.784  -1.163  1.00  0.00      A   
ATOM   3022  HB2 LEU   188       9.904   4.867  -2.374  1.00  0.00      A   
ATOM   3023  CG  LEU   188       8.591   3.326  -1.661  1.00 19.07      A   
ATOM   3024  HG  LEU   188       8.636   2.236  -1.455  1.00  0.00      A   
ATOM   3025  CD1 LEU   188       8.133   4.026  -0.373  1.00 19.07      A   
ATOM   3026 HD11 LEU   188       7.136   3.648  -0.062  1.00  0.00      A   
ATOM   3027 HD12 LEU   188       8.855   3.832   0.450  1.00  0.00      A   
ATOM   3028 HD13 LEU   188       8.061   5.124  -0.530  1.00  0.00      A   
ATOM   3029  CD2 LEU   188       7.565   3.579  -2.778  1.00 19.07      A   
ATOM   3030 HD21 LEU   188       6.550   3.283  -2.436  1.00  0.00      A   
ATOM   3031 HD22 LEU   188       7.539   4.659  -3.041  1.00  0.00      A   
ATOM   3032 HD23 LEU   188       7.809   2.995  -3.691  1.00  0.00      A   
ATOM   3033  C   LEU   188      11.728   3.839  -3.856  1.00 19.07      A   
ATOM   3034  O   LEU   188      11.496   4.367  -4.943  1.00 19.07      A   
ATOM   3035  N   LEU   189      12.934   3.978  -3.270  1.00 19.50      A   
ATOM   3036  HN  LEU   189      13.100   3.584  -2.370  1.00  0.00      A   
ATOM   3037  CA  LEU   189      14.039   4.705  -3.883  1.00 19.50      A   
ATOM   3038  HA  LEU   189      13.680   5.692  -4.136  1.00  0.00      A   
ATOM   3039  CB  LEU   189      15.238   4.838  -2.902  1.00 19.50      A   
ATOM   3040  HB1 LEU   189      15.216   3.975  -2.202  1.00  0.00      A   
ATOM   3041  HB2 LEU   189      16.199   4.782  -3.457  1.00  0.00      A   
ATOM   3042  CG  LEU   189      15.277   6.156  -2.086  1.00 19.50      A   
ATOM   3043  HG  LEU   189      16.121   6.059  -1.370  1.00  0.00      A   
ATOM   3044  CD1 LEU   189      15.583   7.371  -2.978  1.00 19.50      A   
ATOM   3045 HD11 LEU   189      15.711   8.281  -2.353  1.00  0.00      A   
ATOM   3046 HD12 LEU   189      16.518   7.207  -3.554  1.00  0.00      A   
ATOM   3047 HD13 LEU   189      14.753   7.558  -3.693  1.00  0.00      A   
ATOM   3048  CD2 LEU   189      14.008   6.407  -1.257  1.00 19.50      A   
ATOM   3049 HD21 LEU   189      14.117   7.336  -0.656  1.00  0.00      A   
ATOM   3050 HD22 LEU   189      13.119   6.525  -1.913  1.00  0.00      A   
ATOM   3051 HD23 LEU   189      13.824   5.564  -0.558  1.00  0.00      A   
ATOM   3052  C   LEU   189      14.498   4.092  -5.206  1.00 19.50      A   
ATOM   3053  O   LEU   189      14.736   4.797  -6.188  1.00 19.50      A   
ATOM   3054  N   PHE   190      14.577   2.749  -5.280  1.00 19.33      A   
ATOM   3055  HN  PHE   190      14.427   2.206  -4.457  1.00  0.00      A   
ATOM   3056  CA  PHE   190      14.835   2.002  -6.500  1.00 19.33      A   
ATOM   3057  HA  PHE   190      15.787   2.317  -6.901  1.00  0.00      A   
ATOM   3058  CB  PHE   190      14.869   0.488  -6.119  1.00 19.33      A   
ATOM   3059  HB1 PHE   190      15.551   0.365  -5.250  1.00  0.00      A   
ATOM   3060  HB2 PHE   190      13.865   0.146  -5.789  1.00  0.00      A   
ATOM   3061  CG  PHE   190      15.334  -0.448  -7.208  1.00 19.33      A   
ATOM   3062  CD1 PHE   190      16.583  -1.076  -7.094  1.00 19.33      A   
ATOM   3063  HD1 PHE   190      17.208  -0.856  -6.242  1.00  0.00      A   
ATOM   3064  CE1 PHE   190      17.018  -1.994  -8.059  1.00 19.33      A   
ATOM   3065  HE1 PHE   190      17.977  -2.478  -7.955  1.00  0.00      A   
ATOM   3066  CZ  PHE   190      16.204  -2.286  -9.157  1.00 19.33      A   
ATOM   3067  HZ  PHE   190      16.542  -2.995  -9.898  1.00  0.00      A   
ATOM   3068  CD2 PHE   190      14.510  -0.781  -8.300  1.00 19.33      A   
ATOM   3069  HD2 PHE   190      13.526  -0.345  -8.387  1.00  0.00      A   
ATOM   3070  CE2 PHE   190      14.949  -1.680  -9.279  1.00 19.33      A   
ATOM   3071  HE2 PHE   190      14.313  -1.918 -10.119  1.00  0.00      A   
ATOM   3072  C   PHE   190      13.767   2.244  -7.564  1.00 19.33      A   
ATOM   3073  O   PHE   190      14.079   2.490  -8.726  1.00 19.33      A   
ATOM   3074  N   ILE   191      12.472   2.212  -7.184  1.00 18.14      A   
ATOM   3075  HN  ILE   191      12.247   1.969  -6.244  1.00  0.00      A   
ATOM   3076  CA  ILE   191      11.340   2.485  -8.061  1.00 18.14      A   
ATOM   3077  HA  ILE   191      11.414   1.832  -8.918  1.00  0.00      A   
ATOM   3078  CB  ILE   191      10.025   2.185  -7.335  1.00 18.14      A   
ATOM   3079  HB  ILE   191      10.048   2.689  -6.345  1.00  0.00      A   
ATOM   3080  CG2 ILE   191       8.810   2.699  -8.126  1.00 18.14      A   
ATOM   3081 HG21 ILE   191       7.861   2.421  -7.619  1.00  0.00      A   
ATOM   3082 HG22 ILE   191       8.822   3.806  -8.216  1.00  0.00      A   
ATOM   3083 HG23 ILE   191       8.816   2.242  -9.139  1.00  0.00      A   
ATOM   3084  CG1 ILE   191       9.863   0.664  -7.103  1.00 18.14      A   
ATOM   3085 HG11 ILE   191       9.615   0.171  -8.067  1.00  0.00      A   
ATOM   3086 HG12 ILE   191      10.823   0.230  -6.750  1.00  0.00      A   
ATOM   3087  CD  ILE   191       8.784   0.347  -6.062  1.00  0.00      A   
ATOM   3088  HD1 ILE   191       8.741  -0.743  -5.854  1.00  0.00      A   
ATOM   3089  HD2 ILE   191       9.009   0.865  -5.105  1.00  0.00      A   
ATOM   3090  HD3 ILE   191       7.776   0.665  -6.404  1.00  0.00      A   
ATOM   3091  C   ILE   191      11.376   3.909  -8.609  1.00 18.14      A   
ATOM   3092  O   ILE   191      11.209   4.119  -9.810  1.00 18.14      A   
ATOM   3093  N   VAL   192      11.663   4.927  -7.765  1.00 18.36      A   
ATOM   3094  HN  VAL   192      11.758   4.747  -6.789  1.00  0.00      A   
ATOM   3095  CA  VAL   192      11.844   6.311  -8.202  1.00 18.36      A   
ATOM   3096  HA  VAL   192      10.953   6.619  -8.728  1.00  0.00      A   
ATOM   3097  CB  VAL   192      12.065   7.247  -7.010  1.00 18.36      A   
ATOM   3098  HB  VAL   192      12.861   6.826  -6.360  1.00  0.00      A   
ATOM   3099  CG1 VAL   192      12.480   8.669  -7.450  1.00 18.36      A   
ATOM   3100 HG11 VAL   192      12.518   9.337  -6.563  1.00  0.00      A   
ATOM   3101 HG12 VAL   192      13.486   8.679  -7.920  1.00  0.00      A   
ATOM   3102 HG13 VAL   192      11.741   9.085  -8.167  1.00  0.00      A   
ATOM   3103  CG2 VAL   192      10.761   7.342  -6.195  1.00 18.36      A   
ATOM   3104 HG21 VAL   192      10.925   7.952  -5.281  1.00  0.00      A   
ATOM   3105 HG22 VAL   192       9.961   7.829  -6.794  1.00  0.00      A   
ATOM   3106 HG23 VAL   192      10.400   6.340  -5.877  1.00  0.00      A   
ATOM   3107  C   VAL   192      12.994   6.449  -9.189  1.00 18.36      A   
ATOM   3108  O   VAL   192      12.827   7.007 -10.271  1.00 18.36      A   
ATOM   3109  N   TYR   193      14.175   5.869  -8.887  1.00 20.02      A   
ATOM   3110  HN  TYR   193      14.291   5.417  -8.006  1.00  0.00      A   
ATOM   3111  CA  TYR   193      15.326   5.861  -9.777  1.00 20.02      A   
ATOM   3112  HA  TYR   193      15.597   6.881 -10.005  1.00  0.00      A   
ATOM   3113  CB  TYR   193      16.493   5.151  -9.013  1.00 20.02      A   
ATOM   3114  HB1 TYR   193      16.852   5.799  -8.185  1.00  0.00      A   
ATOM   3115  HB2 TYR   193      16.123   4.203  -8.568  1.00  0.00      A   
ATOM   3116  CG  TYR   193      17.648   4.828  -9.915  1.00 20.02      A   
ATOM   3117  CD1 TYR   193      18.543   5.828 -10.316  1.00 20.02      A   
ATOM   3118  HD1 TYR   193      18.485   6.810  -9.872  1.00  0.00      A   
ATOM   3119  CE1 TYR   193      19.457   5.578 -11.349  1.00 20.02      A   
ATOM   3120  HE1 TYR   193      20.119   6.370 -11.666  1.00  0.00      A   
ATOM   3121  CZ  TYR   193      19.455   4.335 -11.991  1.00 20.02      A   
ATOM   3122  OH  TYR   193      20.289   4.094 -13.090  1.00 20.02      A   
ATOM   3123  HH  TYR   193      20.927   4.810 -13.129  1.00  0.00      A   
ATOM   3124  CD2 TYR   193      17.708   3.559 -10.517  1.00 20.02      A   
ATOM   3125  HD2 TYR   193      17.003   2.794 -10.227  1.00  0.00      A   
ATOM   3126  CE2 TYR   193      18.594   3.322 -11.572  1.00 20.02      A   
ATOM   3127  HE2 TYR   193      18.601   2.364 -12.071  1.00  0.00      A   
ATOM   3128  C   TYR   193      15.018   5.174 -11.110  1.00 20.02      A   
ATOM   3129  O   TYR   193      15.304   5.711 -12.182  1.00 20.02      A   
ATOM   3130  N   ALA   194      14.392   3.979 -11.068  1.00 17.14      A   
ATOM   3131  HN  ALA   194      14.180   3.558 -10.189  1.00  0.00      A   
ATOM   3132  CA  ALA   194      14.053   3.206 -12.239  1.00 17.14      A   
ATOM   3133  HA  ALA   194      14.956   3.051 -12.810  1.00  0.00      A   
ATOM   3134  CB  ALA   194      13.466   1.843 -11.820  1.00 17.14      A   
ATOM   3135  HB1 ALA   194      14.199   1.297 -11.187  1.00  0.00      A   
ATOM   3136  HB2 ALA   194      12.539   1.983 -11.223  1.00  0.00      A   
ATOM   3137  HB3 ALA   194      13.233   1.217 -12.708  1.00  0.00      A   
ATOM   3138  C   ALA   194      13.077   3.940 -13.140  1.00 17.14      A   
ATOM   3139  O   ALA   194      13.303   4.053 -14.342  1.00 17.14      A   
ATOM   3140  N   TYR   195      12.004   4.537 -12.577  1.00 17.79      A   
ATOM   3141  HN  TYR   195      11.819   4.437 -11.603  1.00  0.00      A   
ATOM   3142  CA  TYR   195      11.100   5.373 -13.344  1.00 17.79      A   
ATOM   3143  HA  TYR   195      10.826   4.809 -14.224  1.00  0.00      A   
ATOM   3144  CB  TYR   195       9.807   5.746 -12.572  1.00 17.79      A   
ATOM   3145  HB1 TYR   195      10.055   6.013 -11.522  1.00  0.00      A   
ATOM   3146  HB2 TYR   195       9.294   6.609 -13.048  1.00  0.00      A   
ATOM   3147  CG  TYR   195       8.822   4.603 -12.592  1.00 17.79      A   
ATOM   3148  CD1 TYR   195       8.280   4.122 -13.801  1.00 17.79      A   
ATOM   3149  HD1 TYR   195       8.578   4.568 -14.739  1.00  0.00      A   
ATOM   3150  CE1 TYR   195       7.362   3.059 -13.799  1.00 17.79      A   
ATOM   3151  HE1 TYR   195       6.965   2.673 -14.726  1.00  0.00      A   
ATOM   3152  CZ  TYR   195       6.971   2.479 -12.588  1.00 17.79      A   
ATOM   3153  OH  TYR   195       6.086   1.387 -12.566  1.00 17.79      A   
ATOM   3154  HH  TYR   195       6.243   0.899 -11.754  1.00  0.00      A   
ATOM   3155  CD2 TYR   195       8.398   4.021 -11.391  1.00 17.79      A   
ATOM   3156  HD2 TYR   195       8.805   4.387 -10.460  1.00  0.00      A   
ATOM   3157  CE2 TYR   195       7.473   2.969 -11.385  1.00 17.79      A   
ATOM   3158  HE2 TYR   195       7.147   2.532 -10.452  1.00  0.00      A   
ATOM   3159  C   TYR   195      11.744   6.624 -13.901  1.00 17.79      A   
ATOM   3160  O   TYR   195      11.533   6.927 -15.068  1.00 17.79      A   
ATOM   3161  N   MET   196      12.578   7.372 -13.149  1.00 20.89      A   
ATOM   3162  HN  MET   196      12.750   7.153 -12.192  1.00  0.00      A   
ATOM   3163  CA  MET   196      13.259   8.534 -13.709  1.00 20.89      A   
ATOM   3164  HA  MET   196      12.502   9.140 -14.184  1.00  0.00      A   
ATOM   3165  CB  MET   196      13.945   9.422 -12.639  1.00 20.89      A   
ATOM   3166  HB1 MET   196      14.721   8.826 -12.113  1.00  0.00      A   
ATOM   3167  HB2 MET   196      14.451  10.271 -13.147  1.00  0.00      A   
ATOM   3168  CG  MET   196      12.987  10.019 -11.584  1.00 20.89      A   
ATOM   3169  HG1 MET   196      12.706   9.208 -10.879  1.00  0.00      A   
ATOM   3170  HG2 MET   196      13.545  10.766 -10.981  1.00  0.00      A   
ATOM   3171  SD  MET   196      11.464  10.770 -12.239  1.00 20.89      A   
ATOM   3172  CE  MET   196      10.400  10.044 -10.960  1.00 20.89      A   
ATOM   3173  HE1 MET   196       9.359  10.423 -11.043  1.00  0.00      A   
ATOM   3174  HE2 MET   196      10.373   8.936 -11.047  1.00  0.00      A   
ATOM   3175  HE3 MET   196      10.772  10.294  -9.944  1.00  0.00      A   
ATOM   3176  C   MET   196      14.233   8.201 -14.834  1.00 20.89      A   
ATOM   3177  O   MET   196      14.301   8.912 -15.837  1.00 20.89      A   
ATOM   3178  N   TYR   197      14.972   7.076 -14.731  1.00 21.82      A   
ATOM   3179  HN  TYR   197      14.951   6.543 -13.889  1.00  0.00      A   
ATOM   3180  CA  TYR   197      15.755   6.530 -15.829  1.00 21.82      A   
ATOM   3181  HA  TYR   197      16.411   7.310 -16.188  1.00  0.00      A   
ATOM   3182  CB  TYR   197      16.634   5.361 -15.279  1.00 21.82      A   
ATOM   3183  HB1 TYR   197      17.446   5.762 -14.635  1.00  0.00      A   
ATOM   3184  HB2 TYR   197      16.001   4.693 -14.656  1.00  0.00      A   
ATOM   3185  CG  TYR   197      17.246   4.557 -16.388  1.00 21.82      A   
ATOM   3186  CD1 TYR   197      18.070   5.167 -17.351  1.00 21.82      A   
ATOM   3187  HD1 TYR   197      18.392   6.187 -17.207  1.00  0.00      A   
ATOM   3188  CE1 TYR   197      18.331   4.515 -18.566  1.00 21.82      A   
ATOM   3189  HE1 TYR   197      18.865   5.024 -19.355  1.00  0.00      A   
ATOM   3190  CZ  TYR   197      17.775   3.256 -18.807  1.00 21.82      A   
ATOM   3191  OH  TYR   197      17.781   2.719 -20.103  1.00 21.82      A   
ATOM   3192  HH  TYR   197      16.851   2.666 -20.335  1.00  0.00      A   
ATOM   3193  CD2 TYR   197      16.773   3.255 -16.606  1.00 21.82      A   
ATOM   3194  HD2 TYR   197      16.108   2.798 -15.889  1.00  0.00      A   
ATOM   3195  CE2 TYR   197      17.030   2.611 -17.819  1.00 21.82      A   
ATOM   3196  HE2 TYR   197      16.578   1.649 -18.008  1.00  0.00      A   
ATOM   3197  C   TYR   197      14.874   6.152 -17.031  1.00 21.82      A   
ATOM   3198  O   TYR   197      15.183   6.528 -18.161  1.00 21.82      A   
ATOM   3199  N   ILE   198      13.732   5.461 -16.822  1.00 21.83      A   
ATOM   3200  HN  ILE   198      13.508   5.130 -15.908  1.00  0.00      A   
ATOM   3201  CA  ILE   198      12.790   5.134 -17.888  1.00 21.83      A   
ATOM   3202  HA  ILE   198      13.347   4.636 -18.668  1.00  0.00      A   
ATOM   3203  CB  ILE   198      11.685   4.178 -17.414  1.00 21.83      A   
ATOM   3204  HB  ILE   198      11.233   4.606 -16.494  1.00  0.00      A   
ATOM   3205  CG2 ILE   198      10.573   4.014 -18.479  1.00 21.83      A   
ATOM   3206 HG21 ILE   198       9.834   3.250 -18.156  1.00  0.00      A   
ATOM   3207 HG22 ILE   198      10.016   4.961 -18.641  1.00  0.00      A   
ATOM   3208 HG23 ILE   198      11.008   3.688 -19.449  1.00  0.00      A   
ATOM   3209  CG1 ILE   198      12.274   2.791 -17.057  1.00 21.83      A   
ATOM   3210 HG11 ILE   198      12.528   2.246 -17.991  1.00  0.00      A   
ATOM   3211 HG12 ILE   198      13.220   2.924 -16.490  1.00  0.00      A   
ATOM   3212  CD  ILE   198      11.323   1.941 -16.203  1.00  0.00      A   
ATOM   3213  HD1 ILE   198      11.825   1.008 -15.867  1.00  0.00      A   
ATOM   3214  HD2 ILE   198      11.013   2.502 -15.295  1.00  0.00      A   
ATOM   3215  HD3 ILE   198      10.412   1.655 -16.770  1.00  0.00      A   
ATOM   3216  C   ILE   198      12.187   6.373 -18.541  1.00 21.83      A   
ATOM   3217  O   ILE   198      12.139   6.474 -19.765  1.00 21.83      A   
ATOM   3218  N   LEU   199      11.753   7.377 -17.755  1.00 22.92      A   
ATOM   3219  HN  LEU   199      11.765   7.270 -16.764  1.00  0.00      A   
ATOM   3220  CA  LEU   199      11.243   8.635 -18.269  1.00 22.92      A   
ATOM   3221  HA  LEU   199      10.444   8.423 -18.965  1.00  0.00      A   
ATOM   3222  CB  LEU   199      10.754   9.591 -17.144  1.00 22.92      A   
ATOM   3223  HB1 LEU   199      11.587   9.778 -16.433  1.00  0.00      A   
ATOM   3224  HB2 LEU   199      10.488  10.565 -17.607  1.00  0.00      A   
ATOM   3225  CG  LEU   199       9.521   9.152 -16.333  1.00 22.92      A   
ATOM   3226  HG  LEU   199       9.808   8.343 -15.628  1.00  0.00      A   
ATOM   3227  CD1 LEU   199       9.031  10.347 -15.503  1.00 22.92      A   
ATOM   3228 HD11 LEU   199       8.125  10.079 -14.917  1.00  0.00      A   
ATOM   3229 HD12 LEU   199       9.824  10.679 -14.799  1.00  0.00      A   
ATOM   3230 HD13 LEU   199       8.777  11.196 -16.174  1.00  0.00      A   
ATOM   3231  CD2 LEU   199       8.401   8.609 -17.223  1.00 22.92      A   
ATOM   3232 HD21 LEU   199       7.487   8.418 -16.621  1.00  0.00      A   
ATOM   3233 HD22 LEU   199       8.154   9.351 -18.012  1.00  0.00      A   
ATOM   3234 HD23 LEU   199       8.700   7.656 -17.708  1.00  0.00      A   
ATOM   3235  C   LEU   199      12.277   9.440 -19.035  1.00 22.92      A   
ATOM   3236  O   LEU   199      11.970   9.967 -20.099  1.00 22.92      A   
ATOM   3237  N   TRP   200      13.537   9.563 -18.547  1.00 29.11      A   
ATOM   3238  HN  TRP   200      13.789   9.189 -17.658  1.00  0.00      A   
ATOM   3239  CA  TRP   200      14.584  10.212 -19.325  1.00 29.11      A   
ATOM   3240  HA  TRP   200      14.217  11.182 -19.627  1.00  0.00      A   
ATOM   3241  CB  TRP   200      15.911  10.405 -18.556  1.00 29.11      A   
ATOM   3242  HB1 TRP   200      15.728  11.059 -17.676  1.00  0.00      A   
ATOM   3243  HB2 TRP   200      16.278   9.426 -18.181  1.00  0.00      A   
ATOM   3244  CG  TRP   200      16.957  11.060 -19.450  1.00 29.11      A   
ATOM   3245  CD1 TRP   200      16.870  12.275 -20.070  1.00 29.11      A   
ATOM   3246  HD1 TRP   200      16.120  13.021 -19.853  1.00  0.00      A   
ATOM   3247  NE1 TRP   200      17.849  12.398 -21.025  1.00 29.11      A   
ATOM   3248  HE1 TRP   200      17.944  13.204 -21.567  1.00  0.00      A   
ATOM   3249  CE2 TRP   200      18.572  11.225 -21.060  1.00 29.11      A   
ATOM   3250  CD2 TRP   200      18.045  10.360 -20.077  1.00 29.11      A   
ATOM   3251  CE3 TRP   200      18.555   9.075 -19.893  1.00 29.11      A   
ATOM   3252  HE3 TRP   200      18.149   8.401 -19.154  1.00  0.00      A   
ATOM   3253  CZ3 TRP   200      19.637   8.680 -20.693  1.00 29.11      A   
ATOM   3254  HZ3 TRP   200      20.080   7.704 -20.559  1.00  0.00      A   
ATOM   3255  CZ2 TRP   200      19.617  10.815 -21.871  1.00 29.11      A   
ATOM   3256  HZ2 TRP   200      20.007  11.444 -22.658  1.00  0.00      A   
ATOM   3257  CH2 TRP   200      20.158   9.540 -21.671  1.00 29.11      A   
ATOM   3258  HH2 TRP   200      20.991   9.226 -22.282  1.00  0.00      A   
ATOM   3259  C   TRP   200      14.869   9.431 -20.610  1.00 29.11      A   
ATOM   3260  O   TRP   200      14.981  10.012 -21.690  1.00 29.11      A   
ATOM   3261  N   LYS   201      14.982   8.090 -20.540  1.00 86.38      A   
ATOM   3262  HN  LYS   201      14.907   7.601 -19.674  1.00  0.00      A   
ATOM   3263  CA  LYS   201      15.276   7.306 -21.719  1.00 86.38      A   
ATOM   3264  HA  LYS   201      16.099   7.821 -22.192  1.00  0.00      A   
ATOM   3265  CB  LYS   201      15.818   5.896 -21.412  1.00 86.38      A   
ATOM   3266  HB1 LYS   201      16.444   5.949 -20.496  1.00  0.00      A   
ATOM   3267  HB2 LYS   201      14.960   5.230 -21.178  1.00  0.00      A   
ATOM   3268  CG  LYS   201      16.678   5.285 -22.545  1.00 86.38      A   
ATOM   3269  HG1 LYS   201      16.891   4.228 -22.275  1.00  0.00      A   
ATOM   3270  HG2 LYS   201      16.080   5.275 -23.481  1.00  0.00      A   
ATOM   3271  CD  LYS   201      18.026   6.004 -22.799  1.00 86.38      A   
ATOM   3272  HD1 LYS   201      17.820   7.061 -23.073  1.00  0.00      A   
ATOM   3273  HD2 LYS   201      18.616   6.005 -21.858  1.00  0.00      A   
ATOM   3274  CE  LYS   201      18.858   5.368 -23.928  1.00 86.38      A   
ATOM   3275  HE1 LYS   201      19.174   4.341 -23.648  1.00  0.00      A   
ATOM   3276  HE2 LYS   201      18.247   5.314 -24.855  1.00  0.00      A   
ATOM   3277  NZ  LYS   201      20.069   6.157 -24.243  1.00 86.38      A   
ATOM   3278  HZ1 LYS   201      20.517   5.764 -25.096  1.00  0.00      A   
ATOM   3279  HZ2 LYS   201      19.803   7.137 -24.468  1.00  0.00      A   
ATOM   3280  HZ3 LYS   201      20.785   6.168 -23.489  1.00  0.00      A   
ATOM   3281  C   LYS   201      14.162   7.337 -22.772  1.00 86.38      A   
ATOM   3282  O   LYS   201      14.417   7.459 -23.970  1.00 86.38      A   
ATOM   3283  N   ALA   202      12.884   7.307 -22.345  1.00 83.03      A   
ATOM   3284  HN  ALA   202      12.685   7.124 -21.386  1.00  0.00      A   
ATOM   3285  CA  ALA   202      11.734   7.583 -23.186  1.00 83.03      A   
ATOM   3286  HA  ALA   202      11.795   6.941 -24.052  1.00  0.00      A   
ATOM   3287  CB  ALA   202      10.445   7.243 -22.411  1.00 83.03      A   
ATOM   3288  HB1 ALA   202      10.480   6.185 -22.072  1.00  0.00      A   
ATOM   3289  HB2 ALA   202      10.342   7.889 -21.513  1.00  0.00      A   
ATOM   3290  HB3 ALA   202       9.549   7.371 -23.055  1.00  0.00      A   
ATOM   3291  C   ALA   202      11.648   9.016 -23.707  1.00 83.03      A   
ATOM   3292  O   ALA   202      11.372   9.241 -24.882  1.00 83.03      A   
ATOM   3293  N   HSD   203      11.923  10.041 -22.869  1.00 86.02      A   
ATOM   3294  HN  HSD   203      12.088   9.869 -21.901  1.00  0.00      A   
ATOM   3295  CA  HSD   203      11.954  11.434 -23.303  1.00 86.02      A   
ATOM   3296  HA  HSD   203      11.001  11.662 -23.756  1.00  0.00      A   
ATOM   3297  CB  HSD   203      12.196  12.420 -22.129  1.00 86.02      A   
ATOM   3298  HB1 HSD   203      11.400  12.253 -21.372  1.00  0.00      A   
ATOM   3299  HB2 HSD   203      13.170  12.196 -21.643  1.00  0.00      A   
ATOM   3300  ND1 HSD   203      13.210  14.544 -23.126  1.00 86.02      A   
ATOM   3301  HD1 HSD   203      14.096  14.181 -23.413  1.00  0.00      A   
ATOM   3302  CG  HSD   203      12.157  13.875 -22.535  1.00 86.02      A   
ATOM   3303  CE1 HSD   203      12.765  15.773 -23.466  1.00 86.02      A   
ATOM   3304  HE1 HSD   203      13.386  16.494 -23.998  1.00  0.00      A   
ATOM   3305  NE2 HSD   203      11.502  15.948 -23.131  1.00 86.02      A   
ATOM   3306  CD2 HSD   203      11.115  14.752 -22.543  1.00 86.02      A   
ATOM   3307  HD2 HSD   203      10.098  14.616 -22.197  1.00  0.00      A   
ATOM   3308  C   HSD   203      13.011  11.672 -24.362  1.00 86.02      A   
ATOM   3309  O   HSD   203      12.759  12.279 -25.399  1.00 86.02      A   
ATOM   3310  N   SER   204      14.220  11.122 -24.157  1.00 86.03      A   
ATOM   3311  HN  SER   204      14.413  10.643 -23.305  1.00  0.00      A   
ATOM   3312  CA  SER   204      15.295  11.223 -25.127  1.00 86.03      A   
ATOM   3313  HA  SER   204      15.300  12.233 -25.509  1.00  0.00      A   
ATOM   3314  CB  SER   204      16.698  10.980 -24.520  1.00 86.03      A   
ATOM   3315  HB1 SER   204      17.473  11.048 -25.313  1.00  0.00      A   
ATOM   3316  HB2 SER   204      16.905  11.782 -23.780  1.00  0.00      A   
ATOM   3317  OG  SER   204      16.784   9.718 -23.859  1.00 86.03      A   
ATOM   3318  HG1 SER   204      16.327   9.829 -23.022  1.00  0.00      A   
ATOM   3319  C   SER   204      15.059  10.345 -26.347  1.00 86.03      A   
ATOM   3320  O   SER   204      15.626  10.587 -27.406  1.00 86.03      A   
ATOM   3321  N   HSD   205      14.183   9.320 -26.277  1.00 80.80      A   
ATOM   3322  HN  HSD   205      13.804   9.055 -25.394  1.00  0.00      A   
ATOM   3323  CA  HSD   205      13.632   8.655 -27.456  1.00 80.80      A   
ATOM   3324  HA  HSD   205      14.453   8.409 -28.113  1.00  0.00      A   
ATOM   3325  CB  HSD   205      12.921   7.336 -27.063  1.00 80.80      A   
ATOM   3326  HB1 HSD   205      13.586   6.772 -26.374  1.00  0.00      A   
ATOM   3327  HB2 HSD   205      11.985   7.554 -26.506  1.00  0.00      A   
ATOM   3328  ND1 HSD   205      11.333   5.997 -28.543  1.00 80.80      A   
ATOM   3329  HD1 HSD   205      10.474   6.281 -28.116  1.00  0.00      A   
ATOM   3330  CG  HSD   205      12.605   6.416 -28.212  1.00 80.80      A   
ATOM   3331  CE1 HSD   205      11.461   5.100 -29.551  1.00 80.80      A   
ATOM   3332  HE1 HSD   205      10.609   4.600 -30.013  1.00  0.00      A   
ATOM   3333  NE2 HSD   205      12.725   4.911 -29.885  1.00 80.80      A   
ATOM   3334  CD2 HSD   205      13.445   5.746 -29.049  1.00 80.80      A   
ATOM   3335  HD2 HSD   205      14.525   5.784 -29.118  1.00  0.00      A   
ATOM   3336  C   HSD   205      12.695   9.526 -28.263  1.00 80.80      A   
ATOM   3337  O   HSD   205      12.847   9.656 -29.474  1.00 80.80      A   
ATOM   3338  N   ALA   206      11.745  10.208 -27.596  1.00 83.30      A   
ATOM   3339  HN  ALA   206      11.625  10.068 -26.616  1.00  0.00      A   
ATOM   3340  CA  ALA   206      10.822  11.128 -28.225  1.00 83.30      A   
ATOM   3341  HA  ALA   206      10.308  10.599 -29.014  1.00  0.00      A   
ATOM   3342  CB  ALA   206       9.797  11.608 -27.178  1.00 83.30      A   
ATOM   3343  HB1 ALA   206       9.264  10.733 -26.748  1.00  0.00      A   
ATOM   3344  HB2 ALA   206      10.304  12.145 -26.348  1.00  0.00      A   
ATOM   3345  HB3 ALA   206       9.045  12.283 -27.640  1.00  0.00      A   
ATOM   3346  C   ALA   206      11.513  12.322 -28.871  1.00 83.30      A   
ATOM   3347  O   ALA   206      11.217  12.668 -30.011  1.00 83.30      A   
ATOM   3348  N   VAL   207      12.500  12.945 -28.187  1.00 83.99      A   
ATOM   3349  HN  VAL   207      12.691  12.687 -27.244  1.00  0.00      A   
ATOM   3350  CA  VAL   207      13.299  14.028 -28.754  1.00 83.99      A   
ATOM   3351  HA  VAL   207      12.616  14.787 -29.106  1.00  0.00      A   
ATOM   3352  CB  VAL   207      14.216  14.678 -27.719  1.00 83.99      A   
ATOM   3353  HB  VAL   207      14.839  13.901 -27.227  1.00  0.00      A   
ATOM   3354  CG1 VAL   207      15.143  15.733 -28.361  1.00 83.99      A   
ATOM   3355 HG11 VAL   207      15.702  16.277 -27.570  1.00  0.00      A   
ATOM   3356 HG12 VAL   207      15.887  15.265 -29.041  1.00  0.00      A   
ATOM   3357 HG13 VAL   207      14.550  16.473 -28.939  1.00  0.00      A   
ATOM   3358  CG2 VAL   207      13.341  15.370 -26.658  1.00 83.99      A   
ATOM   3359 HG21 VAL   207      13.993  15.858 -25.902  1.00  0.00      A   
ATOM   3360 HG22 VAL   207      12.707  16.153 -27.127  1.00  0.00      A   
ATOM   3361 HG23 VAL   207      12.681  14.646 -26.133  1.00  0.00      A   
ATOM   3362  C   VAL   207      14.088  13.587 -29.981  1.00 83.99      A   
ATOM   3363  O   VAL   207      14.043  14.247 -31.017  1.00 83.99      A   
ATOM   3364  N   ARG   208      14.756  12.412 -29.936  1.00 82.93      A   
ATOM   3365  HN  ARG   208      14.794  11.880 -29.094  1.00  0.00      A   
ATOM   3366  CA  ARG   208      15.448  11.857 -31.090  1.00 82.93      A   
ATOM   3367  HA  ARG   208      16.135  12.605 -31.456  1.00  0.00      A   
ATOM   3368  CB  ARG   208      16.259  10.605 -30.721  1.00 82.93      A   
ATOM   3369  HB1 ARG   208      15.624   9.924 -30.115  1.00  0.00      A   
ATOM   3370  HB2 ARG   208      16.555  10.061 -31.644  1.00  0.00      A   
ATOM   3371  CG  ARG   208      17.555  10.966 -29.970  1.00 82.93      A   
ATOM   3372  HG1 ARG   208      18.170  11.609 -30.635  1.00  0.00      A   
ATOM   3373  HG2 ARG   208      17.329  11.568 -29.064  1.00  0.00      A   
ATOM   3374  CD  ARG   208      18.377   9.734 -29.603  1.00 82.93      A   
ATOM   3375  HD1 ARG   208      18.467   9.096 -30.508  1.00  0.00      A   
ATOM   3376  HD2 ARG   208      19.386  10.011 -29.231  1.00  0.00      A   
ATOM   3377  NE  ARG   208      17.623   9.026 -28.527  1.00 82.93      A   
ATOM   3378  HE  ARG   208      16.956   9.564 -28.012  1.00  0.00      A   
ATOM   3379  CZ  ARG   208      17.699   7.711 -28.285  1.00 82.93      A   
ATOM   3380  NH1 ARG   208      18.446   6.900 -29.024  1.00 82.93      A   
ATOM   3381 HH11 ARG   208      18.566   5.943 -28.759  1.00  0.00      A   
ATOM   3382 HH12 ARG   208      18.996   7.260 -29.777  1.00  0.00      A   
ATOM   3383  NH2 ARG   208      16.975   7.195 -27.293  1.00 82.93      A   
ATOM   3384 HH21 ARG   208      16.852   6.203 -27.261  1.00  0.00      A   
ATOM   3385 HH22 ARG   208      16.443   7.809 -26.709  1.00  0.00      A   
ATOM   3386  C   ARG   208      14.524  11.552 -32.263  1.00 82.93      A   
ATOM   3387  O   ARG   208      14.846  11.838 -33.414  1.00 82.93      A   
ATOM   3388  N   MET   209      13.324  10.998 -32.008  1.00 78.65      A   
ATOM   3389  HN  MET   209      13.086  10.708 -31.084  1.00  0.00      A   
ATOM   3390  CA  MET   209      12.310  10.816 -33.030  1.00 78.65      A   
ATOM   3391  HA  MET   209      12.772  10.286 -33.850  1.00  0.00      A   
ATOM   3392  CB  MET   209      11.128   9.962 -32.509  1.00 78.65      A   
ATOM   3393  HB1 MET   209      10.784  10.376 -31.537  1.00  0.00      A   
ATOM   3394  HB2 MET   209      10.278  10.018 -33.223  1.00  0.00      A   
ATOM   3395  CG  MET   209      11.489   8.472 -32.338  1.00 78.65      A   
ATOM   3396  HG1 MET   209      12.352   8.384 -31.645  1.00  0.00      A   
ATOM   3397  HG2 MET   209      10.633   7.958 -31.851  1.00  0.00      A   
ATOM   3398  SD  MET   209      11.874   7.638 -33.911  1.00 78.65      A   
ATOM   3399  CE  MET   209      12.233   6.026 -33.161  1.00 78.65      A   
ATOM   3400  HE1 MET   209      12.517   5.280 -33.934  1.00  0.00      A   
ATOM   3401  HE2 MET   209      13.072   6.099 -32.436  1.00  0.00      A   
ATOM   3402  HE3 MET   209      11.350   5.630 -32.616  1.00  0.00      A   
ATOM   3403  C   MET   209      11.793  12.115 -33.644  1.00 78.65      A   
ATOM   3404  O   MET   209      11.617  12.196 -34.857  1.00 78.65      A   
ATOM   3405  N   ILE   210      11.573  13.183 -32.846  1.00 79.13      A   
ATOM   3406  HN  ILE   210      11.662  13.092 -31.858  1.00  0.00      A   
ATOM   3407  CA  ILE   210      11.236  14.515 -33.352  1.00 79.13      A   
ATOM   3408  HA  ILE   210      10.372  14.422 -33.993  1.00  0.00      A   
ATOM   3409  CB  ILE   210      10.890  15.477 -32.206  1.00 79.13      A   
ATOM   3410  HB  ILE   210      11.703  15.424 -31.451  1.00  0.00      A   
ATOM   3411  CG2 ILE   210      10.775  16.941 -32.701  1.00 79.13      A   
ATOM   3412 HG21 ILE   210      10.458  17.610 -31.873  1.00  0.00      A   
ATOM   3413 HG22 ILE   210      11.748  17.323 -33.077  1.00  0.00      A   
ATOM   3414 HG23 ILE   210      10.024  17.015 -33.517  1.00  0.00      A   
ATOM   3415  CG1 ILE   210       9.569  15.039 -31.524  1.00 79.13      A   
ATOM   3416 HG11 ILE   210       8.722  15.263 -32.206  1.00  0.00      A   
ATOM   3417 HG12 ILE   210       9.581  13.940 -31.365  1.00  0.00      A   
ATOM   3418  CD  ILE   210       9.333  15.712 -30.165  1.00  0.00      A   
ATOM   3419  HD1 ILE   210       8.401  15.326 -29.699  1.00  0.00      A   
ATOM   3420  HD2 ILE   210      10.180  15.500 -29.479  1.00  0.00      A   
ATOM   3421  HD3 ILE   210       9.235  16.813 -30.274  1.00  0.00      A   
ATOM   3422  C   ILE   210      12.349  15.096 -34.225  1.00 79.13      A   
ATOM   3423  O   ILE   210      12.089  15.613 -35.310  1.00 79.13      A   
ATOM   3424  N   GLN   211      13.629  14.977 -33.803  1.00 80.24      A   
ATOM   3425  HN  GLN   211      13.818  14.586 -32.905  1.00  0.00      A   
ATOM   3426  CA  GLN   211      14.784  15.394 -34.587  1.00 80.24      A   
ATOM   3427  HA  GLN   211      14.680  16.443 -34.820  1.00  0.00      A   
ATOM   3428  CB  GLN   211      16.110  15.155 -33.805  1.00 80.24      A   
ATOM   3429  HB1 GLN   211      16.121  14.098 -33.465  1.00  0.00      A   
ATOM   3430  HB2 GLN   211      16.973  15.297 -34.490  1.00  0.00      A   
ATOM   3431  CG  GLN   211      16.342  16.077 -32.581  1.00 80.24      A   
ATOM   3432  HG1 GLN   211      16.501  17.127 -32.907  1.00  0.00      A   
ATOM   3433  HG2 GLN   211      15.457  16.049 -31.909  1.00  0.00      A   
ATOM   3434  CD  GLN   211      17.543  15.581 -31.767  1.00 80.24      A   
ATOM   3435  OE1 GLN   211      17.469  14.571 -31.067  1.00 80.24      A   
ATOM   3436  NE2 GLN   211      18.695  16.281 -31.853  1.00 80.24      A   
ATOM   3437 HE21 GLN   211      19.493  15.895 -31.390  1.00  0.00      A   
ATOM   3438 HE22 GLN   211      18.720  17.191 -32.267  1.00  0.00      A   
ATOM   3439  C   GLN   211      14.914  14.657 -35.918  1.00 80.24      A   
ATOM   3440  O   GLN   211      15.247  15.252 -36.941  1.00 80.24      A   
ATOM   3441  N   ARG   212      14.667  13.332 -35.936  1.00 73.91      A   
ATOM   3442  HN  ARG   212      14.497  12.845 -35.083  1.00  0.00      A   
ATOM   3443  CA  ARG   212      14.596  12.568 -37.167  1.00 73.91      A   
ATOM   3444  HA  ARG   212      15.473  12.796 -37.754  1.00  0.00      A   
ATOM   3445  CB  ARG   212      14.573  11.043 -36.909  1.00 73.91      A   
ATOM   3446  HB1 ARG   212      13.737  10.792 -36.222  1.00  0.00      A   
ATOM   3447  HB2 ARG   212      14.385  10.529 -37.876  1.00  0.00      A   
ATOM   3448  CG  ARG   212      15.892  10.470 -36.356  1.00 73.91      A   
ATOM   3449  HG1 ARG   212      16.736  10.888 -36.946  1.00  0.00      A   
ATOM   3450  HG2 ARG   212      16.023  10.777 -35.296  1.00  0.00      A   
ATOM   3451  CD  ARG   212      15.915   8.946 -36.488  1.00 73.91      A   
ATOM   3452  HD1 ARG   212      15.061   8.485 -35.947  1.00  0.00      A   
ATOM   3453  HD2 ARG   212      15.851   8.693 -37.568  1.00  0.00      A   
ATOM   3454  NE  ARG   212      17.200   8.430 -35.922  1.00 73.91      A   
ATOM   3455  HE  ARG   212      17.780   9.019 -35.359  1.00  0.00      A   
ATOM   3456  CZ  ARG   212      17.664   7.204 -36.191  1.00 73.91      A   
ATOM   3457  NH1 ARG   212      17.010   6.349 -36.973  1.00 73.91      A   
ATOM   3458 HH11 ARG   212      17.434   5.476 -37.214  1.00  0.00      A   
ATOM   3459 HH12 ARG   212      16.140   6.607 -37.393  1.00  0.00      A   
ATOM   3460  NH2 ARG   212      18.826   6.803 -35.688  1.00 73.91      A   
ATOM   3461 HH21 ARG   212      19.207   5.966 -36.080  1.00  0.00      A   
ATOM   3462 HH22 ARG   212      19.421   7.434 -35.190  1.00  0.00      A   
ATOM   3463  C   ARG   212      13.402  12.900 -38.058  1.00 73.91      A   
ATOM   3464  O   ARG   212      13.511  12.982 -39.280  1.00 73.91      A   
ATOM   3465  N   GLY   213      12.204  13.075 -37.468  1.00 59.93      A   
ATOM   3466  HN  GLY   213      12.127  13.000 -36.477  1.00  0.00      A   
ATOM   3467  CA  GLY   213      10.960  13.237 -38.211  1.00 59.93      A   
ATOM   3468  HA1 GLY   213      10.156  13.284 -37.491  1.00  0.00      A   
ATOM   3469  HA2 GLY   213      10.862  12.398 -38.884  1.00  0.00      A   
ATOM   3470  C   GLY   213      10.857  14.477 -39.055  1.00 59.93      A   
ATOM   3471  O   GLY   213      10.193  14.488 -40.090  1.00 59.93      A   
ATOM   3472  N   THR   214      11.552  15.558 -38.668  1.00 52.07      A   
ATOM   3473  HN  THR   214      12.098  15.545 -37.833  1.00  0.00      A   
ATOM   3474  CA  THR   214      11.608  16.787 -39.450  1.00 52.07      A   
ATOM   3475  HA  THR   214      10.594  17.120 -39.616  1.00  0.00      A   
ATOM   3476  CB  THR   214      12.375  17.917 -38.765  1.00 52.07      A   
ATOM   3477  HB  THR   214      12.489  18.780 -39.455  1.00  0.00      A   
ATOM   3478  OG1 THR   214      13.657  17.487 -38.324  1.00 52.07      A   
ATOM   3479  HG1 THR   214      14.129  18.268 -38.026  1.00  0.00      A   
ATOM   3480  CG2 THR   214      11.603  18.374 -37.523  1.00 52.07      A   
ATOM   3481 HG21 THR   214      12.136  19.209 -37.021  1.00  0.00      A   
ATOM   3482 HG22 THR   214      10.587  18.725 -37.803  1.00  0.00      A   
ATOM   3483 HG23 THR   214      11.500  17.542 -36.794  1.00  0.00      A   
ATOM   3484  C   THR   214      12.223  16.613 -40.826  1.00 52.07      A   
ATOM   3485  O   THR   214      11.739  17.157 -41.818  1.00 52.07      A   
ATOM   3486  N   GLN   215      13.307  15.821 -40.894  1.00 50.43      A   
ATOM   3487  HN  GLN   215      13.666  15.449 -40.041  1.00  0.00      A   
ATOM   3488  CA  GLN   215      13.985  15.410 -42.103  1.00 50.43      A   
ATOM   3489  HA  GLN   215      14.281  16.285 -42.663  1.00  0.00      A   
ATOM   3490  CB  GLN   215      15.207  14.522 -41.722  1.00 50.43      A   
ATOM   3491  HB1 GLN   215      14.821  13.556 -41.333  1.00  0.00      A   
ATOM   3492  HB2 GLN   215      15.794  14.293 -42.637  1.00  0.00      A   
ATOM   3493  CG  GLN   215      16.161  15.088 -40.639  1.00 50.43      A   
ATOM   3494  HG1 GLN   215      16.737  15.946 -41.046  1.00  0.00      A   
ATOM   3495  HG2 GLN   215      15.592  15.427 -39.747  1.00  0.00      A   
ATOM   3496  CD  GLN   215      17.128  13.997 -40.166  1.00 50.43      A   
ATOM   3497  OE1 GLN   215      16.995  12.809 -40.469  1.00 50.43      A   
ATOM   3498  NE2 GLN   215      18.144  14.392 -39.368  1.00 50.43      A   
ATOM   3499 HE21 GLN   215      18.801  13.692 -39.087  1.00  0.00      A   
ATOM   3500 HE22 GLN   215      18.234  15.347 -39.085  1.00  0.00      A   
ATOM   3501  C   GLN   215      13.096  14.526 -42.989  1.00 50.43      A   
ATOM   3502  O   GLN   215      13.074  14.676 -44.209  1.00 50.43      A   
ATOM   3503  N   LYS   216      12.377  13.539 -42.383  1.00 47.49      A   
ATOM   3504  HN  LYS   216      12.387  13.473 -41.388  1.00  0.00      A   
ATOM   3505  CA  LYS   216      11.881  12.405 -43.154  1.00 47.49      A   
ATOM   3506  HA  LYS   216      11.501  12.803 -44.083  1.00  0.00      A   
ATOM   3507  CB  LYS   216      13.075  11.461 -43.508  1.00 47.49      A   
ATOM   3508  HB1 LYS   216      13.972  12.101 -43.647  1.00  0.00      A   
ATOM   3509  HB2 LYS   216      13.300  10.777 -42.662  1.00  0.00      A   
ATOM   3510  CG  LYS   216      12.909  10.676 -44.823  1.00 47.49      A   
ATOM   3511  HG1 LYS   216      12.230   9.811 -44.663  1.00  0.00      A   
ATOM   3512  HG2 LYS   216      12.429  11.342 -45.571  1.00  0.00      A   
ATOM   3513  CD  LYS   216      14.253  10.197 -45.413  1.00 47.49      A   
ATOM   3514  HD1 LYS   216      14.908  11.085 -45.539  1.00  0.00      A   
ATOM   3515  HD2 LYS   216      14.747   9.503 -44.701  1.00  0.00      A   
ATOM   3516  CE  LYS   216      14.076   9.509 -46.774  1.00 47.49      A   
ATOM   3517  HE1 LYS   216      13.549   8.538 -46.653  1.00  0.00      A   
ATOM   3518  HE2 LYS   216      13.472  10.164 -47.438  1.00  0.00      A   
ATOM   3519  NZ  LYS   216      15.367   9.253 -47.443  1.00 47.49      A   
ATOM   3520  HZ1 LYS   216      15.221   8.794 -48.365  1.00  0.00      A   
ATOM   3521  HZ2 LYS   216      15.881  10.140 -47.618  1.00  0.00      A   
ATOM   3522  HZ3 LYS   216      15.972   8.650 -46.849  1.00  0.00      A   
ATOM   3523  C   LYS   216      10.705  11.619 -42.563  1.00 47.49      A   
ATOM   3524  O   LYS   216      10.625  10.401 -42.713  1.00 47.49      A   
ATOM   3525  N   SER   217       9.722  12.259 -41.885  1.00 49.17      A   
ATOM   3526  HN  SER   217       9.833  13.198 -41.569  1.00  0.00      A   
ATOM   3527  CA  SER   217       8.472  11.567 -41.525  1.00 49.17      A   
ATOM   3528  HA  SER   217       8.498  10.558 -41.911  1.00  0.00      A   
ATOM   3529  CB  SER   217       8.234  11.393 -39.994  1.00 49.17      A   
ATOM   3530  HB1 SER   217       7.428  10.647 -39.821  1.00  0.00      A   
ATOM   3531  HB2 SER   217       9.162  10.979 -39.546  1.00  0.00      A   
ATOM   3532  OG  SER   217       7.900  12.608 -39.320  1.00 49.17      A   
ATOM   3533  HG1 SER   217       7.006  12.834 -39.588  1.00  0.00      A   
ATOM   3534  C   SER   217       7.228  12.156 -42.150  1.00 49.17      A   
ATOM   3535  O   SER   217       6.103  11.832 -41.758  1.00 49.17      A   
ATOM   3536  N   ILE   218       7.373  13.033 -43.158  1.00 45.89      A   
ATOM   3537  HN  ILE   218       8.281  13.299 -43.472  1.00  0.00      A   
ATOM   3538  CA  ILE   218       6.243  13.609 -43.873  1.00 45.89      A   
ATOM   3539  HA  ILE   218       5.444  13.743 -43.159  1.00  0.00      A   
ATOM   3540  CB  ILE   218       6.517  15.014 -44.398  1.00 45.89      A   
ATOM   3541  HB  ILE   218       7.248  14.971 -45.233  1.00  0.00      A   
ATOM   3542  CG2 ILE   218       5.193  15.635 -44.908  1.00 45.89      A   
ATOM   3543 HG21 ILE   218       5.379  16.634 -45.357  1.00  0.00      A   
ATOM   3544 HG22 ILE   218       4.726  15.007 -45.696  1.00  0.00      A   
ATOM   3545 HG23 ILE   218       4.469  15.753 -44.073  1.00  0.00      A   
ATOM   3546  CG1 ILE   218       7.131  15.872 -43.261  1.00 45.89      A   
ATOM   3547 HG11 ILE   218       6.462  15.833 -42.375  1.00  0.00      A   
ATOM   3548 HG12 ILE   218       8.113  15.447 -42.961  1.00  0.00      A   
ATOM   3549  CD  ILE   218       7.362  17.334 -43.648  1.00  0.00      A   
ATOM   3550  HD1 ILE   218       7.918  17.864 -42.846  1.00  0.00      A   
ATOM   3551  HD2 ILE   218       7.967  17.390 -44.579  1.00  0.00      A   
ATOM   3552  HD3 ILE   218       6.402  17.868 -43.815  1.00  0.00      A   
ATOM   3553  C   ILE   218       5.697  12.650 -44.916  1.00 45.89      A   
ATOM   3554  O   ILE   218       5.891  12.821 -46.116  1.00 45.89      A   
ATOM   3555  N   ILE   219       4.987  11.593 -44.458  1.00 52.06      A   
ATOM   3556  HN  ILE   219       4.947  11.421 -43.477  1.00  0.00      A   
ATOM   3557  CA  ILE   219       4.235  10.686 -45.311  1.00 52.06      A   
ATOM   3558  HA  ILE   219       4.864  10.453 -46.158  1.00  0.00      A   
ATOM   3559  CB  ILE   219       3.868   9.362 -44.652  1.00 52.06      A   
ATOM   3560  HB  ILE   219       3.080   9.528 -43.886  1.00  0.00      A   
ATOM   3561  CG2 ILE   219       3.316   8.421 -45.749  1.00 52.06      A   
ATOM   3562 HG21 ILE   219       3.029   7.439 -45.315  1.00  0.00      A   
ATOM   3563 HG22 ILE   219       2.408   8.849 -46.225  1.00  0.00      A   
ATOM   3564 HG23 ILE   219       4.084   8.251 -46.533  1.00  0.00      A   
ATOM   3565  CG1 ILE   219       5.102   8.745 -43.944  1.00 52.06      A   
ATOM   3566 HG11 ILE   219       5.903   8.582 -44.697  1.00  0.00      A   
ATOM   3567 HG12 ILE   219       5.494   9.459 -43.188  1.00  0.00      A   
ATOM   3568  CD  ILE   219       4.800   7.425 -43.226  1.00  0.00      A   
ATOM   3569  HD1 ILE   219       5.687   7.085 -42.650  1.00  0.00      A   
ATOM   3570  HD2 ILE   219       3.946   7.547 -42.527  1.00  0.00      A   
ATOM   3571  HD3 ILE   219       4.543   6.629 -43.957  1.00  0.00      A   
ATOM   3572  C   ILE   219       3.012  11.414 -45.842  1.00 52.06      A   
ATOM   3573  O   ILE   219       2.066  11.715 -45.111  1.00 52.06      A   
ATOM   3574  N   ILE   220       3.024  11.755 -47.141  1.00 50.15      A   
ATOM   3575  HN  ILE   220       3.787  11.491 -47.726  1.00  0.00      A   
ATOM   3576  CA  ILE   220       1.985  12.546 -47.765  1.00 50.15      A   
ATOM   3577  HA  ILE   220       1.487  13.150 -47.021  1.00  0.00      A   
ATOM   3578  CB  ILE   220       2.512  13.466 -48.871  1.00 50.15      A   
ATOM   3579  HB  ILE   220       2.757  12.867 -49.775  1.00  0.00      A   
ATOM   3580  CG2 ILE   220       1.403  14.481 -49.223  1.00 50.15      A   
ATOM   3581 HG21 ILE   220       1.701  15.106 -50.092  1.00  0.00      A   
ATOM   3582 HG22 ILE   220       0.461  13.958 -49.494  1.00  0.00      A   
ATOM   3583 HG23 ILE   220       1.200  15.153 -48.362  1.00  0.00      A   
ATOM   3584  CG1 ILE   220       3.815  14.189 -48.454  1.00 50.15      A   
ATOM   3585 HG11 ILE   220       3.613  14.815 -47.559  1.00  0.00      A   
ATOM   3586 HG12 ILE   220       4.583  13.435 -48.177  1.00  0.00      A   
ATOM   3587  CD  ILE   220       4.415  15.056 -49.567  1.00  0.00      A   
ATOM   3588  HD1 ILE   220       5.401  15.460 -49.252  1.00  0.00      A   
ATOM   3589  HD2 ILE   220       4.566  14.453 -50.487  1.00  0.00      A   
ATOM   3590  HD3 ILE   220       3.745  15.908 -49.809  1.00  0.00      A   
ATOM   3591  C   ILE   220       0.989  11.562 -48.355  1.00 50.15      A   
ATOM   3592  O   ILE   220       1.195  10.949 -49.400  1.00 50.15      A   
ATOM   3593  N   HSD   221      -0.140  11.346 -47.673  1.00 47.85      A   
ATOM   3594  HN  HSD   221      -0.333  11.901 -46.867  1.00  0.00      A   
ATOM   3595  CA  HSD   221      -1.096  10.316 -48.025  1.00 47.85      A   
ATOM   3596  HA  HSD   221      -0.602   9.511 -48.549  1.00  0.00      A   
ATOM   3597  CB  HSD   221      -1.757   9.737 -46.738  1.00 47.85      A   
ATOM   3598  HB1 HSD   221      -2.302  10.552 -46.215  1.00  0.00      A   
ATOM   3599  HB2 HSD   221      -2.495   8.950 -47.004  1.00  0.00      A   
ATOM   3600  ND1 HSD   221      -0.427   7.817 -45.720  1.00 47.85      A   
ATOM   3601  HD1 HSD   221      -0.728   7.110 -46.360  1.00  0.00      A   
ATOM   3602  CG  HSD   221      -0.823   9.137 -45.723  1.00 47.85      A   
ATOM   3603  CE1 HSD   221       0.309   7.621 -44.599  1.00 47.85      A   
ATOM   3604  HE1 HSD   221       0.757   6.664 -44.332  1.00  0.00      A   
ATOM   3605  NE2 HSD   221       0.401   8.719 -43.879  1.00 47.85      A   
ATOM   3606  CD2 HSD   221      -0.302   9.678 -44.589  1.00 47.85      A   
ATOM   3607  HD2 HSD   221      -0.399  10.685 -44.204  1.00  0.00      A   
ATOM   3608  C   HSD   221      -2.206  10.826 -48.888  1.00 47.85      A   
ATOM   3609  O   HSD   221      -3.370  10.648 -48.539  1.00 47.85      A   
ATOM   3610  N   THR   222      -1.886  11.469 -50.023  1.00 49.48      A   
ATOM   3611  HN  THR   222      -0.927  11.537 -50.289  1.00  0.00      A   
ATOM   3612  CA  THR   222      -2.815  12.219 -50.865  1.00 49.48      A   
ATOM   3613  HA  THR   222      -3.104  13.120 -50.344  1.00  0.00      A   
ATOM   3614  CB  THR   222      -2.149  12.687 -52.173  1.00 49.48      A   
ATOM   3615  HB  THR   222      -2.867  13.286 -52.773  1.00  0.00      A   
ATOM   3616  OG1 THR   222      -1.637  11.615 -52.963  1.00 49.48      A   
ATOM   3617  HG1 THR   222      -2.395  11.055 -53.145  1.00  0.00      A   
ATOM   3618  CG2 THR   222      -0.933  13.555 -51.842  1.00 49.48      A   
ATOM   3619 HG21 THR   222      -0.531  14.016 -52.770  1.00  0.00      A   
ATOM   3620 HG22 THR   222      -1.202  14.373 -51.140  1.00  0.00      A   
ATOM   3621 HG23 THR   222      -0.116  12.953 -51.389  1.00  0.00      A   
ATOM   3622  C   THR   222      -4.063  11.458 -51.255  1.00 49.48      A   
ATOM   3623  O   THR   222      -4.093  10.694 -52.218  1.00 49.48      A   
ATOM   3624  N   SER   223      -5.147  11.642 -50.491  1.00 52.43      A   
ATOM   3625  HN  SER   223      -5.059  12.189 -49.662  1.00  0.00      A   
ATOM   3626  CA  SER   223      -6.457  11.152 -50.847  1.00 52.43      A   
ATOM   3627  HA  SER   223      -6.323  10.258 -51.437  1.00  0.00      A   
ATOM   3628  CB  SER   223      -7.360  10.673 -49.670  1.00 52.43      A   
ATOM   3629  HB1 SER   223      -8.437  10.830 -49.895  1.00  0.00      A   
ATOM   3630  HB2 SER   223      -7.214   9.577 -49.564  1.00  0.00      A   
ATOM   3631  OG  SER   223      -7.007  11.265 -48.413  1.00 52.43      A   
ATOM   3632  HG1 SER   223      -7.141  12.209 -48.525  1.00  0.00      A   
ATOM   3633  C   SER   223      -7.074  12.125 -51.809  1.00 52.43      A   
ATOM   3634  O   SER   223      -6.711  13.295 -51.780  1.00 52.43      A   
ATOM   3635  N   GLU   224      -8.001  11.712 -52.692  1.00 58.04      A   
ATOM   3636  HN  GLU   224      -8.310  10.764 -52.711  1.00  0.00      A   
ATOM   3637  CA  GLU   224      -8.482  12.546 -53.794  1.00 58.04      A   
ATOM   3638  HA  GLU   224      -7.613  12.932 -54.306  1.00  0.00      A   
ATOM   3639  CB  GLU   224      -9.284  11.716 -54.825  1.00 58.04      A   
ATOM   3640  HB1 GLU   224     -10.230  11.364 -54.360  1.00  0.00      A   
ATOM   3641  HB2 GLU   224      -9.560  12.368 -55.682  1.00  0.00      A   
ATOM   3642  CG  GLU   224      -8.477  10.506 -55.360  1.00 58.04      A   
ATOM   3643  HG1 GLU   224      -7.553  10.880 -55.850  1.00  0.00      A   
ATOM   3644  HG2 GLU   224      -8.186   9.830 -54.528  1.00  0.00      A   
ATOM   3645  CD  GLU   224      -9.231   9.661 -56.368  1.00 58.04      A   
ATOM   3646  OE1 GLU   224      -8.571   9.072 -57.265  1.00 58.04      A   
ATOM   3647  OE2 GLU   224     -10.478   9.545 -56.255  1.00 58.04      A   
ATOM   3648  C   GLU   224      -9.265  13.759 -53.353  1.00 58.04      A   
ATOM   3649  O   GLU   224      -9.468  14.710 -54.101  1.00 58.04      A   
ATOM   3650  N   ASP   225      -9.632  13.807 -52.060  1.00 57.37      A   
ATOM   3651  HN  ASP   225      -9.669  12.958 -51.540  1.00  0.00      A   
ATOM   3652  CA  ASP   225      -9.995  15.046 -51.423  1.00 57.37      A   
ATOM   3653  HA  ASP   225     -10.817  15.446 -51.998  1.00  0.00      A   
ATOM   3654  CB  ASP   225     -10.520  14.884 -49.976  1.00 57.37      A   
ATOM   3655  HB1 ASP   225      -9.736  14.544 -49.266  1.00  0.00      A   
ATOM   3656  HB2 ASP   225     -10.875  15.867 -49.601  1.00  0.00      A   
ATOM   3657  CG  ASP   225     -11.693  13.952 -49.865  1.00 57.37      A   
ATOM   3658  OD1 ASP   225     -12.796  14.288 -50.353  1.00 57.37      A   
ATOM   3659  OD2 ASP   225     -11.557  12.944 -49.126  1.00 57.37      A   
ATOM   3660  C   ASP   225      -8.941  16.155 -51.404  1.00 57.37      A   
ATOM   3661  O   ASP   225      -9.278  17.324 -51.212  1.00 57.37      A   
ATOM   3662  N   GLY   226      -7.643  15.823 -51.549  1.00 55.17      A   
ATOM   3663  HN  GLY   226      -7.399  14.905 -51.852  1.00  0.00      A   
ATOM   3664  CA  GLY   226      -6.527  16.730 -51.334  1.00 55.17      A   
ATOM   3665  HA1 GLY   226      -6.669  17.602 -51.955  1.00  0.00      A   
ATOM   3666  HA2 GLY   226      -5.617  16.196 -51.563  1.00  0.00      A   
ATOM   3667  C   GLY   226      -6.444  17.191 -49.896  1.00 55.17      A   
ATOM   3668  O   GLY   226      -6.084  18.333 -49.620  1.00 55.17      A   
ATOM   3669  N   LYS   227      -6.829  16.318 -48.945  1.00 41.73      A   
ATOM   3670  HN  LYS   227      -7.152  15.411 -49.202  1.00  0.00      A   
ATOM   3671  CA  LYS   227      -6.753  16.531 -47.521  1.00 41.73      A   
ATOM   3672  HA  LYS   227      -6.628  17.588 -47.338  1.00  0.00      A   
ATOM   3673  CB  LYS   227      -8.014  16.095 -46.731  1.00 41.73      A   
ATOM   3674  HB1 LYS   227      -8.285  15.049 -46.990  1.00  0.00      A   
ATOM   3675  HB2 LYS   227      -7.776  16.114 -45.646  1.00  0.00      A   
ATOM   3676  CG  LYS   227      -9.224  17.022 -46.919  1.00 41.73      A   
ATOM   3677  HG1 LYS   227      -8.874  18.076 -46.906  1.00  0.00      A   
ATOM   3678  HG2 LYS   227      -9.676  16.829 -47.915  1.00  0.00      A   
ATOM   3679  CD  LYS   227     -10.247  16.834 -45.782  1.00 41.73      A   
ATOM   3680  HD1 LYS   227     -10.519  15.760 -45.708  1.00  0.00      A   
ATOM   3681  HD2 LYS   227      -9.748  17.105 -44.827  1.00  0.00      A   
ATOM   3682  CE  LYS   227     -11.520  17.684 -45.897  1.00 41.73      A   
ATOM   3683  HE1 LYS   227     -12.160  17.550 -44.999  1.00  0.00      A   
ATOM   3684  HE2 LYS   227     -11.267  18.762 -45.993  1.00  0.00      A   
ATOM   3685  NZ  LYS   227     -12.297  17.269 -47.075  1.00 41.73      A   
ATOM   3686  HZ1 LYS   227     -13.215  17.757 -47.111  1.00  0.00      A   
ATOM   3687  HZ2 LYS   227     -11.785  17.536 -47.941  1.00  0.00      A   
ATOM   3688  HZ3 LYS   227     -12.457  16.242 -47.052  1.00  0.00      A   
ATOM   3689  C   LYS   227      -5.555  15.864 -46.890  1.00 41.73      A   
ATOM   3690  O   LYS   227      -5.629  14.698 -46.505  1.00 41.73      A   
ATOM   3691  N   VAL   228      -4.411  16.569 -46.744  1.00 50.89      A   
ATOM   3692  HN  VAL   228      -4.340  17.512 -47.060  1.00  0.00      A   
ATOM   3693  CA  VAL   228      -3.217  16.010 -46.110  1.00 50.89      A   
ATOM   3694  HA  VAL   228      -2.976  15.092 -46.625  1.00  0.00      A   
ATOM   3695  CB  VAL   228      -2.006  16.948 -46.150  1.00 50.89      A   
ATOM   3696  HB  VAL   228      -2.243  17.876 -45.587  1.00  0.00      A   
ATOM   3697  CG1 VAL   228      -0.761  16.282 -45.522  1.00 50.89      A   
ATOM   3698 HG11 VAL   228       0.121  16.945 -45.649  1.00  0.00      A   
ATOM   3699 HG12 VAL   228      -0.893  16.101 -44.433  1.00  0.00      A   
ATOM   3700 HG13 VAL   228      -0.541  15.316 -46.025  1.00  0.00      A   
ATOM   3701  CG2 VAL   228      -1.684  17.338 -47.601  1.00 50.89      A   
ATOM   3702 HG21 VAL   228      -0.832  18.050 -47.626  1.00  0.00      A   
ATOM   3703 HG22 VAL   228      -1.396  16.451 -48.204  1.00  0.00      A   
ATOM   3704 HG23 VAL   228      -2.548  17.832 -48.095  1.00  0.00      A   
ATOM   3705  C   VAL   228      -3.473  15.641 -44.650  1.00 50.89      A   
ATOM   3706  O   VAL   228      -3.746  16.490 -43.802  1.00 50.89      A   
ATOM   3707  N   GLN   229      -3.399  14.341 -44.311  1.00 46.56      A   
ATOM   3708  HN  GLN   229      -3.222  13.648 -45.006  1.00  0.00      A   
ATOM   3709  CA  GLN   229      -3.585  13.875 -42.954  1.00 46.56      A   
ATOM   3710  HA  GLN   229      -4.045  14.642 -42.349  1.00  0.00      A   
ATOM   3711  CB  GLN   229      -4.494  12.624 -42.900  1.00 46.56      A   
ATOM   3712  HB1 GLN   229      -4.102  11.847 -43.591  1.00  0.00      A   
ATOM   3713  HB2 GLN   229      -4.461  12.206 -41.871  1.00  0.00      A   
ATOM   3714  CG  GLN   229      -5.959  12.959 -43.273  1.00 46.56      A   
ATOM   3715  HG1 GLN   229      -6.309  13.825 -42.671  1.00  0.00      A   
ATOM   3716  HG2 GLN   229      -6.005  13.245 -44.346  1.00  0.00      A   
ATOM   3717  CD  GLN   229      -6.915  11.795 -43.006  1.00 46.56      A   
ATOM   3718  OE1 GLN   229      -6.806  11.076 -42.004  1.00 46.56      A   
ATOM   3719  NE2 GLN   229      -7.918  11.630 -43.896  1.00 46.56      A   
ATOM   3720 HE21 GLN   229      -8.627  10.948 -43.715  1.00  0.00      A   
ATOM   3721 HE22 GLN   229      -7.975  12.227 -44.696  1.00  0.00      A   
ATOM   3722  C   GLN   229      -2.225  13.569 -42.346  1.00 46.56      A   
ATOM   3723  O   GLN   229      -1.494  12.677 -42.781  1.00 46.56      A   
ATOM   3724  N   VAL   230      -1.843  14.333 -41.305  1.00 55.33      A   
ATOM   3725  HN  VAL   230      -2.423  15.077 -40.984  1.00  0.00      A   
ATOM   3726  CA  VAL   230      -0.585  14.149 -40.605  1.00 55.33      A   
ATOM   3727  HA  VAL   230       0.158  13.761 -41.286  1.00  0.00      A   
ATOM   3728  CB  VAL   230      -0.041  15.461 -40.047  1.00 55.33      A   
ATOM   3729  HB  VAL   230      -0.764  15.897 -39.325  1.00  0.00      A   
ATOM   3730  CG1 VAL   230       1.307  15.228 -39.335  1.00 55.33      A   
ATOM   3731 HG11 VAL   230       1.732  16.199 -39.003  1.00  0.00      A   
ATOM   3732 HG12 VAL   230       1.190  14.581 -38.439  1.00  0.00      A   
ATOM   3733 HG13 VAL   230       2.033  14.750 -40.027  1.00  0.00      A   
ATOM   3734  CG2 VAL   230       0.144  16.461 -41.208  1.00 55.33      A   
ATOM   3735 HG21 VAL   230       0.584  17.408 -40.828  1.00  0.00      A   
ATOM   3736 HG22 VAL   230       0.831  16.044 -41.975  1.00  0.00      A   
ATOM   3737 HG23 VAL   230      -0.823  16.708 -41.696  1.00  0.00      A   
ATOM   3738  C   VAL   230      -0.798  13.131 -39.492  1.00 55.33      A   
ATOM   3739  O   VAL   230      -1.479  13.396 -38.502  1.00 55.33      A   
ATOM   3740  N   THR   231      -0.256  11.909 -39.658  1.00 53.62      A   
ATOM   3741  HN  THR   231       0.367  11.726 -40.415  1.00  0.00      A   
ATOM   3742  CA  THR   231      -0.638  10.725 -38.888  1.00 53.62      A   
ATOM   3743  HA  THR   231      -1.714  10.657 -38.948  1.00  0.00      A   
ATOM   3744  CB  THR   231      -0.093   9.432 -39.477  1.00 53.62      A   
ATOM   3745  HB  THR   231      -0.304   8.567 -38.813  1.00  0.00      A   
ATOM   3746  OG1 THR   231       1.302   9.525 -39.719  1.00 53.62      A   
ATOM   3747  HG1 THR   231       1.463   8.961 -40.479  1.00  0.00      A   
ATOM   3748  CG2 THR   231      -0.773   9.189 -40.828  1.00 53.62      A   
ATOM   3749 HG21 THR   231      -0.427   8.232 -41.274  1.00  0.00      A   
ATOM   3750 HG22 THR   231      -1.876   9.133 -40.707  1.00  0.00      A   
ATOM   3751 HG23 THR   231      -0.541  10.002 -41.548  1.00  0.00      A   
ATOM   3752  C   THR   231      -0.341  10.742 -37.397  1.00 53.62      A   
ATOM   3753  O   THR   231      -1.143  10.271 -36.584  1.00 53.62      A   
ATOM   3754  N   ARG   232       0.818  11.289 -36.985  1.00 54.53      A   
ATOM   3755  HN  ARG   232       1.471  11.623 -37.660  1.00  0.00      A   
ATOM   3756  CA  ARG   232       1.174  11.514 -35.596  1.00 54.53      A   
ATOM   3757  HA  ARG   232       2.175  11.916 -35.641  1.00  0.00      A   
ATOM   3758  CB  ARG   232       0.341  12.702 -35.040  1.00 54.53      A   
ATOM   3759  HB1 ARG   232       0.207  13.411 -35.884  1.00  0.00      A   
ATOM   3760  HB2 ARG   232      -0.675  12.348 -34.761  1.00  0.00      A   
ATOM   3761  CG  ARG   232       1.009  13.488 -33.897  1.00 54.53      A   
ATOM   3762  HG1 ARG   232       1.028  12.840 -32.995  1.00  0.00      A   
ATOM   3763  HG2 ARG   232       2.060  13.727 -34.168  1.00  0.00      A   
ATOM   3764  CD  ARG   232       0.300  14.812 -33.566  1.00 54.53      A   
ATOM   3765  HD1 ARG   232       0.584  15.626 -34.266  1.00  0.00      A   
ATOM   3766  HD2 ARG   232      -0.802  14.682 -33.622  1.00  0.00      A   
ATOM   3767  NE  ARG   232       0.646  15.173 -32.153  1.00 54.53      A   
ATOM   3768  HE  ARG   232      -0.040  15.105 -31.428  1.00  0.00      A   
ATOM   3769  CZ  ARG   232       1.780  15.757 -31.744  1.00 54.53      A   
ATOM   3770  NH1 ARG   232       2.777  16.097 -32.545  1.00 54.53      A   
ATOM   3771 HH11 ARG   232       3.511  16.641 -32.139  1.00  0.00      A   
ATOM   3772 HH12 ARG   232       2.625  16.184 -33.529  1.00  0.00      A   
ATOM   3773  NH2 ARG   232       1.886  16.028 -30.445  1.00 54.53      A   
ATOM   3774 HH21 ARG   232       2.531  16.748 -30.191  1.00  0.00      A   
ATOM   3775 HH22 ARG   232       1.044  15.915 -29.917  1.00  0.00      A   
ATOM   3776  C   ARG   232       1.236  10.252 -34.748  1.00 54.53      A   
ATOM   3777  O   ARG   232       0.412  10.111 -33.838  1.00 54.53      A   
ATOM   3778  N   PRO   233       2.164   9.317 -35.050  1.00 54.01      A   
ATOM   3779  CD  PRO   233       3.416   9.623 -35.753  1.00 54.01      A   
ATOM   3780  HD1 PRO   233       3.272   9.442 -36.840  1.00  0.00      A   
ATOM   3781  HD2 PRO   233       3.779  10.660 -35.587  1.00  0.00      A   
ATOM   3782  CA  PRO   233       2.120   7.886 -34.722  1.00 54.01      A   
ATOM   3783  HA  PRO   233       1.410   7.458 -35.414  1.00  0.00      A   
ATOM   3784  CB  PRO   233       3.543   7.361 -34.992  1.00 54.01      A   
ATOM   3785  HB1 PRO   233       3.545   6.796 -35.949  1.00  0.00      A   
ATOM   3786  HB2 PRO   233       3.941   6.699 -34.194  1.00  0.00      A   
ATOM   3787  CG  PRO   233       4.400   8.618 -35.162  1.00 54.01      A   
ATOM   3788  HG1 PRO   233       5.279   8.448 -35.819  1.00  0.00      A   
ATOM   3789  HG2 PRO   233       4.751   8.977 -34.171  1.00  0.00      A   
ATOM   3790  C   PRO   233       1.586   7.500 -33.353  1.00 54.01      A   
ATOM   3791  O   PRO   233       1.813   8.225 -32.379  1.00 54.01      A   
ATOM   3792  N   ASP   234       0.888   6.341 -33.249  1.00 56.80      A   
ATOM   3793  HN  ASP   234       0.719   5.768 -34.047  1.00  0.00      A   
ATOM   3794  CA  ASP   234       0.293   5.878 -32.006  1.00 56.80      A   
ATOM   3795  HA  ASP   234      -0.247   6.715 -31.590  1.00  0.00      A   
ATOM   3796  CB  ASP   234      -0.698   4.700 -32.222  1.00 56.80      A   
ATOM   3797  HB1 ASP   234      -1.320   4.882 -33.124  1.00  0.00      A   
ATOM   3798  HB2 ASP   234      -0.162   3.735 -32.350  1.00  0.00      A   
ATOM   3799  CG  ASP   234      -1.634   4.612 -31.030  1.00 56.80      A   
ATOM   3800  OD1 ASP   234      -1.541   3.663 -30.210  1.00 56.80      A   
ATOM   3801  OD2 ASP   234      -2.456   5.552 -30.873  1.00 56.80      A   
ATOM   3802  C   ASP   234       1.354   5.484 -30.990  1.00 56.80      A   
ATOM   3803  O   ASP   234       1.108   5.556 -29.794  1.00 56.80      A   
ATOM   3804  N   GLN   235       2.598   5.157 -31.413  1.00 58.53      A   
ATOM   3805  HN  GLN   235       2.779   5.009 -32.382  1.00  0.00      A   
ATOM   3806  CA  GLN   235       3.710   4.999 -30.485  1.00 58.53      A   
ATOM   3807  HA  GLN   235       3.452   4.210 -29.794  1.00  0.00      A   
ATOM   3808  CB  GLN   235       5.021   4.636 -31.225  1.00 58.53      A   
ATOM   3809  HB1 GLN   235       4.824   3.771 -31.893  1.00  0.00      A   
ATOM   3810  HB2 GLN   235       5.336   5.481 -31.873  1.00  0.00      A   
ATOM   3811  CG  GLN   235       6.192   4.272 -30.276  1.00 58.53      A   
ATOM   3812  HG1 GLN   235       7.108   4.080 -30.875  1.00  0.00      A   
ATOM   3813  HG2 GLN   235       6.411   5.096 -29.565  1.00  0.00      A   
ATOM   3814  CD  GLN   235       5.881   2.989 -29.503  1.00 58.53      A   
ATOM   3815  OE1 GLN   235       5.589   1.955 -30.117  1.00 58.53      A   
ATOM   3816  NE2 GLN   235       5.923   3.039 -28.155  1.00 58.53      A   
ATOM   3817 HE21 GLN   235       5.797   2.188 -27.645  1.00  0.00      A   
ATOM   3818 HE22 GLN   235       6.081   3.895 -27.664  1.00  0.00      A   
ATOM   3819  C   GLN   235       3.939   6.264 -29.662  1.00 58.53      A   
ATOM   3820  O   GLN   235       3.930   6.252 -28.438  1.00 58.53      A   
ATOM   3821  N   ALA   236       3.956   7.432 -30.331  1.00 55.13      A   
ATOM   3822  HN  ALA   236       3.896   7.430 -31.327  1.00  0.00      A   
ATOM   3823  CA  ALA   236       4.037   8.726 -29.690  1.00 55.13      A   
ATOM   3824  HA  ALA   236       4.656   8.643 -28.809  1.00  0.00      A   
ATOM   3825  CB  ALA   236       4.692   9.719 -30.672  1.00 55.13      A   
ATOM   3826  HB1 ALA   236       5.710   9.357 -30.932  1.00  0.00      A   
ATOM   3827  HB2 ALA   236       4.106   9.802 -31.612  1.00  0.00      A   
ATOM   3828  HB3 ALA   236       4.800  10.724 -30.210  1.00  0.00      A   
ATOM   3829  C   ALA   236       2.665   9.233 -29.244  1.00 55.13      A   
ATOM   3830  O   ALA   236       2.406  10.434 -29.180  1.00 55.13      A   
ATOM   3831  N   ARG   237       1.725   8.319 -28.955  1.00 58.62      A   
ATOM   3832  HN  ARG   237       1.928   7.364 -29.156  1.00  0.00      A   
ATOM   3833  CA  ARG   237       0.554   8.568 -28.138  1.00 58.62      A   
ATOM   3834  HA  ARG   237       0.576   9.569 -27.733  1.00  0.00      A   
ATOM   3835  CB  ARG   237      -0.789   8.304 -28.875  1.00 58.62      A   
ATOM   3836  HB1 ARG   237      -0.863   7.226 -29.131  1.00  0.00      A   
ATOM   3837  HB2 ARG   237      -1.631   8.542 -28.190  1.00  0.00      A   
ATOM   3838  CG  ARG   237      -0.968   9.098 -30.181  1.00 58.62      A   
ATOM   3839  HG1 ARG   237      -0.865  10.184 -29.972  1.00  0.00      A   
ATOM   3840  HG2 ARG   237      -0.145   8.772 -30.853  1.00  0.00      A   
ATOM   3841  CD  ARG   237      -2.311   8.862 -30.889  1.00 58.62      A   
ATOM   3842  HD1 ARG   237      -2.693   7.847 -30.643  1.00  0.00      A   
ATOM   3843  HD2 ARG   237      -3.074   9.599 -30.560  1.00  0.00      A   
ATOM   3844  NE  ARG   237      -2.072   9.013 -32.371  1.00 58.62      A   
ATOM   3845  HE  ARG   237      -1.626   9.832 -32.732  1.00  0.00      A   
ATOM   3846  CZ  ARG   237      -2.582   8.189 -33.294  1.00 58.62      A   
ATOM   3847  NH1 ARG   237      -3.206   7.059 -32.984  1.00 58.62      A   
ATOM   3848 HH11 ARG   237      -3.484   6.496 -33.762  1.00  0.00      A   
ATOM   3849 HH12 ARG   237      -3.029   6.618 -32.103  1.00  0.00      A   
ATOM   3850  NH2 ARG   237      -2.441   8.449 -34.595  1.00 58.62      A   
ATOM   3851 HH21 ARG   237      -2.829   7.768 -35.216  1.00  0.00      A   
ATOM   3852 HH22 ARG   237      -1.959   9.253 -34.945  1.00  0.00      A   
ATOM   3853  C   ARG   237       0.634   7.591 -26.969  1.00 58.62      A   
ATOM   3854  O   ARG   237       0.415   7.967 -25.823  1.00 58.62      A   
ATOM   3855  N   MET   238       1.039   6.324 -27.226  1.00 63.12      A   
ATOM   3856  HN  MET   238       1.166   6.029 -28.170  1.00  0.00      A   
ATOM   3857  CA  MET   238       1.252   5.254 -26.267  1.00 63.12      A   
ATOM   3858  HA  MET   238       0.319   5.110 -25.743  1.00  0.00      A   
ATOM   3859  CB  MET   238       1.626   3.933 -26.977  1.00 63.12      A   
ATOM   3860  HB1 MET   238       0.880   3.756 -27.782  1.00  0.00      A   
ATOM   3861  HB2 MET   238       2.615   4.037 -27.471  1.00  0.00      A   
ATOM   3862  CG  MET   238       1.643   2.712 -26.037  1.00 63.12      A   
ATOM   3863  HG1 MET   238       2.609   2.693 -25.489  1.00  0.00      A   
ATOM   3864  HG2 MET   238       0.845   2.846 -25.276  1.00  0.00      A   
ATOM   3865  SD  MET   238       1.363   1.120 -26.875  1.00 63.12      A   
ATOM   3866  CE  MET   238       2.917   1.083 -27.813  1.00 63.12      A   
ATOM   3867  HE1 MET   238       3.014   0.127 -28.372  1.00  0.00      A   
ATOM   3868  HE2 MET   238       2.969   1.909 -28.554  1.00  0.00      A   
ATOM   3869  HE3 MET   238       3.795   1.167 -27.137  1.00  0.00      A   
ATOM   3870  C   MET   238       2.277   5.627 -25.210  1.00 63.12      A   
ATOM   3871  O   MET   238       2.031   5.449 -24.018  1.00 63.12      A   
ATOM   3872  N   ASP   239       3.396   6.258 -25.613  1.00 67.60      A   
ATOM   3873  HN  ASP   239       3.654   6.252 -26.577  1.00  0.00      A   
ATOM   3874  CA  ASP   239       4.399   6.830 -24.734  1.00 67.60      A   
ATOM   3875  HA  ASP   239       4.781   6.039 -24.106  1.00  0.00      A   
ATOM   3876  CB  ASP   239       5.562   7.418 -25.585  1.00 67.60      A   
ATOM   3877  HB1 ASP   239       5.171   8.181 -26.291  1.00  0.00      A   
ATOM   3878  HB2 ASP   239       6.325   7.891 -24.931  1.00  0.00      A   
ATOM   3879  CG  ASP   239       6.295   6.371 -26.422  1.00 67.60      A   
ATOM   3880  OD1 ASP   239       6.047   5.151 -26.251  1.00 67.60      A   
ATOM   3881  OD2 ASP   239       7.125   6.801 -27.262  1.00 67.60      A   
ATOM   3882  C   ASP   239       3.836   7.908 -23.815  1.00 67.60      A   
ATOM   3883  O   ASP   239       4.118   7.950 -22.624  1.00 67.60      A   
ATOM   3884  N   ILE   240       2.973   8.800 -24.329  1.00 68.45      A   
ATOM   3885  HN  ILE   240       2.725   8.726 -25.291  1.00  0.00      A   
ATOM   3886  CA  ILE   240       2.307   9.836 -23.549  1.00 68.45      A   
ATOM   3887  HA  ILE   240       3.060  10.340 -22.962  1.00  0.00      A   
ATOM   3888  CB  ILE   240       1.643  10.872 -24.467  1.00 68.45      A   
ATOM   3889  HB  ILE   240       0.846  10.374 -25.060  1.00  0.00      A   
ATOM   3890  CG2 ILE   240       0.993  11.998 -23.627  1.00 68.45      A   
ATOM   3891 HG21 ILE   240       0.530  12.763 -24.285  1.00  0.00      A   
ATOM   3892 HG22 ILE   240       0.184  11.611 -22.970  1.00  0.00      A   
ATOM   3893 HG23 ILE   240       1.758  12.503 -22.999  1.00  0.00      A   
ATOM   3894  CG1 ILE   240       2.675  11.454 -25.471  1.00 68.45      A   
ATOM   3895 HG11 ILE   240       3.480  11.967 -24.903  1.00  0.00      A   
ATOM   3896 HG12 ILE   240       3.149  10.629 -26.045  1.00  0.00      A   
ATOM   3897  CD  ILE   240       2.068  12.430 -26.487  1.00  0.00      A   
ATOM   3898  HD1 ILE   240       2.825  12.713 -27.249  1.00  0.00      A   
ATOM   3899  HD2 ILE   240       1.210  11.960 -27.014  1.00  0.00      A   
ATOM   3900  HD3 ILE   240       1.709  13.357 -25.991  1.00  0.00      A   
ATOM   3901  C   ILE   240       1.284   9.283 -22.568  1.00 68.45      A   
ATOM   3902  O   ILE   240       1.188   9.733 -21.422  1.00 68.45      A   
ATOM   3903  N   ARG   241       0.492   8.261 -22.973  1.00 74.31      A   
ATOM   3904  HN  ARG   241       0.531   7.960 -23.923  1.00  0.00      A   
ATOM   3905  CA  ARG   241      -0.377   7.520 -22.068  1.00 74.31      A   
ATOM   3906  HA  ARG   241      -1.092   8.200 -21.629  1.00  0.00      A   
ATOM   3907  CB  ARG   241      -1.118   6.351 -22.812  1.00 74.31      A   
ATOM   3908  HB1 ARG   241      -0.346   5.662 -23.217  1.00  0.00      A   
ATOM   3909  HB2 ARG   241      -1.716   5.777 -22.073  1.00  0.00      A   
ATOM   3910  CG  ARG   241      -2.051   6.718 -23.999  1.00 74.31      A   
ATOM   3911  HG1 ARG   241      -2.956   7.243 -23.627  1.00  0.00      A   
ATOM   3912  HG2 ARG   241      -1.518   7.429 -24.667  1.00  0.00      A   
ATOM   3913  CD  ARG   241      -2.479   5.491 -24.843  1.00 74.31      A   
ATOM   3914  HD1 ARG   241      -1.595   4.846 -25.038  1.00  0.00      A   
ATOM   3915  HD2 ARG   241      -3.239   4.891 -24.298  1.00  0.00      A   
ATOM   3916  NE  ARG   241      -3.073   5.968 -26.144  1.00 74.31      A   
ATOM   3917  HE  ARG   241      -3.729   6.722 -26.131  1.00  0.00      A   
ATOM   3918  CZ  ARG   241      -2.802   5.499 -27.375  1.00 74.31      A   
ATOM   3919  NH1 ARG   241      -1.972   4.489 -27.613  1.00 74.31      A   
ATOM   3920 HH11 ARG   241      -1.848   4.208 -28.565  1.00  0.00      A   
ATOM   3921 HH12 ARG   241      -1.676   3.894 -26.866  1.00  0.00      A   
ATOM   3922  NH2 ARG   241      -3.373   6.066 -28.434  1.00 74.31      A   
ATOM   3923 HH21 ARG   241      -3.101   5.749 -29.342  1.00  0.00      A   
ATOM   3924 HH22 ARG   241      -4.059   6.790 -28.350  1.00  0.00      A   
ATOM   3925  C   ARG   241       0.466   6.884 -20.963  1.00 74.31      A   
ATOM   3926  O   ARG   241       0.240   7.124 -19.784  1.00 74.31      A   
ATOM   3927  N   LEU   242       1.520   6.133 -21.323  1.00 74.32      A   
ATOM   3928  HN  LEU   242       1.735   5.990 -22.286  1.00  0.00      A   
ATOM   3929  CA  LEU   242       2.337   5.400 -20.382  1.00 74.32      A   
ATOM   3930  HA  LEU   242       1.672   4.852 -19.731  1.00  0.00      A   
ATOM   3931  CB  LEU   242       3.186   4.394 -21.192  1.00 74.32      A   
ATOM   3932  HB1 LEU   242       2.489   3.703 -21.713  1.00  0.00      A   
ATOM   3933  HB2 LEU   242       3.740   4.942 -21.984  1.00  0.00      A   
ATOM   3934  CG  LEU   242       4.198   3.555 -20.390  1.00 74.32      A   
ATOM   3935  HG  LEU   242       4.999   4.232 -20.025  1.00  0.00      A   
ATOM   3936  CD1 LEU   242       3.562   2.874 -19.169  1.00 74.32      A   
ATOM   3937 HD11 LEU   242       4.358   2.394 -18.561  1.00  0.00      A   
ATOM   3938 HD12 LEU   242       3.051   3.598 -18.500  1.00  0.00      A   
ATOM   3939 HD13 LEU   242       2.820   2.112 -19.488  1.00  0.00      A   
ATOM   3940  CD2 LEU   242       4.847   2.524 -21.325  1.00 74.32      A   
ATOM   3941 HD21 LEU   242       5.642   1.956 -20.797  1.00  0.00      A   
ATOM   3942 HD22 LEU   242       4.083   1.816 -21.712  1.00  0.00      A   
ATOM   3943 HD23 LEU   242       5.310   3.036 -22.196  1.00  0.00      A   
ATOM   3944  C   LEU   242       3.248   6.223 -19.473  1.00 74.32      A   
ATOM   3945  O   LEU   242       3.221   6.079 -18.250  1.00 74.32      A   
ATOM   3946  N   ALA   243       4.058   7.147 -20.023  1.00 78.75      A   
ATOM   3947  HN  ALA   243       4.001   7.348 -20.998  1.00  0.00      A   
ATOM   3948  CA  ALA   243       5.224   7.704 -19.359  1.00 78.75      A   
ATOM   3949  HA  ALA   243       5.666   6.935 -18.743  1.00  0.00      A   
ATOM   3950  CB  ALA   243       6.267   8.135 -20.409  1.00 78.75      A   
ATOM   3951  HB1 ALA   243       6.508   7.281 -21.077  1.00  0.00      A   
ATOM   3952  HB2 ALA   243       5.873   8.961 -21.040  1.00  0.00      A   
ATOM   3953  HB3 ALA   243       7.208   8.477 -19.928  1.00  0.00      A   
ATOM   3954  C   ALA   243       4.895   8.874 -18.432  1.00 78.75      A   
ATOM   3955  O   ALA   243       5.726   9.728 -18.137  1.00 78.75      A   
ATOM   3956  N   LYS   244       3.658   8.924 -17.910  1.00 26.69      A   
ATOM   3957  HN  LYS   244       3.017   8.226 -18.221  1.00  0.00      A   
ATOM   3958  CA  LYS   244       3.314   9.774 -16.788  1.00 26.69      A   
ATOM   3959  HA  LYS   244       4.210   9.964 -16.215  1.00  0.00      A   
ATOM   3960  CB  LYS   244       2.700  11.151 -17.203  1.00 26.69      A   
ATOM   3961  HB1 LYS   244       1.884  10.987 -17.939  1.00  0.00      A   
ATOM   3962  HB2 LYS   244       2.250  11.605 -16.294  1.00  0.00      A   
ATOM   3963  CG  LYS   244       3.711  12.197 -17.744  1.00 26.69      A   
ATOM   3964  HG1 LYS   244       4.689  11.999 -17.256  1.00  0.00      A   
ATOM   3965  HG2 LYS   244       3.384  13.211 -17.429  1.00  0.00      A   
ATOM   3966  CD  LYS   244       3.903  12.204 -19.277  1.00 26.69      A   
ATOM   3967  HD1 LYS   244       3.904  11.151 -19.631  1.00  0.00      A   
ATOM   3968  HD2 LYS   244       3.038  12.706 -19.761  1.00  0.00      A   
ATOM   3969  CE  LYS   244       5.223  12.835 -19.774  1.00 26.69      A   
ATOM   3970  HE1 LYS   244       6.097  12.330 -19.309  1.00  0.00      A   
ATOM   3971  HE2 LYS   244       5.292  12.723 -20.877  1.00  0.00      A   
ATOM   3972  NZ  LYS   244       5.303  14.276 -19.464  1.00 26.69      A   
ATOM   3973  HZ1 LYS   244       6.034  14.741 -20.040  1.00  0.00      A   
ATOM   3974  HZ2 LYS   244       4.408  14.750 -19.701  1.00  0.00      A   
ATOM   3975  HZ3 LYS   244       5.554  14.448 -18.470  1.00  0.00      A   
ATOM   3976  C   LYS   244       2.393   9.042 -15.819  1.00 26.69      A   
ATOM   3977  O   LYS   244       2.353   9.388 -14.643  1.00 26.69      A   
ATOM   3978  N   THR   245       1.646   7.994 -16.245  1.00 22.42      A   
ATOM   3979  HN  THR   245       1.663   7.660 -17.184  1.00  0.00      A   
ATOM   3980  CA  THR   245       0.628   7.372 -15.392  1.00 22.42      A   
ATOM   3981  HA  THR   245      -0.023   8.162 -15.047  1.00  0.00      A   
ATOM   3982  CB  THR   245      -0.245   6.367 -16.136  1.00 22.42      A   
ATOM   3983  HB  THR   245       0.368   5.522 -16.516  1.00  0.00      A   
ATOM   3984  OG1 THR   245      -0.851   7.019 -17.233  1.00 22.42      A   
ATOM   3985  HG1 THR   245      -1.215   6.323 -17.786  1.00  0.00      A   
ATOM   3986  CG2 THR   245      -1.405   5.841 -15.274  1.00 22.42      A   
ATOM   3987 HG21 THR   245      -2.083   5.208 -15.885  1.00  0.00      A   
ATOM   3988 HG22 THR   245      -1.043   5.222 -14.426  1.00  0.00      A   
ATOM   3989 HG23 THR   245      -1.998   6.687 -14.863  1.00  0.00      A   
ATOM   3990  C   THR   245       1.119   6.669 -14.143  1.00 22.42      A   
ATOM   3991  O   THR   245       0.672   6.963 -13.040  1.00 22.42      A   
ATOM   3992  N   LEU   246       2.091   5.744 -14.256  1.00 22.54      A   
ATOM   3993  HN  LEU   246       2.453   5.491 -15.150  1.00  0.00      A   
ATOM   3994  CA  LEU   246       2.632   5.021 -13.110  1.00 22.54      A   
ATOM   3995  HA  LEU   246       1.817   4.599 -12.541  1.00  0.00      A   
ATOM   3996  CB  LEU   246       3.560   3.891 -13.602  1.00 22.54      A   
ATOM   3997  HB1 LEU   246       4.246   4.294 -14.377  1.00  0.00      A   
ATOM   3998  HB2 LEU   246       4.190   3.511 -12.769  1.00  0.00      A   
ATOM   3999  CG  LEU   246       2.779   2.694 -14.175  1.00 22.54      A   
ATOM   4000  HG  LEU   246       1.897   3.068 -14.736  1.00  0.00      A   
ATOM   4001  CD1 LEU   246       3.642   1.891 -15.151  1.00 22.54      A   
ATOM   4002 HD11 LEU   246       3.063   1.036 -15.562  1.00  0.00      A   
ATOM   4003 HD12 LEU   246       3.981   2.532 -15.993  1.00  0.00      A   
ATOM   4004 HD13 LEU   246       4.535   1.484 -14.631  1.00  0.00      A   
ATOM   4005  CD2 LEU   246       2.285   1.781 -13.044  1.00 22.54      A   
ATOM   4006 HD21 LEU   246       1.766   0.894 -13.465  1.00  0.00      A   
ATOM   4007 HD22 LEU   246       3.145   1.419 -12.440  1.00  0.00      A   
ATOM   4008 HD23 LEU   246       1.581   2.314 -12.370  1.00  0.00      A   
ATOM   4009  C   LEU   246       3.385   5.937 -12.157  1.00 22.54      A   
ATOM   4010  O   LEU   246       3.321   5.808 -10.938  1.00 22.54      A   
ATOM   4011  N   VAL   247       4.101   6.927 -12.720  1.00 21.36      A   
ATOM   4012  HN  VAL   247       4.133   7.001 -13.714  1.00  0.00      A   
ATOM   4013  CA  VAL   247       4.820   7.948 -11.982  1.00 21.36      A   
ATOM   4014  HA  VAL   247       5.428   7.432 -11.253  1.00  0.00      A   
ATOM   4015  CB  VAL   247       5.767   8.723 -12.885  1.00 21.36      A   
ATOM   4016  HB  VAL   247       5.193   9.391 -13.563  1.00  0.00      A   
ATOM   4017  CG1 VAL   247       6.734   9.558 -12.022  1.00 21.36      A   
ATOM   4018 HG11 VAL   247       7.469  10.089 -12.664  1.00  0.00      A   
ATOM   4019 HG12 VAL   247       6.189  10.318 -11.422  1.00  0.00      A   
ATOM   4020 HG13 VAL   247       7.295   8.901 -11.322  1.00  0.00      A   
ATOM   4021  CG2 VAL   247       6.563   7.713 -13.738  1.00 21.36      A   
ATOM   4022 HG21 VAL   247       7.407   8.220 -14.253  1.00  0.00      A   
ATOM   4023 HG22 VAL   247       6.990   6.918 -13.089  1.00  0.00      A   
ATOM   4024 HG23 VAL   247       5.930   7.235 -14.516  1.00  0.00      A   
ATOM   4025  C   VAL   247       3.896   8.857 -11.183  1.00 21.36      A   
ATOM   4026  O   VAL   247       4.196   9.211 -10.050  1.00 21.36      A   
ATOM   4027  N   LEU   248       2.710   9.217 -11.717  1.00 30.12      A   
ATOM   4028  HN  LEU   248       2.479   8.977 -12.657  1.00  0.00      A   
ATOM   4029  CA  LEU   248       1.680   9.923 -10.967  1.00 30.12      A   
ATOM   4030  HA  LEU   248       2.084  10.855 -10.601  1.00  0.00      A   
ATOM   4031  CB  LEU   248       0.462  10.184 -11.898  1.00 30.12      A   
ATOM   4032  HB1 LEU   248       0.812  10.748 -12.789  1.00  0.00      A   
ATOM   4033  HB2 LEU   248       0.082   9.206 -12.266  1.00  0.00      A   
ATOM   4034  CG  LEU   248      -0.729  10.950 -11.279  1.00 30.12      A   
ATOM   4035  HG  LEU   248      -1.063  10.420 -10.362  1.00  0.00      A   
ATOM   4036  CD1 LEU   248      -0.352  12.384 -10.888  1.00 30.12      A   
ATOM   4037 HD11 LEU   248      -1.241  12.914 -10.484  1.00  0.00      A   
ATOM   4038 HD12 LEU   248       0.435  12.391 -10.105  1.00  0.00      A   
ATOM   4039 HD13 LEU   248       0.018  12.944 -11.773  1.00  0.00      A   
ATOM   4040  CD2 LEU   248      -1.919  10.966 -12.253  1.00 30.12      A   
ATOM   4041 HD21 LEU   248      -2.785  11.484 -11.786  1.00  0.00      A   
ATOM   4042 HD22 LEU   248      -1.646  11.501 -13.188  1.00  0.00      A   
ATOM   4043 HD23 LEU   248      -2.225   9.928 -12.504  1.00  0.00      A   
ATOM   4044  C   LEU   248       1.188   9.147  -9.749  1.00 30.12      A   
ATOM   4045  O   LEU   248       1.112   9.693  -8.652  1.00 30.12      A   
ATOM   4046  N   ILE   249       0.907   7.831  -9.903  1.00 19.42      A   
ATOM   4047  HN  ILE   249       0.968   7.412 -10.805  1.00  0.00      A   
ATOM   4048  CA  ILE   249       0.509   6.946  -8.808  1.00 19.42      A   
ATOM   4049  HA  ILE   249      -0.362   7.366  -8.327  1.00  0.00      A   
ATOM   4050  CB  ILE   249       0.177   5.532  -9.312  1.00 19.42      A   
ATOM   4051  HB  ILE   249       1.082   5.103  -9.791  1.00  0.00      A   
ATOM   4052  CG2 ILE   249      -0.235   4.627  -8.124  1.00 19.42      A   
ATOM   4053 HG21 ILE   249      -0.530   3.616  -8.478  1.00  0.00      A   
ATOM   4054 HG22 ILE   249       0.593   4.492  -7.395  1.00  0.00      A   
ATOM   4055 HG23 ILE   249      -1.103   5.065  -7.587  1.00  0.00      A   
ATOM   4056  CG1 ILE   249      -0.953   5.554 -10.372  1.00 19.42      A   
ATOM   4057 HG11 ILE   249      -1.916   5.744  -9.853  1.00  0.00      A   
ATOM   4058 HG12 ILE   249      -0.797   6.389 -11.089  1.00  0.00      A   
ATOM   4059  CD  ILE   249      -1.060   4.251 -11.176  1.00  0.00      A   
ATOM   4060  HD1 ILE   249      -1.888   4.321 -11.914  1.00  0.00      A   
ATOM   4061  HD2 ILE   249      -0.113   4.049 -11.721  1.00  0.00      A   
ATOM   4062  HD3 ILE   249      -1.267   3.390 -10.505  1.00  0.00      A   
ATOM   4063  C   ILE   249       1.607   6.863  -7.748  1.00 19.42      A   
ATOM   4064  O   ILE   249       1.365   6.996  -6.551  1.00 19.42      A   
ATOM   4065  N   LEU   250       2.876   6.715  -8.183  1.00 20.05      A   
ATOM   4066  HN  LEU   250       3.043   6.572  -9.156  1.00  0.00      A   
ATOM   4067  CA  LEU   250       4.041   6.729  -7.317  1.00 20.05      A   
ATOM   4068  HA  LEU   250       3.923   5.943  -6.586  1.00  0.00      A   
ATOM   4069  CB  LEU   250       5.302   6.475  -8.176  1.00 20.05      A   
ATOM   4070  HB1 LEU   250       5.174   5.504  -8.700  1.00  0.00      A   
ATOM   4071  HB2 LEU   250       5.356   7.262  -8.958  1.00  0.00      A   
ATOM   4072  CG  LEU   250       6.648   6.455  -7.424  1.00 20.05      A   
ATOM   4073  HG  LEU   250       6.768   7.406  -6.862  1.00  0.00      A   
ATOM   4074  CD1 LEU   250       6.741   5.298  -6.417  1.00 20.05      A   
ATOM   4075 HD11 LEU   250       7.739   5.290  -5.929  1.00  0.00      A   
ATOM   4076 HD12 LEU   250       5.971   5.405  -5.623  1.00  0.00      A   
ATOM   4077 HD13 LEU   250       6.591   4.323  -6.929  1.00  0.00      A   
ATOM   4078  CD2 LEU   250       7.787   6.381  -8.447  1.00 20.05      A   
ATOM   4079 HD21 LEU   250       8.766   6.274  -7.933  1.00  0.00      A   
ATOM   4080 HD22 LEU   250       7.631   5.499  -9.105  1.00  0.00      A   
ATOM   4081 HD23 LEU   250       7.807   7.296  -9.078  1.00  0.00      A   
ATOM   4082  C   LEU   250       4.214   8.035  -6.543  1.00 20.05      A   
ATOM   4083  O   LEU   250       4.450   8.020  -5.338  1.00 20.05      A   
ATOM   4084  N   VAL   251       4.064   9.208  -7.199  1.00 25.64      A   
ATOM   4085  HN  VAL   251       3.899   9.216  -8.182  1.00  0.00      A   
ATOM   4086  CA  VAL   251       4.142  10.504  -6.534  1.00 25.64      A   
ATOM   4087  HA  VAL   251       5.067  10.521  -5.977  1.00  0.00      A   
ATOM   4088  CB  VAL   251       4.186  11.678  -7.509  1.00 25.64      A   
ATOM   4089  HB  VAL   251       3.335  11.608  -8.220  1.00  0.00      A   
ATOM   4090  CG1 VAL   251       4.116  13.022  -6.752  1.00 25.64      A   
ATOM   4091 HG11 VAL   251       4.351  13.869  -7.431  1.00  0.00      A   
ATOM   4092 HG12 VAL   251       3.101  13.194  -6.336  1.00  0.00      A   
ATOM   4093 HG13 VAL   251       4.850  13.039  -5.919  1.00  0.00      A   
ATOM   4094  CG2 VAL   251       5.514  11.622  -8.287  1.00 25.64      A   
ATOM   4095 HG21 VAL   251       5.554  12.444  -9.033  1.00  0.00      A   
ATOM   4096 HG22 VAL   251       6.367  11.745  -7.586  1.00  0.00      A   
ATOM   4097 HG23 VAL   251       5.639  10.655  -8.820  1.00  0.00      A   
ATOM   4098  C   VAL   251       3.048  10.690  -5.489  1.00 25.64      A   
ATOM   4099  O   VAL   251       3.318  11.116  -4.368  1.00 25.64      A   
ATOM   4100  N   VAL   252       1.792  10.310  -5.796  1.00 26.08      A   
ATOM   4101  HN  VAL   252       1.582   9.967  -6.708  1.00  0.00      A   
ATOM   4102  CA  VAL   252       0.678  10.345  -4.853  1.00 26.08      A   
ATOM   4103  HA  VAL   252       0.569  11.357  -4.492  1.00  0.00      A   
ATOM   4104  CB  VAL   252      -0.603   9.925  -5.574  1.00 26.08      A   
ATOM   4105  HB  VAL   252      -0.403   8.998  -6.153  1.00  0.00      A   
ATOM   4106  CG1 VAL   252      -1.777   9.643  -4.615  1.00 26.08      A   
ATOM   4107 HG11 VAL   252      -2.683   9.398  -5.210  1.00  0.00      A   
ATOM   4108 HG12 VAL   252      -1.576   8.772  -3.955  1.00  0.00      A   
ATOM   4109 HG13 VAL   252      -2.001  10.530  -3.985  1.00  0.00      A   
ATOM   4110  CG2 VAL   252      -1.003  11.048  -6.552  1.00 26.08      A   
ATOM   4111 HG21 VAL   252      -1.902  10.740  -7.129  1.00  0.00      A   
ATOM   4112 HG22 VAL   252      -1.246  11.977  -5.994  1.00  0.00      A   
ATOM   4113 HG23 VAL   252      -0.189  11.274  -7.274  1.00  0.00      A   
ATOM   4114  C   VAL   252       0.917   9.468  -3.637  1.00 26.08      A   
ATOM   4115  O   VAL   252       0.726   9.921  -2.507  1.00 26.08      A   
ATOM   4116  N   LEU   253       1.419   8.232  -3.853  1.00 22.32      A   
ATOM   4117  HN  LEU   253       1.518   7.902  -4.788  1.00  0.00      A   
ATOM   4118  CA  LEU   253       1.775   7.283  -2.812  1.00 22.32      A   
ATOM   4119  HA  LEU   253       0.892   7.104  -2.216  1.00  0.00      A   
ATOM   4120  CB  LEU   253       2.253   5.963  -3.473  1.00 22.32      A   
ATOM   4121  HB1 LEU   253       1.535   5.701  -4.279  1.00  0.00      A   
ATOM   4122  HB2 LEU   253       3.236   6.135  -3.961  1.00  0.00      A   
ATOM   4123  CG  LEU   253       2.356   4.750  -2.526  1.00 22.32      A   
ATOM   4124  HG  LEU   253       2.917   5.056  -1.617  1.00  0.00      A   
ATOM   4125  CD1 LEU   253       0.964   4.259  -2.102  1.00 22.32      A   
ATOM   4126 HD11 LEU   253       1.044   3.358  -1.456  1.00  0.00      A   
ATOM   4127 HD12 LEU   253       0.424   5.045  -1.532  1.00  0.00      A   
ATOM   4128 HD13 LEU   253       0.360   3.993  -2.996  1.00  0.00      A   
ATOM   4129  CD2 LEU   253       3.131   3.602  -3.190  1.00 22.32      A   
ATOM   4130 HD21 LEU   253       3.227   2.748  -2.486  1.00  0.00      A   
ATOM   4131 HD22 LEU   253       2.592   3.252  -4.097  1.00  0.00      A   
ATOM   4132 HD23 LEU   253       4.148   3.937  -3.485  1.00  0.00      A   
ATOM   4133  C   LEU   253       2.854   7.821  -1.875  1.00 22.32      A   
ATOM   4134  O   LEU   253       2.742   7.752  -0.650  1.00 22.32      A   
ATOM   4135  N   ILE   254       3.912   8.440  -2.442  1.00 22.63      A   
ATOM   4136  HN  ILE   254       3.987   8.461  -3.436  1.00  0.00      A   
ATOM   4137  CA  ILE   254       4.969   9.110  -1.695  1.00 22.63      A   
ATOM   4138  HA  ILE   254       5.333   8.412  -0.956  1.00  0.00      A   
ATOM   4139  CB  ILE   254       6.148   9.473  -2.602  1.00 22.63      A   
ATOM   4140  HB  ILE   254       5.759  10.028  -3.482  1.00  0.00      A   
ATOM   4141  CG2 ILE   254       7.174  10.366  -1.862  1.00 22.63      A   
ATOM   4142 HG21 ILE   254       8.058  10.564  -2.505  1.00  0.00      A   
ATOM   4143 HG22 ILE   254       6.736  11.351  -1.593  1.00  0.00      A   
ATOM   4144 HG23 ILE   254       7.521   9.866  -0.933  1.00  0.00      A   
ATOM   4145  CG1 ILE   254       6.824   8.169  -3.102  1.00 22.63      A   
ATOM   4146 HG11 ILE   254       7.303   7.658  -2.239  1.00  0.00      A   
ATOM   4147 HG12 ILE   254       6.047   7.479  -3.498  1.00  0.00      A   
ATOM   4148  CD  ILE   254       7.861   8.393  -4.208  1.00  0.00      A   
ATOM   4149  HD1 ILE   254       8.236   7.417  -4.584  1.00  0.00      A   
ATOM   4150  HD2 ILE   254       7.403   8.944  -5.058  1.00  0.00      A   
ATOM   4151  HD3 ILE   254       8.728   8.976  -3.831  1.00  0.00      A   
ATOM   4152  C   ILE   254       4.458  10.308  -0.898  1.00 22.63      A   
ATOM   4153  O   ILE   254       4.805  10.477   0.268  1.00 22.63      A   
ATOM   4154  N   ILE   255       3.592  11.164  -1.472  1.00 24.72      A   
ATOM   4155  HN  ILE   255       3.336  11.048  -2.429  1.00  0.00      A   
ATOM   4156  CA  ILE   255       3.002  12.298  -0.763  1.00 24.72      A   
ATOM   4157  HA  ILE   255       3.808  12.847  -0.298  1.00  0.00      A   
ATOM   4158  CB  ILE   255       2.316  13.249  -1.744  1.00 24.72      A   
ATOM   4159  HB  ILE   255       1.626  12.658  -2.383  1.00  0.00      A   
ATOM   4160  CG2 ILE   255       1.507  14.335  -1.003  1.00 24.72      A   
ATOM   4161 HG21 ILE   255       1.060  15.044  -1.731  1.00  0.00      A   
ATOM   4162 HG22 ILE   255       0.670  13.904  -0.413  1.00  0.00      A   
ATOM   4163 HG23 ILE   255       2.172  14.912  -0.326  1.00  0.00      A   
ATOM   4164  CG1 ILE   255       3.372  13.912  -2.664  1.00 24.72      A   
ATOM   4165 HG11 ILE   255       3.997  14.601  -2.056  1.00  0.00      A   
ATOM   4166 HG12 ILE   255       4.047  13.133  -3.079  1.00  0.00      A   
ATOM   4167  CD  ILE   255       2.753  14.681  -3.838  1.00  0.00      A   
ATOM   4168  HD1 ILE   255       3.549  15.075  -4.505  1.00  0.00      A   
ATOM   4169  HD2 ILE   255       2.094  14.008  -4.427  1.00  0.00      A   
ATOM   4170  HD3 ILE   255       2.147  15.540  -3.479  1.00  0.00      A   
ATOM   4171  C   ILE   255       2.081  11.891   0.383  1.00 24.72      A   
ATOM   4172  O   ILE   255       2.147  12.461   1.473  1.00 24.72      A   
ATOM   4173  N   CYS   256       1.205  10.884   0.185  1.00 26.12      A   
ATOM   4174  HN  CYS   256       1.133  10.442  -0.706  1.00  0.00      A   
ATOM   4175  CA  CYS   256       0.321  10.399   1.235  1.00 26.12      A   
ATOM   4176  HA  CYS   256      -0.189  11.243   1.675  1.00  0.00      A   
ATOM   4177  CB  CYS   256      -0.724   9.407   0.664  1.00 26.12      A   
ATOM   4178  HB1 CYS   256      -0.187   8.612   0.104  1.00  0.00      A   
ATOM   4179  HB2 CYS   256      -1.271   8.912   1.495  1.00  0.00      A   
ATOM   4180  SG  CYS   256      -1.940  10.198  -0.435  1.00 26.12      A   
ATOM   4181  HG1 CYS   256      -2.172   9.089  -1.123  1.00  0.00      A   
ATOM   4182  C   CYS   256       1.037   9.685   2.373  1.00 26.12      A   
ATOM   4183  O   CYS   256       0.802   9.969   3.545  1.00 26.12      A   
ATOM   4184  N   TRP   257       1.958   8.748   2.068  1.00 27.02      A   
ATOM   4185  HN  TRP   257       2.164   8.511   1.122  1.00  0.00      A   
ATOM   4186  CA  TRP   257       2.562   7.923   3.104  1.00 27.02      A   
ATOM   4187  HA  TRP   257       1.890   7.841   3.946  1.00  0.00      A   
ATOM   4188  CB  TRP   257       2.823   6.490   2.574  1.00 27.02      A   
ATOM   4189  HB1 TRP   257       3.391   6.551   1.622  1.00  0.00      A   
ATOM   4190  HB2 TRP   257       3.439   5.928   3.308  1.00  0.00      A   
ATOM   4191  CG  TRP   257       1.545   5.691   2.327  1.00 27.02      A   
ATOM   4192  CD1 TRP   257       0.617   5.824   1.328  1.00 27.02      A   
ATOM   4193  HD1 TRP   257       0.686   6.539   0.521  1.00  0.00      A   
ATOM   4194  NE1 TRP   257      -0.395   4.899   1.485  1.00 27.02      A   
ATOM   4195  HE1 TRP   257      -1.174   4.767   0.913  1.00  0.00      A   
ATOM   4196  CE2 TRP   257      -0.120   4.133   2.593  1.00 27.02      A   
ATOM   4197  CD2 TRP   257       1.092   4.597   3.151  1.00 27.02      A   
ATOM   4198  CE3 TRP   257       1.636   3.994   4.284  1.00 27.02      A   
ATOM   4199  HE3 TRP   257       2.572   4.322   4.713  1.00  0.00      A   
ATOM   4200  CZ3 TRP   257       0.945   2.913   4.853  1.00 27.02      A   
ATOM   4201  HZ3 TRP   257       1.357   2.416   5.719  1.00  0.00      A   
ATOM   4202  CZ2 TRP   257      -0.808   3.069   3.162  1.00 27.02      A   
ATOM   4203  HZ2 TRP   257      -1.736   2.710   2.742  1.00  0.00      A   
ATOM   4204  CH2 TRP   257      -0.263   2.459   4.302  1.00 27.02      A   
ATOM   4205  HH2 TRP   257      -0.776   1.620   4.750  1.00  0.00      A   
ATOM   4206  C   TRP   257       3.842   8.546   3.647  1.00 27.02      A   
ATOM   4207  O   TRP   257       4.304   8.204   4.733  1.00 27.02      A   
ATOM   4208  N   GLY   258       4.417   9.540   2.941  1.00 33.39      A   
ATOM   4209  HN  GLY   258       4.037   9.781   2.051  1.00  0.00      A   
ATOM   4210  CA  GLY   258       5.589  10.319   3.345  1.00 33.39      A   
ATOM   4211  HA1 GLY   258       5.650  11.162   2.673  1.00  0.00      A   
ATOM   4212  HA2 GLY   258       6.442   9.663   3.251  1.00  0.00      A   
ATOM   4213  C   GLY   258       5.639  10.876   4.753  1.00 33.39      A   
ATOM   4214  O   GLY   258       6.621  10.602   5.445  1.00 33.39      A   
ATOM   4215  N   PRO   259       4.674  11.638   5.268  1.00 38.88      A   
ATOM   4216  CD  PRO   259       3.559  12.213   4.508  1.00 38.88      A   
ATOM   4217  HD1 PRO   259       3.945  12.998   3.823  1.00  0.00      A   
ATOM   4218  HD2 PRO   259       3.002  11.446   3.928  1.00  0.00      A   
ATOM   4219  CA  PRO   259       4.752  12.179   6.623  1.00 38.88      A   
ATOM   4220  HA  PRO   259       5.733  12.600   6.785  1.00  0.00      A   
ATOM   4221  CB  PRO   259       3.643  13.244   6.666  1.00 38.88      A   
ATOM   4222  HB1 PRO   259       4.084  14.225   6.387  1.00  0.00      A   
ATOM   4223  HB2 PRO   259       3.165  13.338   7.664  1.00  0.00      A   
ATOM   4224  CG  PRO   259       2.654  12.826   5.575  1.00 38.88      A   
ATOM   4225  HG1 PRO   259       2.059  13.678   5.182  1.00  0.00      A   
ATOM   4226  HG2 PRO   259       1.964  12.047   5.962  1.00  0.00      A   
ATOM   4227  C   PRO   259       4.561  11.098   7.668  1.00 38.88      A   
ATOM   4228  O   PRO   259       5.125  11.214   8.752  1.00 38.88      A   
ATOM   4229  N   LEU   260       3.783  10.039   7.375  1.00 43.30      A   
ATOM   4230  HN  LEU   260       3.342   9.986   6.482  1.00  0.00      A   
ATOM   4231  CA  LEU   260       3.631   8.884   8.243  1.00 43.30      A   
ATOM   4232  HA  LEU   260       3.322   9.220   9.222  1.00  0.00      A   
ATOM   4233  CB  LEU   260       2.551   7.955   7.637  1.00 43.30      A   
ATOM   4234  HB1 LEU   260       1.617   8.538   7.490  1.00  0.00      A   
ATOM   4235  HB2 LEU   260       2.879   7.632   6.626  1.00  0.00      A   
ATOM   4236  CG  LEU   260       2.220   6.698   8.464  1.00 43.30      A   
ATOM   4237  HG  LEU   260       2.980   6.581   9.266  1.00  0.00      A   
ATOM   4238  CD1 LEU   260       0.844   6.822   9.134  1.00 43.30      A   
ATOM   4239 HD11 LEU   260       0.624   5.922   9.748  1.00  0.00      A   
ATOM   4240 HD12 LEU   260       0.809   7.713   9.797  1.00  0.00      A   
ATOM   4241 HD13 LEU   260       0.047   6.928   8.367  1.00  0.00      A   
ATOM   4242  CD2 LEU   260       2.300   5.445   7.581  1.00 43.30      A   
ATOM   4243 HD21 LEU   260       2.105   4.531   8.181  1.00  0.00      A   
ATOM   4244 HD22 LEU   260       1.552   5.502   6.762  1.00  0.00      A   
ATOM   4245 HD23 LEU   260       3.311   5.355   7.129  1.00  0.00      A   
ATOM   4246  C   LEU   260       4.947   8.129   8.408  1.00 43.30      A   
ATOM   4247  O   LEU   260       5.382   7.838   9.521  1.00 43.30      A   
ATOM   4248  N   LEU   261       5.655   7.870   7.289  1.00 41.42      A   
ATOM   4249  HN  LEU   261       5.261   8.084   6.398  1.00  0.00      A   
ATOM   4250  CA  LEU   261       6.977   7.269   7.269  1.00 41.42      A   
ATOM   4251  HA  LEU   261       6.927   6.350   7.834  1.00  0.00      A   
ATOM   4252  CB  LEU   261       7.416   6.950   5.818  1.00 41.42      A   
ATOM   4253  HB1 LEU   261       7.355   7.885   5.220  1.00  0.00      A   
ATOM   4254  HB2 LEU   261       8.473   6.607   5.809  1.00  0.00      A   
ATOM   4255  CG  LEU   261       6.561   5.865   5.121  1.00 41.42      A   
ATOM   4256  HG  LEU   261       5.489   6.129   5.244  1.00  0.00      A   
ATOM   4257  CD1 LEU   261       6.859   5.830   3.614  1.00 41.42      A   
ATOM   4258 HD11 LEU   261       6.215   5.077   3.112  1.00  0.00      A   
ATOM   4259 HD12 LEU   261       6.657   6.824   3.160  1.00  0.00      A   
ATOM   4260 HD13 LEU   261       7.923   5.564   3.436  1.00  0.00      A   
ATOM   4261  CD2 LEU   261       6.768   4.470   5.732  1.00 41.42      A   
ATOM   4262 HD21 LEU   261       6.132   3.723   5.211  1.00  0.00      A   
ATOM   4263 HD22 LEU   261       7.830   4.162   5.627  1.00  0.00      A   
ATOM   4264 HD23 LEU   261       6.499   4.459   6.810  1.00  0.00      A   
ATOM   4265  C   LEU   261       8.032   8.125   7.963  1.00 41.42      A   
ATOM   4266  O   LEU   261       8.867   7.619   8.708  1.00 41.42      A   
ATOM   4267  N   ALA   262       7.998   9.462   7.778  1.00 46.28      A   
ATOM   4268  HN  ALA   262       7.355   9.855   7.126  1.00  0.00      A   
ATOM   4269  CA  ALA   262       8.872  10.391   8.473  1.00 46.28      A   
ATOM   4270  HA  ALA   262       9.891  10.105   8.259  1.00  0.00      A   
ATOM   4271  CB  ALA   262       8.626  11.821   7.953  1.00 46.28      A   
ATOM   4272  HB1 ALA   262       8.756  11.849   6.850  1.00  0.00      A   
ATOM   4273  HB2 ALA   262       7.592  12.151   8.189  1.00  0.00      A   
ATOM   4274  HB3 ALA   262       9.343  12.536   8.410  1.00  0.00      A   
ATOM   4275  C   ALA   262       8.720  10.362   9.999  1.00 46.28      A   
ATOM   4276  O   ALA   262       9.703  10.374  10.740  1.00 46.28      A   
ATOM   4277  N   ILE   263       7.474  10.282  10.511  1.00 49.49      A   
ATOM   4278  HN  ILE   263       6.683  10.326   9.905  1.00  0.00      A   
ATOM   4279  CA  ILE   263       7.196  10.091  11.930  1.00 49.49      A   
ATOM   4280  HA  ILE   263       7.787  10.817  12.468  1.00  0.00      A   
ATOM   4281  CB  ILE   263       5.738  10.389  12.274  1.00 49.49      A   
ATOM   4282  HB  ILE   263       5.084   9.772  11.621  1.00  0.00      A   
ATOM   4283  CG2 ILE   263       5.454  10.041  13.754  1.00 49.49      A   
ATOM   4284 HG21 ILE   263       4.430  10.358  14.050  1.00  0.00      A   
ATOM   4285 HG22 ILE   263       5.524   8.947  13.930  1.00  0.00      A   
ATOM   4286 HG23 ILE   263       6.184  10.549  14.420  1.00  0.00      A   
ATOM   4287  CG1 ILE   263       5.446  11.889  11.996  1.00 49.49      A   
ATOM   4288 HG11 ILE   263       6.038  12.505  12.706  1.00  0.00      A   
ATOM   4289 HG12 ILE   263       5.792  12.148  10.973  1.00  0.00      A   
ATOM   4290  CD  ILE   263       3.965  12.276  12.098  1.00  0.00      A   
ATOM   4291  HD1 ILE   263       3.825  13.340  11.812  1.00  0.00      A   
ATOM   4292  HD2 ILE   263       3.354  11.651  11.413  1.00  0.00      A   
ATOM   4293  HD3 ILE   263       3.589  12.149  13.136  1.00  0.00      A   
ATOM   4294  C   ILE   263       7.676   8.735  12.452  1.00 49.49      A   
ATOM   4295  O   ILE   263       8.230   8.647  13.546  1.00 49.49      A   
ATOM   4296  N   MET   264       7.544   7.641  11.671  1.00 49.39      A   
ATOM   4297  HN  MET   264       7.051   7.700  10.807  1.00  0.00      A   
ATOM   4298  CA  MET   264       8.106   6.337  12.020  1.00 49.39      A   
ATOM   4299  HA  MET   264       7.709   6.056  12.984  1.00  0.00      A   
ATOM   4300  CB  MET   264       7.699   5.256  10.994  1.00 49.39      A   
ATOM   4301  HB1 MET   264       7.968   5.604   9.974  1.00  0.00      A   
ATOM   4302  HB2 MET   264       8.265   4.321  11.194  1.00  0.00      A   
ATOM   4303  CG  MET   264       6.201   4.906  11.039  1.00 49.39      A   
ATOM   4304  HG1 MET   264       5.972   4.485  12.041  1.00  0.00      A   
ATOM   4305  HG2 MET   264       5.604   5.838  10.936  1.00  0.00      A   
ATOM   4306  SD  MET   264       5.709   3.729   9.747  1.00 49.39      A   
ATOM   4307  CE  MET   264       3.999   3.624  10.336  1.00 49.39      A   
ATOM   4308  HE1 MET   264       3.416   2.899   9.728  1.00  0.00      A   
ATOM   4309  HE2 MET   264       3.965   3.295  11.396  1.00  0.00      A   
ATOM   4310  HE3 MET   264       3.496   4.613  10.272  1.00  0.00      A   
ATOM   4311  C   MET   264       9.626   6.337  12.182  1.00 49.39      A   
ATOM   4312  O   MET   264      10.161   5.716  13.098  1.00 49.39      A   
ATOM   4313  N   VAL   265      10.358   7.080  11.325  1.00 54.71      A   
ATOM   4314  HN  VAL   265       9.904   7.512  10.550  1.00  0.00      A   
ATOM   4315  CA  VAL   265      11.791   7.332  11.470  1.00 54.71      A   
ATOM   4316  HA  VAL   265      12.295   6.378  11.516  1.00  0.00      A   
ATOM   4317  CB  VAL   265      12.324   8.112  10.264  1.00 54.71      A   
ATOM   4318  HB  VAL   265      11.696   9.014  10.104  1.00  0.00      A   
ATOM   4319  CG1 VAL   265      13.787   8.557  10.459  1.00 54.71      A   
ATOM   4320 HG11 VAL   265      14.177   9.010   9.523  1.00  0.00      A   
ATOM   4321 HG12 VAL   265      13.882   9.310  11.272  1.00  0.00      A   
ATOM   4322 HG13 VAL   265      14.415   7.677  10.714  1.00  0.00      A   
ATOM   4323  CG2 VAL   265      12.234   7.210   9.018  1.00 54.71      A   
ATOM   4324 HG21 VAL   265      12.600   7.754   8.122  1.00  0.00      A   
ATOM   4325 HG22 VAL   265      12.856   6.300   9.155  1.00  0.00      A   
ATOM   4326 HG23 VAL   265      11.188   6.888   8.822  1.00  0.00      A   
ATOM   4327  C   VAL   265      12.124   8.052  12.783  1.00 54.71      A   
ATOM   4328  O   VAL   265      13.095   7.730  13.465  1.00 54.71      A   
ATOM   4329  N   TYR   266      11.302   9.036  13.200  1.00 62.29      A   
ATOM   4330  HN  TYR   266      10.526   9.301  12.634  1.00  0.00      A   
ATOM   4331  CA  TYR   266      11.418   9.676  14.504  1.00 62.29      A   
ATOM   4332  HA  TYR   266      12.443  10.000  14.604  1.00  0.00      A   
ATOM   4333  CB  TYR   266      10.491  10.925  14.560  1.00 62.29      A   
ATOM   4334  HB1 TYR   266      10.595  11.502  13.617  1.00  0.00      A   
ATOM   4335  HB2 TYR   266       9.427  10.622  14.666  1.00  0.00      A   
ATOM   4336  CG  TYR   266      10.863  11.836  15.701  1.00 62.29      A   
ATOM   4337  CD1 TYR   266      11.831  12.844  15.541  1.00 62.29      A   
ATOM   4338  HD1 TYR   266      12.294  12.994  14.577  1.00  0.00      A   
ATOM   4339  CE1 TYR   266      12.209  13.657  16.622  1.00 62.29      A   
ATOM   4340  HE1 TYR   266      12.955  14.428  16.494  1.00  0.00      A   
ATOM   4341  CZ  TYR   266      11.642  13.445  17.880  1.00 62.29      A   
ATOM   4342  OH  TYR   266      12.050  14.156  19.026  1.00 62.29      A   
ATOM   4343  HH  TYR   266      11.896  13.559  19.762  1.00  0.00      A   
ATOM   4344  CD2 TYR   266      10.269  11.667  16.960  1.00 62.29      A   
ATOM   4345  HD2 TYR   266       9.535  10.889  17.106  1.00  0.00      A   
ATOM   4346  CE2 TYR   266      10.667  12.466  18.036  1.00 62.29      A   
ATOM   4347  HE2 TYR   266      10.220  12.335  19.010  1.00  0.00      A   
ATOM   4348  C   TYR   266      11.156   8.719  15.681  1.00 62.29      A   
ATOM   4349  O   TYR   266      11.852   8.783  16.696  1.00 62.29      A   
ATOM   4350  N   ASP   267      10.166   7.792  15.585  1.00 61.22      A   
ATOM   4351  HN  ASP   267       9.578   7.763  14.781  1.00  0.00      A   
ATOM   4352  CA  ASP   267       9.869   6.838  16.652  1.00 61.22      A   
ATOM   4353  HA  ASP   267       9.664   7.417  17.540  1.00  0.00      A   
ATOM   4354  CB  ASP   267       8.618   5.964  16.329  1.00 61.22      A   
ATOM   4355  HB1 ASP   267       7.821   6.609  15.901  1.00  0.00      A   
ATOM   4356  HB2 ASP   267       8.869   5.185  15.578  1.00  0.00      A   
ATOM   4357  CG  ASP   267       8.011   5.276  17.554  1.00 61.22      A   
ATOM   4358  OD1 ASP   267       8.237   5.709  18.712  1.00 61.22      A   
ATOM   4359  OD2 ASP   267       7.244   4.300  17.345  1.00 61.22      A   
ATOM   4360  C   ASP   267      11.078   5.950  16.992  1.00 61.22      A   
ATOM   4361  O   ASP   267      11.511   5.870  18.141  1.00 61.22      A   
ATOM   4362  N   VAL   268      11.728   5.355  15.969  1.00 57.71      A   
ATOM   4363  HN  VAL   268      11.390   5.464  15.037  1.00  0.00      A   
ATOM   4364  CA  VAL   268      12.825   4.412  16.166  1.00 57.71      A   
ATOM   4365  HA  VAL   268      12.559   3.780  17.000  1.00  0.00      A   
ATOM   4366  CB  VAL   268      13.013   3.488  14.968  1.00 57.71      A   
ATOM   4367  HB  VAL   268      13.854   2.797  15.192  1.00  0.00      A   
ATOM   4368  CG1 VAL   268      11.742   2.632  14.784  1.00 57.71      A   
ATOM   4369 HG11 VAL   268      11.891   1.895  13.967  1.00  0.00      A   
ATOM   4370 HG12 VAL   268      11.509   2.079  15.719  1.00  0.00      A   
ATOM   4371 HG13 VAL   268      10.870   3.269  14.524  1.00  0.00      A   
ATOM   4372  CG2 VAL   268      13.336   4.279  13.685  1.00 57.71      A   
ATOM   4373 HG21 VAL   268      13.499   3.580  12.837  1.00  0.00      A   
ATOM   4374 HG22 VAL   268      12.498   4.957  13.416  1.00  0.00      A   
ATOM   4375 HG23 VAL   268      14.254   4.893  13.808  1.00  0.00      A   
ATOM   4376  C   VAL   268      14.151   5.044  16.562  1.00 57.71      A   
ATOM   4377  O   VAL   268      15.047   4.366  17.062  1.00 57.71      A   
ATOM   4378  N   PHE   269      14.331   6.365  16.365  1.00 62.75      A   
ATOM   4379  HN  PHE   269      13.617   6.895  15.913  1.00  0.00      A   
ATOM   4380  CA  PHE   269      15.596   7.013  16.671  1.00 62.75      A   
ATOM   4381  HA  PHE   269      16.317   6.299  17.041  1.00  0.00      A   
ATOM   4382  CB  PHE   269      16.168   7.687  15.395  1.00 62.75      A   
ATOM   4383  HB1 PHE   269      15.446   8.448  15.029  1.00  0.00      A   
ATOM   4384  HB2 PHE   269      17.130   8.188  15.634  1.00  0.00      A   
ATOM   4385  CG  PHE   269      16.442   6.715  14.266  1.00 62.75      A   
ATOM   4386  CD1 PHE   269      16.928   5.409  14.478  1.00 62.75      A   
ATOM   4387  HD1 PHE   269      17.108   5.042  15.478  1.00  0.00      A   
ATOM   4388  CE1 PHE   269      17.179   4.554  13.400  1.00 62.75      A   
ATOM   4389  HE1 PHE   269      17.550   3.556  13.582  1.00  0.00      A   
ATOM   4390  CZ  PHE   269      16.943   4.983  12.091  1.00 62.75      A   
ATOM   4391  HZ  PHE   269      17.130   4.317  11.262  1.00  0.00      A   
ATOM   4392  CD2 PHE   269      16.244   7.142  12.941  1.00 62.75      A   
ATOM   4393  HD2 PHE   269      15.875   8.141  12.761  1.00  0.00      A   
ATOM   4394  CE2 PHE   269      16.492   6.286  11.860  1.00 62.75      A   
ATOM   4395  HE2 PHE   269      16.334   6.627  10.848  1.00  0.00      A   
ATOM   4396  C   PHE   269      15.495   8.061  17.767  1.00 62.75      A   
ATOM   4397  O   PHE   269      16.520   8.615  18.157  1.00 62.75      A   
ATOM   4398  N   GLY   270      14.311   8.352  18.355  1.00 68.65      A   
ATOM   4399  HN  GLY   270      13.471   7.903  18.061  1.00  0.00      A   
ATOM   4400  CA  GLY   270      14.266   9.494  19.273  1.00 68.65      A   
ATOM   4401  HA1 GLY   270      14.438  10.379  18.679  1.00  0.00      A   
ATOM   4402  HA2 GLY   270      15.037   9.355  20.016  1.00  0.00      A   
ATOM   4403  C   GLY   270      13.020   9.788  20.079  1.00 68.65      A   
ATOM   4404  O   GLY   270      13.119  10.559  21.034  1.00 68.65      A   
ATOM   4405  N   LYS   271      11.853   9.178  19.766  1.00 73.75      A   
ATOM   4406  HN  LYS   271      11.798   8.650  18.922  1.00  0.00      A   
ATOM   4407  CA  LYS   271      10.673   9.130  20.637  1.00 73.75      A   
ATOM   4408  HA  LYS   271      10.040   8.382  20.183  1.00  0.00      A   
ATOM   4409  CB  LYS   271      11.017   8.585  22.053  1.00 73.75      A   
ATOM   4410  HB1 LYS   271      11.691   7.712  21.920  1.00  0.00      A   
ATOM   4411  HB2 LYS   271      11.594   9.362  22.599  1.00  0.00      A   
ATOM   4412  CG  LYS   271       9.832   8.144  22.932  1.00  0.00      A   
ATOM   4413  HG1 LYS   271       9.128   8.994  23.059  1.00  0.00      A   
ATOM   4414  HG2 LYS   271       9.289   7.321  22.419  1.00  0.00      A   
ATOM   4415  CD  LYS   271      10.341   7.692  24.317  1.00  0.00      A   
ATOM   4416  HD1 LYS   271      11.090   6.882  24.185  1.00  0.00      A   
ATOM   4417  HD2 LYS   271      10.882   8.551  24.767  1.00  0.00      A   
ATOM   4418  CE  LYS   271       9.268   7.249  25.321  1.00  0.00      A   
ATOM   4419  HE1 LYS   271       9.738   7.062  26.311  1.00  0.00      A   
ATOM   4420  HE2 LYS   271       8.484   8.027  25.436  1.00  0.00      A   
ATOM   4421  NZ  LYS   271       8.626   5.999  24.885  1.00  0.00      A   
ATOM   4422  HZ1 LYS   271       7.654   6.187  24.565  1.00  0.00      A   
ATOM   4423  HZ2 LYS   271       9.156   5.542  24.116  1.00  0.00      A   
ATOM   4424  HZ3 LYS   271       8.529   5.333  25.678  1.00  0.00      A   
ATOM   4425  C   LYS   271       9.829  10.398  20.713  1.00 73.75      A   
ATOM   4426  O   LYS   271      10.234  11.443  21.222  1.00 73.75      A   
ATOM   4427  N   MET   272       8.597  10.336  20.166  1.00 73.95      A   
ATOM   4428  HN  MET   272       8.276   9.481  19.765  1.00  0.00      A   
ATOM   4429  CA  MET   272       7.676  11.453  20.041  1.00 73.95      A   
ATOM   4430  HA  MET   272       8.144  12.198  19.414  1.00  0.00      A   
ATOM   4431  CB  MET   272       6.341  11.025  19.383  1.00 73.95      A   
ATOM   4432  HB1 MET   272       5.850  10.271  20.034  1.00  0.00      A   
ATOM   4433  HB2 MET   272       5.654  11.899  19.351  1.00  0.00      A   
ATOM   4434  CG  MET   272       6.443  10.506  17.938  1.00 73.95      A   
ATOM   4435  HG1 MET   272       5.430  10.555  17.485  1.00  0.00      A   
ATOM   4436  HG2 MET   272       7.089  11.202  17.361  1.00  0.00      A   
ATOM   4437  SD  MET   272       7.064   8.823  17.738  1.00 73.95      A   
ATOM   4438  CE  MET   272       5.783   7.965  18.694  1.00 73.95      A   
ATOM   4439  HE1 MET   272       5.943   6.867  18.633  1.00  0.00      A   
ATOM   4440  HE2 MET   272       5.819   8.227  19.773  1.00  0.00      A   
ATOM   4441  HE3 MET   272       4.768   8.188  18.301  1.00  0.00      A   
ATOM   4442  C   MET   272       7.265  12.148  21.341  1.00 73.95      A   
ATOM   4443  O   MET   272       7.099  11.535  22.393  1.00 73.95      A   
ATOM   4444  N   ASN   273       7.009  13.472  21.261  1.00 71.58      A   
ATOM   4445  HN  ASN   273       7.203  13.978  20.423  1.00  0.00      A   
ATOM   4446  CA  ASN   273       6.199  14.178  22.237  1.00 71.58      A   
ATOM   4447  HA  ASN   273       6.226  13.621  23.162  1.00  0.00      A   
ATOM   4448  CB  ASN   273       6.773  15.583  22.576  1.00 71.58      A   
ATOM   4449  HB1 ASN   273       6.188  16.055  23.394  1.00  0.00      A   
ATOM   4450  HB2 ASN   273       7.814  15.443  22.935  1.00  0.00      A   
ATOM   4451  CG  ASN   273       6.808  16.545  21.390  1.00 71.58      A   
ATOM   4452  OD1 ASN   273       6.145  16.343  20.372  1.00 71.58      A   
ATOM   4453  ND2 ASN   273       7.579  17.642  21.557  1.00 71.58      A   
ATOM   4454 HD21 ASN   273       7.535  18.399  20.905  1.00  0.00      A   
ATOM   4455 HD22 ASN   273       8.149  17.733  22.373  1.00  0.00      A   
ATOM   4456  C   ASN   273       4.726  14.163  21.796  1.00 71.58      A   
ATOM   4457  O   ASN   273       4.388  13.656  20.725  1.00 71.58      A   
ATOM   4458  N   LYS   274       3.788  14.710  22.609  1.00 73.75      A   
ATOM   4459  HN  LYS   274       4.042  15.094  23.493  1.00  0.00      A   
ATOM   4460  CA  LYS   274       2.358  14.694  22.295  1.00 73.75      A   
ATOM   4461  HA  LYS   274       2.082  13.657  22.172  1.00  0.00      A   
ATOM   4462  CB  LYS   274       1.488  15.279  23.440  1.00 73.75      A   
ATOM   4463  HB1 LYS   274       1.865  14.873  24.403  1.00  0.00      A   
ATOM   4464  HB2 LYS   274       1.598  16.384  23.481  1.00  0.00      A   
ATOM   4465  CG  LYS   274      -0.008  14.904  23.331  1.00 73.75      A   
ATOM   4466  HG1 LYS   274      -0.428  15.270  22.370  1.00  0.00      A   
ATOM   4467  HG2 LYS   274      -0.078  13.795  23.331  1.00  0.00      A   
ATOM   4468  CD  LYS   274      -0.846  15.457  24.499  1.00 73.75      A   
ATOM   4469  HD1 LYS   274      -0.249  15.325  25.427  1.00  0.00      A   
ATOM   4470  HD2 LYS   274      -1.002  16.550  24.377  1.00  0.00      A   
ATOM   4471  CE  LYS   274      -2.186  14.740  24.742  1.00 73.75      A   
ATOM   4472  HE1 LYS   274      -2.025  13.642  24.795  1.00  0.00      A   
ATOM   4473  HE2 LYS   274      -2.618  15.081  25.707  1.00  0.00      A   
ATOM   4474  NZ  LYS   274      -3.192  15.002  23.692  1.00 73.75      A   
ATOM   4475  HZ1 LYS   274      -4.057  14.482  23.941  1.00  0.00      A   
ATOM   4476  HZ2 LYS   274      -3.414  16.017  23.637  1.00  0.00      A   
ATOM   4477  HZ3 LYS   274      -2.899  14.652  22.757  1.00  0.00      A   
ATOM   4478  C   LYS   274       2.006  15.389  20.977  1.00 73.75      A   
ATOM   4479  O   LYS   274       1.104  14.959  20.260  1.00 73.75      A   
ATOM   4480  N   LEU   275       2.746  16.457  20.598  1.00 71.10      A   
ATOM   4481  HN  LEU   275       3.495  16.774  21.175  1.00  0.00      A   
ATOM   4482  CA  LEU   275       2.602  17.132  19.317  1.00 71.10      A   
ATOM   4483  HA  LEU   275       1.599  17.526  19.242  1.00  0.00      A   
ATOM   4484  CB  LEU   275       3.632  18.286  19.220  1.00 71.10      A   
ATOM   4485  HB1 LEU   275       3.466  18.995  20.059  1.00  0.00      A   
ATOM   4486  HB2 LEU   275       4.650  17.863  19.356  1.00  0.00      A   
ATOM   4487  CG  LEU   275       3.638  19.081  17.896  1.00 71.10      A   
ATOM   4488  HG  LEU   275       3.523  18.390  17.033  1.00  0.00      A   
ATOM   4489  CD1 LEU   275       2.489  20.094  17.841  1.00 71.10      A   
ATOM   4490 HD11 LEU   275       2.525  20.667  16.890  1.00  0.00      A   
ATOM   4491 HD12 LEU   275       1.506  19.580  17.906  1.00  0.00      A   
ATOM   4492 HD13 LEU   275       2.570  20.817  18.680  1.00  0.00      A   
ATOM   4493  CD2 LEU   275       4.997  19.767  17.715  1.00 71.10      A   
ATOM   4494 HD21 LEU   275       5.010  20.379  16.788  1.00  0.00      A   
ATOM   4495 HD22 LEU   275       5.220  20.426  18.581  1.00  0.00      A   
ATOM   4496 HD23 LEU   275       5.807  19.009  17.645  1.00  0.00      A   
ATOM   4497  C   LEU   275       2.838  16.206  18.128  1.00 71.10      A   
ATOM   4498  O   LEU   275       2.019  16.120  17.216  1.00 71.10      A   
ATOM   4499  N   ILE   276       3.947  15.439  18.120  1.00 70.56      A   
ATOM   4500  HN  ILE   276       4.608  15.505  18.864  1.00  0.00      A   
ATOM   4501  CA  ILE   276       4.256  14.521  17.030  1.00 70.56      A   
ATOM   4502  HA  ILE   276       4.130  15.072  16.110  1.00  0.00      A   
ATOM   4503  CB  ILE   276       5.705  14.049  17.047  1.00 70.56      A   
ATOM   4504  HB  ILE   276       5.878  13.442  17.962  1.00  0.00      A   
ATOM   4505  CG2 ILE   276       5.964  13.191  15.788  1.00 70.56      A   
ATOM   4506 HG21 ILE   276       7.025  12.865  15.738  1.00  0.00      A   
ATOM   4507 HG22 ILE   276       5.332  12.277  15.778  1.00  0.00      A   
ATOM   4508 HG23 ILE   276       5.737  13.776  14.871  1.00  0.00      A   
ATOM   4509  CG1 ILE   276       6.677  15.256  17.093  1.00 70.56      A   
ATOM   4510 HG11 ILE   276       6.584  15.827  16.145  1.00  0.00      A   
ATOM   4511 HG12 ILE   276       6.398  15.944  17.919  1.00  0.00      A   
ATOM   4512  CD  ILE   276       8.143  14.858  17.304  1.00  0.00      A   
ATOM   4513  HD1 ILE   276       8.783  15.763  17.374  1.00  0.00      A   
ATOM   4514  HD2 ILE   276       8.264  14.277  18.243  1.00  0.00      A   
ATOM   4515  HD3 ILE   276       8.521  14.243  16.459  1.00  0.00      A   
ATOM   4516  C   ILE   276       3.244  13.377  16.961  1.00 70.56      A   
ATOM   4517  O   ILE   276       2.785  12.998  15.884  1.00 70.56      A   
ATOM   4518  N   LYS   277       2.804  12.831  18.120  1.00 65.42      A   
ATOM   4519  HN  LYS   277       3.183  13.132  18.992  1.00  0.00      A   
ATOM   4520  CA  LYS   277       1.726  11.849  18.150  1.00 65.42      A   
ATOM   4521  HA  LYS   277       1.997  11.067  17.456  1.00  0.00      A   
ATOM   4522  CB  LYS   277       1.560  11.181  19.541  1.00 65.42      A   
ATOM   4523  HB1 LYS   277       1.228  11.934  20.287  1.00  0.00      A   
ATOM   4524  HB2 LYS   277       0.770  10.404  19.467  1.00  0.00      A   
ATOM   4525  CG  LYS   277       2.857  10.518  20.036  1.00 65.42      A   
ATOM   4526  HG1 LYS   277       3.371  10.021  19.186  1.00  0.00      A   
ATOM   4527  HG2 LYS   277       3.532  11.320  20.402  1.00  0.00      A   
ATOM   4528  CD  LYS   277       2.673   9.489  21.170  1.00 65.42      A   
ATOM   4529  HD1 LYS   277       3.658   9.374  21.669  1.00  0.00      A   
ATOM   4530  HD2 LYS   277       1.962   9.884  21.927  1.00  0.00      A   
ATOM   4531  CE  LYS   277       2.229   8.100  20.683  1.00 65.42      A   
ATOM   4532  HE1 LYS   277       1.196   8.125  20.276  1.00  0.00      A   
ATOM   4533  HE2 LYS   277       2.924   7.739  19.896  1.00  0.00      A   
ATOM   4534  NZ  LYS   277       2.273   7.134  21.792  1.00 65.42      A   
ATOM   4535  HZ1 LYS   277       2.300   6.150  21.456  1.00  0.00      A   
ATOM   4536  HZ2 LYS   277       3.168   7.246  22.309  1.00  0.00      A   
ATOM   4537  HZ3 LYS   277       1.488   7.263  22.462  1.00  0.00      A   
ATOM   4538  C   LYS   277       0.384  12.382  17.658  1.00 65.42      A   
ATOM   4539  O   LYS   277      -0.290  11.725  16.869  1.00 65.42      A   
ATOM   4540  N   THR   278      -0.044  13.602  18.057  1.00 64.07      A   
ATOM   4541  HN  THR   278       0.472  14.138  18.719  1.00  0.00      A   
ATOM   4542  CA  THR   278      -1.282  14.180  17.524  1.00 64.07      A   
ATOM   4543  HA  THR   278      -2.025  13.403  17.623  1.00  0.00      A   
ATOM   4544  CB  THR   278      -1.870  15.364  18.288  1.00 64.07      A   
ATOM   4545  HB  THR   278      -1.832  15.123  19.372  1.00  0.00      A   
ATOM   4546  OG1 THR   278      -3.235  15.557  17.950  1.00 64.07      A   
ATOM   4547  HG1 THR   278      -3.277  15.607  16.992  1.00  0.00      A   
ATOM   4548  CG2 THR   278      -1.151  16.696  18.053  1.00 64.07      A   
ATOM   4549 HG21 THR   278      -1.617  17.491  18.674  1.00  0.00      A   
ATOM   4550 HG22 THR   278      -0.084  16.604  18.351  1.00  0.00      A   
ATOM   4551 HG23 THR   278      -1.204  17.014  16.990  1.00  0.00      A   
ATOM   4552  C   THR   278      -1.214  14.464  16.030  1.00 64.07      A   
ATOM   4553  O   THR   278      -2.182  14.228  15.313  1.00 64.07      A   
ATOM   4554  N   VAL   279      -0.058  14.929  15.500  1.00 60.36      A   
ATOM   4555  HN  VAL   279       0.705  15.176  16.092  1.00  0.00      A   
ATOM   4556  CA  VAL   279       0.160  15.074  14.063  1.00 60.36      A   
ATOM   4557  HA  VAL   279      -0.658  15.663  13.675  1.00  0.00      A   
ATOM   4558  CB  VAL   279       1.445  15.830  13.732  1.00 60.36      A   
ATOM   4559  HB  VAL   279       2.308  15.342  14.234  1.00  0.00      A   
ATOM   4560  CG1 VAL   279       1.685  15.870  12.210  1.00 60.36      A   
ATOM   4561 HG11 VAL   279       2.503  16.581  11.968  1.00  0.00      A   
ATOM   4562 HG12 VAL   279       1.966  14.870  11.817  1.00  0.00      A   
ATOM   4563 HG13 VAL   279       0.769  16.212  11.681  1.00  0.00      A   
ATOM   4564  CG2 VAL   279       1.309  17.279  14.242  1.00 60.36      A   
ATOM   4565 HG21 VAL   279       2.250  17.840  14.054  1.00  0.00      A   
ATOM   4566 HG22 VAL   279       0.484  17.797  13.708  1.00  0.00      A   
ATOM   4567 HG23 VAL   279       1.097  17.316  15.331  1.00  0.00      A   
ATOM   4568  C   VAL   279       0.073  13.740  13.327  1.00 60.36      A   
ATOM   4569  O   VAL   279      -0.540  13.643  12.266  1.00 60.36      A   
ATOM   4570  N   PHE   280       0.616  12.650  13.908  1.00 56.51      A   
ATOM   4571  HN  PHE   280       1.146  12.749  14.747  1.00  0.00      A   
ATOM   4572  CA  PHE   280       0.479  11.297  13.388  1.00 56.51      A   
ATOM   4573  HA  PHE   280       0.894  11.293  12.391  1.00  0.00      A   
ATOM   4574  CB  PHE   280       1.275  10.312  14.287  1.00 56.51      A   
ATOM   4575  HB1 PHE   280       2.298  10.714  14.451  1.00  0.00      A   
ATOM   4576  HB2 PHE   280       0.790  10.210  15.281  1.00  0.00      A   
ATOM   4577  CG  PHE   280       1.423   8.943  13.676  1.00 56.51      A   
ATOM   4578  CD1 PHE   280       2.324   8.727  12.623  1.00 56.51      A   
ATOM   4579  HD1 PHE   280       2.886   9.556  12.221  1.00  0.00      A   
ATOM   4580  CE1 PHE   280       2.536   7.439  12.117  1.00 56.51      A   
ATOM   4581  HE1 PHE   280       3.266   7.282  11.336  1.00  0.00      A   
ATOM   4582  CZ  PHE   280       1.812   6.357  12.633  1.00 56.51      A   
ATOM   4583  HZ  PHE   280       1.975   5.363  12.244  1.00  0.00      A   
ATOM   4584  CD2 PHE   280       0.705   7.851  14.189  1.00 56.51      A   
ATOM   4585  HD2 PHE   280       0.021   8.006  15.011  1.00  0.00      A   
ATOM   4586  CE2 PHE   280       0.888   6.564  13.665  1.00 56.51      A   
ATOM   4587  HE2 PHE   280       0.342   5.727  14.075  1.00  0.00      A   
ATOM   4588  C   PHE   280      -0.970  10.843  13.264  1.00 56.51      A   
ATOM   4589  O   PHE   280      -1.348  10.259  12.253  1.00 56.51      A   
ATOM   4590  N   ALA   281      -1.832  11.154  14.257  1.00 53.45      A   
ATOM   4591  HN  ALA   281      -1.500  11.611  15.078  1.00  0.00      A   
ATOM   4592  CA  ALA   281      -3.254  10.861  14.197  1.00 53.45      A   
ATOM   4593  HA  ALA   281      -3.361   9.796  14.051  1.00  0.00      A   
ATOM   4594  CB  ALA   281      -3.933  11.267  15.520  1.00 53.45      A   
ATOM   4595  HB1 ALA   281      -3.433  10.753  16.368  1.00  0.00      A   
ATOM   4596  HB2 ALA   281      -3.869  12.365  15.683  1.00  0.00      A   
ATOM   4597  HB3 ALA   281      -5.002  10.964  15.516  1.00  0.00      A   
ATOM   4598  C   ALA   281      -3.949  11.523  13.001  1.00 53.45      A   
ATOM   4599  O   ALA   281      -4.727  10.907  12.277  1.00 53.45      A   
ATOM   4600  N   PHE   282      -3.639  12.801  12.713  1.00 54.02      A   
ATOM   4601  HN  PHE   282      -3.035  13.315  13.317  1.00  0.00      A   
ATOM   4602  CA  PHE   282      -4.147  13.485  11.531  1.00 54.02      A   
ATOM   4603  HA  PHE   282      -5.215  13.328  11.491  1.00  0.00      A   
ATOM   4604  CB  PHE   282      -3.852  15.009  11.601  1.00 54.02      A   
ATOM   4605  HB1 PHE   282      -2.768  15.185  11.432  1.00  0.00      A   
ATOM   4606  HB2 PHE   282      -4.432  15.544  10.818  1.00  0.00      A   
ATOM   4607  CG  PHE   282      -4.210  15.616  12.936  1.00 54.02      A   
ATOM   4608  CD1 PHE   282      -5.366  15.246  13.652  1.00 54.02      A   
ATOM   4609  HD1 PHE   282      -6.056  14.522  13.244  1.00  0.00      A   
ATOM   4610  CE1 PHE   282      -5.619  15.780  14.922  1.00 54.02      A   
ATOM   4611  HE1 PHE   282      -6.487  15.459  15.478  1.00  0.00      A   
ATOM   4612  CZ  PHE   282      -4.747  16.725  15.471  1.00 54.02      A   
ATOM   4613  HZ  PHE   282      -4.955  17.163  16.436  1.00  0.00      A   
ATOM   4614  CD2 PHE   282      -3.342  16.562  13.506  1.00 54.02      A   
ATOM   4615  HD2 PHE   282      -2.456  16.866  12.968  1.00  0.00      A   
ATOM   4616  CE2 PHE   282      -3.599  17.102  14.771  1.00 54.02      A   
ATOM   4617  HE2 PHE   282      -2.920  17.823  15.201  1.00  0.00      A   
ATOM   4618  C   PHE   282      -3.577  12.940  10.220  1.00 54.02      A   
ATOM   4619  O   PHE   282      -4.302  12.703   9.254  1.00 54.02      A   
ATOM   4620  N   CYS   283      -2.250  12.693  10.163  1.00 50.39      A   
ATOM   4621  HN  CYS   283      -1.677  12.912  10.948  1.00  0.00      A   
ATOM   4622  CA  CYS   283      -1.561  12.198   8.977  1.00 50.39      A   
ATOM   4623  HA  CYS   283      -1.858  12.805   8.135  1.00  0.00      A   
ATOM   4624  CB  CYS   283      -0.019  12.272   9.133  1.00 50.39      A   
ATOM   4625  HB1 CYS   283       0.267  11.747  10.069  1.00  0.00      A   
ATOM   4626  HB2 CYS   283       0.464  11.738   8.288  1.00  0.00      A   
ATOM   4627  SG  CYS   283       0.583  13.993   9.159  1.00 50.39      A   
ATOM   4628  HG1 CYS   283       1.841  13.692   9.445  1.00  0.00      A   
ATOM   4629  C   CYS   283      -1.930  10.767   8.618  1.00 50.39      A   
ATOM   4630  O   CYS   283      -1.861  10.371   7.459  1.00 50.39      A   
ATOM   4631  N   SER   284      -2.384   9.957   9.593  1.00 45.76      A   
ATOM   4632  HN  SER   284      -2.358  10.278  10.536  1.00  0.00      A   
ATOM   4633  CA  SER   284      -2.830   8.580   9.391  1.00 45.76      A   
ATOM   4634  HA  SER   284      -2.010   8.049   8.930  1.00  0.00      A   
ATOM   4635  CB  SER   284      -3.146   7.911  10.740  1.00 45.76      A   
ATOM   4636  HB1 SER   284      -2.399   8.248  11.490  1.00  0.00      A   
ATOM   4637  HB2 SER   284      -4.151   8.210  11.107  1.00  0.00      A   
ATOM   4638  OG  SER   284      -3.022   6.498  10.628  1.00 45.76      A   
ATOM   4639  HG1 SER   284      -3.503   6.110  11.363  1.00  0.00      A   
ATOM   4640  C   SER   284      -4.018   8.467   8.439  1.00 45.76      A   
ATOM   4641  O   SER   284      -4.193   7.479   7.726  1.00 45.76      A   
ATOM   4642  N   MET   285      -4.850   9.530   8.343  1.00 42.62      A   
ATOM   4643  HN  MET   285      -4.700  10.339   8.905  1.00  0.00      A   
ATOM   4644  CA  MET   285      -5.958   9.578   7.404  1.00 42.62      A   
ATOM   4645  HA  MET   285      -6.436   8.610   7.426  1.00  0.00      A   
ATOM   4646  CB  MET   285      -7.019  10.618   7.809  1.00 42.62      A   
ATOM   4647  HB1 MET   285      -6.527  11.596   7.999  1.00  0.00      A   
ATOM   4648  HB2 MET   285      -7.749  10.758   6.984  1.00  0.00      A   
ATOM   4649  CG  MET   285      -7.794  10.172   9.064  1.00 42.62      A   
ATOM   4650  HG1 MET   285      -7.071  10.068   9.901  1.00  0.00      A   
ATOM   4651  HG2 MET   285      -8.493  10.990   9.340  1.00  0.00      A   
ATOM   4652  SD  MET   285      -8.747   8.627   8.876  1.00 42.62      A   
ATOM   4653  CE  MET   285     -10.157   9.336   7.978  1.00 42.62      A   
ATOM   4654  HE1 MET   285     -10.923   8.557   7.775  1.00  0.00      A   
ATOM   4655  HE2 MET   285     -10.645  10.138   8.571  1.00  0.00      A   
ATOM   4656  HE3 MET   285      -9.842   9.765   7.002  1.00  0.00      A   
ATOM   4657  C   MET   285      -5.542   9.745   5.944  1.00 42.62      A   
ATOM   4658  O   MET   285      -6.317   9.452   5.034  1.00 42.62      A   
ATOM   4659  N   LEU   286      -4.285  10.149   5.663  1.00 36.47      A   
ATOM   4660  HN  LEU   286      -3.643  10.365   6.394  1.00  0.00      A   
ATOM   4661  CA  LEU   286      -3.734  10.175   4.316  1.00 36.47      A   
ATOM   4662  HA  LEU   286      -4.425  10.717   3.687  1.00  0.00      A   
ATOM   4663  CB  LEU   286      -2.365  10.892   4.276  1.00 36.47      A   
ATOM   4664  HB1 LEU   286      -1.649  10.341   4.923  1.00  0.00      A   
ATOM   4665  HB2 LEU   286      -1.960  10.862   3.242  1.00  0.00      A   
ATOM   4666  CG  LEU   286      -2.396  12.368   4.727  1.00 36.47      A   
ATOM   4667  HG  LEU   286      -2.857  12.419   5.737  1.00  0.00      A   
ATOM   4668  CD1 LEU   286      -0.964  12.907   4.846  1.00 36.47      A   
ATOM   4669 HD11 LEU   286      -0.968  13.960   5.201  1.00  0.00      A   
ATOM   4670 HD12 LEU   286      -0.386  12.289   5.565  1.00  0.00      A   
ATOM   4671 HD13 LEU   286      -0.452  12.864   3.861  1.00  0.00      A   
ATOM   4672  CD2 LEU   286      -3.216  13.252   3.774  1.00 36.47      A   
ATOM   4673 HD21 LEU   286      -3.168  14.312   4.104  1.00  0.00      A   
ATOM   4674 HD22 LEU   286      -2.807  13.186   2.744  1.00  0.00      A   
ATOM   4675 HD23 LEU   286      -4.282  12.939   3.757  1.00  0.00      A   
ATOM   4676  C   LEU   286      -3.588   8.795   3.699  1.00 36.47      A   
ATOM   4677  O   LEU   286      -3.744   8.630   2.492  1.00 36.47      A   
ATOM   4678  N   CYS   287      -3.319   7.755   4.515  1.00 34.41      A   
ATOM   4679  HN  CYS   287      -3.156   7.904   5.487  1.00  0.00      A   
ATOM   4680  CA  CYS   287      -3.253   6.373   4.061  1.00 34.41      A   
ATOM   4681  HA  CYS   287      -2.520   6.312   3.271  1.00  0.00      A   
ATOM   4682  CB  CYS   287      -2.826   5.439   5.218  1.00 34.41      A   
ATOM   4683  HB1 CYS   287      -3.609   5.446   6.006  1.00  0.00      A   
ATOM   4684  HB2 CYS   287      -2.747   4.401   4.829  1.00  0.00      A   
ATOM   4685  SG  CYS   287      -1.230   5.947   5.937  1.00 34.41      A   
ATOM   4686  HG1 CYS   287      -1.132   4.933   6.784  1.00  0.00      A   
ATOM   4687  C   CYS   287      -4.579   5.895   3.477  1.00 34.41      A   
ATOM   4688  O   CYS   287      -4.625   5.329   2.391  1.00 34.41      A   
ATOM   4689  N   LEU   288      -5.709   6.199   4.155  1.00 32.76      A   
ATOM   4690  HN  LEU   288      -5.642   6.669   5.031  1.00  0.00      A   
ATOM   4691  CA  LEU   288      -7.049   5.947   3.643  1.00 32.76      A   
ATOM   4692  HA  LEU   288      -7.082   4.916   3.324  1.00  0.00      A   
ATOM   4693  CB  LEU   288      -8.098   6.184   4.760  1.00 32.76      A   
ATOM   4694  HB1 LEU   288      -7.789   5.606   5.657  1.00  0.00      A   
ATOM   4695  HB2 LEU   288      -8.090   7.258   5.042  1.00  0.00      A   
ATOM   4696  CG  LEU   288      -9.547   5.771   4.407  1.00 32.76      A   
ATOM   4697  HG  LEU   288      -9.849   6.292   3.473  1.00  0.00      A   
ATOM   4698  CD1 LEU   288      -9.682   4.256   4.181  1.00 32.76      A   
ATOM   4699 HD11 LEU   288     -10.744   3.987   3.997  1.00  0.00      A   
ATOM   4700 HD12 LEU   288      -9.078   3.928   3.308  1.00  0.00      A   
ATOM   4701 HD13 LEU   288      -9.334   3.703   5.080  1.00  0.00      A   
ATOM   4702  CD2 LEU   288     -10.508   6.219   5.516  1.00 32.76      A   
ATOM   4703 HD21 LEU   288     -11.556   5.954   5.259  1.00  0.00      A   
ATOM   4704 HD22 LEU   288     -10.242   5.722   6.474  1.00  0.00      A   
ATOM   4705 HD23 LEU   288     -10.445   7.319   5.663  1.00  0.00      A   
ATOM   4706  C   LEU   288      -7.392   6.795   2.421  1.00 32.76      A   
ATOM   4707  O   LEU   288      -7.974   6.316   1.449  1.00 32.76      A   
ATOM   4708  N   LEU   289      -7.000   8.088   2.436  1.00 29.75      A   
ATOM   4709  HN  LEU   289      -6.570   8.456   3.256  1.00  0.00      A   
ATOM   4710  CA  LEU   289      -7.188   9.028   1.341  1.00 29.75      A   
ATOM   4711  HA  LEU   289      -8.244   9.034   1.114  1.00  0.00      A   
ATOM   4712  CB  LEU   289      -6.740  10.446   1.773  1.00 29.75      A   
ATOM   4713  HB1 LEU   289      -7.204  10.670   2.758  1.00  0.00      A   
ATOM   4714  HB2 LEU   289      -5.638  10.439   1.920  1.00  0.00      A   
ATOM   4715  CG  LEU   289      -7.100  11.590   0.800  1.00 29.75      A   
ATOM   4716  HG  LEU   289      -6.660  11.359  -0.193  1.00  0.00      A   
ATOM   4717  CD1 LEU   289      -8.619  11.748   0.624  1.00 29.75      A   
ATOM   4718 HD11 LEU   289      -8.841  12.601  -0.052  1.00  0.00      A   
ATOM   4719 HD12 LEU   289      -9.065  10.831   0.183  1.00  0.00      A   
ATOM   4720 HD13 LEU   289      -9.104  11.939   1.606  1.00  0.00      A   
ATOM   4721  CD2 LEU   289      -6.483  12.909   1.289  1.00 29.75      A   
ATOM   4722 HD21 LEU   289      -6.711  13.730   0.576  1.00  0.00      A   
ATOM   4723 HD22 LEU   289      -6.892  13.180   2.285  1.00  0.00      A   
ATOM   4724 HD23 LEU   289      -5.379  12.811   1.374  1.00  0.00      A   
ATOM   4725  C   LEU   289      -6.471   8.622   0.059  1.00 29.75      A   
ATOM   4726  O   LEU   289      -6.961   8.841  -1.048  1.00 29.75      A   
ATOM   4727  N   ASN   290      -5.296   7.968   0.180  1.00 26.45      A   
ATOM   4728  HN  ASN   290      -4.890   7.873   1.086  1.00  0.00      A   
ATOM   4729  CA  ASN   290      -4.558   7.377  -0.921  1.00 26.45      A   
ATOM   4730  HA  ASN   290      -4.272   8.170  -1.596  1.00  0.00      A   
ATOM   4731  CB  ASN   290      -3.312   6.651  -0.354  1.00 26.45      A   
ATOM   4732  HB1 ASN   290      -2.800   7.321   0.370  1.00  0.00      A   
ATOM   4733  HB2 ASN   290      -3.593   5.721   0.186  1.00  0.00      A   
ATOM   4734  CG  ASN   290      -2.321   6.341  -1.463  1.00 26.45      A   
ATOM   4735  OD1 ASN   290      -1.488   7.182  -1.800  1.00 26.45      A   
ATOM   4736  ND2 ASN   290      -2.406   5.132  -2.058  1.00 26.45      A   
ATOM   4737 HD21 ASN   290      -1.839   4.990  -2.869  1.00  0.00      A   
ATOM   4738 HD22 ASN   290      -3.146   4.501  -1.827  1.00  0.00      A   
ATOM   4739  C   ASN   290      -5.408   6.368  -1.694  1.00 26.45      A   
ATOM   4740  O   ASN   290      -5.478   6.389  -2.922  1.00 26.45      A   
ATOM   4741  N   SER   291      -6.130   5.502  -0.961  1.00 26.99      A   
ATOM   4742  HN  SER   291      -6.050   5.477   0.032  1.00  0.00      A   
ATOM   4743  CA  SER   291      -6.992   4.482  -1.529  1.00 26.99      A   
ATOM   4744  HA  SER   291      -6.456   3.994  -2.329  1.00  0.00      A   
ATOM   4745  CB  SER   291      -7.378   3.408  -0.489  1.00 26.99      A   
ATOM   4746  HB1 SER   291      -7.958   3.871   0.338  1.00  0.00      A   
ATOM   4747  HB2 SER   291      -7.997   2.614  -0.958  1.00  0.00      A   
ATOM   4748  OG  SER   291      -6.199   2.821   0.059  1.00 26.99      A   
ATOM   4749  HG1 SER   291      -5.699   2.453  -0.673  1.00  0.00      A   
ATOM   4750  C   SER   291      -8.266   5.046  -2.129  1.00 26.99      A   
ATOM   4751  O   SER   291      -8.923   4.373  -2.918  1.00 26.99      A   
ATOM   4752  N   THR   292      -8.640   6.302  -1.792  1.00 26.74      A   
ATOM   4753  HN  THR   292      -8.169   6.774  -1.050  1.00  0.00      A   
ATOM   4754  CA  THR   292      -9.661   7.076  -2.506  1.00 26.74      A   
ATOM   4755  HA  THR   292     -10.488   6.419  -2.729  1.00  0.00      A   
ATOM   4756  CB  THR   292     -10.170   8.299  -1.730  1.00 26.74      A   
ATOM   4757  HB  THR   292      -9.446   9.140  -1.791  1.00  0.00      A   
ATOM   4758  OG1 THR   292     -10.335   8.028  -0.351  1.00 26.74      A   
ATOM   4759  HG1 THR   292     -10.956   7.297  -0.326  1.00  0.00      A   
ATOM   4760  CG2 THR   292     -11.544   8.745  -2.250  1.00 26.74      A   
ATOM   4761 HG21 THR   292     -11.915   9.625  -1.682  1.00  0.00      A   
ATOM   4762 HG22 THR   292     -11.505   8.994  -3.332  1.00  0.00      A   
ATOM   4763 HG23 THR   292     -12.282   7.923  -2.134  1.00  0.00      A   
ATOM   4764  C   THR   292      -9.166   7.645  -3.818  1.00 26.74      A   
ATOM   4765  O   THR   292      -9.831   7.614  -4.847  1.00 26.74      A   
ATOM   4766  N   VAL   293      -7.960   8.242  -3.839  1.00 25.05      A   
ATOM   4767  HN  VAL   293      -7.393   8.286  -3.021  1.00  0.00      A   
ATOM   4768  CA  VAL   293      -7.517   8.955  -5.028  1.00 25.05      A   
ATOM   4769  HA  VAL   293      -8.379   9.420  -5.483  1.00  0.00      A   
ATOM   4770  CB  VAL   293      -6.552  10.100  -4.728  1.00 25.05      A   
ATOM   4771  HB  VAL   293      -6.261  10.588  -5.682  1.00  0.00      A   
ATOM   4772  CG1 VAL   293      -7.278  11.148  -3.859  1.00 25.05      A   
ATOM   4773 HG11 VAL   293      -6.616  12.022  -3.681  1.00  0.00      A   
ATOM   4774 HG12 VAL   293      -8.205  11.501  -4.360  1.00  0.00      A   
ATOM   4775 HG13 VAL   293      -7.549  10.717  -2.872  1.00  0.00      A   
ATOM   4776  CG2 VAL   293      -5.281   9.597  -4.024  1.00 25.05      A   
ATOM   4777 HG21 VAL   293      -4.579  10.440  -3.849  1.00  0.00      A   
ATOM   4778 HG22 VAL   293      -5.535   9.155  -3.037  1.00  0.00      A   
ATOM   4779 HG23 VAL   293      -4.759   8.823  -4.627  1.00  0.00      A   
ATOM   4780  C   VAL   293      -6.942   8.055  -6.112  1.00 25.05      A   
ATOM   4781  O   VAL   293      -6.999   8.396  -7.295  1.00 25.05      A   
ATOM   4782  N   ASN   294      -6.434   6.857  -5.750  1.00 24.57      A   
ATOM   4783  HN  ASN   294      -6.333   6.643  -4.782  1.00  0.00      A   
ATOM   4784  CA  ASN   294      -5.987   5.834  -6.686  1.00 24.57      A   
ATOM   4785  HA  ASN   294      -5.178   6.244  -7.273  1.00  0.00      A   
ATOM   4786  CB  ASN   294      -5.495   4.584  -5.891  1.00 24.57      A   
ATOM   4787  HB1 ASN   294      -6.086   4.471  -4.958  1.00  0.00      A   
ATOM   4788  HB2 ASN   294      -5.631   3.658  -6.490  1.00  0.00      A   
ATOM   4789  CG  ASN   294      -4.018   4.650  -5.521  1.00 24.57      A   
ATOM   4790  OD1 ASN   294      -3.264   5.546  -5.908  1.00 24.57      A   
ATOM   4791  ND2 ASN   294      -3.563   3.616  -4.774  1.00 24.57      A   
ATOM   4792 HD21 ASN   294      -2.582   3.557  -4.586  1.00  0.00      A   
ATOM   4793 HD22 ASN   294      -4.177   2.882  -4.485  1.00  0.00      A   
ATOM   4794  C   ASN   294      -7.059   5.385  -7.701  1.00 24.57      A   
ATOM   4795  O   ASN   294      -6.759   5.445  -8.898  1.00 24.57      A   
ATOM   4796  N   PRO   295      -8.307   4.997  -7.383  1.00 23.53      A   
ATOM   4797  CD  PRO   295      -8.758   4.628  -6.043  1.00 23.53      A   
ATOM   4798  HD1 PRO   295      -8.348   3.629  -5.779  1.00  0.00      A   
ATOM   4799  HD2 PRO   295      -8.464   5.373  -5.273  1.00  0.00      A   
ATOM   4800  CA  PRO   295      -9.296   4.606  -8.385  1.00 23.53      A   
ATOM   4801  HA  PRO   295      -8.855   3.847  -9.014  1.00  0.00      A   
ATOM   4802  CB  PRO   295     -10.488   4.047  -7.587  1.00 23.53      A   
ATOM   4803  HB1 PRO   295     -10.428   2.938  -7.570  1.00  0.00      A   
ATOM   4804  HB2 PRO   295     -11.479   4.350  -7.987  1.00  0.00      A   
ATOM   4805  CG  PRO   295     -10.272   4.554  -6.163  1.00 23.53      A   
ATOM   4806  HG1 PRO   295     -10.703   3.881  -5.392  1.00  0.00      A   
ATOM   4807  HG2 PRO   295     -10.718   5.565  -6.044  1.00  0.00      A   
ATOM   4808  C   PRO   295      -9.667   5.744  -9.315  1.00 23.53      A   
ATOM   4809  O   PRO   295      -9.896   5.509 -10.504  1.00 23.53      A   
ATOM   4810  N   ILE   296      -9.701   6.989  -8.807  1.00 22.78      A   
ATOM   4811  HN  ILE   296      -9.553   7.109  -7.828  1.00  0.00      A   
ATOM   4812  CA  ILE   296      -9.974   8.183  -9.590  1.00 22.78      A   
ATOM   4813  HA  ILE   296     -10.909   8.025 -10.107  1.00  0.00      A   
ATOM   4814  CB  ILE   296     -10.126   9.409  -8.688  1.00 22.78      A   
ATOM   4815  HB  ILE   296      -9.162   9.599  -8.170  1.00  0.00      A   
ATOM   4816  CG2 ILE   296     -10.498  10.647  -9.537  1.00 22.78      A   
ATOM   4817 HG21 ILE   296     -10.631  11.539  -8.888  1.00  0.00      A   
ATOM   4818 HG22 ILE   296      -9.703  10.886 -10.275  1.00  0.00      A   
ATOM   4819 HG23 ILE   296     -11.450  10.466 -10.082  1.00  0.00      A   
ATOM   4820  CG1 ILE   296     -11.198   9.152  -7.599  1.00 22.78      A   
ATOM   4821 HG11 ILE   296     -12.192   9.025  -8.081  1.00  0.00      A   
ATOM   4822 HG12 ILE   296     -10.985   8.205  -7.058  1.00  0.00      A   
ATOM   4823  CD  ILE   296     -11.277  10.258  -6.541  1.00  0.00      A   
ATOM   4824  HD1 ILE   296     -11.992   9.949  -5.748  1.00  0.00      A   
ATOM   4825  HD2 ILE   296     -10.281  10.415  -6.074  1.00  0.00      A   
ATOM   4826  HD3 ILE   296     -11.627  11.217  -6.979  1.00  0.00      A   
ATOM   4827  C   ILE   296      -8.908   8.415 -10.660  1.00 22.78      A   
ATOM   4828  O   ILE   296      -9.216   8.631 -11.835  1.00 22.78      A   
ATOM   4829  N   ILE   297      -7.606   8.316 -10.311  1.00 21.87      A   
ATOM   4830  HN  ILE   297      -7.352   8.138  -9.363  1.00  0.00      A   
ATOM   4831  CA  ILE   297      -6.526   8.464 -11.281  1.00 21.87      A   
ATOM   4832  HA  ILE   297      -6.790   9.317 -11.889  1.00  0.00      A   
ATOM   4833  CB  ILE   297      -5.168   8.837 -10.689  1.00 21.87      A   
ATOM   4834  HB  ILE   297      -4.440   8.970 -11.518  1.00  0.00      A   
ATOM   4835  CG2 ILE   297      -5.333  10.207  -9.993  1.00 21.87      A   
ATOM   4836 HG21 ILE   297      -4.346  10.603  -9.672  1.00  0.00      A   
ATOM   4837 HG22 ILE   297      -5.798  10.949 -10.677  1.00  0.00      A   
ATOM   4838 HG23 ILE   297      -5.972  10.108  -9.089  1.00  0.00      A   
ATOM   4839  CG1 ILE   297      -4.604   7.763  -9.734  1.00 21.87      A   
ATOM   4840 HG11 ILE   297      -5.338   7.603  -8.916  1.00  0.00      A   
ATOM   4841 HG12 ILE   297      -4.500   6.797 -10.272  1.00  0.00      A   
ATOM   4842  CD  ILE   297      -3.255   8.130  -9.102  1.00  0.00      A   
ATOM   4843  HD1 ILE   297      -2.905   7.301  -8.450  1.00  0.00      A   
ATOM   4844  HD2 ILE   297      -2.486   8.319  -9.882  1.00  0.00      A   
ATOM   4845  HD3 ILE   297      -3.347   9.033  -8.461  1.00  0.00      A   
ATOM   4846  C   ILE   297      -6.424   7.322 -12.287  1.00 21.87      A   
ATOM   4847  O   ILE   297      -6.084   7.559 -13.449  1.00 21.87      A   
ATOM   4848  N   TYR   298      -6.772   6.065 -11.910  1.00 26.84      A   
ATOM   4849  HN  TYR   298      -6.982   5.870 -10.955  1.00  0.00      A   
ATOM   4850  CA  TYR   298      -6.866   4.945 -12.849  1.00 26.84      A   
ATOM   4851  HA  TYR   298      -5.907   4.825 -13.331  1.00  0.00      A   
ATOM   4852  CB  TYR   298      -7.290   3.611 -12.152  1.00 26.84      A   
ATOM   4853  HB1 TYR   298      -8.314   3.735 -11.739  1.00  0.00      A   
ATOM   4854  HB2 TYR   298      -7.310   2.787 -12.897  1.00  0.00      A   
ATOM   4855  CG  TYR   298      -6.420   3.133 -11.011  1.00 26.84      A   
ATOM   4856  CD1 TYR   298      -5.073   3.503 -10.832  1.00 26.84      A   
ATOM   4857  HD1 TYR   298      -4.581   4.162 -11.531  1.00  0.00      A   
ATOM   4858  CE1 TYR   298      -4.359   3.061  -9.707  1.00 26.84      A   
ATOM   4859  HE1 TYR   298      -3.342   3.383  -9.540  1.00  0.00      A   
ATOM   4860  CZ  TYR   298      -4.972   2.238  -8.758  1.00 26.84      A   
ATOM   4861  OH  TYR   298      -4.240   1.857  -7.618  1.00 26.84      A   
ATOM   4862  HH  TYR   298      -4.835   1.538  -6.936  1.00  0.00      A   
ATOM   4863  CD2 TYR   298      -7.007   2.267 -10.066  1.00 26.84      A   
ATOM   4864  HD2 TYR   298      -8.037   1.966 -10.188  1.00  0.00      A   
ATOM   4865  CE2 TYR   298      -6.296   1.832  -8.938  1.00 26.84      A   
ATOM   4866  HE2 TYR   298      -6.775   1.200  -8.205  1.00  0.00      A   
ATOM   4867  C   TYR   298      -7.896   5.219 -13.944  1.00 26.84      A   
ATOM   4868  O   TYR   298      -7.650   5.014 -15.137  1.00 26.84      A   
ATOM   4869  N   ALA   299      -9.076   5.732 -13.544  1.00 26.77      A   
ATOM   4870  HN  ALA   299      -9.254   5.859 -12.571  1.00  0.00      A   
ATOM   4871  CA  ALA   299     -10.148   6.103 -14.436  1.00 26.77      A   
ATOM   4872  HA  ALA   299     -10.334   5.267 -15.094  1.00  0.00      A   
ATOM   4873  CB  ALA   299     -11.412   6.355 -13.593  1.00 26.77      A   
ATOM   4874  HB1 ALA   299     -11.627   5.467 -12.961  1.00  0.00      A   
ATOM   4875  HB2 ALA   299     -11.273   7.223 -12.914  1.00  0.00      A   
ATOM   4876  HB3 ALA   299     -12.297   6.539 -14.239  1.00  0.00      A   
ATOM   4877  C   ALA   299      -9.871   7.308 -15.333  1.00 26.77      A   
ATOM   4878  O   ALA   299     -10.087   7.270 -16.544  1.00 26.77      A   
ATOM   4879  N   LEU   300      -9.329   8.403 -14.766  1.00 24.34      A   
ATOM   4880  HN  LEU   300      -9.204   8.425 -13.777  1.00  0.00      A   
ATOM   4881  CA  LEU   300      -8.969   9.615 -15.488  1.00 24.34      A   
ATOM   4882  HA  LEU   300      -9.848  10.050 -15.941  1.00  0.00      A   
ATOM   4883  CB  LEU   300      -8.263  10.602 -14.516  1.00 24.34      A   
ATOM   4884  HB1 LEU   300      -7.576  10.015 -13.871  1.00  0.00      A   
ATOM   4885  HB2 LEU   300      -7.645  11.342 -15.068  1.00  0.00      A   
ATOM   4886  CG  LEU   300      -9.192  11.426 -13.618  1.00 24.34      A   
ATOM   4887  HG  LEU   300      -9.980  10.764 -13.200  1.00  0.00      A   
ATOM   4888  CD1 LEU   300      -8.395  12.017 -12.450  1.00 24.34      A   
ATOM   4889 HD11 LEU   300      -9.071  12.607 -11.794  1.00  0.00      A   
ATOM   4890 HD12 LEU   300      -7.941  11.210 -11.837  1.00  0.00      A   
ATOM   4891 HD13 LEU   300      -7.589  12.685 -12.821  1.00  0.00      A   
ATOM   4892  CD2 LEU   300      -9.842  12.560 -14.414  1.00 24.34      A   
ATOM   4893 HD21 LEU   300     -10.467  13.180 -13.737  1.00  0.00      A   
ATOM   4894 HD22 LEU   300      -9.071  13.221 -14.865  1.00  0.00      A   
ATOM   4895 HD23 LEU   300     -10.484  12.171 -15.232  1.00  0.00      A   
ATOM   4896  C   LEU   300      -7.926   9.400 -16.581  1.00 24.34      A   
ATOM   4897  O   LEU   300      -7.971  10.010 -17.651  1.00 24.34      A   
ATOM   4898  N   ARG   301      -6.903   8.567 -16.310  1.00 24.33      A   
ATOM   4899  HN  ARG   301      -6.898   8.067 -15.448  1.00  0.00      A   
ATOM   4900  CA  ARG   301      -5.659   8.593 -17.059  1.00 24.33      A   
ATOM   4901  HA  ARG   301      -5.699   9.418 -17.755  1.00  0.00      A   
ATOM   4902  CB  ARG   301      -4.531   8.856 -16.023  1.00 24.33      A   
ATOM   4903  HB1 ARG   301      -4.921   9.607 -15.303  1.00  0.00      A   
ATOM   4904  HB2 ARG   301      -4.346   7.932 -15.435  1.00  0.00      A   
ATOM   4905  CG  ARG   301      -3.200   9.408 -16.568  1.00 24.33      A   
ATOM   4906  HG1 ARG   301      -2.556   9.694 -15.709  1.00  0.00      A   
ATOM   4907  HG2 ARG   301      -2.701   8.558 -17.080  1.00  0.00      A   
ATOM   4908  CD  ARG   301      -3.335  10.607 -17.524  1.00 24.33      A   
ATOM   4909  HD1 ARG   301      -3.934  10.344 -18.422  1.00  0.00      A   
ATOM   4910  HD2 ARG   301      -3.842  11.446 -17.001  1.00  0.00      A   
ATOM   4911  NE  ARG   301      -1.977  11.070 -17.978  1.00 24.33      A   
ATOM   4912  HE  ARG   301      -1.665  11.984 -17.719  1.00  0.00      A   
ATOM   4913  CZ  ARG   301      -1.225  10.412 -18.874  1.00 24.33      A   
ATOM   4914  NH1 ARG   301      -1.485   9.160 -19.215  1.00 24.33      A   
ATOM   4915 HH11 ARG   301      -0.718   8.592 -19.516  1.00  0.00      A   
ATOM   4916 HH12 ARG   301      -2.121   8.666 -18.622  1.00  0.00      A   
ATOM   4917  NH2 ARG   301      -0.184  11.017 -19.440  1.00 24.33      A   
ATOM   4918 HH21 ARG   301       0.297  10.520 -20.162  1.00  0.00      A   
ATOM   4919 HH22 ARG   301      -0.065  12.005 -19.341  1.00  0.00      A   
ATOM   4920  C   ARG   301      -5.479   7.347 -17.923  1.00 24.33      A   
ATOM   4921  O   ARG   301      -4.417   7.113 -18.502  1.00 24.33      A   
ATOM   4922  N   SER   302      -6.552   6.546 -18.097  1.00 31.68      A   
ATOM   4923  HN  SER   302      -7.385   6.713 -17.575  1.00  0.00      A   
ATOM   4924  CA  SER   302      -6.605   5.447 -19.059  1.00 31.68      A   
ATOM   4925  HA  SER   302      -5.747   5.508 -19.712  1.00  0.00      A   
ATOM   4926  CB  SER   302      -6.594   4.042 -18.388  1.00 31.68      A   
ATOM   4927  HB1 SER   302      -6.494   3.255 -19.166  1.00  0.00      A   
ATOM   4928  HB2 SER   302      -5.711   3.966 -17.717  1.00  0.00      A   
ATOM   4929  OG  SER   302      -7.778   3.783 -17.634  1.00 31.68      A   
ATOM   4930  HG1 SER   302      -7.689   4.210 -16.779  1.00  0.00      A   
ATOM   4931  C   SER   302      -7.825   5.572 -19.945  1.00 31.68      A   
ATOM   4932  O   SER   302      -8.824   6.190 -19.584  1.00 31.68      A   
ATOM   4933  N   LYS   303      -7.756   5.025 -21.171  1.00 39.08      A   
ATOM   4934  HN  LYS   303      -6.938   4.547 -21.483  1.00  0.00      A   
ATOM   4935  CA  LYS   303      -8.868   5.018 -22.105  1.00 39.08      A   
ATOM   4936  HA  LYS   303      -9.517   5.859 -21.912  1.00  0.00      A   
ATOM   4937  CB  LYS   303      -8.279   5.139 -23.535  1.00 39.08      A   
ATOM   4938  HB1 LYS   303      -7.264   5.578 -23.431  1.00  0.00      A   
ATOM   4939  HB2 LYS   303      -8.143   4.146 -24.016  1.00  0.00      A   
ATOM   4940  CG  LYS   303      -9.041   6.101 -24.460  1.00 39.08      A   
ATOM   4941  HG1 LYS   303      -9.418   6.966 -23.874  1.00  0.00      A   
ATOM   4942  HG2 LYS   303      -8.321   6.506 -25.203  1.00  0.00      A   
ATOM   4943  CD  LYS   303     -10.187   5.449 -25.245  1.00 39.08      A   
ATOM   4944  HD1 LYS   303      -9.753   4.648 -25.882  1.00  0.00      A   
ATOM   4945  HD2 LYS   303     -10.908   4.974 -24.545  1.00  0.00      A   
ATOM   4946  CE  LYS   303     -10.923   6.466 -26.129  1.00 39.08      A   
ATOM   4947  HE1 LYS   303     -11.561   7.125 -25.501  1.00  0.00      A   
ATOM   4948  HE2 LYS   303     -10.194   7.086 -26.692  1.00  0.00      A   
ATOM   4949  NZ  LYS   303     -11.781   5.780 -27.103  1.00 39.08      A   
ATOM   4950  HZ1 LYS   303     -12.399   6.436 -27.621  1.00  0.00      A   
ATOM   4951  HZ2 LYS   303     -11.211   5.247 -27.790  1.00  0.00      A   
ATOM   4952  HZ3 LYS   303     -12.404   5.106 -26.615  1.00  0.00      A   
ATOM   4953  C   LYS   303      -9.681   3.744 -21.905  1.00 39.08      A   
ATOM   4954  O   LYS   303     -10.907   3.756 -21.845  1.00 39.08      A   
ATOM   4955  N   ASP   304      -8.981   2.609 -21.730  1.00 42.49      A   
ATOM   4956  HN  ASP   304      -7.999   2.577 -21.899  1.00  0.00      A   
ATOM   4957  CA  ASP   304      -9.509   1.278 -21.543  1.00 42.49      A   
ATOM   4958  HA  ASP   304     -10.088   1.023 -22.418  1.00  0.00      A   
ATOM   4959  CB  ASP   304      -8.314   0.281 -21.395  1.00 42.49      A   
ATOM   4960  HB1 ASP   304      -7.772   0.472 -20.444  1.00  0.00      A   
ATOM   4961  HB2 ASP   304      -8.696  -0.762 -21.375  1.00  0.00      A   
ATOM   4962  CG  ASP   304      -7.283   0.377 -22.503  1.00 42.49      A   
ATOM   4963  OD1 ASP   304      -6.670   1.466 -22.656  1.00 42.49      A   
ATOM   4964  OD2 ASP   304      -7.043  -0.652 -23.193  1.00 42.49      A   
ATOM   4965  C   ASP   304     -10.388   1.048 -20.319  1.00 42.49      A   
ATOM   4966  O   ASP   304     -11.420   0.394 -20.424  1.00 42.49      A   
ATOM   4967  N   LEU   305     -10.028   1.559 -19.114  1.00 41.18      A   
ATOM   4968  HN  LEU   305      -9.178   2.066 -18.995  1.00  0.00      A   
ATOM   4969  CA  LEU   305     -10.866   1.396 -17.927  1.00 41.18      A   
ATOM   4970  HA  LEU   305     -11.124   0.349 -17.861  1.00  0.00      A   
ATOM   4971  CB  LEU   305     -10.134   1.811 -16.627  1.00 41.18      A   
ATOM   4972  HB1 LEU   305      -9.114   1.369 -16.642  1.00  0.00      A   
ATOM   4973  HB2 LEU   305     -10.011   2.915 -16.610  1.00  0.00      A   
ATOM   4974  CG  LEU   305     -10.822   1.364 -15.316  1.00 41.18      A   
ATOM   4975  HG  LEU   305     -11.871   1.729 -15.324  1.00  0.00      A   
ATOM   4976  CD1 LEU   305     -10.847  -0.165 -15.160  1.00 41.18      A   
ATOM   4977 HD11 LEU   305     -11.329  -0.444 -14.199  1.00  0.00      A   
ATOM   4978 HD12 LEU   305     -11.421  -0.645 -15.982  1.00  0.00      A   
ATOM   4979 HD13 LEU   305      -9.814  -0.573 -15.161  1.00  0.00      A   
ATOM   4980  CD2 LEU   305     -10.122   1.986 -14.099  1.00 41.18      A   
ATOM   4981 HD21 LEU   305     -10.635   1.684 -13.161  1.00  0.00      A   
ATOM   4982 HD22 LEU   305      -9.066   1.644 -14.046  1.00  0.00      A   
ATOM   4983 HD23 LEU   305     -10.135   3.095 -14.163  1.00  0.00      A   
ATOM   4984  C   LEU   305     -12.178   2.160 -18.079  1.00 41.18      A   
ATOM   4985  O   LEU   305     -13.244   1.650 -17.749  1.00 41.18      A   
ATOM   4986  N   ARG   306     -12.135   3.378 -18.681  1.00 41.30      A   
ATOM   4987  HN  ARG   306     -11.251   3.774 -18.918  1.00  0.00      A   
ATOM   4988  CA  ARG   306     -13.321   4.103 -19.126  1.00 41.30      A   
ATOM   4989  HA  ARG   306     -13.974   4.240 -18.277  1.00  0.00      A   
ATOM   4990  CB  ARG   306     -12.983   5.481 -19.748  1.00 41.30      A   
ATOM   4991  HB1 ARG   306     -12.089   5.383 -20.400  1.00  0.00      A   
ATOM   4992  HB2 ARG   306     -13.824   5.818 -20.391  1.00  0.00      A   
ATOM   4993  CG  ARG   306     -12.769   6.589 -18.704  1.00 41.30      A   
ATOM   4994  HG1 ARG   306     -13.698   6.673 -18.100  1.00  0.00      A   
ATOM   4995  HG2 ARG   306     -11.953   6.311 -18.003  1.00  0.00      A   
ATOM   4996  CD  ARG   306     -12.493   7.962 -19.327  1.00 41.30      A   
ATOM   4997  HD1 ARG   306     -13.197   8.184 -20.157  1.00  0.00      A   
ATOM   4998  HD2 ARG   306     -12.577   8.748 -18.546  1.00  0.00      A   
ATOM   4999  NE  ARG   306     -11.094   7.924 -19.842  1.00 41.30      A   
ATOM   5000  HE  ARG   306     -10.555   7.100 -19.667  1.00  0.00      A   
ATOM   5001  CZ  ARG   306     -10.364   9.037 -19.973  1.00 41.30      A   
ATOM   5002  NH1 ARG   306     -10.911  10.235 -20.109  1.00 41.30      A   
ATOM   5003 HH11 ARG   306     -10.306  10.976 -20.400  1.00  0.00      A   
ATOM   5004 HH12 ARG   306     -11.829  10.230 -20.505  1.00  0.00      A   
ATOM   5005  NH2 ARG   306      -9.045   8.927 -19.905  1.00 41.30      A   
ATOM   5006 HH21 ARG   306      -8.602   9.649 -19.374  1.00  0.00      A   
ATOM   5007 HH22 ARG   306      -8.752   7.988 -19.724  1.00  0.00      A   
ATOM   5008  C   ARG   306     -14.122   3.315 -20.150  1.00 41.30      A   
ATOM   5009  O   ARG   306     -15.345   3.250 -20.066  1.00 41.30      A   
ATOM   5010  N   HSD   307     -13.453   2.664 -21.128  1.00 48.49      A   
ATOM   5011  HN  HSD   307     -12.468   2.781 -21.232  1.00  0.00      A   
ATOM   5012  CA  HSD   307     -14.129   1.779 -22.060  1.00 48.49      A   
ATOM   5013  HA  HSD   307     -14.925   2.346 -22.520  1.00  0.00      A   
ATOM   5014  CB  HSD   307     -13.226   1.249 -23.197  1.00 48.49      A   
ATOM   5015  HB1 HSD   307     -12.198   1.048 -22.826  1.00  0.00      A   
ATOM   5016  HB2 HSD   307     -13.633   0.299 -23.604  1.00  0.00      A   
ATOM   5017  ND1 HSD   307     -13.312   1.862 -25.658  1.00 48.49      A   
ATOM   5018  HD1 HSD   307     -13.243   0.942 -26.044  1.00  0.00      A   
ATOM   5019  CG  HSD   307     -13.204   2.221 -24.332  1.00 48.49      A   
ATOM   5020  CE1 HSD   307     -13.453   3.004 -26.367  1.00 48.49      A   
ATOM   5021  HE1 HSD   307     -13.578   3.009 -27.450  1.00  0.00      A   
ATOM   5022  NE2 HSD   307     -13.426   4.074 -25.587  1.00 48.49      A   
ATOM   5023  CD2 HSD   307     -13.261   3.577 -24.306  1.00 48.49      A   
ATOM   5024  HD2 HSD   307     -13.215   4.250 -23.459  1.00  0.00      A   
ATOM   5025  C   HSD   307     -14.848   0.613 -21.397  1.00 48.49      A   
ATOM   5026  O   HSD   307     -16.045   0.426 -21.589  1.00 48.49      A   
ATOM   5027  N   ALA   308     -14.152  -0.143 -20.536  1.00 47.67      A   
ATOM   5028  HN  ALA   308     -13.187   0.050 -20.379  1.00  0.00      A   
ATOM   5029  CA  ALA   308     -14.696  -1.296 -19.857  1.00 47.67      A   
ATOM   5030  HA  ALA   308     -15.105  -1.957 -20.607  1.00  0.00      A   
ATOM   5031  CB  ALA   308     -13.547  -2.013 -19.119  1.00 47.67      A   
ATOM   5032  HB1 ALA   308     -12.746  -2.283 -19.840  1.00  0.00      A   
ATOM   5033  HB2 ALA   308     -13.105  -1.346 -18.348  1.00  0.00      A   
ATOM   5034  HB3 ALA   308     -13.911  -2.939 -18.624  1.00  0.00      A   
ATOM   5035  C   ALA   308     -15.835  -0.998 -18.885  1.00 47.67      A   
ATOM   5036  O   ALA   308     -16.833  -1.709 -18.838  1.00 47.67      A   
ATOM   5037  N   PHE   309     -15.722   0.095 -18.108  1.00 49.06      A   
ATOM   5038  HN  PHE   309     -14.882   0.630 -18.144  1.00  0.00      A   
ATOM   5039  CA  PHE   309     -16.739   0.594 -17.195  1.00 49.06      A   
ATOM   5040  HA  PHE   309     -16.951  -0.153 -16.444  1.00  0.00      A   
ATOM   5041  CB  PHE   309     -16.101   1.878 -16.571  1.00 49.06      A   
ATOM   5042  HB1 PHE   309     -15.189   1.571 -16.017  1.00  0.00      A   
ATOM   5043  HB2 PHE   309     -15.765   2.545 -17.394  1.00  0.00      A   
ATOM   5044  CG  PHE   309     -16.936   2.727 -15.647  1.00 49.06      A   
ATOM   5045  CD1 PHE   309     -16.663   2.752 -14.268  1.00 49.06      A   
ATOM   5046  HD1 PHE   309     -15.912   2.093 -13.858  1.00  0.00      A   
ATOM   5047  CE1 PHE   309     -17.312   3.668 -13.431  1.00 49.06      A   
ATOM   5048  HE1 PHE   309     -17.068   3.716 -12.380  1.00  0.00      A   
ATOM   5049  CZ  PHE   309     -18.267   4.545 -13.956  1.00 49.06      A   
ATOM   5050  HZ  PHE   309     -18.771   5.245 -13.307  1.00  0.00      A   
ATOM   5051  CD2 PHE   309     -17.877   3.636 -16.165  1.00 49.06      A   
ATOM   5052  HD2 PHE   309     -18.069   3.669 -17.228  1.00  0.00      A   
ATOM   5053  CE2 PHE   309     -18.549   4.531 -15.326  1.00 49.06      A   
ATOM   5054  HE2 PHE   309     -19.271   5.222 -15.735  1.00  0.00      A   
ATOM   5055  C   PHE   309     -18.041   0.924 -17.915  1.00 49.06      A   
ATOM   5056  O   PHE   309     -19.126   0.539 -17.486  1.00 49.06      A   
ATOM   5057  N   ARG   310     -17.959   1.617 -19.070  1.00 53.64      A   
ATOM   5058  HN  ARG   310     -17.073   1.909 -19.421  1.00  0.00      A   
ATOM   5059  CA  ARG   310     -19.117   1.905 -19.894  1.00 53.64      A   
ATOM   5060  HA  ARG   310     -19.888   2.295 -19.246  1.00  0.00      A   
ATOM   5061  CB  ARG   310     -18.809   2.992 -20.964  1.00 53.64      A   
ATOM   5062  HB1 ARG   310     -17.962   2.643 -21.593  1.00  0.00      A   
ATOM   5063  HB2 ARG   310     -19.699   3.113 -21.618  1.00  0.00      A   
ATOM   5064  CG  ARG   310     -18.480   4.368 -20.335  1.00 53.64      A   
ATOM   5065  HG1 ARG   310     -19.281   4.607 -19.604  1.00  0.00      A   
ATOM   5066  HG2 ARG   310     -17.531   4.294 -19.762  1.00  0.00      A   
ATOM   5067  CD  ARG   310     -18.382   5.561 -21.304  1.00 53.64      A   
ATOM   5068  HD1 ARG   310     -19.331   5.682 -21.869  1.00  0.00      A   
ATOM   5069  HD2 ARG   310     -18.187   6.490 -20.728  1.00  0.00      A   
ATOM   5070  NE  ARG   310     -17.271   5.289 -22.275  1.00 53.64      A   
ATOM   5071  HE  ARG   310     -17.168   4.360 -22.631  1.00  0.00      A   
ATOM   5072  CZ  ARG   310     -16.361   6.178 -22.690  1.00 53.64      A   
ATOM   5073  NH1 ARG   310     -16.317   7.444 -22.288  1.00 53.64      A   
ATOM   5074 HH11 ARG   310     -15.676   8.025 -22.790  1.00  0.00      A   
ATOM   5075 HH12 ARG   310     -17.151   7.864 -21.930  1.00  0.00      A   
ATOM   5076  NH2 ARG   310     -15.463   5.815 -23.605  1.00 53.64      A   
ATOM   5077 HH21 ARG   310     -14.912   6.562 -23.978  1.00  0.00      A   
ATOM   5078 HH22 ARG   310     -15.749   5.122 -24.267  1.00  0.00      A   
ATOM   5079  C   ARG   310     -19.720   0.663 -20.530  1.00 53.64      A   
ATOM   5080  O   ARG   310     -20.934   0.532 -20.605  1.00 53.64      A   
ATOM   5081  N   SER   311     -18.905  -0.322 -20.949  1.00 55.94      A   
ATOM   5082  HN  SER   311     -17.916  -0.201 -20.983  1.00  0.00      A   
ATOM   5083  CA  SER   311     -19.408  -1.603 -21.438  1.00 55.94      A   
ATOM   5084  HA  SER   311     -20.091  -1.407 -22.251  1.00  0.00      A   
ATOM   5085  CB  SER   311     -18.276  -2.530 -21.949  1.00 55.94      A   
ATOM   5086  HB1 SER   311     -17.547  -2.712 -21.131  1.00  0.00      A   
ATOM   5087  HB2 SER   311     -18.687  -3.511 -22.273  1.00  0.00      A   
ATOM   5088  OG  SER   311     -17.590  -1.938 -23.049  1.00 55.94      A   
ATOM   5089  HG1 SER   311     -18.165  -2.021 -23.814  1.00  0.00      A   
ATOM   5090  C   SER   311     -20.174  -2.412 -20.405  1.00 55.94      A   
ATOM   5091  O   SER   311     -21.009  -3.240 -20.758  1.00 55.94      A   
ATOM   5092  N   MET   312     -19.934  -2.176 -19.100  1.00 58.49      A   
ATOM   5093  HN  MET   312     -19.211  -1.541 -18.836  1.00  0.00      A   
ATOM   5094  CA  MET   312     -20.636  -2.833 -18.012  1.00 58.49      A   
ATOM   5095  HA  MET   312     -21.006  -3.791 -18.346  1.00  0.00      A   
ATOM   5096  CB  MET   312     -19.672  -3.093 -16.855  1.00 58.49      A   
ATOM   5097  HB1 MET   312     -19.167  -2.149 -16.559  1.00  0.00      A   
ATOM   5098  HB2 MET   312     -20.235  -3.481 -15.979  1.00  0.00      A   
ATOM   5099  CG  MET   312     -18.641  -4.138 -17.303  1.00 58.49      A   
ATOM   5100  HG1 MET   312     -19.181  -5.045 -17.647  1.00  0.00      A   
ATOM   5101  HG2 MET   312     -18.082  -3.748 -18.181  1.00  0.00      A   
ATOM   5102  SD  MET   312     -17.474  -4.599 -16.027  1.00 58.49      A   
ATOM   5103  CE  MET   312     -16.444  -5.538 -17.177  1.00 58.49      A   
ATOM   5104  HE1 MET   312     -15.545  -5.935 -16.661  1.00  0.00      A   
ATOM   5105  HE2 MET   312     -17.012  -6.396 -17.596  1.00  0.00      A   
ATOM   5106  HE3 MET   312     -16.103  -4.903 -18.023  1.00  0.00      A   
ATOM   5107  C   MET   312     -21.881  -2.019 -17.596  1.00 58.49      A   
ATOM   5108  O   MET   312     -22.635  -2.423 -16.714  1.00 58.49      A   
ATOM   5109  N   PHE   313     -22.201  -0.898 -18.300  1.00 60.67      A   
ATOM   5110  HN  PHE   313     -21.567  -0.541 -18.982  1.00  0.00      A   
ATOM   5111  CA  PHE   313     -23.554  -0.342 -18.367  1.00 60.67      A   
ATOM   5112  HA  PHE   313     -24.047  -0.549 -17.429  1.00  0.00      A   
ATOM   5113  CB  PHE   313     -23.545   1.221 -18.557  1.00  0.00      A   
ATOM   5114  HB1 PHE   313     -24.135   1.678 -17.735  1.00  0.00      A   
ATOM   5115  HB2 PHE   313     -22.498   1.577 -18.450  1.00  0.00      A   
ATOM   5116  CG  PHE   313     -24.112   1.782 -19.843  1.00  0.00      A   
ATOM   5117  CD1 PHE   313     -25.477   1.640 -20.142  1.00  0.00      A   
ATOM   5118  HD1 PHE   313     -26.118   1.100 -19.460  1.00  0.00      A   
ATOM   5119  CE1 PHE   313     -26.020   2.184 -21.312  1.00  0.00      A   
ATOM   5120  HE1 PHE   313     -27.073   2.074 -21.527  1.00  0.00      A   
ATOM   5121  CZ  PHE   313     -25.200   2.891 -22.195  1.00  0.00      A   
ATOM   5122  HZ  PHE   313     -25.630   3.320 -23.087  1.00  0.00      A   
ATOM   5123  CD2 PHE   313     -23.302   2.496 -20.742  1.00  0.00      A   
ATOM   5124  HD2 PHE   313     -22.253   2.632 -20.522  1.00  0.00      A   
ATOM   5125  CE2 PHE   313     -23.835   3.037 -21.919  1.00  0.00      A   
ATOM   5126  HE2 PHE   313     -23.196   3.578 -22.601  1.00  0.00      A   
ATOM   5127  C   PHE   313     -24.276  -1.173 -19.476  1.00 60.67      A   
ATOM   5128  O   PHE   313     -24.006  -1.095 -20.677  1.00 60.67      A   
ATOM   5129  NT  PHE   313     -25.198  -2.068 -19.050  1.00  0.00      A   
ATOM   5130  HT1 PHE   313     -25.804  -2.456 -19.744  1.00  0.00      A   
ATOM   5131  HT2 PHE   313     -25.234  -2.319 -18.083  1.00  0.00      A   
ATOM   5132  C   OTA     1      -6.864   8.585  12.860  1.00 47.64      OTA 
ATOM   5133  C1  OTA     1      -8.341   8.631  12.601  1.00 47.64      OTA 
ATOM   5134  C2  OTA     1      -9.290   8.080  13.622  1.00 47.64      OTA 
ATOM   5135  C3  OTA     1     -10.746   7.964  13.313  1.00 47.64      OTA 
ATOM   5136  F   OTA     1     -11.364   9.144  13.479  1.00 47.64      OTA 
ATOM   5137  F1  OTA     1     -11.365   7.079  14.111  1.00  0.00      OTA 
ATOM   5138  F2  OTA     1     -10.939   7.572  12.048  1.00 47.64      OTA 
ATOM   5139  C4  OTA     1      -8.764   7.566  14.920  1.00 47.64      OTA 
ATOM   5140  N   OTA     1      -7.283   7.536  15.180  1.00 47.64      OTA 
ATOM   5141  C5  OTA     1      -6.318   8.032  14.156  1.00 47.64      OTA 
ATOM   5142  O   OTA     1      -4.971   7.991  14.335  1.00 47.64      OTA 
ATOM   5143  C6  OTA     1      -4.252   6.888  14.861  1.00 47.64      OTA 
ATOM   5144  C7  OTA     1      -4.560   6.707  16.370  1.00 47.64      OTA 
ATOM   5145  C8  OTA     1      -2.743   7.202  14.753  1.00 47.64      OTA 
ATOM   5146  C9  OTA     1      -4.498   5.462  14.055  1.00 47.64      OTA 
ATOM   5147  O1  OTA     1      -4.300   4.264  14.672  1.00 47.64      OTA 
ATOM   5148  N1  OTA     1      -4.968   5.439  12.595  1.00 47.64      OTA 
ATOM   5149  C10 OTA     1      -5.371   4.142  11.918  1.00 47.64      OTA 
ATOM   5150  C11 OTA     1      -6.835   4.176  11.399  1.00 47.64      OTA 
ATOM   5151  C12 OTA     1      -4.312   3.489  10.943  1.00 47.64      OTA 
ATOM   5152  C13 OTA     1      -4.902   2.566   9.840  1.00 47.64      OTA 
ATOM   5153  C14 OTA     1      -4.664   2.875   8.355  1.00 47.64      OTA 
ATOM   5154  C15 OTA     1      -5.223   1.962   7.261  1.00 47.64      OTA 
ATOM   5155  C16 OTA     1      -4.936   2.239   5.775  1.00 47.64      OTA 
ATOM   5156  N2  OTA     1      -4.717   2.444   4.656  1.00 47.64      OTA 
ATOM   5157  C17 OTA     1      -6.067   0.761   7.675  1.00 47.64      OTA 
ATOM   5158  C18 OTA     1      -6.351   0.471   9.134  1.00 47.64      OTA 
ATOM   5159  C19 OTA     1      -5.741   1.341  10.211  1.00 47.64      OTA 
ATOM   5160  C20 OTA     1      -2.999   2.988  11.621  1.00 47.64      OTA 
ATOM   5161  C21 OTA     1      -1.792   2.503  10.749  1.00 47.64      OTA 
ATOM   5162  C22 OTA     1      -1.099   1.211  11.149  1.00 47.64      OTA 
ATOM   5163  C23 OTA     1       0.083   0.744  10.309  1.00 47.64      OTA 
ATOM   5164  C24 OTA     1       0.541   1.560   9.080  1.00 47.64      OTA 
ATOM   5165  CL  OTA     1       1.901   1.017   8.111  1.00 47.64      OTA 
ATOM   5166  C25 OTA     1      -0.209   2.858   8.709  1.00 47.64      OTA 
ATOM   5167  C26 OTA     1      -1.369   3.351   9.561  1.00 47.64      OTA 
ATOM   5168  H   OTA     1       0.618  -0.175  10.571  1.00  0.00      OTA 
ATOM   5169  H1  OTA     1      -1.437   0.630  12.013  1.00  0.00      OTA 
ATOM   5170  H2  OTA     1       0.102   3.424   7.824  1.00  0.00      OTA 
ATOM   5171  H3  OTA     1      -1.876   4.291   9.320  1.00  0.00      OTA 
ATOM   5172  H4  OTA     1      -6.993  -0.372   9.409  1.00  0.00      OTA 
ATOM   5173  H5  OTA     1      -6.462   0.093   6.902  1.00  0.00      OTA 
ATOM   5174  H6  OTA     1      -4.084   3.760   8.072  1.00  0.00      OTA 
ATOM   5175  H7  OTA     1      -5.909   1.102  11.266  1.00  0.00      OTA 
ATOM   5176  H8  OTA     1      -6.165   8.950  12.100  1.00  0.00      OTA 
ATOM   5177  H9  OTA     1      -8.721   9.063  11.670  1.00  0.00      OTA 
ATOM   5178  H10 OTA     1      -9.487   7.211  15.662  1.00  0.00      OTA 
ATOM   5179  H11 OTA     1      -5.100   6.314  12.106  1.00  0.00      OTA 
ATOM   5180  H12 OTA     1      -3.972   5.870  16.762  1.00  0.00      OTA 
ATOM   5181  H13 OTA     1      -5.612   6.480  16.574  1.00  0.00      OTA 
ATOM   5182  H14 OTA     1      -4.273   7.609  16.919  1.00  0.00      OTA 
ATOM   5183  H15 OTA     1      -2.165   6.361  15.151  1.00  0.00      OTA 
ATOM   5184  H16 OTA     1      -2.486   8.094  15.334  1.00  0.00      OTA 
ATOM   5185  H17 OTA     1      -2.453   7.349  13.708  1.00  0.00      OTA 
ATOM   5186  H18 OTA     1      -3.275   2.143  12.288  1.00  0.00      OTA 
ATOM   5187  H19 OTA     1      -2.617   3.809  12.265  1.00  0.00      OTA 
ATOM   5188  H20 OTA     1      -3.982   4.338  10.335  1.00  0.00      OTA 
ATOM   5189  H21 OTA     1      -7.296   3.183  11.380  1.00  0.00      OTA 
ATOM   5190  H22 OTA     1      -6.853   4.616  10.396  1.00  0.00      OTA 
ATOM   5191  H23 OTA     1      -7.439   4.832  12.034  1.00  0.00      OTA 
ATOM   5192  H24 OTA     1      -5.419   3.265  12.573  1.00  0.00      OTA
[truncated: 6,041,915 more chars]
