# Supplementary material for: Structural mechanism of CB1R binding to peripheral and biased inverse agonists
Source: Nat Commun. 2024 Dec 18;15:10694. doi: 10.1038/s41467-024-54206-0 (PMC11655885; doi:10.1038/s41467-024-54206-0)
Supplement: Supplementary file 3 — Supplementary Data 1 [file 41467_2024_54206_MOESM3_ESM.gz › NatComm_MD_package/Taranabant/par_tara_ligands_lipids.inp]

*>>>>> CHARMM22 All-Hydrogen Parameter File for Proteins <<<<<<<<
*>>>>> Includes phi, psi cross term map (CMAP) correction <<<<<<<
*>>>>>>>>>>>>>>>>>>>>>> December, 2003 <<<<<<<<<<<<<<<<<<<<<<<<<<
* All comments to ADM jr. via the CHARMM web site: www.charmm.org
*               parameter set discussion forum
*
! references
!
!PROTEINS
!
!MacKerell, A.D., Jr,. Feig, M., Brooks, C.L., III, Extending the
!treatment of backbone energetics in protein force fields: limitations
!of gas-phase quantum mechanics in reproducing protein conformational
!distributions in molecular dynamics simulations, Journal of
!Computational Chemistry, 25: 1400-1415, 2004.
!
!MacKerell, Jr., A. D.; Bashford, D.; Bellott, M.; Dunbrack Jr., R.L.;
!Evanseck, J.D.; Field, M.J.; Fischer, S.; Gao, J.; Guo, H.; Ha, S.;
!Joseph-McCarthy, D.; Kuchnir, L.; Kuczera, K.; Lau, F.T.K.; Mattos,
!C.; Michnick, S.; Ngo, T.; Nguyen, D.T.; Prodhom, B.; Reiher, III,
!W.E.; Roux, B.; Schlenkrich, M.; Smith, J.C.; Stote, R.; Straub, J.;
!Watanabe, M.; Wiorkiewicz-Kuczera, J.; Yin, D.; Karplus, M.  All-atom
!empirical potential for molecular modeling and dynamics Studies of
!proteins.  Journal of Physical Chemistry B, 1998, 102, 3586-3616.
!
!IONS (see lipid and nucleic acid topology and parameter files for
!additional ions
!
!ZINC
!
!Roland H. Stote and Martin Karplus, Zinc Binding in Proteins and
!Solution: A Simple but Accurate Nonbonded Representation, PROTEINS:
!Structure, Function, and Genetics 23:12-31 (1995)
!

BONDS
!
!V(bond) = Kb(b - b0)**2
!
!Kb: kcal/mole/A**2
!b0: A
!
!atom type Kb          b0
!
!Carbon Dioxide
CST  OST   937.96      1.1600 ! JES
!Heme to Sulfate (PSUL) link
SS   FE    250.0       2.3200 !force constant a guess
           !equilbrium bond length optimized to reproduce 
           !CSD survey values of
           !2.341pm0.01 (mean, standard error)
           !adm jr., 7/01
C6R  C6R   305.000     1.3750 !
C6R  HA    340.000     1.0830
CT   C6R   305.000     1.3750
CT   CUA1  305.000     1.3750
C6R  OT    305.000     1.408
C6R  OE    305.000     1.464
CT   OE    305.000     1.373
CT   OT    305.000     1.356
CUA1 CUA1  305.000     1.3750
CUA1 HA    340.000     1.0830
OT   HO    340.000     0.9715
C    C     600.000     1.3350 ! ALLOW ARO HEM
                ! Heme vinyl substituent (KK, from propene (JCS))
CA   CA    305.000     1.3750 ! ALLOW   ARO
                ! benzene, JES 8/25/89
CE1  CE1   440.000     1.3400   ! 
		! for butene; from propene, yin/adm jr., 12/95
CE1  CE2   500.000     1.3420   ! 
		! for propene, yin/adm jr., 12/95
CE1  CT2   365.000     1.5020   ! 
		! for butene; from propene, yin/adm jr., 12/95
CE1  CT3   383.000     1.5040   ! 
		! for butene, yin/adm jr., 12/95
CE2  CE2   510.000     1.3300   ! 
		! for ethene, yin/adm jr., 12/95
CP1  C     250.000     1.4900 ! ALLOW PRO
                ! 6-31g* AcProNH2, ProNH2, 6-31g*//3-21g AcProNHCH3 RLD 4/23/93
CP1  CC    250.000     1.4900 ! ALLOW PRO
                ! 6-31g* AcProNH2, ProNH2, 6-31g*//3-21g AcProNHCH3 RLD 4/23/93
CP1  CD    200.000     1.4900 ! ALLOW PRO
                ! 6-31g* AcProNH2, ProNH2, 6-31g*//3-21g AcProNHCH3 RLD 4/23/93
CP2  CP1   222.500     1.5270 ! ALLOW PRO
                ! 6-31g* AcProNH2, ProNH2, 6-31g*//3-21g AcProNHCH3 RLD 4/23/93
CP2  CP2   222.500     1.5370 ! ALLOW PRO
                ! 6-31g* AcProNH2, ProNH2, 6-31g*//3-21g AcProNHCH3 RLD 4/23/93
CP3  CP2   222.500     1.5370 ! ALLOW PRO
                ! 6-31g* AcProNH2, ProNH2, 6-31g*//3-21g AcProNHCH3 RLD 4/23/93
CPB  CE1   450.000     1.3800 ! ALLOW HEM
                ! Heme (6-liganded): substituents (KK 05/13/91)
CPB  CPA   299.800     1.4432 ! ALLOW HEM
                ! Heme (6-liganded): porphyrin macrocycle (KK 05/13/91)
CPB  CPB   340.700     1.3464 ! ALLOW HEM
                ! Heme (6-liganded): porphyrin macrocycle (KK 05/13/91)
CPH1 CPH1  410.000     1.3600 ! ALLOW ARO
                ! histidine, adm jr., 6/27/90
CPM  CPA   360.000     1.3716 ! ALLOW HEM
                ! Heme (6-liganded): porphyrin macrocycle (KK 05/13/91)
CPT  CA    305.000     1.3680 ! ALLOW   ARO
                ! adm jr., 12/30/91, for jwk
CPT  CPT   360.000     1.4000 ! ALLOW   ARO
                !adm jr., 12/30/91, for jwk
CT1  C     250.000     1.4900 ! ALLOW   ALI PEP POL ARO
                ! Ala Dipeptide ab initio calc's (LK) fixed from 10/90 (5/91)
CT1  CC    200.000     1.5220 ! ALLOW   POL
                ! adm jr. 4/05/91, for asn,asp,gln,glu and cters
CT1  CD    200.000     1.5220 ! ALLOW   POL
                ! adm jr. 5/02/91, acetic acid pure solvent
CT1  CT1   222.500     1.5000 ! ALLOW   ALI
                ! alkane update, adm jr., 3/2/92
CT2  C     250.000     1.4900 ! ALLOW   ALI PEP POL ARO
                ! Ala Dipeptide ab initio calc's (LK) fixed from 10/90 (5/91)
CT2  CA    230.000     1.4900 ! ALLOW   ALI ARO
                ! phe,tyr, JES 8/25/89
CT2  CC    200.000     1.5220 ! ALLOW   POL
                ! adm jr. 4/05/91, for asn,asp,gln,glu and cters
CT2  CD    200.000     1.5220 ! ALLOW   POL
                ! adm jr. 5/02/91, acetic acid pure solvent
CT2  CPB   230.000     1.4900 ! ALLOW HEM
                ! Heme (6-liganded): substituents (KK 05/13/91)
CT2  CPH1  229.630     1.5000 ! ALLOW ARO
                ! his, adm jr., 7/22/89, FC from CT2CT, BL from crystals
CT2  CT1   222.500     1.5380 ! ALLOW   ALI
                ! alkane update, adm jr., 3/2/92
CT2  CT2   222.500     1.5300 ! ALLOW   ALI
                ! alkane update, adm jr., 3/2/92
CT3  C     250.000     1.4900 ! ALLOW   ALI PEP POL ARO
                ! Ala Dipeptide ab initio calc's (LK) fixed from 10/90 (5/91)
CT3  CA    230.000     1.4900 ! ALLOW   ALI ARO
                ! toluene, adm jr. 3/7/92
CT3  CC    200.000     1.5220 ! ALLOW   POL
                ! adm jr. 4/05/91, for asn,asp,gln,glu and cters
CT3  CD    200.000     1.5220 ! ALLOW   POL
                ! adm jr. 5/02/91, acetic acid pure solvent
CT3  CPB   230.000     1.4900 ! ALLOW HEM
                ! Heme (6-liganded): substituents (KK 05/13/91)
CT3  CPH1  229.630     1.5000 ! ALLOW ARO
                ! his, adm jr., 7/22/89, FC from CT2CT, BL from crystals
CT3  CS    190.000     1.5310 ! ALLOW   SUL
                ! ethylthiolate 6-31+G* geom/freq, adm jr., 6/1/92
CT3  CT1   222.500     1.5380 ! ALLOW   ALI
                ! alkane update, adm jr., 3/2/92
CT3  CT2   222.500     1.5280 ! ALLOW   ALI
                ! alkane update, adm jr., 3/2/92
CT3  CT3   222.500     1.5300 ! ALLOW   ALI
                ! alkane update, adm jr., 3/2/92
CY   CA    350.000     1.3650 ! ALLOW   ARO
                !adm jr., 5/08/91, indole CCDB structure search
CY   CPT   350.000     1.4400 ! ALLOW   ARO
                !adm jr., 12/30/91, for jwk
CY   CT2   230.000     1.5100 ! ALLOW ARO
                !JWK  Kb from alkane freq.. b0 from TRP crystal
FE   CM    258.000     1.9000 ! ALLOW HEM
                ! Heme (6-liganded): CO ligand (KK 05/13/91)
FE   CPM     0.000     3.3814 ! ALLOW HEM
                ! Heme (6-liganded): for "ic para" only (KK 05/13/91)
H    CD    330.000     1.1100 ! ALLOW   PEP POL ARO
                ! adm jr. 5/02/91, acetic acid pure solvent
!HA   C     330.000     1.1000 ! ALLOW ARO HEM
                ! Heme vinyl substituent (KK, from propene (JCS))
HA   CA    340.000     1.0830 ! ALLOW ARO
                ! trp, adm jr., 10/02/89
HA   CC    317.130     1.1000 ! ALLOW POL
                ! adm jr., 5/13/91, formamide geometry and vibrations
HA   CP2   309.000     1.1110 ! ALLOW PRO
                ! 6-31g* AcProNH2, ProNH2, 6-31g*//3-21g AcProNHCH3 RLD 4/23/93
HA   CP3   309.000     1.1110 ! ALLOW PRO
                ! 6-31g* AcProNH2, ProNH2, 6-31g*//3-21g AcProNHCH3 RLD 4/23/93
HA   CPM   367.600     1.0900 ! ALLOW HEM
                ! Heme (6-liganded): porphyrin macrocycle (KK 05/13/91)
HA   CS    300.000     1.1110 ! ALLOW   SUL
                ! methylthiolate 6-31+G* geom/freq, adm jr., 6/1/92
HA   CT1   309.000     1.1110 ! ALLOW   ALI
                ! alkane update, adm jr., 3/2/92
HA   CT2   309.000     1.1110 ! ALLOW   ALI
                ! alkane update, adm jr., 3/2/92
HA   CT3   322.000     1.1110 ! ALLOW   ALI
                ! alkane update, adm jr., 3/2/92
HA   CY    330.000     1.0800 ! ALLOW   ARO
                ! JWK 05/14/91 new r0 from indole
HE1  CE1   360.500     1.1000   ! 
		! for propene, yin/adm jr., 12/95
HE2  CE2   365.000     1.1000   ! 
		! for ethene, yin/adm jr., 12/95
HB   CP1   330.000     1.0800 ! ALLOW PRO
                ! 6-31g* AcProNH2, ProNH2, 6-31g*//3-21g AcProNHCH3 RLD 4/23/93
HB   CT1   330.000     1.0800 ! ALLOW   PEP
                ! Alanine Dipeptide ab initio calc's (LK)
HB   CT2   330.000     1.0800 ! ALLOW   PEP
                ! Alanine Dipeptide ab initio calc's (LK)
HB   CT3   330.000     1.0800 ! ALLOW   PEP
                ! Alanine Dipeptide ab initio calc's (LK)
HP   CA    340.000     1.0800 ! ALLOW   ARO
                ! phe,tyr JES 8/25/89
HP   CY    350.000     1.0800 ! ALLOW   ARO
                !adm jr., 12/30/91, for jwk
HR1  CPH1  375.000     1.0830 ! ALLOW ARO
                ! his, adm jr., 6/27/90
HR1  CPH2  340.000     1.0900 ! ALLOW ARO
                ! his, adm jr., 6/28/29
HR2  CPH2  333.000     1.0700 ! ALLOW ARO
                ! his, adm jr., 6/27/90
HR3  CPH1  365.000     1.0830 ! ALLOW ARO
                ! adm jr., 3/24/92, maintain old aliphatic H VDW params
HT   HT      0.000     1.5139 ! ALLOW WAT
                ! FROM TIPS3P GEOMETRY (FOR SHAKE/W PARAM)
N    C     260.000     1.3000 ! ALLOW PEP POL ARO PRO
                ! 6-31g* AcProNH2, ProNH2, 6-31g*//3-21g AcProNHCH3 RLD 4/23/93
N    CP1   320.000     1.4340 ! ALLOW PRO
                ! 6-31g* AcProNH2, ProNH2, 6-31g*//3-21g AcProNHCH3 RLD 4/23/93
N    CP3   320.000     1.4550 ! ALLOW PRO
                ! 6-31g* AcProNH2, ProNH2, 6-31g*//3-21g AcProNHCH3 RLD 4/23/93
NC2  C     463.000     1.3650 ! ALLOW   PEP POL ARO
                ! 403.0->463.0, 1.305->1.365 guanidinium (KK)
NC2  CT2   261.000     1.4900 ! ALLOW   ALI POL
                ! arg, (DS)
NC2  CT3   261.000     1.4900 ! ALLOW   ALI POL
                ! methylguanidinium, adm jr., 3/26/92
NC2  HC    455.000     1.0000 ! ALLOW   POL
                ! 405.0->455.0 GUANIDINIUM (KK)
NH1  C     370.000     1.3450 ! ALLOW   PEP POL ARO
                ! Alanine Dipeptide ab initio calc's (LK)
NH1  CT1   320.000     1.4300 ! ALLOW   ALI PEP POL ARO
                ! NMA Gas & Liquid Phase IR Spectra (LK)
NH1  CT2   320.000     1.4300 ! ALLOW   ALI PEP POL ARO
                ! NMA Gas & Liquid Phase IR Spectra (LK)
NH1  CT3   320.000     1.4300 ! ALLOW   ALI PEP POL ARO
                ! NMA Gas & Liquid Phase IR Spectra (LK)
NH1  H     440.000     0.9970 ! ALLOW   PEP POL ARO
                ! Alanine Dipeptide ab initio calc's (LK)
NH1  HC    405.000     0.9800 ! ALLOW   PEP POL ARO
                ! (DS)
NH2  CC    430.000     1.3600 ! ALLOW   PEP POL ARO
                ! adm jr. 4/10/91, acetamide
NH2  CT2   240.000     1.4550
                ! from NH2  CT3, neutral glycine, adm jr.
NH2  CT3   240.000     1.4550 ! ALLOW   POL
                ! methylamine geom/freq, adm jr., 6/2/92
NH2  H     480.000     1.0000 ! ALLOW   POL
                ! adm jr. 8/13/90 acetamide geometry and vibrations
NH2  HC    460.000     1.0000 ! ALLOW   POL
                ! methylamine geom/freq, adm jr., 6/2/92
NH3  CT1   200.000     1.4800 ! ALLOW   ALI POL
                ! new stretch and bend; methylammonium (KK 03/10/92)
NH3  CT2   200.000     1.4800 ! ALLOW   ALI POL
                ! new stretch and bend; methylammonium (KK 03/10/92)
NH3  CT3   200.000     1.4800 ! ALLOW   ALI POL
                ! new stretch and bend; methylammonium (KK 03/10/92)
NH3  HC    403.000     1.0400 ! ALLOW   POL
                ! new stretch and bend; methylammonium (KK 03/10/92)
NP   CP1   320.000     1.4850 ! ALLOW PRO
                ! 6-31g* AcProNH2, ProNH2, 6-31g*//3-21g AcProNHCH3 RLD 4/23/93
NP   CP3   320.000     1.5020 ! ALLOW PRO
                ! 6-31g* AcProNH2, ProNH2, 6-31g*//3-21g AcProNHCH3 RLD 4/23/93
NP   HC    460.000     1.0060 ! ALLOW PRO
                ! 6-31g* AcProNH2, ProNH2, 6-31g*//3-21g AcProNHCH3 RLD 4/23/93
NPH  CPA   377.200     1.3757 ! ALLOW HEM
                ! Heme (6-liganded): porphyrin macrocycle (KK 05/13/91)
NPH  FE    270.200     1.9580 ! ALLOW HEM
                ! Heme (6-liganded): porphyrin macrocycle (KK 05/13/91)
NR1  CPH1  400.000     1.3800 ! ALLOW ARO
                ! his, ADM JR., 7/20/89
NR1  CPH2  400.000     1.3600 ! ALLOW ARO
                ! his, ADM JR., 7/20/89
NR1  H     466.000     1.0000 ! ALLOW ARO
                ! his, ADM JR., 7/20/89
NR2  CPH1  400.000     1.3800 ! ALLOW ARO
                ! his, ADM JR., 7/20/89
NR2  CPH2  400.000     1.3200 ! ALLOW ARO
                ! his, ADM JR., 7/20/89
NR2  FE     65.000     2.2000 ! ALLOW HEM
                ! Heme (6-liganded): His ligand (KK 05/13/91)
NR3  CPH1  380.000     1.3700 ! ALLOW ARO
                ! his, adm jr., 6/28/90
NR3  CPH2  380.000     1.3200 ! ALLOW ARO
                ! his, adm jr., 6/27/90
NR3  H     453.000     1.0000 ! ALLOW ARO
                ! his, adm jr., 6/27/90
NY   CA    270.000     1.3700 ! ALLOW   ARO
                !adm jr., 12/30/91, for jwk
NY   CPT   270.000     1.3750 ! ALLOW   ARO
                !adm jr., 12/30/91, for jwk
NY   H     465.000     0.9760 ! ALLOW   ARO
                ! indole JWK   08/28/89
O    C     620.000     1.2300 ! ALLOW   PEP POL ARO
                ! Peptide geometry, condensed phase (LK)
O    CC    650.000     1.2300 ! ALLOW   PEP POL ARO
                ! adm jr. 4/10/91, acetamide
OB   CC    750.000     1.2200 ! ALLOW   PEP POL ARO
                ! adm jr., 10/17/90, acetic acid vibrations and geom.
OB   CD    750.000     1.2200 ! ALLOW   PEP POL ARO
                ! adm jr. 5/02/91, acetic acid pure solvent
OC   CA    525.000     1.2600 ! ALLOW   PEP POL ARO ION
                ! adm jr. 8/27/91, phenoxide
OC   CC    525.000     1.2600 ! ALLOW   PEP POL ARO ION
                ! adm jr. 7/23/91, acetic acid
OC   CT2   450.000     1.3300 ! ALLOW   ALC
                ! ethoxide 6-31+G* geom/freq, adm jr., 6/1/92
OC   CT3   450.000     1.3300 ! ALLOW   ALC
                ! methoxide 6-31+G* geom/freq, adm jr., 6/1/92
OH1  CA    334.300     1.4110 ! ALLOW   ARO ALC
                ! MeOH, EMB 10/10/89,
OH1  CD    230.000     1.4000 ! ALLOW   PEP POL ARO ALC
                ! adm jr. 5/02/91, acetic acid pure solvent
OH1  CT1   428.000     1.4200 ! ALLOW   ALI ALC ARO
                ! methanol vib fit EMB 11/21/89
OH1  CT2   428.000     1.4200 ! ALLOW   ALI ALC ARO
                ! methanol vib fit EMB 11/21/89
OH1  CT3   428.000     1.4200 ! ALLOW   ALI ALC ARO
                ! methanol vib fit EMB 11/21/89
OH1  H     545.000     0.9600 ! ALLOW   ALC ARO
                ! EMB 11/21/89 methanol vib fit
OM   CM   1115.000     1.1280 ! ALLOW HEM
                ! Heme (6-liganded): CO ligand (KK 05/13/91)
OM   FE    250.000     1.8000 ! ALLOW HEM
                ! Heme (6-liganded): O2 ligand (KK 05/13/91)
OM   OM    600.000     1.2300 ! ALLOW HEM
                ! Heme (6-liganded): O2 ligand (KK 05/13/91)
OS   CD    150.000     1.3340 ! ALLOW POL PEP
                ! adm jr. 5/02/91, acetic acid pure solvent
OS   CT3   340.000     1.4300 ! ALLOW POL PEP
                ! adm jr., 4/05/91, for PRES CT1 from methylacetate
OT   HT    450.000     0.9572 ! ALLOW   WAT
                ! FROM TIPS3P GEOM
S    CT2   198.000     1.8180 ! ALLOW   ALI SUL ION
                ! fitted to C-S s   9/26/92 (FL)
S    CT3   240.000     1.8160 ! ALLOW   ALI SUL ION
                ! fitted to C-S s   9/26/92 (FL)
S    HS    275.000     1.3250 ! ALLOW   SUL ION
                ! methanethiol pure solvent, adm jr., 6/22/92
SM   CT2   214.000     1.8160 ! ALLOW   SUL ION
                ! improved CSSC dihedral in DMDS  5/15/92 (FL)
SM   CT3   214.000     1.8160 ! ALLOW   SUL ION
                ! improved CSSC dihedral in DMDS  5/15/92 (FL)
SM   SM    173.000     2.0290 ! ALLOW   SUL ION
                ! improved CSSC dihedral in DMDS  5/15/92 (FL)
SS   CS    205.000     1.8360 ! ALLOW   SUL
                ! methylthiolate 6-31+G* geom/freq, adm jr., 6/1/92
NN2B CN2   200.0       1.405 ! vvvv
NN2B CPT   200.0       1.391 
NN2B CT    200.0       1.445
CN2  NN4   200.0       1.305
CN2  CT    200.0       1.503
NN4  CPT   200.0       1.388
CPT  NO2   200.0       1.475
NO2  O     200.0       1.23
CT   HA    200.0       1.095
CT   CT    200.0       1.543
CT   NT    200.0       1.518
NT   HC    200.0       1.026
CT   CA    200.0       1.523
OH1  CT    200.0       1.437
NT   CT2   200.0       1.524  ! for BFP (SAH March 2015)
CT   CH1E  200.0       1.522  ! for BFP (SAH March 2015)
CT   CT2   200.0       1.560  ! for BFP (SAH March 2015)
CH1E CH1E  200.0       1.386  ! for BFP (SAH March 2015)
CH1E HA    200.0       1.087  ! for BFP (SAH March 2015)
CH1E OH1   200.0       1.363  ! for BFP (SAH March 2015)
CH1E OE    200.0       1.391  ! for BFP (SAH March 2015)
CH1E CA    200.0       1.386  ! for BFP (SAH March 2015)
NT   HA    200.0       1.011  ! for BFPT (SAH March 2015)
OT   HA    200.0       0.973  ! for PMO2 and PMNC (SAH September 2016)
NT   OT    200.0       1.228  ! for PMO2 and PMNC (SAH September 2016)
OT   CA    200.0       1.358  ! for PMO2 and PMNC (SAH September 2016)
CA   NT    200.0       1.477  ! for PMO2 and PMNC (SAH September 2016)
CT   F3    200.0       1.350  ! for OTA (SAH April 2017)
CT   CLAL  200.0       1.76   ! for OTA (SAH April 2017)
CT   NNL   400.0       1.163  ! for OTA (SAH April 2017)
NT   NT    400.0       1.351  ! for OAM (SAH April 2017)
CT   CTL   200.0       1.428  ! for OAM (SAH April 2017)
CTL  CTL   400.0       1.212  ! for OAM (SAH April 2017)
CT   NTP   200.0       1.4    ! for OAM (SAH April 2017)
NTP  NT    200.0       1.37   ! for OAM (SAH April 2017)
NTP  CTC   200.0       1.467  ! for OAM (SAH April 2017)
CTC  CTC   200.0       1.534  ! for OAM (SAH April 2017)
CTC  HA    200.0       1.1    ! for OAM (SAH April 2017)

!CT2  CT    200.0       1.543  ! OTA cryoEM (SAH 8 sept 2023)     
!CT2  HA    200.0       1.095  ! OTA cryoEM (SAH 8 sept 2023)
CT2  CTZ   200.0       1.543  ! OTA cryoEM (SAH 8 sept 2023)
CTZ  CT    200.0       1.543  ! OTA cryoEM (SAH 8 sept 2023)
CTZ  HA    200.0       1.095  ! OTA cryoEM (SAH 8 sept 2023)


!lipid section
CTL3  CL    200.0       1.522   ! methyl acetate
CTL2  CL    200.0       1.522   ! methyl acetate
CTL1  CL    200.0       1.522   ! methyl acetate
CTL1  CCL   200.0       1.522   ! for POPS
OBL   CL    750.0       1.220   ! methyl acetate
OCL   CL    525.0       1.260   ! acetate, protein
OCL   CCL   525.0       1.260   ! for POPS
OSL   CL    150.0       1.334   ! methyl acetate
OHL   CL    230.0       1.40    ! methyl acetate
HOL   OHL   545.0       0.960   ! acetic acid
CTL1  HAL1  309.00      1.111   ! alkanes, 3/92
CTL1  HBL   330.00      1.080   ! for POPS
CTL2  HAL2  309.00      1.111   ! alkanes, 4/98
CTL3  HAL3  322.00      1.111   ! alkanes, 4/98
CTL3  OSL   340.0       1.43    ! phosphate
CTL2  OSL   340.0       1.43    ! phosphate
CTL1  OSL   340.0       1.43    ! phosphate
OSL   PL    270.0       1.60    ! phosphate
O2L   PL    580.0       1.48    ! phosphate
OHL   PL    237.0       1.59    ! phosphate
NH3L  HCL   410.0       1.04    ! ethanolamine
NH3L  CTL1  200.0       1.48    ! for POPS
NH3L  CTL2  261.0       1.51    ! ethanolamine
NTL   CTL2  215.00      1.51    ! tetramethylammonium
NTL   CTL5  215.00      1.51    ! tetramethylammonium
CTL5  HL    300.00      1.08    ! tetramethylammonium
CTL2  HL    300.00      1.08    ! tetramethylammonium
CTL1  CTL1  222.500     1.500   ! alkanes, 3/92
CTL1  CTL2  222.500     1.538   ! alkanes, 3/92
CTL1  CTL3  222.500     1.538   ! alkanes, 3/92
CTL2  CTL2  222.500     1.530   ! alkanes, 3/92
CTL2  CTL3  222.500     1.528   ! alkanes, 3/92
CTL3  CTL3  222.500     1.530   ! alkanes, 3/92
OHL   CTL1  428.0       1.420   !  glycerol
OHL   CTL2  428.0       1.420   !  glycerol
OHL   CTL3  428.0       1.420   !  glycerol
SL    O2L   540.0       1.448   ! methylsulfate
SL    OSL   250.0       1.575   ! methylsulfate
!HT    HT      0.0       1.5139  ! from TIPS3P geometry (for SHAKE w/PARAM)
!HT    OT    450.0       0.9572  ! from TIPS3P geometry
CEL2  CEL2  510.000     1.330   ! ethene yin,adm jr., 12/95
HEL2  CEL2  365.000     1.100   ! propene; from ethene, yin,adm jr., 12/95
CEL1  CTL3  383.000     1.504   ! butene, yin,adm jr., 12/95
CEL1  CEL2  500.000     1.342   ! propene, yin,adm jr., 12/95
HEL1  CEL1  360.500     1.100   ! propene, yin,adm jr., 12/95
CEL1  CTL2  365.000     1.502   ! butene; from propene, yin,adm jr., 12/95
CEL1  CEL1  440.000     1.340   ! butene, yin,adm jr., 12/95

ANGLES
!
!V(angle) = Ktheta(Theta - Theta0)**2
!
!V(Urey-Bradley) = Kub(S - S0)**2
!
!Ktheta: kcal/mole/rad**2
!Theta0: degrees
!Kub: kcal/mole/A**2 (Urey-Bradley)
!S0: A
!
!atom types     Ktheta    Theta0   Kub     S0
!
!Carbon Dioxide, JES
OST  CST  OST    3000.00  180.0000 ! CO2, JES
!Heme to Sulfate (PSUL) link
CS   SS   FE    50.0      100.6    !force constant a guess
                !equilibrium angle optimized to reproduce
                !CSD survey values
                !107.5pm0.6 (mean, standard error)
                !adm jr., 7/01
SS   FE   NPH   100.0       90.0    !force constant a guess
                !adm jr., 7/01
!
CA   CA   CA    40.000    120.00   35.00   2.41620 ! ALLOW   ARO
                ! JES 8/25/89
CE1  CE1  CT2    48.00    123.50   !
                ! for 2-butene, yin/adm jr., 12/95
CE1  CE1  CT3    48.00    123.50   ! 
		! for 2-butene, yin/adm jr., 12/95
CE1  CT2  CT3    32.00    112.20   ! 
		! for 1-butene; from propene, yin/adm jr., 12/95
CE2  CE1  CT2    48.00    126.00   ! 
		! for 1-butene; from propene, yin/adm jr., 12/95
CE2  CE1  CT3    47.00    125.20   ! 
		! for propene, yin/adm jr., 12/95
CP1  N    C      60.000   117.0000 ! ALLOW PRO
                ! 6-31g* AcProNH2, ProNH2, 6-31g*//3-21g AcProNHCH3 RLD 4/23/93
CP2  CP1  C      52.000   112.3000 ! ALLOW PRO
                ! 6-31g* AcProNH2, ProNH2, 6-31g*//3-21g AcProNHCH3 RLD 4/23/93
CP2  CP1  CC     52.000   112.3000 ! ALLOW PRO
                ! 6-31g* AcProNH2, ProNH2, 6-31g*//3-21g AcProNHCH3 RLD 4/23/93
CP2  CP1  CD     50.000   112.3000 ! ALLOW PRO PEP
                ! 6-31g* AcProNH2, ProNH2, 6-31g*//3-21g AcProNHCH3 RLD 4/23/93
CP2  CP2  CP1    70.000   108.5000 ! ALLOW PRO
                ! 6-31g* AcProNH2, ProNH2, 6-31g*//3-21g AcProNHCH3 RLD 4/23/93
CP3  CP2  CP2    70.000   108.5000 ! ALLOW PRO
                ! 6-31g* AcProNH2, ProNH2, 6-31g*//3-21g AcProNHCH3 RLD 4/23/93
CP3  N    C      60.000   117.0000 ! ALLOW PRO
                ! 6-31g* AcProNH2, ProNH2, 6-31g*//3-21g AcProNHCH3 RLD 4/23/93
CP3  N    CP1   100.000   114.2000 ! ALLOW PRO
                ! 6-31g* AcProNH2, ProNH2, 6-31g*//3-21g AcProNHCH3 RLD 4/23/93
CP3  NP   CP1   100.000   111.0000 ! ALLOW PRO
                ! 6-31g* AcProNH2, ProNH2, 6-31g*//3-21g AcProNHCH3 RLD 4/23/93
CPA  CPB  CE1    70.000   126.7400 ! ALLOW HEM
                ! Heme (6-liganded): substituents (KK 05/13/91)
CPA  CPM  CPA    94.200   125.1200 ! ALLOW HEM
                ! Heme (6-liganded): porphyrin macrocycle (KK 05/13/91)
CPA  NPH  CPA   139.300   103.9000 ! ALLOW HEM
                ! Heme (6-liganded): porphyrin macrocycle (KK 05/13/91)
CPB  CE1  CE2    70.000   121.5000 ! ALLOW HEM
                ! Heme (6-liganded): substituents (KK 05/13/91)
CPB  CPB  CE1    70.000   126.7500 ! ALLOW HEM
                ! Heme (6-liganded): substituents (KK 05/13/91)
CPB  CPB  CPA    30.800   106.5100 ! ALLOW HEM
                ! Heme (6-liganded): porphyrin macrocycle (KK 05/13/91)
CPH2 NR1  CPH1  130.000   107.5000 ! ALLOW ARO
                ! his, adm jr., 6/27/90
CPH2 NR2  CPH1  130.000   104.0000 ! ALLOW ARO
                ! his, adm jr., 6/27/90
CPH2 NR3  CPH1  145.000   108.0000 ! ALLOW ARO
                ! his, ADM JR., 7/20/89
CPM  CPA  CPB    61.600   124.0700 ! ALLOW HEM
                ! Heme (6-liganded): porphyrin macrocycle (KK 05/13/91)
CPT  CA   CA     60.000   118.0000 ! ALLOW   ARO
                !adm jr., 12/30/91, for jwk
CPT  CPT  CA     60.000   122.0000 ! ALLOW   ARO
                !adm jr., 12/30/91, for jwk
CPT  CY   CA   120.000    107.40   25.00   2.26100 ! ALLOW   ARO
                !adm jr., 12/30/91, for jwk
CPT  NY   CA    110.000   108.0000 ! ALLOW   ARO
                !adm jr., 12/30/91, for jwk
CPT  NO2  O     40.400    117.5000 !uuuu
O    NO2  O     25.000    125.0000 
NO2  CPT  CA    45.200    120.0000
CA   CPT  CA    40.000    120.00   35.00   2.41620 
CPT  CA   CPT   40.000    120.00   35.00   2.41620
NN4  CPT  CA   129.400    120.0
NN4  CN2  CT   124.100    120.0
CN2  NN2B CPT  106.4      120.0
CN2  NN2B CT   128.0      120.0 
CPT  NN2B CT   125.3      120.0
NN2B CN2  NN4  112.5      120.0
CN2  NN4  CPT  105.9      120.0
NN4  CPT  CPT  110.3      120.0
NN2B CPT  CPT  104.8      120.0
NN2B CPT  CA   132.6      120.0
NN2B CT   HA   109.0      120.0
NN2B CT   CT   109.3      120.0
HA   CT   HA    35.500    109.00    5.40   1.80200 !
HA   CT   CT    26.500    110.10   22.53   2.17900
CT   CT   NT   114.1      120.0
HA   CT   NT   106.5      120.0
CT   NT   CT   111.3      120.0
HC   NT   CT   105.2      120.0
NN2B CN2  CT   123.4      120.0
CN2  CT   HA   109.9      120.0
CN2  CT   CA   115.0      120.0
HA   CT   CA   109.5      120.0
CT   CA   CA   121.1      120.0
CA   OH1  CT   119.2      120.0
OH1  CT   HA   109.6      120.0
OH1  CT   CT   107.6      120.0
CT1  CT1  C      52.000   108.0000 ! ALLOW   ALI PEP POL ARO
                ! Alanine Dipeptide ab initio calc's (LK)
CT1  CT1  CC     52.000   108.0000 ! ALLOW   ALI PEP POL ARO
                ! adm jr. 4/05/91, for asn,asp,gln,glu and cters
CT1  CT1  CT1   53.350    111.00    8.00   2.56100 ! ALLOW ALI
                ! alkane update, adm jr., 3/2/92
CT1  CT2  CA     51.800   107.5000 ! ALLOW   ALI ARO
                ! PARALLH19 (JES)
CT1  CT2  CC     52.000   108.0000 ! ALLOW   ALI PEP POL ARO
                ! adm jr. 4/05/91, for asn,asp,gln,glu and cters
CT1  CT2  CD     52.000   108.0000 ! ALLOW   ALI PEP POL ARO
                ! adm jr. 5/02/91, acetic acid pure solvent
CT1  CT2  CPH1   58.350   113.0000 ! ALLOW ARO
                ! his, ADM JR., 7/22/89, from CT2CT2CT, U-B omitted
CT1  CT2  CT1   58.350    113.50   11.16   2.56100 ! ALLOW   ALI
                ! alkane frequencies (MJF), alkane geometries (SF)
CT1  NH1  C      50.000   120.0000 ! ALLOW   ALI PEP POL ARO
                ! NMA Vib Modes (LK)
CT2  CA   CA     45.800   122.3000 ! ALLOW   ALI ARO
                ! PARALLH19 (JES)
CT2  CPB  CPA    65.000   126.7400 ! ALLOW HEM
                ! Heme (6-liganded): substituents (KK 05/13/91)
CT2  CPB  CPB    65.000   126.7500 ! ALLOW HEM
                ! Heme (6-liganded): substituents (KK 05/13/91)
CT2  CPH1 CPH1   45.800   130.0000 ! ALLOW ARO
                ! his, ADM JR., 7/22/89, FC=>CT2CA CA,BA=> CRYSTALS
CT2  CT1  C      52.000   108.0000 ! ALLOW   ALI PEP POL ARO
                ! Alanine Dipeptide ab initio calc's (LK)
CT2  CT1  CC     52.000   108.0000 ! ALLOW   ALI PEP POL ARO
                ! adm jr. 4/05/91, for asn,asp,gln,glu and cters
CT2  CT1  CD     52.000   108.0000 ! ALLOW   ALI PEP POL ARO
                ! adm jr. 5/02/91, acetic acid pure solvent
CT2  CT1  CT1   53.350    111.00    8.00   2.56100 ! ALLOW   ALI
                ! alkane update, adm jr., 3/2/92
CT2  CT2  C      52.000   108.0000 ! ALLOW   ALI PEP POL ARO
                ! from CT2  CT1  C, for lactams, adm jr.
CT2  CT2  CC     52.000   108.0000 ! ALLOW   ALI PEP POL ARO
                ! adm jr. 4/05/91, for asn,asp,gln,glu and cters
CT2  CT2  CD     52.000   108.0000 ! ALLOW   ALI PEP POL ARO
                ! adm jr. 5/02/91, acetic acid pure solvent
CT2  CT2  CPB    70.000   113.0000 ! ALLOW HEM
                ! Heme (6-liganded): substituents (KK 05/13/91)
CT2  CT2  CT1   58.350    113.50   11.16   2.56100 ! ALLOW   ALI
                ! alkane frequencies (MJF), alkane geometries (SF)
CT2  CT2  CT2   58.350    113.60   11.16   2.56100 ! ALLOW   ALI
                ! alkane update, adm jr., 3/2/92
CT2  CT3  CT1   58.350    113.50   11.16   2.56100 ! ALLOW   ALI
                ! alkane frequencies (MJF), alkane geometries (SF)
CT2  CY   CA     45.800   129.4000 ! ALLOW ARO
                !adm jr., 5/08/91,  indole CCDB structure search
CT2  CY   CPT    45.800   124.0000 ! ALLOW ARO
                !adm jr., 5/08/91,  indole CCDB structure search
CT2  NC2  C      62.300   120.0000 ! ALLOW   ALI POL PEP ARO
                ! 107.5->120.0 to make planar Arg (KK)
CT2  NH1  C      50.000   120.0000 ! ALLOW   ALI PEP POL ARO
                ! NMA Vib Modes (LK)
CT2  OS   CD    40.000    109.60   30.00   2.26510 ! ALLOW  POL PEP
                ! adm jr. 5/02/91, acetic acid pure solvent
CT3  CA   CA     45.800   122.3000 ! ALLOW   ALI ARO
                ! toluene, adm jr., 3/7/92
CT3  CPB  CPA    65.000   126.7400 ! ALLOW HEM
                ! Heme (6-liganded): substituents (KK 05/13/91)
CT3  CPB  CPB    65.000   126.7500 ! ALLOW HEM
                ! Heme (6-liganded): substituents (KK 05/13/91)
CT3  CPH1 CPH1   45.800   130.0000 ! ALLOW ARO
                ! his, ADM JR., 7/22/89, FC=>CT2CA CA,BA=> CRYSTALS
CT3  CT1  C      52.000   108.0000 ! ALLOW   ALI PEP POL ARO
                ! Alanine Dipeptide ab initio calc's (LK)
CT3  CT1  CC     52.000   108.0000 ! ALLOW   ALI PEP POL ARO
                ! adm jr. 4/09/92, for ALA cter
CT3  CT1  CT1   53.350    108.50    8.00   2.56100 ! ALLOW   ALI
                ! alkane update, adm jr., 3/2/92
CT3  CT1  CT2   53.350    114.00    8.00   2.56100 ! ALLOW   ALI
                ! alkane update, adm jr., 3/2/92
CT3  CT1  CT3   53.350    114.00    8.00   2.56100 ! ALLOW   ALI
                ! alkane update, adm jr., 3/2/92
CT3  CT2  CA     51.800   107.5000 ! ALLOW   ALI ARO
                ! ethylbenzene, adm jr., 3/7/92
CT3  CT2  CPH1   58.350   113.0000 ! ALLOW ARO
                ! his, ADM JR., 7/22/89, from CT2CT2CT, U-B omitted
CT3  CT2  CT1   58.350    113.50   11.16   2.56100 ! ALLOW   ALI
                ! alkane frequencies (MJF), alkane geometries (SF)
CT3  CT2  CT2   58.000    115.00    8.00   2.56100 ! ALLOW   ALI
                ! alkane update, adm jr., 3/2/92
CT3  CT2  CT3   53.350    114.00    8.00   2.56100 ! ALLOW   ALI
                ! alkane update, adm jr., 3/2/92
CT3  NC2  C      62.300   120.0000 ! ALLOW   ALI POL PEP ARO
                ! methylguanidinium, adm jr., 3/26/92
CT3  NH1  C      50.000   120.0000 ! ALLOW   ALI PEP POL ARO
                ! NMA Vib Modes (LK)
CT3  OS   CD    40.000    109.60   30.00   2.26510 ! ALLOW  POL PEP
                ! adm jr. 5/02/91, acetic acid pure solvent
CT3  S    CT2    34.000    95.0000 ! ALLOW   ALI SUL ION
                ! expt. MeEtS,    3/26/92 (FL)
CY   CPT  CA    160.000   130.6000 ! ALLOW   ARO
                !adm jr., 12/30/91, for jwk
CY   CPT  CPT   110.000   107.4000 ! ALLOW   ARO
                !adm jr., 12/30/91, for jwk
CY   CT2  CT1    58.350   114.0000 ! ALLOW ARO
                ! from TRP crystal, JWK
CY   CT2  CT3    58.350   114.0000 ! ALLOW ARO
                ! from TRP crystal, JWK
FE   NPH  CPA    96.150   128.0500 ! ALLOW HEM
                ! Heme (6-liganded): porphyrin macrocycle (KK 05/13/91)
FE   NR2  CPH1   30.000   133.0000 ! ALLOW HEM
                ! Heme (6-liganded): ligand links (KK 05/13/91)
FE   NR2  CPH2   30.000   123.0000 ! ALLOW HEM
                ! Heme (6-liganded): ligand links (KK 05/13/91)
H    NH1  C      34.000   123.0000 ! ALLOW   PEP POL ARO
                ! NMA Vib Modes (LK)
H    NH1  CT1    35.000   117.0000 ! ALLOW   PEP POL ARO ALI
                ! NMA Vibrational Modes (LK)
H    NH1  CT2    35.000   117.0000 ! ALLOW   PEP POL ARO ALI
                ! NMA Vibrational Modes (LK)
H    NH1  CT3    35.000   117.0000 ! ALLOW   PEP POL ARO ALI
                ! NMA Vibrational Modes (LK)
H    NH2  CC     50.000   120.0000 ! ALLOW   POL PEP ARO
                ! his, adm jr. 8/13/90 acetamide geometry and vibrations
H    NH2  H      23.000   120.0000 ! ALLOW   POL
                ! adm jr. 8/13/90 acetamide geometry and vibrations
H    NR1  CPH1  30.000    125.50   20.00   2.15000 ! ALLOW ARO
                ! his, adm jr., 6/27/90
H    NR1  CPH2  30.000    127.00   20.00   2.14000 ! ALLOW ARO
                ! his, adm jr., 6/27/90
H    NR3  CPH1  25.000    126.00   15.00   2.13000 ! ALLOW ARO
                ! his, adm jr., 6/27/90
H    NR3  CPH2  25.000    126.00   15.00   2.09000 ! ALLOW ARO
                ! his, adm jr., 6/27/90
H    NY   CA     28.000   126.0000 ! ALLOW   ARO
                !adm jr., 12/30/91, for jwk
H    NY   CPT    28.000   126.0000 ! ALLOW   ARO
                !adm jr., 12/30/91, for jwk
H    OH1  CA     65.000   108.0000 ! ALLOW   ALC ARO
                ! JES 8/25/89 phenol
H    OH1  CD     55.000   115.0000 ! ALLOW   ALC ARO PEP POL
                ! adm jr. 5/02/91, acetic acid pure solvent
H    OH1  CT1    57.500   106.0000 ! ALLOW   ALC ARO ALI
                ! methanol vib fit EMB 11/21/89
H    OH1  CT2    57.500   106.0000 ! ALLOW   ALC ARO ALI
                ! methanol vib fit EMB 11/21/89
H    OH1  CT3    57.500   106.0000 ! ALLOW   ALC ARO ALI
                ! methanol vib fit EMB 11/21/89
!HA   C    C      50.000   120.5000 ! ALLOW   PEP POL ARO
                ! Heme vinyl substituent (KK from propene (JCS))
!HA   C    CPB    50.000   120.0000 ! ALLOW HEM
                ! Heme (6-liganded): substituents (KK 05/13/91)
!HA   C    HA     50.000   118.0000 ! ALLOW   PEP POL ARO
                ! Heme vinyl substituent (KK from propene (JCS))
HA   CA   CA    29.000    120.00   25.00   2.15250 ! ALLOW ARO
                ! trp, adm jr., 10/02/89
HA   C6R  C6R   29.000    120.00   25.00   2.15250 ! (new ligands SAH 2013)
HA   CT   CUA1  29.000    120.00   25.00   2.15250 ! (new ligands SAH 2013)
C6R  C6R  OT    45.200    120.0000 ! (new ligands SAH 2013) 
C6R  C6R  OE    45.200    120.0000 ! (new ligands SAH 2013)
C6R  C6R  C6R   40.000    120.00   35.00   2.41620 !(new ligand SAH 2013)
CT   CT   C6R   40.000    120.00   35.00   2.41620 !(new ligand SAH 2013)
CT   CT   CUA1  40.000    120.00   35.00   2.41620 !(new ligand SAH 2013)
CT   CT   OE    45.200    120.0000 ! (new ligands SAH 2013)
OE   CT   HA    45.200    105.03
CUA1 CT   OT    45.200    120.0000 ! (new ligands SAH 2013)
OT   CT   HA    45.200    105.60
CT   CUA1 CUA1  40.000    120.00   35.00   2.41620 !(new ligand SAH 2013)
CT   CUA1 HA    29.000    120.00   25.00   2.15250 ! (new ligands SAH 2013)
CUA1 CUA1 HA    29.000    120.00   25.00   2.15250 ! (new ligands SAH 2013)
C6R  CT   HA    29.000    120.00   25.00   2.15250 ! (new ligands SAH 2013)
C6R  C6R  CT    40.000    120.00   35.00   2.41620 !(new ligand SAH 2013)
C6R  OT   HO    45.200    109.92
C6R  OE   CT    45.200    107.6
CT   OT   HO    45.200    118.55
HA   CA   CPT    41.000   122.0000 ! ALLOW   ARO
                !adm jr., 5/08/91, indole CCDB structure search
HA   CA   CY    32.000    125.00   25.00   2.17300 ! ALLOW   ARO
                ! JWK 05/14/91 new theta0 and r0UB from indole
HA   CP2  CP1   33.430    110.10   22.53   2.17900 ! ALLOW ALI PRO
                ! 6-31g* AcProNH2, ProNH2, 6-31g*//3-21g AcProNHCH3 RLD 4/23/93
HA   CP2  CP2   26.500    110.10   22.53   2.17900 ! ALLOW ALI PRO
                ! 6-31g* AcProNH2, ProNH2, 6-31g*//3-21g AcProNHCH3 RLD 4/23/93
HA   CP2  CP3   26.500    110.10   22.53   2.17900 ! ALLOW ALI PRO
                ! 6-31g* AcProNH2, ProNH2, 6-31g*//3-21g AcProNHCH3 RLD 4/23/93
HA   CP2  HA    35.500    109.00    5.40   1.80200 ! ALLOW ALI PRO
                ! 6-31g* AcProNH2, ProNH2, 6-31g*//3-21g AcProNHCH3 RLD 4/23/93
HA   CP3  CP2   26.500    110.10   22.53   2.17900 ! ALLOW ALI PRO
                ! 6-31g* AcProNH2, ProNH2, 6-31g*//3-21g AcProNHCH3 RLD 4/23/93
HA   CP3  HA    35.500    109.00    5.40   1.80200 ! ALLOW ALI PRO
                ! 6-31g* AcProNH2, ProNH2, 6-31g*//3-21g AcProNHCH3 RLD 4/23/93
HA   CPM  CPA    12.700   117.4400 ! ALLOW HEM
                ! Heme (6-liganded): porphyrin macrocycle (KK 05/13/91)
HA   CPM  FE      0.000   180.0000 ! ALLOW HEM
                ! Heme (6-liganded): for "ic para" only (KK 05/13/91)
HA   CS   CT3   34.600    110.10   22.53   2.17900 ! ALLOW SUL
                ! ethylthiolate 6-31+G* geom/freq, adm jr., 6/1/92
HA   CS   HA    35.500    108.40   14.00   1.77500 ! ALLOW SUL
                ! methylthiolate 6-31+G* geom/freq, adm jr., 6/1/92
HA   CT1  C     33.000    109.50   30.00   2.16300 ! ALLOW   ALI PEP POL ARO
                ! alanine dipeptide, LK, replaced, adm jr., 5/09/91
HA   CT1  CD    33.000    109.50   30.00   2.16300 ! ALLOW   ALI PEP POL ARO
                ! adm jr. 5/02/91, acetic acid pure solvent
HA   CT1  CT1   34.500    110.10   22.53   2.17900 ! ALLOW   ALI
                ! alkane update, adm jr., 3/2/92
HA   CT1  CT2   34.500    110.10   22.53   2.17900 ! ALLOW   ALI
                ! alkane update, adm jr., 3/2/92
HA   CT1  CT3   34.500    110.10   22.53   2.17900 ! ALLOW   ALI
                ! alkane update, adm jr., 3/2/92
HA   CT1  HA    35.500    109.00    5.40   1.80200 ! TEST for test cpd
                ! based on HA   CT2  HA
HA   CT2  C     33.000    109.50   30.00   2.16300 ! ALLOW   ALI PEP POL ARO
                ! alanine dipeptide, LK, replaced, adm jr., 5/09/91
HA   CT2  CA     49.300   107.5000 ! ALLOW   ALI ARO
                ! PARALLH19 (JES)
HA   CT2  CC    33.000    109.50   30.00   2.16300 ! ALLOW   ALI PEP POL ARO
                ! adm jr. 4/05/91, for asn,asp,gln,glu and cters
HA   CT2  CD    33.000    109.50   30.00   2.16300 ! ALLOW   ALI PEP POL ARO
                ! adm jr. 5/02/91, acetic acid pure solvent
HA   CT2  CE1    45.00    111.50   ! 
		! for 1-butene; from propene, yin/adm jr., 12/95
HA   CT2  CPB    50.000   109.5000 ! ALLOW HEM
                ! Heme (6-liganded): substituents (KK 05/13/91)
HA   CT2  CPH1   33.430   109.5000 ! ALLOW ARO
                ! his, ADM JR., 7/22/89, from CT2CT2HA, U-B OMITTED
HA   CT2  CT1   33.430    110.10   22.53   2.17900 ! ALLOW   ALI
                ! alkane frequencies (MJF), alkane geometries (SF)
HA   CT2  CT2   26.500    110.10   22.53   2.17900 ! ALLOW   ALI
                ! alkane update, adm jr., 3/2/92
HA   CT2  CT3   34.600    110.10   22.53   2.17900 ! ALLOW   ALI
                ! alkane update, adm jr., 3/2/92
HA   CT2  CY     33.430   109.5000 ! ALLOW ARO
                ! ADM JR., 10/02/89, from CT2CT2HA (U-B OMITTED), FOR JOANNA
HA   CT2  HA    35.500    109.00    5.40   1.80200 ! ALLOW   ALI
                ! alkane update, adm jr., 3/2/92
HA   CT3  C     33.000    109.50   30.00   2.16300 ! ALLOW   ALI PEP POL ARO
                ! alanine dipeptide, LK, replaced, adm jr., 5/09/91
HA   CT3  CA     49.300   107.5000 ! ALLOW   ALI ARO
                ! toluene, adm jr. 3/7/92
HA   CT3  CC    33.000    109.50   30.00   2.16300 ! ALLOW   ALI PEP POL ARO
                ! adm jr. 4/05/91, for asn,asp,gln,glu and cters
HA   CT3  CD    33.000    109.50   30.00   2.16300 ! ALLOW   ALI PEP POL ARO
                ! adm jr. 5/02/91, acetic acid pure solvent
HA   CT3  CE1    42.00    111.50   ! 
		! for 2-butene, yin/adm jr., 12/95
HA   CT3  CPB    50.000   109.5000 ! ALLOW HEM
                ! Heme (6-liganded): substituents (KK 05/13/91)
HA   CT3  CPH1   33.430   109.5000 ! ALLOW ARO
                ! his, ADM JR., 7/22/89, from CT2CT2HA, U-B OMITTED
HA   CT3  CS    34.600    110.10   22.53   2.17900 ! ALLOW SUL
                ! ethylthiolate 6-31+G* geom/freq, adm jr., 6/1/92
HA   CT3  CT1   33.430    110.10   22.53   2.17900 ! ALLOW   ALI
                ! alkane frequencies (MJF), alkane geometries (SF)
HA   CT3  CT2   34.600    110.10   22.53   2.17900 ! ALLOW   ALI
                ! alkane update, adm jr., 3/2/92
HA   CT3  CT3   37.500    110.10   22.53   2.17900 ! ALLOW   ALI
                ! alkane update, adm jr., 3/2/92
HA   CT3  HA    35.500    108.40    5.40   1.80200 ! ALLOW   ALI
                ! alkane update, adm jr., 3/2/92
HA   CY   CA    20.000    126.40   25.00   2.18600 ! ALLOW   ARO
                ! JWK 05/14/91 new theta0 and r0UB from indole
HA   CY   CPT   32.000    126.40   25.00   2.25500 ! ALLOW   ARO
                ! JWK 05/14/91 new theta0 and r0UB from indole
HE1  CE1  CE1    52.00    119.50   ! 
		! for 2-butene, yin/adm jr., 12/95
HE1  CE1  CE2    42.00    118.00   ! 
		! for propene, yin/adm jr., 12/95
HE1  CE1  CT2    40.00    116.00   ! 
		! for 1-butene; from propene, yin/adm jr., 12/95
HE1  CE1  CT3    22.00    117.00   ! 
		! for propene, yin/adm jr., 12/95
HE1  CE1  CPB    50.000   120.0000 ! ALLOW HEM
                ! Heme (6-liganded): substituents (KK 05/13/91)
HE2  CE2  CE1    45.00    120.50   ! 
		! for propene, yin/adm jr., 12/95
HE2  CE2  CE2    55.50    120.50   ! 
		! for ethene, yin/adm jr., 12/95
HE2  CE2  HE2    19.00    119.00   ! 
		! for propene, yin/adm jr., 12/95
HB   CP1  C      50.000   112.0000 ! ALLOW PEP PRO
                ! 6-31g* AcProNH2, ProNH2, 6-31g*//3-21g AcProNHCH3 RLD 4/23/93
HB   CP1  CC     50.000   112.0000 ! ALLOW PEP PRO
                ! 6-31g* AcProNH2, ProNH2, 6-31g*//3-21g AcProNHCH3 RLD 4/23/93
HB   CP1  CD     50.000   112.0000 ! ALLOW PEP POL PRO
                ! 6-31g* AcProNH2, ProNH2, 6-31g*//3-21g AcProNHCH3 RLD 4/23/93
HB   CP1  CP2    35.000   118.0000 ! ALLOW PEP PRO
                ! 6-31g* AcProNH2, ProNH2, 6-31g*//3-21g AcProNHCH3 RLD 4/23/93
HB   CT1  C      50.000   109.5000 ! ALLOW  PEP
                ! Alanine Dipeptide ab initio calc's (LK)
HB   CT1  CC     50.000   109.5000 ! ALLOW  PEP POL
                ! adm jr. 4/05/91, for asn,asp,gln,glu and cters
HB   CT1  CD     50.000   109.5000 ! ALLOW  PEP POL
                ! adm jr. 5/02/91, acetic acid pure solvent
HB   CT1  CT1    35.000   111.0000 ! ALLOW  PEP
                ! Alanine Dipeptide ab initio calc's (LK)
HB   CT1  CT2    35.000   111.0000 ! ALLOW  PEP
                ! Alanine Dipeptide ab initio calc's (LK)
HB   CT1  CT3    35.000   111.0000 ! ALLOW  PEP
                ! Alanine Dipeptide ab initio calc's (LK)
HB   CT2  C      50.000   109.5000 ! ALLOW  PEP
                ! Alanine Dipeptide ab initio calc's (LK)
HB   CT2  CC     50.000   109.5000 ! ALLOW  PEP POL
                ! adm jr. 4/05/91, for asn,asp,gln,glu and cters
HB   CT2  CD     50.000   109.5000 ! ALLOW  PEP POL
                ! adm jr. 5/02/91, acetic acid pure solvent
HB   CT2  HB     36.000   115.0000 ! ALLOW   PEP
                ! Alanine Dipeptide ab initio calc's (LK)
HB   CT3  C      50.000   109.5000 ! ALLOW  PEP
                ! Alanine Dipeptide ab initio calc's (LK)
HC   NC2  C      49.000   120.0000 ! ALLOW   POL PEP ARO
                ! 35.3->49.0 GUANIDINIUM (KK)
HC   NC2  CT2    40.400   120.0000 ! ALLOW   POL ALI
                ! 107.5->120.0 to make planar Arg (KK)
HC   NC2  CT3    40.400   120.0000 ! ALLOW   POL ALI
                ! methylguanidinium, adm jr., 3/26/92
HC   NC2  HC     25.000   120.0000 ! ALLOW   POL
                ! 40.0->25.0 GUANIDINIUM (KK)
HC   NH2  CT2    50.000   111.0000 ! ALLOW   POL
                ! from HC NH2 CT3, neutral glycine, adm jr.
HC   NH2  CT3    50.000   111.0000 ! ALLOW   POL
                ! methylamine geom/freq, adm jr., 6/2/92
HC   NH2  HC     39.000   106.5000 ! ALLOW   POL
                ! 40.0->25.0 GUANIDINIUM (KK)
HC   NH3  CT1   30.000    109.50   20.00   2.07400 ! ALLOW   POL ALI
                ! new stretch and bend; methylammonium (KK 03/10/92)
HC   NH3  CT2   30.000    109.50   20.00   2.07400 ! ALLOW   POL ALI
                ! new stretch and bend; methylammonium (KK 03/10/92)
HC   NH3  CT3   30.000    109.50   20.00   2.07400 ! ALLOW   POL ALI
                ! new stretch and bend; methylammonium (KK 03/10/92)
HC   NH3  HC     44.000   109.5000 ! ALLOW   POL
                ! new stretch and bend; methylammonium (KK 03/10/92)
HC   NP   CP1   33.000    109.50    4.00   2.05600 ! ALLOW POL ALI PRO
                ! 6-31g* AcProNH2, ProNH2, 6-31g*//3-21g AcProNHCH3 RLD 4/23/93
HC   NP   CP3   33.000    109.50    4.00   2.05600 ! ALLOW POL ALI PRO
                ! 6-31g* AcProNH2, ProNH2, 6-31g*//3-21g AcProNHCH3 RLD 4/23/93
HC   NP   HC     51.000   107.5000 ! ALLOW PRO
                ! 6-31g* AcProNH2, ProNH2, 6-31g*//3-21g AcProNHCH3 RLD 4/23/93
HP   CA   CA    30.000    120.00   22.00   2.15250 ! ALLOW   ARO
                ! JES 8/25/89 benzene
HP   CA   CPT   30.000    122.00   22.00   2.14600 ! ALLOW   ARO
                !adm jr., 12/30/91, for jwk
HP   CA   CY    32.000    125.00   25.00   2.17300 ! ALLOW   ARO
                ! JWK 05/14/91 new theta0 and r0UB from indole
HP   CY   CA    32.000    126.40   25.00   2.18600 ! ALLOW   ARO
                !adm jr., 12/30/91, for jwk
HP   CY   CPT   32.000    126.40   25.00   2.25500 ! ALLOW   ARO
                ! JWK 05/14/91 new theta0 and r0UB from indole
HR1  CPH1 CPH1  22.000    130.00   15.00   2.21500 ! ALLOW ARO
                ! adm jr., 6/27/90, his
HR3  CPH1 CPH1  25.000    130.00   20.00   2.20000 ! ALLOW ARO
                ! adm jr., 3/24/92, maintain old aliphatic H VDW params
HS   S    CT2    38.800    95.0000 ! ALLOW   SUL ION ALI
                ! methanethiol pure solvent, adm jr., 6/22/92
HS   S    CT3    43.000    95.0000 ! ALLOW   SUL ION ALI
                ! methanethiol pure solvent, adm jr., 6/22/92
HT   OT   HT     55.000   104.5200 ! ALLOW WAT
                ! TIP3P GEOMETRY, ADM JR.
N    C    CP1    20.000   112.5000 ! ALLOW PRO
                ! 6-31g* AcProNH2, ProNH2, 6-31g*//3-21g AcProNHCH3 RLD 4/23/93
N    C    CT1    20.000   112.5000 ! ALLOW ALI PEP POL ARO PRO
                ! 6-31g* AcProNH2, ProNH2, 6-31g*//3-21g AcProNHCH3 RLD 4/23/93
N    C    CT2    20.000   112.5000 ! ALLOW ALI PEP POL ARO PRO
                ! 6-31g* AcProNH2, ProNH2, 6-31g*//3-21g AcProNHCH3 RLD 4/23/93
N    C    CT3    20.000   112.5000 ! ALLOW ALI PEP POL ARO PRO
                ! 6-31g* AcProNH2, ProNH2, 6-31g*//3-21g AcProNHCH3 RLD 4/23/93
N    CP1  C      50.000   108.2000 ! ALLOW PRO
                ! 6-31g* AcProNH2, ProNH2, 6-31g*//3-21g AcProNHCH3 RLD 4/23/93
N    CP1  CC     50.000   108.2000 ! ALLOW PRO
                ! 6-31g* AcProNH2, ProNH2, 6-31g*//3-21g AcProNHCH3 RLD 4/23/93
N    CP1  CD     50.000   108.2000 ! ALLOW PRO PEP
                ! 6-31g* AcProNH2, ProNH2, 6-31g*//3-21g AcProNHCH3 RLD 4/23/93
N    CP1  CP2    70.000   110.8000 ! ALLOW PRO
                ! 6-31g* AcProNH2, ProNH2, 6-31g*//3-21g AcProNHCH3 RLD 4/23/93
N    CP1  HB     48.000   112.0000 ! ALLOW PEP PRO
                ! 6-31g* AcProNH2, ProNH2, 6-31g*//3-21g AcProNHCH3 RLD 4/23/93
N    CP3  CP2    70.000   110.5000 ! ALLOW PRO
                ! 6-31g* AcProNH2, ProNH2, 6-31g*//3-21g AcProNHCH3 RLD 4/23/93
N    CP3  HA     48.000   108.0000 ! ALLOW PEP PRO
                ! 6-31g* AcProNH2, ProNH2, 6-31g*//3-21g AcProNHCH3 RLD 4/23/93
NC2  C    NC2   52.000    120.00   90.00   2.36420 ! ALLOW   POL PEP ARO
                ! changed from 60.0/120.3 for guanidinium (KK)
NC2  CT2  CT2    67.700   107.5000 ! ALLOW   ALI POL
                ! arg, (DS)
NC2  CT2  HA     51.500   107.5000 ! ALLOW   ALI POL
                ! arg, (DS)
NC2  CT3  HA     51.500   107.5000 ! ALLOW   ALI POL
                ! methylguanidinium, adm jr., 3/26/92
NH1  C    CP1    80.000   116.5000 ! ALLOW PEP PRO
                ! 6-31g* AcProNH2, ProNH2, 6-31g*//3-21g AcProNHCH3 RLD 4/23/93
NH1  C    CT1    80.000   116.5000 ! ALLOW   ALI PEP POL ARO
                ! NMA Vib Modes (LK)
NH1  C    CT2    80.000   116.5000 ! ALLOW   ALI PEP POL ARO
                ! NMA Vib Modes (LK)
NH1  C    CT3    80.000   116.5000 ! ALLOW   ALI PEP POL ARO
                ! NMA Vib Modes (LK)
NH1  CT1  C      50.000   107.0000 ! ALLOW   PEP POL ARO ALI
                ! Alanine Dipeptide ab initio calc's (LK)
NH1  CT1  CC     50.000   107.0000 ! ALLOW   PEP POL ARO ALI
                ! adm jr. 4/05/91, for asn,asp,gln,glu and cters
NH1  CT1  CD     50.000   107.0000 ! ALLOW   PEP POL ARO ALI
                ! adm jr. 5/02/91, acetic acid pure solvent
NH1  CT1  CT1    70.000   113.5000 ! ALLOW   ALI PEP POL ARO
                ! Alanine Dipeptide ab initio calc's (LK)
NH1  CT1  CT2    70.000   113.5000 ! ALLOW   ALI PEP POL ARO
                ! Alanine Dipeptide ab initio calc's (LK)
NH1  CT1  CT3    70.000   113.5000 ! ALLOW   ALI PEP POL ARO
                ! Alanine Dipeptide ab initio calc's (LK)
NH1  CT1  HB     48.000   108.0000 ! ALLOW PEP
                ! Alanine Dipeptide ab initio calc's (LK)
NH1  CT2  C      50.000   107.0000 ! ALLOW   PEP POL ARO ALI
                ! Alanine Dipeptide ab initio calc's (LK)
NH1  CT2  CC     50.000   107.0000 ! ALLOW   PEP POL ARO ALI
                ! adm jr. 5/20/92, for asn,asp,gln,glu and cters
NH1  CT2  CD     50.000   107.0000 ! ALLOW   PEP POL ARO ALI
                ! adm jr. 5/02/91, acetic acid pure solvent
NH1  CT2  CT2    70.000   113.5000 ! ALLOW   ALI PEP POL ARO
                ! from NH1  CT1  CT2, for lactams, adm jr.
NH1  CT2  HA     51.500   109.5000 ! ALLOW   ALI PEP POL ARO
                ! from NH1  CT3  HA, for lactams, adm jr.
NH1  CT2  HB     48.000   108.0000 ! ALLOW PEP
                ! Alanine Dipeptide ab initio calc's (LK)
NH1  CT3  HA     51.500   109.5000 ! ALLOW   ALI PEP POL ARO
                ! NMA crystal (JCS)
NH2  CC   CP1    80.000   112.5000 ! ALLOW ALI PEP POL ARO PRO
                ! 6-31g* AcProNH2, ProNH2, 6-31g*//3-21g AcProNHCH3 RLD 4/23/93
NH2  CC   CT1   50.000    116.50   50.00   2.45000 ! ALLOW   ALI PEP POL ARO
                ! adm jr. 8/13/90 acetamide geometry and vibrations
NH2  CC   CT2   50.000    116.50   50.00   2.45000 ! ALLOW   ALI PEP POL ARO
                ! adm jr. 8/13/90 acetamide geometry and vibrations
NH2  CC   CT3   50.000    116.50   50.00   2.45000 ! ALLOW   ALI PEP POL ARO
                ! adm jr. 8/13/90 acetamide geometry and vibrations
NH2  CC   HA    44.000    111.00   50.00   1.98000 ! ALLOW POL
                ! adm jr., 5/13/91, formamide geometry and vibrations
NH2  CT2  HA    38.000    109.50   50.00   2.14000
                !from NH2  CT3  HA, neutral lysine
NH2  CT2  HB    38.000    109.50   50.00   2.14000
                !from NH2  CT3  HA, neutral glycine, adm jr.
NH2  CT2  CD    52.000   108.0000
                !from CT2 CT2 CD, neutral glycine, adm jr.
NH2  CT2  CT2    67.700   110.0000 ! ALLOW   ALI POL
                !from NH3  CT2  CT2, neutral lysine
NH2  CT3  HA    38.000    109.50   50.00   2.14000 ! ALLOW POL
                ! methylamine geom/freq, adm jr., 6/2/92
NH3  CT1  C      43.700   110.0000 ! ALLOW   PEP POL ARO ALI
                ! new aliphatics, adm jr., 2/3/92
NH3  CT1  CC     43.700   110.0000 ! ALLOW   PEP POL ARO ALI
                ! adm jr. 4/05/91, for asn,asp,gln,glu and cters
NH3  CT1  CT1    67.700   110.0000 ! ALLOW   ALI POL
                ! new aliphatics, adm jr., 2/3/92
NH3  CT1  CT2    67.700   110.0000 ! ALLOW   ALI POL
                ! new aliphatics, adm jr., 2/3/92
NH3  CT1  CT3    67.700   110.0000 ! ALLOW   ALI POL
                ! new aliphatics, adm jr., 2/3/92
NH3  CT1  HB     51.500   107.5000 ! ALLOW   ALI POL PEP
                ! new aliphatics, adm jr., 2/3/92
NH3  CT2  C      43.700   110.0000 ! ALLOW   PEP POL ARO ALI
                ! alanine (JCS)
NH3  CT2  CC     43.700   110.0000 ! ALLOW   PEP POL ARO ALI
                ! adm jr. 4/05/91, for asn,asp,gln,glu and cters
NH3  CT2  CD     43.700   110.0000 ! ALLOW   PEP POL ARO ALI
                ! adm jr. 5/02/91, acetic acid pure solvent
NH3  CT2  CT2    67.700   110.0000 ! ALLOW   ALI POL
                ! alanine (JCS)
NH3  CT2  HA    45.000    107.50   35.00   2.10100 ! ALLOW   ALI POL
                ! new stretch and bend; methylammonium (KK 03/10/92)
NH3  CT2  HB     51.500   107.5000 ! ALLOW   ALI POL PEP
                ! for use on NTER -- from NH3 CT2HA (JCS) -- (LK)
NH3  CT3  HA    45.000    107.50   35.00   2.10100 ! ALLOW   ALI POL
                ! new stretch and bend; methylammonium (KK 03/10/92)
NP   CP1  C      50.000   106.0000 ! ALLOW PRO
                ! 6-31g* AcProNH2, ProNH2, 6-31g*//3-21g AcProNHCH3 RLD 4/23/93
NP   CP1  CC     50.000   106.0000 ! ALLOW PRO
                ! 6-31g* AcProNH2, ProNH2, 6-31g*//3-21g AcProNHCH3 RLD 4/23/93
NP   CP1  CD     50.000   106.0000 ! ALLOW PRO PEP
                ! 6-31g* AcProNH2, ProNH2, 6-31g*//3-21g AcProNHCH3 RLD 4/23/93
NP   CP1  CP2    70.000   108.5000 ! ALLOW PRO
                ! 6-31g* AcProNH2, ProNH2, 6-31g*//3-21g AcProNHCH3 RLD 4/23/93
NP   CP1  HB     51.500   107.5000 ! ALLOW ALI POL PEP PRO
                ! 6-31g* AcProNH2, ProNH2, 6-31g*//3-21g AcProNHCH3 RLD 4/23/93
NP   CP3  CP2    70.000   108.5000 ! ALLOW PRO
                ! 6-31g* AcProNH2, ProNH2, 6-31g*//3-21g AcProNHCH3 RLD 4/23/93
NP   CP3  HA     51.500   109.1500 ! ALLOW PEP PRO
                ! 6-31g* AcProNH2, ProNH2, 6-31g*//3-21g AcProNHCH3 RLD 4/23/93
NPH  CPA  CPB   122.000   111.5400 ! ALLOW HEM
                ! Heme (6-liganded): porphyrin macrocycle (KK 05/13/91)
NPH  CPA  CPM    88.000   124.3900 ! ALLOW HEM
                ! Heme (6-liganded): porphyrin macrocycle (KK 05/13/91)
NPH  FE   CM     50.000    90.0000 ! ALLOW HEM
                ! Heme (6-liganded): ligand links (KK 05/13/91)
NPH  FE   CPM     0.000    45.0000 ! ALLOW HEM
                ! Heme (6-liganded): for "ic para" only  (KK 05/13/91)
NPH  FE   NPH    14.390    90.0000 ! ALLOW HEM
                ! Heme (6-liganded): porphyrin macrocycle (KK 05/13/91)
NR1  CPH1 CPH1  130.000   106.0000 ! ALLOW ARO
                ! his, ADM JR., 7/20/89
NR1  CPH1 CT2    45.800   124.0000 ! ALLOW ARO
                ! his, ADM JR., 7/22/89, FC FROM CA CT2CT
NR1  CPH1 CT3    45.800   124.0000 ! ALLOW ARO
                ! his, ADM JR., 7/22/89, FC FROM CA CT2CT
NR1  CPH1 HR3   25.000    124.00   20.00   2.14000 ! ALLOW ARO
                ! adm jr., 3/24/92, maintain old aliphatic H VDW params
NR1  CPH2 HR1   25.000    122.50   20.00   2.14000 ! ALLOW ARO
                ! his, adm jr., 6/27/90
NR2  CPH1 CPH1  130.000   110.0000 ! ALLOW ARO
                ! his, ADM JR., 7/20/89
NR2  CPH1 CT2    45.800   120.0000 ! ALLOW ARO
                ! his, ADM JR., 7/22/89, FC FROM CA CT2CT
NR2  CPH1 HR3   25.000    120.00   20.00   2.14000 ! ALLOW ARO
                ! adm jr., 3/24/92, maintain old aliphatic H VDW params
NR2  CPH2 HR1   25.000    125.00   20.00   2.12000 ! ALLOW ARO
                ! his, adm jr., 6/27/90
NR2  CPH2 NR1   130.000   112.5000 ! ALLOW ARO
                ! his, adm jr., 6/27/90
NR2  FE   CM     50.000   180.0000 ! ALLOW HEM
                ! Heme (6-liganded): ligand links (KK 05/13/91)
NR2  FE   NPH    50.000    90.0000 ! ALLOW HEM
                ! Heme (6-liganded): ligand links (KK 05/13/91)
NR3  CPH1 CPH1  145.000   108.0000 ! ALLOW ARO
                ! his, ADM JR., 7/20/89
NR3  CPH1 CT2    45.800   122.0000 ! ALLOW ARO
                ! his, ADM JR., 7/22/89, FC FROM CA CT2CT
NR3  CPH1 HR1   22.000    122.00   15.00   2.18000 ! ALLOW ARO
                ! his, adm jr., 6/27/90
NR3  CPH2 HR2   32.000    126.00   25.00   2.14000 ! ALLOW ARO
                ! his, adm jr., 6/27/90
NR3  CPH2 NR3   145.000   108.0000 ! ALLOW ARO
                ! his, ADM JR., 7/20/89
NY   CA   CY   120.000    110.00   25.00   2.24000 ! ALLOW   ARO
                !adm jr., 12/30/91, for jwk
NY   CA   HA    32.000    125.00   25.00   2.17700 ! ALLOW   ARO
                ! JWK 05/14/91 new theta0 and r0UB from indole
NY   CA   HP    32.000    125.00   25.00   2.17700 ! ALLOW   ARO
                ! JWK 05/14/91 new theta0 and r0UB from indole
NY   CPT  CA    160.000   130.6000 ! ALLOW   ARO
                !adm jr., 12/30/91, for jwk
NY   CPT  CPT   110.000   107.4000 ! ALLOW   ARO
                !adm jr., 12/30/91, for jwk
O    C    CP1    80.000   118.0000 ! ALLOW PEP PRO
                ! 6-31g* AcProNH2, ProNH2, 6-31g*//3-21g AcProNHCH3 RLD 4/23/93
O    C    CT1    80.000   121.0000 ! ALLOW   ALI PEP POL ARO
                ! Alanine Dipeptide ab initio calc's (LK)
O    C    CT2    80.000   121.0000 ! ALLOW   ALI PEP POL ARO
                ! Alanine Dipeptide ab initio calc's (LK)
O    C    CT3    80.000   121.0000 ! ALLOW   ALI PEP POL ARO
                ! Alanine Dipeptide ab initio calc's (LK)
O    C    H      50.000   121.7000 ! ALLOW   PEP POL ARO
                ! acetaldehyde (JCS)
O    C    N      80.000   122.5000 ! ALLOW PRO PEP POL ARO
                ! 6-31g* AcProNH2, ProNH2, 6-31g*//3-21g AcProNHCH3 RLD 4/23/93
O    C    NH1    80.000   122.5000 ! ALLOW   PEP POL ARO
                ! NMA Vib Modes (LK)
O    CC   CP1    80.000   118.0000 ! ALLOW ALI PEP POL ARO PRO
                ! 6-31g* AcProNH2, ProNH2, 6-31g*//3-21g AcProNHCH3 RLD 4/23/93
O    CC   CT1   15.000    121.00   50.00   2.44000 ! ALLOW   ALI PEP POL ARO
                ! adm jr. 4/10/91, acetamide update
O    CC   CT2   15.000    121.00   50.00   2.44000 ! ALLOW   ALI PEP POL ARO
                ! adm jr. 4/10/91, acetamide update
O    CC   CT3   15.000    121.00   50.00   2.44000 ! ALLOW   ALI PEP POL ARO
                ! adm jr. 4/10/91, acetamide update
O    CC   HA     44.000   122.0000 ! ALLOW POL
                ! adm jr., 5/13/91, formamide geometry and vibrations
O    CC   NH2   75.000    122.50   50.00   2.37000 ! ALLOW   POL PEP ARO
                ! adm jr. 4/10/91, acetamide update
OB   CD   CP1   70.000    125.00   20.00   2.44200 ! ALLOW ALI PEP POL ARO PRO
                ! 6-31g* AcProNH2, ProNH2, 6-31g*//3-21g AcProNHCH3 RLD 4/23/93
OB   CD   CT1   70.000    125.00   20.00   2.44200 ! ALLOW   ALI PEP POL ARO
                ! adm jr. 5/02/91, acetic acid pure solvent
OB   CD   CT2   70.000    125.00   20.00   2.44200 ! ALLOW   ALI PEP POL ARO
                ! adm jr. 5/02/91, acetic acid pure solvent
OB   CD   CT3   70.000    125.00   20.00   2.44200 ! ALLOW   ALI PEP POL ARO
                ! adm jr. 5/02/91, acetic acid pure solvent
OC   CA   CA     40.000   120.0000 ! ALLOW  POL ARO
                ! adm jr. 8/27/91, phenoxide
OC   CC   CP1   40.000    118.00   50.00   2.38800 ! ALLOW ALI PEP POL ARO ION PRO
                ! 6-31g* AcProNH2, ProNH2, 6-31g*//3-21g AcProNHCH3 RLD 4/23/93
OC   CC   CT1   40.000    118.00   50.00   2.38800 ! ALLOW   ALI PEP POL ARO ION
                ! adm jr. 7/23/91, correction, ACETATE (KK)
OC   CC   CT2   40.000    118.00   50.00   2.38800 ! ALLOW   ALI PEP POL ARO ION
                ! adm jr. 7/23/91, correction, ACETATE (KK)
OC   CC   CT3   40.000    118.00   50.00   2.38800 ! ALLOW   ALI PEP POL ARO ION
                ! adm jr. 7/23/91, correction, ACETATE (KK)
OC   CC   OC   100.000    124.00   70.00   2.22500 ! ALLOW   POL ION PEP ARO
                ! adm jr. 7/23/91, correction, ACETATE (KK)
OC   CT2  CT3    65.000   122.0000 ! ALLOW  ALC
                ! ethoxide 6-31+G* geom/freq, adm jr., 6/1/92
OC   CT2  HA     65.000   118.3000 ! ALLOW  ALC
                ! ethoxide 6-31+G* geom/freq, adm jr., 6/1/92
OC   CT3  HA     65.000   118.3000 ! ALLOW  ALC
                ! methoxide 6-31+G* geom/freq, adm jr., 6/1/92
OH1  CA   CA     45.200   120.0000 ! ALLOW   ARO ALC
                ! PARALLH19 WITH [122.3] (JES)
OH1  CD   CT2    55.000   110.5000 ! ALLOW   ALI PEP POL ARO ALC
                ! adm jr, 10/17/90, acetic acid vibrations
OH1  CD   CT3    55.000   110.5000 ! ALLOW   ALI PEP POL ARO ALC
                ! adm jr, 10/17/90, acetic acid vibrations
OH1  CD   OB    50.000    123.00  210.00   2.26200 ! ALLOW   PEP POL ARO ALC
                ! adm jr, 10/17/90, acetic acid vibrations
OH1  CT1  CT1    75.700   110.1000 ! ALLOW   ALI ALC ARO
                ! MeOH, EMB, 10/10/89
OH1  CT1  CT3    75.700   110.1000 ! ALLOW   ALI ALC ARO
                ! MeOH, EMB, 10/10/89
OH1  CT1  HA     45.900   108.8900 ! ALLOW   ALI ALC ARO
                ! MeOH, EMB, 10/10/89
OH1  CT2  CT1    75.700   110.1000 ! ALLOW   ALI ALC ARO
                ! MeOH, EMB, 10/10/89
OH1  CT2  CT2    75.700   110.1000 ! ALLOW   ALI ALC ARO
                ! MeOH, EMB, 10/10/89
OH1  CT2  CT3    75.700   110.1000 ! ALLOW   ALI ALC ARO
                ! MeOH, EMB, 10/10/89
OH1  CT2  HA     45.900   108.8900 ! ALLOW   ALI ALC ARO
                ! MeOH, EMB, 10/10/89
OH1  CT3  HA     45.900   108.8900 ! ALLOW   ALI ALC ARO
                ! MeOH, EMB, 10/10/89
OM   CM   FE     35.000   180.0000 ! ALLOW HEM
                ! Heme (6-liganded): ligand links (KK 05/13/91)
OM   FE   NPH     5.000    90.0000 ! ALLOW HEM
                ! Heme (6-liganded): ligand links (KK 05/13/91)
OM   OM   FE      0.000   180.0000 ! ALLOW HEM
                ! Heme (6-liganded): ligand links (KK 05/13/91)
OS   CD   CP1   55.000    109.00   20.00   2.32600 ! ALLOW POL PEP PRO
                ! 6-31g* AcProNH2, ProNH2, 6-31g*//3-21g AcProNHCH3 RLD 4/23/93
OS   CD   CT1   55.000    109.00   20.00   2.32600 ! ALLOW POL PEP
                ! adm jr., 4/05/91, for PRES CT1 from methylacetate
OS   CD   CT2   55.000    109.00   20.00   2.32600 ! ALLOW POL PEP
                ! adm jr., 4/05/91, for PRES CT1 from methylacetate
OS   CD   CT3   55.000    109.00   20.00   2.32600 ! ALLOW POL PEP
                ! adm jr., 4/05/91, for PRES CT1 from methylacetate
OS   CD   OB    90.000    125.90  160.00   2.25760 ! ALLOW  PEP POL
                ! adm jr. 3/19/92, from lipid methyl acetate
OS   CT2  HA     60.000   109.5000 ! ALLOW PEP POL
                ! adm jr. 4/05/91, for PRES CT1 from methyl acetate
OS   CT3  HA     60.000   109.5000 ! ALLOW PEP POL
                ! adm jr. 4/05/91, for PRES CT1 from methyl acetate
S    CT2  CT1    58.000   112.5000 ! ALLOW   ALI SUL ION
                ! as in expt.MeEtS & DALC crystal,  5/15/92
S    CT2  CT2    58.000   114.5000 ! ALLOW   ALI SUL ION
                ! expt. MeEtS,     3/26/92 (FL)
S    CT2  CT3    58.000   114.5000 ! ALLOW   ALI SUL ION
                ! expt. MeEtS,     3/26/92 (FL)
S    CT2  HA     46.100   111.3000 ! ALLOW   ALI SUL ION
                ! vib. freq. and HF/6-31G* geo. (DTN) 8/24/90
S    CT3  HA     46.100   111.3000 ! ALLOW   ALI SUL ION
                ! vib. freq. and HF/6-31G* geo. (DTN) 8/24/90
SM   CT2  CT1    58.000   112.5000 ! ALLOW   ALI SUL ION
                ! as in expt.MeEtS & DALC crystal,  5/15/92
SM   CT2  HA     38.000   111.0000 ! ALLOW   ALI SUL ION
                ! new S-S atom type 8/24/90
SM   CT3  HA     38.000   111.0000 ! ALLOW   ALI SUL ION
                ! new S-S atom type 8/24/90
SM   SM   CT2    72.500   103.3000 ! ALLOW   ALI SUL ION
                ! expt. dimethyldisulfide,    3/26/92 (FL)
SM   SM   CT3    72.500   103.3000 ! ALLOW   ALI SUL ION
                ! expt. dimethyldisulfide,    3/26/92 (FL)
SS   CS   CT3    55.000   118.0000 ! ALLOW SUL
                ! ethylthiolate 6-31+G* geom/freq, adm jr., 6/1/92
SS   CS   HA     40.000   112.3000 ! ALLOW SUL
                ! methylthiolate 6-31+G* geom/freq, adm jr., 6/1/92
CT   NT   CT2   111.300   111.6000 ! BFP (SAH March 2015)
HC   NT   CT2    50.0     106.8000 ! BFP (SAH March 2015)
NT   CT2  HA     50.0     106.8000 ! BFP (SAH March 2015)
NT   CT2  CT2    52.0     113.6000 ! BFP (SAH March 2015)
CT   CT   CH1E  111.300   115.0000 ! BFP (SAH March 2015)
CT   CT   CT2   111.300   107.3000 ! BFP (SAH March 2015)
CH1E CT   CT2   111.300   111.6000 ! BFP (SAH March 2015)
CT   CH1E CH1E   52.0     131.5000 ! BFP (SAH March 2015)
CH1E CH1E CH1E  111.300   118.5000 ! BFP (SAH March 2015)
CH1E CH1E HA    111.300   118.3000 ! BFP (SAH March 2015)
CH1E CH1E OH1    52.0     116.5000 ! BFP (SAH March 2015)
CH1E CH1E OE     52.0     112.6000 ! BFP (SAH March 2015)
CH1E OE   CT    111.300   105.6000 ! BFP (SAH March 2015)
CT   CT2  HA    111.300   107.6000 ! BFP (SAH March 2015)
CT   CT2  CT3    52.0     117.1000 ! BFP (SAH March 2015)
CH1E OH1  H     111.300   110.0000 ! BFP (SAH March 2015)
CT2  CT2  CA     52.0     109.7000 ! BFP (SAH March 2015)
CT   CH1E CA     52.0     131.5000 ! BFP (SAH March 2015)
CA   CH1E CH1E  111.300   118.5000 ! BFP (SAH March 2015)
CH1E CA   HA    111.300   118.3000 ! BFP (SAH March 2015)
CH1E CA   CH1E  111.300   118.5000 ! BFP (SAH March 2015)
CA   CH1E CA    111.300   118.5000 ! BFP (SAH March 2015)
CA   CH1E OH1    52.0     116.5000 ! BFP (SAH March 2015)
CA   CA   CH1E  111.300   118.5000 ! BFP (SAH March 2015)
CA   CH1E OE     52.0     112.6000 ! BFP (SAH March 2015)
CH1E CT   NT    111.300   116.8000 ! BFPT (SAH March 2015)
CH1E CT   OT    111.300   120.1000 ! BFPT (SAH March 2015)
NT   CT   OT    111.300   123.1000 ! BFPT (SAH March 2015)
CT   NT   HA    111.300   118.4000 ! BFPT (SAH March 2015)
CT2  NT   HA    111.300   117.7000 ! BFPT (SAH March 2015)
HA   OT   CA    111.300   110.4000 ! PMO2 and PMNC (SAH September 2016)
CA   NT   OT    111.300   117.2000 ! PMO2 and PMNC (SAH September 2016)
OT   NT   OT    111.300   125.5000 ! PMO2 and PMNC (SAH September 2016)
CT   CT   CA    111.300   109.5000 ! PMO2 and PMNC (SAH September 2016)
OT   CA   CA    111.300   120.0000 ! PMO2 and PMNC (SAH September 2016) 
CA   CA   NT    111.300   120.0000 ! PMO2 and PMNC (SAH September 2016)
CT   OT   HA    111.300   108.3000 ! PMO2 and PMNC (SAH September 2016)
CT   CT   F3    111.300   112.00   ! OTA (SAH April 2017)
F3   CT   F3    111.300   107.1    ! OTA (SAH April 2017)
CT   OT   CT    111.300   121.7    ! OTA (SAH April 2017)
CT   CT   CLAL  111.300   119.6    ! OTA (SAH April 2017)
CT   CT   CT    111.300   120.0    ! OTA (SAH April 2017)
CT   CT   OT    111.300   120.0    ! OTA (SAH April 2017)
CT   CT   NNL   111.300   180.0    ! OTA (SAH April 2017)
CT   NT   NT    111.300   110.0    ! OAM (SAH April 2017)
NT   NT   HA    111.300   120.0    ! OAM (SAH April 2017)
CT   OT   NT    111.300   113.8    ! OAM (SAH April 2017)
CT   CTL  CTL   111.300   180.0    ! OAM (SAH April 2017)
CT   CT   CTL   111.300   120.0    ! OAM (SAH April 2017)
CTL  CT   HA    111.300   110.0    ! OAM (SAH April 2017)
CT   CT   NTP   111.300   120.0    ! OAM (SAH April 2017)
CT   NTP  CT    111.300   120.0    ! OAM (SAH April 2017)
CT   NTP  NT    111.300   120.0    ! OAM (SAH April 2017)
NTP  NT   CT    111.300   120.0    ! OAM (SAH April 2017)
NTP  NT   HA    111.300   120.0    ! OAM (SAH April 2017)
NTP  CT   HA    111.300   120.0    ! OAM (SAH April 2017)
NT   NTP  CTC   111.300   110.0    ! OAM (SAH April 2017)
CTC  NTP  CTC   111.300   113.0    ! OAM (SAH April 2017)
NTP  CTC  CTC   111.300   110.0    ! OAM (SAH April 2017)
NTP  CTC  HA    111.300   110.0    ! OAM (SAH April 2017)
CTC  CTC  HA    111.300   110.0    ! OAM (SAH April 2017) 
HA   CTC  HA    111.300   107.0    ! OAM (SAH April 2017)
CTC  CTC  CTC   111.300   110.0    ! OAM (SAH April 2017)


! OTA cryoEM (SAH 8 sept 2023)

!HA   CT2  HA     35.500   109.00    5.40   1.80200   ! OTA cryoEM (SAH 8 sept 2023)
HA   CT2  CTZ    26.500   110.10   22.53   2.17900    ! OTA cryoEM (SAH 8 sept 2023)
!CT   CT2  HA     26.500   110.10   22.53   2.17900   ! OTA cryoEM (SAH 8 sept 2023)
CT   CT2  CTZ   111.300   120.0                       ! OTA cryoEM (SAH 8 sept 2023)
!CT   CT   CT2   111.300   120.0                      ! OTA cryoEM (SAH 8 sept 2023)
CT2  CTZ  HA     26.500   110.10   22.53   2.17900    ! OTA cryoEM (SAH 8 sept 2023)
CT2  CTZ  CT    111.300   120.0                       ! OTA cryoEM (SAH 8 sept 2023)
HA   CTZ  CT     26.500   110.10   22.53   2.17900    ! OTA cryoEM (SAH 8 sept 2023) 
CT   CTZ  CT    111.300   120.0                       ! OTA cryoEM (SAH 8 sept 2023)
CT   CT   CTZ   111.300   120.0                       ! OTA cryoEM (SAH 8 sept 2023)
CTZ  CT   HA     26.500   110.10   22.53   2.17900    ! OTA cryoEM (SAH 8 sept 2023)
CTZ  CT   NT    114.1     120.0                       ! OTA cryoEM (SAH 8 sept 2023)

!lipid section
OBL  CL   CTL3    70.0     125.0     20.0   2.442  ! methyl acetate
OBL  CL   CTL2    70.0     125.0     20.0   2.442  ! methyl acetate
OBL  CL   CTL1    70.0     125.0     20.0   2.442  ! methyl acetate
OSL  CL   OBL     90.0     125.9    160.0   2.2576 ! acetic acid
CL   OSL  CTL1    40.0     109.6     30.0   2.2651 ! methyl acetate
CL   OSL  CTL2    40.0     109.6     30.0   2.2651 ! methyl acetate
CL   OSL  CTL3    40.0     109.6     30.0   2.2651 ! methyl acetate
HAL2 CTL2 CL      33.00    109.50   30.00   2.163  ! methyl acetate
HAL3 CTL3 CL      33.00    109.50   30.00   2.163  ! methyl acetate
CTL2 CTL1 CCL     52.0     108.00   ! for POPS
CTL2 CTL2 CL      52.0     108.00   ! alkane
CTL3 CTL2 CL      52.0     108.00   ! alkane
OSL  CL   CTL3    55.0     109.0    20.00   2.3260 ! methyl acetate
OSL  CL   CTL2    55.0     109.0    20.00   2.3260 ! methyl acetate
OHL  CL   OBL     50.0     123.0    210.0   2.2620 ! acetic acid
OCL  CCL  CTL1    40.0     118.0     50.0   2.3880 ! for POPS
OCL  CL   CTL2    40.0     118.0     50.0   2.3880 ! acetate
OCL  CL   CTL3    40.0     118.0     50.0   2.3880 ! acetate
OCL  CL   OCL    100.0     124.0     70.0   2.2250 ! acetate
OCL  CCL  OCL    100.0     124.0     70.0   2.2250 ! for POPS
OHL  CL   CTL3    55.0     110.50   ! acetic acid
OHL  CL   CTL2    55.0     110.50   ! acetic acid
HOL  OHL  CL     55.0      115.0    ! acetic acid
OSL  CTL1 CTL2   75.700    110.10   ! acetic acid
OSL  CTL1 CTL3   75.700    110.10   ! acetic acid
OSL  CTL2 CTL1   75.700    110.10   ! acetic acid
OSL  CTL2 CTL2   75.700    110.10   ! acetic acid
OSL  CTL2 CTL3   75.700    110.10   ! acetic acid
HAL2 CTL2 HAL2   35.500    109.00    5.40   1.80200 ! alkane, 3/92
HAL3 CTL3 HAL3   35.500    108.40    5.40   1.80200 ! alkane, 3/92
HAL1 CTL1 OSL    60.0      109.5    ! phosphate
HAL2 CTL2 OSL    60.0      109.5    ! phosphate
HAL3 CTL3 OSL    60.0      109.5    ! phosphate
CTL2 OSL  PL     20.0      120.0    35.0    2.33   ! phosphate
CTL3 OSL  PL     20.0      120.0    35.0    2.33   ! phosphate
HOL  OHL  PL     30.0      115.0    40.0    2.30   ! phosphate
OSL  PL   OSL    80.0      104.3    ! phosphate
OSL  PL   O2L    98.9      111.6    ! phosphate
OSL  PL   OHL    48.1      108.0    ! phosphate
O2L  PL   O2L   120.0      120.0    ! phosphate
O2L  PL   OHL    98.9      108.23   ! phosphate
NTL  CTL2 HL     40.0      109.5    27.     2.13   ! tetramethylammonium
NTL  CTL5 HL     40.0      109.5    27.     2.13   ! tetramethylammonium
HL   CTL2 HL     24.0      109.50   28.     1.767  ! tetramethylammonium
HL   CTL5 HL     24.0      109.50   28.     1.767  ! tetramethylammonium
CTL2 NTL  CTL2   60.0      109.5    26.     2.466  ! tetraethylammonium, from CTL5 NTL  CTL2
CTL5 NTL  CTL2   60.0      109.5    26.     2.466  ! tetramethylammonium
CTL5 NTL  CTL5   60.0      109.5    26.     2.466  ! tetramethylammonium
HL   CTL2 CTL2   33.430    110.10   22.53   2.179  ! alkane
HL   CTL2 CTL3   33.430    110.10   22.53   2.179  ! alkane
HBL  CTL1 CCL    50.000    109.50   ! for POPS
HBL  CTL1 CTL2   35.000    111.00   ! for POPS
HAL1 CTL1 CTL1   34.500    110.10   22.53   2.179  ! alkane, 3/92
HAL1 CTL1 CTL2   34.500    110.10   22.53   2.179  ! alkane, 3/92
HAL1 CTL1 CTL3   34.500    110.10   22.53   2.179  ! alkane, 3/92
HAL2 CTL2 CTL1   26.500    110.10   22.53   2.179  ! alkane, 4/98
HAL2 CTL2 CTL2   26.500    110.10   22.53   2.179  ! alkane, 4/98
HAL2 CTL2 CTL3   34.600    110.10   22.53   2.179  ! alkane, 4/98
HAL3 CTL3 CTL1   33.430    110.10   22.53   2.179  ! alkane, 4/98
HAL3 CTL3 CTL2   34.600    110.10   22.53   2.179  ! alkane, 4/98
HAL3 CTL3 CTL3   37.500    110.10   22.53   2.179  ! alkane, 4/98
NTL  CTL2 CTL2   67.7      115.00   ! tetramethylammonium
NTL  CTL2 CTL3   67.7      115.00   ! tetramethylammonium
HCL  NH3L CTL1   30.0      109.50   20.00   2.074  ! for POPS
HCL  NH3L CTL2   33.0      109.50    4.00   2.056  ! ethanolamine
HCL  NH3L HCL    41.0      109.50   ! ethanolamine
NH3L CTL1 CCL    43.7      110.00   ! for POPS
NH3L CTL1 CTL2   67.7      110.00   ! for POPS
NH3L CTL2 CTL2   67.7      110.00   ! ethanolamine
NH3L CTL1 HBL    51.5      107.50   ! for POPS
NH3L CTL2 HAL2   45.0      107.50   35.00   2.0836 ! ethanolamine
CTL1 CTL1 CTL1   53.350    111.00    8.00   2.561  ! alkane, 3/92
CTL1 CTL1 CTL2   58.350    113.50   11.16   2.561  ! glycerol
CTL1 CTL1 CTL3   53.350    108.50    8.00   2.561  ! alkane, 3/92
CTL1 CTL2 CTL1   58.350    113.50   11.16   2.561  ! glycerol
CTL1 CTL2 CTL2   58.350    113.50   11.16   2.561  ! glycerol
CTL1 CTL2 CTL3   58.350    113.50   11.16   2.561  ! glycerol
CTL2 CTL1 CTL2   58.350    113.50   11.16   2.561  ! glycerol
CTL2 CTL1 CTL3   58.350    113.50   11.16   2.561  ! glycerol
CTL2 CTL2 CTL2   58.350    113.60   11.16   2.561  ! alkane, 3/92
CTL2 CTL2 CTL3   58.000    115.00    8.00   2.561  ! alkane, 3/92
HOL  OHL  CTL1   57.500    106.00   ! glycerol
HOL  OHL  CTL2   57.500    106.00   ! glycerol
HOL  OHL  CTL3   57.500    106.00   ! glycerol
OHL  CTL1 CTL2   75.700    110.10   ! glycerol
OHL  CTL2 CTL1   75.700    110.10   ! glycerol
OHL  CTL2 CTL2   75.700    110.10   ! glycerol
OHL  CTL2 CTL3   75.700    110.10   ! glycerol
OHL  CTL1 HAL1   45.900    108.89   ! glycerol
OHL  CTL2 HAL2   45.900    108.89   ! glycerol
OHL  CTL3 HAL3   45.900    108.89   ! glycerol
O2L  SL   O2L   130.0      109.47  35.0    2.45 ! methylsulfate
O2L  SL   OSL    85.0       98.0                ! methylsulfate
CTL2 OSL  SL     15.0      109.0   27.00   1.90 ! methylsulfate
CTL3 OSL  SL     15.0      109.0   27.00   1.90 ! methylsulfate
!HT   OT   HT     55.0      104.52   ! FROM TIPS3P GEOMETRY
CEL1 CEL1 CTL2   48.00     123.50   ! from 2-butene, yin,adm jr., 12/95
CEL1 CEL1 CTL3   48.00     123.50   ! 2-butene, yin,adm jr., 12/95
CEL2 CEL1 CTL2   48.00     126.00   ! 1-butene; from propene, yin,adm jr., 12/95
CEL2 CEL1 CTL3   47.00     125.20   ! propene, yin,adm jr., 12/95
HEL1 CEL1 CEL1   52.00     119.50   ! 2-butene, yin,adm jr., 12/95
HEL1 CEL1 CEL2   42.00     118.00   ! propene, yin,adm jr., 12/95
HEL1 CEL1 CTL2   40.00     116.00   ! 1-butene; from propene, yin,adm jr., 12/95
HEL1 CEL1 CTL3   22.00     117.00   ! propene, yin,adm jr., 12/95
HEL2 CEL2 CEL1   45.00     120.50   ! propene, yin,adm jr., 12/95
HEL2 CEL2 CEL2   55.50     120.50   ! ethene, yin,adm jr., 12/95
HEL2 CEL2 HEL2   19.00     119.00   ! propene, yin,adm jr., 12/95
CEL1 CTL2 CTL2   32.00     112.20   ! 1-butene; from propene, yin,adm jr., 12/95
CEL1 CTL2 CTL3   32.00     112.20   ! 1-butene; from propene, yin,adm jr., 12/95
HAL2 CTL2 CEL1   45.00     111.50   ! 1-butene; from propene, yin,adm jr., 12/95
HAL3 CTL3 CEL1   42.00     111.50   ! 2-butene, yin,adm jr., 12/95
CEL1 CTL2 CEL1   30.0      114.0    ! 1,4-dipentene, adm jr., 2/00

DIHEDRALS
!
!V(dihedral) = Kchi(1 + cos(n(chi) - delta))
!
!Kchi: kcal/mole
!n: multiplicity
!delta: degrees
!
!atom types             Kchi    n   delta
!
!Heme to Sulfate (PSUL) link
X    FE   SS   X        0.0000  4     0.00 ! guess
                !adm jr., 7/01
X    CS   SS   X        0.0000  3     0.20 ! guess
                !from methanethiol, HS S CT3 HA
                !adm jr., 7/01
C6R  C6R  C6R  C6R      3.1000  2   180.00 
C6R  C6R  C6R  OT       3.1000  1     0.0
C6R  C6R  CT   CT       3.1000  2   180.00
C6R  C6R  CT   HA       3.1000  1   -60.8
C6R  C6R  C6R  CT       3.1000  2   180.00
C6R  C6R  C6R  OE       3.1000  1    93.5
C6R  C6R  OT   HO       3.1000  1   -90.0
CT   CT   CUA1 CUA1     3.1000  2   180.00
CT   CT   CUA1 HA       3.1000  1    90.0
CT   CT   CT   CUA1     3.1000  2   180.00
CT   CT   OE   C6R      3.1000  1    -9.4
CT   C6R  C6R  OE       3.1000  1    -4.0
CT   C6R  C6R  CT       3.1000  2   180.00
CT   CT   CT   OE       3.1000  1   99.34
CT   CUA1 CUA1 CT       3.1000  2    0.0
CT   CUA1 CUA1 HA       3.1000  1  -180.0
CT   CT   CT   C6R      3.1000  2    0.0
C6R  C6R  C6R  HA       3.1000  1   180.0
C6R  C6R  OE   CT       3.1000  1   166.8
C6R  OE   CT   HA       3.1000  1   137.9
CT   CT   OT   HO       3.1000  1    39.74
CUA1 CT   CT   OE       3.1000  1    93.57
CUA1 CT   CT   HA       3.1000  1  -152.1
CUA1 CT   OT   HO       3.1000  1   -88.96
CUA1 CUA1 CT   HA       3.1000  1   -80.0
CUA1 CT   CT   C6R      3.1000  2   -66.61
CUA1 CT   CT   NT       3.1000  1   180.0
CUA1 CUA1 CT   OT       3.1000  2   180.0
CT   C6R  C6R  HA       3.1000  1    -9.972
C6R  CT   CT   NT       3.1000  1   -90.31
C6R  CT   CT   HA       3.1000  1   155.5
C6R  CT   CT   OE       3.1000  1   -19.36
OT   C6R  C6R  HA       3.1000  1     1.282
OT   C6R  C6R  OE       3.1000  1     0.0
OE   CT   CT   OT       3.1000  1   -35.07
OE   CT   CT   HA       3.1000  1  -149.4
OT   CT   CUA1 HA       3.1000  1     0.0
HA   C6R  C6R  HA       3.1000  1     0.0
HA   CT   CUA1 HA       3.1000  1   -35.07
HA   CUA1 CUA1 HA       3.1000  1   -35.07
HO   OT   CT   HA       3.1000  1   154.6
C    CT1  NH1  C        0.2000  1   180.00 ! ALLOW PEP
                ! ala dipeptide update for new C VDW Rmin, adm jr., 3/3/93c
C    CT2  NH1  C        0.2000  1   180.00 ! ALLOW PEP
                ! ala dipeptide update for new C VDW Rmin, adm jr., 3/3/93c
C    N    CP1  C        0.8000  3     0.00 ! ALLOW PRO PEP
                ! 6-31g* AcProNH2, ProNH2, 6-31g*//3-21g AcProNHCH3 RLD 4/23/93
CA   CA   CA   CA       3.1000  2   180.00 ! ALLOW   ARO
                ! JES 8/25/89
CA   CPT  CPT  CA       3.1000  2   180.00 ! ALLOW   ARO
                ! JWK 05/14/91 fit to indole
CA   CT2  CT1  C        0.0400  3     0.00 ! ALLOW   ARO
                ! 2.7 kcal/mole CH3 rot in ethylbenzene, adm jr, 3/7/92
CA   CY   CPT  CA       3.0000  2   180.00 ! ALLOW   ARO
                ! JWK 09/05/89
CA   NY   CPT  CA       3.0000  2   180.00 ! ALLOW   ARO
                ! JWK 05/14/91 fit to indole
CC   CP1  N    C        0.8000  3     0.00 ! ALLOW PRO PEP
                ! 6-31g* AcProNH2, ProNH2, 6-31g*//3-21g AcProNHCH3 RLD 4/23/93
CC   CT1  CT2  CA       0.0400  3     0.00 ! ALLOW   ARO
                ! 2.7 kcal/mole CH3 rot in ethylbenzene, adm jr, 3/7/92
CC   CT1  NH1  C        0.2000  1   180.00 ! ALLOW PEP POL
                ! ala dipeptide update for new C VDW Rmin, adm jr., 3/3/93c
CC   CT2  NH1  C        0.2000  1   180.00 ! ALLOW PEP POL
                ! Alanine dipeptide; NMA; acetate; etc. adm jr., 3/3/93c
CD   CP1  N    C        0.0000  1   180.00 ! ALLOW PRO PEP
                ! 6-31g* AcProNH2, ProNH2, 6-31g*//3-21g AcProNHCH3 RLD 4/23/93
CD   CT1  NH1  C        0.2000  1   180.00 ! ALLOW PEP POL
                ! ala dipeptide update for new C VDW Rmin, adm jr., 3/3/93c
CD   CT2  NH1  C        0.2000  1   180.00 ! ALLOW PEP POL
                ! Alanine dipeptide; NMA; acetate; etc. backbon adm jr., 3/3/93c
CE1  CE1  CT3  HA       0.0300  3     0.00 ! 
		! for butene, yin/adm jr., 12/95
CE2  CE1  CT2  CT3      0.5000  1   180.00 !
                ! 1-butene, adm jr., 2/00 update
CE2  CE1  CT2  CT3      1.3000  3   180.00 !
		! 1-butene, adm jr., 2/00 update
CE2  CE1  CT2  HA       0.1200  3     0.00 ! 
		! for butene, yin/adm jr., 12/95
CE2  CE1  CT3  HA       0.0500  3   180.00 ! 
		! for propene, yin/adm jr., 12/95
CP1  C    N    CP1      2.7500  2   180.00 ! ALLOW PRO
                ! 6-31g* AcProNH2, ProNH2, 6-31g*//3-21g AcProNHCH3 RLD 4/23/93
CP1  C    N    CP1      0.3000  4     0.00 ! ALLOW PRO
                ! 6-31g* AcProNH2, ProNH2, 6-31g*//3-21g AcProNHCH3 RLD 4/23/93
CP2  CP1  N    C        0.8000  3     0.00 ! ALLOW PRO PEP
                ! 6-31g* AcProNH2, ProNH2, 6-31g*//3-21g AcProNHCH3 RLD 4/23/93
CP2  CP3  N    C        0.0000  3   180.00 ! ALLOW PRO PEP
                ! 6-31g* AcProNH2, ProNH2, 6-31g*//3-21g AcProNHCH3 RLD 4/23/93
CP2  CP3  N    CP1      0.1000  3     0.00 ! ALLOW PRO
                ! 6-31g* AcProNH2, ProNH2, 6-31g*//3-21g AcProNHCH3 RLD 4/23/93
CP2  CP3  NP   CP1      0.0800  3     0.00 ! ALLOW PRO
                ! 6-31g* AcProNH2, ProNH2, 6-31g*//3-21g AcProNHCH3 RLD 4/23/93
CP3  N    C    CP1      2.7500  2   180.00 ! ALLOW PRO
                ! 6-31g* AcProNH2, ProNH2, 6-31g*//3-21g AcProNHCH3 RLD 4/23/93
CP3  N    C    CP1      0.3000  4     0.00 ! ALLOW PRO
                ! 6-31g* AcProNH2, ProNH2, 6-31g*//3-21g AcProNHCH3 RLD 4/23/93
CP3  N    CP1  C        0.1000  3     0.00 ! ALLOW PRO
                ! 6-31g* AcProNH2, ProNH2, 6-31g*//3-21g AcProNHCH3 RLD 4/23/93
CP3  N    CP1  CC       0.1000  3     0.00 ! ALLOW PRO
                ! 6-31g* AcProNH2, ProNH2, 6-31g*//3-21g AcProNHCH3 RLD 4/23/93
CP3  N    CP1  CP2      0.1000  3     0.00 ! ALLOW PRO
                ! 6-31g* AcProNH2, ProNH2, 6-31g*//3-21g AcProNHCH3 RLD 4/23/93
CP3  NP   CP1  C        0.0800  3     0.00 ! ALLOW PRO
                ! 6-31g* AcProNH2, ProNH2, 6-31g*//3-21g AcProNHCH3 RLD 4/23/93
CP3  NP   CP1  CC       0.0800  3     0.00 ! ALLOW PRO
                ! 6-31g* AcProNH2, ProNH2, 6-31g*//3-21g AcProNHCH3 RLD 4/23/93
CP3  NP   CP1  CD       0.0800  3     0.00 ! ALLOW PRO PEP
                ! 6-31g* AcProNH2, ProNH2, 6-31g*//3-21g AcProNHCH3 RLD 4/23/93
CP3  NP   CP1  CP2      0.0800  3     0.00 ! ALLOW PRO
                ! 6-31g* AcProNH2, ProNH2, 6-31g*//3-21g AcProNHCH3 RLD 4/23/93
CPH2 NR1  CPH1 CPH1    14.0000  2   180.00 ! ALLOW ARO
                ! his, ADM JR., 7/20/89
CPH2 NR2  CPH1 CPH1    14.0000  2   180.00 ! ALLOW ARO
                ! his, ADM JR., 7/20/89
CPH2 NR3  CPH1 CPH1    12.0000  2   180.00 ! ALLOW ARO
                ! his, ADM JR., 7/20/89
CPT  CA   CA   CA       3.1000  2   180.00 ! ALLOW   ARO
                ! JWK 05/14/91 fit to indole
CPT  CPT  CA   CA       3.1000  2   180.00 ! ALLOW   ARO
                ! JWK 05/14/91 fit to indole
CPT  CPT  CY   CA       4.0000  2   180.00 ! ALLOW   ARO
                ! JWK 05/14/91 fit to indole
CPT  CPT  NY   CA       5.0000  2   180.00 ! ALLOW   ARO
                ! JWK 05/14/91 fit to indole
CT1  C    N    CP1      2.7500  2   180.00 ! ALLOW PRO
                ! 6-31g* AcProNH2, ProNH2, 6-31g*//3-21g AcProNHCH3 RLD 4/23/93
CT1  C    N    CP1      0.3000  4     0.00 ! ALLOW PRO
                ! 6-31g* AcProNH2, ProNH2, 6-31g*//3-21g AcProNHCH3 RLD 4/23/93
CT1  C    N    CP3      2.7500  2   180.00 ! ALLOW PRO
                ! 6-31g* AcProNH2, ProNH2, 6-31g*//3-21g AcProNHCH3 RLD 4/23/93
CT1  C    N    CP3      0.3000  4     0.00 ! ALLOW PRO
                ! 6-31g* AcProNH2, ProNH2, 6-31g*//3-21g AcProNHCH3 RLD 4/23/93
CT1  C    NH1  CT1      1.6000  1     0.00 !  ALLOW PEP
                ! Revised to adjust NMA cis/trans energy difference. (LK)
CT1  C    NH1  CT1      2.5000  2   180.00 !  ALLOW PEP
                ! Gives appropriate NMA cis/trans barrier. (LK)
CT1  CT1  NH1  C        1.8000  1     0.00 ! ALLOW PEP
                ! ala dipeptide update for new C VDW Rmin, adm jr., 3/3/93c
CT1  CT2  CA   CA       0.2300  2   180.00 ! ALLOW   ARO ALI
                ! ethylbenzene ethyl rotation, adm jr. 3/7/92
CT1  CT2  CPH1 CPH1     0.2000  1     0.00 ! ALLOW ARO
                ! 4-ethylimidazole 4-21G rot bar, adm jr. 3/4/92
CT1  CT2  CPH1 CPH1     0.2700  2     0.00 ! ALLOW ARO
                ! 4-ethylimidazole 4-21G rot bar, adm jr. 3/4/92
CT1  CT2  CPH1 CPH1     0.0000  3     0.00 ! ALLOW ARO
                ! 4-ethylimidazole 4-21G rot bar, adm jr. 3/4/92
CT1  CT2  CY   CA       0.2300  2   180.00 ! ALLOW ARO
                ! from ethylbenzene, adm jr., 3/7/92
CT1  CT2  CY   CPT      0.2300  2   180.00 ! ALLOW ARO
                ! from ethylbenzene, adm jr., 3/7/92
CT1  NH1  C    CP1      1.6000  1     0.00 ! ALLOW PEP PRO
                ! 6-31g* AcProNH2, ProNH2, 6-31g*//3-21g AcProNHCH3 RLD 4/23/93
CT1  NH1  C    CP1      2.5000  2   180.00 ! ALLOW PEP PRO
                ! 6-31g* AcProNH2, ProNH2, 6-31g*//3-21g AcProNHCH3 RLD 4/23/93
CT2  C    N    CP1      2.7500  2   180.00 ! ALLOW PRO
                ! 6-31g* AcProNH2, ProNH2, 6-31g*//3-21g AcProNHCH3 RLD 4/23/93
CT2  C    N    CP1      0.3000  4     0.00 ! ALLOW PRO
                ! 6-31g* AcProNH2, ProNH2, 6-31g*//3-21g AcProNHCH3 RLD 4/23/93
CT2  C    N    CP3      2.7500  2   180.00 ! ALLOW PRO
                ! 6-31g* AcProNH2, ProNH2, 6-31g*//3-21g AcProNHCH3 RLD 4/23/93
CT2  C    N    CP3      0.3000  4     0.00 ! ALLOW PRO
                ! 6-31g* AcProNH2, ProNH2, 6-31g*//3-21g AcProNHCH3 RLD 4/23/93
CT2  C    NH1  CT1      1.6000  1     0.00 !  ALLOW PEP
                ! Revised to adjust NMA cis/trans energy difference. (LK)
CT2  C    NH1  CT1      2.5000  2   180.00 !  ALLOW PEP
                ! Gives appropriate NMA cis/trans barrier. (LK)
CT2  C    NH1  CT2      1.6000  1     0.00 !  ALLOW PEP
                ! Revised to adjust NMA cis/trans energy difference. (LK)
CT2  C    NH1  CT2      2.5000  2   180.00 !  ALLOW PEP
                ! Gives appropriate NMA cis/trans barrier. (LK)
CT2  C    NH1  CT3      1.6000  1     0.00 !  ALLOW PEP
                ! from CT2  C    NH1  CT2, adm jr. 10/21/96
CT2  C    NH1  CT3      2.5000  2   180.00 !  ALLOW PEP
                ! from CT2  C    NH1  CT2, adm jr. 10/21/96
CT2  CA   CA   CA       3.1000  2   180.00 ! ALLOW   ARO
                ! JES 8/25/89 toluene and ethylbenzene
CT2  CPH1 NR1  CPH2     3.0000  2   180.00 ! ALLOW ARO
                ! his, ADM JR., 7/22/89, FROM HA CPH1 NR1 CPH2
CT2  CPH1 NR2  CPH2     3.0000  2   180.00 ! ALLOW ARO
                ! his, ADM JR., 7/22/89, FROM HA CPH1 NR2 CPH2
CT2  CPH1 NR3  CPH2     2.5000  2   180.00 ! ALLOW ARO
                ! his, adm jr., 6/27/90
CT2  CT1  NH1  C        1.8000  1     0.00 ! ALLOW PEP
                ! ala dipeptide update for new C VDW Rmin, adm jr., 3/3/93c
CT2  CT2  CPH1 CPH1     0.4000  1     0.00 ! ALLOW ARO
                ! 4-methylimidazole 4-21G//6-31G* rot bar. ADM JR., 9/4/89
CT2  CT2  CT2  CT2      0.1500  1     0.00 ! ALLOW ALI
                ! alkane update, adm jr., 3/2/92, butane trans/gauche
CT2  CT2  NH1  C        1.8000  1     0.00 ! ALLOW PEP
                ! from CT2  CT1  NH1  C, for lactams, adm jr.
CT2  CY   CPT  CA       3.0000  2   180.00 ! ALLOW ARO
                ! JWK
CT2  CY   CPT  CPT      3.0000  2   180.00 ! ALLOW ARO
                !JWK
CT2  NH1  C    CP1      1.6000  1     0.00 ! ALLOW PEP PRO
                ! 6-31g* AcProNH2, ProNH2, 6-31g*//3-21g AcProNHCH3 RLD 4/23/93
CT2  NH1  C    CP1      2.5000  2   180.00 ! ALLOW PEP PRO
                ! 6-31g* AcProNH2, ProNH2, 6-31g*//3-21g AcProNHCH3 RLD 4/23/93
CT2  NH1  C    CT1      1.6000  1     0.00 !  ALLOW PEP
                ! Revised to adjust NMA cis/trans energy difference. (LK)
CT2  NH1  C    CT1      2.5000  2   180.00 !  ALLOW PEP
                ! Gives appropriate NMA cis/trans barrier. (LK)
CT2  SM   SM   CT2      1.0000  1     0.00 ! ALLOW   ALI SUL ION
                ! improved CSSC dihedral in DMDS  5/15/92 (FL)
CT2  SM   SM   CT2      4.1000  2     0.00 ! ALLOW   ALI SUL ION
                ! mp 6-311G** dimethyldisulfide,  3/26/92 (FL)
CT2  SM   SM   CT2      0.9000  3     0.00 ! ALLOW   ALI SUL ION
                ! improved CSSC dihedral in DMDS  5/15/92 (FL)
CT3  C    N    CP1      2.7500  2   180.00 ! ALLOW PRO
                ! 6-31g* AcProNH2, ProNH2, 6-31g*//3-21g AcProNHCH3 RLD 4/23/93
CT3  C    N    CP1      0.3000  4     0.00 ! ALLOW PRO
                ! 6-31g* AcProNH2, ProNH2, 6-31g*//3-21g AcProNHCH3 RLD 4/23/93
CT3  C    N    CP3      2.7500  2   180.00 ! ALLOW PRO
                ! 6-31g* AcProNH2, ProNH2, 6-31g*//3-21g AcProNHCH3 RLD 4/23/93
CT3  C    N    CP3      0.3000  4     0.00 ! ALLOW PRO
                ! 6-31g* AcProNH2, ProNH2, 6-31g*//3-21g AcProNHCH3 RLD 4/23/93
CT3  C    NH1  CT1      1.6000  1     0.00 !  ALLOW PEP
                ! Revised to adjust NMA cis/trans energy difference. (LK)
CT3  C    NH1  CT1      2.5000  2   180.00 !  ALLOW PEP
                ! Gives appropriate NMA cis/trans barrier. (LK)
CT3  C    NH1  CT2      1.6000  1     0.00 !  ALLOW PEP
                ! for acetylated GLY N-terminus, adm jr.
CT3  C    NH1  CT2      2.5000  2   180.00 !  ALLOW PEP
                ! for acetylated GLY N-terminus, adm jr.
CT3  C    NH1  CT3      1.6000  1     0.00 !  ALLOW PEP
                ! Revised to adjust NMA cis/trans energy difference. (LK)
CT3  C    NH1  CT3      2.5000  2   180.00 !  ALLOW PEP
                ! Gives appropriate NMA cis/trans barrier. (LK)
CT3  CA   CA   CA       3.1000  2   180.00 ! ALLOW   ARO
                ! toluene, adm jr., 3/7/92
CT3  CE1  CE2  HE2      5.2000  2   180.00 ! 
		! for propene, yin/adm jr., 12/95
CT3  CPH1 NR1  CPH2     3.0000  2   180.00 ! ALLOW ARO
                ! his, ADM JR., 7/22/89, FROM HA CPH1 NR1 CPH2
CT3  CT1  NH1  C        1.8000  1     0.00 ! ALLOW PEP
                ! ala dipeptide update for new C VDW Rmin, adm jr., 3/3/93c
CT3  CT2  CA   CA       0.2300  2   180.00 ! ALLOW   ARO ALI
                ! ethylbenzene ethyl rotation, adm jr. 3/7/92
CT3  CT2  CPH1 CPH1     0.2000  1     0.00 ! ALLOW ARO
                ! 4-ethylimidazole 4-21G rot bar, adm jr. 3/4/92
CT3  CT2  CPH1 CPH1     0.2700  2     0.00 ! ALLOW ARO
                ! 4-ethylimidazole 4-21G rot bar, adm jr. 3/4/92
CT3  CT2  CPH1 CPH1     0.0000  3     0.00 ! ALLOW ARO
                ! 4-ethylimidazole 4-21G rot bar, adm jr. 3/4/92
CT3  CT2  CT2  CT2      0.1500  1     0.00 ! ALLOW ALI
                ! alkane update, adm jr., 3/2/92, butane trans/gauche
CT3  CT2  CT2  CT3      0.1500  1     0.00 ! ALLOW ALI
                ! alkane update, adm jr., 3/2/92, butane trans/gauche
CT3  CT2  CY   CA       0.2300  2   180.00 ! ALLOW ARO
                ! from ethylbenzene, adm jr., 3/7/92
CT3  CT2  CY   CPT      0.2300  2   180.00 ! ALLOW ARO
                ! from ethylbenzene, adm jr., 3/7/92
CT3  CT2  S    CT3      0.2400  1   180.00 ! ALOW    ALI SUL ION
                ! expt. MeEtS,      3/26/92 (FL)
CT3  CT2  S    CT3      0.3700  3     0.00 ! ALOW    ALI SUL ION
                ! DTN 8/24/90
CT3  NH1  C    CP1      1.6000  1     0.00 ! ALLOW PEP PRO
                ! 6-31g* AcProNH2, ProNH2, 6-31g*//3-21g AcProNHCH3 RLD 4/23/93
CT3  NH1  C    CP1      2.5000  2   180.00 ! ALLOW PEP PRO
                ! 6-31g* AcProNH2, ProNH2, 6-31g*//3-21g AcProNHCH3 RLD 4/23/93
CT3  NH1  C    CT1      1.6000  1     0.00 !  ALLOW PEP
                ! Revised to adjust NMA cis/trans energy difference. (LK)
CT3  NH1  C    CT1      2.5000  2   180.00 !  ALLOW PEP
                ! Gives appropriate NMA cis/trans barrier. (LK)
CT3  S    CT2  CT2      0.2400  1   180.00 ! ALOW    ALI SUL ION
                ! expt. MeEtS,      3/26/92 (FL)
CT3  S    CT2  CT2      0.3700  3     0.00 ! ALOW    ALI SUL ION
                ! expt. MeEtS,      3/26/92 (FL)
CT3  SM   SM   CT3      1.0000  1     0.00 ! ALLOW   ALI SUL ION
                ! improved CSSC dihedral in DMDS  5/15/92 (FL)
CT3  SM   SM   CT3      4.1000  2     0.00 ! ALLOW   ALI SUL ION
                ! mp 6-311G** dimethyldisulfide,   3/26/92 (FL)
CT3  SM   SM   CT3      0.9000  3     0.00 ! ALLOW   ALI SUL ION
                ! improved CSSC dihedral in DMDS  5/15/92 (FL)
CY   CA   NY   CPT      5.0000  2   180.00 ! ALLOW   ARO
                ! JWK 05/14/91 fit to indole
CY   CPT  CA   CA       3.0000  2   180.00 ! ALLOW   ARO
                ! JWK 05/14/91 fit to indole
CY   CPT  CPT  CA      10.0000  2   180.00 ! ALLOW   ARO
                ! JWK 05/14/91 fit to indole
H    NH1  C    CP1      2.5000  2   180.00 ! ALLOW PEP PRO
                ! 6-31g* AcProNH2, ProNH2, 6-31g*//3-21g AcProNHCH3 RLD 4/23/93
H    NH1  C    CT1      2.5000  2   180.00 !  ALLOW PEP
                ! Gives appropriate NMA cis/trans barrier. (LK)
H    NH1  C    CT2      2.5000  2   180.00 !  ALLOW PEP
                ! Gives appropriate NMA cis/trans barrier. (LK)
H    NH1  C    CT3      2.5000  2   180.00 !  ALLOW PEP
                ! Gives appropriate NMA cis/trans barrier. (LK)
H    NH1  CT1  C        0.0000  1     0.00 ! ALLOW PEP
                ! Alanine Dipeptide ab initio calc's (LK)
H    NH1  CT1  CC       0.0000  1     0.00 ! ALLOW PEP POL
                ! adm jr. 4/05/91, for asn,asp,gln,glu and cters
H    NH1  CT1  CD       0.0000  1     0.00 ! ALLOW PEP POL
                ! adm jr. 5/02/91, acetic acid pure solvent
H    NH1  CT1  CT1      0.0000  1     0.00 ! ALLOW PEP
                ! Alanine Dipeptide ab initio calc's (LK)
H    NH1  CT1  CT2      0.0000  1     0.00 ! ALLOW PEP
                ! Alanine Dipeptide ab initio calc's (LK)
H    NH1  CT1  CT3      0.0000  1     0.00 ! ALLOW PEP
                ! Alanine Dipeptide ab initio calc's (LK)
H    NH1  CT2  C        0.0000  1     0.00 ! ALLOW PEP
                ! Alanine Dipeptide ab initio calc's (LK)
H    NH1  CT2  CC       0.0000  1     0.00 ! ALLOW PEP POL
                ! Alanine dipeptide; NMA; acetate; etc. backbone param. RLD 3/22/92
H    NH1  CT2  CD       0.0000  1     0.00 ! ALLOW PEP POL
                ! adm jr. 5/02/91, acetic acid pure solvent
H    NH1  CT2  CT2      0.0000  1     0.00 ! ALLOW PEP
                ! from H    NH1  CT2  CT3, for lactams, adm jr.
H    NH1  CT2  CT3      0.0000  1     0.00 ! ALLOW PEP
                ! Alanine Dipeptide ab initio calc's (LK)
H    NH2  CC   CT1      1.4000  2   180.00 !  ALLOW   PEP POL ARO PRO
                ! adm jr. 4/10/91, acetamide update
H    NH2  CC   CT2      1.4000  2   180.00 !  ALLOW   PEP POL ARO PRO
                ! adm jr. 4/10/91, acetamide update
H    NH2  CC   CT3      1.4000  2   180.00 !  ALLOW   PEP POL ARO PRO
                ! adm jr. 4/10/91, acetamide update
H    NH2  CC   CP1      2.5000  2   180.00 ! ALLOW PEP POL ARO PRO
                ! 6-31g* AcProNH2, ProNH2, 6-31g*//3-21g AcProNHCH3 RLD 4/23/93
H    NR1  CPH1 CPH1     1.0000  2   180.00 ! ALLOW ARO
                ! his, adm jr., 7/20/89
H    NR1  CPH1 CT2      1.0000  2   180.00 ! ALLOW ARO
                ! his, adm jr., 7/22/89, FROM HA CPH1 NR1 H
H    NR1  CPH1 CT3      1.0000  2   180.00 ! ALLOW ARO
                ! his, adm jr., 7/22/89, FROM HA CPH1 NR1 H
H    NR3  CPH1 CPH1     1.4000  2   180.00 ! ALLOW ARO
                ! his, adm jr., 6/27/90
H    NR3  CPH1 CT2      3.0000  2   180.00 ! ALLOW ARO
                ! his, adm jr., 7/22/89, FROM HC NR3 CPH1 HA
H    NR3  CPH1 CT3      3.0000  2   180.00 ! ALLOW ARO
                ! his, adm jr., 7/22/89, FROM HC NR3 CPH1 HA
H    NY   CA   CY       0.8000  2   180.00 ! ALLOW   ARO
                !adm jr., 12/30/91, for jwk
H    NY   CPT  CA       0.8000  2   180.00 ! ALLOW   ARO
                !adm jr., 12/30/91, for jwk
H    NY   CPT  CPT      0.8000  2   180.00 ! ALLOW   ARO
                ! JWK 05/14/91 fit to indole
H    OH1  CA   CA       0.9900  2   180.00 ! ALLOW   ARO ALC
                ! phenol OH rot bar, 3.37 kcal/mole, adm jr. 3/7/92
H    OH1  CT1  CT1      1.3300  1     0.00 ! ALLOW ALC
                ! 2-propanol OH hf/6-31g* torsional surface, adm jr., 3/2/93
H    OH1  CT1  CT1      0.1800  2     0.00 ! ALLOW ALC
                ! 2-propanol OH hf/6-31g* torsional surface, adm jr., 3/2/93
H    OH1  CT1  CT1      0.3200  3     0.00 ! ALLOW ALC
                ! 2-propanol OH hf/6-31g* torsional surface, adm jr., 3/2/93
H    OH1  CT1  CT3      1.3300  1     0.00 ! ALLOW ALC
                ! 2-propanol OH hf/6-31g* torsional surface, adm jr., 3/2/93
H    OH1  CT1  CT3      0.1800  2     0.00 ! ALLOW ALC
                ! 2-propanol OH hf/6-31g* torsional surface, adm jr., 3/2/93
H    OH1  CT1  CT3      0.3200  3     0.00 ! ALLOW ALC
                ! 2-propanol OH hf/6-31g* torsional surface, adm jr., 3/2/93
H    OH1  CT2  CT1      1.3000  1     0.00 ! ALLOW ALC
                ! ethanol OH hf/6-31g* torsional surface, adm jr., 3/2/93
H    OH1  CT2  CT1      0.3000  2     0.00 ! ALLOW ALC
                ! ethanol OH hf/6-31g* torsional surface, adm jr., 3/2/93
H    OH1  CT2  CT1      0.4200  3     0.00 ! ALLOW ALC
                ! ethanol OH hf/6-31g* torsional surface, adm jr., 3/2/93
H    OH1  CT2  CT2      1.3000  1     0.00 ! ALLOW ALC
                ! ethanol OH hf/6-31g* torsional surface, adm jr., 3/2/93
H    OH1  CT2  CT2      0.3000  2     0.00 ! ALLOW ALC
                ! ethanol OH hf/6-31g* torsional surface, adm jr., 3/2/93
H    OH1  CT2  CT2      0.4200  3     0.00 ! ALLOW ALC
                ! ethanol OH hf/6-31g* torsional surface, adm jr., 3/2/93
H    OH1  CT2  CT3      1.3000  1     0.00 ! ALLOW ALC
                ! ethanol OH hf/6-31g* torsional surface, adm jr., 3/2/93
H    OH1  CT2  CT3      0.3000  2     0.00 ! ALLOW ALC
                ! ethanol OH hf/6-31g* torsional surface, adm jr., 3/2/93
H    OH1  CT2  CT3      0.4200  3     0.00 ! ALLOW ALC
                ! ethanol OH hf/6-31g* torsional surface, adm jr., 3/2/93
HA   CA   CA   CA       3.5000  2   180.00 ! ALLOW ARO
                ! adm jr., 10/02/89
HA   CA   CA   CPT      3.5000  2   180.00 ! ALLOW   ARO
                ! JWK 09/05/89
HA   CA   CA   HA       2.5000  2   180.00 ! ALLOW ARO
                ! ADM JR., 10/02/89
HA   CA   CPT  CPT      3.0000  2   180.00 ! ALLOW   ARO
                ! TRP (JES)
HA   CA   CPT  CY       4.0000  2   180.00 ! ALLOW   ARO
                ! JWK 09/05/89
HA   CA   CY   CPT      1.2000  2   180.00 ! ALLOW ARO
                ! JWK
HA   CA   CY   CT2      1.2000  2   180.00 ! ALLOW ARO
                ! JWK
HA   CA   NY   CPT      3.0000  2   180.00 ! ALLOW   ARO
                ! JWK 09/05/89
HA   CA   NY   H        1.0000  2   180.00 ! ALLOW   ARO
                ! JWK 09/05/89
HA   CC   NH2  H        1.4000  2   180.00 !  ALLOW PEP POL
                ! adm jr. 4/10/91, acetamide update
HA   CP3  N    C        0.0000  3   180.00 ! ALLOW PRO PEP
                ! 6-31g* AcProNH2, ProNH2, 6-31g*//3-21g AcProNHCH3 RLD 4/23/93
HA   CP3  N    CP1      0.1000  3     0.00 ! ALLOW PRO
                ! 6-31g* AcProNH2, ProNH2, 6-31g*//3-21g AcProNHCH3 RLD 4/23/93
HA   CP3  NP   CP1      0.0800  3     0.00 ! ALLOW PRO
                ! 6-31g* AcProNH2, ProNH2, 6-31g*//3-21g AcProNHCH3 RLD 4/23/93
HA   CT1  CT2  CA       0.0400  3     0.00 ! ALLOW   ARO
                ! 2.7 kcal/mole CH3 rot in ethylbenzene, adm jr, 3/7/92
HA   CT2  CPH1 CPH1     0.0000  3     0.00 ! ALLOW ARO
                ! 4-methylimidazole 4-21G//6-31G* rot bar. adm jr., 9/4/89
HA   CT2  CY   CA       0.2500  2   180.00 ! ALLOW ARO
                ! JWK
HA   CT2  CY   CPT      0.2500  2   180.00 ! ALLOW ARO
                ! JWK
HA   CT2  NH1  C        0.0000  3     0.00 ! ALLOW PEP
                ! LK for autogenerate dihe, sp2-methyl, no dihedral potential
HA   CT2  NH1  H        0.0000  3     0.00 ! ALLOW PEP
                ! LK for autogenerate dihe, sp2-methyl, no dihedral potential
HA   CT2  S    CT3      0.2800  3     0.00 ! ALLOW   ALI SUL ION
                ! DTN 8/24/90
HA   CT3  CPH1 CPH1     0.0000  3     0.00 ! ALLOW ARO
                ! 4-methylimidazole 4-21G//6-31G* rot bar. adm jr., 9/4/89
HA   CT3  CS   HA       0.1600  3     0.00 ! ALLOW SUL
                ! ethylthiolate 6-31+G* geom/freq, adm jr., 6/1/92
HA   CT3  CT2  CA       0.0400  3     0.00 ! ALLOW   ARO
                ! 2.7 kcal/mole CH3 rot in ethylbenzene, adm jr, 3/7/92
HA   CT3  NH1  C        0.0000  3     0.00 ! ALLOW PEP
                ! LK for autogenerate dihe, sp2-methyl, no dihedral potential
HA   CT3  NH1  H        0.0000  3     0.00 ! ALLOW PEP
                ! LK for autogenerate dihe, sp2-methyl, no dihedral potential
HA   CT3  S    CT2      0.2800  3     0.00 ! ALLOW   ALI SUL ION
                ! DTN 8/24/90
HA   CY   CA   CPT      1.2000  2   180.00 ! ALLOW   ARO
                ! JWK 09/05/89
HA   CY   CA   HA       1.2000  2   180.00 ! ALLOW   ARO
                ! JWK 09/05/89
HA   CY   CPT  CA       3.0000  2   180.00 ! ALLOW   ARO
                ! JWK 09/05/89
HA   CY   CPT  CPT      3.0000  2   180.00 ! ALLOW   ARO
                ! JWK 09/05/89
HE1  CE1  CE1  HE1      1.0000  2   180.00 ! 
                ! 2-butene, adm jr., 8/98 update
CT3  CE1  CE1  HE1      1.0000  2   180.00 !
                ! 2-butene, adm jr., 8/98 update
HE1  CE1  CE2  HE2      5.2000  2   180.00 ! 
		! for propene, yin/adm jr., 12/95
HE1  CE1  CT2  HA       0.0000  3     0.00
		! butene, adm jr., 2/00 update
HE1  CE1  CT2  CT3      0.1200  3     0.00 ! 
		! for butene, yin/adm jr., 12/95
HE1  CE1  CT3  HA       0.0000  3     0.00
		! butene, adm jr., 2/00 update
HE2  CE2  CE1  CT2      5.2000  2   180.00 ! 
		! for butene, yin/adm jr., 12/95
HE2  CE2  CE1  CPB      5.2000  2   180.00 !
                ! for vinyl, from butene, yin/adm jr., 12/95
HB   CP1  N    C        0.8000  3     0.00 ! ALLOW PRO PEP
                ! 6-31g* AcProNH2, ProNH2, 6-31g*//3-21g AcProNHCH3 RLD 4/23/93
HB   CP1  N    CP3      0.1000  3     0.00 ! ALLOW PRO
                ! 6-31g* AcProNH2, ProNH2, 6-31g*//3-21g AcProNHCH3 RLD 4/23/93
HB   CP1  NP   CP3      0.0800  3     0.00 ! ALLOW PRO
                ! 6-31g* AcProNH2, ProNH2, 6-31g*//3-21g AcProNHCH3 RLD 4/23/93
HB   CT1  NH1  C        0.0000  1     0.00 ! ALLOW PEP
                ! Alanine Dipeptide ab initio calc's (LK)
HB   CT1  NH1  H        0.0000  1     0.00 ! ALLOW PEP
                ! Alanine Dipeptide ab initio calc's (LK)
HB   CT2  NH1  C        0.0000  1     0.00 ! ALLOW PEP
                ! Alanine Dipeptide ab initio calc's (LK)
HB   CT2  NH1  H        0.0000  1     0.00 ! ALLOW PEP
                ! Alanine Dipeptide ab initio calc's (LK)
HB   CT3  NH1  C        0.0000  1     0.00 ! ALLOW PEP
                ! Alanine Dipeptide ab initio calc's (LK)
HB   CT3  NH1  H        0.0000  1     0.00 ! ALLOW PEP
                ! Alanine Dipeptide ab initio calc's (LK)
HC   NH2  CT2  CT2       0.1100  3     0.00
                !from X CT3 NH2 X, neutral lysine
HC   NH2  CT2  HA       0.1100  3     0.00
                !from X CT3 NH2 X, neutral lysine
HC   NH2  CT2  HB       0.1100  3     0.00
                !from X CT3 NH2 X, neutral glycine, adm jr.
HC   NH2  CT2  CD       0.1100  3     0.00
                !from X CT3 NH2 X, neutral glycine, adm jr.
HC   NP   CP1  C        0.0800  3     0.00 ! ALLOW PRO
                ! 6-31g* AcProNH2, ProNH2, 6-31g*//3-21g AcProNHCH3 RLD 4/23/93
HC   NP   CP1  CC       0.0800  3     0.00 ! ALLOW PRO
                ! 6-31g* AcProNH2, ProNH2, 6-31g*//3-21g AcProNHCH3 RLD 4/23/93
HC   NP   CP1  CD       0.0800  3     0.00 ! ALLOW PRO PEP
                ! 6-31g* AcProNH2, ProNH2, 6-31g*//3-21g AcProNHCH3 RLD 4/23/93
HC   NP   CP1  CP2      0.0800  3     0.00 ! ALLOW PRO
                ! 6-31g* AcProNH2, ProNH2, 6-31g*//3-21g AcProNHCH3 RLD 4/23/93
HC   NP   CP1  HB       0.0800  3     0.00 ! ALLOW PRO
                ! 6-31g* AcProNH2, ProNH2, 6-31g*//3-21g AcProNHCH3 RLD 4/23/93
HC   NP   CP3  CP2      0.0800  3     0.00 ! ALLOW PRO
                ! 6-31g* AcProNH2, ProNH2, 6-31g*//3-21g AcProNHCH3 RLD 4/23/93
HC   NP   CP3  HA       0.0800  3     0.00 ! ALLOW PRO
                ! 6-31g* AcProNH2, ProNH2, 6-31g*//3-21g AcProNHCH3 RLD 4/23/93
HP   CA   CA   CA       4.2000  2   180.00 ! ALLOW   ARO
                ! JES 8/25/89 benzene
HP   CA   CA   CPT      3.0000  2   180.00 ! ALLOW   ARO
                ! JWK 05/14/91 fit to indole
HP   CA   CA   CT2      4.2000  2   180.00 ! ALLOW   ARO
                ! JES 8/25/89 toluene and ethylbenzene
HP   CA   CA   CT3      4.2000  2   180.00 ! ALLOW   ARO
                ! toluene, adm jr., 3/7/92
HP   CA   CA   HP       2.4000  2   180.00 ! ALLOW   ARO
                ! JES 8/25/89 benzene
HP   CA   CPT  CPT      3.0000  2   180.00 ! ALLOW   ARO
                ! JWK indole 05/14/91
HP   CA   CPT  CY       3.0000  2   180.00 ! ALLOW   ARO
                ! JWK 05/14/91 fit to indole
HP   CA   CY   CPT      2.0000  2   180.00 ! ALLOW ARO
                !adm jr., 12/30/91, for jwk
HP   CA   CY   CT2      1.2000  2   180.00 ! ALLOW ARO
                ! JWK indole 05/14/91
HP   CA   NY   CPT      2.0000  2   180.00 ! ALLOW   ARO
                !adm jr., 12/30/91, for jwk
HP   CA   NY   H        0.4000  2   180.00 ! ALLOW   ARO
                ! JWK 05/14/91 fit to indole
HP   CY   CA   HP       1.0000  2   180.00 ! ALLOW   ARO
                ! JWK 05/14/91 fit to indole
HP   CY   CPT  CA       2.8000  2   180.00 ! ALLOW   ARO
                ! JWK 05/14/91 fit to indole
HP   CY   CPT  CPT      2.8000  2   180.00 ! ALLOW   ARO
                ! JWK 05/14/91 fit to indole
HR1  CPH1 CPH1 CT2      1.0000  2   180.00 ! ALLOW ARO
                ! his, adm jr., 6/27/90
HR1  CPH1 CPH1 CT3      1.0000  2   180.00 ! ALLOW ARO
                ! his, adm jr., 6/27/90
HR1  CPH1 CPH1 HR1      1.0000  2   180.00 ! ALLOW ARO
                ! his, adm jr., 6/27/90, his
HR1  CPH1 NR3  CPH2     2.5000  2   180.00 ! ALLOW ARO
                ! his, adm jr., 6/27/90
HR1  CPH1 NR3  H        3.0000  2   180.00 ! ALLOW ARO
                ! his, adm jr., 6/27/90
HR1  CPH2 NR1  CPH1     3.0000  2   180.00 ! ALLOW ARO
                ! his, adm jr., 6/27/90
HR1  CPH2 NR1  H        1.0000  2   180.00 ! ALLOW ARO
                ! his, adm jr., 6/27/90
HR1  CPH2 NR2  CPH1     3.0000  2   180.00 ! ALLOW ARO
                ! his, adm jr., 6/27/90
HR2  CPH2 NR3  CPH1     3.0000  2   180.00 ! ALLOW ARO
                ! his, adm jr., 6/27/90
HR2  CPH2 NR3  H        0.0000  2   180.00 ! ALLOW ARO
                ! his, adm jr., 6/27/90, YES, 0.0
HR3  CPH1 CPH1 CT2      2.0000  2   180.00 ! ALLOW ARO
                ! adm jr., 3/24/92, maintain old aliphatic H VDW params
HR3  CPH1 CPH1 CT3      2.0000  2   180.00 ! ALLOW ARO
                ! adm jr., 3/24/92, maintain old aliphatic H VDW params
HR3  CPH1 CPH1 HR3      2.0000  2   180.00 ! ALLOW ARO
                ! adm jr., 3/24/92, maintain old aliphatic H VDW params
HR3  CPH1 NR1  CPH2     3.0000  2   180.00 ! ALLOW ARO
                ! adm jr., 3/24/92, maintain old aliphatic H VDW params
HR3  CPH1 NR1  H        1.0000  2   180.00 ! ALLOW ARO
                ! adm jr., 3/24/92, maintain old aliphatic H VDW params
HR3  CPH1 NR2  CPH2     3.0000  2   180.00 ! ALLOW ARO
                ! adm jr., 3/24/92, maintain old aliphatic H VDW params
HS   S    CT2  CT1      0.2400  1     0.00 ! ALLOW   ALI SUL ION
                ! methanethiol pure solvent, adm jr., 6/22/92
HS   S    CT2  CT1      0.1500  2     0.00 ! ALLOW   ALI SUL ION
                ! methanethiol pure solvent, adm jr., 6/22/92
HS   S    CT2  CT1      0.2700  3     0.00 ! ALLOW   ALI SUL ION
                ! methanethiol pure solvent, adm jr., 6/22/92
HS   S    CT2  CT3      0.2400  1     0.00 ! ALLOW   ALI SUL ION
                ! ethanethiol C-C-S-H surface, adm jr., 4/18/93
HS   S    CT2  CT3      0.1500  2     0.00 ! ALLOW   ALI SUL ION
                ! ethanethiol C-C-S-H surface, adm jr., 4/18/93
HS   S    CT2  CT3      0.2700  3     0.00 ! ALLOW   ALI SUL ION
                ! ethanethiol C-C-S-H surface, adm jr., 4/18/93
HS   S    CT2  HA       0.2000  3     0.00 ! ALLOW   ALI SUL ION
                ! methanethiol pure solvent, adm jr., 6/22/92
HS   S    CT3  HA       0.2000  3     0.00 ! ALLOW   ALI SUL ION
                ! methanethiol pure solvent, adm jr., 6/22/92
N    C    CP1  CP2      0.4000  1     0.00 ! ALLOW PEP PRO
                ! 6-31g* AcProNH2, ProNH2, 6-31g*//3-21g AcProNHCH3 RLD 4/23/93
N    C    CP1  CP2      0.6000  2     0.00 ! ALLOW PEP PRO
                ! 6-31g* AcProNH2, ProNH2, 6-31g*//3-21g AcProNHCH3 RLD 4/23/93
N    C    CP1  HB       0.4000  1   180.00 ! ALLOW PEP PRO
                ! 6-31g* AcProNH2, ProNH2, 6-31g*//3-21g AcProNHCH3 RLD 4/23/93
N    C    CP1  HB       0.6000  2     0.00 ! ALLOW PEP PRO
                ! 6-31g* AcProNH2, ProNH2, 6-31g*//3-21g AcProNHCH3 RLD 4/23/93
N    C    CP1  N        0.3000  1     0.00 ! ALLOW PEP PRO
                ! 6-31g* AcProNH2, ProNH2, 6-31g*//3-21g AcProNHCH3 RLD 4/23/93
N    C    CP1  N       -0.3000  4     0.00 ! ALLOW PEP PRO
                ! 6-31g* AcProNH2, ProNH2, 6-31g*//3-21g AcProNHCH3 RLD 4/23/93
N    C    CT1  CT1      0.0000  1     0.00 ! ALLOW PEP PRO
                ! 6-31g* AcProNH2, ProNH2, 6-31g*//3-21g AcProNHCH3 RLD 4/23/93
N    C    CT1  CT2      0.0000  1     0.00 ! ALLOW PEP PRO
                ! 6-31g* AcProNH2, ProNH2, 6-31g*//3-21g AcProNHCH3 RLD 4/23/93
N    C    CT1  CT3      0.0000  1     0.00 ! ALLOW PEP PRO
                ! 6-31g* AcProNH2, ProNH2, 6-31g*//3-21g AcProNHCH3 RLD 4/23/93
N    C    CT1  HB       0.0000  1     0.00 ! ALLOW PEP PRO
                ! 6-31g* AcProNH2, ProNH2, 6-31g*//3-21g AcProNHCH3 RLD 4/23/93
N    C    CT2  HB       0.0000  1     0.00 ! ALLOW PEP PRO
                ! 6-31g* AcProNH2, ProNH2, 6-31g*//3-21g AcProNHCH3 RLD 4/23/93
N    C    CT3  HA       0.0000  1     0.00 ! ALLOW PEP PRO
                ! 6-31g* AcProNH2, ProNH2, 6-31g*//3-21g AcProNHCH3 RLD 4/23/93
N    CT1  CT2  CA       0.0400  3     0.00 ! ALLOW   ARO
                ! 2.7 kcal/mole CH3 rot in ethylbenzene, adm jr, 3/7/92
NH1  C    CP1  CP2      0.4000  1     0.00 ! ALLOW PEP PRO
                ! 6-31g* AcProNH2, ProNH2, 6-31g*//3-21g AcProNHCH3 RLD 4/23/93
NH1  C    CP1  CP2      0.6000  2     0.00 ! ALLOW PEP PRO
                ! 6-31g* AcProNH2, ProNH2, 6-31g*//3-21g AcProNHCH3 RLD 4/23/93
NH1  C    CP1  HB       0.4000  1   180.00 ! ALLOW PEP PRO
                ! 6-31g* AcProNH2, ProNH2, 6-31g*//3-21g AcProNHCH3 RLD 4/23/93
NH1  C    CP1  HB       0.6000  2     0.00 ! ALLOW PEP PRO
                ! 6-31g* AcProNH2, ProNH2, 6-31g*//3-21g AcProNHCH3 RLD 4/23/93
NH1  C    CP1  N        0.3000  1     0.00 ! ALLOW PEP PRO
                ! 6-31g* AcProNH2, ProNH2, 6-31g*//3-21g AcProNHCH3 RLD 4/23/93
NH1  C    CP1  N       -0.3000  4     0.00 ! ALLOW PEP PRO
                ! 6-31g* AcProNH2, ProNH2, 6-31g*//3-21g AcProNHCH3 RLD 4/23/93
NH1  C    CT1  CT1      0.0000  1     0.00 !   ALLOW PEP
                ! ala dipeptide corrxn for new C VDW Rmin, 4/10/93 (LK)
NH1  C    CT1  CT2      0.0000  1     0.00 !   ALLOW PEP
                ! ala dipeptide corrxn for new C VDW Rmin, 4/10/93 (LK)
NH1  C    CT1  CT3      0.0000  1     0.00 !   ALLOW PEP
                ! ala dipeptide corrxn for new C VDW Rmin, 4/10/93 (LK)
NH1  C    CT1  HB       0.0000  1     0.00 !   ALLOW PEP
                ! Alanine Dipeptide ab initio calc's (LK)
NH1  C    CT1  NH1      0.6000  1     0.00 !   ALLOW PEP
                ! ala dipeptide update for new C VDW Rmin, adm jr., 3/3/93
NH1  C    CT2  CT2      0.0000  1     0.00 !   ALLOW PEP
                ! from NH1  C    CT1  CT2, for lactams, adm jr.
NH1  C    CT2  HA       0.0000  3     0.00 ! ALLOW PEP
                ! LK for autogenerate dihe, sp2-methyl, no dihedral potential
NH1  C    CT2  HB       0.0000  1     0.00 !   ALLOW PEP
                ! Alanine Dipeptide ab initio calc's (LK)
NH1  C    CT2  NH1      0.6000  1     0.00 !   ALLOW PEP
                ! ala dipeptide update for new C VDW Rmin, adm jr., 3/3/93
NH1  C    CT3  HA       0.0000  3     0.00 ! ALLOW PEP
                ! LK for autogenerate dihe, sp2-methyl, no dihedral potential
NH1  CT1  C    N        0.4000  1     0.00 ! ALLOW PEP PRO
                ! 6-31g* AcProNH2, ProNH2, 6-31g*//3-21g AcProNHCH3 RLD 4/23/93
NH1  CT2  C    N        0.4000  1     0.00 ! ALLOW PEP PRO
                ! 6-31g* AcProNH2, ProNH2, 6-31g*//3-21g AcProNHCH3 RLD 4/23/93
NH2  CC   CP1  CP2      0.4000  1     0.00 ! ALLOW PEP PRO
                ! 6-31g* AcProNH2, ProNH2, 6-31g*//3-21g AcProNHCH3 RLD 4/23/93
NH2  CC   CP1  CP2      0.6000  2     0.00 ! ALLOW PEP PRO
                ! 6-31g* AcProNH2, ProNH2, 6-31g*//3-21g AcProNHCH3 RLD 4/23/93
NH2  CC   CP1  HB       0.4000  1   180.00 ! ALLOW PEP PRO
                ! 6-31g* AcProNH2, ProNH2, 6-31g*//3-21g AcProNHCH3 RLD 4/23/93
NH2  CC   CP1  HB       0.6000  2     0.00 ! ALLOW PEP PRO
                ! 6-31g* AcProNH2, ProNH2, 6-31g*//3-21g AcProNHCH3 RLD 4/23/93
NH2  CC   CP1  N        0.3000  1     0.00 ! ALLOW PEP PRO
                ! 6-31g* AcProNH2, ProNH2, 6-31g*//3-21g AcProNHCH3 RLD 4/23/93
NH2  CC   CP1  N       -0.3000  4     0.00 ! ALLOW PEP PRO
                ! 6-31g* AcProNH2, ProNH2, 6-31g*//3-21g AcProNHCH3 RLD 4/23/93
NH2  CC   CT2  HA       0.0000  3   180.00 ! ALLOW POL
                ! adm jr., 8/13/90 acetamide geometry and vibrations
NH3  CT1  C    N        0.4000  1     0.00 ! ALLOW PEP PRO
                ! 6-31g* AcProNH2, ProNH2, 6-31g*//3-21g AcProNHCH3 RLD 4/23/93
NH3  CT1  C    NH1      0.6000  1     0.00 ! ALLOW PEP PRO
                ! ala dipeptide update for new C VDW Rmin, adm jr., 3/3/93
NH3  CT1  CC   NH2      0.4000  1     0.00 ! ALLOW PEP PRO
                ! Alanine dipeptide; NMA; acetate; etc. backbone param. RLD 3/22/92
NH3  CT2  C    N        0.4000  1     0.00 ! ALLOW PEP PRO
                ! 6-31g* AcProNH2, ProNH2, 6-31g*//3-21g AcProNHCH3 RLD 4/23/93
NH3  CT2  C    NH1      0.4000  1     0.00 ! ALLOW PEP PRO
                ! adm jr. 3/24/92, for PRES GLYP
NH3  CT2  CC   NH2      0.4000  1     0.00 ! ALLOW PEP PRO
                ! Alanine dipeptide; NMA; acetate; etc. backbone param. RLD 3/22/92
NP   CP1  C    N        0.3000  1     0.00 ! ALLOW PEP PRO
                ! 6-31g* AcProNH2, ProNH2, 6-31g*//3-21g AcProNHCH3 RLD 4/23/93
NP   CP1  C    NH1      0.3000  1     0.00 ! ALLOW PEP PRO
                ! 6-31g* AcProNH2, ProNH2, 6-31g*//3-21g AcProNHCH3 RLD 4/23/93
NP   CP1  CC   NH2      0.3000  1     0.00 ! ALLOW PEP PRO
                ! 6-31g* AcProNH2, ProNH2, 6-31g*//3-21g AcProNHCH3 RLD 4/23/93
NR1  CPH1 CPH1 CT2      3.0000  2   180.00 ! ALLOW ARO
                ! his, ADM JR., 7/22/89, FROM NR1 CPH1 CPH1 HA
NR1  CPH1 CPH1 CT3      3.0000  2   180.00 ! ALLOW ARO
                ! his, ADM JR., 7/22/89, FROM NR1 CPH1 CPH1 HA
NR1  CPH1 CPH1 HR3      3.0000  2   180.00 ! ALLOW ARO
                ! adm jr., 3/24/92, maintain old aliphatic H VDW params
NR1  CPH1 CT2  CT1      0.1900  3     0.00 ! ALLOW ARO
                ! 4-METHYLIMIDAZOLE 4-21G//6-31G* ROT BAR. ADM JR., 9/4/89
NR1  CPH1 CT2  CT2      0.1900  3     0.00 ! ALLOW ARO
                ! 4-METHYLIMIDAZOLE 4-21G//6-31G* ROT BAR. ADM JR., 9/4/89
NR1  CPH1 CT2  CT3      0.1900  3     0.00 ! ALLOW ARO
                ! 4-METHYLIMIDAZOLE 4-21G//6-31G* ROT BAR. ADM JR., 9/4/89
NR1  CPH1 CT2  HA       0.1900  3     0.00 ! ALLOW ARO
                ! 4-METHYLIMIDAZOLE 4-21G//6-31G* ROT BAR. ADM JR., 9/4/89
NR1  CPH1 CT3  HA       0.1900  3     0.00 ! ALLOW ARO
                ! 4-METHYLIMIDAZOLE 4-21G//6-31G* ROT BAR. ADM JR., 9/4/89
NR1  CPH2 NR2  CPH1    14.0000  2   180.00 ! ALLOW ARO
                ! his, ADM JR., 7/20/89
NR2  CPH1 CPH1 CT2      3.0000  2   180.00 ! ALLOW ARO
                ! his, ADM JR., 7/22/89, FROM NR2 CPH1 CPH1 HA
NR2  CPH1 CPH1 CT3      3.0000  2   180.00 ! ALLOW ARO
                ! his, ADM JR., 7/22/89, FROM NR2 CPH1 CPH1 HA
NR2  CPH1 CPH1 HR3      3.0000  2   180.00 ! ALLOW ARO
                ! adm jr., 3/24/92, maintain old aliphatic H VDW params
NR2  CPH1 CPH1 NR1     14.0000  2   180.00 ! ALLOW ARO
                ! his, ADM JR., 7/20/89
NR2  CPH1 CT2  CT1      0.1900  3     0.00 ! ALLOW ARO
                ! HIS CB-CG TORSION,
NR2  CPH1 CT2  CT2      0.1900  3     0.00 ! ALLOW ARO
                ! HIS CB-CG TORSION,
NR2  CPH1 CT2  CT3      0.1900  3     0.00 ! ALLOW ARO
                ! HIS CB-CG TORSION,
NR2  CPH1 CT2  HA       0.1900  3     0.00 ! ALLOW ARO
                ! 4-METHYLIMIDAZOLE 4-21G//6-31G* ROT BAR. ADM JR., 9/4/89
NR2  CPH1 CT3  HA       0.1900  3     0.00 ! ALLOW ARO
                ! 4-METHYLIMIDAZOLE 4-21G//6-31G* ROT BAR. ADM JR., 9/4/89
NR2  CPH2 NR1  CPH1    14.0000  2   180.00 ! ALLOW ARO
                ! his, ADM JR., 7/20/89
NR2  CPH2 NR1  H        1.0000  2   180.00 ! ALLOW ARO
                ! his, ADM JR., 7/20/89
NR3  CPH1 CPH1 CT2      2.5000  2   180.00 ! ALLOW ARO
                ! his, adm jr., 6/27/90
NR3  CPH1 CPH1 CT3      2.5000  2   180.00 ! ALLOW ARO
                ! his, adm jr., 6/27/90
NR3  CPH1 CPH1 HR1      2.5000  2   180.00 ! ALLOW ARO
                ! his, adm jr., 6/27/90
NR3  CPH1 CPH1 NR3     12.0000  2   180.00 ! ALLOW ARO
                ! his, adm jr., 6/27/90
NR3  CPH1 CT2  CT1      0.1900  3     0.00 ! ALLOW ARO
                ! 4-METHYLIMIDAZOLE 4-21G//6-31G* ROT BAR. ADM JR., 9/4/89
NR3  CPH1 CT2  CT2      0.1900  3     0.00 ! ALLOW ARO
                ! 4-METHYLIMIDAZOLE 4-21G//6-31G* ROT BAR. ADM JR., 9/4/89
NR3  CPH1 CT2  CT3      0.1900  3     0.00 ! ALLOW ARO
                ! 4-METHYLIMIDAZOLE 4-21G//6-31G* ROT BAR. ADM JR., 9/4/89
NR3  CPH1 CT2  HA       0.1900  3     0.00 ! ALLOW ARO
                ! 4-METHYLIMIDAZOLE 4-21G//6-31G* ROT BAR. ADM JR., 9/4/89
NR3  CPH1 CT3  HA       0.1900  3     0.00 ! ALLOW ARO
                ! 4-METHYLIMIDAZOLE 4-21G//6-31G* ROT BAR. ADM JR., 9/4/89
NR3  CPH2 NR3  CPH1    12.0000  2   180.00 ! ALLOW ARO
                ! his, ADM JR., 7/20/89
NR3  CPH2 NR3  H        1.4000  2   180.00 ! ALLOW ARO
                ! his, adm jr., 6/27/90
NY   CA   CY   CPT      4.0000  2   180.00 ! ALLOW   ARO
                ! JWK 05/14/91 fit to indole
NY   CA   CY   CT2      3.5000  2   180.00 ! ALLOW ARO
                ! JWK
NY   CA   CY   HA       3.5000  2   180.00 ! ALLOW   ARO
                ! JWK 09/05/89
NY   CA   CY   HP       3.5000  2   180.00 ! ALLOW   ARO
                ! JWK indole 05/14/91
NY   CPT  CA   CA       2.8000  2   180.00 ! ALLOW   ARO
                ! JWK 05/14/91 fit to indole
NY   CPT  CA   HA       4.0000  2   180.00 ! ALLOW   ARO
                ! JWK 09/05/89
NY   CPT  CA   HP       3.0000  2   180.00 ! ALLOW   ARO
                ! JWK 05/14/91 fit to indole
NY   CPT  CPT  CA      10.0000  2   180.00 ! ALLOW   ARO
                ! JWK 05/14/91 fit to indole
NY   CPT  CPT  CY       5.0000  2   180.00 ! ALLOW   ARO
                ! JWK 05/14/91 fit to indole
O    C    CP1  CP2      0.4000  1   180.00 ! ALLOW PEP PRO
                ! 6-31g* AcProNH2, ProNH2, 6-31g*//3-21g AcProNHCH3 RLD 4/23/93
O    C    CP1  CP2      0.6000  2     0.00 ! ALLOW PEP PRO
                ! 6-31g* AcProNH2, ProNH2, 6-31g*//3-21g AcProNHCH3 RLD 4/23/93
O    C    CP1  HB       0.4000  1     0.00 ! ALLOW PEP PRO
                ! 6-31g* AcProNH2, ProNH2, 6-31g*//3-21g AcProNHCH3 RLD 4/23/93
O    C    CP1  HB       0.6000  2     0.00 ! ALLOW PEP PRO
                ! 6-31g* AcProNH2, ProNH2, 6-31g*//3-21g AcProNHCH3 RLD 4/23/93
O    C    CP1  N       -0.3000  4     0.00 ! ALLOW PEP PRO
                ! 6-31g* AcProNH2, ProNH2, 6-31g*//3-21g AcProNHCH3 RLD 4/23/93
O    C    CT1  CT1      1.4000  1     0.00 !   ALLOW PEP
                ! ala dipeptide update for new C VDW Rmin, adm jr., 3/3/93c
O    C    CT1  CT2      1.4000  1     0.00 !   ALLOW PEP
                ! ala dipeptide update for new C VDW Rmin, adm jr., 3/3/93c
O    C    CT1  CT3      1.4000  1     0.00 !   ALLOW PEP
                ! ala dipeptide update for new C VDW Rmin, adm jr., 3/3/93c
O    C    CT1  HB       0.0000  1     0.00 !   ALLOW PEP
                ! Alanine Dipeptide ab initio calc's (LK)
O    C    CT1  NH1      0.0000  1     0.00 !   ALLOW PEP
                ! Alanine Dipeptide ab initio calc's (LK)
O    C    CT1  NH3      0.0000  1     0.00 ! ALLOW PEP PRO
                ! Backbone parameter set made complete RLD 8/8/90
O    C    CT2  CT2      1.4000  1     0.00 !   ALLOW PEP
                ! from O    C    CT1  CT2, for lactams, adm jr.
O    C    CT2  HA       0.0000  3   180.00 ! ALLOW POL
                ! adm jr., 8/13/90 acetamide geometry and vibrations
O    C    CT2  HB       0.0000  1     0.00 !   ALLOW PEP
                ! Alanine Dipeptide ab initio calc's (LK)
O    C    CT2  NH1      0.0000  1     0.00 !   ALLOW PEP
                ! Alanine Dipeptide ab initio calc's (LK)
O    C    CT2  NH3      0.0000  1     0.00 ! ALLOW PEP PRO
                ! Backbone parameter set made complete RLD 8/8/90
O    C    CT3  HA       0.0000  3   180.00 ! ALLOW POL
                ! adm jr., 8/13/90 acetamide geometry and vibrations
O    C    N    CP1      2.7500  2   180.00 ! ALLOW PRO
                ! 6-31g* AcProNH2, ProNH2, 6-31g*//3-21g AcProNHCH3 RLD 4/23/93
O    C    N    CP1      0.3000  4     0.00 ! ALLOW PRO
                ! 6-31g* AcProNH2, ProNH2, 6-31g*//3-21g AcProNHCH3 RLD 4/23/93
O    C    N    CP3      2.7500  2   180.00 ! ALLOW PRO
                ! 6-31g* AcProNH2, ProNH2, 6-31g*//3-21g AcProNHCH3 RLD 4/23/93
O    C    N    CP3      0.3000  4     0.00 ! ALLOW PRO
                ! 6-31g* AcProNH2, ProNH2, 6-31g*//3-21g AcProNHCH3 RLD 4/23/93
O    C    NH1  CT1      2.5000  2   180.00 !  ALLOW PEP
                ! Gives appropriate NMA cis/trans barrier. (LK)
O    C    NH1  CT2      2.5000  2   180.00 !  ALLOW PEP
                ! Gives appropriate NMA cis/trans barrier. (LK)
O    C    NH1  CT3      2.5000  2   180.00 !  ALLOW PEP
                ! Gives appropriate NMA cis/trans barrier. (LK)
O    C    NH1  H        2.5000  2   180.00 !  ALLOW PEP
                ! Gives appropriate NMA cis/trans barrier. (LK)
O    CC   CP1  CP2      0.4000  1   180.00 ! ALLOW PEP PRO
                ! 6-31g* AcProNH2, ProNH2, 6-31g*//3-21g AcProNHCH3 RLD 4/23/93
O    CC   CP1  CP2      0.6000  2     0.00 ! ALLOW PEP PRO
                ! 6-31g* AcProNH2, ProNH2, 6-31g*//3-21g AcProNHCH3 RLD 4/23/93
O    CC   CP1  HB       0.4000  1     0.00 ! ALLOW PEP PRO
                ! 6-31g* AcProNH2, ProNH2, 6-31g*//3-21g AcProNHCH3 RLD 4/23/93
O    CC   CP1  HB       0.6000  2     0.00 ! ALLOW PEP PRO
                ! 6-31g* AcProNH2, ProNH2, 6-31g*//3-21g AcProNHCH3 RLD 4/23/93
O    CC   CP1  N       -0.3000  4     0.00 ! ALLOW PEP PRO
                ! 6-31g* AcProNH2, ProNH2, 6-31g*//3-21g AcProNHCH3 RLD 4/23/93
O    CC   CT2  HA       0.0000  3   180.00 ! ALLOW POL
                ! adm jr. 4/05/91, for asn,asp,gln,glu and cters
O    CC   NH2  H        1.4000  2   180.00 !  ALLOW PEP POL ARO PRO
                ! adm jr. 4/10/91, acetamide update
OB   CD   OS   CT2      0.9650  1   180.00 ! ALLOW   PEP POL
                ! adm jr. 3/19/92, from lipid methyl acetate
OB   CD   OS   CT2      3.8500  2   180.00 ! ALLOW   PEP POL
                ! adm jr. 3/19/92, from lipid methyl acetate
OB   CD   OS   CT3      0.9650  1   180.00 ! ALLOW   PEP POL
                ! adm jr. 3/19/92, from lipid methyl acetate
OB   CD   OS   CT3      3.8500  2   180.00 ! ALLOW   PEP POL
                ! adm jr. 3/19/92, from lipid methyl acetate
OC   CA   CA   CA       3.1000  2   180.00 ! ALLOW   ARO
                ! adm jr. 8/27/91, phenoxide
OC   CA   CA   HP       4.2000  2   180.00 ! ALLOW   ARO
                ! adm jr. 8/27/91, phenoxide
OC   CC   CP1  CP2      0.1600  3     0.00 ! ALLOW PEP PRO POL
                ! 6-31g* AcProNH2, ProNH2, 6-31g*//3-21g AcProNHCH3 RLD 4/23/93
OC   CC   CP1  HB       0.1600  3     0.00 ! ALLOW PEP PRO POL
                ! 6-31g* AcProNH2, ProNH2, 6-31g*//3-21g AcProNHCH3 RLD 4/23/93
OC   CC   CP1  N        0.1600  3     0.00 ! ALLOW PEP PRO POL
                ! 6-31g* AcProNH2, ProNH2, 6-31g*//3-21g AcProNHCH3 RLD 4/23/93
OC   CC   CP1  NP       0.1600  3     0.00 ! ALLOW PEP PRO POL
                ! 6-31g* AcProNH2, ProNH2, 6-31g*//3-21g AcProNHCH3 RLD 4/23/93
OC   CC   CT1  NH3      3.2000  2   180.00 ! ALLOW PEP PRO
                ! adm jr. 4/17/94, zwitterionic glycine
OC   CC   CT2  NH3      3.2000  2   180.00 ! ALLOW PEP PRO
                ! adm jr. 4/17/94, zwitterionic glycine
OH1  CA   CA   CA       3.1000  2   180.00 ! ALLOW   ARO
                ! JES 8/25/89 phenol
OH1  CA   CA   HP       4.2000  2   180.00 ! ALLOW   ARO
                ! JES 8/25/89 phenol
S    CT2  CT2  HA       0.0100  3     0.00 ! ALLOW   ALI SUL ION
                ! DTN 8/24/90
SM   CT2  CT2  HA       0.0100  3     0.00 ! ALLOW   ALI SUL ION
                ! DTN 8/24/90
SM   SM   CT2  CT1      0.3100  3     0.00 ! ALLOW  SUL ALI
                ! S-S for cys-cys, dummy parameter for now ... DTN  9/04/90
SM   SM   CT2  CT2      0.3100  3     0.00 ! ALLOW  SUL ALI
                ! S-S for cys-cys, dummy parameter for now ... DTN  9/04/90
SM   SM   CT2  HA       0.1580  3     0.00 ! ALLOW   ALI SUL ION
                ! expt. dimethyldisulfide,    3/26/92 (FL)
SM   SM   CT3  HA       0.1580  3     0.00 ! ALLOW   ALI SUL ION
                ! expt. dimethyldisulfide,    3/26/92 (FL)
SS   CS   CT3  HA       0.1500  3     0.00 ! ALLOW SUL
                ! ethylthiolate 6-31+G* geom/freq, adm jr., 6/1/92
NN2B CN2  NN4  CPT      0.15    1     0.00 ! wwww
NN2B CN2  CT   HA       0.15    3   -60.0
NN2B CN2  CT   CA       0.15    3    64.51
NN2B CPT  CA   CA       0.15    1   180.0  
NN2B CPT  CA   HA       0.15    1     0.0
NN2B CT   CT   HA       0.15    3    66.72
NN2B CT   CT   NT       0.15    3  -172.3
CN2  NN2B CPT  CPT      0.15    1     0.0
CN2  NN2B CPT  CA       0.15    1   180.0
CN2  NN2B CT   HA       0.15    3   142.5
CN2  NN2B CT   CT       0.15    3   -96.05
CN2  NN4  CPT  CA       0.15    1   180.0
CN2  NN4  CPT  CPT      0.15    1     0.0
CN2  CT   CA   CA       0.15    3    47.21
NN4  CN2  NN2B CPT      0.15    1     0.0
NN4  CN2  NN2B CT       0.15    1   174.3
NN4  CN2  CT   HA       0.15    3     5.544
NN4  CN2  CT   CA       0.15    3  -116.3
NN4  CPT  CA   HA       0.15    1     0.0
NN4  CPT  CA   CPT      0.15    1   180.0
CPT  NN4  CN2  CT       0.15    1   180.0
CPT  CA   CPT  NO2      0.15    1  -180.0
CPT  CA   CPT  CA       0.15    1     0.0
CPT  CPT  NN2B CT       0.15    1   180.0
CA   CPT  NO2  O        0.15    2   180.0
CA   CPT  CA   HA       0.15    1   180.0
CA   CPT  CA   CA       0.15    1   180.0
HA   CA   CPT  NO2      0.15    2     0.0
CPT  CA   CPT  CPT      0.15    1     0.0
CPT  CA   CA   CPT      0.15    1     0.0
NO2  CPT  CA   CA       0.15    1   180.0
CA   CPT  NN2B CT       0.15    1     0.0
CPT  NN2B CN2  CT       0.15    1   180.0 
CPT  NN2B CT   HA       0.15    4   -44.32 
CPT  NN2B CT   CT       0.15    3    77.13
CT   NN2B CN2  CT       0.15    1     0.0
CT   CT   NT   HC       0.15    6    51.20
CT   NT   CT   HA       0.15    3  -169.9
HC   NT   CT   HA       0.15    3    59.9
CT   CA   CA   HA       0.15    1     0.0 
CT   CA   CA   CA       0.15    1   180.0
HA   CT   CA   CA       0.15    3   106.1
CA   CA   OH1  CT       4.15    2   180.0
HA   CA   CA   OH1      0.15    1     0.0
CA   OH1  CT   HA       0.15    3   -53.33 
CA   OH1  CT   CT       0.15    3  -174.3
OH1  CT   CT   HA       0.15    3   180.0
!CT   NT   CT2  HA       0.15    3   -43.4 ! for BFP (SAH March 2015) 
!CT   NT   CT2  CT2      0.15    2   180.0 ! for BFP (SAH March 2015)
CT   CT   CT   CH1E     0.15    3   -69.2 ! for BFP (SAH March 2015)
CT   CT   CT   CT2      0.15    3   166.0 ! for BFP (SAH March 2015)
CT   CT   OE   CH1E     0.15    3   -94.8 ! for BFP (SAH March 2015)
NT   CT   CT   OE       0.15    3   159.6 ! for BFP (SAH March 2015)
HC   NT   CT2  HA       0.15    3   -63.8 ! for BFP (SAH March 2015)
HC   NT   CT2  CT2      0.15    3   -54.3 ! for BFP (SAH March 2015)
CT2  NT   CT   CT       0.15    2  -172.0 ! for BFP (SAH March 2015)
CT2  NT   CT   HA       0.15    3    53.3 ! for BFP (SAH March 2015)
CT   NT   CT2  HA       0.15    3    71.8 ! for BFP (SAH March 2015)
CT   CT   CH1E CH1E     0.15    1   161.0 ! for BFP (SAH March 2015) corrected
CT   CT   CT2  HA       0.15    3    55.7 ! for BFP (SAH March 2015)
CT   CT   CT2  CT3      0.15    1   180.0 ! for BFP (SAH March 2015)
HA   CT   CT   CH1E     0.15    3    52.4 ! for BFP (SAH March 2015)
HA   CT   CT   CT2      0.15    3   -72.4 ! for BFP (SAH March 2015)
CT   CH1E CH1E HA       0.15    1   180.0 ! for BFP (SAH March 2015)
CT   CH1E CH1E CH1E     0.15    1  -180.0 ! for BFP (SAH March 2015)
CT   CH1E CH1E OE       0.15    1   180.0 ! for BFP (SAH March 2015)
CH1E CT   CT   OE       0.15    1   -27.9 ! for BFP (SAH March 2015)
CH1E CT   CT2  HA       0.15    3   -71.4 ! for BFP (SAH March 2015)
CH1E CT   CT2  CT3      0.15    3    51.6 ! for BFP (SAH March 2015)
CH1E CH1E CH1E CH1E     0.15    1     0.0 ! for BFP (SAH March 2015) x
CH1E CH1E CH1E OH1      0.15    1  -180.0 ! for BFP (SAH March 2015)
CH1E CH1E CH1E HA       0.15    2   180.0 ! for BFP (SAH March 2015)
CH1E CH1E OE   CT       0.15    1  -165.0 ! for BFP (SAH March 2015) corrected
CH1E CH1E CT   CT2      0.15    3    76.3 ! for BFP (SAH March 2015)
CH1E CH1E CH1E OE       0.15    1   180.0 ! for BFP (SAH March 2015)
CH1E CH1E OH1  H        0.15    2   180.0 ! for BFP (SAH March 2015)
HA   CH1E CH1E OH1      0.15    1   180.0 ! for BFP (SAH March 2015)
HA   CH1E CH1E HA       0.15    1   180.0 ! for BFP (SAH March 2015)
HA   CH1E CH1E OE       0.15    1   180.0 ! for BFP (SAH March 2015)
CH1E OE   CT   HA       0.15    2   148.0 ! for BFP (SAH March 2015)
OE   CT   CT   CT2      0.15    1    90.0 ! for BFP (SAH March 2015)
CT   CT   CH1E CA       0.15    1    13.7 ! for BFP (SAH March 2015) corrected
CT   CH1E CA   HA       0.15    1     0.0 ! for BFP (SAH March 2015)
CT   CH1E CA   CH1E     0.15    1   180.0 ! for BFP (SAH March 2015)
CT   CH1E CH1E CA       0.15    2   180.0 ! for BFP (SAH March 2015)
CH1E CA   CH1E CA       0.15    1     0.0 ! for BFP (SAH March 2015)
CH1E CA   CH1E OH1      0.15    1  -180.0 ! for BFP (SAH March 2015)
CH1E CH1E CA   CA       3.1     2   180.0 ! for BFP (SAH March 2015)
CH1E CH1E CA   HA       3.0     2   180.0 ! for BFP (SAH March 2015)
CA   CH1E CT   CT2      0.15    3    76.3 ! for BFP (SAH March 2015)
CA   CH1E CH1E CA       0.15    1     0.0 ! for BFP (SAH March 2015)
CA   CH1E CH1E OE       0.15    1   180.0 ! for BFP (SAH March 2015)
CA   CH1E CA   HA       0.15    1   180.0 ! for BFP (SAH March 2015)
CA   CH1E CA   CA       0.15    1   180.0 ! for BFP (SAH March 2015)
CA   CH1E OH1  H        0.99    2   180.0 ! for BFP (SAH March 2015)
HA   CA   CH1E OH1      0.15    2     0.0 ! for BFP (SAH March 2015)
CH1E CA   CH1E CH1E   500.15    1   180.0 ! for BFP (SAH March 2015) 0 to 180
CH1E CA   CA   HA       3.5     2   180.0 ! for BFP (SAH March 2015)
CH1E CA   CA   CH1E   500.15    1   180.0 ! for BFP (SAH March 2015) 0 to 180
CA   CA   CH1E OE       0.15    1   180.0 ! for BFP (SAH March 2015)
CA   CA   CH1E OH1      0.15    1   180.0 ! for BFP (SAH March 2015)
CA   CH1E OE   CT       0.15    1   -15.0 ! for BFP (SAH March 2015)
HA   CA   CH1E OE       0.15    1   180.0 ! for BFP (SAH March 2015)
CA   CH1E CT   NT       0.15    1   159.0 ! for BFPT (SAH March 2015)
CA   CH1E CT   OT       3.5     2   180.0 ! for BFPT (SAH March 2015)
CH1E CT   NT   CT2      0.15    2   180.0 ! for BFPT (SAH March 2015)
CH1E CT   NT   HA       0.15    1   163.7 ! for BFPT (SAH March 2015)
CA   CA   CH1E CT       0.15    1     0.0 ! for BFPT (SAH March 2015)
OT   CT   NT   CT2    200.5     2   180.0 ! for BFPT (SAH March 2015)
HA   NT   CT2  CT2      0.15    2    22.0 ! for BFPT (SAH March 2015)
CT   NT   CT2  CT2      6.0     3   180.0 ! for PMO2 and PMNC needed because it rotates (SAH September 2016)  
HA   NT   CT2  HA       0.15    3   132.0 ! for BFPT (SAH March 2015)
CA   CA   OT   HA       3.5     2   180.0 ! for PMO2 and PMNC (SAH September 2016)
HA   CT   NT   HA       3.5     3     0.0 ! for PMO2 and PMNC (SAH September 2016)
HA   CT   OT   HA       3.5     1   240.0 ! for PMO2 and PMNC (SAH September 2016)
CA   CA   NT   OT       3.5     2   180.0 ! for PMO2 and PMNC (SAH September 2016)
OT   CA   CA   CA       3.5     1     0.0 ! for PMO2 and PMNC (SAH September 2016)
OT   CA   CA   HA       3.5     1   180.0 ! for PMO2 and PMNC (SAH September 2016)
CA   CT   CT   OT       3.5     3     0.0 ! for PMO2 and PMNC (SAH September 2016)
CT2  CA   CA   HA       3.5     1   180.0 ! for PMO2 and PMNC (SAH September 2016)
CA   CA   CA   NT       3.5     1     0.0 ! for PMO2 and PMNC (SAH September 2016)
HA   CA   CA   NT       3.5     1   180.0 ! for PMO2 and PMNC (SAH September 2016)
CT2  CT2  CA   CA       0.2300  2   180.0 ! for PMO2 and PMNC needed because it rotates (SAH September 2016)
N    CT2  CT2  CA       3.5     1     0.0 ! for PMO2 and PMNC needed because it rotates (SAH September 2016)
!X    C    C    X        4.0000  2   180.00 ! ALLOW HEM
                ! Heme (6-liganded): substituents (KK 05/13/91)
X    C    NC2  X        2.2500  2   180.00 ! ALLOW   PEP POL ARO
                ! 9.0->2.25 GUANIDINIUM (KK)
X    CD   OH1  X        2.0500  2   180.00 ! ALLOW   PEP POL ARO ALC
                ! adm jr, 10/17/90, acetic acid C-Oh rotation barrier
X    CD   OS   X        2.0500  2   180.00 ! ALLOW   PEP POL
                ! adm jr. 3/19/92, from lipid methyl acetate
X    CE1  CE1  X        0.1500  1     0.00
                ! 2-butene, adm jr., 2/00 update
X    CE1  CE1  X        8.5000  2   180.00
                ! 2-butene, adm jr., 2/00 update
X    CE2  CE2  X        4.9000  2   180.00 ! 
		! for ethene, yin/adm jr., 12/95
X    CP1  C    X        0.0000  6   180.00 ! ALLOW   POL PEP PRO
                ! 6-31g* AcProNH2, ProNH2, 6-31g*//3-21g AcProNHCH3 RLD 4/23/93
X    CP1  CC   X        0.0000  6   180.00 ! ALLOW   POL PEP
                ! changed to 0.0 RLD 5/19/92
X    CP1  CD   X        0.0000  6   180.00 ! ALLOW   POL PEP
                ! Alanine dipeptide; NMA; acetate; etc. backbone param. RLD 3/22/92
X    CP1  CP2  X        0.1400  3     0.00 ! ALLOW PRO
                ! 6-31g* AcProNH2, ProNH2, 6-31g*//3-21g AcProNHCH3 RLD 4/23/93
X    CP2  CP2  X        0.1600  3     0.00 ! ALLOW PRO
                ! 6-31g* AcProNH2, ProNH2, 6-31g*//3-21g AcProNHCH3 RLD 4/23/93
X    CP3  CP2  X        0.1400  3     0.00 ! ALLOW PRO
                ! 6-31g* AcProNH2, ProNH2, 6-31g*//3-21g AcProNHCH3 RLD 4/23/93
X    CPA  CPB  X        0.0000  2     0.00 ! ALLOW HEM
                ! Heme (6-liganded): dummy for "auto dihe" (KK 05/13/91)
X    CPA  CPM  X        0.0000  2     0.00 ! ALLOW HEM
                ! Heme (6-liganded): dummy for "auto dihe" (KK 05/13/91)
X    CPB  CE1  X        3.0000  2   180.00 ! ALLOW HEM
                ! Heme (6-liganded): substituents (KK 05/13/91)
X    CPB  CPB  X        0.0000  2     0.00 ! ALLOW HEM
                ! Heme (6-liganded): dummy for "auto dihe" (KK 05/13/91)
X    CPB  CT2  X        0.0000  6     0.00 ! ALLOW HEM
                ! Heme (6-liganded): substituents (KK 05/13/91)
X    CPB  CT3  X        0.0000  6     0.00 ! ALLOW HEM
                ! Heme (6-liganded): substituents (KK 05/13/91)
X    CPT  CPT  X        0.0000  2   180.00 ! ALLOW   ARO
                ! JWK indole 05/14/91
X    CT1  CC   X        0.0500  6   180.00 ! ALLOW   POL PEP
                ! For side chains of asp,asn,glu,gln, (n=6) from KK(LK)
X    CT1  CD   X        0.0000  6   180.00 ! ALLOW   POL PEP
                ! adm jr. 3/19/92, from lipid methyl acetate
X    CT1  CT1  X        0.2000  3     0.00 ! ALLOW   ALI
                ! alkane update, adm jr., 3/2/92
X    CT1  CT2  X        0.2000  3     0.00 ! ALLOW   ALI
                ! alkane update, adm jr., 3/2/92
X    CT1  CT3  X        0.2000  3     0.00 ! ALLOW   ALI
                ! alkane update, adm jr., 3/2/92
X    CT1  NH3  X        0.1000  3     0.00 ! ALLOW   ALI POL
                ! 0.715->0.10 METHYLAMMONIUM (KK)
X    CT1  OH1  X        0.1400  3     0.00 ! ALLOW   ALI ALC ARO
                ! EMB  11/21/89 methanol vib fit
X    CT1  OS   X       -0.1000  3     0.00 ! ALLOW   PEP POL
                ! adm jr. 3/19/92, from lipid methyl acetate
X    CT2  CA   X        0.0000  6     0.00 ! ALLOW   ALI ARO
                ! toluene, adm jr., 3/7/92
X    CT2  CC   X        0.0500  6   180.00 ! ALLOW   POL PEP
                ! For side chains of asp,asn,glu,gln, (n=6) from KK(LK)
X    CT2  CD   X        0.0000  6   180.00 ! ALLOW   POL PEP
                ! adm jr. 3/19/92, from lipid methyl acetate
X    CT2  CT2  X        0.1950  3     0.00 ! ALLOW   ALI
                ! alkane update, adm jr., 3/2/92
X    CT2  CT3  X        0.1600  3     0.00 ! ALLOW   ALI
                ! rotation barrier in Ethane (SF)
X    CT2  NC2  X        0.0000  6   180.00 ! ALLOW   ALI POL
                ! methylguanidinium, adm jr., 3/26/92
X    CT2  NH3  X        0.1000  3     0.00 ! ALLOW   ALI POL
                ! 0.715->0.10 METHYLAMMONIUM (KK)
X    CT2  OH1  X        0.1400  3     0.00 ! ALLOW   ALI ALC ARO
                ! EMB  11/21/89 methanol vib fit
X    CT2  OS   X       -0.1000  3     0.00 ! ALLOW   PEP POL
                ! adm jr. 3/19/92, from lipid methyl acetate
X    CT3  CA   X        0.0000  6     0.00 ! ALLOW   ALI ARO
                ! toluene, adm jr., 3/7/92
X    CT3  CC   X        0.0500  6   180.00 ! ALLOW   POL PEP
                ! For side chains of asp,asn,glu,gln, (n=6) from KK(LK)
X    CT3  CD   X        0.0000  6   180.00 ! ALLOW   POL PEP
                ! adm jr. 3/19/92, from lipid methyl acetate
X    CT3  CT3  X        0.1550  3     0.00 ! ALLOW   ALI
                ! alkane update, adm jr., 3/2/92
X    CT3  NC2  X        0.0000  6   180.00 ! ALLOW   ALI POL
                ! methylguanidinium, adm jr., 3/26/92
X    CT3  NH2  X        0.1100  3     0.00 ! ALLOW   POL
                ! methylamine geom/freq, adm jr., 6/2/92
X    CT3  NH3  X        0.0900  3     0.00 ! ALLOW   ALI POL
                ! fine-tuned to ab initio; METHYLAMMONIUM, KK 03/10/92
X    CT3  OH1  X        0.1400  3     0.00 ! ALLOW   ALI ALC ARO
                ! EMB  11/21/89 methanol vib fit
X    CT3  OS   X       -0.1000  3     0.00 ! ALLOW   PEP POL
                ! adm jr. 3/19/92, from lipid methyl acetate
X    FE   CM   X        0.0500  4     0.00 ! ALLOW HEM
                ! Heme (6-liganded): ligands (KK 05/13/91)
X    FE   NPH  X        0.0000  2     0.00 ! ALLOW HEM
                ! Heme (6-liganded): for "ic para" only (KK 05/13/91)
X    FE   NR2  X        0.0500  4     0.00 ! ALLOW HEM
                ! Heme (6-liganded): from param19.inp
X    FE   OM   X        0.0000  4     0.00 ! ALLOW HEM
                ! Heme (6-liganded): ligands (KK 05/13/91)
X    NPH  CPA  X        0.0000  2     0.00 ! ALLOW HEM
                ! Heme (6-liganded): dummy for "auto dihe" (KK 05/13/91)
CT   CT   OT   CT       1.15    2   180.0   ! for OTA (SAH April 2017)
CT   CT   CT   F3       1.15    3   180.0   ! for OTA (SAH April 2017)
CT   NT   CT   OT       1.15    2   180.0   ! for OTA (SAH April 2017)
NT   CT   OT   CT       1.15    2   180.0   ! for OTA (SAH April 2017)
OT   CT   CT   OT       1.15    2   180.0   ! for OTA (SAH April 2017)
CT   CT   CT   CLAL     1.15    2   180.0   ! for OTA (SAH April 2017)
CLAL CT   CT   HA       1.15    2   180.0   ! for OTA (SAH April 2017)
CT   CT   CT   CT       1.15    2   180.0   ! for OTA (SAH April 2017)
CT   CT   NT   CT       1.15    6   180.0   ! for OTA (SAH April 2017)
CT   CT   CT   NT       1.15    3   180.0   ! for OAM (SAH April 2017)
CT   CT   CT   OT       1.15    2   180.0   ! for OTA (SAH April 2017) 
CT   CT   CT   HA       1.15    2   180.0   ! for OTA (SAH April 2017)
NT   CT   CT   HA       1.15    2   180.0   ! for OTA (SAH April 2017) 
OT   CT   CT   HA       1.15    6   180.0   ! for OTA (SAH April 2017)
OT   CT   CT   NT       1.15    6   180.0   ! for OTA (SAH April 2017)
CT   CT   NT   HA       1.15    6   180.0   ! for OTA (SAH April 2017)
HA   CT   CT   HA       1.15    2   180.0   ! for OTA (SAH April 2017)
NNL  CT   CT   CT       1.15    1   120.0   ! for OTA (SAH April 2017)
CT   OT   NT   OT       1.15    2   180.0   ! for OAM (SAH April 2017)
CT   CT   OT   NT       0.15    2   180.0   ! for OAM (SAH April 2017)
CT   CT   NT   NT       0.15    6   180.0   ! for OAM (SAH April 2017)
CT   NT   NT   CT       0.15    6   180.0   ! for OAM (SAH April 2017)
NT   CT   CT   CLAL     0.15    2   180.0   ! for OAM (SAH April 2017)
NT   CT   CT   NT       0.15    3   0.0   ! for OAM (SAH April 2017)
OT   CT   NT   NT       0.15    2     0.0   ! for OAM (SAH April 2017)
NT   NT   CT   HA       0.15    6   180.0   ! for OAM (SAH April 2017)
CT   NT   NT   HA       0.15    6   180.0   ! for OAM (SAH April 2017)
NT   OT   CT   HA       0.15    6   180.0   ! for OAM (SAH April 2017)
CTL  CT   CT   OT     100.15    1   0.0   ! for OAM (SAH April 2017)
CTL  CT   CT   HA       0.15    3   0.0   ! for OAM (SAH April 2017)
CTL  CT   CT   CT       0.15    1     0.0   ! for OAM (SAH April 2017)
CT   CT   CT   NTP      0.15    1   0.0   ! for OAM (SAH April 2017)
CT   CT   NTP  CT       2.15    2 180.0   ! for OAM (SAH April 2017) x
CT   CT   NTP  NT       2.15    2 180.0   ! for OAM (SAH April 2017) x
CT   NTP  NT   CT       2.15    2 180.0   ! for OAM (SAH April 2017) x
CT   CT   NT   NTP      0.15    2   180.0   ! for OAM (SAH April 2017)
NTP  CT   CT   CLAL   100.15    1   180.0   ! for OAM (SAH April 2017)
NTP  CT   CT   HA     100.15    1   180.0   ! for OAM (SAH April 2017)
OT   CT   NT   NTP      0.15    1   180.0   ! for OAM (SAH April 2017)
NT   NTP  CT   HA       0.15    6   180.0   ! for OAM (SAH April 2017)
CT   NTP  NT   HA       0.15    6   180.0   ! for OAM (SAH April 2017)
CT   NTP  CT   HA       0.15    6   180.0   ! for OAM (SAH April 2017)
CT   NT   NTP  CTC      0.15    3   180.0   ! for OAM (SAH April 2017)
NT   NTP  CTC  CTC      0.15    1     0.0   ! for OAM (SAH April 2017)
NT   NTP  CTC  HA       0.15    3   0.0   ! for OAM (SAH April 2017)
NTP  CTC  CTC  CTC     0.15    3     0.0   ! for OAM (SAH April 2017)
NTP  CTC  CTC  HA       0.15    3     0.0   ! for OAM (SAH April 2017)
CTC  NTP  NT   HA       0.15    3   0.0   ! for OAM (SAH April 2017)
CTC  NTP  CTC  CTC     0.15    3     0.0   ! for OAM (SAH April 2017)
CTC  NTP  CTC  HA       0.15    3   0.0   ! for OAM (SAH April 2017)
CTC  CTC  CTC  CTC      0.15    3     0.0   ! for OAM (SAH April 2017)
CTC  CTC  CTC  HA       0.15    3   0.0   ! for OAM (SAH April 2017)
HA   CTC  CTC  HA       0.15    3   0.0   ! for OAM (SAH April 2017)
OT   CT   NT   HA     200.5     1     0.0   ! for OAM (SAH May   2017))


CT   NT   CT   CTZ      0.2000  1   180.00 ! ALLOW PEP OTA cryoEM (SAH 8 sept 2023)
NT   CT   CTZ  CT       0.2000  1     0.00 ! ALLOW   ALI OTA cryoEM (SAH 8 sept 2023)
NT   CT   CTZ  CT2      0.2000  3     0.00 ! ALLOW   ALI OTA cryoEM (SAH 8 sept 2023)
NT   CT   CTZ  HA       0.2000  3     0.00 ! ALLOW   ALI OTA cryoEM (SAH 8 sept 2023)
CT   CTZ  CT   CT       0.2000  3   180.00 ! OTA cryoEM (SAH 8 sept 2023)
CT   CTZ  CT2  CT       0.2000  1     0.00 ! OTA cryoEM (SAH 8 sept 2023)
CT   CT   CTZ  CT2      0.2000  1     0.00 ! OTA cryoEM (SAH 8 sept 2023)
CT   CT   CTZ  HA       0.2000  3     0.00 ! OTA cryoEM (SAH 8 sept 2023) 
CTZ  CT   NT   HA       0.0000  1     0.00 ! ALLOW PEP OTA cryoEM (SAH 8 sept 2023)
CTZ  CT   CT   HA       0.2000  6   180.00 ! OTA cryoEM (SAH 8 sept 2023)
CTZ  CT   CT   CT       0.2000  1     0.00 ! OTA cryoEM (SAH 8 sept 2023)
CTZ  CT2  CT   CT       0.2300  2   180.00 ! ALLOW   ARO ALIOTA cryoEM (SAH 8 sept 2023)
CT   CTZ  CT   HA       0.2000  6   180.00 ! OTA cryoEM (SAH 8 sept 2023)
CT   CTZ  CT2  HA       0.2000  6   180.00 ! OTA cryoEM (SAH 8 sept 2023)
CT2  CTZ  CT   HA       0.2000  3     0.00 ! OTA cryoEM (SAH 8 sept 2023)
CT   CT2  CTZ  HA       0.2000  3     0.00 ! ALLOW   ALI OTA cryoEM (SAH 8 sept 2023)
HA   CT2  CTZ  HA       0.2000  6   180.00 ! OTA cryoEM (SAH 8 sept 2023)
HA   CTZ  CT   HA       0.2000  1     0.00 ! OTA cryoEM (SAH 8 sept 2023)


!lipid section
X    CTL1 OHL  X        0.14    3     0.00 ! glycerol
X    CTL2 OHL  X        0.14    3     0.00 ! glycerol
X    CTL3 OHL  X        0.14    3     0.00 ! glycerol
OCL  CCL  CTL1 NH3L     3.20    2   180.00 ! for POPS
OBL  CL   CTL2 HAL2     0.00    6   180.00 ! acetic acid
OBL  CL   CTL3 HAL3     0.00    6   180.00 ! acetic acid
OSL  CL   CTL2 HAL2     0.00    6   180.00 ! acetic acid
OSL  CL   CTL3 HAL3     0.00    6   180.00 ! acetic acid
OBL  CL   OSL  CTL1     0.965   1   180.00 ! methyl acetate
OBL  CL   OSL  CTL1     3.85    2   180.00 ! methyl acetate
OBL  CL   OSL  CTL2     0.965   1   180.00 ! methyl acetate
OBL  CL   OSL  CTL2     3.85    2   180.00 ! methyl acetate
OBL  CL   OSL  CTL3     0.965   1   180.00 ! methyl acetate
OBL  CL   OSL  CTL3     3.85    2   180.00 ! methyl acetate
X    CL   OSL  X        2.05    2   180.00 ! methyl acetate
X    CTL1 CCL  X        0.05    6   180.00 ! for POPS
X    CTL2 CL   X        0.05    6   180.00 ! methyl acetate
X    CTL3 CL   X        0.05    6   180.00 ! methyl acetate
X    CL   OHL  X        2.05    2   180.00 ! acetic acid
HAL2 CTL2 CL   OHL      0.00    6   180.00
HAL3 CTL3 CL   OHL      0.00    6   180.00
OSL  PL   OSL  CTL2     1.20    1   180.00 ! phosphate, new NA, 4/98, adm jr.
OSL  PL   OSL  CTL2     0.10    2   180.00 ! phosphate, new NA, 4/98, adm jr.
OSL  PL   OSL  CTL2     0.10    3   180.00 ! phosphate, new NA, 4/98, adm jr.
O2L  PL   OSL  CTL2     0.10    3     0.00 ! phosphate, new NA, 4/98, adm jr.
OSL  PL   OSL  CTL3     1.20    1   180.00 ! phosphate, new NA, 4/98, adm jr.
OSL  PL   OSL  CTL3     0.10    2   180.00 ! phosphate, new NA, 4/98, adm jr.
OSL  PL   OSL  CTL3     0.10    3   180.00 ! phosphate, new NA, 4/98, adm jr.
O2L  PL   OSL  CTL3     0.10    3     0.00 ! phosphate, new NA, 4/98, adm jr.
OHL  PL   OSL  CTL2     0.95    2     0.00 ! terminal phosphate
OHL  PL   OSL  CTL2     0.50    3     0.00 ! terminal phosphate
OHL  PL   OSL  CTL3     0.95    2     0.00 ! terminal phosphate
OHL  PL   OSL  CTL3     0.50    3     0.00 ! terminal phosphate
X    OHL  PL   X        0.30    3     0.00 ! terminal phosphate
X    CTL1 OSL  X        0.00    3     0.00 ! phosphate, new NA, 4/98, adm jr.
X    CTL2 OSL  X        0.00    3     0.00 ! phosphate, new NA, 4/98, adm jr.
X    CTL3 OSL  X        0.00    3     0.00 ! phosphate, new NA, 4/98, adm jr.
CTL3 CTL2 OSL  CL       0.7     1   180.00 ! ethyl acetate, 12/92
CTL2 CTL2 OSL  CL       0.7     1   180.00 ! ethyl acetate, 12/92
CTL3 CTL1 OSL  CL       0.7     1   180.00 ! ethyl acetate, 12/92
CTL2 CTL1 OSL  CL       0.7     1   180.00 ! ethyl acetate, 12/92
CTL1 CTL2 CL   OSL     -0.15    1   180.00 ! methyl propionate, 12/92
CTL1 CTL2 CL   OSL      0.53    2   180.00 ! methyl propionate, 12/92
CTL3 CTL2 CL   OSL     -0.15    1   180.00 ! methyl propionate, 12/92
CTL3 CTL2 CL   OSL      0.53    2   180.00 ! methyl propionate, 12/92
CTL3 CTL1 CTL2 OSL      0.056   4     0.00 ! propyl ester, 12/04
CTL3 CTL1 CTL2 OSL      0.131   3   180.00 ! propyl ester, 12/04
CTL3 CTL1 CTL2 OSL      0.251   2     0.00 ! propyl ester, 12/04
CTL3 CTL1 CTL2 OSL      0.222   1   180.00 ! propyl ester, 12/04
CTL2 CTL1 CTL2 OSL      0.056   4     0.00 ! propyl ester, 12/04
CTL2 CTL1 CTL2 OSL      0.131   3   180.00 ! propyl ester, 12/04
CTL2 CTL1 CTL2 OSL      0.251   2     0.00 ! propyl ester, 12/04
CTL2 CTL1 CTL2 OSL      0.222   1   180.00 ! propyl ester, 12/04
CTL3 CTL2 CTL2 OSL      0.056   4     0.00 ! propyl ester, 12/04
CTL3 CTL2 CTL2 OSL      0.131   3   180.00 ! propyl ester, 12/04
CTL3 CTL2 CTL2 OSL      0.251   2     0.00 ! propyl ester, 12/04
CTL3 CTL2 CTL2 OSL      0.222   1   180.00 ! propyl ester, 12/04
CTL2 CTL2 CTL2 OSL      0.056   4     0.00 ! propyl ester, 12/04
CTL2 CTL2 CTL2 OSL      0.131   3   180.00 ! propyl ester, 12/04
CTL2 CTL2 CTL2 OSL      0.251   2     0.00 ! propyl ester, 12/04
CTL2 CTL2 CTL2 OSL      0.222   1   180.00 ! propyl ester, 12/04
CTL2 CTL2 CL   OSL      0.060   4     0.00 ! propyl ester, 12/04
CTL2 CTL2 CL   OSL      0.106   3   180.00 ! propyl ester, 12/04
CTL2 CTL2 CL   OSL      0.439   2   180.00 ! propyl ester, 12/04
CTL2 CTL2 CL   OSL      0.153   1     0.00 ! propyl ester, 12/04
CTL2 CTL2 CL   OBL      0.020   4   180.00 ! propyl ester, 12/04
CTL2 CTL2 CL   OBL      0.025   2   180.00 ! propyl ester, 12/04
CTL3 CTL2 CTL2 CL       0.098   4     0.00 ! propyl ester, 12/04
CTL3 CTL2 CTL2 CL       0.307   3   180.00 ! propyl ester, 12/04
CTL3 CTL2 CTL2 CL       0.662   2     0.00 ! propyl ester, 12/04
CTL3 CTL2 CTL2 CL       0.519   1     0.00 ! propyl ester, 12/04
CTL2 CTL2 CTL2 CL       0.098   4     0.00 ! propyl ester, 12/04
CTL2 CTL2 CTL2 CL       0.307   3   180.00 ! propyl ester, 12/04
CTL2 CTL2 CTL2 CL       0.662   2     0.00 ! propyl ester, 12/04
CTL2 CTL2 CTL2 CL       0.519   1     0.00 ! propyl ester, 12/04
!
X    CTL2 NTL  X        0.26    3     0.00 ! tetramethylammonium
X    CTL5 NTL  X        0.23    3     0.00 ! tetramethylammonium
X    CTL1 NH3L X        0.10    3     0.00 ! for POPS
X    CTL2 NH3L X        0.10    3     0.00 ! ethanolamine
NH3L CTL2 CTL2 OHL      0.7     1   180.00 ! ethanolamine
NH3L CTL2 CTL2 OSL      0.7     1   180.00 ! ethanolamine
NTL  CTL2 CTL2 OHL      4.3     1   180.00 ! choline, 12/92
NTL  CTL2 CTL2 OHL     -0.4     3   180.00 ! choline, 12/92
NTL  CTL2 CTL2 OSL      3.3     1   180.00 ! choline, 12/92
NTL  CTL2 CTL2 OSL     -0.4     3   180.00 ! choline, 12/92
X    CTL1 CTL1 X        0.200   3     0.00 ! alkane, 3/92
X    CTL1 CTL2 X        0.200   3     0.00 ! alkane, 3/92
X    CTL1 CTL3 X        0.200   3     0.00 ! alkane, 3/92
X    CTL2 CTL2 X        0.1900  3     0.00 ! alkane, 4/98, yin and mackerell
X    CTL2 CTL3 X        0.1600  3     0.00 ! alkane, 4/98, yin and mackerell
X    CTL3 CTL3 X        0.1525  3     0.00 ! alkane, 4/98, yin and mackerell

!!hydrogen terms
!HAL2 CTL2 CTL2 HAL2     0.22    3     0.00 !
!HAL2 CTL2 CTL2 CTL2     0.19    3     0.00 !
!HAL2 CTL2 CTL2 CTL3     0.18    3     0.00 !

!alkane CCCC dihedrals based on pentane, heptane and hexane vdz/vqz/ccsd(t) QM data
CTL3 CTL2 CTL2 CTL3     0.03819 2     0.00 ! alkane, 4/04, jbk
CTL3 CTL2 CTL2 CTL3     0.03178 6   180.00 ! alkane, 4/04, jbk

CTL2 CTL2 CTL2 CTL3     0.15051 2     0.00 ! alkane, 4/04, jbk
CTL2 CTL2 CTL2 CTL3     0.08133 3   180.00 ! alkane, 4/04, jbk
CTL2 CTL2 CTL2 CTL3     0.10824 4     0.00 ! alkane, 4/04, jbk
CTL2 CTL2 CTL2 CTL3     0.20391 5     0.00 ! alkane, 4/04, jbk

CTL2 CTL2 CTL2 CTL2     0.06450 2     0.00 ! alkane, 4/04, jbk
CTL2 CTL2 CTL2 CTL2     0.14975 3   180.00 ! alkane, 4/04, jbk
CTL2 CTL2 CTL2 CTL2     0.09458 4     0.00 ! alkane, 4/04, jbk
CTL2 CTL2 CTL2 CTL2     0.11251 5     0.00 ! alkane, 4/04, jbk

HAL3 CTL3 OSL  SL       0.00    3     0.00 ! methylsulfate
CTL2 OSL  SL   O2L      0.00    3     0.00 ! methylsulfate
CTL3 OSL  SL   O2L      0.00    3     0.00 ! methylsulfate
HEL1 CEL1 CEL1 HEL1     1.0000  2   180.00 ! 2-butene, adm jr., 8/98 update
CTL3 CEL1 CEL1 HEL1     1.0000  2   180.00 ! 2-butene, adm jr., 8/98 update
X    CEL1 CEL1 X        0.4500  1   180.00 ! 2-butene, adm jr., 4/04
X    CEL1 CEL1 X        8.5000  2   180.00 !
X    CEL2 CEL2 X        4.9000  2   180.00 ! ethene, yin,adm jr., 12/95
CTL2 CEL1 CEL2 HEL2     5.2000  2   180.00 ! propene, yin,adm jr., 12/95
CTL3 CEL1 CEL2 HEL2     5.2000  2   180.00 ! propene, yin,adm jr., 12/95
HEL1 CEL1 CEL2 HEL2     5.2000  2   180.00 ! propene, yin,adm jr., 12/95

!alkene update, 2004
CEL1 CEL1 CTL2 HAL2     0.3000  3   180.00 !2-butene, adm jr., 4/04
CEL1 CEL1 CTL3 HAL3     0.3000  3   180.00 !2-butene, adm jr., 4/04
CEL1 CEL1 CTL2 CTL3     0.9000  1   180.00 !2-pentene and 3-heptene
CEL1 CEL1 CTL2 CTL3     0.2000  2   180.00 !2-pentene and 3-heptene
CEL1 CEL1 CTL2 CTL2     0.6000  1   180.00 !2-hexene
CEL1 CTL2 CTL2 CTL3     0.3000  1    90.00 !2-hexene
CEL1 CTL2 CTL2 CTL3     0.2000  2     0.00 !2-hexene
CEL1 CTL2 CTL2 CTL3     0.2500  3   180.00 !2-hexene
CEL1 CTL2 CTL2 CTL2     0.3000  1    90.00 !2-hexene
CEL1 CTL2 CTL2 CTL2     0.2000  2     0.00 !2-hexene
CEL1 CTL2 CTL2 CTL2     0.2500  3   180.00 !2-hexene
!
CEL2 CEL1 CTL2 CTL2     0.5000  1   180.00 ! 1-butene, adm jr., 2/00 update
CEL2 CEL1 CTL2 CTL2     1.3000  3   180.00 ! 1-butene, adm jr., 2/00 update
CEL2 CEL1 CTL2 CTL3     0.5000  1   180.00 ! 1-butene, adm jr., 2/00 update
CEL2 CEL1 CTL2 CTL3     1.3000  3   180.00 ! 1-butene, adm jr., 2/00 update
CEL2 CEL1 CTL2 HAL2     0.1200  3     0.00 ! 1-butene, yin,adm jr., 12/95
CEL2 CEL1 CTL3 HAL3     0.0500  3   180.00 ! propene, yin,adm jr., 12/95
HEL1 CEL1 CTL2 CTL2     0.1200  3     0.00 ! butene, yin,adm jr., 12/95
HEL1 CEL1 CTL2 CTL3     0.1200  3     0.00 ! butene, yin,adm jr., 12/95
HEL1 CEL1 CTL2 HAL2     0.0000  3     0.00 ! butene, adm jr., 2/00 update
HEL1 CEL1 CTL3 HAL3     0.0000  3     0.00 ! butene, adm jr., 2/00 update
! 1,4-dipentene, adm jr., 2/00
CEL2 CEL1 CTL2 CEL1     1.200  1    180.00 !1,4-dipentene
CEL2 CEL1 CTL2 CEL1     0.400  2    180.00 !1,4-dipentene
CEL2 CEL1 CTL2 CEL1     1.300  3    180.00 !1,4-dipentene
CEL1 CTL2 CEL1 HEL1     0.000  2      0.00 !1,4-dipentene
CEL1 CTL2 CEL1 HEL1     0.000  3      0.00 !1,4-dipentene
! 2,5-diheptene, adm jr., 2/00
! for CIS double bonds in polyunsaturated lipids (default)
CEL1 CEL1 CTL2 CEL1     1.000  1    180.00 !2,5-diheptane
CEL1 CEL1 CTL2 CEL1     0.100  2      0.00 !2,5-diheptane
CEL1 CEL1 CTL2 CEL1     0.300  3    180.00 !2,5-diheptane
CEL1 CEL1 CTL2 CEL1     0.200  4      0.00 !2,5-diheptane
! for TRANS double bonds in polyunsaturated lipids
! uncomment following 4 lines and comment previous 4 lines to use
!CEL1 CEL1 CTL2 CEL1     1.200  1    180.00 !2,5-diheptane
!CEL1 CEL1 CTL2 CEL1     0.200  2    180.00 !2,5-diheptane
!CEL1 CEL1 CTL2 CEL1     1.200  3    180.00 !2,5-diheptane
!CEL1 CEL1 CTL2 CEL1     0.100  4    180.00 !2,5-diheptane


IMPROPER
!
!V(improper) = Kpsi(psi - psi0)**2
!
!Kpsi: kcal/mole/rad**2
!psi0: degrees
!note that the second column of numbers (0) is ignored
!
!atom types           Kpsi                   psi0
!
CPB  CPA  NPH  CPA    20.8000         0      0.0000 ! ALLOW HEM
                ! Heme (6-liganded): porphyrin macrocycle (KK 05/13/91)
CPB  X    X    CE1    90.0000         0      0.0000 ! ALLOW HEM
                ! Heme (6-liganded): substituents (KK 05/13/91)
CT2  X    X    CPB    90.0000         0      0.0000 ! ALLOW HEM
                ! Heme (6-liganded): substituents (KK 05/13/91)
CT3  X    X    CPB    90.0000         0      0.0000 ! ALLOW HEM
                ! Heme (6-liganded): substituents (KK 05/13/91)
!HA   C    C    HA     20.0000         0      0.0000 ! ALLOW   PEP POL ARO
                ! Heme vinyl substituent (KK, from propene (JCS))
HA   CPA  CPA  CPM    29.4000         0      0.0000 ! ALLOW HEM
                ! Heme (6-liganded): porphyrin macrocycle (KK 05/13/91)
!HA   CPB  C    C      20.0000         0      0.0000 ! ALLOW HEM ARO
                ! Heme (6-liganded): substituents (KK 05/13/91)
!HA   HA   C    C      20.0000         0    180.0000 ! ALLOW   PEP POL ARO
                ! Heme vinyl substituent (KK, from propene (JCS))
HE2  HE2  CE2  CE2     3.0            0      0.00   ! 
		! for ethene, yin/adm jr., 12/95
C6R  C6R  C6R  HA    300.0            0      0.00 ! (new ligands SAH May 2013)
C6R  C6R  C6R  OT    300.0            0      0.0
C6R  C6R  C6R  OE    300.0            0      0.0
CUA1 CT   HA   CUA1  300.0            0      0.0
C6R  C6R  C6R  CT    300.0            0      0.0
HR1  NR1  NR2  CPH2    0.5000         0      0.0000 ! ALLOW ARO
                ! his, adm jr., 7/05/90
HR1  NR2  NR1  CPH2    0.5000         0      0.0000 ! ALLOW ARO
                ! his, adm jr., 7/05/90
HR3  CPH1 NR1  CPH1    0.5000         0      0.0000 ! ALLOW ARO
                ! adm jr., 3/24/92, maintain old aliphatic H VDW params
HR3  CPH1 NR2  CPH1    0.5000         0      0.0000 ! ALLOW ARO
                ! adm jr., 3/24/92, maintain old aliphatic H VDW params
HR3  CPH1 NR3  CPH1    1.0000         0      0.0000 ! ALLOW ARO
                ! adm jr., 3/24/92, maintain old aliphatic H VDW params
HR3  NR1  CPH1 CPH1    0.5000         0      0.0000 ! ALLOW ARO
                ! adm jr., 3/24/92, maintain old aliphatic H VDW params
HR3  NR2  CPH1 CPH1    0.5000         0      0.0000 ! ALLOW ARO
                ! adm jr., 3/24/92, maintain old aliphatic H VDW params
N    C    CP1  CP3     0.0000         0      0.0000 ! ALLOW PRO
                ! 6-31g* AcProNH2 and ProNH2  RLD 5/19/92
NC2  X    X    C      40.0000         0      0.0000 ! ALLOW   PEP POL ARO
                ! 5.75->40.0 GUANIDINIUM (KK)
NH1  X    X    H      20.0000         0      0.0000 ! ALLOW   PEP POL ARO
                ! NMA Vibrational Modes (LK)
NH2  X    X    H       4.0000         0      0.0000 ! ALLOW   POL
                ! adm jr., 8/13/90 acetamide geometry and vibrations
NPH  CPA  CPA  FE    137.4000         0      0.0000 ! ALLOW HEM
                ! Heme (6-liganded): porphyrin macrocycle (KK 05/13/91)
NPH  CPA  CPB  CPB    40.6000         0      0.0000 ! ALLOW HEM
                ! Heme (6-liganded): porphyrin macrocycle (KK 05/13/91)
NPH  CPA  CPM  CPA    18.3000         0      0.0000 ! ALLOW HEM
                ! Heme (6-liganded): porphyrin macrocycle (KK 05/13/91)
NPH  CPM  CPB  CPA    32.7000         0      0.0000 ! ALLOW HEM
                ! Heme (6-liganded): porphyrin macrocycle (KK 05/13/91)
NR1  CPH1 CPH2 H       0.4500         0      0.0000 ! ALLOW ARO
                ! his, adm jr., 7/05/90
NR1  CPH2 CPH1 H       0.4500         0      0.0000 ! ALLOW ARO
                ! his, adm jr., 7/05/90
NR3  CPH1 CPH2 H       1.2000         0      0.0000 ! ALLOW ARO
                ! his, adm jr., 6/27/90
NR3  CPH2 CPH1 H       1.2000         0      0.0000 ! ALLOW ARO
                ! his, adm jr., 6/27/90
NY   CA   CY   CPT   100.0000         0      0.0000 ! ALLOW ARO
                !adm jr., 5/15/91,  indole 3-21G HE1 out-of-plane surf.
O    CP1  NH2  CC     45.0000         0      0.0000 ! ALLOW PEP POL PRO
                ! 6-31g* AcProNH2 and ProNH2  RLD 5/19/92
O    CT1  NH2  CC     45.0000         0      0.0000 ! ALLOW PEP POL
                ! adm jr., 8/13/90 acetamide geometry and vibrations
O    CT2  NH2  CC     45.0000         0      0.0000 ! ALLOW PEP POL
                ! adm jr., 8/13/90 acetamide geometry and vibrations
O    CT3  NH2  CC     45.0000         0      0.0000 ! ALLOW PEP POL
                ! adm jr., 8/13/90 acetamide geometry and vibrations
O    HA   NH2  CC     45.0000         0      0.0000 ! ALLOW PEP POL PRO
                ! adm jr., 5/13/91, formamide geometry and vibrations
O    N    CT2  CC    120.0000         0      0.0000 ! ALLOW PEP POL PRO
                ! 6-31g* AcProNH2 and ProNH2  RLD 5/19/92
O    NH2  CP1  CC     45.0000         0      0.0000 ! ALLOW PEP POL PRO
                ! 6-31g* AcProNH2 and ProNH2  RLD 5/19/92
O    NH2  CT1  CC     45.0000         0      0.0000 ! ALLOW PEP POL
                ! adm jr., 8/13/90 acetamide geometry and vibrations
O    NH2  CT2  CC     45.0000         0      0.0000 ! ALLOW PEP POL
                ! adm jr., 8/13/90 acetamide geometry and vibrations
O    NH2  CT3  CC     45.0000         0      0.0000 ! ALLOW PEP POL
                ! adm jr., 8/13/90 acetamide geometry and vibrations
O    NH2  HA   CC     45.0000         0      0.0000 ! ALLOW PEP POL
                ! adm jr., 5/13/91, formamide geometry and vibrations
NN2B CN2  CPT  CT    120.0000         0      0.0000 !zzzz
CN2  NN2B NN4  CT    120.0000         0      0.0000
CPT  NN4  CA   CPT   120.0000         0      0.0000
CA   CPT  CPT  HA    120.0000         0      0.0000
CPT  CA   CA   NO2   120.0000         0      0.0000
NO2  O    O    CPT   120.0000         0      0.0000
CA   CPT  CA   HA    120.0000         0      0.0000
CA   CA   CPT  HA    120.0000         0      0.0000
CPT  NN2B CA   CPT   120.0000         0      0.0000
CA   CA   CA   CT    220.0000         0      0.0000
CA   CA   CA   HA    120.0000         0      0.0000
CA   CA   CA   OH1   220.0000         0      0.0000
CH1E CH1E CH1E CT    220.0000         0      0.0000 ! for BFP (SAH March 2015)
CH1E CH1E CH1E HA    220.0000         0      0.0000 ! for BFP (SAH March 2015)
CH1E CH1E CH1E OH1   220.0000         0      0.0000 ! for BFP (SAH March 2015)
CH1E CH1E CH1E OE    220.0000         0      0.0000 ! for BFP (SAH March 2015)
CA   CA   CA   HP    220.0000         0      0.0000 ! for BFP (SAH March 2015)
CA   CA   CA   CT2   220.0000         0      0.0000 ! for BFP (SAH March 2015)
CH1E CA   CH1E CT    220.0000         0      0.0000 ! for BFP (SAH March 2015)
CA   CH1E CH1E HA    220.0000         0      0.0000 ! for BFP (SAH March 2015)
CH1E CA   CA   OH1   220.0000         0      0.0000 ! for BFP (SAH March 2015)
CA   CH1E CA   HA    220.0000         0      0.0000 ! for BFP (SAH March 2015)
CA   CA   CH1E HA    220.0000         0      0.0000 ! for BFP (SAH March 2015)
CH1E CH1E CA   OE    220.0000         0      0.0000 ! for BFP (SAH March 2015)
CH1E CT   CA   CH1E  220.0000         0      0.0000 ! for BFPT (SAH March 2015)
CH1E CA   CA   CT    220.0000         0      0.0000 ! for BFPT (SAH March 2015)
CT   CH1E NT   OT    220.0000         0      0.0000 ! for BFPT (SAH March 2015)
CA   CA   CA   CA    220.0000         0      0.0000 ! for BFPT (SAH March 2015)
!CT   CT   CT   CT    220.0000         0      0.0000 ! for PMO2 and PMNC (SAH September 2016)
!CT   CT   CT   HA    220.0000         0      0.0000 ! for PMO2 and PMNC (SAH September 2016)
!CT   CT   CT   OT    220.0000         0      0.0000 ! for PMO2 and PMNC (SAH September 2016)
!CT   CT   CT   NT    220.0000         0      0.0000 ! for PMO2 and PMNC (SAH September 2016)
CA   CA   CA   OT    220.0000         0      0.0000 ! for PMO2 and PMNC (SAH September 2016)
CA   CA   CA   NT    220.0000         0      0.0000 ! for PMO2 and PMNC (SAH September 2016)
!CT   CT   CT   CT  
!CT   CT   CT   HA  
!CT   CT   CT   OT  

O    X    X    C     120.0000         0      0.0000 ! ALLOW   PEP POL ARO
                ! NMA Vibrational Modes (LK)
OB   X    X    CD    100.0000         0      0.0000 ! ALLOW   ALC ARO POL
                ! adm jr., 10/17/90, acetic acid vibrations
OC   X    X    CC     96.0000         0      0.0000 ! ALLOW   PEP POL ARO ION
                ! 90.0->96.0 acetate, single impr (KK)
CC   X    X    CT1    96.0000         0      0.0000 ! ALLOW   PEP POL ARO ION
                ! 90.0->96.0 acetate, single impr (KK)
CC   X    X    CT2    96.0000         0      0.0000 ! ALLOW   PEP POL ARO ION
                ! 90.0->96.0 acetate, single impr (KK)
CC   X    X    CT3    96.0000         0      0.0000 ! ALLOW   PEP POL ARO ION
                ! 90.0->96.0 acetate, single impr (KK)
CT   CT   CT   HA    220.0000         0      0.0000 ! for OTA (SAH April 2017)
CT   CT   CT   CT    220.0000         0      0.0000 ! for OTA (SAH April 2017) 
CT   CT   NT   HA    220.0000         0      0.0000 ! for OTA (SAH April 2017)
CT   CT   NT   OT    220.0000         0      0.0000 ! for OTA (SAH April 2017)
CT   CT   CT   CLAL  220.0000         0      0.0000 ! for OTA (SAH April 2017)
CT   CT   NT   CT    220.0000         0      0.0000 ! for OAM (SAH April 2017)
CT   CT   CT   NT    220.0000         0      0.0000 ! for OAM (SAH April 2017)
CT   CT   CT   CTL   220.0000         0      0.0000 ! for OAM (SAH April 2017)
CT   CT   NT   NT   2220.0000         0      0.0000 ! for OAM (SAH April 2017)
CT   NT   NT   HA   2220.0000         0      0.0000 ! for OAM (SAH April 2017)
CT   CT   NTP  CT    220.0000         0      0.0000 ! for OAM (SAH April 2017)
CT   CT   CT   NTP   220.0000         0      0.0000 ! for OAM (SAH April 2017)

CT   CT   CT   CTZ   220.0000         0      0.0000 ! OTA cryoEM (SAH 8 sept 2023)
CT   CT   CT   CT2   220.0000         0      0.0000 ! OTA cryoEM (SAH 8 sept 2023)


!lipid section
OBL  X    X    CL         100.00    0     0.00 ! acetic acid
HEL2 HEL2 CEL2 CEL2         3.00    0     0.00 ! ethene, yin,adm jr., 12/95
OCL  X    X    CL          96.00    0     0.00 ! acetate
OCL  X    X    CCL         96.00    0     0.00 ! for POPS

CMAP
! 2D grid correction data.  The following surfaces are the correction
! to the CHARMM22 phi, psi alanine, proline and glycine dipeptide surfaces.
! Use of CMAP requires generation with the topology file containing the
! CMAP specifications along with version 31 or later of CHARMM.  Note that
! use of "skip CMAP" yields the charmm22 energy surfaces.
! ! 
! references
!MacKerell, A.D., Jr., Feig, M., Brooks, C.L., III, Accurate Treatment of
!Protein Backbone Conformational Energetics in Empirical Force Fields, Submitted
!for publication.

!MacKerell, A.D., Jr., Feig, M., Brooks, C.L., III, Improved Treatment of the 
!Protein Backbone in Empirical Force Fields, Journal of the American Chemical
!Society, In Press.


! alanine map
C    NH1  CT1  C    NH1  CT1  C    NH1   24

!-180
0.126790 0.768700 0.971260 1.250970 2.121010
2.695430 2.064440 1.764790 0.755870 -0.713470
0.976130 -2.475520 -5.455650 -5.096450 -5.305850
-3.975630 -3.088580 -2.784200 -2.677120 -2.646060
-2.335350 -2.010440 -1.608040 -0.482250

!-165
-0.802290 1.377090 1.577020 1.872290 2.398990
2.461630 2.333840 1.904070 1.061460 0.518400
-0.116320 -3.575440 -5.284480 -5.160310 -4.196010
-3.276210 -2.715340 -1.806200 -1.101780 -1.210320
-1.008810 -0.637100 -1.603360 -1.776870

!-150
-0.634810 1.156210 1.624350 2.047200 2.653910
2.691410 2.296420 1.960450 1.324930 2.038290
-1.151510 -3.148610 -4.058280 -4.531850 -3.796370
-2.572090 -1.727250 -0.961410 -0.282910 -0.479120
-1.039340 -1.618060 -1.725460 -1.376360

!-135
0.214000 1.521370 1.977440 2.377950 2.929470
2.893410 2.435810 2.162970 1.761500 1.190090
-1.218610 -2.108900 -2.976100 -3.405340 -2.768440
-1.836030 -0.957950 0.021790 -0.032760 -0.665880
-1.321170 -1.212320 -0.893170 -0.897040

!-120
0.873950 1.959160 2.508990 2.841100 3.698960
3.309330 2.614300 2.481720 2.694660 1.082440
-0.398320 -1.761800 -2.945110 -3.294690 -2.308300
-0.855480 -0.087320 0.439040 0.691880 -0.586330
-1.027210 -0.976640 -0.467580 0.104020

!-105
1.767380 2.286650 2.818030 3.065500 3.370620
3.397440 2.730310 2.878790 2.542010 1.545240
-0.092150 -1.694440 -2.812310 -2.802430 -1.856360
-0.306240 -0.122440 0.444680 0.810150 -0.058630
-0.270290 -0.178830 0.202360 0.493810

!-90
1.456010 2.743180 2.589450 3.046230 3.451510
3.319160 3.052900 3.873720 2.420650 0.949100
0.008370 -1.382980 -2.138930 -2.087380 -1.268300
-0.494370 0.267580 0.908250 0.537520 0.306260
0.069540 0.097460 0.263060 0.603220

!-75
1.396790 3.349090 2.180920 2.942960 3.814070
3.675800 3.555310 3.887290 2.101260 -0.190940
-0.732240 -1.382040 -0.673880 -0.817390 -0.826980
-0.111800 0.053710 0.296400 0.692240 0.428960
-0.036100 -0.033820 -0.194300 0.400210

!-60
0.246650 1.229980 1.716960 3.168570 4.208190
4.366860 4.251080 3.348110 0.997540 -1.287540
-1.179900 -0.684300 -0.853660 -1.158760 -0.347550
0.114810 0.242800 0.322420 0.370140 -0.374950
-0.676940 -1.323430 -1.366650 -0.218770

!-45
-1.196730 0.078060 2.347410 4.211350 5.376000
5.364940 4.355200 2.436510 0.408470 -0.590840
-0.435960 -0.501210 -0.822230 -0.607210 0.057910
0.246580 -0.070570 0.379430 0.247770 -0.571680
-1.282910 -1.715770 -1.839820 -1.987110

!-30
-1.174720 1.067030 4.180460 6.741610 6.070770
4.781470 2.758340 1.295810 0.571150 -0.196480
0.251860 -0.732140 1.289360 1.497590 1.890550
2.198490 0.169290 0.534000 0.331780 -1.276320
-2.550070 -3.312150 -3.136670 -2.642260

!-15
0.293590 5.588070 3.732620 3.217620 3.272450
2.492320 1.563700 1.356760 0.831410 0.630170
1.591970 0.821920 0.486070 0.715760 0.996020
1.591580 -0.367400 0.181770 -0.613920 -2.267900
-3.516460 -3.597700 -3.043340 -1.765020

!0
2.832310 0.787990 0.323280 0.479230 0.628600
0.976330 1.238750 1.671950 1.645480 2.520340
1.606970 0.776350 0.119780 0.070390 0.121170
-1.569230 -1.213010 -1.846360 -2.744510 -3.792530
-3.934880 -3.615930 -2.675750 -0.924170

!15
-0.778340 -1.912680 -2.052140 -1.846280 -1.047430
0.183400 1.682950 2.223500 1.358370 2.448660
1.436920 0.678570 -0.237060 -0.535320 -0.790380
-2.182580 -3.251140 -4.195110 -4.269270 -3.908210
-3.455620 -2.773970 1.755370 0.313410

!30
-2.963810 -3.483730 -3.517080 -2.724860 -1.405510
0.336200 1.428450 1.394630 0.970370 2.462720
1.522430 0.553620 -0.407380 -1.482950 -3.613920
-4.159810 -4.945580 -4.784040 -3.764540 -2.959140
-1.963850 -1.071260 -1.599580 -2.445320

!45
-4.029070 -3.932660 -3.558480 -2.513980 -1.037320
0.362000 0.814380 0.754110 0.502370 1.903420
0.770220 -0.416420 -3.286310 -3.875270 -4.907800
-5.704430 -5.645660 -4.396040 -2.865450 -2.368170
-2.860490 -3.416560 -3.666490 -3.859070

!60
-3.338270 -2.960220 -2.311700 -1.272890 -0.246470
0.722610 0.668070 0.438130 2.395330 1.632470
-2.041450 -3.218100 -3.915080 -4.852510 -5.696500
-6.314370 -5.683690 -4.170620 -3.141000 -3.508820
-3.756430 -3.640810 -3.640430 -3.550690

!75
-2.244860 -1.632100 -1.000640 -0.170440 0.526440
0.823710 0.517140 -0.013120 -0.370910 -1.213720
-2.305650 -3.420580 -4.484960 -5.693140 -6.199150
-6.253870 -5.211310 -4.174380 -3.685150 -4.151360
-4.161970 -3.725150 -3.715310 -2.606760

!90
-1.720840 -1.177830 -0.428430 0.277730 0.807900
0.803260 0.482510 -0.336900 -0.786270 -1.774070
-2.793220 -3.828560 -5.211800 -6.636850 -6.989940
-6.108800 -5.452410 -3.911450 -4.321000 -4.587240
-4.102610 -3.772820 -3.157300 -2.648390

!105
-1.850640 -1.092420 -0.445020 0.128490 1.005520
0.884820 0.485850 -0.218470 -0.857670 -1.682330
-3.014400 -4.481110 -6.053510 -6.865400 -6.871130
-5.728240 -3.912230 -4.802110 -5.034640 -4.715990
-4.601080 -4.086220 -3.274630 -2.410940

!120
-1.969230 -1.116650 -0.540250 -0.150330 0.763520
1.038890 0.758480 0.313530 -0.333050 -1.872770
-3.366270 -5.008260 -6.124810 -7.034830 -6.724320
-3.700200 -4.510620 -5.185650 -5.361620 -4.847490
-4.444320 -4.004260 -3.415720 -2.751230

!135
-2.111250 -1.168960 -0.322790 -0.006920 0.316660
1.086270 0.939170 0.625340 -0.166360 -1.830310
-3.469470 -4.946030 -6.112560 -1.915580 -4.047310
-4.996740 -4.996730 -4.842690 -4.886620 -4.300540
-4.494620 -4.442210 -4.163570 -3.183510

!150
-1.757590 -0.403620 0.023920 0.362390 0.634520
1.264920 1.361360 0.948420 -0.073680 -1.483560
-3.152820 1.835120 -1.762860 -5.093660 -5.744830
-5.390070 -4.783930 -4.190630 -4.115420 -4.042280
-4.125570 -4.028550 -4.026100 -2.937910

!165
-0.810590 -0.071500 0.378890 0.543310 1.277880
1.641310 1.698840 1.519950 0.631950 -1.088670
-2.736530 -0.735240 -4.563830 -6.408350 -5.889450
-5.141750 -4.194970 -3.666490 -3.843450 -3.818830
-3.826180 -3.596820 -2.994790 -2.231020

! alanine before proline map
C    NH1  CT1  C    NH1  CT1  C    N     24

!-180
0.126790 0.768700 0.971260 1.250970 2.121010
2.695430 2.064440 1.764790 0.755870 -0.713470
0.976130 -2.475520 -5.455650 -5.096450 -5.305850
-3.975630 -3.088580 -2.784200 -2.677120 -2.646060
-2.335350 -2.010440 -1.608040 -0.482250

!-165
-0.802290 1.377090 1.577020 1.872290 2.398990
2.461630 2.333840 1.904070 1.061460 0.518400
-0.116320 -3.575440 -5.284480 -5.160310 -4.196010
-3.276210 -2.715340 -1.806200 -1.101780 -1.210320
-1.008810 -0.637100 -1.603360 -1.776870

!-150
-0.634810 1.156210 1.624350 2.047200 2.653910
2.691410 2.296420 1.960450 1.324930 2.038290
-1.151510 -3.148610 -4.058280 -4.531850 -3.796370
-2.572090 -1.727250 -0.961410 -0.282910 -0.479120
-1.039340 -1.618060 -1.725460 -1.376360

!-135
0.214000 1.521370 1.977440 2.377950 2.929470
2.893410 2.435810 2.162970 1.761500 1.190090
-1.218610 -2.108900 -2.976100 -3.405340 -2.768440
-1.836030 -0.957950 0.021790 -0.032760 -0.665880
-1.321170 -1.212320 -0.893170 -0.897040

!-120
0.873950 1.959160 2.508990 2.841100 3.698960
3.309330 2.614300 2.481720 2.694660 1.082440
-0.398320 -1.761800 -2.945110 -3.294690 -2.308300
-0.855480 -0.087320 0.439040 0.691880 -0.586330
-1.027210 -0.976640 -0.467580 0.104020

!-105
1.767380 2.286650 2.818030 3.065500 3.370620
3.397440 2.730310 2.878790 2.542010 1.545240
-0.092150 -1.694440 -2.812310 -2.802430 -1.856360
-0.306240 -0.122440 0.444680 0.810150 -0.058630
-0.270290 -0.178830 0.202360 0.493810

!-90
1.456010 2.743180 2.589450 3.046230 3.451510
3.319160 3.052900 3.873720 2.420650 0.949100
0.008370 -1.382980 -2.138930 -2.087380 -1.268300
-0.494370 0.267580 0.908250 0.537520 0.306260
0.069540 0.097460 0.263060 0.603220

!-75
1.396790 3.349090 2.180920 2.942960 3.814070
3.675800 3.555310 3.887290 2.101260 -0.190940
-0.732240 -1.382040 -0.673880 -0.817390 -0.826980
-0.111800 0.053710 0.296400 0.692240 0.428960
-0.036100 -0.033820 -0.194300 0.400210

!-60
0.246650 1.229980 1.716960 3.168570 4.208190
4.366860 4.251080 3.348110 0.997540 -1.287540
-1.179900 -0.684300 -0.853660 -1.158760 -0.347550
0.114810 0.242800 0.322420 0.370140 -0.374950
-0.676940 -1.323430 -1.366650 -0.218770

!-45
-1.196730 0.078060 2.347410 4.211350 5.376000
5.364940 4.355200 2.436510 0.408470 -0.590840
-0.435960 -0.501210 -0.822230 -0.607210 0.057910
0.246580 -0.070570 0.379430 0.247770 -0.571680
-1.282910 -1.715770 -1.839820 -1.987110

!-30
-1.174720 1.067030 4.180460 6.741610 6.070770
4.781470 2.758340 1.295810 0.571150 -0.196480
0.251860 -0.732140 1.289360 1.497590 1.890550
2.198490 0.169290 0.534000 0.331780 -1.276320
-2.550070 -3.312150 -3.136670 -2.642260

!-15
0.293590 5.588070 3.732620 3.217620 3.272450
2.492320 1.563700 1.356760 0.831410 0.630170
1.591970 0.821920 0.486070 0.715760 0.996020
1.591580 -0.367400 0.181770 -0.613920 -2.267900
-3.516460 -3.597700 -3.043340 -1.765020

!0
2.832310 0.787990 0.323280 0.479230 0.628600
0.976330 1.238750 1.671950 1.645480 2.520340
1.606970 0.776350 0.119780 0.070390 0.121170
-1.569230 -1.213010 -1.846360 -2.744510 -3.792530
-3.934880 -3.615930 -2.675750 -0.924170

!15
-0.778340 -1.912680 -2.052140 -1.846280 -1.047430
0.183400 1.682950 2.223500 1.358370 2.448660
1.436920 0.678570 -0.237060 -0.535320 -0.790380
-2.182580 -3.251140 -4.195110 -4.269270 -3.908210
-3.455620 -2.773970 1.755370 0.313410

!30
-2.963810 -3.483730 -3.517080 -2.724860 -1.405510
0.336200 1.428450 1.394630 0.970370 2.462720
1.522430 0.553620 -0.407380 -1.482950 -3.613920
-4.159810 -4.945580 -4.784040 -3.764540 -2.959140
-1.963850 -1.071260 -1.599580 -2.445320

!45
-4.029070 -3.932660 -3.558480 -2.513980 -1.037320
0.362000 0.814380 0.754110 0.502370 1.903420
0.770220 -0.416420 -3.286310 -3.875270 -4.907800
-5.704430 -5.645660 -4.396040 -2.865450 -2.368170
-2.860490 -3.416560 -3.666490 -3.859070

!60
-3.338270 -2.960220 -2.311700 -1.272890 -0.246470
0.722610 0.668070 0.438130 2.395330 1.632470
-2.041450 -3.218100 -3.915080 -4.852510 -5.696500
-6.314370 -5.683690 -4.170620 -3.141000 -3.508820
-3.756430 -3.640810 -3.640430 -3.550690

!75
-2.244860 -1.632100 -1.000640 -0.170440 0.526440
0.823710 0.517140 -0.013120 -0.370910 -1.213720
-2.305650 -3.420580 -4.484960 -5.693140 -6.199150
-6.253870 -5.211310 -4.174380 -3.685150 -4.151360
-4.161970 -3.725150 -3.715310 -2.606760

!90
-1.720840 -1.177830 -0.428430 0.277730 0.807900
0.803260 0.482510 -0.336900 -0.786270 -1.774070
-2.793220 -3.828560 -5.211800 -6.636850 -6.989940
-6.108800 -5.452410 -3.911450 -4.321000 -4.587240
-4.102610 -3.772820 -3.157300 -2.648390

!105
-1.850640 -1.092420 -0.445020 0.128490 1.005520
0.884820 0.485850 -0.218470 -0.857670 -1.682330
-3.014400 -4.481110 -6.053510 -6.865400 -6.871130
-5.728240 -3.912230 -4.802110 -5.034640 -4.715990
-4.601080 -4.086220 -3.274630 -2.410940

!120
-1.969230 -1.116650 -0.540250 -0.150330 0.763520
1.038890 0.758480 0.313530 -0.333050 -1.872770
-3.366270 -5.008260 -6.124810 -7.034830 -6.724320
-3.700200 -4.510620 -5.185650 -5.361620 -4.847490
-4.444320 -4.004260 -3.415720 -2.751230

!135
-2.111250 -1.168960 -0.322790 -0.006920 0.316660
1.086270 0.939170 0.625340 -0.166360 -1.830310
-3.469470 -4.946030 -6.112560 -1.915580 -4.047310
-4.996740 -4.996730 -4.842690 -4.886620 -4.300540
-4.494620 -4.442210 -4.163570 -3.183510

!150
-1.757590 -0.403620 0.023920 0.362390 0.634520
1.264920 1.361360 0.948420 -0.073680 -1.483560
-3.152820 1.835120 -1.762860 -5.093660 -5.744830
-5.390070 -4.783930 -4.190630 -4.115420 -4.042280
-4.125570 -4.028550 -4.026100 -2.937910

!165
-0.810590 -0.071500 0.378890 0.543310 1.277880
1.641310 1.698840 1.519950 0.631950 -1.088670
-2.736530 -0.735240 -4.563830 -6.408350 -5.889450
-5.141750 -4.194970 -3.666490 -3.843450 -3.818830
-3.826180 -3.596820 -2.994790 -2.231020

! proline
C    N    CP1  C    N    CP1    C    NH1 24

! -180.00
-4.60660 -4.28920 -4.51420 -5.49210 -6.65460
-7.18530 -7.63320 -8.41920 -9.12510 -8.97830
-9.02750 -8.88890 -8.61060 -8.10240 -7.96680
-7.98860 -7.96190 -7.56330 -7.73950 -8.31580
-9.33380 -9.61880 -7.91860 -6.00570

! -165.00
-3.21030 -2.90350 -3.04340 -3.83720 -4.92360
-5.41790 -5.78320 -6.62490 -7.17820 -7.59500
-7.60980 -7.39440 -6.68190 -6.24950 -5.83810
-5.90510 -5.57900 -4.89950 -5.18840 -6.13180
-6.93510 -7.49160 -5.84410 -4.48890

! -150.00
-2.23750 -2.26520 -2.55120 -3.67610 -4.61620
-5.01560 -5.36920 -5.93110 -6.16820 -6.48830
-6.54220 -6.14310 -5.33350 -4.85090 -4.50790
-4.44050 -4.34380 -4.13820 -4.35620 -5.24880
-6.05280 -6.18610 -4.80390 -3.41730

! -135.00
-2.12830 -2.02010 -2.90220 -3.88240 -4.63610
-5.02000 -5.46090 -5.79830 -5.63220 -6.41490
-6.20330 -5.57550 -4.58160 -4.15850 -4.00710
-3.95020 -3.76880 -4.09690 -4.52680 -5.33410
-5.97380 -5.68710 -4.70040 -3.33790

! -120.00
-2.20610 -2.22370 -2.85110 -3.55370 -4.33320
-4.57860 -4.95030 -5.23950 -5.37730 -6.14740
-5.98660 -5.17760 -4.16090 -3.78450 -3.83210
-3.86590 -4.21340 -4.26250 -4.16200 -4.62160
-5.47440 -5.38280 -4.39100 -3.16760

! -105.00
-1.32980 -1.44660 -2.00420 -2.84440 -3.31580
-3.15410 -2.83060 -3.04980 -4.04810 -5.02030
-4.84090 -3.88520 -2.79540 -2.49190 -2.65990
-3.34670 -3.60580 -3.76970 -4.07430 -4.21930
-4.66740 -4.23940 -3.37160 -2.10050

!  -90.00
-0.27400 -0.41780 -0.92340 -1.48470 -1.84370
-1.42480 -1.14210 -1.83280 -2.97900 -3.57000
-3.33310 -2.24200 -1.31350 -0.96640  0.38300
-0.57540 -0.74080 -0.59130 -0.41960 -2.64120
-3.25380 -2.85540 -2.09970 -0.95660

!  -75.00
 0.26880  0.18190  0.00300 -0.45390 -0.24210
 0.21240  0.33320 -0.95520 -2.17670 -2.66490
-2.24910 -1.35480 -0.35030  1.84000  0.81880
 0.41530  0.58460  0.65350  0.54960  0.41300
 0.23350 -2.13490 -1.54900 -0.38340

!  -60.00
-0.48820 -0.40730 -0.25210 -0.20490  0.53370
 1.05990  0.72540 -0.68300 -2.10190 -2.83530
-2.55500 -1.33940 -0.24710  1.63190  1.10600
 1.16350  1.30720  1.49310  1.16160  0.99320
-2.33360 -2.59380 -2.01110 -1.46840

!  -45.00
-2.41010 -1.30740 -0.85960 -0.06830  0.20500
 0.00650 -0.59750 -2.39820 -3.98270 -4.46610
-3.51230 -1.99330  0.96050  0.80870  0.64450
 0.82590  1.00550  1.28110  0.96670 -2.71140
-4.18330 -4.83370 -4.49950 -3.47920

!  -30.00
-3.46300 -2.06680 -0.84260 -0.70440 -1.85140
-2.59990 -3.62600 -5.08050 -6.35480 -6.08340
-4.78650 -1.24210 -0.81660 -0.60170 -0.50040
-0.41020 -0.28450 -0.14620 -3.14950 -5.16280
-6.81940 -7.52060 -7.12480 -5.49420

!  -15.00
-2.70550 -1.11410 -0.82120 -3.80470 -4.50780
-4.64960 -5.78530 -7.04450 -7.30810 -6.56450
-3.47860 -2.68630 -1.78120 -1.48400 -1.45930
-1.43060 -5.75320 -2.72500 -6.45790 -8.16530
-9.86330 -9.80710 -8.62670 -6.49690

!    0.00
-2.73190 -3.83060 -5.26960 -5.91610 -6.71690
-7.05420 -7.77520 -7.81220 -7.54160 -4.98400
-5.05070 -4.28910 -3.78740 -3.64600 -3.91990
-3.55740 -3.03470 -5.78910 -7.02720 -8.04090
-8.60950 -8.27740 -7.10120 -5.12040

!   15.00
-3.17420 -4.66830 -6.17790 -7.26760 -8.22560
-8.32120 -7.64880 -7.00240 -4.77210 -5.65380
-5.36790 -4.43640 -4.37720 -4.45280 -4.47980
-4.07260 -6.75420 -7.56910 -7.95830 -7.87760
-7.88160 -7.29010 -7.15600 -5.19260

!   30.00
-2.96240 -4.87720 -6.64930 -7.95180 -8.47610
-7.49950 -6.26260 -6.35040 -4.34190 -4.49790
-4.27480 -1.75620 -3.89990 -3.81400 -3.99610
-6.66430 -7.66400 -7.80660 -7.21980 -6.83750
-6.88220 -7.10200 -5.10200 -2.38920

!45
0.000000 0.000000 0.000000 0.000000 0.000000
0.000000 0.000000 0.000000 0.000000 0.000000
0.000000 0.000000 0.000000 0.000000 0.000000
0.000000 0.000000 0.000000 0.000000 0.000000
0.000000 0.000000 0.000000 0.000000

!60
0.000000 0.000000 0.000000 0.000000 0.000000
0.000000 0.000000 0.000000 0.000000 0.000000
0.000000 0.000000 0.000000 0.000000 0.000000
0.000000 0.000000 0.000000 0.000000 0.000000
0.000000 0.000000 0.000000 0.000000

!75
0.000000 0.000000 0.000000 0.000000 0.000000
0.000000 0.000000 0.000000 0.000000 0.000000
0.000000 0.000000 0.000000 0.000000 0.000000
0.000000 0.000000 0.000000 0.000000 0.000000
0.000000 0.000000 0.000000 0.000000

!90
0.000000 0.000000 0.000000 0.000000 0.000000
0.000000 0.000000 0.000000 0.000000 0.000000
0.000000 0.000000 0.000000 0.000000 0.000000
0.000000 0.000000 0.000000 0.000000 0.000000
0.000000 0.000000 0.000000 0.000000

!105
0.000000 0.000000 0.000000 0.000000 0.000000
0.000000 0.000000 0.000000 0.000000 0.000000
0.000000 0.000000 0.000000 0.000000 0.000000
0.000000 0.000000 0.000000 0.000000 0.000000
0.000000 0.000000 0.000000 0.000000

!120
0.000000 0.000000 0.000000 0.000000 0.000000
0.000000 0.000000 0.000000 0.000000 0.000000
0.000000 0.000000 0.000000 0.000000 0.000000
0.000000 0.000000 0.000000 0.000000 0.000000
0.000000 0.000000 0.000000 0.000000

!135
0.000000 0.000000 0.000000 0.000000 0.000000
0.000000 0.000000 0.000000 0.000000 0.000000
0.000000 0.000000 0.000000 0.000000 0.000000
0.000000 0.000000 0.000000 0.000000 0.000000
0.000000 0.000000 0.000000 0.000000

!150
0.000000 0.000000 0.000000 0.000000 0.000000
0.000000 0.000000 0.000000 0.000000 0.000000
0.000000 0.000000 0.000000 0.000000 0.000000
0.000000 0.000000 0.000000 0.000000 0.000000
0.000000 0.000000 0.000000 0.000000

!165
0.000000 0.000000 0.000000 0.000000 0.000000
0.000000 0.000000 0.000000 0.000000 0.000000
0.000000 0.000000 0.000000 0.000000 0.000000
0.000000 0.000000 0.000000 0.000000 0.000000
0.000000 0.000000 0.000000 0.000000

!2 adjacent prolines
C    N    CP1  C    N    CP1    C    N 24

! -180.00
-4.60660 -4.28920 -4.51420 -5.49210 -6.65460
-7.18530 -7.63320 -8.41920 -9.12510 -8.97830
-9.02750 -8.88890 -8.61060 -8.10240 -7.96680
-7.98860 -7.96190 -7.56330 -7.73950 -8.31580
-9.33380 -9.61880 -7.91860 -6.00570

! -165.00
-3.21030 -2.90350 -3.04340 -3.83720 -4.92360
-5.41790 -5.78320 -6.62490 -7.17820 -7.59500
-7.60980 -7.39440 -6.68190 -6.24950 -5.83810
-5.90510 -5.57900 -4.89950 -5.18840 -6.13180
-6.93510 -7.49160 -5.84410 -4.48890

! -150.00
-2.23750 -2.26520 -2.55120 -3.67610 -4.61620
-5.01560 -5.36920 -5.93110 -6.16820 -6.48830
-6.54220 -6.14310 -5.33350 -4.85090 -4.50790
-4.44050 -4.34380 -4.13820 -4.35620 -5.24880
-6.05280 -6.18610 -4.80390 -3.41730

! -135.00
-2.12830 -2.02010 -2.90220 -3.88240 -4.63610
-5.02000 -5.46090 -5.79830 -5.63220 -6.41490
-6.20330 -5.57550 -4.58160 -4.15850 -4.00710
-3.95020 -3.76880 -4.09690 -4.52680 -5.33410
-5.97380 -5.68710 -4.70040 -3.33790

! -120.00
-2.20610 -2.22370 -2.85110 -3.55370 -4.33320
-4.57860 -4.95030 -5.23950 -5.37730 -6.14740
-5.98660 -5.17760 -4.16090 -3.78450 -3.83210
-3.86590 -4.21340 -4.26250 -4.16200 -4.62160
-5.47440 -5.38280 -4.39100 -3.16760

! -105.00
-1.32980 -1.44660 -2.00420 -2.84440 -3.31580
-3.15410 -2.83060 -3.04980 -4.04810 -5.02030
-4.84090 -3.88520 -2.79540 -2.49190 -2.65990
-3.34670 -3.60580 -3.76970 -4.07430 -4.21930
-4.66740 -4.23940 -3.37160 -2.10050

!  -90.00
-0.27400 -0.41780 -0.92340 -1.48470 -1.84370
-1.42480 -1.14210 -1.83280 -2.97900 -3.57000
-3.33310 -2.24200 -1.31350 -0.96640  0.38300
-0.57540 -0.74080 -0.59130 -0.41960 -2.64120
-3.25380 -2.85540 -2.09970 -0.95660

!  -75.00
 0.26880  0.18190  0.00300 -0.45390 -0.24210
 0.21240  0.33320 -0.95520 -2.17670 -2.66490
-2.24910 -1.35480 -0.35030  1.84000  0.81880
 0.41530  0.58460  0.65350  0.54960  0.41300
 0.23350 -2.13490 -1.54900 -0.38340

!  -60.00
-0.48820 -0.40730 -0.25210 -0.20490  0.53370
 1.05990  0.72540 -0.68300 -2.10190 -2.83530
-2.55500 -1.33940 -0.24710  1.63190  1.10600
 1.16350  1.30720  1.49310  1.16160  0.99320
-2.33360 -2.59380 -2.01110 -1.46840

!  -45.00
-2.41010 -1.30740 -0.85960 -0.06830  0.20500
 0.00650 -0.59750 -2.39820 -3.98270 -4.46610
-3.51230 -1.99330  0.96050  0.80870  0.64450
 0.82590  1.00550  1.28110  0.96670 -2.71140
-4.18330 -4.83370 -4.49950 -3.47920

!  -30.00
-3.46300 -2.06680 -0.84260 -0.70440 -1.85140
-2.59990 -3.62600 -5.08050 -6.35480 -6.08340
-4.78650 -1.24210 -0.81660 -0.60170 -0.50040
-0.41020 -0.28450 -0.14620 -3.14950 -5.16280
-6.81940 -7.52060 -7.12480 -5.49420

!  -15.00
-2.70550 -1.11410 -0.82120 -3.80470 -4.50780
-4.64960 -5.78530 -7.04450 -7.30810 -6.56450
-3.47860 -2.68630 -1.78120 -1.48400 -1.45930
-1.43060 -5.75320 -2.72500 -6.45790 -8.16530
-9.86330 -9.80710 -8.62670 -6.49690

!    0.00
-2.73190 -3.83060 -5.26960 -5.91610 -6.71690
-7.05420 -7.77520 -7.81220 -7.54160 -4.98400
-5.05070 -4.28910 -3.78740 -3.64600 -3.91990
-3.55740 -3.03470 -5.78910 -7.02720 -8.04090
-8.60950 -8.27740 -7.10120 -5.12040

!   15.00
-3.17420 -4.66830 -6.17790 -7.26760 -8.22560
-8.32120 -7.64880 -7.00240 -4.77210 -5.65380
-5.36790 -4.43640 -4.37720 -4.45280 -4.47980
-4.07260 -6.75420 -7.56910 -7.95830 -7.87760
-7.88160 -7.29010 -7.15600 -5.19260

!   30.00
-2.96240 -4.87720 -6.64930 -7.95180 -8.47610
-7.49950 -6.26260 -6.35040 -4.34190 -4.49790
-4.27480 -1.75620 -3.89990 -3.81400 -3.99610
-6.66430 -7.66400 -7.80660 -7.21980 -6.83750
-6.88220 -7.10200 -5.10200 -2.38920

!45
0.000000 0.000000 0.000000 0.000000 0.000000
0.000000 0.000000 0.000000 0.000000 0.000000
0.000000 0.000000 0.000000 0.000000 0.000000
0.000000 0.000000 0.000000 0.000000 0.000000
0.000000 0.000000 0.000000 0.000000

!60
0.000000 0.000000 0.000000 0.000000 0.000000
0.000000 0.000000 0.000000 0.000000 0.000000
0.000000 0.000000 0.000000 0.000000 0.000000
0.000000 0.000000 0.000000 0.000000 0.000000
0.000000 0.000000 0.000000 0.000000

!75
0.000000 0.000000 0.000000 0.000000 0.000000
0.000000 0.000000 0.000000 0.000000 0.000000
0.000000 0.000000 0.000000 0.000000 0.000000
0.000000 0.000000 0.000000 0.000000 0.000000
0.000000 0.000000 0.000000 0.000000

!90
0.000000 0.000000 0.000000 0.000000 0.000000
0.000000 0.000000 0.000000 0.000000 0.000000
0.000000 0.000000 0.000000 0.000000 0.000000
0.000000 0.000000 0.000000 0.000000 0.000000
0.000000 0.000000 0.000000 0.000000

!105
0.000000 0.000000 0.000000 0.000000 0.000000
0.000000 0.000000 0.000000 0.000000 0.000000
0.000000 0.000000 0.000000 0.000000 0.000000
0.000000 0.000000 0.000000 0.000000 0.000000
0.000000 0.000000 0.000000 0.000000

!120
0.000000 0.000000 0.000000 0.000000 0.000000
0.000000 0.000000 0.000000 0.000000 0.000000
0.000000 0.000000 0.000000 0.000000 0.000000
0.000000 0.000000 0.000000 0.000000 0.000000
0.000000 0.000000 0.000000 0.000000

!135
0.000000 0.000000 0.000000 0.000000 0.000000
0.000000 0.000000 0.000000 0.000000 0.000000
0.000000 0.000000 0.000000 0.000000 0.000000
0.000000 0.000000 0.000000 0.000000 0.000000
0.000000 0.000000 0.000000 0.000000

!150
0.000000 0.000000 0.000000 0.000000 0.000000
0.000000 0.000000 0.000000 0.000000 0.000000
0.000000 0.000000 0.000000 0.000000 0.000000
0.000000 0.000000 0.000000 0.000000 0.000000
0.000000 0.000000 0.000000 0.000000

!165
0.000000 0.000000 0.000000 0.000000 0.000000
0.000000 0.000000 0.000000 0.000000 0.000000
0.000000 0.000000 0.000000 0.000000 0.000000
0.000000 0.000000 0.000000 0.000000 0.000000
0.000000 0.000000 0.000000 0.000000

! glycine map
C    NH1  CT2  C    NH1  CT2  C    NH1   24

!-180
-0.549160 -0.535500 -0.588110 -0.754620 -0.679290
-0.038150 0.298460 0.326040 -0.375610 -1.704360
-3.061280 -3.956460 -3.576280 -1.038930 2.012450
-1.714610 -0.377660 0.317310 0.294580 -0.042920
-0.676620 -0.744600 -0.586590 -0.554770

!-165
-0.709450 -0.896700 -0.990850 -1.319240 -0.940260
-0.126160 0.329180 0.258100 -0.534910 -1.715700
-2.780320 -3.153350 -1.636020 1.822690 -2.675640
-1.810120 -0.410680 0.180860 0.196710 -0.000430
-0.271890 -0.462500 -0.348750 -0.477660

!-150
-1.224850 -1.482430 -1.665900 -1.656770 -1.119780
-1.642540 -0.054220 -0.290670 -0.887080 -1.626260
-2.165440 -1.546500 0.753400 -2.949180 -2.225630
-1.664160 -0.628990 0.000490 0.033160 -0.092820
-0.339050 -0.563330 -0.794980 -0.710760

!-135
-1.787640 -2.117750 -2.143020 -1.803720 -1.567160
-0.886880 -0.801350 -0.851590 -1.020630 -1.337360
-1.062570 0.338010 -4.372310 -2.435890 -2.220710
-1.718060 -0.758950 -0.207560 0.100910 -0.055650
-0.288370 -0.880610 -1.267450 -1.465530

!-120
-2.348270 -2.593790 -2.596140 -2.364070 -1.970070
-1.705860 -1.435540 -1.289220 -1.358170 -0.975570
-3.514390 -4.283210 -3.975820 -3.215190 -2.394430
-1.455320 -0.553910 -0.158900 -0.173830 -0.297950
-0.661220 -1.068330 -1.601800 -1.914850

!-105
-2.788800 -3.079570 -3.178150 -3.013710 -2.626630
-2.266680 -1.951490 -1.681850 -1.195390 -2.567680
-3.632800 -4.748210 -4.662850 -4.255190 -2.776760
-1.695490 -0.893140 -0.633810 -0.467320 -0.540540
-0.950190 -1.401500 -1.959970 -2.412680

!-90
-3.857170 -3.713610 -3.902110 -3.611370 -3.040850
-2.406460 -1.975250 -1.452040 -0.971860 -2.808170
-4.181160 -4.981430 -5.446890 -4.359900 -2.864390
-1.898510 -1.139090 -0.971340 -1.065550 -1.020680
-1.141350 -1.794480 -2.420970 -2.939990

!-75
-4.987770 -4.995210 -4.485310 -3.892550 -3.228630
-2.345360 -1.664160 -1.105500 -1.945510 -3.715530
-4.492140 -5.536170 -5.708500 -3.675410 -2.986660
-1.859410 -0.756620 -1.269930 -1.312730 -1.607440
-1.892510 -2.659400 -3.347950 -3.970600

!-60
-6.183650 -5.456080 -4.878940 -4.000820 -2.683230
-2.067520 -1.094850 -1.119790 -2.962910 -3.687830
-4.993340 -4.666260 -3.796280 -3.374140 -2.495430
-1.453990 -0.877560 -1.002930 -1.337310 -2.431360
-2.948140 -4.008100 -4.821040 -5.565810

!-45
-6.755760 -5.850030 -4.362190 -2.714090 -1.708710
-0.526660 -0.536700 -2.037170 -3.892650 -4.558570
-4.237410 -3.735160 -3.688580 -3.009910 -2.112940
-1.455400 -0.925490 -1.121840 -1.561900 -2.751370
-4.094860 -5.207530 -6.128530 -6.613030

!-30
-5.716250 -4.434060 -2.788600 -0.974400 -0.729200
-0.904940 -1.833540 -3.017700 -3.313450 -3.336010
-3.181640 -3.594720 -1.231370 -0.603790 0.128810
-1.222610 -0.909150 -0.837700 -1.346820 -3.040880
-4.731110 -5.844860 -6.428460 -6.424880

!-15
-3.991110 -2.046000 0.082550 -2.676110 -2.828500
-2.596640 -2.843330 -3.011480 -2.312640 -2.405980
-3.086210 -1.164620 -1.231660 -0.871900 -0.348980
-1.735900 -0.914150 -0.484520 -1.818040 -3.602550
-5.330320 -5.992270 -5.588080 -5.408360

!0
-1.147060 -3.317730 -4.305100 -4.615200 -4.533780
-3.622950 -2.832800 -1.872810 -1.144300 -1.994070
-0.741980 -1.115010 -1.229250 -1.103680 -0.742430
-1.973970 -1.070020 -1.802220 -2.712770 -3.624130
-4.537100 -4.619970 -4.310890 -3.318290

!15
-3.997710 -5.408360 -5.588080 -5.992270 -5.330320
-3.602550 -1.818040 -0.484520 -0.914150 -1.735900
-0.348980 -0.871900 -1.231660 -1.164620 -3.086210
-2.405980 -2.312640 -3.011480 -2.843330 -2.596640
-2.828500 -2.676110 0.082550 -2.046000

!30
-5.710850 -6.424880 -6.428460 -5.844860 -4.731110
-3.040880 -1.346820 -0.837700 -0.909150 -1.222610
0.128810 -0.603790 -1.231370 -3.594720 -3.181640
-3.336010 -3.313450 -3.017700 -1.833540 -0.904940
-0.729200 -0.974400 -2.788600 -4.434060

!45
-6.754940 -6.613030 -6.128530 -5.207530 -4.094860
-2.751370 -1.561900 -1.121840 -0.925490 -1.455400
-2.112940 -3.009910 -3.688580 -3.735160 -4.237410
-4.558570 -3.892650 -2.037170 -0.536700 -0.526660
-1.708710 -2.714090 -4.362190 -5.850030

!60
-6.188070 -5.565810 -4.821040 -4.008100 -2.948140
-2.431360 -1.337310 -1.002930 -0.877560 -1.453990
-2.495430 -3.374140 -3.796280 -4.666260 -4.993340
-3.687830 -2.962910 -1.119790 -1.094850 -2.067520
-2.683230 -4.000820 -4.878940 -5.456080

!75
-4.986080 -3.970600 -3.347950 -2.659400 -1.892510
-1.607440 -1.312730 -1.269930 -0.756620 -1.859410
-2.986660 -3.675410 -5.708500 -5.536170 -4.492140
-3.715530 -1.945510 -1.105500 -1.664160 -2.345360
-3.228630 -3.892550 -4.485310 -4.995210

!90
-3.879190 -2.939990 -2.420970 -1.794480 -1.141350
-1.020680 -1.065550 -0.971340 -1.139090 -1.898510
-2.864390 -4.359900 -5.446890 -4.981430 -4.181160
-2.808170 -0.971860 -1.452040 -1.975250 -2.406460
-3.040850 -3.611370 -3.902110 -3.713610

!105
-2.793280 -2.412680 -1.959970 -1.401500 -0.950190
-0.540540 -0.467320 -0.633810 -0.893140 -1.695490
-2.776760 -4.255190 -4.662850 -4.448210 -3.332800
-2.567680 -1.195390 -1.681850 -1.951490 -2.266680
-2.626630 -3.013710 -3.178150 -3.079570

!120
-2.330190 -1.914850 -1.601800 -1.068330 -0.661220
-0.297950 -0.173830 -0.158900 -0.553910 -1.455320
-2.394430 -3.215190 -3.975820 -3.783210 -3.014390
-0.975570 -1.358170 -1.289220 -1.435540 -1.705860
-1.970070 -2.364070 -2.596140 -2.593790

!135
-1.796120 -1.465530 -1.267450 -0.880610 -0.288370
-0.055650 0.100910 -0.207560 -0.758950 -1.718060
-2.220710 -2.435890 -4.372310 0.338010 -1.062570
-1.337360 -1.020630 -0.851590 -0.801350 -0.886880
-1.567160 -1.803720 -2.143020 -2.117750

!150
-1.263610 -0.710760 -0.794980 -0.563330 -0.339050
-0.092820 0.033160 0.000490 -0.628990 -1.664160
-2.225630 -2.949180 0.753400 -1.546500 -2.165440
-1.626260 -0.887080 -0.290670 -0.054220 -1.642540
-1.119780 -1.656770 -1.665900 -1.482430

!165
-0.684660 -0.477660 -0.348750 -0.462500 -0.271890
-0.000430 0.196710 0.180860 -0.410680 -1.810120
-2.675640 1.822690 -1.636020 -3.153350 -2.780320
-1.715700 -0.534910 0.258100 0.329180 -0.126160
-0.940260 -1.319240 -0.990850 -0.896700

! glycine before proline map: use glycine map
C    NH1  CT2  C    NH1  CT2  C    N   24

!-180
-0.549160 -0.535500 -0.588110 -0.754620 -0.679290
-0.038150 0.298460 0.326040 -0.375610 -1.704360
-3.061280 -3.956460 -3.576280 -1.038930 2.012450
-1.714610 -0.377660 0.317310 0.294580 -0.042920
-0.676620 -0.744600 -0.586590 -0.554770

!-165
-0.709450 -0.896700 -0.990850 -1.319240 -0.940260
-0.126160 0.329180 0.258100 -0.534910 -1.715700
-2.780320 -3.153350 -1.636020 1.822690 -2.675640
-1.810120 -0.410680 0.180860 0.196710 -0.000430
-0.271890 -0.462500 -0.348750 -0.477660

!-150
-1.224850 -1.482430 -1.665900 -1.656770 -1.119780
-1.642540 -0.054220 -0.290670 -0.887080 -1.626260
-2.165440 -1.546500 0.753400 -2.949180 -2.225630
-1.664160 -0.628990 0.000490 0.033160 -0.092820
-0.339050 -0.563330 -0.794980 -0.710760

!-135
-1.787640 -2.117750 -2.143020 -1.803720 -1.567160
-0.886880 -0.801350 -0.851590 -1.020630 -1.337360
-1.062570 0.338010 -4.372310 -2.435890 -2.220710
-1.718060 -0.758950 -0.207560 0.100910 -0.055650
-0.288370 -0.880610 -1.267450 -1.465530

!-120
-2.348270 -2.593790 -2.596140 -2.364070 -1.970070
-1.705860 -1.435540 -1.289220 -1.358170 -0.975570
-3.514390 -4.283210 -3.975820 -3.215190 -2.394430
-1.455320 -0.553910 -0.158900 -0.173830 -0.297950
-0.661220 -1.068330 -1.601800 -1.914850

!-105
-2.788800 -3.079570 -3.178150 -3.013710 -2.626630
-2.266680 -1.951490 -1.681850 -1.195390 -2.567680
-3.632800 -4.748210 -4.662850 -4.255190 -2.776760
-1.695490 -0.893140 -0.633810 -0.467320 -0.540540
-0.950190 -1.401500 -1.959970 -2.412680

!-90
-3.857170 -3.713610 -3.902110 -3.611370 -3.040850
-2.406460 -1.975250 -1.452040 -0.971860 -2.808170
-4.181160 -4.981430 -5.446890 -4.359900 -2.864390
-1.898510 -1.139090 -0.971340 -1.065550 -1.020680
-1.141350 -1.794480 -2.420970 -2.939990

!-75
-4.987770 -4.995210 -4.485310 -3.892550 -3.228630
-2.345360 -1.664160 -1.105500 -1.945510 -3.715530
-4.492140 -5.536170 -5.708500 -3.675410 -2.986660
-1.859410 -0.756620 -1.269930 -1.312730 -1.607440
-1.892510 -2.659400 -3.347950 -3.970600

!-60
-6.183650 -5.456080 -4.878940 -4.000820 -2.683230
-2.067520 -1.094850 -1.119790 -2.962910 -3.687830
-4.993340 -4.666260 -3.796280 -3.374140 -2.495430
-1.453990 -0.877560 -1.002930 -1.337310 -2.431360
-2.948140 -4.008100 -4.821040 -5.565810

!-45
-6.755760 -5.850030 -4.362190 -2.714090 -1.708710
-0.526660 -0.536700 -2.037170 -3.892650 -4.558570
-4.237410 -3.735160 -3.688580 -3.009910 -2.112940
-1.455400 -0.925490 -1.121840 -1.561900 -2.751370
-4.094860 -5.207530 -6.128530 -6.613030

!-30
-5.716250 -4.434060 -2.788600 -0.974400 -0.729200
-0.904940 -1.833540 -3.017700 -3.313450 -3.336010
-3.181640 -3.594720 -1.231370 -0.603790 0.128810
-1.222610 -0.909150 -0.837700 -1.346820 -3.040880
-4.731110 -5.844860 -6.428460 -6.424880

!-15
-3.991110 -2.046000 0.082550 -2.676110 -2.828500
-2.596640 -2.843330 -3.011480 -2.312640 -2.405980
-3.086210 -1.164620 -1.231660 -0.871900 -0.348980
-1.735900 -0.914150 -0.484520 -1.818040 -3.602550
-5.330320 -5.992270 -5.588080 -5.408360

!0
-1.147060 -3.317730 -4.305100 -4.615200 -4.533780
-3.622950 -2.832800 -1.872810 -1.144300 -1.994070
-0.741980 -1.115010 -1.229250 -1.103680 -0.742430
-1.973970 -1.070020 -1.802220 -2.712770 -3.624130
-4.537100 -4.619970 -4.310890 -3.318290

!15
-3.997710 -5.408360 -5.588080 -5.992270 -5.330320
-3.602550 -1.818040 -0.484520 -0.914150 -1.735900
-0.348980 -0.871900 -1.231660 -1.164620 -3.086210
-2.405980 -2.312640 -3.011480 -2.843330 -2.596640
-2.828500 -2.676110 0.082550 -2.046000

!30
-5.710850 -6.424880 -6.428460 -5.844860 -4.731110
-3.040880 -1.346820 -0.837700 -0.909150 -1.222610
0.128810 -0.603790 -1.231370 -3.594720 -3.181640
-3.336010 -3.313450 -3.017700 -1.833540 -0.904940
-0.729200 -0.974400 -2.788600 -4.434060

!45
-6.754940 -6.613030 -6.128530 -5.207530 -4.094860
-2.751370 -1.561900 -1.121840 -0.925490 -1.455400
-2.112940 -3.009910 -3.688580 -3.735160 -4.237410
-4.558570 -3.892650 -2.037170 -0.536700 -0.526660
-1.708710 -2.714090 -4.362190 -5.850030

!60
-6.188070 -5.565810 -4.821040 -4.008100 -2.948140
-2.431360 -1.337310 -1.002930 -0.877560 -1.453990
-2.495430 -3.374140 -3.796280 -4.666260 -4.993340
-3.687830 -2.962910 -1.119790 -1.094850 -2.067520
-2.683230 -4.000820 -4.878940 -5.456080

!75
-4.986080 -3.970600 -3.347950 -2.659400 -1.892510
-1.607440 -1.312730 -1.269930 -0.756620 -1.859410
-2.986660 -3.675410 -5.708500 -5.536170 -4.492140
-3.715530 -1.945510 -1.105500 -1.664160 -2.345360
-3.228630 -3.892550 -4.485310 -4.995210

!90
-3.879190 -2.939990 -2.420970 -1.794480 -1.141350
-1.020680 -1.065550 -0.971340 -1.139090 -1.898510
-2.864390 -4.359900 -5.446890 -4.981430 -4.181160
-2.808170 -0.971860 -1.452040 -1.975250 -2.406460
-3.040850 -3.611370 -3.902110 -3.713610

!105
-2.793280 -2.412680 -1.959970 -1.401500 -0.950190
-0.540540 -0.467320 -0.633810 -0.893140 -1.695490
-2.776760 -4.255190 -4.662850 -4.448210 -3.332800
-2.567680 -1.195390 -1.681850 -1.951490 -2.266680
-2.626630 -3.013710 -3.178150 -3.079570

!120
-2.330190 -1.914850 -1.601800 -1.068330 -0.661220
-0.297950 -0.173830 -0.158900 -0.553910 -1.455320
-2.394430 -3.215190 -3.975820 -3.783210 -3.014390
-0.975570 -1.358170 -1.289220 -1.435540 -1.705860
-1.970070 -2.364070 -2.596140 -2.593790

!135
-1.796120 -1.465530 -1.267450 -0.880610 -0.288370
-0.055650 0.100910 -0.207560 -0.758950 -1.718060
-2.220710 -2.435890 -4.372310 0.338010 -1.062570
-1.337360 -1.020630 -0.851590 -0.801350 -0.886880
-1.567160 -1.803720 -2.143020 -2.117750

!150
-1.263610 -0.710760 -0.794980 -0.563330 -0.339050
-0.092820 0.033160 0.000490 -0.628990 -1.664160
-2.225630 -2.949180 0.753400 -1.546500 -2.165440
-1.626260 -0.887080 -0.290670 -0.054220 -1.642540
-1.119780 -1.656770 -1.665900 -1.482430

!165
-0.684660 -0.477660 -0.348750 -0.462500 -0.271890
-0.000430 0.196710 0.180860 -0.410680 -1.810120
-2.675640 1.822690 -1.636020 -3.153350 -2.780320
-1.715700 -0.534910 0.258100 0.329180 -0.126160
-0.940260 -1.319240 -0.990850 -0.896700

NONBONDED nbxmod  5 atom cdiel shift vatom vdistance vswitch -
cutnb 14.0 ctofnb 12.0 ctonnb 10.0 eps 1.0 e14fac 1.0 wmin 1.5 
                !adm jr., 5/08/91, suggested cutoff scheme
!
!V(Lennard-Jones) = Eps,i,j[(Rmin,i,j/ri,j)**12 - 2(Rmin,i,j/ri,j)**6]
!
!epsilon: kcal/mole, Eps,i,j = sqrt(eps,i * eps,j)
!Rmin/2: A, Rmin,i,j = Rmin/2,i + Rmin/2,j
!
!atom  ignored    epsilon      Rmin/2   ignored   eps,1-4       Rmin/2,1-4
!
!carbons
C      0.000000  -0.110000     2.000000 ! ALLOW   PEP POL ARO
                ! NMA pure solvent, adm jr., 3/3/93
CA     0.000000  -0.070000     1.992400 ! ALLOW   ARO
                ! benzene (JES)
CH1E   0.000000  -0.070000     1.992400 ! for BFP and BFPT (SAH March 2015)
CC     0.000000  -0.070000     2.000000 ! ALLOW   PEP POL ARO
                ! adm jr. 3/3/92, acetic acid heat of solvation
CD     0.000000  -0.070000     2.000000 ! ALLOW  POL
                ! adm jr. 3/19/92, acetate a.i. and dH of solvation
CE1    0.000000  -0.068000     2.090000 ! 
		! for propene, yin/adm jr., 12/95
CE2    0.000000  -0.064000     2.080000 ! 
		! for ethene, yin/adm jr., 12/95
CM     0.000000  -0.110000     2.100000 ! ALLOW HEM
                ! Heme (6-liganded): CO ligand carbon (KK 05/13/91)
CP1    0.000000  -0.020000     2.275000   0.000000  -0.010000     1.900000 ! ALLOW   ALI
                ! alkane update, adm jr., 3/2/92
CP2    0.000000  -0.055000     2.175000   0.000000  -0.010000     1.900000 ! ALLOW   ALI
                ! alkane update, adm jr., 3/2/92
CP3    0.000000  -0.055000     2.175000   0.000000  -0.010000     1.900000 ! ALLOW   ALI
                ! alkane update, adm jr., 3/2/92
CPA    0.000000  -0.090000     1.800000 ! ALLOW HEM
                ! Heme (6-liganded): porphyrin macrocycle (KK 05/13/91)
CPB    0.000000  -0.090000     1.800000 ! ALLOW HEM
                ! Heme (6-liganded): porphyrin macrocycle (KK 05/13/91)
CPH1   0.000000  -0.050000     1.800000 ! ALLOW ARO
                ! adm jr., 10/23/91, imidazole solvation and sublimation
CPH2   0.000000  -0.050000     1.800000 ! ALLOW ARO
                ! adm jr., 10/23/91, imidazole solvation and sublimation
CPM    0.000000  -0.090000     1.800000 ! ALLOW HEM
                ! Heme (6-liganded): porphyrin macrocycle (KK 05/13/91)
CPT    0.000000  -0.090000     1.800000   0.000000  -0.090000     1.900000 ! ALLOW   ARO
                ! benzene (JES)
CS     0.000000  -0.110000     2.200000 ! ALLOW SUL
                ! methylthiolate to water and F.E. of solvation, adm jr. 6/1/92
CST    0.000000  -0.058000     1.563000 ! 
                ! carbon dioxide, JES
CT1    0.000000  -0.020000     2.275000   0.000000  -0.010000     1.900000 ! ALLOW   ALI
                ! isobutane pure solvent properties, adm jr, 2/3/92
CT2    0.000000  -0.055000     2.175000   0.000000  -0.010000     1.900000 ! ALLOW   ALI
                ! propane pure solvent properties, adm jr, 2/3/92
CT3    0.000000  -0.080000     2.060000   0.000000  -0.010000     1.900000 ! ALLOW   ALI
                ! methane/ethane a.i. and ethane pure solvent, adm jr, 2/3/92
CY     0.000000  -0.070000     1.992400 ! ALLOW   ARO
                ! TRP, JWK 08/29/89
!new alkanes atoms types for conversion to new LJ parameters for c27 (see toppar_all22_prot_aliphatic_c27.str)
CT       0.0       -0.0200    2.275 0.0 -0.01 1.9 ! from CT1x: needs work
CT1x     0.0       -0.0200    2.275 0.0 -0.01 1.9 ! alkane, 3/92: needs work
CT2x     0.0       -0.0560    2.010 0.0 -0.01 1.9 ! alkane, 4/98, yin, adm jr.
CT3x     0.0       -0.0780    2.040 0.0 -0.01 1.9 ! alkane, 4/98, yin, adm jr.
CTL      0.0       -0.0200    2.275               ! for OAM (SAH April 2017)        
CTC      0.0       -0.0200    2.275               ! for OAM (SAH April 2017)
!
CN2      0.0       -0.10      1.9000              !(new ligands May 2013 SAH)
C6R      0.000000  -0.070000  1.992400            !(new ligands May 2013 SAH)
CUA1     0.000000  -0.070000  1.992400            !(new ligands May 2013 SAH)
! hydrogens
H      0.000000  -0.046000     0.224500 ! ALLOW PEP POL SUL ARO ALC
                ! same as TIP3P hydrogen, adm jr., 7/20/89
HA     0.000000  -0.022000     1.320000 ! ALLOW PEP ALI POL SUL ARO PRO ALC
                ! methane/ethane a.i. and ethane pure solvent, adm jr, 2/3/92
HE1    0.000000  -0.031000     1.250000 ! 
		! for propene, yin/adm jr., 12/95
HE2    0.000000  -0.026000     1.260000 ! 
		! for ethene, yin/adm jr., 12/95
HB     0.000000  -0.022000     1.320000 ! ALLOW PEP ALI POL SUL ARO PRO ALC
                ! methane/ethane a.i. and ethane pure solvent, adm jr, 2/3/92
HC     0.000000  -0.046000     0.224500 ! ALLOW POL
                ! new, small polar Hydrogen, see also adm jr. JG 8/27/89
HP     0.000000  -0.030000     1.358200   0.000000  -0.030000     1.358200 ! ALLOW ARO
                ! JES 8/25/89 values from Jorgensen fit to hydration energy
HR1    0.000000  -0.046000     0.900000 ! ALLOW ARO
                ! adm jr., 6/27/90, his
HR2    0.000000  -0.046000     0.700000 ! ALLOW ARO
                ! adm jr., 6/27/90, his
HR3    0.000000  -0.007800     1.468000 ! ALLOW ARO
                ! adm jr., 3/24/92, maintain old aliphatic H VDW params
HS     0.000000  -0.100000     0.450000 ! ALLOW SUL
                ! methanethiol pure solvent, adm jr., 6/22/92
HT     0.000000  -0.046000     0.224500 ! ALLOW WAT
                !TIP3P HYDROGEN PARAMETERS, adm jr., NBFIX obsolete
!new alkanes atoms types for conversion to new LJ parameters for c27 (see toppar_all22_prot_aliphatic_c27.str)
HA1     0.0       -0.022     1.3200 ! alkane, 3/92
HA2     0.0       -0.028     1.3400 ! alkane, yin and mackerell, 4/98
HA3     0.0       -0.024     1.3400 ! alkane, yin and mackerell, 4/98
HO      0.000000  -0.046000  0.224500 !(new ligands May 2013 SAH)
!nitrogens
N      0.000000  -0.200000     1.850000   0.000000  -0.000100     1.850000 ! ALLOW   PRO
                ! 6-31g* AcProNH2, ProNH2, 6-31g*//3-21g AcProNHCH3 RLD 4/23/93
NC2    0.000000  -0.200000     1.850000 ! ALLOW   POL
                ! JG 8/27/89; note: NH1 in ARG was changed to NC2.
NH1    0.000000  -0.200000     1.850000   0.000000  -0.200000     1.550000 ! ALLOW   PEP POL ARO
                ! This 1,4 vdW allows the C5 dipeptide minimum to exist.(LK)
NH2    0.000000  -0.200000     1.850000 ! ALLOW   POL
                ! adm jr.
NH3    0.000000  -0.200000     1.850000 ! ALLOW   POL
                ! adm jr.
NP     0.000000  -0.200000     1.850000 ! ALLOW  PRO
                ! N-terminal proline; from 6-31g* +ProNH2  RLD 9/28/90
NPH    0.000000  -0.200000     1.850000 ! ALLOW HEM
                ! Heme (6-liganded): porphyrin macrocycle (KK 05/13/91)
NR1    0.000000  -0.200000     1.850000 ! ALLOW ARO
                ! His, adm jr., 9/4/89
NR2    0.000000  -0.200000     1.850000 ! ALLOW ARO
                ! His, adm jr., 9/4/89
NR3    0.000000  -0.200000     1.850000 ! ALLOW ARO
                ! His, adm jr., 9/4/89
NY     0.000000  -0.200000     1.850000 ! ALLOW   ARO
                ! trp, JWK
NO2    0.000000  -0.200000     1.850000 ! (like NC2 in ARG;new ligands May 2013 SAH)
NT     0.000000  -0.200000     1.850000 ! (new ligands May 2013 SAH)
NNL    0.000000  -0.200000     1.850000 ! for OTA (SAH April 2017)
NTP    0.000000  -0.200000     1.850000 ! for OTA (SAH April 2017)
NN2B   0.0       -0.20         1.85     ! (new ligands May 2013 SAH)
NN4    0.0       -0.20         1.85     ! (new ligands May 2013 SAH)
! oxygens
O      0.000000  -0.120000     1.700000   0.000000  -0.120000     1.400000 ! ALLOW   PEP POL
                ! This 1,4 vdW allows the C5 dipeptide minimum to exist.(LK)
OB     0.000000  -0.120000     1.700000   0.000000  -0.120000     1.400000 ! ALLOW   PEP POL ARO
                ! adm jr., 10/17/90, acetic acid carbonyl O
OC     0.000000  -0.120000     1.700000 ! ALLOW   POL ION
                ! JG 8/27/89
OH1    0.000000  -0.152100     1.770000 ! ALLOW   ALC ARO
                ! adm jr. 8/14/90, MeOH nonbond and solvent (same as TIP3P)
OM     0.000000  -0.120000     1.700000 ! ALLOW HEM
                ! Heme (6-liganded): CO ligand oxygen (KK 05/13/91)
OS     0.000000  -0.152100     1.770000 ! ALLOW   ALC ARO
                ! adm jr. 9/17/90, avoid O* wildcard
OST    0.000000  -0.165000     1.692000 ! 
                ! carbon dioxide, JES
OT     0.000000  -0.152100     1.768200 ! ALLOW   WAT
                !TIP3P OXYGEN PARAMETERS, adm jr., NBFIX obsolete
OE     0.000000  -0.152100     1.768200 ! (new ligands May 2013 SAH)
! sulfurs
S      0.000000  -0.450000     2.000000 ! ALLOW   SUL ION
                ! adm jr., 3/3/92, methanethiol/ethylmethylsulfide pure solvent
SM     0.000000  -0.380000     1.975000 ! ALLOW  SUL  ION
                ! adm jr., 3/3/92, dimethyldisulphide pure solvent
SS     0.000000  -0.470000     2.200000 ! ALLOW  SUL
                ! methylthiolate to water and F.E. of solvation, adm jr. 6/1/92
! ions and miscellaneous types
SSS      0.0     -0.152100  3.80000   ! pseudo membrane
SOD      0.0     -0.0469    1.36375   ! sodium
                   ! D. Beglovd and B. Roux, dA=-100.8 kcal/mol
POT      0.0     -0.0870    1.76375   ! potassium
                   ! D. Beglovd and B. Roux, dA=-82.36+2.8 = -79.56 kca/mol
CLA      0.0     -0.150     2.27      ! chloride
                   ! D. Beglovd and B. Roux, dA=-83.87+4.46 = -79.40 kcal/mol
CAL      0.0     -0.120     1.367     ! Calcium
                   ! S. Marchand and B. Roux, dA = -384.8 kcal/mol
!CAL      0.000000  -0.120000     1.710000 ! Calcium (BP) in proteins prior
                   ! to 2003; not recommended due to need for NBFIX terms
MG       0.0     -0.0150    1.18500   ! Magnesium
                   ! B. Roux dA = -441.65
CES      0.0     -0.1900    2.100
                   ! Cesium, so far untested.
ZN     0.000000  -0.250000     1.090000 ! ALLOW  ION
                ! RHS March 18, 1990
FE     0.010000   0.000000     0.650000 ! ALLOW HEM
                ! Heme (6-liganded): Iron atom (KK 05/13/91)
HE     0.000000  -0.021270     1.4800   !
                ! helium, experimental pot. energy surface, adm jr., 12/95
NE     0.000000  -0.086000     1.5300
                ! neon, semiempirical pot. energy surface, adm jr., 12/95
CLAL   0.000000  -0.030000     1.908200 ! chlorine from Jorgensen/BOSS
                ! for choroacetaldehyde
DUM    0.000000  -0.000000     0.000000 !
                ! dummy atom
!pyridine series LJ parametes (see toppar_pyridines.str)
CAP    0.000000  -0.070000     1.992400 !
FA     0.000000  -0.12000      1.700000
                ! from 1,3-difluorobenzene pure solvent
CN     0.000000  -0.200000     1.750000 ! cyanopyridine
NC     0.000000  -0.600000     1.850000 ! cyanopyridine
OCA    0.000000  -0.120000     1.700000   0.000000  -0.120000 1.400000 ! 3acp
COA    0.000000  -0.110000     2.000000 ! 3acp
!fluorinated alkanes LJ parameters (see toppar_fluoro_alkanes.str)
CF1    0.000000  -0.060000     1.900000
CF2    0.000000  -0.042000     2.050000
CF3    0.000000  -0.020000     2.300000
HF1    0.000000  -0.028000     1.3200
HF2    0.000000  -0.030000     1.3000
F1     0.0       -0.135        1.63
F2     0.0       -0.105        1.63
F3     0.0       -0.097        1.60
!protein model compounds (see toppar_all22_prot_model.str)
C3     0.000000  -0.020000     2.275000 ! cyclopropane, JMW and CBP 4/04

!lipid section
HOL      0.0       -0.046     0.2245
HAL1     0.0       -0.022     1.3200 ! alkane, 3/92
HAL2     0.0       -0.028     1.3400 ! alkane, yin and mackerell, 4/98
HAl3     0.0       -0.024     1.3400 ! alkane, yin,adm jr., 4/98
HBL      0.0       -0.022     1.3200 ! for POPS
HCL      0.0       -0.046     0.2245 ! ethanolamine
!HT       0.0       -0.046     0.2245
HL       0.0       -0.046     0.7    ! polar H on NC4+
HEL1     0.0       -0.031     1.25   ! alkene, yin,adm jr., 12/95
HEL2     0.0       -0.026     1.26   ! alkene, yin,adm jr., 12/95
!
CL       0.0       -0.0700    2.00   ! methyl acetate update
CCL      0.0       -0.0700    2.00   ! for POPS
CTL1     0.0       -0.0200    2.275 0.0 -0.01 1.9 ! alkane, 3/92
CTL2     0.0       -0.0560    2.010 0.0 -0.01 1.9 ! alkane, 4/98, yin, adm jr.
CTL3     0.0       -0.0780    2.040 0.0 -0.01 1.9 ! alkane, 4/98, yin, adm jr.
CTL5     0.0       -0.0800    2.06  0.0 -0.01 1.9 ! old CTL3
                                                 ! maintained for tetramethylammonium
CEL1     0.0       -0.068     2.09   ! alkene, yin,adm jr., 12/95
CEL2     0.0       -0.064     2.08   ! alkene, yin,adm jr., 12/95
!
OBL      0.0       -0.12      1.70  0.0 -0.12 1.4
OCL      0.0       -0.12      1.70
O2L      0.0       -0.12      1.70
OHL      0.0       -0.1521    1.77
OSL      0.0       -0.1521    1.77
!OT       0.0       -0.1521    1.7682
!
NH3L     0.0       -0.20      1.85  ! ethanolamine
NTL      0.0       -0.20      1.85  ! as all other nitogens
!
SL       0.0       -0.47      2.1   ! methylsulfate
PL       0.0       -0.585     2.15  ! ADM Jr.
!DUM      0.0       -0.00      0.0   ! dummy atom
CTZ      0.00     -0.020000    2.275000   0.000000  -0.010000     1.900000 ! OTA cryoEM


HBOND CUTHB 0.5  ! If you want to do hbond analysis (only), then use
                 ! READ PARAM APPEND CARD
                 ! to append hbond parameters from the file: par_hbond.inp

END
