# Supplementary material for: Structural mechanism of CB1R binding to peripheral and biased inverse agonists
Source: Nat Commun. 2024 Dec 18;15:10694. doi: 10.1038/s41467-024-54206-0 (PMC11655885; doi:10.1038/s41467-024-54206-0)
Supplement: Supplementary file 3 — Supplementary Data 1 [file 41467_2024_54206_MOESM3_ESM.gz › NatComm_MD_package/Taranabant/cryoem_tara_renum.pdb]

ATOM      1  C12 OTA O   1      -4.640   3.997  10.751  1.00 47.64           C  
ATOM      2  C10 OTA O   1      -5.750   4.688  11.531  1.00 47.64           C  
ATOM      3  C20 OTA O   1      -3.722   3.254  11.718  1.00 47.64           C  
ATOM      4  C13 OTA O   1      -5.266   2.993   9.770  1.00 47.64           C  
ATOM      5  C11 OTA O   1      -6.761   5.281  10.557  1.00 47.64           C  
ATOM      6  C21 OTA O   1      -2.429   2.852  11.018  1.00 47.64           C  
ATOM      7  C6  OTA O   1      -4.318   6.603  14.690  1.00 47.64           C  
ATOM      8  C9  OTA O   1      -4.913   5.503  13.775  1.00 47.64           C  
ATOM      9  C14 OTA O   1      -5.019   3.100   8.409  1.00 47.64           C  
ATOM     10  C19 OTA O   1      -6.080   1.981  10.247  1.00 47.64           C  
ATOM     11  C7  OTA O   1      -4.552   6.240  16.160  1.00 47.64           C  
ATOM     12  C8  OTA O   1      -2.812   6.669  14.446  1.00 47.64           C  
ATOM     13  C22 OTA O   1      -2.235   1.533  10.633  1.00 47.64           C  
ATOM     14  C26 OTA O   1      -1.447   3.798  10.775  1.00 47.64           C  
ATOM     15  C15 OTA O   1      -5.591   2.188   7.527  1.00 47.64           C  
ATOM     16  C18 OTA O   1      -6.649   1.072   9.368  1.00 47.64           C  
ATOM     17  C17 OTA O   1      -6.405   1.176   8.006  1.00 47.64           C  
ATOM     18  N1  OTA O   1      -5.189   5.755  12.360  1.00 47.64           N  
ATOM     19  N   OTA O   1      -7.135   7.158  14.821  1.00 47.64           N  
ATOM     20  N2  OTA O   1      -5.123   2.384   4.926  1.00 47.64           N  
ATOM     21  O   OTA O   1      -4.870   7.883  14.432  1.00 47.64           O  
ATOM     22  O1  OTA O   1      -5.138   4.432  14.227  1.00 47.64           O  
ATOM     23  C23 OTA O   1      -1.061   1.161  10.000  1.00 47.64           C  
ATOM     24  C25 OTA O   1      -0.272   3.424  10.139  1.00 47.64           C  
ATOM     25  C24 OTA O   1      -0.079   2.107   9.753  1.00 47.64           C  
ATOM     26  C5  OTA O   1      -6.264   7.960  14.172  1.00 47.64           C  
ATOM     27  C16 OTA O   1      -5.321   2.301   6.033  1.00 47.64           C  
ATOM     28  C   OTA O   1      -6.732   8.887  13.248  1.00 47.64           C  
ATOM     29  C1  OTA O   1      -8.058   8.983  12.994  1.00 47.64           C  
ATOM     30  C2  OTA O   1      -8.932   8.174  13.638  1.00 47.64           C  
ATOM     31  C4  OTA O   1      -8.466   7.254  14.562  1.00 47.64           C  
ATOM     32  C3  OTA O   1     -10.429   8.286  13.349  1.00 47.64           C  
ATOM     33  CL  OTA O   1       1.433   1.630   8.934  1.00 47.64          CL  
ATOM     34  F2  OTA O   1     -10.631   9.145  12.307  1.00 47.64           F  
ATOM     35  F   OTA O   1     -11.076   8.755  14.454  1.00 47.64           F  
ATOM     36  F1  OTA O   1     -10.926   7.058  13.021  1.00 47.64           F  
