# Supplementary material for: Structural mechanism of CB1R binding to peripheral and biased inverse agonists
Source: Nat Commun. 2024 Dec 18;15:10694. doi: 10.1038/s41467-024-54206-0 (PMC11655885; doi:10.1038/s41467-024-54206-0)
Supplement: Supplementary file 3 — Supplementary Data 1 [file 41467_2024_54206_MOESM3_ESM.gz › NatComm_MD_package/Taranabant/neutralizing-12-CL.crd]

*
   12
    1    1 CLA  CLA  -40.25947  10.70414 -35.20589 NEUC 2778   0.00000
    2    2 CLA  CLA  -24.08193  45.77883 -41.88667 NEUC 2781   0.00000
    3    3 CLA  CLA  -23.49813  28.99597 -46.04924 NEUC 2782   0.00000
    4    4 CLA  CLA  -21.35938  13.44378 -24.50303 NEUC 2785   0.00000
    5    5 CLA  CLA   -2.42086 -42.14833 -26.56050 NEUC 2787   0.00000
    6    6 CLA  CLA   30.73079  31.13528 -25.75967 NEUC 2788   0.00000
    7    7 CLA  CLA   23.64346 -34.81303 -39.48322 NEUC 2791   0.00000
    8    8 CLA  CLA   29.87495 -43.68159  27.12032 NEUC 2792   0.00000
    9    9 CLA  CLA   -7.50542  38.72315  40.33531 NEUC 2798   0.00000
   10   10 CLA  CLA  -21.53839  -7.78148  37.51444 NEUC 2799   0.00000
   11   11 CLA  CLA   43.06390  44.48188  27.53416 NEUC 2801   0.00000
   12   12 CLA  CLA  -43.95464  12.14347  38.83093 NEUC 2803   0.00000
