# Supplementary material for: Structural mechanism of CB1R binding to peripheral and biased inverse agonists
Source: Nat Commun. 2024 Dec 18;15:10694. doi: 10.1038/s41467-024-54206-0 (PMC11655885; doi:10.1038/s41467-024-54206-0)
Supplement: Supplementary file 3 — Supplementary Data 1 [file 41467_2024_54206_MOESM3_ESM.gz › NatComm_MD_package/Taranabant/IC-pota.crd]

*
   46
    1    1 POT  POT    1.03317  10.44870 -31.19026 ICK  4      0.00000
    2    2 POT  POT   23.56960 -22.22055 -35.65290 ICK  6      0.00000
    3    3 POT  POT   25.14724  30.61479 -31.37253 ICK  7      0.00000
    4    4 POT  POT   17.45861 -29.90148 -24.25176 ICK  9      0.00000
    5    5 POT  POT   -5.82487  22.36580 -25.20923 ICK  10     0.00000
    6    6 POT  POT  -30.41184  -8.45219 -28.77093 ICK  11     0.00000
    7    7 POT  POT  -14.72275 -35.29801 -21.84213 ICK  12     0.00000
    8    8 POT  POT  -32.22503 -30.51298 -25.43851 ICK  15     0.00000
    9    9 POT  POT   14.63960  -6.07924 -41.76900 ICK  16     0.00000
   10   10 POT  POT   -2.68480   8.04448 -43.74429 ICK  17     0.00000
   11   11 POT  POT   34.34575 -41.57061 -34.46371 ICK  18     0.00000
   12   12 POT  POT   29.66359 -41.37822 -24.07378 ICK  19     0.00000
   13   13 POT  POT   -3.63363  23.80030 -28.43415 ICK  22     0.00000
   14   14 POT  POT   31.68733  22.54637 -23.28750 ICK  23     0.00000
   15   15 POT  POT  -34.83094 -38.03571 -41.91743 ICK  24     0.00000
   16   16 POT  POT   25.24540 -37.49706 -44.26585 ICK  25     0.00000
   17   17 POT  POT  -37.06890 -19.37743 -31.40499 ICK  27     0.00000
   18   18 POT  POT  -34.06432  23.58208 -26.20077 ICK  28     0.00000
   19   19 POT  POT  -43.20480 -27.03478 -42.92102 ICK  29     0.00000
   20   20 POT  POT   44.84464  -7.06140 -38.56549 ICK  31     0.00000
   21   21 POT  POT  -21.63457 -12.83653 -28.47689 ICK  32     0.00000
   22   22 POT  POT   31.65763  35.07589 -41.78282 ICK  33     0.00000
   23   23 POT  POT   43.25580 -34.53518 -28.62662 ICK  34     0.00000
   24   24 POT  POT    7.45130  -5.10825 -39.35091 ICK  35     0.00000
   25   25 POT  POT   13.82302  45.47555 -28.76936 ICK  36     0.00000
   26   26 POT  POT  -30.68898   0.17576 -43.20073 ICK  64     0.00000
   27   27 POT  POT   -8.71193  35.71836 -29.92932 ICK  66     0.00000
   28   28 POT  POT   30.23566 -24.46200 -19.82443 ICK  67     0.00000
   29   29 POT  POT   36.40537  33.72051 -34.98804 ICK  68     0.00000
   30   30 POT  POT   29.59394  -2.06396 -28.04141 ICK  70     0.00000
   31   31 POT  POT    2.28836  -6.49940 -38.81253 ICK  72     0.00000
   32   32 POT  POT  -37.67900 -31.45688 -35.77370 ICK  73     0.00000
   33   33 POT  POT   13.30335  -7.75163 -25.03005 ICK  74     0.00000
   34   34 POT  POT   20.85888  35.04707 -34.36257 ICK  76     0.00000
   35   35 POT  POT  -22.93275   9.36976 -43.17755 ICK  77     0.00000
   36   36 POT  POT   15.76279  16.14470 -31.66674 ICK  78     0.00000
   37   37 POT  POT   16.07192 -27.95418 -17.86356 ICK  79     0.00000
   38   38 POT  POT   42.24896  17.75863 -26.56809 ICK  80     0.00000
   39   39 POT  POT   12.88750  43.08319 -37.08377 ICK  81     0.00000
   40   40 POT  POT  -38.69461  -0.49674 -43.30996 ICK  82     0.00000
   41   41 POT  POT  -40.13621   6.48806 -38.19864 ICK  84     0.00000
   42   42 POT  POT    8.33337 -10.61149 -45.90906 ICK  85     0.00000
   43   43 POT  POT  -17.61322 -39.33884 -23.79720 ICK  86     0.00000
   44   44 POT  POT    4.27123  18.64745 -42.55080 ICK  87     0.00000
   45   45 POT  POT  -35.70985 -45.60192 -31.11403 ICK  88     0.00000
   46   46 POT  POT    3.18051 -41.40176 -20.74834 ICK  90     0.00000
