# Supplementary material for: Structural mechanism of CB1R binding to peripheral and biased inverse agonists
Source: Nat Commun. 2024 Dec 18;15:10694. doi: 10.1038/s41467-024-54206-0 (PMC11655885; doi:10.1038/s41467-024-54206-0)
Supplement: Supplementary file 3 — Supplementary Data 1 [file 41467_2024_54206_MOESM3_ESM.gz › NatComm_MD_package/MRI-1891/namd_submit_gpu.sh]

#!/bin/csh
mkdir equi dyna
sbatch -p gpu --gres=gpu:v100x:4 --cpus-per-task=32 --nodes=1 --time=240:00:00 -J ia18a -o ia18a.j namd.sub_gpu
exit
