# Supplementary material for: Structural mechanism of CB1R binding to peripheral and biased inverse agonists
Source: Nat Commun. 2024 Dec 18;15:10694. doi: 10.1038/s41467-024-54206-0 (PMC11655885; doi:10.1038/s41467-024-54206-0)
Supplement: Supplementary file 3 — Supplementary Data 1 [file 41467_2024_54206_MOESM3_ESM.gz › NatComm_MD_package/MRI-1891/cryoem_1891_renum.pdb]

ATOM      1  C19 IA18I   1      -8.772   8.688  12.468  1.00 58.77           C  
ATOM      2  C24 IA18I   1      -8.009   9.771  12.884  1.00 58.77           C  
ATOM      3  C23 IA18I   1      -8.276  11.041  12.386  1.00 58.77           C  
ATOM      4  C22 IA18I   1      -9.295  11.222  11.460  1.00 58.77           C  
ATOM      5  C21 IA18I   1     -10.048  10.136  11.029  1.00 58.77           C  
ATOM      6  C20 IA18I   1      -9.780   8.868  11.529  1.00 58.77           C  
ATOM      7  C25 IA18I   1      -9.558  12.490  10.957  1.00 58.77           C  
ATOM      8  C15 IA18I   1      -6.280   5.834  12.438  1.00 58.77           C  
ATOM      9  C8  IA18I   1      -5.962   5.234  10.126  1.00 58.77           C  
ATOM     10  C7  IA18I   1      -4.842   4.537   9.384  1.00 58.77           C  
ATOM     11  C6  IA18I   1      -3.966   4.213  10.412  1.00 58.77           C  
ATOM     12  C16 IA18I   1      -4.972   5.518  14.500  1.00 58.77           C  
ATOM     13  C17 IA18I   1      -2.777   4.350  14.465  1.00 58.77           C  
ATOM     14  C18 IA18I   1      -2.465   4.459  15.964  1.00 58.77           C  
ATOM     15  N2  IA18I   1      -7.435   6.355  11.995  1.00 58.77           N  
ATOM     16  N3  IA18I   1      -6.014   5.934  13.756  1.00 58.77           N  
ATOM     17  N1  IA18I   1      -5.484   5.246  11.524  1.00 58.77           N  
ATOM     18  N   IA18I   1      -4.372   4.667  11.609  1.00 58.77           N  
ATOM     19  N5  IA18I   1      -3.926   4.862  13.937  1.00 58.77           N  
ATOM     20  N4  IA18I   1      -5.043   5.796  15.811  1.00 58.77           N  
ATOM     21  O1  IA18I   1      -7.748   7.201  14.439  1.00 58.77           O  
ATOM     22  O2  IA18I   1      -9.733   6.314  13.210  1.00 58.77           O  
ATOM     23  O   IA18I   1      -1.973   3.792  13.723  1.00 58.77           O  
ATOM     24  S   IA18I   1      -8.426   7.095  13.072  1.00 58.77           S  
ATOM     25  C9  IA18I   1      -5.334   3.398   8.757  1.00 58.77           C  
ATOM     26  C5  IA18I   1      -2.810   3.591  10.186  1.00 58.77           C  
ATOM     27  C10 IA18I   1      -5.998   2.420   9.485  1.00 58.77           C  
ATOM     28  C11 IA18I   1      -6.486   1.290   8.840  1.00 58.77           C  
ATOM     29  C12 IA18I   1      -6.310   1.138   7.470  1.00 58.77           C  
ATOM     30  C13 IA18I   1      -5.647   2.117   6.742  1.00 58.77           C  
ATOM     31  C14 IA18I   1      -5.160   3.246   7.387  1.00 58.77           C  
ATOM     32  C4  IA18I   1      -2.360   2.596  11.043  1.00 58.77           C  
ATOM     33  C3  IA18I   1      -1.152   1.954  10.796  1.00 58.77           C  
ATOM     34  C2  IA18I   1      -0.393   2.303   9.685  1.00 58.77           C  
ATOM     35  C1  IA18I   1      -0.842   3.296   8.824  1.00 58.77           C  
ATOM     36  C   IA18I   1      -2.050   3.937   9.075  1.00 58.77           C  
ATOM     37  CL  IA18I   1       1.106   1.504   9.376  1.00 58.77          Cl  
ATOM     38  F   IA18I   1      -9.353  13.394  11.907  1.00 58.77           F  
ATOM     39  F1  IA18I   1     -10.809  12.551  10.548  1.00 58.77           F  
ATOM     40  F2  IA18I   1      -8.750  12.732   9.934  1.00 58.77           F  
