# Supplementary material for: Structural mechanism of CB1R binding to peripheral and biased inverse agonists
Source: Nat Commun. 2024 Dec 18;15:10694. doi: 10.1038/s41467-024-54206-0 (PMC11655885; doi:10.1038/s41467-024-54206-0)
Supplement: Supplementary file 3 — Supplementary Data 1 [file 41467_2024_54206_MOESM3_ESM.gz › NatComm_MD_package/MRI-1891/input_small.pdb]

REMARK  ENERGY MINIMIZED STARTING STRUCTURE                                           
REMARK   DATE:     9/ 4/23     20:35:16      CREATED BY USER: hassan                  
ATOM      1  CAY GLU     1      -5.738   2.776  24.755  1.00  0.00      A   
ATOM      2  HY1 GLU     1      -5.371   2.939  25.791  1.00  0.00      A   
ATOM      3  HY2 GLU     1      -6.653   2.149  24.792  1.00  0.00      A   
ATOM      4  HY3 GLU     1      -5.992   3.757  24.298  1.00  0.00      A   
ATOM      5  CY  GLU     1      -4.691   2.108  23.950  1.00  0.00      A   
ATOM      6  OY  GLU     1      -3.888   2.756  23.287  1.00  0.00      A   
ATOM      7  N   GLU     1      -4.680   0.775  23.987  1.00 62.10      A   
ATOM      8  HN  GLU     1      -5.290   0.300  24.617  1.00  0.00      A   
ATOM      9  CA  GLU     1      -3.717  -0.060  23.285  1.00 62.10      A   
ATOM     10  HA  GLU     1      -2.828   0.513  23.069  1.00  0.00      A   
ATOM     11  CB  GLU     1      -3.341  -1.317  24.144  1.00 62.10      A   
ATOM     12  HB1 GLU     1      -3.747  -2.250  23.699  1.00  0.00      A   
ATOM     13  HB2 GLU     1      -2.234  -1.411  24.109  1.00  0.00      A   
ATOM     14  CG  GLU     1      -3.777  -1.303  25.638  1.00 62.10      A   
ATOM     15  HG1 GLU     1      -3.207  -2.086  26.183  1.00  0.00      A   
ATOM     16  HG2 GLU     1      -3.538  -0.324  26.105  1.00  0.00      A   
ATOM     17  CD  GLU     1      -5.254  -1.608  25.854  1.00 62.10      A   
ATOM     18  OE1 GLU     1      -6.043  -0.644  26.032  1.00 62.10      A   
ATOM     19  OE2 GLU     1      -5.641  -2.806  25.892  1.00 62.10      A   
ATOM     20  C   GLU     1      -4.284  -0.559  21.964  1.00 62.10      A   
ATOM     21  O   GLU     1      -3.653  -1.332  21.247  1.00 62.10      A   
ATOM     22  N   ASN     2      -5.518  -0.138  21.646  1.00 61.38      A   
ATOM     23  HN  ASN     2      -5.956   0.522  22.252  1.00  0.00      A   
ATOM     24  CA  ASN     2      -6.319  -0.639  20.551  1.00 61.38      A   
ATOM     25  HA  ASN     2      -6.161  -1.705  20.476  1.00  0.00      A   
ATOM     26  CB  ASN     2      -7.820  -0.331  20.806  1.00 61.38      A   
ATOM     27  HB1 ASN     2      -7.989   0.765  20.864  1.00  0.00      A   
ATOM     28  HB2 ASN     2      -8.457  -0.753  19.999  1.00  0.00      A   
ATOM     29  CG  ASN     2      -8.248  -0.945  22.128  1.00 61.38      A   
ATOM     30  OD1 ASN     2      -8.611  -0.262  23.086  1.00 61.38      A   
ATOM     31  ND2 ASN     2      -8.189  -2.291  22.195  1.00 61.38      A   
ATOM     32 HD21 ASN     2      -8.336  -2.746  23.073  1.00  0.00      A   
ATOM     33 HD22 ASN     2      -7.961  -2.800  21.365  1.00  0.00      A   
ATOM     34  C   ASN     2      -5.972  -0.051  19.196  1.00 61.38      A   
ATOM     35  O   ASN     2      -5.355   1.006  19.063  1.00 61.38      A   
ATOM     36  N   PHE     3      -6.395  -0.738  18.120  1.00 57.90      A   
ATOM     37  HN  PHE     3      -6.886  -1.599  18.228  1.00  0.00      A   
ATOM     38  CA  PHE     3      -6.227  -0.239  16.772  1.00 57.90      A   
ATOM     39  HA  PHE     3      -5.276   0.270  16.724  1.00  0.00      A   
ATOM     40  CB  PHE     3      -6.201  -1.434  15.797  1.00 57.90      A   
ATOM     41  HB1 PHE     3      -5.582  -2.250  16.228  1.00  0.00      A   
ATOM     42  HB2 PHE     3      -7.227  -1.833  15.648  1.00  0.00      A   
ATOM     43  CG  PHE     3      -5.590  -1.064  14.481  1.00 57.90      A   
ATOM     44  CD1 PHE     3      -4.196  -1.046  14.300  1.00 57.90      A   
ATOM     45  HD1 PHE     3      -3.547  -1.300  15.125  1.00  0.00      A   
ATOM     46  CE1 PHE     3      -3.650  -0.728  13.048  1.00 57.90      A   
ATOM     47  HE1 PHE     3      -2.579  -0.722  12.909  1.00  0.00      A   
ATOM     48  CZ  PHE     3      -4.496  -0.440  11.969  1.00 57.90      A   
ATOM     49  HZ  PHE     3      -4.087  -0.228  10.992  1.00  0.00      A   
ATOM     50  CD2 PHE     3      -6.420  -0.749  13.403  1.00 57.90      A   
ATOM     51  HD2 PHE     3      -7.492  -0.764  13.539  1.00  0.00      A   
ATOM     52  CE2 PHE     3      -5.883  -0.446  12.151  1.00 57.90      A   
ATOM     53  HE2 PHE     3      -6.552  -0.227  11.332  1.00  0.00      A   
ATOM     54  C   PHE     3      -7.328   0.775  16.457  1.00 57.90      A   
ATOM     55  O   PHE     3      -8.511   0.479  16.616  1.00 57.90      A   
ATOM     56  N   MET     4      -6.917   1.993  16.026  1.00 61.83      A   
ATOM     57  HN  MET     4      -5.938   2.121  15.882  1.00  0.00      A   
ATOM     58  CA  MET     4      -7.732   3.183  15.786  1.00 61.83      A   
ATOM     59  HA  MET     4      -7.142   3.810  15.134  1.00  0.00      A   
ATOM     60  CB  MET     4      -9.095   2.964  15.057  1.00 61.83      A   
ATOM     61  HB1 MET     4      -9.792   2.458  15.758  1.00  0.00      A   
ATOM     62  HB2 MET     4      -9.527   3.960  14.821  1.00  0.00      A   
ATOM     63  CG  MET     4      -9.042   2.120  13.768  1.00 61.83      A   
ATOM     64  HG1 MET     4      -8.684   1.108  14.055  1.00  0.00      A   
ATOM     65  HG2 MET     4     -10.080   2.000  13.391  1.00  0.00      A   
ATOM     66  SD  MET     4      -7.988   2.761  12.440  1.00 61.83      A   
ATOM     67  CE  MET     4      -9.133   4.064  11.910  1.00 61.83      A   
ATOM     68  HE1 MET     4      -8.644   4.723  11.160  1.00  0.00      A   
ATOM     69  HE2 MET     4     -10.050   3.638  11.451  1.00  0.00      A   
ATOM     70  HE3 MET     4      -9.432   4.711  12.762  1.00  0.00      A   
ATOM     71  C   MET     4      -7.979   4.035  17.058  1.00 61.83      A   
ATOM     72  O   MET     4      -9.121   4.335  17.412  1.00 61.83      A   
ATOM     73  N   ASP     5      -6.912   4.438  17.800  1.00 68.49      A   
ATOM     74  HN  ASP     5      -5.994   4.124  17.570  1.00  0.00      A   
ATOM     75  CA  ASP     5      -6.967   5.407  18.900  1.00 68.49      A   
ATOM     76  HA  ASP     5      -7.746   5.073  19.569  1.00  0.00      A   
ATOM     77  CB  ASP     5      -5.618   5.393  19.667  1.00 68.49      A   
ATOM     78  HB1 ASP     5      -5.348   4.336  19.878  1.00  0.00      A   
ATOM     79  HB2 ASP     5      -4.819   5.834  19.033  1.00  0.00      A   
ATOM     80  CG  ASP     5      -5.609   6.120  21.003  1.00 68.49      A   
ATOM     81  OD1 ASP     5      -6.629   6.711  21.449  1.00 68.49      A   
ATOM     82  OD2 ASP     5      -4.520   6.081  21.636  1.00 68.49      A   
ATOM     83  C   ASP     5      -7.344   6.821  18.437  1.00 68.49      A   
ATOM     84  O   ASP     5      -6.858   7.332  17.431  1.00 68.49      A   
ATOM     85  N   ILE     6      -8.214   7.480  19.219  1.00 75.75      A   
ATOM     86  HN  ILE     6      -8.520   7.014  20.045  1.00  0.00      A   
ATOM     87  CA  ILE     6      -8.693   8.829  18.985  1.00 75.75      A   
ATOM     88  HA  ILE     6      -7.848   9.438  18.700  1.00  0.00      A   
ATOM     89  CB  ILE     6      -9.731   8.853  17.852  1.00 75.75      A   
ATOM     90  HB  ILE     6      -9.297   8.255  17.022  1.00  0.00      A   
ATOM     91  CG2 ILE     6     -11.043   8.155  18.281  1.00 75.75      A   
ATOM     92 HG21 ILE     6     -11.731   8.063  17.413  1.00  0.00      A   
ATOM     93 HG22 ILE     6     -10.840   7.130  18.659  1.00  0.00      A   
ATOM     94 HG23 ILE     6     -11.562   8.737  19.072  1.00  0.00      A   
ATOM     95  CG1 ILE     6      -9.944  10.279  17.284  1.00 75.75      A   
ATOM     96 HG11 ILE     6     -10.514  10.885  18.020  1.00  0.00      A   
ATOM     97 HG12 ILE     6      -8.950  10.759  17.159  1.00  0.00      A   
ATOM     98  CD  ILE     6     -10.669  10.291  15.932  1.00  0.00      A   
ATOM     99  HD1 ILE     6     -10.746  11.329  15.543  1.00  0.00      A   
ATOM    100  HD2 ILE     6     -10.115   9.675  15.192  1.00  0.00      A   
ATOM    101  HD3 ILE     6     -11.696   9.879  16.035  1.00  0.00      A   
ATOM    102  C   ILE     6      -9.215   9.393  20.321  1.00 75.75      A   
ATOM    103  O   ILE     6      -9.905  10.408  20.384  1.00 75.75      A   
ATOM    104  N   GLU     7      -8.867   8.765  21.484  1.00 83.20      A   
ATOM    105  HN  GLU     7      -8.274   7.963  21.484  1.00  0.00      A   
ATOM    106  CA  GLU     7      -9.146   9.366  22.795  1.00 83.20      A   
ATOM    107  HA  GLU     7     -10.125   9.821  22.792  1.00  0.00      A   
ATOM    108  CB  GLU     7      -9.036   8.347  23.966  1.00 83.20      A   
ATOM    109  HB1 GLU     7      -8.106   7.751  23.840  1.00  0.00      A   
ATOM    110  HB2 GLU     7      -8.945   8.910  24.920  1.00  0.00      A   
ATOM    111  CG  GLU     7     -10.230   7.378  24.142  1.00 83.20      A   
ATOM    112  HG1 GLU     7     -11.178   7.955  24.197  1.00  0.00      A   
ATOM    113  HG2 GLU     7     -10.285   6.663  23.294  1.00  0.00      A   
ATOM    114  CD  GLU     7     -10.064   6.605  25.432  1.00 83.20      A   
ATOM    115  OE1 GLU     7     -10.757   6.903  26.445  1.00 83.20      A   
ATOM    116  OE2 GLU     7      -9.179   5.714  25.527  1.00 83.20      A   
ATOM    117  C   GLU     7      -8.134  10.458  23.083  1.00 83.20      A   
ATOM    118  O   GLU     7      -8.362  11.370  23.880  1.00 83.20      A   
ATOM    119  N   CYS     8      -6.976  10.398  22.405  1.00 86.61      A   
ATOM    120  HN  CYS     8      -6.794   9.604  21.830  1.00  0.00      A   
ATOM    121  CA  CYS     8      -6.092  11.529  22.258  1.00 86.61      A   
ATOM    122  HA  CYS     8      -5.980  12.007  23.220  1.00  0.00      A   
ATOM    123  CB  CYS     8      -4.693  11.107  21.741  1.00 86.61      A   
ATOM    124  HB1 CYS     8      -4.819  10.542  20.792  1.00  0.00      A   
ATOM    125  HB2 CYS     8      -4.099  12.016  21.509  1.00  0.00      A   
ATOM    126  SG  CYS     8      -3.782  10.097  22.959  1.00 86.61      A   
ATOM    127  HG1 CYS     8      -4.640   9.087  22.985  1.00  0.00      A   
ATOM    128  C   CYS     8      -6.708  12.544  21.303  1.00 86.61      A   
ATOM    129  O   CYS     8      -7.003  12.182  20.168  1.00 86.61      A   
ATOM    130  N   PHE     9      -6.879  13.817  21.757  1.00 82.92      A   
ATOM    131  HN  PHE     9      -6.673  14.011  22.713  1.00  0.00      A   
ATOM    132  CA  PHE     9      -7.412  14.952  21.000  1.00 82.92      A   
ATOM    133  HA  PHE     9      -6.849  15.784  21.395  1.00  0.00      A   
ATOM    134  CB  PHE     9      -7.085  14.932  19.465  1.00 82.92      A   
ATOM    135  HB1 PHE     9      -6.098  14.442  19.321  1.00  0.00      A   
ATOM    136  HB2 PHE     9      -7.838  14.313  18.932  1.00  0.00      A   
ATOM    137  CG  PHE     9      -6.982  16.281  18.800  1.00 82.92      A   
ATOM    138  CD1 PHE     9      -5.860  17.102  19.006  1.00 82.92      A   
ATOM    139  HD1 PHE     9      -5.084  16.780  19.684  1.00  0.00      A   
ATOM    140  CE1 PHE     9      -5.732  18.323  18.326  1.00 82.92      A   
ATOM    141  HE1 PHE     9      -4.864  18.944  18.490  1.00  0.00      A   
ATOM    142  CZ  PHE     9      -6.735  18.735  17.438  1.00 82.92      A   
ATOM    143  HZ  PHE     9      -6.646  19.678  16.919  1.00  0.00      A   
ATOM    144  CD2 PHE     9      -7.970  16.701  17.896  1.00 82.92      A   
ATOM    145  HD2 PHE     9      -8.830  16.069  17.730  1.00  0.00      A   
ATOM    146  CE2 PHE     9      -7.855  17.923  17.220  1.00 82.92      A   
ATOM    147  HE2 PHE     9      -8.636  18.236  16.544  1.00  0.00      A   
ATOM    148  C   PHE     9      -8.867  15.326  21.304  1.00 82.92      A   
ATOM    149  O   PHE     9      -9.664  15.637  20.421  1.00 82.92      A   
ATOM    150  N   MET    10      -9.248  15.380  22.601  1.00 88.86      A   
ATOM    151  HN  MET    10      -8.600  15.102  23.306  1.00  0.00      A   
ATOM    152  CA  MET    10     -10.546  15.861  23.078  1.00 88.86      A   
ATOM    153  HA  MET    10     -11.312  15.452  22.435  1.00  0.00      A   
ATOM    154  CB  MET    10     -10.761  15.322  24.517  1.00 88.86      A   
ATOM    155  HB1 MET    10     -10.507  14.241  24.511  1.00  0.00      A   
ATOM    156  HB2 MET    10     -10.046  15.819  25.207  1.00  0.00      A   
ATOM    157  CG  MET    10     -12.189  15.453  25.084  1.00  0.00      A   
ATOM    158  HG1 MET    10     -12.483  16.524  25.099  1.00  0.00      A   
ATOM    159  HG2 MET    10     -12.895  14.926  24.407  1.00  0.00      A   
ATOM    160  SD  MET    10     -12.331  14.774  26.766  1.00  0.00      A   
ATOM    161  CE  MET    10     -14.052  15.294  27.019  1.00  0.00      A   
ATOM    162  HE1 MET    10     -14.415  14.983  28.022  1.00  0.00      A   
ATOM    163  HE2 MET    10     -14.149  16.399  26.955  1.00  0.00      A   
ATOM    164  HE3 MET    10     -14.727  14.843  26.260  1.00  0.00      A   
ATOM    165  C   MET    10     -10.659  17.401  23.022  1.00 88.86      A   
ATOM    166  O   MET    10     -10.893  18.100  24.005  1.00 88.86      A   
ATOM    167  N   VAL    11     -10.493  17.952  21.809  1.00 89.96      A   
ATOM    168  HN  VAL    11     -10.250  17.314  21.083  1.00  0.00      A   
ATOM    169  CA  VAL    11     -10.609  19.346  21.377  1.00 89.96      A   
ATOM    170  HA  VAL    11     -11.247  19.894  22.055  1.00  0.00      A   
ATOM    171  CB  VAL    11      -9.263  20.021  21.255  1.00 89.96      A   
ATOM    172  HB  VAL    11      -9.389  20.933  20.634  1.00  0.00      A   
ATOM    173  CG1 VAL    11      -8.828  20.405  22.683  1.00 89.96      A   
ATOM    174 HG11 VAL    11      -7.866  20.960  22.696  1.00  0.00      A   
ATOM    175 HG12 VAL    11      -9.607  21.033  23.168  1.00  0.00      A   
ATOM    176 HG13 VAL    11      -8.692  19.492  23.300  1.00  0.00      A   
ATOM    177  CG2 VAL    11      -8.239  19.075  20.609  1.00 89.96      A   
ATOM    178 HG21 VAL    11      -7.283  19.596  20.387  1.00  0.00      A   
ATOM    179 HG22 VAL    11      -8.002  18.222  21.280  1.00  0.00      A   
ATOM    180 HG23 VAL    11      -8.641  18.670  19.656  1.00  0.00      A   
ATOM    181  C   VAL    11     -11.390  19.149  20.092  1.00 89.96      A   
ATOM    182  O   VAL    11     -11.001  19.548  18.999  1.00 89.96      A   
ATOM    183  N   LEU    12     -12.510  18.412  20.272  1.00 89.52      A   
ATOM    184  HN  LEU    12     -12.687  18.122  21.209  1.00  0.00      A   
ATOM    185  CA  LEU    12     -13.483  17.936  19.311  1.00 89.52      A   
ATOM    186  HA  LEU    12     -13.705  18.724  18.607  1.00  0.00      A   
ATOM    187  CB  LEU    12     -13.072  16.610  18.607  1.00 89.52      A   
ATOM    188  HB1 LEU    12     -12.795  15.866  19.385  1.00  0.00      A   
ATOM    189  HB2 LEU    12     -13.946  16.204  18.054  1.00  0.00      A   
ATOM    190  CG  LEU    12     -11.901  16.700  17.610  1.00 89.52      A   
ATOM    191  HG  LEU    12     -11.010  17.081  18.153  1.00  0.00      A   
ATOM    192  CD1 LEU    12     -11.558  15.299  17.080  1.00 89.52      A   
ATOM    193 HD11 LEU    12     -10.717  15.348  16.356  1.00  0.00      A   
ATOM    194 HD12 LEU    12     -11.258  14.635  17.920  1.00  0.00      A   
ATOM    195 HD13 LEU    12     -12.437  14.847  16.573  1.00  0.00      A   
ATOM    196  CD2 LEU    12     -12.200  17.653  16.445  1.00 89.52      A   
ATOM    197 HD21 LEU    12     -11.361  17.633  15.718  1.00  0.00      A   
ATOM    198 HD22 LEU    12     -13.133  17.346  15.925  1.00  0.00      A   
ATOM    199 HD23 LEU    12     -12.316  18.694  16.815  1.00  0.00      A   
ATOM    200  C   LEU    12     -14.730  17.645  20.114  1.00 89.52      A   
ATOM    201  O   LEU    12     -14.923  16.543  20.619  1.00 89.52      A   
ATOM    202  N   ASN    13     -15.605  18.645  20.299  1.00 86.91      A   
ATOM    203  HN  ASN    13     -15.334  19.565  20.027  1.00  0.00      A   
ATOM    204  CA  ASN    13     -16.915  18.473  20.910  1.00 86.91      A   
ATOM    205  HA  ASN    13     -16.719  17.975  21.848  1.00  0.00      A   
ATOM    206  CB  ASN    13     -17.557  19.846  21.214  1.00 86.91      A   
ATOM    207  HB1 ASN    13     -17.343  20.574  20.403  1.00  0.00      A   
ATOM    208  HB2 ASN    13     -18.658  19.759  21.332  1.00  0.00      A   
ATOM    209  CG  ASN    13     -16.990  20.321  22.548  1.00 86.91      A   
ATOM    210  OD1 ASN    13     -17.497  19.972  23.618  1.00 86.91      A   
ATOM    211  ND2 ASN    13     -15.865  21.066  22.513  1.00 86.91      A   
ATOM    212 HD21 ASN    13     -15.462  21.316  23.394  1.00  0.00      A   
ATOM    213 HD22 ASN    13     -15.355  21.149  21.657  1.00  0.00      A   
ATOM    214  C   ASN    13     -17.821  17.467  20.170  1.00 86.91      A   
ATOM    215  O   ASN    13     -17.618  17.234  18.976  1.00 86.91      A   
ATOM    216  N   PRO    14     -18.779  16.771  20.812  1.00 85.72      A   
ATOM    217  CD  PRO    14     -19.184  16.987  22.205  1.00 85.72      A   
ATOM    218  HD1 PRO    14     -18.436  16.517  22.877  1.00  0.00      A   
ATOM    219  HD2 PRO    14     -19.302  18.063  22.456  1.00  0.00      A   
ATOM    220  CA  PRO    14     -19.431  15.579  20.250  1.00 85.72      A   
ATOM    221  HA  PRO    14     -18.662  14.862  20.001  1.00  0.00      A   
ATOM    222  CB  PRO    14     -20.346  15.065  21.377  1.00 85.72      A   
ATOM    223  HB1 PRO    14     -19.814  14.257  21.924  1.00  0.00      A   
ATOM    224  HB2 PRO    14     -21.313  14.661  21.009  1.00  0.00      A   
ATOM    225  CG  PRO    14     -20.526  16.264  22.313  1.00 85.72      A   
ATOM    226  HG1 PRO    14     -20.763  15.963  23.356  1.00  0.00      A   
ATOM    227  HG2 PRO    14     -21.334  16.924  21.930  1.00  0.00      A   
ATOM    228  C   PRO    14     -20.175  15.859  18.955  1.00 85.72      A   
ATOM    229  O   PRO    14     -20.299  14.961  18.126  1.00 85.72      A   
ATOM    230  N   SER    15     -20.634  17.105  18.736  1.00 85.32      A   
ATOM    231  HN  SER    15     -20.560  17.787  19.460  1.00  0.00      A   
ATOM    232  CA  SER    15     -21.239  17.568  17.496  1.00 85.32      A   
ATOM    233  HA  SER    15     -22.196  17.085  17.364  1.00  0.00      A   
ATOM    234  CB  SER    15     -21.386  19.110  17.516  1.00 85.32      A   
ATOM    235  HB1 SER    15     -20.388  19.578  17.659  1.00  0.00      A   
ATOM    236  HB2 SER    15     -21.798  19.477  16.552  1.00  0.00      A   
ATOM    237  OG  SER    15     -22.230  19.552  18.575  1.00 85.32      A   
ATOM    238  HG1 SER    15     -22.038  20.489  18.662  1.00  0.00      A   
ATOM    239  C   SER    15     -20.388  17.309  16.258  1.00 85.32      A   
ATOM    240  O   SER    15     -20.857  16.780  15.252  1.00 85.32      A   
ATOM    241  N   GLN    16     -19.084  17.655  16.303  1.00 84.07      A   
ATOM    242  HN  GLN    16     -18.692  18.099  17.105  1.00  0.00      A   
ATOM    243  CA  GLN    16     -18.188  17.411  15.193  1.00 84.07      A   
ATOM    244  HA  GLN    16     -18.744  17.453  14.268  1.00  0.00      A   
ATOM    245  CB  GLN    16     -17.046  18.458  15.101  1.00 84.07      A   
ATOM    246  HB1 GLN    16     -16.393  18.185  14.244  1.00  0.00      A   
ATOM    247  HB2 GLN    16     -17.489  19.444  14.846  1.00  0.00      A   
ATOM    248  CG  GLN    16     -16.151  18.612  16.354  1.00 84.07      A   
ATOM    249  HG1 GLN    16     -16.124  17.677  16.955  1.00  0.00      A   
ATOM    250  HG2 GLN    16     -15.112  18.819  16.018  1.00  0.00      A   
ATOM    251  CD  GLN    16     -16.610  19.755  17.265  1.00 84.07      A   
ATOM    252  OE1 GLN    16     -17.755  19.831  17.716  1.00 84.07      A   
ATOM    253  NE2 GLN    16     -15.686  20.702  17.537  1.00 84.07      A   
ATOM    254 HE21 GLN    16     -15.867  21.368  18.260  1.00  0.00      A   
ATOM    255 HE22 GLN    16     -14.855  20.761  16.984  1.00  0.00      A   
ATOM    256  C   GLN    16     -17.538  16.040  15.252  1.00 84.07      A   
ATOM    257  O   GLN    16     -17.036  15.564  14.237  1.00 84.07      A   
ATOM    258  N   GLN    17     -17.570  15.328  16.403  1.00 79.77      A   
ATOM    259  HN  GLN    17     -17.943  15.729  17.236  1.00  0.00      A   
ATOM    260  CA  GLN    17     -17.122  13.940  16.466  1.00 79.77      A   
ATOM    261  HA  GLN    17     -16.108  13.889  16.097  1.00  0.00      A   
ATOM    262  CB  GLN    17     -17.176  13.341  17.891  1.00 79.77      A   
ATOM    263  HB1 GLN    17     -18.209  13.438  18.290  1.00  0.00      A   
ATOM    264  HB2 GLN    17     -16.951  12.254  17.833  1.00  0.00      A   
ATOM    265  CG  GLN    17     -16.176  13.968  18.885  1.00 79.77      A   
ATOM    266  HG1 GLN    17     -15.133  13.811  18.533  1.00  0.00      A   
ATOM    267  HG2 GLN    17     -16.361  15.058  18.984  1.00  0.00      A   
ATOM    268  CD  GLN    17     -16.320  13.310  20.259  1.00 79.77      A   
ATOM    269  OE1 GLN    17     -16.922  12.249  20.416  1.00 79.77      A   
ATOM    270  NE2 GLN    17     -15.768  13.963  21.302  1.00 79.77      A   
ATOM    271 HE21 GLN    17     -15.850  13.535  22.202  1.00  0.00      A   
ATOM    272 HE22 GLN    17     -15.347  14.857  21.152  1.00  0.00      A   
ATOM    273  C   GLN    17     -17.971  13.053  15.560  1.00 79.77      A   
ATOM    274  O   GLN    17     -17.456  12.247  14.786  1.00 79.77      A   
ATOM    275  N   LEU    18     -19.308  13.252  15.580  1.00 75.12      A   
ATOM    276  HN  LEU    18     -19.710  13.859  16.261  1.00  0.00      A   
ATOM    277  CA  LEU    18     -20.231  12.600  14.665  1.00 75.12      A   
ATOM    278  HA  LEU    18     -20.035  11.540  14.724  1.00  0.00      A   
ATOM    279  CB  LEU    18     -21.710  12.844  15.047  1.00 75.12      A   
ATOM    280  HB1 LEU    18     -21.809  13.887  15.416  1.00  0.00      A   
ATOM    281  HB2 LEU    18     -22.346  12.744  14.142  1.00  0.00      A   
ATOM    282  CG  LEU    18     -22.312  11.870  16.093  1.00 75.12      A   
ATOM    283  HG  LEU    18     -23.367  12.184  16.243  1.00  0.00      A   
ATOM    284  CD1 LEU    18     -22.350  10.422  15.580  1.00 75.12      A   
ATOM    285 HD11 LEU    18     -22.881   9.778  16.312  1.00  0.00      A   
ATOM    286 HD12 LEU    18     -22.883  10.362  14.607  1.00  0.00      A   
ATOM    287 HD13 LEU    18     -21.324  10.013  15.455  1.00  0.00      A   
ATOM    288  CD2 LEU    18     -21.634  11.931  17.469  1.00 75.12      A   
ATOM    289 HD21 LEU    18     -22.152  11.254  18.181  1.00  0.00      A   
ATOM    290 HD22 LEU    18     -20.571  11.615  17.406  1.00  0.00      A   
ATOM    291 HD23 LEU    18     -21.679  12.963  17.879  1.00  0.00      A   
ATOM    292  C   LEU    18     -19.975  12.954  13.206  1.00 75.12      A   
ATOM    293  O   LEU    18     -20.012  12.088  12.333  1.00 75.12      A   
ATOM    294  N   ALA    19     -19.656  14.229  12.905  1.00 70.70      A   
ATOM    295  HN  ALA    19     -19.648  14.918  13.625  1.00  0.00      A   
ATOM    296  CA  ALA    19     -19.283  14.658  11.570  1.00 70.70      A   
ATOM    297  HA  ALA    19     -20.092  14.400  10.903  1.00  0.00      A   
ATOM    298  CB  ALA    19     -19.098  16.188  11.555  1.00 70.70      A   
ATOM    299  HB1 ALA    19     -20.024  16.686  11.916  1.00  0.00      A   
ATOM    300  HB2 ALA    19     -18.255  16.494  12.212  1.00  0.00      A   
ATOM    301  HB3 ALA    19     -18.884  16.544  10.525  1.00  0.00      A   
ATOM    302  C   ALA    19     -18.024  13.990  11.017  1.00 70.70      A   
ATOM    303  O   ALA    19     -18.005  13.495   9.894  1.00 70.70      A   
ATOM    304  N   ILE    20     -16.948  13.908  11.821  1.00 66.84      A   
ATOM    305  HN  ILE    20     -16.975  14.331  12.723  1.00  0.00      A   
ATOM    306  CA  ILE    20     -15.716  13.209  11.475  1.00 66.84      A   
ATOM    307  HA  ILE    20     -15.352  13.594  10.534  1.00  0.00      A   
ATOM    308  CB  ILE    20     -14.660  13.445  12.560  1.00 66.84      A   
ATOM    309  HB  ILE    20     -15.108  13.207  13.549  1.00  0.00      A   
ATOM    310  CG2 ILE    20     -13.424  12.540  12.353  1.00 66.84      A   
ATOM    311 HG21 ILE    20     -12.639  12.772  13.103  1.00  0.00      A   
ATOM    312 HG22 ILE    20     -13.669  11.462  12.470  1.00  0.00      A   
ATOM    313 HG23 ILE    20     -12.992  12.700  11.342  1.00  0.00      A   
ATOM    314  CG1 ILE    20     -14.245  14.935  12.566  1.00 66.84      A   
ATOM    315 HG11 ILE    20     -13.679  15.148  11.634  1.00  0.00      A   
ATOM    316 HG12 ILE    20     -15.152  15.576  12.556  1.00  0.00      A   
ATOM    317  CD  ILE    20     -13.400  15.339  13.778  1.00  0.00      A   
ATOM    318  HD1 ILE    20     -13.171  16.426  13.743  1.00  0.00      A   
ATOM    319  HD2 ILE    20     -13.950  15.126  14.719  1.00  0.00      A   
ATOM    320  HD3 ILE    20     -12.436  14.786  13.799  1.00  0.00      A   
ATOM    321  C   ILE    20     -15.943  11.712  11.283  1.00 66.84      A   
ATOM    322  O   ILE    20     -15.420  11.097  10.349  1.00 66.84      A   
ATOM    323  N   ALA    21     -16.761  11.084  12.157  1.00 62.51      A   
ATOM    324  HN  ALA    21     -17.137  11.578  12.936  1.00  0.00      A   
ATOM    325  CA  ALA    21     -17.113   9.682  12.063  1.00 62.51      A   
ATOM    326  HA  ALA    21     -16.197   9.110  12.073  1.00  0.00      A   
ATOM    327  CB  ALA    21     -17.977   9.289  13.278  1.00 62.51      A   
ATOM    328  HB1 ALA    21     -17.432   9.519  14.218  1.00  0.00      A   
ATOM    329  HB2 ALA    21     -18.929   9.860  13.287  1.00  0.00      A   
ATOM    330  HB3 ALA    21     -18.211   8.203  13.267  1.00  0.00      A   
ATOM    331  C   ALA    21     -17.843   9.324  10.769  1.00 62.51      A   
ATOM    332  O   ALA    21     -17.471   8.372  10.081  1.00 62.51      A   
ATOM    333  N   VAL    22     -18.861  10.115  10.359  1.00 61.04      A   
ATOM    334  HN  VAL    22     -19.183  10.868  10.927  1.00  0.00      A   
ATOM    335  CA  VAL    22     -19.523   9.916   9.074  1.00 61.04      A   
ATOM    336  HA  VAL    22     -19.727   8.858   9.008  1.00  0.00      A   
ATOM    337  CB  VAL    22     -20.894  10.579   8.917  1.00 61.04      A   
ATOM    338  HB  VAL    22     -21.323  10.277   7.939  1.00  0.00      A   
ATOM    339  CG1 VAL    22     -21.834  10.050  10.019  1.00 61.04      A   
ATOM    340 HG11 VAL    22     -22.857  10.458   9.877  1.00  0.00      A   
ATOM    341 HG12 VAL    22     -21.890   8.940   9.989  1.00  0.00      A   
ATOM    342 HG13 VAL    22     -21.477  10.360  11.025  1.00  0.00      A   
ATOM    343  CG2 VAL    22     -20.816  12.115   8.949  1.00 61.04      A   
ATOM    344 HG21 VAL    22     -21.834  12.550   8.847  1.00  0.00      A   
ATOM    345 HG22 VAL    22     -20.391  12.458   9.916  1.00  0.00      A   
ATOM    346 HG23 VAL    22     -20.186  12.511   8.124  1.00  0.00      A   
ATOM    347  C   VAL    22     -18.631  10.200   7.875  1.00 61.04      A   
ATOM    348  O   VAL    22     -18.689   9.477   6.885  1.00 61.04      A   
ATOM    349  N   LEU    23     -17.749  11.224   7.925  1.00 57.68      A   
ATOM    350  HN  LEU    23     -17.744  11.847   8.704  1.00  0.00      A   
ATOM    351  CA  LEU    23     -16.773  11.480   6.873  1.00 57.68      A   
ATOM    352  HA  LEU    23     -17.309  11.571   5.940  1.00  0.00      A   
ATOM    353  CB  LEU    23     -16.003  12.799   7.134  1.00 57.68      A   
ATOM    354  HB1 LEU    23     -15.623  12.783   8.178  1.00  0.00      A   
ATOM    355  HB2 LEU    23     -15.124  12.870   6.458  1.00  0.00      A   
ATOM    356  CG  LEU    23     -16.847  14.076   6.929  1.00 57.68      A   
ATOM    357  HG  LEU    23     -17.804  13.957   7.482  1.00  0.00      A   
ATOM    358  CD1 LEU    23     -16.121  15.296   7.516  1.00 57.68      A   
ATOM    359 HD11 LEU    23     -16.738  16.211   7.392  1.00  0.00      A   
ATOM    360 HD12 LEU    23     -15.931  15.145   8.600  1.00  0.00      A   
ATOM    361 HD13 LEU    23     -15.147  15.450   7.003  1.00  0.00      A   
ATOM    362  CD2 LEU    23     -17.180  14.322   5.449  1.00 57.68      A   
ATOM    363 HD21 LEU    23     -17.765  15.261   5.340  1.00  0.00      A   
ATOM    364 HD22 LEU    23     -16.246  14.420   4.856  1.00  0.00      A   
ATOM    365 HD23 LEU    23     -17.782  13.488   5.029  1.00  0.00      A   
ATOM    366  C   LEU    23     -15.771  10.349   6.677  1.00 57.68      A   
ATOM    367  O   LEU    23     -15.516   9.920   5.554  1.00 57.68      A   
ATOM    368  N   SER    24     -15.219   9.792   7.773  1.00 52.74      A   
ATOM    369  HN  SER    24     -15.420  10.181   8.669  1.00  0.00      A   
ATOM    370  CA  SER    24     -14.331   8.629   7.735  1.00 52.74      A   
ATOM    371  HA  SER    24     -13.496   8.848   7.086  1.00  0.00      A   
ATOM    372  CB  SER    24     -13.819   8.260   9.153  1.00 52.74      A   
ATOM    373  HB1 SER    24     -14.668   7.997   9.820  1.00  0.00      A   
ATOM    374  HB2 SER    24     -13.139   7.383   9.094  1.00  0.00      A   
ATOM    375  OG  SER    24     -13.096   9.344   9.732  1.00 52.74      A   
ATOM    376  HG1 SER    24     -13.731  10.018   9.985  1.00  0.00      A   
ATOM    377  C   SER    24     -15.034   7.398   7.199  1.00 52.74      A   
ATOM    378  O   SER    24     -14.509   6.689   6.343  1.00 52.74      A   
ATOM    379  N   LEU    25     -16.275   7.127   7.668  1.00 49.62      A   
ATOM    380  HN  LEU    25     -16.688   7.685   8.384  1.00  0.00      A   
ATOM    381  CA  LEU    25     -17.056   6.004   7.185  1.00 49.62      A   
ATOM    382  HA  LEU    25     -16.388   5.156   7.209  1.00  0.00      A   
ATOM    383  CB  LEU    25     -18.251   5.672   8.106  1.00 49.62      A   
ATOM    384  HB1 LEU    25     -17.934   5.816   9.161  1.00  0.00      A   
ATOM    385  HB2 LEU    25     -19.080   6.386   7.913  1.00  0.00      A   
ATOM    386  CG  LEU    25     -18.758   4.218   7.960  1.00 49.62      A   
ATOM    387  HG  LEU    25     -18.947   4.018   6.883  1.00  0.00      A   
ATOM    388  CD1 LEU    25     -17.740   3.183   8.470  1.00 49.62      A   
ATOM    389 HD11 LEU    25     -18.169   2.160   8.406  1.00  0.00      A   
ATOM    390 HD12 LEU    25     -16.806   3.200   7.867  1.00  0.00      A   
ATOM    391 HD13 LEU    25     -17.482   3.388   9.531  1.00  0.00      A   
ATOM    392  CD2 LEU    25     -20.082   4.032   8.705  1.00 49.62      A   
ATOM    393 HD21 LEU    25     -20.451   2.990   8.593  1.00  0.00      A   
ATOM    394 HD22 LEU    25     -19.955   4.248   9.787  1.00  0.00      A   
ATOM    395 HD23 LEU    25     -20.848   4.722   8.290  1.00  0.00      A   
ATOM    396  C   LEU    25     -17.482   6.133   5.723  1.00 49.62      A   
ATOM    397  O   LEU    25     -17.384   5.181   4.951  1.00 49.62      A   
ATOM    398  N   THR    26     -17.935   7.330   5.284  1.00 47.29      A   
ATOM    399  HN  THR    26     -18.035   8.092   5.919  1.00  0.00      A   
ATOM    400  CA  THR    26     -18.315   7.578   3.892  1.00 47.29      A   
ATOM    401  HA  THR    26     -18.950   6.746   3.624  1.00  0.00      A   
ATOM    402  CB  THR    26     -19.195   8.817   3.682  1.00 47.29      A   
ATOM    403  HB  THR    26     -19.872   8.897   4.559  1.00  0.00      A   
ATOM    404  OG1 THR    26     -20.001   8.689   2.519  1.00 47.29      A   
ATOM    405  HG1 THR    26     -20.597   9.441   2.531  1.00  0.00      A   
ATOM    406  CG2 THR    26     -18.405  10.122   3.537  1.00 47.29      A   
ATOM    407 HG21 THR    26     -19.094  10.993   3.533  1.00  0.00      A   
ATOM    408 HG22 THR    26     -17.698  10.233   4.387  1.00  0.00      A   
ATOM    409 HG23 THR    26     -17.824  10.134   2.589  1.00  0.00      A   
ATOM    410  C   THR    26     -17.148   7.510   2.921  1.00 47.29      A   
ATOM    411  O   THR    26     -17.246   6.910   1.854  1.00 47.29      A   
ATOM    412  N   LEU    27     -15.971   8.061   3.287  1.00 43.06      A   
ATOM    413  HN  LEU    27     -15.891   8.576   4.138  1.00  0.00      A   
ATOM    414  CA  LEU    27     -14.753   7.930   2.506  1.00 43.06      A   
ATOM    415  HA  LEU    27     -14.951   8.274   1.501  1.00  0.00      A   
ATOM    416  CB  LEU    27     -13.657   8.801   3.170  1.00 43.06      A   
ATOM    417  HB1 LEU    27     -14.018   9.852   3.182  1.00  0.00      A   
ATOM    418  HB2 LEU    27     -13.547   8.488   4.230  1.00  0.00      A   
ATOM    419  CG  LEU    27     -12.266   8.773   2.508  1.00 43.06      A   
ATOM    420  HG  LEU    27     -11.874   7.735   2.559  1.00  0.00      A   
ATOM    421  CD1 LEU    27     -12.308   9.184   1.032  1.00 43.06      A   
ATOM    422 HD11 LEU    27     -11.274   9.188   0.629  1.00  0.00      A   
ATOM    423 HD12 LEU    27     -12.902   8.461   0.433  1.00  0.00      A   
ATOM    424 HD13 LEU    27     -12.751  10.197   0.919  1.00  0.00      A   
ATOM    425  CD2 LEU    27     -11.292   9.676   3.281  1.00 43.06      A   
ATOM    426 HD21 LEU    27     -10.266   9.579   2.865  1.00  0.00      A   
ATOM    427 HD22 LEU    27     -11.608  10.739   3.209  1.00  0.00      A   
ATOM    428 HD23 LEU    27     -11.264   9.387   4.353  1.00  0.00      A   
ATOM    429  C   LEU    27     -14.282   6.484   2.403  1.00 43.06      A   
ATOM    430  O   LEU    27     -13.990   5.991   1.316  1.00 43.06      A   
ATOM    431  N   GLY    28     -14.267   5.743   3.534  1.00 40.80      A   
ATOM    432  HN  GLY    28     -14.502   6.161   4.408  1.00  0.00      A   
ATOM    433  CA  GLY    28     -13.836   4.349   3.552  1.00 40.80      A   
ATOM    434  HA1 GLY    28     -13.782   4.037   4.585  1.00  0.00      A   
ATOM    435  HA2 GLY    28     -12.885   4.284   3.045  1.00  0.00      A   
ATOM    436  C   GLY    28     -14.761   3.391   2.842  1.00 40.80      A   
ATOM    437  O   GLY    28     -14.323   2.413   2.247  1.00 40.80      A   
ATOM    438  N   THR    29     -16.088   3.630   2.869  1.00 40.68      A   
ATOM    439  HN  THR    29     -16.450   4.379   3.418  1.00  0.00      A   
ATOM    440  CA  THR    29     -17.031   2.838   2.075  1.00 40.68      A   
ATOM    441  HA  THR    29     -16.734   1.807   2.198  1.00  0.00      A   
ATOM    442  CB  THR    29     -18.479   2.909   2.578  1.00 40.68      A   
ATOM    443  HB  THR    29     -18.441   2.929   3.688  1.00  0.00      A   
ATOM    444  OG1 THR    29     -19.239   1.774   2.185  1.00 40.68      A   
ATOM    445  HG1 THR    29     -20.127   1.954   2.503  1.00  0.00      A   
ATOM    446  CG2 THR    29     -19.243   4.138   2.084  1.00 40.68      A   
ATOM    447 HG21 THR    29     -20.240   4.210   2.568  1.00  0.00      A   
ATOM    448 HG22 THR    29     -18.678   5.062   2.332  1.00  0.00      A   
ATOM    449 HG23 THR    29     -19.398   4.109   0.984  1.00  0.00      A   
ATOM    450  C   THR    29     -16.898   3.121   0.588  1.00 40.68      A   
ATOM    451  O   THR    29     -16.992   2.210  -0.237  1.00 40.68      A   
ATOM    452  N   PHE    30     -16.628   4.394   0.207  1.00 39.12      A   
ATOM    453  HN  PHE    30     -16.549   5.124   0.882  1.00  0.00      A   
ATOM    454  CA  PHE    30     -16.436   4.797  -1.174  1.00 39.12      A   
ATOM    455  HA  PHE    30     -17.303   4.451  -1.718  1.00  0.00      A   
ATOM    456  CB  PHE    30     -16.351   6.343  -1.297  1.00 39.12      A   
ATOM    457  HB1 PHE    30     -17.101   6.808  -0.621  1.00  0.00      A   
ATOM    458  HB2 PHE    30     -15.346   6.718  -1.007  1.00  0.00      A   
ATOM    459  CG  PHE    30     -16.671   6.796  -2.699  1.00 39.12      A   
ATOM    460  CD1 PHE    30     -18.001   7.061  -3.072  1.00 39.12      A   
ATOM    461  HD1 PHE    30     -18.787   6.952  -2.340  1.00  0.00      A   
ATOM    462  CE1 PHE    30     -18.312   7.452  -4.382  1.00 39.12      A   
ATOM    463  HE1 PHE    30     -19.337   7.646  -4.663  1.00  0.00      A   
ATOM    464  CZ  PHE    30     -17.291   7.577  -5.334  1.00 39.12      A   
ATOM    465  HZ  PHE    30     -17.521   7.867  -6.348  1.00  0.00      A   
ATOM    466  CD2 PHE    30     -15.658   6.928  -3.662  1.00 39.12      A   
ATOM    467  HD2 PHE    30     -14.631   6.711  -3.405  1.00  0.00      A   
ATOM    468  CE2 PHE    30     -15.965   7.310  -4.974  1.00 39.12      A   
ATOM    469  HE2 PHE    30     -15.170   7.383  -5.702  1.00  0.00      A   
ATOM    470  C   PHE    30     -15.230   4.132  -1.827  1.00 39.12      A   
ATOM    471  O   PHE    30     -15.361   3.554  -2.905  1.00 39.12      A   
ATOM    472  N   THR    31     -14.057   4.113  -1.148  1.00 36.20      A   
ATOM    473  HN  THR    31     -13.968   4.569  -0.266  1.00  0.00      A   
ATOM    474  CA  THR    31     -12.831   3.501  -1.669  1.00 36.20      A   
ATOM    475  HA  THR    31     -12.639   3.958  -2.628  1.00  0.00      A   
ATOM    476  CB  THR    31     -11.569   3.741  -0.852  1.00 36.20      A   
ATOM    477  HB  THR    31     -10.708   3.231  -1.333  1.00  0.00      A   
ATOM    478  OG1 THR    31     -11.694   3.297   0.491  1.00 36.20      A   
ATOM    479  HG1 THR    31     -10.854   2.876   0.687  1.00  0.00      A   
ATOM    480  CG2 THR    31     -11.275   5.243  -0.812  1.00 36.20      A   
ATOM    481 HG21 THR    31     -10.310   5.437  -0.298  1.00  0.00      A   
ATOM    482 HG22 THR    31     -11.217   5.629  -1.851  1.00  0.00      A   
ATOM    483 HG23 THR    31     -12.079   5.789  -0.273  1.00  0.00      A   
ATOM    484  C   THR    31     -12.970   2.014  -1.923  1.00 36.20      A   
ATOM    485  O   THR    31     -12.469   1.478  -2.911  1.00 36.20      A   
ATOM    486  N   VAL    32     -13.705   1.299  -1.048  1.00 34.54      A   
ATOM    487  HN  VAL    32     -14.029   1.749  -0.220  1.00  0.00      A   
ATOM    488  CA  VAL    32     -14.081  -0.091  -1.262  1.00 34.54      A   
ATOM    489  HA  VAL    32     -13.175  -0.656  -1.421  1.00  0.00      A   
ATOM    490  CB  VAL    32     -14.798  -0.644  -0.029  1.00 34.54      A   
ATOM    491  HB  VAL    32     -15.630   0.040   0.244  1.00  0.00      A   
ATOM    492  CG1 VAL    32     -15.377  -2.055  -0.264  1.00 34.54      A   
ATOM    493 HG11 VAL    32     -15.807  -2.446   0.683  1.00  0.00      A   
ATOM    494 HG12 VAL    32     -16.191  -2.038  -1.020  1.00  0.00      A   
ATOM    495 HG13 VAL    32     -14.585  -2.754  -0.606  1.00  0.00      A   
ATOM    496  CG2 VAL    32     -13.800  -0.687   1.144  1.00 34.54      A   
ATOM    497 HG21 VAL    32     -14.295  -1.085   2.056  1.00  0.00      A   
ATOM    498 HG22 VAL    32     -12.935  -1.338   0.896  1.00  0.00      A   
ATOM    499 HG23 VAL    32     -13.420   0.329   1.384  1.00  0.00      A   
ATOM    500  C   VAL    32     -14.925  -0.278  -2.520  1.00 34.54      A   
ATOM    501  O   VAL    32     -14.633  -1.143  -3.345  1.00 34.54      A   
ATOM    502  N   LEU    33     -15.959   0.561  -2.746  1.00 36.00      A   
ATOM    503  HN  LEU    33     -16.150   1.310  -2.116  1.00  0.00      A   
ATOM    504  CA  LEU    33     -16.805   0.459  -3.926  1.00 36.00      A   
ATOM    505  HA  LEU    33     -17.160  -0.559  -3.992  1.00  0.00      A   
ATOM    506  CB  LEU    33     -18.017   1.426  -3.850  1.00 36.00      A   
ATOM    507  HB1 LEU    33     -17.635   2.454  -3.671  1.00  0.00      A   
ATOM    508  HB2 LEU    33     -18.553   1.434  -4.822  1.00  0.00      A   
ATOM    509  CG  LEU    33     -19.055   1.092  -2.760  1.00 36.00      A   
ATOM    510  HG  LEU    33     -18.525   1.041  -1.784  1.00  0.00      A   
ATOM    511  CD1 LEU    33     -20.098   2.215  -2.660  1.00 36.00      A   
ATOM    512 HD11 LEU    33     -20.820   1.999  -1.844  1.00  0.00      A   
ATOM    513 HD12 LEU    33     -19.598   3.183  -2.441  1.00  0.00      A   
ATOM    514 HD13 LEU    33     -20.656   2.311  -3.616  1.00  0.00      A   
ATOM    515  CD2 LEU    33     -19.747  -0.259  -2.999  1.00 36.00      A   
ATOM    516 HD21 LEU    33     -20.505  -0.442  -2.207  1.00  0.00      A   
ATOM    517 HD22 LEU    33     -20.256  -0.265  -3.986  1.00  0.00      A   
ATOM    518 HD23 LEU    33     -19.013  -1.092  -2.965  1.00  0.00      A   
ATOM    519  C   LEU    33     -16.090   0.734  -5.245  1.00 36.00      A   
ATOM    520  O   LEU    33     -16.233  -0.027  -6.203  1.00 36.00      A   
ATOM    521  N   GLU    34     -15.285   1.813  -5.343  1.00 34.85      A   
ATOM    522  HN  GLU    34     -15.180   2.444  -4.578  1.00  0.00      A   
ATOM    523  CA  GLU    34     -14.553   2.137  -6.560  1.00 34.85      A   
ATOM    524  HA  GLU    34     -15.259   2.080  -7.376  1.00  0.00      A   
ATOM    525  CB  GLU    34     -14.022   3.591  -6.561  1.00 34.85      A   
ATOM    526  HB1 GLU    34     -13.513   3.815  -7.523  1.00  0.00      A   
ATOM    527  HB2 GLU    34     -14.897   4.272  -6.494  1.00  0.00      A   
ATOM    528  CG  GLU    34     -13.072   3.943  -5.397  1.00 34.85      A   
ATOM    529  HG1 GLU    34     -13.569   3.681  -4.439  1.00  0.00      A   
ATOM    530  HG2 GLU    34     -12.115   3.383  -5.459  1.00  0.00      A   
ATOM    531  CD  GLU    34     -12.743   5.432  -5.315  1.00 34.85      A   
ATOM    532  OE1 GLU    34     -12.955   6.159  -6.319  1.00 34.85      A   
ATOM    533  OE2 GLU    34     -12.283   5.851  -4.220  1.00 34.85      A   
ATOM    534  C   GLU    34     -13.466   1.126  -6.899  1.00 34.85      A   
ATOM    535  O   GLU    34     -13.320   0.725  -8.052  1.00 34.85      A   
ATOM    536  N   ASN    35     -12.706   0.617  -5.905  1.00 32.32      A   
ATOM    537  HN  ASN    35     -12.803   0.971  -4.978  1.00  0.00      A   
ATOM    538  CA  ASN    35     -11.748  -0.458  -6.126  1.00 32.32      A   
ATOM    539  HA  ASN    35     -11.171  -0.185  -6.997  1.00  0.00      A   
ATOM    540  CB  ASN    35     -10.759  -0.603  -4.946  1.00 32.32      A   
ATOM    541  HB1 ASN    35     -11.291  -0.612  -3.970  1.00  0.00      A   
ATOM    542  HB2 ASN    35     -10.161  -1.533  -5.050  1.00  0.00      A   
ATOM    543  CG  ASN    35      -9.767   0.559  -5.023  1.00 32.32      A   
ATOM    544  OD1 ASN    35      -8.879   0.547  -5.877  1.00 32.32      A   
ATOM    545  ND2 ASN    35      -9.924   1.583  -4.158  1.00 32.32      A   
ATOM    546 HD21 ASN    35      -9.318   2.374  -4.240  1.00  0.00      A   
ATOM    547 HD22 ASN    35     -10.739   1.616  -3.580  1.00  0.00      A   
ATOM    548  C   ASN    35     -12.392  -1.779  -6.534  1.00 32.32      A   
ATOM    549  O   ASN    35     -11.898  -2.461  -7.433  1.00 32.32      A   
ATOM    550  N   LEU    36     -13.555  -2.152  -5.955  1.00 34.93      A   
ATOM    551  HN  LEU    36     -13.935  -1.640  -5.189  1.00  0.00      A   
ATOM    552  CA  LEU    36     -14.358  -3.259  -6.460  1.00 34.93      A   
ATOM    553  HA  LEU    36     -13.725  -4.133  -6.498  1.00  0.00      A   
ATOM    554  CB  LEU    36     -15.575  -3.551  -5.546  1.00 34.93      A   
ATOM    555  HB1 LEU    36     -16.104  -2.594  -5.351  1.00  0.00      A   
ATOM    556  HB2 LEU    36     -16.287  -4.231  -6.061  1.00  0.00      A   
ATOM    557  CG  LEU    36     -15.214  -4.202  -4.193  1.00 34.93      A   
ATOM    558  HG  LEU    36     -14.419  -3.592  -3.714  1.00  0.00      A   
ATOM    559  CD1 LEU    36     -16.433  -4.192  -3.259  1.00 34.93      A   
ATOM    560 HD11 LEU    36     -16.170  -4.623  -2.269  1.00  0.00      A   
ATOM    561 HD12 LEU    36     -16.787  -3.151  -3.100  1.00  0.00      A   
ATOM    562 HD13 LEU    36     -17.267  -4.785  -3.692  1.00  0.00      A   
ATOM    563  CD2 LEU    36     -14.685  -5.636  -4.355  1.00 34.93      A   
ATOM    564 HD21 LEU    36     -14.472  -6.077  -3.358  1.00  0.00      A   
ATOM    565 HD22 LEU    36     -15.441  -6.269  -4.867  1.00  0.00      A   
ATOM    566 HD23 LEU    36     -13.745  -5.651  -4.948  1.00  0.00      A   
ATOM    567  C   LEU    36     -14.847  -3.046  -7.890  1.00 34.93      A   
ATOM    568  O   LEU    36     -14.796  -3.963  -8.708  1.00 34.93      A   
ATOM    569  N   LEU    37     -15.295  -1.825  -8.251  1.00 35.86      A   
ATOM    570  HN  LEU    37     -15.391  -1.108  -7.564  1.00  0.00      A   
ATOM    571  CA  LEU    37     -15.662  -1.475  -9.615  1.00 35.86      A   
ATOM    572  HA  LEU    37     -16.410  -2.186  -9.933  1.00  0.00      A   
ATOM    573  CB  LEU    37     -16.269  -0.052  -9.661  1.00 35.86      A   
ATOM    574  HB1 LEU    37     -17.112  -0.014  -8.938  1.00  0.00      A   
ATOM    575  HB2 LEU    37     -15.509   0.676  -9.306  1.00  0.00      A   
ATOM    576  CG  LEU    37     -16.788   0.415 -11.040  1.00 35.86      A   
ATOM    577  HG  LEU    37     -15.935   0.425 -11.751  1.00  0.00      A   
ATOM    578  CD1 LEU    37     -17.873  -0.515 -11.608  1.00 35.86      A   
ATOM    579 HD11 LEU    37     -18.249  -0.118 -12.576  1.00  0.00      A   
ATOM    580 HD12 LEU    37     -17.471  -1.534 -11.790  1.00  0.00      A   
ATOM    581 HD13 LEU    37     -18.728  -0.586 -10.902  1.00  0.00      A   
ATOM    582  CD2 LEU    37     -17.319   1.852 -10.935  1.00 35.86      A   
ATOM    583 HD21 LEU    37     -17.626   2.230 -11.934  1.00  0.00      A   
ATOM    584 HD22 LEU    37     -18.198   1.888 -10.257  1.00  0.00      A   
ATOM    585 HD23 LEU    37     -16.535   2.527 -10.530  1.00  0.00      A   
ATOM    586  C   LEU    37     -14.499  -1.594 -10.600  1.00 35.86      A   
ATOM    587  O   LEU    37     -14.639  -2.197 -11.664  1.00 35.86      A   
ATOM    588  N   VAL    38     -13.294  -1.093 -10.248  1.00 33.32      A   
ATOM    589  HN  VAL    38     -13.209  -0.570  -9.404  1.00  0.00      A   
ATOM    590  CA  VAL    38     -12.088  -1.240 -11.059  1.00 33.32      A   
ATOM    591  HA  VAL    38     -12.309  -0.856 -12.044  1.00  0.00      A   
ATOM    592  CB  VAL    38     -10.917  -0.435 -10.491  1.00 33.32      A   
ATOM    593  HB  VAL    38     -10.810  -0.655  -9.407  1.00  0.00      A   
ATOM    594  CG1 VAL    38      -9.582  -0.759 -11.198  1.00 33.32      A   
ATOM    595 HG11 VAL    38      -8.788  -0.074 -10.830  1.00  0.00      A   
ATOM    596 HG12 VAL    38      -9.250  -1.797 -10.982  1.00  0.00      A   
ATOM    597 HG13 VAL    38      -9.680  -0.631 -12.297  1.00  0.00      A   
ATOM    598  CG2 VAL    38     -11.231   1.063 -10.671  1.00 33.32      A   
ATOM    599 HG21 VAL    38     -10.389   1.675 -10.284  1.00  0.00      A   
ATOM    600 HG22 VAL    38     -11.377   1.307 -11.745  1.00  0.00      A   
ATOM    601 HG23 VAL    38     -12.150   1.354 -10.118  1.00  0.00      A   
ATOM    602  C   VAL    38     -11.700  -2.699 -11.263  1.00 33.32      A   
ATOM    603  O   VAL    38     -11.436  -3.131 -12.387  1.00 33.32      A   
ATOM    604  N   LEU    39     -11.727  -3.528 -10.197  1.00 35.00      A   
ATOM    605  HN  LEU    39     -11.911  -3.168  -9.286  1.00  0.00      A   
ATOM    606  CA  LEU    39     -11.515  -4.963 -10.306  1.00 35.00      A   
ATOM    607  HA  LEU    39     -10.570  -5.122 -10.804  1.00  0.00      A   
ATOM    608  CB  LEU    39     -11.481  -5.625  -8.908  1.00 35.00      A   
ATOM    609  HB1 LEU    39     -12.371  -5.285  -8.336  1.00  0.00      A   
ATOM    610  HB2 LEU    39     -11.540  -6.731  -9.000  1.00  0.00      A   
ATOM    611  CG  LEU    39     -10.210  -5.288  -8.101  1.00 35.00      A   
ATOM    612  HG  LEU    39     -10.056  -4.188  -8.143  1.00  0.00      A   
ATOM    613  CD1 LEU    39     -10.387  -5.663  -6.623  1.00 35.00      A   
ATOM    614 HD11 LEU    39      -9.488  -5.366  -6.041  1.00  0.00      A   
ATOM    615 HD12 LEU    39     -11.265  -5.132  -6.198  1.00  0.00      A   
ATOM    616 HD13 LEU    39     -10.540  -6.758  -6.511  1.00  0.00      A   
ATOM    617  CD2 LEU    39      -8.965  -5.977  -8.681  1.00 35.00      A   
ATOM    618 HD21 LEU    39      -8.072  -5.719  -8.071  1.00  0.00      A   
ATOM    619 HD22 LEU    39      -9.091  -7.080  -8.666  1.00  0.00      A   
ATOM    620 HD23 LEU    39      -8.773  -5.649  -9.725  1.00  0.00      A   
ATOM    621  C   LEU    39     -12.560  -5.654 -11.173  1.00 35.00      A   
ATOM    622  O   LEU    39     -12.219  -6.461 -12.031  1.00 35.00      A   
ATOM    623  N   CYS    40     -13.856  -5.313 -11.033  1.00 40.58      A   
ATOM    624  HN  CYS    40     -14.117  -4.670 -10.318  1.00  0.00      A   
ATOM    625  CA  CYS    40     -14.936  -5.862 -11.844  1.00 40.58      A   
ATOM    626  HA  CYS    40     -14.932  -6.933 -11.708  1.00  0.00      A   
ATOM    627  CB  CYS    40     -16.288  -5.282 -11.343  1.00 40.58      A   
ATOM    628  HB1 CYS    40     -16.278  -5.340 -10.233  1.00  0.00      A   
ATOM    629  HB2 CYS    40     -16.342  -4.202 -11.600  1.00  0.00      A   
ATOM    630  SG  CYS    40     -17.761  -6.166 -11.947  1.00 40.58      A   
ATOM    631  HG1 CYS    40     -18.650  -5.422 -11.304  1.00  0.00      A   
ATOM    632  C   CYS    40     -14.745  -5.591 -13.332  1.00 40.58      A   
ATOM    633  O   CYS    40     -14.864  -6.497 -14.155  1.00 40.58      A   
ATOM    634  N   VAL    41     -14.357  -4.355 -13.712  1.00 38.64      A   
ATOM    635  HN  VAL    41     -14.281  -3.628 -13.033  1.00  0.00      A   
ATOM    636  CA  VAL    41     -14.013  -4.009 -15.087  1.00 38.64      A   
ATOM    637  HA  VAL    41     -14.843  -4.291 -15.718  1.00  0.00      A   
ATOM    638  CB  VAL    41     -13.790  -2.503 -15.243  1.00 38.64      A   
ATOM    639  HB  VAL    41     -12.993  -2.174 -14.543  1.00  0.00      A   
ATOM    640  CG1 VAL    41     -13.391  -2.147 -16.687  1.00 38.64      A   
ATOM    641 HG11 VAL    41     -13.317  -1.044 -16.799  1.00  0.00      A   
ATOM    642 HG12 VAL    41     -12.410  -2.587 -16.965  1.00  0.00      A   
ATOM    643 HG13 VAL    41     -14.163  -2.515 -17.396  1.00  0.00      A   
ATOM    644  CG2 VAL    41     -15.093  -1.750 -14.907  1.00 38.64      A   
ATOM    645 HG21 VAL    41     -14.926  -0.654 -14.971  1.00  0.00      A   
ATOM    646 HG22 VAL    41     -15.895  -2.021 -15.628  1.00  0.00      A   
ATOM    647 HG23 VAL    41     -15.458  -1.981 -13.883  1.00  0.00      A   
ATOM    648  C   VAL    41     -12.810  -4.798 -15.610  1.00 38.64      A   
ATOM    649  O   VAL    41     -12.846  -5.335 -16.716  1.00 38.64      A   
ATOM    650  N   ILE    42     -11.722  -4.936 -14.821  1.00 38.40      A   
ATOM    651  HN  ILE    42     -11.700  -4.493 -13.928  1.00  0.00      A   
ATOM    652  CA  ILE    42     -10.542  -5.714 -15.202  1.00 38.40      A   
ATOM    653  HA  ILE    42     -10.230  -5.378 -16.180  1.00  0.00      A   
ATOM    654  CB  ILE    42      -9.376  -5.464 -14.235  1.00 38.40      A   
ATOM    655  HB  ILE    42      -9.735  -5.649 -13.200  1.00  0.00      A   
ATOM    656  CG2 ILE    42      -8.184  -6.410 -14.526  1.00 38.40      A   
ATOM    657 HG21 ILE    42      -7.323  -6.167 -13.867  1.00  0.00      A   
ATOM    658 HG22 ILE    42      -8.451  -7.472 -14.338  1.00  0.00      A   
ATOM    659 HG23 ILE    42      -7.857  -6.305 -15.583  1.00  0.00      A   
ATOM    660  CG1 ILE    42      -8.924  -3.985 -14.333  1.00 38.40      A   
ATOM    661 HG11 ILE    42      -8.453  -3.816 -15.325  1.00  0.00      A   
ATOM    662 HG12 ILE    42      -9.813  -3.321 -14.274  1.00  0.00      A   
ATOM    663  CD  ILE    42      -7.955  -3.562 -13.223  1.00  0.00      A   
ATOM    664  HD1 ILE    42      -7.749  -2.472 -13.292  1.00  0.00      A   
ATOM    665  HD2 ILE    42      -8.400  -3.764 -12.226  1.00  0.00      A   
ATOM    666  HD3 ILE    42      -6.988  -4.104 -13.299  1.00  0.00      A   
ATOM    667  C   ILE    42     -10.815  -7.213 -15.357  1.00 38.40      A   
ATOM    668  O   ILE    42     -10.366  -7.842 -16.314  1.00 38.40      A   
ATOM    669  N   LEU    43     -11.555  -7.832 -14.418  1.00 42.08      A   
ATOM    670  HN  LEU    43     -11.894  -7.311 -13.639  1.00  0.00      A   
ATOM    671  CA  LEU    43     -11.858  -9.256 -14.413  1.00 42.08      A   
ATOM    672  HA  LEU    43     -10.955  -9.783 -14.682  1.00  0.00      A   
ATOM    673  CB  LEU    43     -12.265  -9.701 -12.984  1.00 42.08      A   
ATOM    674  HB1 LEU    43     -13.180  -9.145 -12.688  1.00  0.00      A   
ATOM    675  HB2 LEU    43     -12.512 -10.785 -12.981  1.00  0.00      A   
ATOM    676  CG  LEU    43     -11.170  -9.441 -11.918  1.00 42.08      A   
ATOM    677  HG  LEU    43     -10.867  -8.373 -11.980  1.00  0.00      A   
ATOM    678  CD1 LEU    43     -11.696  -9.660 -10.493  1.00 42.08      A   
ATOM    679 HD11 LEU    43     -10.936  -9.343  -9.747  1.00  0.00      A   
ATOM    680 HD12 LEU    43     -12.620  -9.066 -10.326  1.00  0.00      A   
ATOM    681 HD13 LEU    43     -11.925 -10.733 -10.319  1.00  0.00      A   
ATOM    682  CD2 LEU    43      -9.903 -10.272 -12.152  1.00 42.08      A   
ATOM    683 HD21 LEU    43      -9.170 -10.081 -11.339  1.00  0.00      A   
ATOM    684 HD22 LEU    43     -10.147 -11.355 -12.162  1.00  0.00      A   
ATOM    685 HD23 LEU    43      -9.432  -9.994 -13.119  1.00  0.00      A   
ATOM    686  C   LEU    43     -12.883  -9.677 -15.449  1.00 42.08      A   
ATOM    687  O   LEU    43     -12.756 -10.751 -16.031  1.00 42.08      A   
ATOM    688  N   HSD    44     -13.917  -8.859 -15.744  1.00 44.51      A   
ATOM    689  HN  HSD    44     -14.088  -8.020 -15.235  1.00  0.00      A   
ATOM    690  CA  HSD    44     -14.776  -9.149 -16.888  1.00 44.51      A   
ATOM    691  HA  HSD    44     -15.058 -10.191 -16.860  1.00  0.00      A   
ATOM    692  CB  HSD    44     -16.068  -8.310 -16.908  1.00 44.51      A   
ATOM    693  HB1 HSD    44     -15.821  -7.232 -16.802  1.00  0.00      A   
ATOM    694  HB2 HSD    44     -16.602  -8.451 -17.873  1.00  0.00      A   
ATOM    695  ND1 HSD    44     -16.914  -8.336 -14.517  1.00 44.51      A   
ATOM    696  HD1 HSD    44     -16.237  -7.691 -14.162  1.00  0.00      A   
ATOM    697  CG  HSD    44     -17.031  -8.707 -15.835  1.00 44.51      A   
ATOM    698  CE1 HSD    44     -17.939  -8.908 -13.847  1.00 44.51      A   
ATOM    699  HE1 HSD    44     -18.115  -8.770 -12.780  1.00  0.00      A   
ATOM    700  NE2 HSD    44     -18.697  -9.626 -14.643  1.00 44.51      A   
ATOM    701  CD2 HSD    44     -18.134  -9.494 -15.900  1.00 44.51      A   
ATOM    702  HD2 HSD    44     -18.570  -9.984 -16.762  1.00  0.00      A   
ATOM    703  C   HSD    44     -14.069  -8.924 -18.217  1.00 44.51      A   
ATOM    704  O   HSD    44     -14.044  -9.803 -19.077  1.00 44.51      A   
ATOM    705  N   SER    45     -13.412  -7.751 -18.399  1.00 41.01      A   
ATOM    706  HN  SER    45     -13.361  -7.081 -17.662  1.00  0.00      A   
ATOM    707  CA  SER    45     -12.800  -7.371 -19.670  1.00 41.01      A   
ATOM    708  HA  SER    45     -13.576  -7.429 -20.419  1.00  0.00      A   
ATOM    709  CB  SER    45     -12.261  -5.920 -19.686  1.00 41.01      A   
ATOM    710  HB1 SER    45     -13.084  -5.248 -19.362  1.00  0.00      A   
ATOM    711  HB2 SER    45     -11.438  -5.829 -18.946  1.00  0.00      A   
ATOM    712  OG  SER    45     -11.807  -5.520 -20.986  1.00 41.01      A   
ATOM    713  HG1 SER    45     -11.735  -4.563 -20.973  1.00  0.00      A   
ATOM    714  C   SER    45     -11.688  -8.310 -20.097  1.00 41.01      A   
ATOM    715  O   SER    45     -10.569  -8.274 -19.584  1.00 41.01      A   
ATOM    716  N   ARG    46     -11.981  -9.170 -21.098  1.00 41.11      A   
ATOM    717  HN  ARG    46     -12.917  -9.179 -21.441  1.00  0.00      A   
ATOM    718  CA  ARG    46     -11.100 -10.204 -21.609  1.00 41.11      A   
ATOM    719  HA  ARG    46     -10.884 -10.904 -20.816  1.00  0.00      A   
ATOM    720  CB  ARG    46     -11.800 -10.940 -22.790  1.00 41.11      A   
ATOM    721  HB1 ARG    46     -12.732 -11.403 -22.401  1.00  0.00      A   
ATOM    722  HB2 ARG    46     -12.100 -10.188 -23.551  1.00  0.00      A   
ATOM    723  CG  ARG    46     -10.954 -12.033 -23.487  1.00  0.00      A   
ATOM    724  HG1 ARG    46     -10.043 -11.561 -23.913  1.00  0.00      A   
ATOM    725  HG2 ARG    46     -10.624 -12.775 -22.729  1.00  0.00      A   
ATOM    726  CD  ARG    46     -11.687 -12.775 -24.620  1.00  0.00      A   
ATOM    727  HD1 ARG    46     -12.541 -13.357 -24.212  1.00  0.00      A   
ATOM    728  HD2 ARG    46     -12.056 -12.060 -25.387  1.00  0.00      A   
ATOM    729  NE  ARG    46     -10.676 -13.683 -25.253  1.00  0.00      A   
ATOM    730  HE  ARG    46      -9.721 -13.398 -25.339  1.00  0.00      A   
ATOM    731  CZ  ARG    46     -10.911 -14.904 -25.745  1.00  0.00      A   
ATOM    732  NH1 ARG    46      -9.877 -15.627 -26.169  1.00  0.00      A   
ATOM    733 HH11 ARG    46     -10.071 -16.476 -26.659  1.00  0.00      A   
ATOM    734 HH12 ARG    46      -8.992 -15.164 -26.197  1.00  0.00      A   
ATOM    735  NH2 ARG    46     -12.122 -15.424 -25.881  1.00  0.00      A   
ATOM    736 HH21 ARG    46     -12.128 -16.262 -26.426  1.00  0.00      A   
ATOM    737 HH22 ARG    46     -12.856 -14.780 -26.096  1.00  0.00      A   
ATOM    738  C   ARG    46      -9.758  -9.629 -22.074  1.00 41.11      A   
ATOM    739  O   ARG    46      -8.689 -10.159 -21.780  1.00 41.11      A   
ATOM    740  N   SER    47      -9.806  -8.476 -22.764  1.00 39.26      A   
ATOM    741  HN  SER    47     -10.701  -8.096 -22.985  1.00  0.00      A   
ATOM    742  CA  SER    47      -8.655  -7.721 -23.238  1.00 39.26      A   
ATOM    743  HA  SER    47      -8.058  -8.388 -23.842  1.00  0.00      A   
ATOM    744  CB  SER    47      -9.145  -6.556 -24.148  1.00 39.26      A   
ATOM    745  HB1 SER    47      -9.835  -6.989 -24.903  1.00  0.00      A   
ATOM    746  HB2 SER    47      -9.724  -5.825 -23.544  1.00  0.00      A   
ATOM    747  OG  SER    47      -8.089  -5.889 -24.845  1.00 39.26      A   
ATOM    748  HG1 SER    47      -8.511  -5.380 -25.541  1.00  0.00      A   
ATOM    749  C   SER    47      -7.722  -7.156 -22.174  1.00 39.26      A   
ATOM    750  O   SER    47      -6.516  -7.069 -22.378  1.00 39.26      A   
ATOM    751  N   LEU    48      -8.226  -6.707 -21.007  1.00 39.13      A   
ATOM    752  HN  LEU    48      -9.200  -6.778 -20.805  1.00  0.00      A   
ATOM    753  CA  LEU    48      -7.350  -6.183 -19.966  1.00 39.13      A   
ATOM    754  HA  LEU    48      -6.621  -5.531 -20.424  1.00  0.00      A   
ATOM    755  CB  LEU    48      -8.159  -5.375 -18.913  1.00 39.13      A   
ATOM    756  HB1 LEU    48      -8.960  -6.025 -18.501  1.00  0.00      A   
ATOM    757  HB2 LEU    48      -7.491  -5.090 -18.072  1.00  0.00      A   
ATOM    758  CG  LEU    48      -8.801  -4.078 -19.455  1.00 39.13      A   
ATOM    759  HG  LEU    48      -9.460  -4.348 -20.308  1.00  0.00      A   
ATOM    760  CD1 LEU    48      -9.668  -3.405 -18.379  1.00 39.13      A   
ATOM    761 HD11 LEU    48     -10.155  -2.495 -18.788  1.00  0.00      A   
ATOM    762 HD12 LEU    48     -10.460  -4.095 -18.018  1.00  0.00      A   
ATOM    763 HD13 LEU    48      -9.042  -3.107 -17.511  1.00  0.00      A   
ATOM    764  CD2 LEU    48      -7.755  -3.073 -19.959  1.00 39.13      A   
ATOM    765 HD21 LEU    48      -8.259  -2.130 -20.261  1.00  0.00      A   
ATOM    766 HD22 LEU    48      -7.027  -2.839 -19.153  1.00  0.00      A   
ATOM    767 HD23 LEU    48      -7.203  -3.470 -20.837  1.00  0.00      A   
ATOM    768  C   LEU    48      -6.548  -7.246 -19.245  1.00 39.13      A   
ATOM    769  O   LEU    48      -5.350  -7.102 -19.005  1.00 39.13      A   
ATOM    770  N   ARG    49      -7.203  -8.361 -18.890  1.00 38.64      A   
ATOM    771  HN  ARG    49      -8.170  -8.452 -19.113  1.00  0.00      A   
ATOM    772  CA  ARG    49      -6.615  -9.414 -18.088  1.00 38.64      A   
ATOM    773  HA  ARG    49      -6.047  -8.948 -17.296  1.00  0.00      A   
ATOM    774  CB  ARG    49      -7.752 -10.237 -17.426  1.00 38.64      A   
ATOM    775  HB1 ARG    49      -7.320 -11.037 -16.788  1.00  0.00      A   
ATOM    776  HB2 ARG    49      -8.289  -9.532 -16.756  1.00  0.00      A   
ATOM    777  CG  ARG    49      -8.792 -10.843 -18.392  1.00 38.64      A   
ATOM    778  HG1 ARG    49      -8.896 -10.170 -19.270  1.00  0.00      A   
ATOM    779  HG2 ARG    49      -8.442 -11.818 -18.794  1.00  0.00      A   
ATOM    780  CD  ARG    49     -10.207 -10.938 -17.794  1.00 38.64      A   
ATOM    781  HD1 ARG    49     -10.321 -10.232 -16.944  1.00  0.00      A   
ATOM    782  HD2 ARG    49     -10.972 -10.655 -18.548  1.00  0.00      A   
ATOM    783  NE  ARG    49     -10.444 -12.333 -17.301  1.00 38.64      A   
ATOM    784  HE  ARG    49     -10.066 -12.628 -16.424  1.00  0.00      A   
ATOM    785  CZ  ARG    49     -11.161 -13.255 -17.959  1.00 38.64      A   
ATOM    786  NH1 ARG    49     -11.842 -12.989 -19.065  1.00 38.64      A   
ATOM    787 HH11 ARG    49     -12.363 -13.745 -19.461  1.00  0.00      A   
ATOM    788 HH12 ARG    49     -12.151 -12.043 -19.164  1.00  0.00      A   
ATOM    789  NH2 ARG    49     -11.180 -14.489 -17.471  1.00 38.64      A   
ATOM    790 HH21 ARG    49     -11.335 -15.252 -18.098  1.00  0.00      A   
ATOM    791 HH22 ARG    49     -10.691 -14.624 -16.609  1.00  0.00      A   
ATOM    792  C   ARG    49      -5.630 -10.277 -18.832  1.00 38.64      A   
ATOM    793  O   ARG    49      -4.765 -10.873 -18.198  1.00 38.64      A   
ATOM    794  N   CYS    50      -5.669 -10.310 -20.181  1.00 39.01      A   
ATOM    795  HN  CYS    50      -6.396  -9.861 -20.694  1.00  0.00      A   
ATOM    796  CA  CYS    50      -4.674 -11.023 -20.964  1.00 39.01      A   
ATOM    797  HA  CYS    50      -4.486 -11.961 -20.462  1.00  0.00      A   
ATOM    798  CB  CYS    50      -5.188 -11.403 -22.379  1.00 39.01      A   
ATOM    799  HB1 CYS    50      -4.433 -12.063 -22.857  1.00  0.00      A   
ATOM    800  HB2 CYS    50      -6.101 -12.022 -22.244  1.00  0.00      A   
ATOM    801  SG  CYS    50      -5.562 -10.002 -23.486  1.00 39.01      A   
ATOM    802  HG1 CYS    50      -5.840 -10.767 -24.532  1.00  0.00      A   
ATOM    803  C   CYS    50      -3.329 -10.301 -21.053  1.00 39.01      A   
ATOM    804  O   CYS    50      -2.305 -10.901 -21.378  1.00 39.01      A   
ATOM    805  N   ARG    51      -3.272  -8.987 -20.744  1.00 32.86      A   
ATOM    806  HN  ARG    51      -4.079  -8.505 -20.414  1.00  0.00      A   
ATOM    807  CA  ARG    51      -2.068  -8.205 -20.953  1.00 32.86      A   
ATOM    808  HA  ARG    51      -1.484  -8.700 -21.715  1.00  0.00      A   
ATOM    809  CB  ARG    51      -2.391  -6.823 -21.566  1.00 32.86      A   
ATOM    810  HB1 ARG    51      -2.999  -6.227 -20.853  1.00  0.00      A   
ATOM    811  HB2 ARG    51      -1.441  -6.280 -21.762  1.00  0.00      A   
ATOM    812  CG  ARG    51      -3.164  -6.982 -22.890  1.00 32.86      A   
ATOM    813  HG1 ARG    51      -2.724  -7.830 -23.458  1.00  0.00      A   
ATOM    814  HG2 ARG    51      -4.211  -7.271 -22.657  1.00  0.00      A   
ATOM    815  CD  ARG    51      -3.172  -5.772 -23.827  1.00 32.86      A   
ATOM    816  HD1 ARG    51      -2.138  -5.555 -24.170  1.00  0.00      A   
ATOM    817  HD2 ARG    51      -3.795  -5.990 -24.721  1.00  0.00      A   
ATOM    818  NE  ARG    51      -3.680  -4.572 -23.078  1.00 32.86      A   
ATOM    819  HE  ARG    51      -3.086  -4.152 -22.392  1.00  0.00      A   
ATOM    820  CZ  ARG    51      -4.652  -3.784 -23.558  1.00 32.86      A   
ATOM    821  NH1 ARG    51      -5.634  -4.258 -24.311  1.00 32.86      A   
ATOM    822 HH11 ARG    51      -6.302  -3.607 -24.672  1.00  0.00      A   
ATOM    823 HH12 ARG    51      -5.875  -5.225 -24.230  1.00  0.00      A   
ATOM    824  NH2 ARG    51      -4.621  -2.482 -23.287  1.00 32.86      A   
ATOM    825 HH21 ARG    51      -5.292  -1.850 -23.674  1.00  0.00      A   
ATOM    826 HH22 ARG    51      -3.860  -2.078 -22.779  1.00  0.00      A   
ATOM    827  C   ARG    51      -1.238  -8.032 -19.682  1.00 32.86      A   
ATOM    828  O   ARG    51      -1.704  -7.392 -18.735  1.00 32.86      A   
ATOM    829  N   PRO    52       0.009  -8.526 -19.595  1.00 25.88      A   
ATOM    830  CD  PRO    52       0.697  -9.258 -20.664  1.00 25.88      A   
ATOM    831  HD1 PRO    52       0.273 -10.284 -20.720  1.00  0.00      A   
ATOM    832  HD2 PRO    52       0.597  -8.749 -21.646  1.00  0.00      A   
ATOM    833  CA  PRO    52       0.818  -8.465 -18.377  1.00 25.88      A   
ATOM    834  HA  PRO    52       0.236  -8.883 -17.569  1.00  0.00      A   
ATOM    835  CB  PRO    52       2.059  -9.311 -18.703  1.00 25.88      A   
ATOM    836  HB1 PRO    52       1.868 -10.356 -18.376  1.00  0.00      A   
ATOM    837  HB2 PRO    52       2.982  -8.939 -18.209  1.00  0.00      A   
ATOM    838  CG  PRO    52       2.158  -9.289 -20.229  1.00 25.88      A   
ATOM    839  HG1 PRO    52       2.710 -10.161 -20.640  1.00  0.00      A   
ATOM    840  HG2 PRO    52       2.659  -8.352 -20.554  1.00  0.00      A   
ATOM    841  C   PRO    52       1.149  -7.045 -17.966  1.00 25.88      A   
ATOM    842  O   PRO    52       1.390  -6.782 -16.790  1.00 25.88      A   
ATOM    843  N   SER    53       1.122  -6.115 -18.925  1.00 23.41      A   
ATOM    844  HN  SER    53       0.927  -6.387 -19.864  1.00  0.00      A   
ATOM    845  CA  SER    53       1.358  -4.696 -18.772  1.00 23.41      A   
ATOM    846  HA  SER    53       2.241  -4.552 -18.167  1.00  0.00      A   
ATOM    847  CB  SER    53       1.600  -4.101 -20.186  1.00 23.41      A   
ATOM    848  HB1 SER    53       1.674  -2.993 -20.147  1.00  0.00      A   
ATOM    849  HB2 SER    53       2.574  -4.508 -20.532  1.00  0.00      A   
ATOM    850  OG  SER    53       0.611  -4.520 -21.137  1.00 23.41      A   
ATOM    851  HG1 SER    53       1.001  -4.428 -22.009  1.00  0.00      A   
ATOM    852  C   SER    53       0.228  -3.950 -18.096  1.00 23.41      A   
ATOM    853  O   SER    53       0.407  -2.818 -17.659  1.00 23.41      A   
ATOM    854  N   TYR    54      -0.966  -4.563 -17.967  1.00 26.17      A   
ATOM    855  HN  TYR    54      -1.111  -5.459 -18.380  1.00  0.00      A   
ATOM    856  CA  TYR    54      -2.093  -3.982 -17.252  1.00 26.17      A   
ATOM    857  HA  TYR    54      -1.865  -2.982 -16.914  1.00  0.00      A   
ATOM    858  CB  TYR    54      -3.368  -3.953 -18.151  1.00 26.17      A   
ATOM    859  HB1 TYR    54      -3.491  -4.924 -18.676  1.00  0.00      A   
ATOM    860  HB2 TYR    54      -4.272  -3.780 -17.529  1.00  0.00      A   
ATOM    861  CG  TYR    54      -3.304  -2.848 -19.187  1.00 26.17      A   
ATOM    862  CD1 TYR    54      -2.372  -2.888 -20.239  1.00 26.17      A   
ATOM    863  HD1 TYR    54      -1.693  -3.724 -20.324  1.00  0.00      A   
ATOM    864  CE1 TYR    54      -2.291  -1.847 -21.172  1.00 26.17      A   
ATOM    865  HE1 TYR    54      -1.553  -1.882 -21.959  1.00  0.00      A   
ATOM    866  CZ  TYR    54      -3.188  -0.777 -21.104  1.00 26.17      A   
ATOM    867  OH  TYR    54      -3.147   0.189 -22.130  1.00 26.17      A   
ATOM    868  HH  TYR    54      -4.006   0.604 -22.231  1.00  0.00      A   
ATOM    869  CD2 TYR    54      -4.191  -1.756 -19.123  1.00 26.17      A   
ATOM    870  HD2 TYR    54      -4.921  -1.711 -18.329  1.00  0.00      A   
ATOM    871  CE2 TYR    54      -4.144  -0.731 -20.084  1.00 26.17      A   
ATOM    872  HE2 TYR    54      -4.842   0.091 -20.034  1.00  0.00      A   
ATOM    873  C   TYR    54      -2.372  -4.805 -15.996  1.00 26.17      A   
ATOM    874  O   TYR    54      -3.253  -4.472 -15.206  1.00 26.17      A   
ATOM    875  N   HSD    55      -1.571  -5.870 -15.723  1.00 23.30      A   
ATOM    876  HN  HSD    55      -0.863  -6.132 -16.374  1.00  0.00      A   
ATOM    877  CA  HSD    55      -1.670  -6.673 -14.504  1.00 23.30      A   
ATOM    878  HA  HSD    55      -2.677  -7.058 -14.431  1.00  0.00      A   
ATOM    879  CB  HSD    55      -0.659  -7.848 -14.427  1.00 23.30      A   
ATOM    880  HB1 HSD    55       0.360  -7.479 -14.674  1.00  0.00      A   
ATOM    881  HB2 HSD    55      -0.626  -8.241 -13.388  1.00  0.00      A   
ATOM    882  ND1 HSD    55      -0.224 -10.202 -15.202  1.00 23.30      A   
ATOM    883  HD1 HSD    55       0.566 -10.356 -14.609  1.00  0.00      A   
ATOM    884  CG  HSD    55      -0.970  -9.043 -15.279  1.00 23.30      A   
ATOM    885  CE1 HSD    55      -0.782 -11.093 -16.052  1.00 23.30      A   
ATOM    886  HE1 HSD    55      -0.391 -12.098 -16.207  1.00  0.00      A   
ATOM    887  NE2 HSD    55      -1.841 -10.592 -16.658  1.00 23.30      A   
ATOM    888  CD2 HSD    55      -1.958  -9.295 -16.182  1.00 23.30      A   
ATOM    889  HD2 HSD    55      -2.753  -8.655 -16.544  1.00  0.00      A   
ATOM    890  C   HSD    55      -1.428  -5.848 -13.244  1.00 23.30      A   
ATOM    891  O   HSD    55      -2.033  -6.099 -12.203  1.00 23.30      A   
ATOM    892  N   PHE    56      -0.531  -4.835 -13.309  1.00 21.13      A   
ATOM    893  HN  PHE    56      -0.069  -4.640 -14.171  1.00  0.00      A   
ATOM    894  CA  PHE    56      -0.155  -4.015 -12.166  1.00 21.13      A   
ATOM    895  HA  PHE    56       0.194  -4.706 -11.413  1.00  0.00      A   
ATOM    896  CB  PHE    56       1.046  -3.060 -12.473  1.00 21.13      A   
ATOM    897  HB1 PHE    56       1.495  -2.726 -11.513  1.00  0.00      A   
ATOM    898  HB2 PHE    56       1.828  -3.615 -13.034  1.00  0.00      A   
ATOM    899  CG  PHE    56       0.684  -1.821 -13.256  1.00 21.13      A   
ATOM    900  CD1 PHE    56       0.762  -1.785 -14.656  1.00 21.13      A   
ATOM    901  HD1 PHE    56       1.111  -2.652 -15.198  1.00  0.00      A   
ATOM    902  CE1 PHE    56       0.387  -0.632 -15.360  1.00 21.13      A   
ATOM    903  HE1 PHE    56       0.444  -0.618 -16.439  1.00  0.00      A   
ATOM    904  CZ  PHE    56      -0.074   0.496 -14.669  1.00 21.13      A   
ATOM    905  HZ  PHE    56      -0.377   1.378 -15.213  1.00  0.00      A   
ATOM    906  CD2 PHE    56       0.250  -0.672 -12.574  1.00 21.13      A   
ATOM    907  HD2 PHE    56       0.193  -0.689 -11.495  1.00  0.00      A   
ATOM    908  CE2 PHE    56      -0.145   0.475 -13.272  1.00 21.13      A   
ATOM    909  HE2 PHE    56      -0.501   1.338 -12.729  1.00  0.00      A   
ATOM    910  C   PHE    56      -1.334  -3.287 -11.521  1.00 21.13      A   
ATOM    911  O   PHE    56      -1.426  -3.219 -10.302  1.00 21.13      A   
ATOM    912  N   ILE    57      -2.285  -2.774 -12.331  1.00 22.18      A   
ATOM    913  HN  ILE    57      -2.186  -2.865 -13.318  1.00  0.00      A   
ATOM    914  CA  ILE    57      -3.489  -2.083 -11.883  1.00 22.18      A   
ATOM    915  HA  ILE    57      -3.194  -1.258 -11.251  1.00  0.00      A   
ATOM    916  CB  ILE    57      -4.297  -1.557 -13.077  1.00 22.18      A   
ATOM    917  HB  ILE    57      -4.692  -2.417 -13.658  1.00  0.00      A   
ATOM    918  CG2 ILE    57      -5.485  -0.715 -12.557  1.00 22.18      A   
ATOM    919 HG21 ILE    57      -6.092  -0.314 -13.396  1.00  0.00      A   
ATOM    920 HG22 ILE    57      -6.167  -1.308 -11.911  1.00  0.00      A   
ATOM    921 HG23 ILE    57      -5.105   0.141 -11.958  1.00  0.00      A   
ATOM    922  CG1 ILE    57      -3.413  -0.719 -14.036  1.00 22.18      A   
ATOM    923 HG11 ILE    57      -3.070   0.191 -13.499  1.00  0.00      A   
ATOM    924 HG12 ILE    57      -2.508  -1.295 -14.326  1.00  0.00      A   
ATOM    925  CD  ILE    57      -4.127  -0.313 -15.334  1.00  0.00      A   
ATOM    926  HD1 ILE    57      -3.419   0.201 -16.018  1.00  0.00      A   
ATOM    927  HD2 ILE    57      -4.523  -1.213 -15.851  1.00  0.00      A   
ATOM    928  HD3 ILE    57      -4.973   0.376 -15.125  1.00  0.00      A   
ATOM    929  C   ILE    57      -4.374  -2.999 -11.050  1.00 22.18      A   
ATOM    930  O   ILE    57      -4.890  -2.616 -10.006  1.00 22.18      A   
ATOM    931  N   GLY    58      -4.536  -4.273 -11.473  1.00 21.35      A   
ATOM    932  HN  GLY    58      -4.081  -4.573 -12.308  1.00  0.00      A   
ATOM    933  CA  GLY    58      -5.308  -5.255 -10.714  1.00 21.35      A   
ATOM    934  HA1 GLY    58      -5.406  -6.142 -11.322  1.00  0.00      A   
ATOM    935  HA2 GLY    58      -6.259  -4.817 -10.451  1.00  0.00      A   
ATOM    936  C   GLY    58      -4.644  -5.671  -9.427  1.00 21.35      A   
ATOM    937  O   GLY    58      -5.304  -5.895  -8.418  1.00 21.35      A   
ATOM    938  N   SER    59      -3.299  -5.755  -9.431  1.00 20.36      A   
ATOM    939  HN  SER    59      -2.809  -5.603 -10.286  1.00  0.00      A   
ATOM    940  CA  SER    59      -2.498  -5.993  -8.234  1.00 20.36      A   
ATOM    941  HA  SER    59      -2.872  -6.882  -7.748  1.00  0.00      A   
ATOM    942  CB  SER    59      -1.012  -6.206  -8.612  1.00 20.36      A   
ATOM    943  HB1 SER    59      -0.962  -7.003  -9.384  1.00  0.00      A   
ATOM    944  HB2 SER    59      -0.586  -5.280  -9.055  1.00  0.00      A   
ATOM    945  OG  SER    59      -0.222  -6.616  -7.498  1.00 20.36      A   
ATOM    946  HG1 SER    59       0.304  -5.856  -7.236  1.00  0.00      A   
ATOM    947  C   SER    59      -2.607  -4.859  -7.226  1.00 20.36      A   
ATOM    948  O   SER    59      -2.853  -5.078  -6.042  1.00 20.36      A   
ATOM    949  N   LEU    60      -2.492  -3.601  -7.694  1.00 20.23      A   
ATOM    950  HN  LEU    60      -2.263  -3.428  -8.649  1.00  0.00      A   
ATOM    951  CA  LEU    60      -2.693  -2.421  -6.878  1.00 20.23      A   
ATOM    952  HA  LEU    60      -2.053  -2.489  -6.011  1.00  0.00      A   
ATOM    953  CB  LEU    60      -2.369  -1.129  -7.666  1.00 20.23      A   
ATOM    954  HB1 LEU    60      -2.979  -1.108  -8.595  1.00  0.00      A   
ATOM    955  HB2 LEU    60      -2.674  -0.261  -7.044  1.00  0.00      A   
ATOM    956  CG  LEU    60      -0.889  -0.899  -8.031  1.00 20.23      A   
ATOM    957  HG  LEU    60      -0.483  -1.826  -8.489  1.00  0.00      A   
ATOM    958  CD1 LEU    60      -0.764   0.248  -9.044  1.00 20.23      A   
ATOM    959 HD11 LEU    60       0.298   0.408  -9.328  1.00  0.00      A   
ATOM    960 HD12 LEU    60      -1.363   0.026  -9.953  1.00  0.00      A   
ATOM    961 HD13 LEU    60      -1.157   1.186  -8.595  1.00  0.00      A   
ATOM    962  CD2 LEU    60      -0.074  -0.560  -6.781  1.00 20.23      A   
ATOM    963 HD21 LEU    60       0.998  -0.407  -7.027  1.00  0.00      A   
ATOM    964 HD22 LEU    60      -0.467   0.368  -6.311  1.00  0.00      A   
ATOM    965 HD23 LEU    60      -0.167  -1.380  -6.038  1.00  0.00      A   
ATOM    966  C   LEU    60      -4.105  -2.284  -6.352  1.00 20.23      A   
ATOM    967  O   LEU    60      -4.292  -2.018  -5.177  1.00 20.23      A   
ATOM    968  N   ALA    61      -5.145  -2.522  -7.176  1.00 21.72      A   
ATOM    969  HN  ALA    61      -4.992  -2.684  -8.148  1.00  0.00      A   
ATOM    970  CA  ALA    61      -6.530  -2.444  -6.750  1.00 21.72      A   
ATOM    971  HA  ALA    61      -6.695  -1.452  -6.358  1.00  0.00      A   
ATOM    972  CB  ALA    61      -7.458  -2.648  -7.962  1.00 21.72      A   
ATOM    973  HB1 ALA    61      -7.238  -1.877  -8.731  1.00  0.00      A   
ATOM    974  HB2 ALA    61      -7.296  -3.649  -8.415  1.00  0.00      A   
ATOM    975  HB3 ALA    61      -8.522  -2.544  -7.662  1.00  0.00      A   
ATOM    976  C   ALA    61      -6.876  -3.415  -5.623  1.00 21.72      A   
ATOM    977  O   ALA    61      -7.604  -3.062  -4.702  1.00 21.72      A   
ATOM    978  N   VAL    62      -6.324  -4.653  -5.624  1.00 20.98      A   
ATOM    979  HN  VAL    62      -5.772  -4.954  -6.397  1.00  0.00      A   
ATOM    980  CA  VAL    62      -6.406  -5.542  -4.464  1.00 20.98      A   
ATOM    981  HA  VAL    62      -7.445  -5.573  -4.171  1.00  0.00      A   
ATOM    982  CB  VAL    62      -6.013  -6.975  -4.781  1.00 20.98      A   
ATOM    983  HB  VAL    62      -5.038  -6.996  -5.311  1.00  0.00      A   
ATOM    984  CG1 VAL    62      -5.918  -7.849  -3.512  1.00 20.98      A   
ATOM    985 HG11 VAL    62      -5.741  -8.909  -3.794  1.00  0.00      A   
ATOM    986 HG12 VAL    62      -5.075  -7.529  -2.862  1.00  0.00      A   
ATOM    987 HG13 VAL    62      -6.860  -7.791  -2.927  1.00  0.00      A   
ATOM    988  CG2 VAL    62      -7.124  -7.527  -5.690  1.00 20.98      A   
ATOM    989 HG21 VAL    62      -7.019  -8.629  -5.788  1.00  0.00      A   
ATOM    990 HG22 VAL    62      -8.128  -7.324  -5.258  1.00  0.00      A   
ATOM    991 HG23 VAL    62      -7.069  -7.070  -6.701  1.00  0.00      A   
ATOM    992  C   VAL    62      -5.696  -4.978  -3.230  1.00 20.98      A   
ATOM    993  O   VAL    62      -6.227  -5.039  -2.122  1.00 20.98      A   
ATOM    994  N   ALA    63      -4.501  -4.371  -3.368  1.00 21.05      A   
ATOM    995  HN  ALA    63      -4.073  -4.291  -4.265  1.00  0.00      A   
ATOM    996  CA  ALA    63      -3.829  -3.695  -2.270  1.00 21.05      A   
ATOM    997  HA  ALA    63      -3.778  -4.386  -1.441  1.00  0.00      A   
ATOM    998  CB  ALA    63      -2.392  -3.345  -2.700  1.00 21.05      A   
ATOM    999  HB1 ALA    63      -1.855  -4.258  -3.034  1.00  0.00      A   
ATOM   1000  HB2 ALA    63      -2.397  -2.621  -3.543  1.00  0.00      A   
ATOM   1001  HB3 ALA    63      -1.821  -2.890  -1.863  1.00  0.00      A   
ATOM   1002  C   ALA    63      -4.537  -2.443  -1.739  1.00 21.05      A   
ATOM   1003  O   ALA    63      -4.710  -2.305  -0.526  1.00 21.05      A   
ATOM   1004  N   ASP    64      -5.015  -1.543  -2.629  1.00 24.98      A   
ATOM   1005  HN  ASP    64      -4.803  -1.657  -3.597  1.00  0.00      A   
ATOM   1006  CA  ASP    64      -5.792  -0.354  -2.317  1.00 24.98      A   
ATOM   1007  HA  ASP    64      -5.228   0.252  -1.623  1.00  0.00      A   
ATOM   1008  CB  ASP    64      -6.142   0.447  -3.608  1.00 24.98      A   
ATOM   1009  HB1 ASP    64      -6.409  -0.239  -4.440  1.00  0.00      A   
ATOM   1010  HB2 ASP    64      -7.004   1.122  -3.421  1.00  0.00      A   
ATOM   1011  CG  ASP    64      -5.005   1.348  -4.048  1.00 24.98      A   
ATOM   1012  OD1 ASP    64      -4.516   2.119  -3.178  1.00 24.98      A   
ATOM   1013  OD2 ASP    64      -4.644   1.344  -5.257  1.00 24.98      A   
ATOM   1014  C   ASP    64      -7.102  -0.736  -1.597  1.00 24.98      A   
ATOM   1015  O   ASP    64      -7.496  -0.169  -0.573  1.00 24.98      A   
ATOM   1016  N   LEU    65      -7.793  -1.784  -2.090  1.00 26.05      A   
ATOM   1017  HN  LEU    65      -7.507  -2.196  -2.951  1.00  0.00      A   
ATOM   1018  CA  LEU    65      -8.955  -2.373  -1.449  1.00 26.05      A   
ATOM   1019  HA  LEU    65      -9.687  -1.591  -1.310  1.00  0.00      A   
ATOM   1020  CB  LEU    65      -9.533  -3.477  -2.372  1.00 26.05      A   
ATOM   1021  HB1 LEU    65      -9.736  -3.020  -3.364  1.00  0.00      A   
ATOM   1022  HB2 LEU    65      -8.749  -4.248  -2.532  1.00  0.00      A   
ATOM   1023  CG  LEU    65     -10.824  -4.178  -1.904  1.00 26.05      A   
ATOM   1024  HG  LEU    65     -10.648  -4.627  -0.903  1.00  0.00      A   
ATOM   1025  CD1 LEU    65     -12.000  -3.203  -1.801  1.00 26.05      A   
ATOM   1026 HD11 LEU    65     -12.924  -3.752  -1.520  1.00  0.00      A   
ATOM   1027 HD12 LEU    65     -11.806  -2.426  -1.030  1.00  0.00      A   
ATOM   1028 HD13 LEU    65     -12.180  -2.701  -2.776  1.00  0.00      A   
ATOM   1029  CD2 LEU    65     -11.179  -5.317  -2.871  1.00 26.05      A   
ATOM   1030 HD21 LEU    65     -12.083  -5.858  -2.516  1.00  0.00      A   
ATOM   1031 HD22 LEU    65     -11.389  -4.905  -3.880  1.00  0.00      A   
ATOM   1032 HD23 LEU    65     -10.338  -6.038  -2.949  1.00  0.00      A   
ATOM   1033  C   LEU    65      -8.672  -2.982  -0.077  1.00 26.05      A   
ATOM   1034  O   LEU    65      -9.437  -2.789   0.866  1.00 26.05      A   
ATOM   1035  N   LEU    66      -7.552  -3.721   0.088  1.00 27.42      A   
ATOM   1036  HN  LEU    66      -6.957  -3.883  -0.695  1.00  0.00      A   
ATOM   1037  CA  LEU    66      -7.190  -4.410   1.320  1.00 27.42      A   
ATOM   1038  HA  LEU    66      -7.986  -5.100   1.557  1.00  0.00      A   
ATOM   1039  CB  LEU    66      -5.865  -5.191   1.103  1.00 27.42      A   
ATOM   1040  HB1 LEU    66      -6.026  -5.909   0.270  1.00  0.00      A   
ATOM   1041  HB2 LEU    66      -5.086  -4.475   0.763  1.00  0.00      A   
ATOM   1042  CG  LEU    66      -5.309  -5.973   2.315  1.00 27.42      A   
ATOM   1043  HG  LEU    66      -5.119  -5.258   3.143  1.00  0.00      A   
ATOM   1044  CD1 LEU    66      -6.289  -7.042   2.820  1.00 27.42      A   
ATOM   1045 HD11 LEU    66      -5.838  -7.608   3.663  1.00  0.00      A   
ATOM   1046 HD12 LEU    66      -7.228  -6.574   3.185  1.00  0.00      A   
ATOM   1047 HD13 LEU    66      -6.538  -7.755   2.005  1.00  0.00      A   
ATOM   1048  CD2 LEU    66      -3.960  -6.617   1.953  1.00 27.42      A   
ATOM   1049 HD21 LEU    66      -3.534  -7.141   2.836  1.00  0.00      A   
ATOM   1050 HD22 LEU    66      -4.091  -7.350   1.128  1.00  0.00      A   
ATOM   1051 HD23 LEU    66      -3.236  -5.840   1.627  1.00  0.00      A   
ATOM   1052  C   LEU    66      -7.039  -3.486   2.518  1.00 27.42      A   
ATOM   1053  O   LEU    66      -7.593  -3.742   3.587  1.00 27.42      A   
ATOM   1054  N   GLY    67      -6.342  -2.340   2.353  1.00 29.05      A   
ATOM   1055  HN  GLY    67      -5.917  -2.143   1.473  1.00  0.00      A   
ATOM   1056  CA  GLY    67      -6.243  -1.344   3.418  1.00 29.05      A   
ATOM   1057  HA1 GLY    67      -5.540  -0.588   3.099  1.00  0.00      A   
ATOM   1058  HA2 GLY    67      -5.956  -1.835   4.336  1.00  0.00      A   
ATOM   1059  C   GLY    67      -7.567  -0.656   3.661  1.00 29.05      A   
ATOM   1060  O   GLY    67      -7.959  -0.397   4.793  1.00 29.05      A   
ATOM   1061  N   SER    68      -8.343  -0.387   2.597  1.00 31.48      A   
ATOM   1062  HN  SER    68      -8.016  -0.590   1.678  1.00  0.00      A   
ATOM   1063  CA  SER    68      -9.660   0.230   2.716  1.00 31.48      A   
ATOM   1064  HA  SER    68      -9.545   1.164   3.245  1.00  0.00      A   
ATOM   1065  CB  SER    68     -10.273   0.531   1.328  1.00 31.48      A   
ATOM   1066  HB1 SER    68     -10.366  -0.400   0.729  1.00  0.00      A   
ATOM   1067  HB2 SER    68     -11.290   0.959   1.456  1.00  0.00      A   
ATOM   1068  OG  SER    68      -9.478   1.482   0.617  1.00 31.48      A   
ATOM   1069  HG1 SER    68      -8.727   1.016   0.242  1.00  0.00      A   
ATOM   1070  C   SER    68     -10.677  -0.592   3.494  1.00 31.48      A   
ATOM   1071  O   SER    68     -11.363  -0.088   4.380  1.00 31.48      A   
ATOM   1072  N   VAL    69     -10.775  -1.909   3.224  1.00 33.11      A   
ATOM   1073  HN  VAL    69     -10.231  -2.304   2.488  1.00  0.00      A   
ATOM   1074  CA  VAL    69     -11.662  -2.813   3.949  1.00 33.11      A   
ATOM   1075  HA  VAL    69     -12.655  -2.389   3.931  1.00  0.00      A   
ATOM   1076  CB  VAL    69     -11.714  -4.192   3.285  1.00 33.11      A   
ATOM   1077  HB  VAL    69     -10.679  -4.578   3.161  1.00  0.00      A   
ATOM   1078  CG1 VAL    69     -12.534  -5.203   4.115  1.00 33.11      A   
ATOM   1079 HG11 VAL    69     -12.649  -6.152   3.549  1.00  0.00      A   
ATOM   1080 HG12 VAL    69     -12.037  -5.443   5.080  1.00  0.00      A   
ATOM   1081 HG13 VAL    69     -13.547  -4.798   4.326  1.00  0.00      A   
ATOM   1082  CG2 VAL    69     -12.362  -4.050   1.894  1.00 33.11      A   
ATOM   1083 HG21 VAL    69     -12.399  -5.036   1.384  1.00  0.00      A   
ATOM   1084 HG22 VAL    69     -13.400  -3.665   1.986  1.00  0.00      A   
ATOM   1085 HG23 VAL    69     -11.788  -3.353   1.246  1.00  0.00      A   
ATOM   1086  C   VAL    69     -11.285  -2.949   5.417  1.00 33.11      A   
ATOM   1087  O   VAL    69     -12.136  -2.902   6.307  1.00 33.11      A   
ATOM   1088  N   ILE    70      -9.979  -3.086   5.721  1.00 35.65      A   
ATOM   1089  HN  ILE    70      -9.299  -3.127   4.993  1.00  0.00      A   
ATOM   1090  CA  ILE    70      -9.467  -3.163   7.083  1.00 35.65      A   
ATOM   1091  HA  ILE    70     -10.052  -3.907   7.603  1.00  0.00      A   
ATOM   1092  CB  ILE    70      -8.027  -3.655   7.101  1.00 35.65      A   
ATOM   1093  HB  ILE    70      -7.421  -3.038   6.403  1.00  0.00      A   
ATOM   1094  CG2 ILE    70      -7.416  -3.552   8.516  1.00 35.65      A   
ATOM   1095 HG21 ILE    70      -6.383  -3.960   8.518  1.00  0.00      A   
ATOM   1096 HG22 ILE    70      -7.343  -2.497   8.858  1.00  0.00      A   
ATOM   1097 HG23 ILE    70      -8.020  -4.126   9.251  1.00  0.00      A   
ATOM   1098  CG1 ILE    70      -8.030  -5.121   6.596  1.00 35.65      A   
ATOM   1099 HG11 ILE    70      -8.616  -5.746   7.304  1.00  0.00      A   
ATOM   1100 HG12 ILE    70      -8.537  -5.172   5.608  1.00  0.00      A   
ATOM   1101  CD  ILE    70      -6.636  -5.720   6.427  1.00  0.00      A   
ATOM   1102  HD1 ILE    70      -6.701  -6.742   5.994  1.00  0.00      A   
ATOM   1103  HD2 ILE    70      -6.032  -5.088   5.741  1.00  0.00      A   
ATOM   1104  HD3 ILE    70      -6.113  -5.791   7.405  1.00  0.00      A   
ATOM   1105  C   ILE    70      -9.695  -1.873   7.859  1.00 35.65      A   
ATOM   1106  O   ILE    70     -10.021  -1.917   9.045  1.00 35.65      A   
ATOM   1107  N   PHE    71      -9.598  -0.690   7.210  1.00 40.61      A   
ATOM   1108  HN  PHE    71      -9.264  -0.653   6.272  1.00  0.00      A   
ATOM   1109  CA  PHE    71      -9.982   0.582   7.808  1.00 40.61      A   
ATOM   1110  HA  PHE    71      -9.385   0.732   8.696  1.00  0.00      A   
ATOM   1111  CB  PHE    71      -9.715   1.742   6.795  1.00 40.61      A   
ATOM   1112  HB1 PHE    71      -8.650   1.715   6.480  1.00  0.00      A   
ATOM   1113  HB2 PHE    71     -10.333   1.609   5.882  1.00  0.00      A   
ATOM   1114  CG  PHE    71     -10.000   3.117   7.357  1.00 40.61      A   
ATOM   1115  CD1 PHE    71      -8.988   3.862   7.982  1.00 40.61      A   
ATOM   1116  HD1 PHE    71      -7.992   3.450   8.058  1.00  0.00      A   
ATOM   1117  CE1 PHE    71      -9.252   5.137   8.501  1.00 40.61      A   
ATOM   1118  HE1 PHE    71      -8.465   5.703   8.976  1.00  0.00      A   
ATOM   1119  CZ  PHE    71     -10.544   5.672   8.416  1.00 40.61      A   
ATOM   1120  HZ  PHE    71     -10.747   6.653   8.821  1.00  0.00      A   
ATOM   1121  CD2 PHE    71     -11.286   3.679   7.254  1.00 40.61      A   
ATOM   1122  HD2 PHE    71     -12.072   3.125   6.762  1.00  0.00      A   
ATOM   1123  CE2 PHE    71     -11.563   4.942   7.791  1.00 40.61      A   
ATOM   1124  HE2 PHE    71     -12.556   5.358   7.705  1.00  0.00      A   
ATOM   1125  C   PHE    71     -11.453   0.604   8.245  1.00 40.61      A   
ATOM   1126  O   PHE    71     -11.769   0.909   9.396  1.00 40.61      A   
ATOM   1127  N   VAL    72     -12.388   0.216   7.350  1.00 39.99      A   
ATOM   1128  HN  VAL    72     -12.112  -0.025   6.423  1.00  0.00      A   
ATOM   1129  CA  VAL    72     -13.818   0.169   7.642  1.00 39.99      A   
ATOM   1130  HA  VAL    72     -14.106   1.132   8.038  1.00  0.00      A   
ATOM   1131  CB  VAL    72     -14.635  -0.093   6.379  1.00 39.99      A   
ATOM   1132  HB  VAL    72     -14.291  -1.034   5.899  1.00  0.00      A   
ATOM   1133  CG1 VAL    72     -16.141  -0.202   6.694  1.00 39.99      A   
ATOM   1134 HG11 VAL    72     -16.722  -0.246   5.748  1.00  0.00      A   
ATOM   1135 HG12 VAL    72     -16.370  -1.120   7.276  1.00  0.00      A   
ATOM   1136 HG13 VAL    72     -16.483   0.683   7.271  1.00  0.00      A   
ATOM   1137  CG2 VAL    72     -14.415   1.073   5.398  1.00 39.99      A   
ATOM   1138 HG21 VAL    72     -14.998   0.902   4.468  1.00  0.00      A   
ATOM   1139 HG22 VAL    72     -14.753   2.030   5.849  1.00  0.00      A   
ATOM   1140 HG23 VAL    72     -13.348   1.177   5.108  1.00  0.00      A   
ATOM   1141  C   VAL    72     -14.157  -0.851   8.717  1.00 39.99      A   
ATOM   1142  O   VAL    72     -14.891  -0.553   9.659  1.00 39.99      A   
ATOM   1143  N   TYR    73     -13.569  -2.069   8.652  1.00 42.37      A   
ATOM   1144  HN  TYR    73     -13.000  -2.298   7.866  1.00  0.00      A   
ATOM   1145  CA  TYR    73     -13.714  -3.084   9.685  1.00 42.37      A   
ATOM   1146  HA  TYR    73     -14.767  -3.292   9.806  1.00  0.00      A   
ATOM   1147  CB  TYR    73     -12.971  -4.397   9.249  1.00 42.37      A   
ATOM   1148  HB1 TYR    73     -13.567  -4.931   8.478  1.00  0.00      A   
ATOM   1149  HB2 TYR    73     -11.992  -4.120   8.804  1.00  0.00      A   
ATOM   1150  CG  TYR    73     -12.718  -5.340  10.403  1.00 42.37      A   
ATOM   1151  CD1 TYR    73     -13.768  -5.670  11.277  1.00 42.37      A   
ATOM   1152  HD1 TYR    73     -14.782  -5.384  11.040  1.00  0.00      A   
ATOM   1153  CE1 TYR    73     -13.491  -6.201  12.541  1.00 42.37      A   
ATOM   1154  HE1 TYR    73     -14.303  -6.335  13.240  1.00  0.00      A   
ATOM   1155  CZ  TYR    73     -12.173  -6.486  12.910  1.00 42.37      A   
ATOM   1156  OH  TYR    73     -11.874  -6.924  14.217  1.00 42.37      A   
ATOM   1157  HH  TYR    73     -12.522  -6.535  14.810  1.00  0.00      A   
ATOM   1158  CD2 TYR    73     -11.401  -5.686  10.756  1.00 42.37      A   
ATOM   1159  HD2 TYR    73     -10.583  -5.417  10.104  1.00  0.00      A   
ATOM   1160  CE2 TYR    73     -11.133  -6.282  11.996  1.00 42.37      A   
ATOM   1161  HE2 TYR    73     -10.117  -6.511  12.280  1.00  0.00      A   
ATOM   1162  C   TYR    73     -13.223  -2.570  11.044  1.00 42.37      A   
ATOM   1163  O   TYR    73     -13.925  -2.669  12.048  1.00 42.37      A   
ATOM   1164  N   SER    74     -12.026  -1.964  11.099  1.00 44.91      A   
ATOM   1165  HN  SER    74     -11.478  -1.874  10.271  1.00  0.00      A   
ATOM   1166  CA  SER    74     -11.441  -1.458  12.332  1.00 44.91      A   
ATOM   1167  HA  SER    74     -11.419  -2.270  13.044  1.00  0.00      A   
ATOM   1168  CB  SER    74     -10.006  -0.936  12.131  1.00 44.91      A   
ATOM   1169  HB1 SER    74      -9.992  -0.084  11.419  1.00  0.00      A   
ATOM   1170  HB2 SER    74      -9.603  -0.590  13.106  1.00  0.00      A   
ATOM   1171  OG  SER    74      -9.165  -1.979  11.645  1.00 44.91      A   
ATOM   1172  HG1 SER    74      -9.331  -2.034  10.701  1.00  0.00      A   
ATOM   1173  C   SER    74     -12.251  -0.348  12.958  1.00 44.91      A   
ATOM   1174  O   SER    74     -12.401  -0.286  14.176  1.00 44.91      A   
ATOM   1175  N   PHE    75     -12.823   0.546  12.126  1.00 47.77      A   
ATOM   1176  HN  PHE    75     -12.641   0.512  11.146  1.00  0.00      A   
ATOM   1177  CA  PHE    75     -13.738   1.574  12.576  1.00 47.77      A   
ATOM   1178  HA  PHE    75     -13.225   2.123  13.352  1.00  0.00      A   
ATOM   1179  CB  PHE    75     -14.074   2.531  11.401  1.00 47.77      A   
ATOM   1180  HB1 PHE    75     -13.154   2.721  10.806  1.00  0.00      A   
ATOM   1181  HB2 PHE    75     -14.837   2.096  10.721  1.00  0.00      A   
ATOM   1182  CG  PHE    75     -14.552   3.858  11.926  1.00 47.77      A   
ATOM   1183  CD1 PHE    75     -13.618   4.842  12.291  1.00 47.77      A   
ATOM   1184  HD1 PHE    75     -12.563   4.654  12.158  1.00  0.00      A   
ATOM   1185  CE1 PHE    75     -14.044   6.059  12.839  1.00 47.77      A   
ATOM   1186  HE1 PHE    75     -13.318   6.807  13.123  1.00  0.00      A   
ATOM   1187  CZ  PHE    75     -15.410   6.299  13.025  1.00 47.77      A   
ATOM   1188  HZ  PHE    75     -15.737   7.231  13.464  1.00  0.00      A   
ATOM   1189  CD2 PHE    75     -15.921   4.114  12.107  1.00 47.77      A   
ATOM   1190  HD2 PHE    75     -16.646   3.358  11.843  1.00  0.00      A   
ATOM   1191  CE2 PHE    75     -16.351   5.330  12.654  1.00 47.77      A   
ATOM   1192  HE2 PHE    75     -17.405   5.515  12.800  1.00  0.00      A   
ATOM   1193  C   PHE    75     -15.015   1.003  13.210  1.00 47.77      A   
ATOM   1194  O   PHE    75     -15.441   1.419  14.286  1.00 47.77      A   
ATOM   1195  N   ILE    76     -15.625  -0.014  12.571  1.00 49.18      A   
ATOM   1196  HN  ILE    76     -15.263  -0.323  11.695  1.00  0.00      A   
ATOM   1197  CA  ILE    76     -16.805  -0.725  13.051  1.00 49.18      A   
ATOM   1198  HA  ILE    76     -17.553   0.015  13.296  1.00  0.00      A   
ATOM   1199  CB  ILE    76     -17.369  -1.597  11.920  1.00 49.18      A   
ATOM   1200  HB  ILE    76     -16.527  -2.160  11.464  1.00  0.00      A   
ATOM   1201  CG2 ILE    76     -18.410  -2.621  12.426  1.00 49.18      A   
ATOM   1202 HG21 ILE    76     -18.833  -3.206  11.581  1.00  0.00      A   
ATOM   1203 HG22 ILE    76     -17.949  -3.351  13.125  1.00  0.00      A   
ATOM   1204 HG23 ILE    76     -19.247  -2.109  12.947  1.00  0.00      A   
ATOM   1205  CG1 ILE    76     -17.984  -0.680  10.829  1.00 49.18      A   
ATOM   1206 HG11 ILE    76     -18.866  -0.157  11.255  1.00  0.00      A   
ATOM   1207 HG12 ILE    76     -17.242   0.097  10.546  1.00  0.00      A   
ATOM   1208  CD  ILE    76     -18.396  -1.424   9.552  1.00  0.00      A   
ATOM   1209  HD1 ILE    76     -18.733  -0.702   8.777  1.00  0.00      A   
ATOM   1210  HD2 ILE    76     -17.534  -1.995   9.145  1.00  0.00      A   
ATOM   1211  HD3 ILE    76     -19.230  -2.132   9.749  1.00  0.00      A   
ATOM   1212  C   ILE    76     -16.587  -1.506  14.329  1.00 49.18      A   
ATOM   1213  O   ILE    76     -17.423  -1.492  15.231  1.00 49.18      A   
ATOM   1214  N   ASP    77     -15.422  -2.164  14.462  1.00 53.03      A   
ATOM   1215  HN  ASP    77     -14.791  -2.188  13.690  1.00  0.00      A   
ATOM   1216  CA  ASP    77     -15.003  -2.910  15.634  1.00 53.03      A   
ATOM   1217  HA  ASP    77     -15.714  -3.709  15.785  1.00  0.00      A   
ATOM   1218  CB  ASP    77     -13.597  -3.491  15.299  1.00 53.03      A   
ATOM   1219  HB1 ASP    77     -13.578  -3.748  14.218  1.00  0.00      A   
ATOM   1220  HB2 ASP    77     -12.820  -2.716  15.474  1.00  0.00      A   
ATOM   1221  CG  ASP    77     -13.205  -4.772  16.015  1.00 53.03      A   
ATOM   1222  OD1 ASP    77     -13.811  -5.851  15.771  1.00 53.03      A   
ATOM   1223  OD2 ASP    77     -12.151  -4.737  16.697  1.00 53.03      A   
ATOM   1224  C   ASP    77     -15.026  -2.025  16.891  1.00 53.03      A   
ATOM   1225  O   ASP    77     -15.371  -2.473  17.982  1.00 53.03      A   
ATOM   1226  N   PHE    78     -14.690  -0.721  16.744  1.00 55.56      A   
ATOM   1227  HN  PHE    78     -14.467  -0.375  15.836  1.00  0.00      A   
ATOM   1228  CA  PHE    78     -14.427   0.135  17.879  1.00 55.56      A   
ATOM   1229  HA  PHE    78     -14.641  -0.410  18.787  1.00  0.00      A   
ATOM   1230  CB  PHE    78     -12.886   0.408  17.810  1.00 55.56      A   
ATOM   1231  HB1 PHE    78     -12.373  -0.565  17.655  1.00  0.00      A   
ATOM   1232  HB2 PHE    78     -12.661   1.045  16.929  1.00  0.00      A   
ATOM   1233  CG  PHE    78     -12.248   1.011  19.040  1.00 55.56      A   
ATOM   1234  CD1 PHE    78     -11.291   2.029  18.891  1.00 55.56      A   
ATOM   1235  HD1 PHE    78     -11.003   2.356  17.903  1.00  0.00      A   
ATOM   1236  CE1 PHE    78     -10.678   2.608  20.009  1.00 55.56      A   
ATOM   1237  HE1 PHE    78      -9.930   3.375  19.872  1.00  0.00      A   
ATOM   1238  CZ  PHE    78     -11.007   2.161  21.294  1.00 55.56      A   
ATOM   1239  HZ  PHE    78     -10.509   2.580  22.156  1.00  0.00      A   
ATOM   1240  CD2 PHE    78     -12.552   0.553  20.335  1.00 55.56      A   
ATOM   1241  HD2 PHE    78     -13.240  -0.268  20.472  1.00  0.00      A   
ATOM   1242  CE2 PHE    78     -11.940   1.130  21.457  1.00 55.56      A   
ATOM   1243  HE2 PHE    78     -12.162   0.755  22.446  1.00  0.00      A   
ATOM   1244  C   PHE    78     -15.196   1.445  18.027  1.00 55.56      A   
ATOM   1245  O   PHE    78     -14.954   2.184  18.986  1.00 55.56      A   
ATOM   1246  N   HSD    79     -16.149   1.790  17.146  1.00 54.23      A   
ATOM   1247  HN  HSD    79     -16.290   1.243  16.324  1.00  0.00      A   
ATOM   1248  CA  HSD    79     -16.868   3.056  17.283  1.00 54.23      A   
ATOM   1249  HA  HSD    79     -16.878   3.368  18.317  1.00  0.00      A   
ATOM   1250  CB  HSD    79     -16.209   4.173  16.429  1.00 54.23      A   
ATOM   1251  HB1 HSD    79     -16.129   3.843  15.371  1.00  0.00      A   
ATOM   1252  HB2 HSD    79     -16.827   5.096  16.459  1.00  0.00      A   
ATOM   1253  ND1 HSD    79     -13.645   4.203  16.378  1.00 54.23      A   
ATOM   1254  HD1 HSD    79     -13.528   3.807  15.468  1.00  0.00      A   
ATOM   1255  CG  HSD    79     -14.850   4.526  16.968  1.00 54.23      A   
ATOM   1256  CE1 HSD    79     -12.665   4.555  17.249  1.00 54.23      A   
ATOM   1257  HE1 HSD    79     -11.602   4.445  17.039  1.00  0.00      A   
ATOM   1258  NE2 HSD    79     -13.166   5.053  18.369  1.00 54.23      A   
ATOM   1259  CD2 HSD    79     -14.539   5.070  18.173  1.00 54.23      A   
ATOM   1260  HD2 HSD    79     -15.203   5.453  18.938  1.00  0.00      A   
ATOM   1261  C   HSD    79     -18.333   2.926  16.914  1.00 54.23      A   
ATOM   1262  O   HSD    79     -19.026   3.930  16.783  1.00 54.23      A   
ATOM   1263  N   VAL    80     -18.855   1.686  16.811  1.00 56.23      A   
ATOM   1264  HN  VAL    80     -18.267   0.896  16.971  1.00  0.00      A   
ATOM   1265  CA  VAL    80     -20.289   1.417  16.684  1.00 56.23      A   
ATOM   1266  HA  VAL    80     -20.833   2.258  17.088  1.00  0.00      A   
ATOM   1267  CB  VAL    80     -20.791   1.196  15.232  1.00 56.23      A   
ATOM   1268  HB  VAL    80     -21.894   1.331  15.243  1.00  0.00      A   
ATOM   1269  CG1 VAL    80     -20.186   2.267  14.303  1.00 56.23      A   
ATOM   1270 HG11 VAL    80     -20.664   2.223  13.301  1.00  0.00      A   
ATOM   1271 HG12 VAL    80     -20.343   3.281  14.729  1.00  0.00      A   
ATOM   1272 HG13 VAL    80     -19.094   2.106  14.175  1.00  0.00      A   
ATOM   1273  CG2 VAL    80     -20.490  -0.175  14.597  1.00 56.23      A   
ATOM   1274 HG21 VAL    80     -20.789  -0.173  13.527  1.00  0.00      A   
ATOM   1275 HG22 VAL    80     -19.400  -0.386  14.640  1.00  0.00      A   
ATOM   1276 HG23 VAL    80     -21.049  -0.994  15.098  1.00  0.00      A   
ATOM   1277  C   VAL    80     -20.534   0.261  17.639  1.00 56.23      A   
ATOM   1278  O   VAL    80     -21.178   0.420  18.675  1.00 56.23      A   
ATOM   1279  N   PHE    81     -19.889  -0.907  17.396  1.00 57.94      A   
ATOM   1280  HN  PHE    81     -19.437  -1.059  16.521  1.00  0.00      A   
ATOM   1281  CA  PHE    81     -19.545  -1.872  18.421  1.00 57.94      A   
ATOM   1282  HA  PHE    81     -20.418  -2.050  19.031  1.00  0.00      A   
ATOM   1283  CB  PHE    81     -18.999  -3.209  17.853  1.00 57.94      A   
ATOM   1284  HB1 PHE    81     -17.990  -3.040  17.418  1.00  0.00      A   
ATOM   1285  HB2 PHE    81     -18.921  -3.974  18.655  1.00  0.00      A   
ATOM   1286  CG  PHE    81     -19.883  -3.764  16.767  1.00 57.94      A   
ATOM   1287  CD1 PHE    81     -21.287  -3.763  16.871  1.00 57.94      A   
ATOM   1288  HD1 PHE    81     -21.771  -3.398  17.765  1.00  0.00      A   
ATOM   1289  CE1 PHE    81     -22.076  -4.199  15.801  1.00 57.94      A   
ATOM   1290  HE1 PHE    81     -23.153  -4.163  15.875  1.00  0.00      A   
ATOM   1291  CZ  PHE    81     -21.473  -4.680  14.633  1.00 57.94      A   
ATOM   1292  HZ  PHE    81     -22.085  -5.019  13.810  1.00  0.00      A   
ATOM   1293  CD2 PHE    81     -19.291  -4.274  15.599  1.00 57.94      A   
ATOM   1294  HD2 PHE    81     -18.215  -4.283  15.510  1.00  0.00      A   
ATOM   1295  CE2 PHE    81     -20.079  -4.736  14.539  1.00 57.94      A   
ATOM   1296  HE2 PHE    81     -19.614  -5.118  13.642  1.00  0.00      A   
ATOM   1297  C   PHE    81     -18.475  -1.221  19.290  1.00 57.94      A   
ATOM   1298  O   PHE    81     -17.620  -0.496  18.788  1.00 57.94      A   
ATOM   1299  N   HSD    82     -18.487  -1.425  20.616  1.00 61.81      A   
ATOM   1300  HN  HSD    82     -19.221  -1.944  21.047  1.00  0.00      A   
ATOM   1301  CA  HSD    82     -17.400  -0.953  21.465  1.00 61.81      A   
ATOM   1302  HA  HSD    82     -16.710  -0.332  20.912  1.00  0.00      A   
ATOM   1303  CB  HSD    82     -17.905  -0.121  22.664  1.00 61.81      A   
ATOM   1304  HB1 HSD    82     -18.872  -0.528  23.030  1.00  0.00      A   
ATOM   1305  HB2 HSD    82     -17.177  -0.159  23.503  1.00  0.00      A   
ATOM   1306  ND1 HSD    82     -18.852   1.787  21.254  1.00 61.81      A   
ATOM   1307  HD1 HSD    82     -19.448   1.230  20.675  1.00  0.00      A   
ATOM   1308  CG  HSD    82     -18.052   1.325  22.278  1.00 61.81      A   
ATOM   1309  CE1 HSD    82     -18.611   3.114  21.125  1.00 61.81      A   
ATOM   1310  HE1 HSD    82     -19.107   3.738  20.381  1.00  0.00      A   
ATOM   1311  NE2 HSD    82     -17.704   3.535  21.992  1.00 61.81      A   
ATOM   1312  CD2 HSD    82     -17.358   2.407  22.721  1.00 61.81      A   
ATOM   1313  HD2 HSD    82     -16.610   2.467  23.502  1.00  0.00      A   
ATOM   1314  C   HSD    82     -16.600  -2.161  21.884  1.00 61.81      A   
ATOM   1315  O   HSD    82     -16.528  -2.525  23.055  1.00 61.81      A   
ATOM   1316  N   ARG    83     -15.976  -2.829  20.893  1.00 59.21      A   
ATOM   1317  HN  ARG    83     -16.007  -2.512  19.948  1.00  0.00      A   
ATOM   1318  CA  ARG    83     -15.225  -4.042  21.098  1.00 59.21      A   
ATOM   1319  HA  ARG    83     -15.537  -4.506  22.022  1.00  0.00      A   
ATOM   1320  CB  ARG    83     -15.512  -5.031  19.954  1.00 59.21      A   
ATOM   1321  HB1 ARG    83     -16.617  -5.107  19.868  1.00  0.00      A   
ATOM   1322  HB2 ARG    83     -15.145  -4.622  18.988  1.00  0.00      A   
ATOM   1323  CG  ARG    83     -14.960  -6.451  20.146  1.00  0.00      A   
ATOM   1324  HG1 ARG    83     -15.020  -6.765  21.210  1.00  0.00      A   
ATOM   1325  HG2 ARG    83     -15.657  -7.104  19.578  1.00  0.00      A   
ATOM   1326  CD  ARG    83     -13.530  -6.652  19.614  1.00  0.00      A   
ATOM   1327  HD1 ARG    83     -13.364  -6.100  18.664  1.00  0.00      A   
ATOM   1328  HD2 ARG    83     -12.774  -6.305  20.351  1.00  0.00      A   
ATOM   1329  NE  ARG    83     -13.372  -8.122  19.397  1.00  0.00      A   
ATOM   1330  HE  ARG    83     -13.071  -8.716  20.143  1.00  0.00      A   
ATOM   1331  CZ  ARG    83     -14.022  -8.737  18.403  1.00  0.00      A   
ATOM   1332  NH1 ARG    83     -14.362 -10.012  18.536  1.00  0.00      A   
ATOM   1333 HH11 ARG    83     -14.836 -10.457  17.776  1.00  0.00      A   
ATOM   1334 HH12 ARG    83     -14.112 -10.520  19.360  1.00  0.00      A   
ATOM   1335  NH2 ARG    83     -14.382  -8.103  17.294  1.00  0.00      A   
ATOM   1336 HH21 ARG    83     -14.772  -8.623  16.534  1.00  0.00      A   
ATOM   1337 HH22 ARG    83     -14.058  -7.176  17.102  1.00  0.00      A   
ATOM   1338  C   ARG    83     -13.759  -3.703  21.224  1.00 59.21      A   
ATOM   1339  O   ARG    83     -13.080  -3.330  20.272  1.00 59.21      A   
ATOM   1340  N   LYS    84     -13.215  -3.831  22.445  1.00 58.60      A   
ATOM   1341  HN  LYS    84     -13.792  -4.053  23.227  1.00  0.00      A   
ATOM   1342  CA  LYS    84     -11.788  -3.753  22.667  1.00 58.60      A   
ATOM   1343  HA  LYS    84     -11.405  -2.892  22.139  1.00  0.00      A   
ATOM   1344  CB  LYS    84     -11.479  -3.558  24.180  1.00 58.60      A   
ATOM   1345  HB1 LYS    84     -11.590  -2.475  24.399  1.00  0.00      A   
ATOM   1346  HB2 LYS    84     -12.254  -4.087  24.775  1.00  0.00      A   
ATOM   1347  CG  LYS    84     -10.104  -4.059  24.659  1.00 58.60      A   
ATOM   1348  HG1 LYS    84     -10.179  -5.155  24.830  1.00  0.00      A   
ATOM   1349  HG2 LYS    84      -9.336  -3.919  23.869  1.00  0.00      A   
ATOM   1350  CD  LYS    84      -9.602  -3.384  25.947  1.00 58.60      A   
ATOM   1351  HD1 LYS    84     -10.419  -3.348  26.700  1.00  0.00      A   
ATOM   1352  HD2 LYS    84      -8.789  -4.023  26.354  1.00  0.00      A   
ATOM   1353  CE  LYS    84      -9.021  -1.984  25.705  1.00 58.60      A   
ATOM   1354  HE1 LYS    84      -8.218  -2.049  24.940  1.00  0.00      A   
ATOM   1355  HE2 LYS    84      -9.797  -1.273  25.349  1.00  0.00      A   
ATOM   1356  NZ  LYS    84      -8.405  -1.431  26.925  1.00 58.60      A   
ATOM   1357  HZ1 LYS    84      -8.973  -0.644  27.297  1.00  0.00      A   
ATOM   1358  HZ2 LYS    84      -8.269  -2.175  27.640  1.00  0.00      A   
ATOM   1359  HZ3 LYS    84      -7.467  -1.077  26.649  1.00  0.00      A   
ATOM   1360  C   LYS    84     -11.084  -4.971  22.079  1.00 58.60      A   
ATOM   1361  O   LYS    84     -11.354  -6.110  22.466  1.00 58.60      A   
ATOM   1362  N   ASP    85     -10.183  -4.747  21.100  1.00 55.32      A   
ATOM   1363  HN  ASP    85      -9.965  -3.828  20.782  1.00  0.00      A   
ATOM   1364  CA  ASP    85      -9.412  -5.776  20.445  1.00 55.32      A   
ATOM   1365  HA  ASP    85     -10.044  -6.649  20.375  1.00  0.00      A   
ATOM   1366  CB  ASP    85      -9.064  -5.374  18.978  1.00 55.32      A   
ATOM   1367  HB1 ASP    85      -8.520  -6.199  18.471  1.00  0.00      A   
ATOM   1368  HB2 ASP    85     -10.021  -5.213  18.437  1.00  0.00      A   
ATOM   1369  CG  ASP    85      -8.233  -4.114  18.793  1.00 55.32      A   
ATOM   1370  OD1 ASP    85      -7.955  -3.794  17.606  1.00 55.32      A   
ATOM   1371  OD2 ASP    85      -7.885  -3.430  19.776  1.00 55.32      A   
ATOM   1372  C   ASP    85      -8.214  -6.208  21.295  1.00 55.32      A   
ATOM   1373  O   ASP    85      -7.835  -5.593  22.296  1.00 55.32      A   
ATOM   1374  N   SER    86      -7.620  -7.350  20.924  1.00 47.87      A   
ATOM   1375  HN  SER    86      -7.928  -7.832  20.107  1.00  0.00      A   
ATOM   1376  CA  SER    86      -6.512  -7.965  21.624  1.00 47.87      A   
ATOM   1377  HA  SER    86      -6.177  -7.322  22.424  1.00  0.00      A   
ATOM   1378  CB  SER    86      -6.887  -9.362  22.204  1.00 47.87      A   
ATOM   1379  HB1 SER    86      -6.062  -9.746  22.841  1.00  0.00      A   
ATOM   1380  HB2 SER    86      -7.780  -9.230  22.851  1.00  0.00      A   
ATOM   1381  OG  SER    86      -7.183 -10.321  21.180  1.00 47.87      A   
ATOM   1382  HG1 SER    86      -7.807 -10.950  21.549  1.00  0.00      A   
ATOM   1383  C   SER    86      -5.381  -8.089  20.638  1.00 47.87      A   
ATOM   1384  O   SER    86      -5.554  -7.857  19.443  1.00 47.87      A   
ATOM   1385  N   ARG    87      -4.169  -8.458  21.095  1.00 46.26      A   
ATOM   1386  HN  ARG    87      -4.023  -8.634  22.065  1.00  0.00      A   
ATOM   1387  CA  ARG    87      -2.980  -8.427  20.263  1.00 46.26      A   
ATOM   1388  HA  ARG    87      -2.781  -7.397  20.007  1.00  0.00      A   
ATOM   1389  CB  ARG    87      -1.746  -8.973  21.056  1.00 46.26      A   
ATOM   1390  HB1 ARG    87      -1.266  -8.117  21.578  1.00  0.00      A   
ATOM   1391  HB2 ARG    87      -2.108  -9.672  21.840  1.00  0.00      A   
ATOM   1392  CG  ARG    87      -0.685  -9.730  20.208  1.00 46.26      A   
ATOM   1393  HG1 ARG    87      -1.123 -10.692  19.867  1.00  0.00      A   
ATOM   1394  HG2 ARG    87      -0.454  -9.126  19.305  1.00  0.00      A   
ATOM   1395  CD  ARG    87       0.663 -10.066  20.850  1.00 46.26      A   
ATOM   1396  HD1 ARG    87       1.185 -10.886  20.312  1.00  0.00      A   
ATOM   1397  HD2 ARG    87       1.311  -9.164  20.818  1.00  0.00      A   
ATOM   1398  NE  ARG    87       0.494 -10.416  22.282  1.00 46.26      A   
ATOM   1399  HE  ARG    87       1.055  -9.871  22.905  1.00  0.00      A   
ATOM   1400  CZ  ARG    87       0.135 -11.599  22.785  1.00 46.26      A   
ATOM   1401  NH1 ARG    87      -0.552 -12.522  22.122  1.00 46.26      A   
ATOM   1402 HH11 ARG    87      -0.828 -13.314  22.667  1.00  0.00      A   
ATOM   1403 HH12 ARG    87      -0.949 -12.314  21.228  1.00  0.00      A   
ATOM   1404  NH2 ARG    87       0.460 -11.865  24.045  1.00 46.26      A   
ATOM   1405 HH21 ARG    87       0.073 -12.689  24.458  1.00  0.00      A   
ATOM   1406 HH22 ARG    87       0.942 -11.156  24.560  1.00  0.00      A   
ATOM   1407  C   ARG    87      -3.069  -9.188  18.941  1.00 46.26      A   
ATOM   1408  O   ARG    87      -2.625  -8.690  17.912  1.00 46.26      A   
ATOM   1409  N   ASN    88      -3.630 -10.415  18.917  1.00 42.36      A   
ATOM   1410  HN  ASN    88      -4.003 -10.801  19.757  1.00  0.00      A   
ATOM   1411  CA  ASN    88      -3.600 -11.266  17.732  1.00 42.36      A   
ATOM   1412  HA  ASN    88      -2.573 -11.347  17.409  1.00  0.00      A   
ATOM   1413  CB  ASN    88      -4.157 -12.682  18.046  1.00 42.36      A   
ATOM   1414  HB1 ASN    88      -5.220 -12.605  18.360  1.00  0.00      A   
ATOM   1415  HB2 ASN    88      -4.097 -13.315  17.135  1.00  0.00      A   
ATOM   1416  CG  ASN    88      -3.374 -13.380  19.162  1.00 42.36      A   
ATOM   1417  OD1 ASN    88      -2.385 -12.900  19.724  1.00 42.36      A   
ATOM   1418  ND2 ASN    88      -3.853 -14.593  19.526  1.00 42.36      A   
ATOM   1419 HD21 ASN    88      -3.398 -15.064  20.282  1.00  0.00      A   
ATOM   1420 HD22 ASN    88      -4.651 -14.983  19.066  1.00  0.00      A   
ATOM   1421  C   ASN    88      -4.371 -10.627  16.572  1.00 42.36      A   
ATOM   1422  O   ASN    88      -3.914 -10.594  15.432  1.00 42.36      A   
ATOM   1423  N   VAL    89      -5.552 -10.050  16.868  1.00 40.33      A   
ATOM   1424  HN  VAL    89      -5.888 -10.048  17.807  1.00  0.00      A   
ATOM   1425  CA  VAL    89      -6.340  -9.276  15.924  1.00 40.33      A   
ATOM   1426  HA  VAL    89      -6.269  -9.771  14.967  1.00  0.00      A   
ATOM   1427  CB  VAL    89      -7.827  -9.311  16.288  1.00 40.33      A   
ATOM   1428  HB  VAL    89      -8.164 -10.366  16.212  1.00  0.00      A   
ATOM   1429  CG1 VAL    89      -8.059  -8.862  17.740  1.00 40.33      A   
ATOM   1430 HG11 VAL    89      -9.148  -8.784  17.947  1.00  0.00      A   
ATOM   1431 HG12 VAL    89      -7.627  -9.583  18.467  1.00  0.00      A   
ATOM   1432 HG13 VAL    89      -7.593  -7.868  17.909  1.00  0.00      A   
ATOM   1433  CG2 VAL    89      -8.667  -8.485  15.293  1.00 40.33      A   
ATOM   1434 HG21 VAL    89      -9.749  -8.599  15.517  1.00  0.00      A   
ATOM   1435 HG22 VAL    89      -8.417  -7.405  15.370  1.00  0.00      A   
ATOM   1436 HG23 VAL    89      -8.484  -8.819  14.249  1.00  0.00      A   
ATOM   1437  C   VAL    89      -5.778  -7.880  15.672  1.00 40.33      A   
ATOM   1438  O   VAL    89      -5.801  -7.417  14.538  1.00 40.33      A   
ATOM   1439  N   PHE    90      -5.191  -7.189  16.678  1.00 40.61      A   
ATOM   1440  HN  PHE    90      -5.229  -7.531  17.614  1.00  0.00      A   
ATOM   1441  CA  PHE    90      -4.494  -5.913  16.504  1.00 40.61      A   
ATOM   1442  HA  PHE    90      -5.193  -5.188  16.113  1.00  0.00      A   
ATOM   1443  CB  PHE    90      -3.968  -5.443  17.899  1.00 40.61      A   
ATOM   1444  HB1 PHE    90      -4.837  -5.257  18.566  1.00  0.00      A   
ATOM   1445  HB2 PHE    90      -3.359  -6.254  18.352  1.00  0.00      A   
ATOM   1446  CG  PHE    90      -3.109  -4.199  17.886  1.00 40.61      A   
ATOM   1447  CD1 PHE    90      -3.667  -2.944  18.167  1.00 40.61      A   
ATOM   1448  HD1 PHE    90      -4.719  -2.876  18.402  1.00  0.00      A   
ATOM   1449  CE1 PHE    90      -2.871  -1.790  18.166  1.00 40.61      A   
ATOM   1450  HE1 PHE    90      -3.307  -0.832  18.408  1.00  0.00      A   
ATOM   1451  CZ  PHE    90      -1.502  -1.884  17.888  1.00 40.61      A   
ATOM   1452  HZ  PHE    90      -0.885  -0.998  17.900  1.00  0.00      A   
ATOM   1453  CD2 PHE    90      -1.726  -4.283  17.639  1.00 40.61      A   
ATOM   1454  HD2 PHE    90      -1.272  -5.244  17.450  1.00  0.00      A   
ATOM   1455  CE2 PHE    90      -0.929  -3.132  17.622  1.00 40.61      A   
ATOM   1456  HE2 PHE    90       0.131  -3.207  17.426  1.00  0.00      A   
ATOM   1457  C   PHE    90      -3.336  -6.021  15.502  1.00 40.61      A   
ATOM   1458  O   PHE    90      -3.213  -5.232  14.566  1.00 40.61      A   
ATOM   1459  N   LEU    91      -2.485  -7.059  15.646  1.00 37.03      A   
ATOM   1460  HN  LEU    91      -2.587  -7.672  16.426  1.00  0.00      A   
ATOM   1461  CA  LEU    91      -1.409  -7.366  14.723  1.00 37.03      A   
ATOM   1462  HA  LEU    91      -0.837  -6.462  14.571  1.00  0.00      A   
ATOM   1463  CB  LEU    91      -0.480  -8.474  15.266  1.00 37.03      A   
ATOM   1464  HB1 LEU    91      -1.111  -9.353  15.517  1.00  0.00      A   
ATOM   1465  HB2 LEU    91       0.240  -8.777  14.476  1.00  0.00      A   
ATOM   1466  CG  LEU    91       0.334  -8.085  16.520  1.00 37.03      A   
ATOM   1467  HG  LEU    91      -0.377  -7.811  17.328  1.00  0.00      A   
ATOM   1468  CD1 LEU    91       1.162  -9.286  16.998  1.00 37.03      A   
ATOM   1469 HD11 LEU    91       1.734  -9.027  17.914  1.00  0.00      A   
ATOM   1470 HD12 LEU    91       0.503 -10.153  17.216  1.00  0.00      A   
ATOM   1471 HD13 LEU    91       1.886  -9.585  16.210  1.00  0.00      A   
ATOM   1472  CD2 LEU    91       1.257  -6.884  16.282  1.00 37.03      A   
ATOM   1473 HD21 LEU    91       1.868  -6.687  17.189  1.00  0.00      A   
ATOM   1474 HD22 LEU    91       1.944  -7.082  15.431  1.00  0.00      A   
ATOM   1475 HD23 LEU    91       0.675  -5.964  16.058  1.00  0.00      A   
ATOM   1476  C   LEU    91      -1.929  -7.750  13.347  1.00 37.03      A   
ATOM   1477  O   LEU    91      -1.350  -7.367  12.336  1.00 37.03      A   
ATOM   1478  N   PHE    92      -3.052  -8.496  13.254  1.00 37.00      A   
ATOM   1479  HN  PHE    92      -3.489  -8.859  14.073  1.00  0.00      A   
ATOM   1480  CA  PHE    92      -3.703  -8.761  11.980  1.00 37.00      A   
ATOM   1481  HA  PHE    92      -2.939  -9.144  11.320  1.00  0.00      A   
ATOM   1482  CB  PHE    92      -4.813  -9.838  12.131  1.00 37.00      A   
ATOM   1483  HB1 PHE    92      -4.436 -10.671  12.762  1.00  0.00      A   
ATOM   1484  HB2 PHE    92      -5.719  -9.415  12.617  1.00  0.00      A   
ATOM   1485  CG  PHE    92      -5.180 -10.418  10.787  1.00 37.00      A   
ATOM   1486  CD1 PHE    92      -6.344 -10.013  10.112  1.00 37.00      A   
ATOM   1487  HD1 PHE    92      -7.002  -9.288  10.569  1.00  0.00      A   
ATOM   1488  CE1 PHE    92      -6.639 -10.516   8.836  1.00 37.00      A   
ATOM   1489  HE1 PHE    92      -7.521 -10.181   8.310  1.00  0.00      A   
ATOM   1490  CZ  PHE    92      -5.784 -11.445   8.233  1.00 37.00      A   
ATOM   1491  HZ  PHE    92      -6.016 -11.835   7.253  1.00  0.00      A   
ATOM   1492  CD2 PHE    92      -4.321 -11.334  10.160  1.00 37.00      A   
ATOM   1493  HD2 PHE    92      -3.410 -11.635  10.656  1.00  0.00      A   
ATOM   1494  CE2 PHE    92      -4.621 -11.856   8.896  1.00 37.00      A   
ATOM   1495  HE2 PHE    92      -3.951 -12.563   8.430  1.00  0.00      A   
ATOM   1496  C   PHE    92      -4.265  -7.504  11.292  1.00 37.00      A   
ATOM   1497  O   PHE    92      -4.071  -7.310  10.092  1.00 37.00      A   
ATOM   1498  N   LYS    93      -4.935  -6.593  12.043  1.00 38.45      A   
ATOM   1499  HN  LYS    93      -5.116  -6.781  13.005  1.00  0.00      A   
ATOM   1500  CA  LYS    93      -5.426  -5.316  11.536  1.00 38.45      A   
ATOM   1501  HA  LYS    93      -6.098  -5.504  10.712  1.00  0.00      A   
ATOM   1502  CB  LYS    93      -6.144  -4.487  12.636  1.00 38.45      A   
ATOM   1503  HB1 LYS    93      -5.496  -4.452  13.537  1.00  0.00      A   
ATOM   1504  HB2 LYS    93      -6.274  -3.442  12.283  1.00  0.00      A   
ATOM   1505  CG  LYS    93      -7.542  -4.986  13.045  1.00 38.45      A   
ATOM   1506  HG1 LYS    93      -8.225  -4.897  12.174  1.00  0.00      A   
ATOM   1507  HG2 LYS    93      -7.492  -6.055  13.342  1.00  0.00      A   
ATOM   1508  CD  LYS    93      -8.087  -4.147  14.218  1.00 38.45      A   
ATOM   1509  HD1 LYS    93      -7.391  -4.268  15.075  1.00  0.00      A   
ATOM   1510  HD2 LYS    93      -8.062  -3.079  13.910  1.00  0.00      A   
ATOM   1511  CE  LYS    93      -9.509  -4.495  14.670  1.00 38.45      A   
ATOM   1512  HE1 LYS    93     -10.244  -4.287  13.863  1.00  0.00      A   
ATOM   1513  HE2 LYS    93      -9.571  -5.568  14.948  1.00  0.00      A   
ATOM   1514  NZ  LYS    93      -9.886  -3.702  15.856  1.00 38.45      A   
ATOM   1515  HZ1 LYS    93     -10.757  -4.087  16.274  1.00  0.00      A   
ATOM   1516  HZ2 LYS    93      -9.133  -3.773  16.571  1.00  0.00      A   
ATOM   1517  HZ3 LYS    93     -10.024  -2.693  15.643  1.00  0.00      A   
ATOM   1518  C   LYS    93      -4.284  -4.463  10.994  1.00 38.45      A   
ATOM   1519  O   LYS    93      -4.343  -3.972   9.872  1.00 38.45      A   
ATOM   1520  N   LEU    94      -3.177  -4.325  11.752  1.00 35.10      A   
ATOM   1521  HN  LEU    94      -3.158  -4.705  12.674  1.00  0.00      A   
ATOM   1522  CA  LEU    94      -1.984  -3.627  11.304  1.00 35.10      A   
ATOM   1523  HA  LEU    94      -2.291  -2.653  10.953  1.00  0.00      A   
ATOM   1524  CB  LEU    94      -1.025  -3.432  12.503  1.00 35.10      A   
ATOM   1525  HB1 LEU    94      -1.622  -2.976  13.320  1.00  0.00      A   
ATOM   1526  HB2 LEU    94      -0.672  -4.416  12.880  1.00  0.00      A   
ATOM   1527  CG  LEU    94       0.185  -2.513  12.225  1.00 35.10      A   
ATOM   1528  HG  LEU    94      -0.064  -1.855  11.365  1.00  0.00      A   
ATOM   1529  CD1 LEU    94       0.457  -1.600  13.429  1.00 35.10      A   
ATOM   1530 HD11 LEU    94       1.361  -0.981  13.243  1.00  0.00      A   
ATOM   1531 HD12 LEU    94      -0.401  -0.919  13.611  1.00  0.00      A   
ATOM   1532 HD13 LEU    94       0.624  -2.203  14.347  1.00  0.00      A   
ATOM   1533  CD2 LEU    94       1.451  -3.309  11.868  1.00 35.10      A   
ATOM   1534 HD21 LEU    94       2.303  -2.616  11.702  1.00  0.00      A   
ATOM   1535 HD22 LEU    94       1.714  -4.003  12.695  1.00  0.00      A   
ATOM   1536 HD23 LEU    94       1.300  -3.905  10.943  1.00  0.00      A   
ATOM   1537  C   LEU    94      -1.273  -4.302  10.133  1.00 35.10      A   
ATOM   1538  O   LEU    94      -0.864  -3.652   9.171  1.00 35.10      A   
ATOM   1539  N   GLY    95      -1.132  -5.643  10.170  1.00 31.50      A   
ATOM   1540  HN  GLY    95      -1.452  -6.146  10.969  1.00  0.00      A   
ATOM   1541  CA  GLY    95      -0.434  -6.434   9.162  1.00 31.50      A   
ATOM   1542  HA1 GLY    95      -0.428  -7.458   9.506  1.00  0.00      A   
ATOM   1543  HA2 GLY    95       0.562  -6.030   9.055  1.00  0.00      A   
ATOM   1544  C   GLY    95      -1.057  -6.435   7.796  1.00 31.50      A   
ATOM   1545  O   GLY    95      -0.377  -6.557   6.784  1.00 31.50      A   
ATOM   1546  N   GLY    96      -2.386  -6.266   7.693  1.00 30.44      A   
ATOM   1547  HN  GLY    96      -2.950  -6.250   8.515  1.00  0.00      A   
ATOM   1548  CA  GLY    96      -3.015  -6.067   6.391  1.00 30.44      A   
ATOM   1549  HA1 GLY    96      -4.083  -6.109   6.545  1.00  0.00      A   
ATOM   1550  HA2 GLY    96      -2.661  -6.825   5.708  1.00  0.00      A   
ATOM   1551  C   GLY    96      -2.698  -4.724   5.781  1.00 30.44      A   
ATOM   1552  O   GLY    96      -2.581  -4.599   4.563  1.00 30.44      A   
ATOM   1553  N   VAL    97      -2.507  -3.681   6.617  1.00 31.65      A   
ATOM   1554  HN  VAL    97      -2.596  -3.801   7.603  1.00  0.00      A   
ATOM   1555  CA  VAL    97      -2.043  -2.376   6.168  1.00 31.65      A   
ATOM   1556  HA  VAL    97      -2.653  -2.093   5.323  1.00  0.00      A   
ATOM   1557  CB  VAL    97      -2.164  -1.276   7.217  1.00 31.65      A   
ATOM   1558  HB  VAL    97      -1.394  -1.399   8.009  1.00  0.00      A   
ATOM   1559  CG1 VAL    97      -1.990   0.097   6.538  1.00 31.65      A   
ATOM   1560 HG11 VAL    97      -2.216   0.914   7.256  1.00  0.00      A   
ATOM   1561 HG12 VAL    97      -0.949   0.230   6.173  1.00  0.00      A   
ATOM   1562 HG13 VAL    97      -2.686   0.197   5.677  1.00  0.00      A   
ATOM   1563  CG2 VAL    97      -3.546  -1.358   7.875  1.00 31.65      A   
ATOM   1564 HG21 VAL    97      -3.729  -0.463   8.507  1.00  0.00      A   
ATOM   1565 HG22 VAL    97      -4.341  -1.423   7.101  1.00  0.00      A   
ATOM   1566 HG23 VAL    97      -3.618  -2.254   8.528  1.00  0.00      A   
ATOM   1567  C   VAL    97      -0.595  -2.431   5.671  1.00 31.65      A   
ATOM   1568  O   VAL    97      -0.259  -1.912   4.605  1.00 31.65      A   
ATOM   1569  N   THR    98       0.313  -3.113   6.408  1.00 28.07      A   
ATOM   1570  HN  THR    98       0.055  -3.520   7.281  1.00  0.00      A   
ATOM   1571  CA  THR    98       1.701  -3.303   5.975  1.00 28.07      A   
ATOM   1572  HA  THR    98       2.066  -2.327   5.689  1.00  0.00      A   
ATOM   1573  CB  THR    98       2.674  -3.811   7.039  1.00 28.07      A   
ATOM   1574  HB  THR    98       3.700  -3.851   6.615  1.00  0.00      A   
ATOM   1575  OG1 THR    98       2.327  -5.095   7.532  1.00 28.07      A   
ATOM   1576  HG1 THR    98       3.112  -5.440   7.964  1.00  0.00      A   
ATOM   1577  CG2 THR    98       2.667  -2.848   8.234  1.00 28.07      A   
ATOM   1578 HG21 THR    98       3.428  -3.150   8.984  1.00  0.00      A   
ATOM   1579 HG22 THR    98       2.901  -1.814   7.901  1.00  0.00      A   
ATOM   1580 HG23 THR    98       1.672  -2.839   8.729  1.00  0.00      A   
ATOM   1581  C   THR    98       1.827  -4.165   4.728  1.00 28.07      A   
ATOM   1582  O   THR    98       2.600  -3.851   3.821  1.00 28.07      A   
ATOM   1583  N   ALA    99       1.031  -5.253   4.618  1.00  0.00      A   
ATOM   1584  HN  ALA    99       0.497  -5.545   5.408  1.00  0.00      A   
ATOM   1585  CA  ALA    99       0.929  -6.083   3.429  1.00 25.53      A   
ATOM   1586  HA  ALA    99       1.913  -6.467   3.205  1.00  0.00      A   
ATOM   1587  CB  ALA    99      -0.036  -7.260   3.677  1.00 25.53      A   
ATOM   1588  HB1 ALA    99       0.310  -7.853   4.550  1.00  0.00      A   
ATOM   1589  HB2 ALA    99      -1.058  -6.888   3.902  1.00  0.00      A   
ATOM   1590  HB3 ALA    99      -0.079  -7.931   2.793  1.00  0.00      A   
ATOM   1591  C   ALA    99       0.456  -5.303   2.206  1.00 25.53      A   
ATOM   1592  O   ALA    99       1.024  -5.439   1.125  1.00 25.53      A   
ATOM   1593  N   SER   100      -0.561  -4.424   2.369  1.00 23.63      A   
ATOM   1594  HN  SER   100      -1.016  -4.370   3.255  1.00  0.00      A   
ATOM   1595  CA  SER   100      -1.052  -3.515   1.333  1.00 23.63      A   
ATOM   1596  HA  SER   100      -1.400  -4.101   0.495  1.00  0.00      A   
ATOM   1597  CB  SER   100      -2.237  -2.663   1.895  1.00 23.63      A   
ATOM   1598  HB1 SER   100      -3.097  -3.332   2.113  1.00  0.00      A   
ATOM   1599  HB2 SER   100      -1.922  -2.212   2.860  1.00  0.00      A   
ATOM   1600  OG  SER   100      -2.655  -1.594   1.043  1.00 23.63      A   
ATOM   1601  HG1 SER   100      -3.380  -1.891   0.488  1.00  0.00      A   
ATOM   1602  C   SER   100       0.030  -2.586   0.797  1.00 23.63      A   
ATOM   1603  O   SER   100       0.279  -2.542  -0.407  1.00 23.63      A   
ATOM   1604  N   PHE   101       0.768  -1.874   1.675  1.00 24.32      A   
ATOM   1605  HN  PHE   101       0.548  -1.900   2.648  1.00  0.00      A   
ATOM   1606  CA  PHE   101       1.831  -0.979   1.244  1.00 24.32      A   
ATOM   1607  HA  PHE   101       1.401  -0.331   0.495  1.00  0.00      A   
ATOM   1608  CB  PHE   101       2.322  -0.131   2.448  1.00 24.32      A   
ATOM   1609  HB1 PHE   101       1.439   0.309   2.959  1.00  0.00      A   
ATOM   1610  HB2 PHE   101       2.856  -0.773   3.180  1.00  0.00      A   
ATOM   1611  CG  PHE   101       3.208   1.027   2.049  1.00 24.32      A   
ATOM   1612  CD1 PHE   101       2.836   1.913   1.021  1.00 24.32      A   
ATOM   1613  HD1 PHE   101       1.899   1.784   0.499  1.00  0.00      A   
ATOM   1614  CE1 PHE   101       3.656   2.997   0.682  1.00 24.32      A   
ATOM   1615  HE1 PHE   101       3.346   3.683  -0.092  1.00  0.00      A   
ATOM   1616  CZ  PHE   101       4.841   3.231   1.386  1.00 24.32      A   
ATOM   1617  HZ  PHE   101       5.458   4.082   1.139  1.00  0.00      A   
ATOM   1618  CD2 PHE   101       4.403   1.273   2.744  1.00 24.32      A   
ATOM   1619  HD2 PHE   101       4.705   0.611   3.542  1.00  0.00      A   
ATOM   1620  CE2 PHE   101       5.205   2.376   2.429  1.00 24.32      A   
ATOM   1621  HE2 PHE   101       6.109   2.563   2.990  1.00  0.00      A   
ATOM   1622  C   PHE   101       2.985  -1.713   0.571  1.00 24.32      A   
ATOM   1623  O   PHE   101       3.462  -1.318  -0.491  1.00 24.32      A   
ATOM   1624  N   THR   102       3.408  -2.857   1.146  1.00 20.84      A   
ATOM   1625  HN  THR   102       2.985  -3.150   2.000  1.00  0.00      A   
ATOM   1626  CA  THR   102       4.470  -3.703   0.597  1.00 20.84      A   
ATOM   1627  HA  THR   102       5.354  -3.091   0.495  1.00  0.00      A   
ATOM   1628  CB  THR   102       4.803  -4.895   1.493  1.00 20.84      A   
ATOM   1629  HB  THR   102       3.965  -5.625   1.504  1.00  0.00      A   
ATOM   1630  OG1 THR   102       5.040  -4.474   2.829  1.00 20.84      A   
ATOM   1631  HG1 THR   102       4.178  -4.286   3.208  1.00  0.00      A   
ATOM   1632  CG2 THR   102       6.097  -5.580   1.027  1.00 20.84      A   
ATOM   1633 HG21 THR   102       6.368  -6.395   1.732  1.00  0.00      A   
ATOM   1634 HG22 THR   102       5.983  -6.018   0.012  1.00  0.00      A   
ATOM   1635 HG23 THR   102       6.931  -4.847   1.011  1.00  0.00      A   
ATOM   1636  C   THR   102       4.112  -4.229  -0.784  1.00 20.84      A   
ATOM   1637  O   THR   102       4.914  -4.193  -1.718  1.00 20.84      A   
ATOM   1638  N   ALA   103       2.854  -4.683  -0.966  1.00 17.77      A   
ATOM   1639  HN  ALA   103       2.209  -4.723  -0.207  1.00  0.00      A   
ATOM   1640  CA  ALA   103       2.319  -5.098  -2.243  1.00 17.77      A   
ATOM   1641  HA  ALA   103       2.989  -5.844  -2.643  1.00  0.00      A   
ATOM   1642  CB  ALA   103       0.933  -5.738  -2.048  1.00 17.77      A   
ATOM   1643  HB1 ALA   103       1.004  -6.587  -1.335  1.00  0.00      A   
ATOM   1644  HB2 ALA   103       0.212  -5.002  -1.632  1.00  0.00      A   
ATOM   1645  HB3 ALA   103       0.534  -6.128  -3.008  1.00  0.00      A   
ATOM   1646  C   ALA   103       2.222  -3.984  -3.281  1.00 17.77      A   
ATOM   1647  O   ALA   103       2.573  -4.170  -4.446  1.00 17.77      A   
ATOM   1648  N   SER   104       1.768  -2.774  -2.898  1.00 17.05      A   
ATOM   1649  HN  SER   104       1.377  -2.645  -1.990  1.00  0.00      A   
ATOM   1650  CA  SER   104       1.736  -1.620  -3.792  1.00 17.05      A   
ATOM   1651  HA  SER   104       1.206  -1.928  -4.682  1.00  0.00      A   
ATOM   1652  CB  SER   104       0.994  -0.407  -3.180  1.00 17.05      A   
ATOM   1653  HB1 SER   104       1.382  -0.202  -2.160  1.00  0.00      A   
ATOM   1654  HB2 SER   104       1.132   0.497  -3.811  1.00  0.00      A   
ATOM   1655  OG  SER   104      -0.400  -0.703  -3.124  1.00 17.05      A   
ATOM   1656  HG1 SER   104      -0.860   0.014  -2.682  1.00  0.00      A   
ATOM   1657  C   SER   104       3.111  -1.177  -4.258  1.00 17.05      A   
ATOM   1658  O   SER   104       3.330  -0.945  -5.448  1.00 17.05      A   
ATOM   1659  N   VAL   105       4.106  -1.113  -3.348  1.00 17.44      A   
ATOM   1660  HN  VAL   105       3.916  -1.276  -2.383  1.00  0.00      A   
ATOM   1661  CA  VAL   105       5.494  -0.832  -3.703  1.00 17.44      A   
ATOM   1662  HA  VAL   105       5.506   0.081  -4.280  1.00  0.00      A   
ATOM   1663  CB  VAL   105       6.353  -0.610  -2.458  1.00 17.44      A   
ATOM   1664  HB  VAL   105       6.294  -1.503  -1.800  1.00  0.00      A   
ATOM   1665  CG1 VAL   105       7.823  -0.343  -2.833  1.00 17.44      A   
ATOM   1666 HG11 VAL   105       8.420  -0.157  -1.915  1.00  0.00      A   
ATOM   1667 HG12 VAL   105       8.275  -1.205  -3.368  1.00  0.00      A   
ATOM   1668 HG13 VAL   105       7.896   0.555  -3.483  1.00  0.00      A   
ATOM   1669  CG2 VAL   105       5.817   0.616  -1.690  1.00 17.44      A   
ATOM   1670 HG21 VAL   105       6.437   0.805  -0.787  1.00  0.00      A   
ATOM   1671 HG22 VAL   105       5.852   1.521  -2.333  1.00  0.00      A   
ATOM   1672 HG23 VAL   105       4.768   0.475  -1.352  1.00  0.00      A   
ATOM   1673  C   VAL   105       6.085  -1.918  -4.608  1.00 17.44      A   
ATOM   1674  O   VAL   105       6.695  -1.638  -5.644  1.00 17.44      A   
ATOM   1675  N   GLY   106       5.856  -3.212  -4.290  1.00 15.83      A   
ATOM   1676  HN  GLY   106       5.386  -3.435  -3.440  1.00  0.00      A   
ATOM   1677  CA  GLY   106       6.293  -4.332  -5.123  1.00 15.83      A   
ATOM   1678  HA1 GLY   106       6.039  -5.236  -4.589  1.00  0.00      A   
ATOM   1679  HA2 GLY   106       7.356  -4.233  -5.288  1.00  0.00      A   
ATOM   1680  C   GLY   106       5.632  -4.414  -6.482  1.00 15.83      A   
ATOM   1681  O   GLY   106       6.228  -4.859  -7.460  1.00 15.83      A   
ATOM   1682  N   SER   107       4.378  -3.950  -6.601  1.00 16.02      A   
ATOM   1683  HN  SER   107       3.882  -3.694  -5.775  1.00  0.00      A   
ATOM   1684  CA  SER   107       3.665  -3.841  -7.869  1.00 16.02      A   
ATOM   1685  HA  SER   107       3.705  -4.807  -8.350  1.00  0.00      A   
ATOM   1686  CB  SER   107       2.179  -3.447  -7.683  1.00 16.02      A   
ATOM   1687  HB1 SER   107       2.102  -2.483  -7.137  1.00  0.00      A   
ATOM   1688  HB2 SER   107       1.683  -3.329  -8.670  1.00  0.00      A   
ATOM   1689  OG  SER   107       1.485  -4.461  -6.957  1.00 16.02      A   
ATOM   1690  HG1 SER   107       1.775  -4.388  -6.044  1.00  0.00      A   
ATOM   1691  C   SER   107       4.307  -2.852  -8.824  1.00 16.02      A   
ATOM   1692  O   SER   107       4.464  -3.120 -10.015  1.00 16.02      A   
ATOM   1693  N   LEU   108       4.744  -1.684  -8.310  1.00 15.73      A   
ATOM   1694  HN  LEU   108       4.580  -1.475  -7.349  1.00  0.00      A   
ATOM   1695  CA  LEU   108       5.494  -0.688  -9.060  1.00 15.73      A   
ATOM   1696  HA  LEU   108       4.944  -0.485  -9.967  1.00  0.00      A   
ATOM   1697  CB  LEU   108       5.624   0.628  -8.255  1.00 15.73      A   
ATOM   1698  HB1 LEU   108       6.101   0.401  -7.278  1.00  0.00      A   
ATOM   1699  HB2 LEU   108       6.283   1.341  -8.796  1.00  0.00      A   
ATOM   1700  CG  LEU   108       4.277   1.339  -7.990  1.00 15.73      A   
ATOM   1701  HG  LEU   108       3.588   0.618  -7.500  1.00  0.00      A   
ATOM   1702  CD1 LEU   108       4.474   2.511  -7.019  1.00 15.73      A   
ATOM   1703 HD11 LEU   108       3.498   2.989  -6.789  1.00  0.00      A   
ATOM   1704 HD12 LEU   108       4.923   2.157  -6.067  1.00  0.00      A   
ATOM   1705 HD13 LEU   108       5.141   3.277  -7.469  1.00  0.00      A   
ATOM   1706  CD2 LEU   108       3.606   1.844  -9.279  1.00 15.73      A   
ATOM   1707 HD21 LEU   108       2.663   2.374  -9.028  1.00  0.00      A   
ATOM   1708 HD22 LEU   108       4.273   2.555  -9.812  1.00  0.00      A   
ATOM   1709 HD23 LEU   108       3.355   1.002  -9.959  1.00  0.00      A   
ATOM   1710  C   LEU   108       6.869  -1.173  -9.515  1.00 15.73      A   
ATOM   1711  O   LEU   108       7.310  -0.848 -10.619  1.00 15.73      A   
ATOM   1712  N   PHE   109       7.560  -1.981  -8.680  1.00 15.73      A   
ATOM   1713  HN  PHE   109       7.194  -2.143  -7.767  1.00  0.00      A   
ATOM   1714  CA  PHE   109       8.799  -2.682  -9.005  1.00 15.73      A   
ATOM   1715  HA  PHE   109       9.541  -1.954  -9.298  1.00  0.00      A   
ATOM   1716  CB  PHE   109       9.248  -3.427  -7.716  1.00 15.73      A   
ATOM   1717  HB1 PHE   109       9.382  -2.691  -6.895  1.00  0.00      A   
ATOM   1718  HB2 PHE   109       8.457  -4.135  -7.388  1.00  0.00      A   
ATOM   1719  CG  PHE   109      10.523  -4.208  -7.836  1.00 15.73      A   
ATOM   1720  CD1 PHE   109      11.757  -3.583  -7.619  1.00 15.73      A   
ATOM   1721  HD1 PHE   109      11.788  -2.525  -7.404  1.00  0.00      A   
ATOM   1722  CE1 PHE   109      12.938  -4.334  -7.605  1.00 15.73      A   
ATOM   1723  HE1 PHE   109      13.879  -3.851  -7.387  1.00  0.00      A   
ATOM   1724  CZ  PHE   109      12.895  -5.712  -7.844  1.00 15.73      A   
ATOM   1725  HZ  PHE   109      13.807  -6.290  -7.826  1.00  0.00      A   
ATOM   1726  CD2 PHE   109      10.487  -5.593  -8.075  1.00 15.73      A   
ATOM   1727  HD2 PHE   109       9.538  -6.084  -8.229  1.00  0.00      A   
ATOM   1728  CE2 PHE   109      11.669  -6.344  -8.083  1.00 15.73      A   
ATOM   1729  HE2 PHE   109      11.634  -7.409  -8.260  1.00  0.00      A   
ATOM   1730  C   PHE   109       8.642  -3.663 -10.166  1.00 15.73      A   
ATOM   1731  O   PHE   109       9.399  -3.621 -11.133  1.00 15.73      A   
ATOM   1732  N   LEU   110       7.610  -4.534 -10.139  1.00 13.83      A   
ATOM   1733  HN  LEU   110       7.018  -4.587  -9.339  1.00  0.00      A   
ATOM   1734  CA  LEU   110       7.329  -5.461 -11.227  1.00 13.83      A   
ATOM   1735  HA  LEU   110       8.237  -6.004 -11.443  1.00  0.00      A   
ATOM   1736  CB  LEU   110       6.210  -6.454 -10.849  1.00 13.83      A   
ATOM   1737  HB1 LEU   110       5.321  -5.886 -10.503  1.00  0.00      A   
ATOM   1738  HB2 LEU   110       5.907  -7.037 -11.745  1.00  0.00      A   
ATOM   1739  CG  LEU   110       6.606  -7.468  -9.759  1.00 13.83      A   
ATOM   1740  HG  LEU   110       6.898  -6.917  -8.839  1.00  0.00      A   
ATOM   1741  CD1 LEU   110       5.391  -8.334  -9.425  1.00 13.83      A   
ATOM   1742 HD11 LEU   110       5.671  -9.136  -8.709  1.00  0.00      A   
ATOM   1743 HD12 LEU   110       4.587  -7.718  -8.969  1.00  0.00      A   
ATOM   1744 HD13 LEU   110       4.989  -8.816 -10.342  1.00  0.00      A   
ATOM   1745  CD2 LEU   110       7.783  -8.365 -10.175  1.00 13.83      A   
ATOM   1746 HD21 LEU   110       7.960  -9.141  -9.401  1.00  0.00      A   
ATOM   1747 HD22 LEU   110       7.556  -8.874 -11.136  1.00  0.00      A   
ATOM   1748 HD23 LEU   110       8.717  -7.775 -10.292  1.00  0.00      A   
ATOM   1749  C   LEU   110       6.959  -4.764 -12.523  1.00 13.83      A   
ATOM   1750  O   LEU   110       7.424  -5.129 -13.604  1.00 13.83      A   
ATOM   1751  N   ALA   111       6.153  -3.688 -12.431  1.00 12.72      A   
ATOM   1752  HN  ALA   111       5.744  -3.444 -11.555  1.00  0.00      A   
ATOM   1753  CA  ALA   111       5.851  -2.822 -13.548  1.00 12.72      A   
ATOM   1754  HA  ALA   111       5.410  -3.426 -14.327  1.00  0.00      A   
ATOM   1755  CB  ALA   111       4.837  -1.750 -13.110  1.00 12.72      A   
ATOM   1756  HB1 ALA   111       3.922  -2.236 -12.709  1.00  0.00      A   
ATOM   1757  HB2 ALA   111       5.261  -1.107 -12.309  1.00  0.00      A   
ATOM   1758  HB3 ALA   111       4.544  -1.107 -13.967  1.00  0.00      A   
ATOM   1759  C   ALA   111       7.098  -2.171 -14.149  1.00 12.72      A   
ATOM   1760  O   ALA   111       7.254  -2.108 -15.363  1.00 12.72      A   
ATOM   1761  N   ALA   112       8.067  -1.725 -13.321  1.00 12.62      A   
ATOM   1762  HN  ALA   112       7.941  -1.769 -12.333  1.00  0.00      A   
ATOM   1763  CA  ALA   112       9.319  -1.161 -13.792  1.00 12.62      A   
ATOM   1764  HA  ALA   112       9.079  -0.324 -14.431  1.00  0.00      A   
ATOM   1765  CB  ALA   112      10.155  -0.653 -12.599  1.00 12.62      A   
ATOM   1766  HB1 ALA   112       9.558   0.066 -11.998  1.00  0.00      A   
ATOM   1767  HB2 ALA   112      10.452  -1.492 -11.935  1.00  0.00      A   
ATOM   1768  HB3 ALA   112      11.072  -0.133 -12.951  1.00  0.00      A   
ATOM   1769  C   ALA   112      10.147  -2.135 -14.629  1.00 12.62      A   
ATOM   1770  O   ALA   112      10.696  -1.775 -15.671  1.00 12.62      A   
ATOM   1771  N   ILE   113      10.218  -3.415 -14.211  1.00 12.26      A   
ATOM   1772  HN  ILE   113       9.783  -3.671 -13.352  1.00  0.00      A   
ATOM   1773  CA  ILE   113      10.876  -4.479 -14.960  1.00 12.26      A   
ATOM   1774  HA  ILE   113      11.883  -4.156 -15.181  1.00  0.00      A   
ATOM   1775  CB  ILE   113      10.947  -5.764 -14.129  1.00 12.26      A   
ATOM   1776  HB  ILE   113       9.914  -6.081 -13.868  1.00  0.00      A   
ATOM   1777  CG2 ILE   113      11.627  -6.897 -14.936  1.00 12.26      A   
ATOM   1778 HG21 ILE   113      11.719  -7.815 -14.317  1.00  0.00      A   
ATOM   1779 HG22 ILE   113      11.033  -7.170 -15.834  1.00  0.00      A   
ATOM   1780 HG23 ILE   113      12.645  -6.587 -15.255  1.00  0.00      A   
ATOM   1781  CG1 ILE   113      11.707  -5.506 -12.804  1.00 12.26      A   
ATOM   1782 HG11 ILE   113      12.766  -5.265 -13.039  1.00  0.00      A   
ATOM   1783 HG12 ILE   113      11.283  -4.620 -12.285  1.00  0.00      A   
ATOM   1784  CD  ILE   113      11.645  -6.681 -11.820  1.00  0.00      A   
ATOM   1785  HD1 ILE   113      12.133  -6.401 -10.862  1.00  0.00      A   
ATOM   1786  HD2 ILE   113      10.589  -6.951 -11.603  1.00  0.00      A   
ATOM   1787  HD3 ILE   113      12.168  -7.576 -12.220  1.00  0.00      A   
ATOM   1788  C   ILE   113      10.195  -4.756 -16.303  1.00 12.26      A   
ATOM   1789  O   ILE   113      10.849  -4.772 -17.347  1.00 12.26      A   
ATOM   1790  N   ASP   114       8.850  -4.902 -16.328  1.00 13.22      A   
ATOM   1791  HN  ASP   114       8.340  -4.875 -15.471  1.00  0.00      A   
ATOM   1792  CA  ASP   114       8.044  -5.099 -17.529  1.00 13.22      A   
ATOM   1793  HA  ASP   114       8.373  -5.993 -18.037  1.00  0.00      A   
ATOM   1794  CB  ASP   114       6.576  -5.277 -17.024  1.00 13.22      A   
ATOM   1795  HB1 ASP   114       6.451  -6.295 -16.596  1.00  0.00      A   
ATOM   1796  HB2 ASP   114       6.387  -4.543 -16.211  1.00  0.00      A   
ATOM   1797  CG  ASP   114       5.504  -5.062 -18.070  1.00 13.22      A   
ATOM   1798  OD1 ASP   114       5.475  -5.767 -19.106  1.00 13.22      A   
ATOM   1799  OD2 ASP   114       4.726  -4.090 -17.912  1.00 13.22      A   
ATOM   1800  C   ASP   114       8.224  -3.935 -18.507  1.00 13.22      A   
ATOM   1801  O   ASP   114       8.519  -4.119 -19.689  1.00 13.22      A   
ATOM   1802  N   ARG   115       8.126  -2.690 -18.014  1.00 12.82      A   
ATOM   1803  HN  ARG   115       7.872  -2.557 -17.059  1.00  0.00      A   
ATOM   1804  CA  ARG   115       8.283  -1.501 -18.820  1.00 12.82      A   
ATOM   1805  HA  ARG   115       7.715  -1.668 -19.723  1.00  0.00      A   
ATOM   1806  CB  ARG   115       7.645  -0.279 -18.135  1.00 12.82      A   
ATOM   1807  HB1 ARG   115       8.181  -0.090 -17.180  1.00  0.00      A   
ATOM   1808  HB2 ARG   115       7.768   0.619 -18.779  1.00  0.00      A   
ATOM   1809  CG  ARG   115       6.137  -0.462 -17.814  1.00 12.82      A   
ATOM   1810  HG1 ARG   115       5.973  -1.318 -17.124  1.00  0.00      A   
ATOM   1811  HG2 ARG   115       5.838   0.452 -17.257  1.00  0.00      A   
ATOM   1812  CD  ARG   115       5.164  -0.605 -18.997  1.00 12.82      A   
ATOM   1813  HD1 ARG   115       4.139  -0.332 -18.667  1.00  0.00      A   
ATOM   1814  HD2 ARG   115       5.486   0.062 -19.824  1.00  0.00      A   
ATOM   1815  NE  ARG   115       5.109  -2.015 -19.451  1.00 12.82      A   
ATOM   1816  HE  ARG   115       5.034  -2.748 -18.774  1.00  0.00      A   
ATOM   1817  CZ  ARG   115       4.916  -2.436 -20.703  1.00 12.82      A   
ATOM   1818  NH1 ARG   115       4.771  -1.605 -21.728  1.00 12.82      A   
ATOM   1819 HH11 ARG   115       4.981  -1.983 -22.629  1.00  0.00      A   
ATOM   1820 HH12 ARG   115       4.863  -0.624 -21.557  1.00  0.00      A   
ATOM   1821  NH2 ARG   115       4.914  -3.744 -20.928  1.00 12.82      A   
ATOM   1822 HH21 ARG   115       4.641  -4.121 -21.813  1.00  0.00      A   
ATOM   1823 HH22 ARG   115       5.027  -4.353 -20.143  1.00  0.00      A   
ATOM   1824  C   ARG   115       9.698  -1.251 -19.322  1.00 12.82      A   
ATOM   1825  O   ARG   115       9.870  -0.817 -20.462  1.00 12.82      A   
ATOM   1826  N   TYR   116      10.761  -1.585 -18.544  1.00 11.91      A   
ATOM   1827  HN  TYR   116      10.629  -1.869 -17.598  1.00  0.00      A   
ATOM   1828  CA  TYR   116      12.132  -1.579 -19.051  1.00 11.91      A   
ATOM   1829  HA  TYR   116      12.339  -0.583 -19.414  1.00  0.00      A   
ATOM   1830  CB  TYR   116      13.188  -1.942 -17.946  1.00 11.91      A   
ATOM   1831  HB1 TYR   116      13.219  -1.140 -17.178  1.00  0.00      A   
ATOM   1832  HB2 TYR   116      12.887  -2.885 -17.442  1.00  0.00      A   
ATOM   1833  CG  TYR   116      14.587  -2.115 -18.520  1.00 11.91      A   
ATOM   1834  CD1 TYR   116      15.329  -1.018 -18.990  1.00 11.91      A   
ATOM   1835  HD1 TYR   116      14.969  -0.013 -18.822  1.00  0.00      A   
ATOM   1836  CE1 TYR   116      16.500  -1.220 -19.740  1.00 11.91      A   
ATOM   1837  HE1 TYR   116      17.047  -0.376 -20.134  1.00  0.00      A   
ATOM   1838  CZ  TYR   116      16.929  -2.517 -20.042  1.00 11.91      A   
ATOM   1839  OH  TYR   116      18.051  -2.717 -20.874  1.00 11.91      A   
ATOM   1840  HH  TYR   116      18.118  -3.658 -21.053  1.00  0.00      A   
ATOM   1841  CD2 TYR   116      15.078  -3.411 -18.760  1.00 11.91      A   
ATOM   1842  HD2 TYR   116      14.523  -4.262 -18.395  1.00  0.00      A   
ATOM   1843  CE2 TYR   116      16.227  -3.616 -19.536  1.00 11.91      A   
ATOM   1844  HE2 TYR   116      16.559  -4.622 -19.748  1.00  0.00      A   
ATOM   1845  C   TYR   116      12.286  -2.522 -20.252  1.00 11.91      A   
ATOM   1846  O   TYR   116      12.826  -2.163 -21.292  1.00 11.91      A   
ATOM   1847  N   ILE   117      11.763  -3.748 -20.150  1.00 12.05      A   
ATOM   1848  HN  ILE   117      11.305  -4.007 -19.303  1.00  0.00      A   
ATOM   1849  CA  ILE   117      11.905  -4.795 -21.148  1.00 12.05      A   
ATOM   1850  HA  ILE   117      12.918  -4.794 -21.521  1.00  0.00      A   
ATOM   1851  CB  ILE   117      11.624  -6.103 -20.372  1.00 12.05      A   
ATOM   1852  HB  ILE   117      10.674  -5.959 -19.814  1.00  0.00      A   
ATOM   1853  CG2 ILE   117      11.464  -7.375 -21.220  1.00 12.05      A   
ATOM   1854 HG21 ILE   117      11.027  -8.179 -20.590  1.00  0.00      A   
ATOM   1855 HG22 ILE   117      10.770  -7.229 -22.075  1.00  0.00      A   
ATOM   1856 HG23 ILE   117      12.466  -7.733 -21.538  1.00  0.00      A   
ATOM   1857  CG1 ILE   117      12.754  -6.347 -19.335  1.00 12.05      A   
ATOM   1858 HG11 ILE   117      13.732  -6.405 -19.859  1.00  0.00      A   
ATOM   1859 HG12 ILE   117      12.801  -5.482 -18.640  1.00  0.00      A   
ATOM   1860  CD  ILE   117      12.567  -7.604 -18.475  1.00  0.00      A   
ATOM   1861  HD1 ILE   117      13.318  -7.627 -17.657  1.00  0.00      A   
ATOM   1862  HD2 ILE   117      11.557  -7.603 -18.012  1.00  0.00      A   
ATOM   1863  HD3 ILE   117      12.683  -8.534 -19.070  1.00  0.00      A   
ATOM   1864  C   ILE   117      10.988  -4.565 -22.324  1.00 12.05      A   
ATOM   1865  O   ILE   117      11.214  -5.141 -23.388  1.00 12.05      A   
ATOM   1866  N   SER   118       9.964  -3.700 -22.161  1.00 12.87      A   
ATOM   1867  HN  SER   118       9.772  -3.362 -21.243  1.00  0.00      A   
ATOM   1868  CA  SER   118       9.071  -3.256 -23.220  1.00 12.87      A   
ATOM   1869  HA  SER   118       8.908  -4.087 -23.891  1.00  0.00      A   
ATOM   1870  CB  SER   118       7.701  -2.829 -22.654  1.00 12.87      A   
ATOM   1871  HB1 SER   118       7.365  -3.615 -21.944  1.00  0.00      A   
ATOM   1872  HB2 SER   118       7.801  -1.886 -22.075  1.00  0.00      A   
ATOM   1873  OG  SER   118       6.698  -2.666 -23.664  1.00 12.87      A   
ATOM   1874  HG1 SER   118       6.603  -3.503 -24.125  1.00  0.00      A   
ATOM   1875  C   SER   118       9.658  -2.149 -24.070  1.00 12.87      A   
ATOM   1876  O   SER   118       9.821  -2.322 -25.273  1.00 12.87      A   
ATOM   1877  N   ILE   119      10.060  -1.010 -23.469  1.00 12.68      A   
ATOM   1878  HN  ILE   119       9.941  -0.874 -22.489  1.00  0.00      A   
ATOM   1879  CA  ILE   119      10.649   0.109 -24.205  1.00 12.68      A   
ATOM   1880  HA  ILE   119      10.057   0.296 -25.088  1.00  0.00      A   
ATOM   1881  CB  ILE   119      10.675   1.381 -23.347  1.00 12.68      A   
ATOM   1882  HB  ILE   119      11.323   1.203 -22.462  1.00  0.00      A   
ATOM   1883  CG2 ILE   119      11.258   2.561 -24.162  1.00 12.68      A   
ATOM   1884 HG21 ILE   119      11.286   3.487 -23.548  1.00  0.00      A   
ATOM   1885 HG22 ILE   119      12.299   2.366 -24.495  1.00  0.00      A   
ATOM   1886 HG23 ILE   119      10.625   2.761 -25.053  1.00  0.00      A   
ATOM   1887  CG1 ILE   119       9.262   1.744 -22.820  1.00 12.68      A   
ATOM   1888 HG11 ILE   119       8.639   2.081 -23.676  1.00  0.00      A   
ATOM   1889 HG12 ILE   119       8.771   0.851 -22.379  1.00  0.00      A   
ATOM   1890  CD  ILE   119       9.287   2.844 -21.750  1.00  0.00      A   
ATOM   1891  HD1 ILE   119       8.261   3.044 -21.375  1.00  0.00      A   
ATOM   1892  HD2 ILE   119       9.928   2.541 -20.894  1.00  0.00      A   
ATOM   1893  HD3 ILE   119       9.677   3.795 -22.173  1.00  0.00      A   
ATOM   1894  C   ILE   119      12.060  -0.220 -24.666  1.00 12.68      A   
ATOM   1895  O   ILE   119      12.459   0.062 -25.794  1.00 12.68      A   
ATOM   1896  N   HSD   120      12.874  -0.850 -23.792  1.00 13.78      A   
ATOM   1897  HN  HSD   120      12.552  -1.124 -22.889  1.00  0.00      A   
ATOM   1898  CA  HSD   120      14.301  -0.957 -24.031  1.00 13.78      A   
ATOM   1899  HA  HSD   120      14.576  -0.257 -24.806  1.00  0.00      A   
ATOM   1900  CB  HSD   120      15.132  -0.532 -22.809  1.00 13.78      A   
ATOM   1901  HB1 HSD   120      14.946  -1.216 -21.953  1.00  0.00      A   
ATOM   1902  HB2 HSD   120      16.216  -0.569 -23.051  1.00  0.00      A   
ATOM   1903  ND1 HSD   120      13.946   1.241 -21.402  1.00 13.78      A   
ATOM   1904  HD1 HSD   120      13.509   0.614 -20.757  1.00  0.00      A   
ATOM   1905  CG  HSD   120      14.782   0.880 -22.438  1.00 13.78      A   
ATOM   1906  CE1 HSD   120      13.745   2.579 -21.503  1.00 13.78      A   
ATOM   1907  HE1 HSD   120      13.116   3.157 -20.827  1.00  0.00      A   
ATOM   1908  NE2 HSD   120      14.385   3.091 -22.532  1.00 13.78      A   
ATOM   1909  CD2 HSD   120      15.038   2.027 -23.122  1.00 13.78      A   
ATOM   1910  HD2 HSD   120      15.612   2.178 -24.028  1.00  0.00      A   
ATOM   1911  C   HSD   120      14.740  -2.296 -24.568  1.00 13.78      A   
ATOM   1912  O   HSD   120      15.884  -2.443 -24.991  1.00 13.78      A   
ATOM   1913  N   ARG   121      13.830  -3.286 -24.659  1.00 14.67      A   
ATOM   1914  HN  ARG   121      12.904  -3.110 -24.334  1.00  0.00      A   
ATOM   1915  CA  ARG   121      14.082  -4.532 -25.374  1.00 14.67      A   
ATOM   1916  HA  ARG   121      14.802  -4.339 -26.155  1.00  0.00      A   
ATOM   1917  CB  ARG   121      14.681  -5.626 -24.444  1.00 14.67      A   
ATOM   1918  HB1 ARG   121      14.040  -5.696 -23.539  1.00  0.00      A   
ATOM   1919  HB2 ARG   121      14.700  -6.595 -24.987  1.00  0.00      A   
ATOM   1920  CG  ARG   121      16.132  -5.365 -23.969  1.00 14.67      A   
ATOM   1921  HG1 ARG   121      16.174  -4.394 -23.432  1.00  0.00      A   
ATOM   1922  HG2 ARG   121      16.430  -6.153 -23.245  1.00  0.00      A   
ATOM   1923  CD  ARG   121      17.158  -5.362 -25.112  1.00 14.67      A   
ATOM   1924  HD1 ARG   121      17.276  -6.388 -25.521  1.00  0.00      A   
ATOM   1925  HD2 ARG   121      16.836  -4.708 -25.951  1.00  0.00      A   
ATOM   1926  NE  ARG   121      18.475  -4.904 -24.561  1.00 14.67      A   
ATOM   1927  HE  ARG   121      19.055  -5.584 -24.113  1.00  0.00      A   
ATOM   1928  CZ  ARG   121      19.145  -3.874 -25.097  1.00 14.67      A   
ATOM   1929  NH1 ARG   121      18.535  -2.844 -25.667  1.00 14.67      A   
ATOM   1930 HH11 ARG   121      19.070  -2.192 -26.205  1.00  0.00      A   
ATOM   1931 HH12 ARG   121      17.541  -2.765 -25.583  1.00  0.00      A   
ATOM   1932  NH2 ARG   121      20.468  -3.882 -25.061  1.00 14.67      A   
ATOM   1933 HH21 ARG   121      20.962  -3.272 -25.680  1.00  0.00      A   
ATOM   1934 HH22 ARG   121      20.906  -4.744 -24.803  1.00  0.00      A   
ATOM   1935  C   ARG   121      12.827  -4.952 -26.139  1.00 14.67      A   
ATOM   1936  O   ARG   121      12.357  -6.064 -25.890  1.00 14.67      A   
ATOM   1937  N   PRO   122      12.239  -4.144 -27.057  1.00 15.87      A   
ATOM   1938  CD  PRO   122      12.875  -2.949 -27.632  1.00 15.87      A   
ATOM   1939  HD1 PRO   122      12.752  -2.106 -26.919  1.00  0.00      A   
ATOM   1940  HD2 PRO   122      13.952  -3.107 -27.852  1.00  0.00      A   
ATOM   1941  CA  PRO   122      10.933  -4.400 -27.689  1.00 15.87      A   
ATOM   1942  HA  PRO   122      10.186  -4.513 -26.917  1.00  0.00      A   
ATOM   1943  CB  PRO   122      10.686  -3.167 -28.574  1.00 15.87      A   
ATOM   1944  HB1 PRO   122      10.156  -2.401 -27.970  1.00  0.00      A   
ATOM   1945  HB2 PRO   122      10.078  -3.388 -29.478  1.00  0.00      A   
ATOM   1946  CG  PRO   122      12.087  -2.646 -28.909  1.00 15.87      A   
ATOM   1947  HG1 PRO   122      12.087  -1.562 -29.152  1.00  0.00      A   
ATOM   1948  HG2 PRO   122      12.512  -3.211 -29.766  1.00  0.00      A   
ATOM   1949  C   PRO   122      10.955  -5.694 -28.469  1.00 15.87      A   
ATOM   1950  O   PRO   122       9.988  -6.449 -28.389  1.00 15.87      A   
ATOM   1951  N   LEU   123      12.084  -6.009 -29.147  1.00 20.50      A   
ATOM   1952  HN  LEU   123      12.830  -5.348 -29.185  1.00  0.00      A   
ATOM   1953  CA  LEU   123      12.289  -7.236 -29.896  1.00 20.50      A   
ATOM   1954  HA  LEU   123      11.505  -7.299 -30.636  1.00  0.00      A   
ATOM   1955  CB  LEU   123      13.660  -7.267 -30.616  1.00 20.50      A   
ATOM   1956  HB1 LEU   123      14.476  -7.255 -29.862  1.00  0.00      A   
ATOM   1957  HB2 LEU   123      13.749  -8.219 -31.182  1.00  0.00      A   
ATOM   1958  CG  LEU   123      13.900  -6.107 -31.609  1.00 20.50      A   
ATOM   1959  HG  LEU   123      13.838  -5.144 -31.058  1.00  0.00      A   
ATOM   1960  CD1 LEU   123      15.311  -6.210 -32.208  1.00 20.50      A   
ATOM   1961 HD11 LEU   123      15.505  -5.358 -32.894  1.00  0.00      A   
ATOM   1962 HD12 LEU   123      16.079  -6.202 -31.405  1.00  0.00      A   
ATOM   1963 HD13 LEU   123      15.416  -7.152 -32.787  1.00  0.00      A   
ATOM   1964  CD2 LEU   123      12.862  -6.075 -32.741  1.00 20.50      A   
ATOM   1965 HD21 LEU   123      13.102  -5.261 -33.458  1.00  0.00      A   
ATOM   1966 HD22 LEU   123      12.867  -7.036 -33.299  1.00  0.00      A   
ATOM   1967 HD23 LEU   123      11.837  -5.897 -32.351  1.00  0.00      A   
ATOM   1968  C   LEU   123      12.122  -8.469 -29.011  1.00 20.50      A   
ATOM   1969  O   LEU   123      11.466  -9.440 -29.369  1.00 20.50      A   
ATOM   1970  N   ALA   124      12.647  -8.430 -27.773  1.00 19.09      A   
ATOM   1971  HN  ALA   124      13.220  -7.654 -27.521  1.00  0.00      A   
ATOM   1972  CA  ALA   124      12.502  -9.527 -26.842  1.00 19.09      A   
ATOM   1973  HA  ALA   124      12.302 -10.439 -27.385  1.00  0.00      A   
ATOM   1974  CB  ALA   124      13.845  -9.736 -26.113  1.00 19.09      A   
ATOM   1975  HB1 ALA   124      14.617 -10.018 -26.860  1.00  0.00      A   
ATOM   1976  HB2 ALA   124      14.201  -8.812 -25.610  1.00  0.00      A   
ATOM   1977  HB3 ALA   124      13.790 -10.571 -25.383  1.00  0.00      A   
ATOM   1978  C   ALA   124      11.370  -9.379 -25.840  1.00 19.09      A   
ATOM   1979  O   ALA   124      11.279 -10.140 -24.886  1.00 19.09      A   
ATOM   1980  N   TYR   125      10.491  -8.362 -25.915  1.00 17.38      A   
ATOM   1981  HN  TYR   125      10.512  -7.726 -26.683  1.00  0.00      A   
ATOM   1982  CA  TYR   125       9.429  -8.194 -24.920  1.00 17.38      A   
ATOM   1983  HA  TYR   125       9.840  -8.253 -23.923  1.00  0.00      A   
ATOM   1984  CB  TYR   125       8.743  -6.810 -25.135  1.00 17.38      A   
ATOM   1985  HB1 TYR   125       9.480  -5.991 -24.990  1.00  0.00      A   
ATOM   1986  HB2 TYR   125       8.347  -6.729 -26.169  1.00  0.00      A   
ATOM   1987  CG  TYR   125       7.609  -6.607 -24.161  1.00 17.38      A   
ATOM   1988  CD1 TYR   125       7.872  -6.422 -22.799  1.00 17.38      A   
ATOM   1989  HD1 TYR   125       8.889  -6.325 -22.448  1.00  0.00      A   
ATOM   1990  CE1 TYR   125       6.832  -6.394 -21.868  1.00 17.38      A   
ATOM   1991  HE1 TYR   125       7.062  -6.253 -20.822  1.00  0.00      A   
ATOM   1992  CZ  TYR   125       5.516  -6.613 -22.282  1.00 17.38      A   
ATOM   1993  OH  TYR   125       4.479  -6.679 -21.333  1.00 17.38      A   
ATOM   1994  HH  TYR   125       4.857  -6.487 -20.472  1.00  0.00      A   
ATOM   1995  CD2 TYR   125       6.276  -6.761 -24.579  1.00 17.38      A   
ATOM   1996  HD2 TYR   125       6.056  -6.932 -25.623  1.00  0.00      A   
ATOM   1997  CE2 TYR   125       5.237  -6.785 -23.639  1.00 17.38      A   
ATOM   1998  HE2 TYR   125       4.217  -6.950 -23.953  1.00  0.00      A   
ATOM   1999  C   TYR   125       8.383  -9.292 -25.025  1.00 17.38      A   
ATOM   2000  O   TYR   125       8.008  -9.877 -24.016  1.00 17.38      A   
ATOM   2001  N   LYS   126       7.938  -9.620 -26.258  1.00 22.04      A   
ATOM   2002  HN  LYS   126       8.297  -9.164 -27.068  1.00  0.00      A   
ATOM   2003  CA  LYS   126       6.796 -10.492 -26.482  1.00 22.04      A   
ATOM   2004  HA  LYS   126       6.013 -10.183 -25.805  1.00  0.00      A   
ATOM   2005  CB  LYS   126       6.247 -10.352 -27.924  1.00 22.04      A   
ATOM   2006  HB1 LYS   126       7.064 -10.601 -28.635  1.00  0.00      A   
ATOM   2007  HB2 LYS   126       5.430 -11.088 -28.086  1.00  0.00      A   
ATOM   2008  CG  LYS   126       5.701  -8.948 -28.281  1.00 22.04      A   
ATOM   2009  HG1 LYS   126       6.474  -8.179 -28.067  1.00  0.00      A   
ATOM   2010  HG2 LYS   126       5.521  -8.934 -29.377  1.00  0.00      A   
ATOM   2011  CD  LYS   126       4.374  -8.566 -27.581  1.00 22.04      A   
ATOM   2012  HD1 LYS   126       3.621  -9.346 -27.822  1.00  0.00      A   
ATOM   2013  HD2 LYS   126       4.521  -8.571 -26.480  1.00  0.00      A   
ATOM   2014  CE  LYS   126       3.835  -7.189 -28.022  1.00 22.04      A   
ATOM   2015  HE1 LYS   126       4.550  -6.386 -27.744  1.00  0.00      A   
ATOM   2016  HE2 LYS   126       3.698  -7.178 -29.124  1.00  0.00      A   
ATOM   2017  NZ  LYS   126       2.528  -6.872 -27.403  1.00 22.04      A   
ATOM   2018  HZ1 LYS   126       2.153  -5.982 -27.788  1.00  0.00      A   
ATOM   2019  HZ2 LYS   126       1.833  -7.622 -27.594  1.00  0.00      A   
ATOM   2020  HZ3 LYS   126       2.598  -6.696 -26.381  1.00  0.00      A   
ATOM   2021  C   LYS   126       7.086 -11.952 -26.115  1.00 22.04      A   
ATOM   2022  O   LYS   126       6.175 -12.766 -25.977  1.00 22.04      A   
ATOM   2023  N   ARG   127       8.379 -12.292 -25.924  1.00 24.76      A   
ATOM   2024  HN  ARG   127       9.072 -11.598 -26.105  1.00  0.00      A   
ATOM   2025  CA  ARG   127       8.850 -13.594 -25.486  1.00 24.76      A   
ATOM   2026  HA  ARG   127       8.040 -14.309 -25.481  1.00  0.00      A   
ATOM   2027  CB  ARG   127       9.943 -14.062 -26.502  1.00 24.76      A   
ATOM   2028  HB1 ARG   127      10.621 -13.212 -26.733  1.00  0.00      A   
ATOM   2029  HB2 ARG   127      10.558 -14.850 -26.018  1.00  0.00      A   
ATOM   2030  CG  ARG   127       9.444 -14.704 -27.832  1.00 24.76      A   
ATOM   2031  HG1 ARG   127      10.323 -15.100 -28.384  1.00  0.00      A   
ATOM   2032  HG2 ARG   127       8.837 -15.591 -27.551  1.00  0.00      A   
ATOM   2033  CD  ARG   127       8.589 -13.890 -28.834  1.00 24.76      A   
ATOM   2034  HD1 ARG   127       8.227 -14.574 -29.631  1.00  0.00      A   
ATOM   2035  HD2 ARG   127       7.707 -13.433 -28.336  1.00  0.00      A   
ATOM   2036  NE  ARG   127       9.442 -12.828 -29.470  1.00 24.76      A   
ATOM   2037  HE  ARG   127      10.434 -12.953 -29.475  1.00  0.00      A   
ATOM   2038  CZ  ARG   127       9.014 -12.010 -30.447  1.00 24.76      A   
ATOM   2039  NH1 ARG   127       7.750 -11.962 -30.848  1.00 24.76      A   
ATOM   2040 HH11 ARG   127       7.507 -11.433 -31.661  1.00  0.00      A   
ATOM   2041 HH12 ARG   127       7.092 -12.664 -30.575  1.00  0.00      A   
ATOM   2042  NH2 ARG   127       9.894 -11.208 -31.041  1.00 24.76      A   
ATOM   2043 HH21 ARG   127       9.602 -10.572 -31.756  1.00  0.00      A   
ATOM   2044 HH22 ARG   127      10.833 -11.161 -30.700  1.00  0.00      A   
ATOM   2045  C   ARG   127       9.421 -13.584 -24.078  1.00 24.76      A   
ATOM   2046  O   ARG   127       9.332 -14.585 -23.373  1.00 24.76      A   
ATOM   2047  N   ILE   128      10.005 -12.466 -23.586  1.00 20.77      A   
ATOM   2048  HN  ILE   128      10.154 -11.659 -24.151  1.00  0.00      A   
ATOM   2049  CA  ILE   128      10.420 -12.388 -22.188  1.00 20.77      A   
ATOM   2050  HA  ILE   128      10.829 -13.347 -21.905  1.00  0.00      A   
ATOM   2051  CB  ILE   128      11.540 -11.370 -21.931  1.00 20.77      A   
ATOM   2052  HB  ILE   128      11.234 -10.388 -22.351  1.00  0.00      A   
ATOM   2053  CG2 ILE   128      11.802 -11.200 -20.413  1.00 20.77      A   
ATOM   2054 HG21 ILE   128      12.657 -10.516 -20.227  1.00  0.00      A   
ATOM   2055 HG22 ILE   128      10.922 -10.774 -19.886  1.00  0.00      A   
ATOM   2056 HG23 ILE   128      12.041 -12.184 -19.956  1.00  0.00      A   
ATOM   2057  CG1 ILE   128      12.826 -11.854 -22.650  1.00 20.77      A   
ATOM   2058 HG11 ILE   128      13.103 -12.851 -22.245  1.00  0.00      A   
ATOM   2059 HG12 ILE   128      12.609 -11.999 -23.730  1.00  0.00      A   
ATOM   2060  CD  ILE   128      14.034 -10.917 -22.514  1.00  0.00      A   
ATOM   2061  HD1 ILE   128      14.875 -11.296 -23.133  1.00  0.00      A   
ATOM   2062  HD2 ILE   128      13.786  -9.889 -22.856  1.00  0.00      A   
ATOM   2063  HD3 ILE   128      14.390 -10.874 -21.463  1.00  0.00      A   
ATOM   2064  C   ILE   128       9.244 -12.176 -21.258  1.00 20.77      A   
ATOM   2065  O   ILE   128       9.136 -12.857 -20.244  1.00 20.77      A   
ATOM   2066  N   VAL   129       8.307 -11.258 -21.569  1.00 19.47      A   
ATOM   2067  HN  VAL   129       8.303 -10.768 -22.437  1.00  0.00      A   
ATOM   2068  CA  VAL   129       7.183 -11.000 -20.685  1.00 19.47      A   
ATOM   2069  HA  VAL   129       7.372 -11.435 -19.715  1.00  0.00      A   
ATOM   2070  CB  VAL   129       6.929  -9.530 -20.415  1.00 19.47      A   
ATOM   2071  HB  VAL   129       6.592  -9.029 -21.348  1.00  0.00      A   
ATOM   2072  CG1 VAL   129       5.849  -9.380 -19.326  1.00 19.47      A   
ATOM   2073 HG11 VAL   129       5.679  -8.304 -19.104  1.00  0.00      A   
ATOM   2074 HG12 VAL   129       4.882  -9.815 -19.658  1.00  0.00      A   
ATOM   2075 HG13 VAL   129       6.163  -9.881 -18.386  1.00  0.00      A   
ATOM   2076  CG2 VAL   129       8.241  -8.883 -19.929  1.00 19.47      A   
ATOM   2077 HG21 VAL   129       8.051  -7.838 -19.605  1.00  0.00      A   
ATOM   2078 HG22 VAL   129       8.653  -9.445 -19.064  1.00  0.00      A   
ATOM   2079 HG23 VAL   129       8.992  -8.869 -20.747  1.00  0.00      A   
ATOM   2080  C   VAL   129       5.959 -11.692 -21.242  1.00 19.47      A   
ATOM   2081  O   VAL   129       5.307 -11.245 -22.183  1.00 19.47      A   
ATOM   2082  N   THR   130       5.636 -12.841 -20.641  1.00 23.05      A   
ATOM   2083  HN  THR   130       6.198 -13.192 -19.895  1.00  0.00      A   
ATOM   2084  CA  THR   130       4.598 -13.769 -21.045  1.00 23.05      A   
ATOM   2085  HA  THR   130       4.077 -13.392 -21.912  1.00  0.00      A   
ATOM   2086  CB  THR   130       5.173 -15.141 -21.350  1.00 23.05      A   
ATOM   2087  HB  THR   130       4.372 -15.903 -21.461  1.00  0.00      A   
ATOM   2088  OG1 THR   130       6.098 -15.535 -20.345  1.00 23.05      A   
ATOM   2089  HG1 THR   130       5.852 -16.442 -20.149  1.00  0.00      A   
ATOM   2090  CG2 THR   130       5.971 -15.056 -22.657  1.00 23.05      A   
ATOM   2091 HG21 THR   130       6.398 -16.050 -22.912  1.00  0.00      A   
ATOM   2092 HG22 THR   130       5.317 -14.741 -23.498  1.00  0.00      A   
ATOM   2093 HG23 THR   130       6.809 -14.332 -22.570  1.00  0.00      A   
ATOM   2094  C   THR   130       3.623 -13.819 -19.896  1.00 23.05      A   
ATOM   2095  O   THR   130       3.988 -13.648 -18.734  1.00 23.05      A   
ATOM   2096  N   ARG   131       2.320 -13.972 -20.186  1.00 27.51      A   
ATOM   2097  HN  ARG   131       2.014 -14.102 -21.126  1.00  0.00      A   
ATOM   2098  CA  ARG   131       1.274 -13.816 -19.189  1.00 27.51      A   
ATOM   2099  HA  ARG   131       1.399 -12.826 -18.777  1.00  0.00      A   
ATOM   2100  CB  ARG   131      -0.073 -13.829 -19.905  1.00 27.51      A   
ATOM   2101  HB1 ARG   131      -0.017 -13.244 -20.848  1.00  0.00      A   
ATOM   2102  HB2 ARG   131      -0.362 -14.866 -20.179  1.00  0.00      A   
ATOM   2103  CG  ARG   131      -1.128 -13.197 -19.018  1.00 27.51      A   
ATOM   2104  HG1 ARG   131      -0.923 -13.481 -17.964  1.00  0.00      A   
ATOM   2105  HG2 ARG   131      -1.069 -12.089 -19.078  1.00  0.00      A   
ATOM   2106  CD  ARG   131      -2.512 -13.664 -19.396  1.00 27.51      A   
ATOM   2107  HD1 ARG   131      -2.836 -13.236 -20.368  1.00  0.00      A   
ATOM   2108  HD2 ARG   131      -2.578 -14.772 -19.462  1.00  0.00      A   
ATOM   2109  NE  ARG   131      -3.354 -13.142 -18.295  1.00 27.51      A   
ATOM   2110  HE  ARG   131      -3.621 -12.179 -18.304  1.00  0.00      A   
ATOM   2111  CZ  ARG   131      -3.394 -13.727 -17.099  1.00 27.51      A   
ATOM   2112  NH1 ARG   131      -3.404 -15.046 -16.987  1.00 27.51      A   
ATOM   2113 HH11 ARG   131      -3.523 -15.459 -16.084  1.00  0.00      A   
ATOM   2114 HH12 ARG   131      -3.699 -15.514 -17.820  1.00  0.00      A   
ATOM   2115  NH2 ARG   131      -3.451 -12.941 -16.033  1.00 27.51      A   
ATOM   2116 HH21 ARG   131      -3.794 -13.277 -15.155  1.00  0.00      A   
ATOM   2117 HH22 ARG   131      -3.247 -11.978 -16.209  1.00  0.00      A   
ATOM   2118  C   ARG   131       1.334 -14.772 -17.985  1.00 27.51      A   
ATOM   2119  O   ARG   131       1.272 -14.251 -16.870  1.00 27.51      A   
ATOM   2120  N   PRO   132       1.516 -16.096 -18.072  1.00 24.51      A   
ATOM   2121  CD  PRO   132       1.276 -16.897 -19.271  1.00 24.51      A   
ATOM   2122  HD1 PRO   132       0.194 -17.144 -19.324  1.00  0.00      A   
ATOM   2123  HD2 PRO   132       1.603 -16.401 -20.209  1.00  0.00      A   
ATOM   2124  CA  PRO   132       1.809 -16.956 -16.920  1.00 24.51      A   
ATOM   2125  HA  PRO   132       0.979 -16.886 -16.232  1.00  0.00      A   
ATOM   2126  CB  PRO   132       1.929 -18.370 -17.507  1.00 24.51      A   
ATOM   2127  HB1 PRO   132       0.978 -18.915 -17.324  1.00  0.00      A   
ATOM   2128  HB2 PRO   132       2.763 -18.965 -17.079  1.00  0.00      A   
ATOM   2129  CG  PRO   132       2.088 -18.150 -19.011  1.00 24.51      A   
ATOM   2130  HG1 PRO   132       1.726 -19.015 -19.607  1.00  0.00      A   
ATOM   2131  HG2 PRO   132       3.157 -17.953 -19.241  1.00  0.00      A   
ATOM   2132  C   PRO   132       3.021 -16.539 -16.115  1.00 24.51      A   
ATOM   2133  O   PRO   132       2.925 -16.481 -14.894  1.00 24.51      A   
ATOM   2134  N   LYS   133       4.153 -16.189 -16.755  1.00 21.66      A   
ATOM   2135  HN  LYS   133       4.210 -16.288 -17.745  1.00  0.00      A   
ATOM   2136  CA  LYS   133       5.345 -15.716 -16.070  1.00 21.66      A   
ATOM   2137  HA  LYS   133       5.679 -16.490 -15.395  1.00  0.00      A   
ATOM   2138  CB  LYS   133       6.441 -15.418 -17.118  1.00 21.66      A   
ATOM   2139  HB1 LYS   133       6.621 -16.351 -17.694  1.00  0.00      A   
ATOM   2140  HB2 LYS   133       6.058 -14.658 -17.832  1.00  0.00      A   
ATOM   2141  CG  LYS   133       7.770 -14.926 -16.536  1.00 21.66      A   
ATOM   2142  HG1 LYS   133       7.577 -14.058 -15.869  1.00  0.00      A   
ATOM   2143  HG2 LYS   133       8.218 -15.720 -15.902  1.00  0.00      A   
ATOM   2144  CD  LYS   133       8.769 -14.442 -17.597  1.00 21.66      A   
ATOM   2145  HD1 LYS   133       8.242 -13.755 -18.293  1.00  0.00      A   
ATOM   2146  HD2 LYS   133       9.523 -13.828 -17.058  1.00  0.00      A   
ATOM   2147  CE  LYS   133       9.565 -15.511 -18.368  1.00 21.66      A   
ATOM   2148  HE1 LYS   133      10.472 -15.033 -18.797  1.00  0.00      A   
ATOM   2149  HE2 LYS   133       9.887 -16.332 -17.692  1.00  0.00      A   
ATOM   2150  NZ  LYS   133       8.818 -16.094 -19.498  1.00 21.66      A   
ATOM   2151  HZ1 LYS   133       8.462 -17.040 -19.250  1.00  0.00      A   
ATOM   2152  HZ2 LYS   133       8.005 -15.512 -19.785  1.00  0.00      A   
ATOM   2153  HZ3 LYS   133       9.441 -16.222 -20.321  1.00  0.00      A   
ATOM   2154  C   LYS   133       5.104 -14.460 -15.240  1.00 21.66      A   
ATOM   2155  O   LYS   133       5.532 -14.344 -14.091  1.00 21.66      A   
ATOM   2156  N   ALA   134       4.364 -13.489 -15.804  1.00 20.77      A   
ATOM   2157  HN  ALA   134       4.060 -13.594 -16.748  1.00  0.00      A   
ATOM   2158  CA  ALA   134       3.928 -12.305 -15.100  1.00 20.77      A   
ATOM   2159  HA  ALA   134       4.800 -11.826 -14.680  1.00  0.00      A   
ATOM   2160  CB  ALA   134       3.246 -11.349 -16.094  1.00 20.77      A   
ATOM   2161  HB1 ALA   134       3.944 -11.117 -16.926  1.00  0.00      A   
ATOM   2162  HB2 ALA   134       2.337 -11.818 -16.528  1.00  0.00      A   
ATOM   2163  HB3 ALA   134       2.963 -10.394 -15.601  1.00  0.00      A   
ATOM   2164  C   ALA   134       2.987 -12.609 -13.936  1.00 20.77      A   
ATOM   2165  O   ALA   134       3.113 -12.018 -12.867  1.00 20.77      A   
ATOM   2166  N   VAL   135       2.034 -13.560 -14.090  1.00 21.37      A   
ATOM   2167  HN  VAL   135       1.927 -14.034 -14.960  1.00  0.00      A   
ATOM   2168  CA  VAL   135       1.185 -14.011 -12.987  1.00 21.37      A   
ATOM   2169  HA  VAL   135       0.708 -13.139 -12.564  1.00  0.00      A   
ATOM   2170  CB  VAL   135       0.080 -14.972 -13.425  1.00 21.37      A   
ATOM   2171  HB  VAL   135       0.525 -15.832 -13.969  1.00  0.00      A   
ATOM   2172  CG1 VAL   135      -0.729 -15.501 -12.222  1.00 21.37      A   
ATOM   2173 HG11 VAL   135      -1.560 -16.147 -12.576  1.00  0.00      A   
ATOM   2174 HG12 VAL   135      -0.097 -16.110 -11.540  1.00  0.00      A   
ATOM   2175 HG13 VAL   135      -1.158 -14.659 -11.638  1.00  0.00      A   
ATOM   2176  CG2 VAL   135      -0.889 -14.220 -14.351  1.00 21.37      A   
ATOM   2177 HG21 VAL   135      -1.694 -14.908 -14.685  1.00  0.00      A   
ATOM   2178 HG22 VAL   135      -1.355 -13.367 -13.812  1.00  0.00      A   
ATOM   2179 HG23 VAL   135      -0.373 -13.828 -15.254  1.00  0.00      A   
ATOM   2180  C   VAL   135       2.008 -14.612 -11.856  1.00 21.37      A   
ATOM   2181  O   VAL   135       1.837 -14.226 -10.702  1.00 21.37      A   
ATOM   2182  N   VAL   136       2.989 -15.492 -12.155  1.00 20.79      A   
ATOM   2183  HN  VAL   136       3.109 -15.808 -13.093  1.00  0.00      A   
ATOM   2184  CA  VAL   136       3.880 -16.070 -11.152  1.00 20.79      A   
ATOM   2185  HA  VAL   136       3.245 -16.504 -10.394  1.00  0.00      A   
ATOM   2186  CB  VAL   136       4.731 -17.209 -11.700  1.00 20.79      A   
ATOM   2187  HB  VAL   136       5.389 -16.834 -12.513  1.00  0.00      A   
ATOM   2188  CG1 VAL   136       5.587 -17.827 -10.574  1.00 20.79      A   
ATOM   2189 HG11 VAL   136       4.946 -18.151  -9.727  1.00  0.00      A   
ATOM   2190 HG12 VAL   136       6.126 -18.720 -10.959  1.00  0.00      A   
ATOM   2191 HG13 VAL   136       6.343 -17.108 -10.190  1.00  0.00      A   
ATOM   2192  CG2 VAL   136       3.798 -18.299 -12.268  1.00 20.79      A   
ATOM   2193 HG21 VAL   136       4.394 -19.109 -12.740  1.00  0.00      A   
ATOM   2194 HG22 VAL   136       3.193 -18.759 -11.457  1.00  0.00      A   
ATOM   2195 HG23 VAL   136       3.101 -17.908 -13.039  1.00  0.00      A   
ATOM   2196  C   VAL   136       4.703 -15.015 -10.421  1.00 20.79      A   
ATOM   2197  O   VAL   136       4.830 -15.049  -9.199  1.00 20.79      A   
ATOM   2198  N   ALA   137       5.224 -13.997 -11.135  1.00 19.56      A   
ATOM   2199  HN  ALA   137       5.147 -14.001 -12.129  1.00  0.00      A   
ATOM   2200  CA  ALA   137       5.900 -12.865 -10.527  1.00 19.56      A   
ATOM   2201  HA  ALA   137       6.727 -13.247  -9.947  1.00  0.00      A   
ATOM   2202  CB  ALA   137       6.433 -11.957 -11.654  1.00 19.56      A   
ATOM   2203  HB1 ALA   137       7.037 -12.558 -12.366  1.00  0.00      A   
ATOM   2204  HB2 ALA   137       5.596 -11.497 -12.221  1.00  0.00      A   
ATOM   2205  HB3 ALA   137       7.073 -11.149 -11.239  1.00  0.00      A   
ATOM   2206  C   ALA   137       5.041 -12.028  -9.579  1.00 19.56      A   
ATOM   2207  O   ALA   137       5.459 -11.715  -8.465  1.00 19.56      A   
ATOM   2208  N   PHE   138       3.798 -11.677  -9.976  1.00 18.85      A   
ATOM   2209  HN  PHE   138       3.486 -11.922 -10.891  1.00  0.00      A   
ATOM   2210  CA  PHE   138       2.850 -10.980  -9.116  1.00 18.85      A   
ATOM   2211  HA  PHE   138       3.356 -10.129  -8.685  1.00  0.00      A   
ATOM   2212  CB  PHE   138       1.606 -10.494  -9.912  1.00 18.85      A   
ATOM   2213  HB1 PHE   138       1.331 -11.239 -10.689  1.00  0.00      A   
ATOM   2214  HB2 PHE   138       0.737 -10.345  -9.235  1.00  0.00      A   
ATOM   2215  CG  PHE   138       1.878  -9.159 -10.555  1.00 18.85      A   
ATOM   2216  CD1 PHE   138       1.881  -8.002  -9.759  1.00 18.85      A   
ATOM   2217  HD1 PHE   138       1.670  -8.085  -8.703  1.00  0.00      A   
ATOM   2218  CE1 PHE   138       2.165  -6.748 -10.314  1.00 18.85      A   
ATOM   2219  HE1 PHE   138       2.165  -5.872  -9.683  1.00  0.00      A   
ATOM   2220  CZ  PHE   138       2.455  -6.638 -11.679  1.00 18.85      A   
ATOM   2221  HZ  PHE   138       2.699  -5.675 -12.104  1.00  0.00      A   
ATOM   2222  CD2 PHE   138       2.134  -9.027 -11.930  1.00 18.85      A   
ATOM   2223  HD2 PHE   138       2.113  -9.902 -12.562  1.00  0.00      A   
ATOM   2224  CE2 PHE   138       2.434  -7.778 -12.491  1.00 18.85      A   
ATOM   2225  HE2 PHE   138       2.654  -7.694 -13.545  1.00  0.00      A   
ATOM   2226  C   PHE   138       2.424 -11.812  -7.913  1.00 18.85      A   
ATOM   2227  O   PHE   138       2.365 -11.302  -6.797  1.00 18.85      A   
ATOM   2228  N   CYS   139       2.158 -13.125  -8.084  1.00 20.48      A   
ATOM   2229  HN  CYS   139       2.159 -13.529  -8.995  1.00  0.00      A   
ATOM   2230  CA  CYS   139       1.853 -14.022  -6.976  1.00 20.48      A   
ATOM   2231  HA  CYS   139       1.021 -13.616  -6.421  1.00  0.00      A   
ATOM   2232  CB  CYS   139       1.505 -15.448  -7.470  1.00 20.48      A   
ATOM   2233  HB1 CYS   139       2.358 -15.841  -8.063  1.00  0.00      A   
ATOM   2234  HB2 CYS   139       1.379 -16.117  -6.592  1.00  0.00      A   
ATOM   2235  SG  CYS   139      -0.012 -15.505  -8.476  1.00 20.48      A   
ATOM   2236  HG1 CYS   139      -0.798 -14.931  -7.578  1.00  0.00      A   
ATOM   2237  C   CYS   139       3.007 -14.142  -5.992  1.00 20.48      A   
ATOM   2238  O   CYS   139       2.798 -14.049  -4.788  1.00 20.48      A   
ATOM   2239  N   LEU   140       4.257 -14.291  -6.482  1.00 19.37      A   
ATOM   2240  HN  LEU   140       4.400 -14.398  -7.463  1.00  0.00      A   
ATOM   2241  CA  LEU   140       5.463 -14.334  -5.666  1.00 19.37      A   
ATOM   2242  HA  LEU   140       5.334 -15.122  -4.939  1.00  0.00      A   
ATOM   2243  CB  LEU   140       6.683 -14.644  -6.570  1.00 19.37      A   
ATOM   2244  HB1 LEU   140       6.463 -15.580  -7.126  1.00  0.00      A   
ATOM   2245  HB2 LEU   140       6.783 -13.835  -7.326  1.00  0.00      A   
ATOM   2246  CG  LEU   140       8.037 -14.824  -5.849  1.00 19.37      A   
ATOM   2247  HG  LEU   140       8.275 -13.883  -5.308  1.00  0.00      A   
ATOM   2248  CD1 LEU   140       8.002 -15.964  -4.819  1.00 19.37      A   
ATOM   2249 HD11 LEU   140       9.002 -16.094  -4.353  1.00  0.00      A   
ATOM   2250 HD12 LEU   140       7.275 -15.745  -4.009  1.00  0.00      A   
ATOM   2251 HD13 LEU   140       7.712 -16.920  -5.306  1.00  0.00      A   
ATOM   2252  CD2 LEU   140       9.152 -15.071  -6.878  1.00 19.37      A   
ATOM   2253 HD21 LEU   140      10.132 -15.173  -6.366  1.00  0.00      A   
ATOM   2254 HD22 LEU   140       8.949 -16.005  -7.444  1.00  0.00      A   
ATOM   2255 HD23 LEU   140       9.210 -14.225  -7.596  1.00  0.00      A   
ATOM   2256  C   LEU   140       5.694 -13.052  -4.879  1.00 19.37      A   
ATOM   2257  O   LEU   140       6.015 -13.063  -3.694  1.00 19.37      A   
ATOM   2258  N   MET   141       5.480 -11.885  -5.513  1.00 20.08      A   
ATOM   2259  HN  MET   141       5.263 -11.885  -6.486  1.00  0.00      A   
ATOM   2260  CA  MET   141       5.522 -10.594  -4.853  1.00 20.08      A   
ATOM   2261  HA  MET   141       6.487 -10.489  -4.379  1.00  0.00      A   
ATOM   2262  CB  MET   141       5.364  -9.513  -5.947  1.00 20.08      A   
ATOM   2263  HB1 MET   141       6.173  -9.697  -6.686  1.00  0.00      A   
ATOM   2264  HB2 MET   141       4.406  -9.675  -6.486  1.00  0.00      A   
ATOM   2265  CG  MET   141       5.484  -8.043  -5.501  1.00 20.08      A   
ATOM   2266  HG1 MET   141       6.372  -7.950  -4.840  1.00  0.00      A   
ATOM   2267  HG2 MET   141       5.696  -7.438  -6.409  1.00  0.00      A   
ATOM   2268  SD  MET   141       4.027  -7.332  -4.674  1.00 20.08      A   
ATOM   2269  CE  MET   141       2.819  -7.482  -6.017  1.00 20.08      A   
ATOM   2270  HE1 MET   141       1.857  -7.010  -5.724  1.00  0.00      A   
ATOM   2271  HE2 MET   141       3.178  -6.982  -6.942  1.00  0.00      A   
ATOM   2272  HE3 MET   141       2.599  -8.545  -6.252  1.00  0.00      A   
ATOM   2273  C   MET   141       4.478 -10.460  -3.751  1.00 20.08      A   
ATOM   2274  O   MET   141       4.783 -10.035  -2.637  1.00 20.08      A   
ATOM   2275  N   TRP   142       3.226 -10.889  -4.013  1.00 19.90      A   
ATOM   2276  HN  TRP   142       2.985 -11.195  -4.931  1.00  0.00      A   
ATOM   2277  CA  TRP   142       2.177 -10.944  -3.013  1.00 19.90      A   
ATOM   2278  HA  TRP   142       2.102  -9.965  -2.563  1.00  0.00      A   
ATOM   2279  CB  TRP   142       0.813 -11.314  -3.652  1.00 19.90      A   
ATOM   2280  HB1 TRP   142       0.982 -12.013  -4.499  1.00  0.00      A   
ATOM   2281  HB2 TRP   142       0.164 -11.827  -2.911  1.00  0.00      A   
ATOM   2282  CG  TRP   142       0.027 -10.105  -4.116  1.00 19.90      A   
ATOM   2283  CD1 TRP   142      -0.119  -9.569  -5.364  1.00 19.90      A   
ATOM   2284  HD1 TRP   142       0.341  -9.960  -6.260  1.00  0.00      A   
ATOM   2285  NE1 TRP   142      -0.914  -8.445  -5.310  1.00 19.90      A   
ATOM   2286  HE1 TRP   142      -0.982  -7.775  -6.016  1.00  0.00      A   
ATOM   2287  CE2 TRP   142      -1.305  -8.247  -4.004  1.00 19.90      A   
ATOM   2288  CD2 TRP   142      -0.722  -9.265  -3.221  1.00 19.90      A   
ATOM   2289  CE3 TRP   142      -0.917  -9.316  -1.841  1.00 19.90      A   
ATOM   2290  HE3 TRP   142      -0.463 -10.080  -1.228  1.00  0.00      A   
ATOM   2291  CZ3 TRP   142      -1.718  -8.325  -1.253  1.00 19.90      A   
ATOM   2292  HZ3 TRP   142      -1.881  -8.333  -0.185  1.00  0.00      A   
ATOM   2293  CZ2 TRP   142      -2.100  -7.270  -3.422  1.00 19.90      A   
ATOM   2294  HZ2 TRP   142      -2.552  -6.487  -4.013  1.00  0.00      A   
ATOM   2295  CH2 TRP   142      -2.306  -7.318  -2.033  1.00 19.90      A   
ATOM   2296  HH2 TRP   142      -2.922  -6.567  -1.561  1.00  0.00      A   
ATOM   2297  C   TRP   142       2.465 -11.893  -1.857  1.00 19.90      A   
ATOM   2298  O   TRP   142       2.247 -11.538  -0.700  1.00 19.90      A   
ATOM   2299  N   THR   143       2.989 -13.115  -2.104  1.00 20.67      A   
ATOM   2300  HN  THR   143       3.153 -13.433  -3.034  1.00  0.00      A   
ATOM   2301  CA  THR   143       3.377 -14.016  -1.018  1.00 20.67      A   
ATOM   2302  HA  THR   143       2.529 -14.066  -0.352  1.00  0.00      A   
ATOM   2303  CB  THR   143       3.676 -15.472  -1.388  1.00 20.67      A   
ATOM   2304  HB  THR   143       3.880 -16.053  -0.463  1.00  0.00      A   
ATOM   2305  OG1 THR   143       4.795 -15.616  -2.252  1.00 20.67      A   
ATOM   2306  HG1 THR   143       5.560 -15.711  -1.680  1.00  0.00      A   
ATOM   2307  CG2 THR   143       2.456 -16.100  -2.083  1.00 20.67      A   
ATOM   2308 HG21 THR   143       2.661 -17.171  -2.296  1.00  0.00      A   
ATOM   2309 HG22 THR   143       1.558 -16.023  -1.434  1.00  0.00      A   
ATOM   2310 HG23 THR   143       2.250 -15.588  -3.047  1.00  0.00      A   
ATOM   2311  C   THR   143       4.509 -13.471  -0.176  1.00 20.67      A   
ATOM   2312  O   THR   143       4.469 -13.577   1.045  1.00 20.67      A   
ATOM   2313  N   ILE   144       5.538 -12.837  -0.775  1.00 21.81      A   
ATOM   2314  HN  ILE   144       5.601 -12.827  -1.770  1.00  0.00      A   
ATOM   2315  CA  ILE   144       6.599 -12.153  -0.037  1.00 21.81      A   
ATOM   2316  HA  ILE   144       7.021 -12.853   0.669  1.00  0.00      A   
ATOM   2317  CB  ILE   144       7.723 -11.700  -0.972  1.00 21.81      A   
ATOM   2318  HB  ILE   144       7.273 -11.135  -1.816  1.00  0.00      A   
ATOM   2319  CG2 ILE   144       8.730 -10.783  -0.236  1.00 21.81      A   
ATOM   2320 HG21 ILE   144       9.578 -10.520  -0.904  1.00  0.00      A   
ATOM   2321 HG22 ILE   144       8.256  -9.830   0.083  1.00  0.00      A   
ATOM   2322 HG23 ILE   144       9.136 -11.297   0.661  1.00  0.00      A   
ATOM   2323  CG1 ILE   144       8.444 -12.945  -1.550  1.00 21.81      A   
ATOM   2324 HG11 ILE   144       9.005 -13.449  -0.734  1.00  0.00      A   
ATOM   2325 HG12 ILE   144       7.689 -13.672  -1.917  1.00  0.00      A   
ATOM   2326  CD  ILE   144       9.392 -12.626  -2.713  1.00  0.00      A   
ATOM   2327  HD1 ILE   144       9.818 -13.566  -3.125  1.00  0.00      A   
ATOM   2328  HD2 ILE   144       8.835 -12.111  -3.525  1.00  0.00      A   
ATOM   2329  HD3 ILE   144      10.229 -11.976  -2.382  1.00  0.00      A   
ATOM   2330  C   ILE   144       6.049 -10.997   0.796  1.00 21.81      A   
ATOM   2331  O   ILE   144       6.372 -10.868   1.976  1.00 21.81      A   
ATOM   2332  N   ALA   145       5.143 -10.167   0.234  1.00 23.57      A   
ATOM   2333  HN  ALA   145       4.906 -10.263  -0.730  1.00  0.00      A   
ATOM   2334  CA  ALA   145       4.493  -9.081   0.947  1.00 23.57      A   
ATOM   2335  HA  ALA   145       5.264  -8.425   1.325  1.00  0.00      A   
ATOM   2336  CB  ALA   145       3.586  -8.306  -0.032  1.00 23.57      A   
ATOM   2337  HB1 ALA   145       4.189  -7.917  -0.880  1.00  0.00      A   
ATOM   2338  HB2 ALA   145       2.800  -8.970  -0.450  1.00  0.00      A   
ATOM   2339  HB3 ALA   145       3.091  -7.447   0.470  1.00  0.00      A   
ATOM   2340  C   ALA   145       3.674  -9.535   2.157  1.00 23.57      A   
ATOM   2341  O   ALA   145       3.780  -8.976   3.248  1.00 23.57      A   
ATOM   2342  N   ILE   146       2.868 -10.604   2.001  1.00 23.51      A   
ATOM   2343  HN  ILE   146       2.769 -11.008   1.095  1.00  0.00      A   
ATOM   2344  CA  ILE   146       2.129 -11.236   3.086  1.00 23.51      A   
ATOM   2345  HA  ILE   146       1.583 -10.465   3.610  1.00  0.00      A   
ATOM   2346  CB  ILE   146       1.121 -12.251   2.532  1.00 23.51      A   
ATOM   2347  HB  ILE   146       1.662 -12.931   1.839  1.00  0.00      A   
ATOM   2348  CG2 ILE   146       0.489 -13.100   3.662  1.00 23.51      A   
ATOM   2349 HG21 ILE   146      -0.279 -13.791   3.252  1.00  0.00      A   
ATOM   2350 HG22 ILE   146       1.249 -13.732   4.169  1.00  0.00      A   
ATOM   2351 HG23 ILE   146       0.015 -12.445   4.423  1.00  0.00      A   
ATOM   2352  CG1 ILE   146       0.026 -11.511   1.721  1.00 23.51      A   
ATOM   2353 HG11 ILE   146      -0.622 -10.942   2.422  1.00  0.00      A   
ATOM   2354 HG12 ILE   146       0.505 -10.767   1.049  1.00  0.00      A   
ATOM   2355  CD  ILE   146      -0.824 -12.441   0.847  1.00  0.00      A   
ATOM   2356  HD1 ILE   146      -1.576 -11.855   0.276  1.00  0.00      A   
ATOM   2357  HD2 ILE   146      -0.176 -12.971   0.117  1.00  0.00      A   
ATOM   2358  HD3 ILE   146      -1.361 -13.201   1.454  1.00  0.00      A   
ATOM   2359  C   ILE   146       3.048 -11.880   4.127  1.00 23.51      A   
ATOM   2360  O   ILE   146       2.841 -11.727   5.330  1.00 23.51      A   
ATOM   2361  N   VAL   147       4.109 -12.601   3.699  1.00 26.34      A   
ATOM   2362  HN  VAL   147       4.262 -12.742   2.724  1.00  0.00      A   
ATOM   2363  CA  VAL   147       5.071 -13.237   4.595  1.00 26.34      A   
ATOM   2364  HA  VAL   147       4.509 -13.839   5.294  1.00  0.00      A   
ATOM   2365  CB  VAL   147       6.020 -14.183   3.850  1.00 26.34      A   
ATOM   2366  HB  VAL   147       6.389 -13.674   2.934  1.00  0.00      A   
ATOM   2367  CG1 VAL   147       7.234 -14.612   4.704  1.00 26.34      A   
ATOM   2368 HG11 VAL   147       7.818 -15.389   4.166  1.00  0.00      A   
ATOM   2369 HG12 VAL   147       7.912 -13.756   4.909  1.00  0.00      A   
ATOM   2370 HG13 VAL   147       6.896 -15.038   5.673  1.00  0.00      A   
ATOM   2371  CG2 VAL   147       5.226 -15.445   3.456  1.00 26.34      A   
ATOM   2372 HG21 VAL   147       5.863 -16.126   2.851  1.00  0.00      A   
ATOM   2373 HG22 VAL   147       4.899 -15.992   4.365  1.00  0.00      A   
ATOM   2374 HG23 VAL   147       4.323 -15.188   2.862  1.00  0.00      A   
ATOM   2375  C   VAL   147       5.831 -12.241   5.458  1.00 26.34      A   
ATOM   2376  O   VAL   147       5.972 -12.458   6.658  1.00 26.34      A   
ATOM   2377  N   ILE   148       6.297 -11.097   4.905  1.00 27.70      A   
ATOM   2378  HN  ILE   148       6.204 -10.937   3.925  1.00  0.00      A   
ATOM   2379  CA  ILE   148       6.933 -10.041   5.694  1.00 27.70      A   
ATOM   2380  HA  ILE   148       7.733 -10.492   6.263  1.00  0.00      A   
ATOM   2381  CB  ILE   148       7.543  -8.951   4.807  1.00 27.70      A   
ATOM   2382  HB  ILE   148       6.754  -8.562   4.128  1.00  0.00      A   
ATOM   2383  CG2 ILE   148       8.084  -7.783   5.668  1.00 27.70      A   
ATOM   2384 HG21 ILE   148       8.577  -7.020   5.027  1.00  0.00      A   
ATOM   2385 HG22 ILE   148       7.268  -7.267   6.217  1.00  0.00      A   
ATOM   2386 HG23 ILE   148       8.826  -8.155   6.406  1.00  0.00      A   
ATOM   2387  CG1 ILE   148       8.681  -9.546   3.939  1.00 27.70      A   
ATOM   2388 HG11 ILE   148       9.530  -9.822   4.600  1.00  0.00      A   
ATOM   2389 HG12 ILE   148       8.327 -10.479   3.451  1.00  0.00      A   
ATOM   2390  CD  ILE   148       9.172  -8.596   2.838  1.00  0.00      A   
ATOM   2391  HD1 ILE   148       9.934  -9.099   2.206  1.00  0.00      A   
ATOM   2392  HD2 ILE   148       8.323  -8.294   2.188  1.00  0.00      A   
ATOM   2393  HD3 ILE   148       9.628  -7.680   3.270  1.00  0.00      A   
ATOM   2394  C   ILE   148       5.978  -9.444   6.721  1.00 27.70      A   
ATOM   2395  O   ILE   148       6.320  -9.277   7.891  1.00 27.70      A   
ATOM   2396  N   ALA   149       4.726  -9.171   6.312  1.00 29.07      A   
ATOM   2397  HN  ALA   149       4.467  -9.324   5.362  1.00  0.00      A   
ATOM   2398  CA  ALA   149       3.693  -8.610   7.155  1.00 29.07      A   
ATOM   2399  HA  ALA   149       4.066  -7.677   7.551  1.00  0.00      A   
ATOM   2400  CB  ALA   149       2.457  -8.334   6.289  1.00 29.07      A   
ATOM   2401  HB1 ALA   149       2.728  -7.662   5.446  1.00  0.00      A   
ATOM   2402  HB2 ALA   149       2.047  -9.276   5.866  1.00  0.00      A   
ATOM   2403  HB3 ALA   149       1.666  -7.833   6.888  1.00  0.00      A   
ATOM   2404  C   ALA   149       3.292  -9.461   8.363  1.00 29.07      A   
ATOM   2405  O   ALA   149       2.967  -8.941   9.429  1.00 29.07      A   
ATOM   2406  N   VAL   150       3.293 -10.805   8.235  1.00 31.32      A   
ATOM   2407  HN  VAL   150       3.544 -11.214   7.361  1.00  0.00      A   
ATOM   2408  CA  VAL   150       2.754 -11.689   9.261  1.00 31.32      A   
ATOM   2409  HA  VAL   150       1.995 -11.149   9.808  1.00  0.00      A   
ATOM   2410  CB  VAL   150       2.061 -12.887   8.601  1.00 31.32      A   
ATOM   2411  HB  VAL   150       1.506 -12.492   7.724  1.00  0.00      A   
ATOM   2412  CG1 VAL   150       3.074 -13.930   8.087  1.00 31.32      A   
ATOM   2413 HG11 VAL   150       2.548 -14.712   7.498  1.00  0.00      A   
ATOM   2414 HG12 VAL   150       3.828 -13.448   7.428  1.00  0.00      A   
ATOM   2415 HG13 VAL   150       3.602 -14.428   8.928  1.00  0.00      A   
ATOM   2416  CG2 VAL   150       1.023 -13.523   9.550  1.00 31.32      A   
ATOM   2417 HG21 VAL   150       0.457 -14.316   9.016  1.00  0.00      A   
ATOM   2418 HG22 VAL   150       1.520 -13.988  10.428  1.00  0.00      A   
ATOM   2419 HG23 VAL   150       0.303 -12.757   9.911  1.00  0.00      A   
ATOM   2420  C   VAL   150       3.797 -12.132  10.295  1.00 31.32      A   
ATOM   2421  O   VAL   150       3.478 -12.768  11.301  1.00 31.32      A   
ATOM   2422  N   LEU   151       5.083 -11.741  10.143  1.00 34.61      A   
ATOM   2423  HN  LEU   151       5.346 -11.215   9.339  1.00  0.00      A   
ATOM   2424  CA  LEU   151       6.142 -12.065  11.098  1.00 34.61      A   
ATOM   2425  HA  LEU   151       6.189 -13.143  11.144  1.00  0.00      A   
ATOM   2426  CB  LEU   151       7.530 -11.551  10.639  1.00 34.61      A   
ATOM   2427  HB1 LEU   151       7.513 -10.441  10.599  1.00  0.00      A   
ATOM   2428  HB2 LEU   151       8.286 -11.859  11.392  1.00  0.00      A   
ATOM   2429  CG  LEU   151       8.006 -12.070   9.267  1.00 34.61      A   
ATOM   2430  HG  LEU   151       7.263 -11.745   8.508  1.00  0.00      A   
ATOM   2431  CD1 LEU   151       9.350 -11.433   8.886  1.00 34.61      A   
ATOM   2432 HD11 LEU   151       9.646 -11.749   7.863  1.00  0.00      A   
ATOM   2433 HD12 LEU   151       9.268 -10.325   8.903  1.00  0.00      A   
ATOM   2434 HD13 LEU   151      10.142 -11.749   9.598  1.00  0.00      A   
ATOM   2435  CD2 LEU   151       8.117 -13.602   9.210  1.00 34.61      A   
ATOM   2436 HD21 LEU   151       8.504 -13.915   8.217  1.00  0.00      A   
ATOM   2437 HD22 LEU   151       8.809 -13.973   9.995  1.00  0.00      A   
ATOM   2438 HD23 LEU   151       7.121 -14.075   9.347  1.00  0.00      A   
ATOM   2439  C   LEU   151       5.906 -11.616  12.553  1.00 34.61      A   
ATOM   2440  O   LEU   151       6.187 -12.424  13.446  1.00 34.61      A   
ATOM   2441  N   PRO   152       5.384 -10.436  12.927  1.00 36.93      A   
ATOM   2442  CD  PRO   152       5.275  -9.236  12.091  1.00 36.93      A   
ATOM   2443  HD1 PRO   152       6.274  -8.752  12.040  1.00  0.00      A   
ATOM   2444  HD2 PRO   152       4.902  -9.439  11.065  1.00  0.00      A   
ATOM   2445  CA  PRO   152       5.032 -10.139  14.314  1.00 36.93      A   
ATOM   2446  HA  PRO   152       5.903 -10.317  14.928  1.00  0.00      A   
ATOM   2447  CB  PRO   152       4.639  -8.650  14.312  1.00 36.93      A   
ATOM   2448  HB1 PRO   152       5.528  -8.053  14.606  1.00  0.00      A   
ATOM   2449  HB2 PRO   152       3.807  -8.413  15.010  1.00  0.00      A   
ATOM   2450  CG  PRO   152       4.295  -8.346  12.854  1.00 36.93      A   
ATOM   2451  HG1 PRO   152       4.415  -7.272  12.597  1.00  0.00      A   
ATOM   2452  HG2 PRO   152       3.256  -8.665  12.626  1.00  0.00      A   
ATOM   2453  C   PRO   152       3.941 -11.038  14.875  1.00 36.93      A   
ATOM   2454  O   PRO   152       3.910 -11.250  16.084  1.00 36.93      A   
ATOM   2455  N   LEU   153       3.034 -11.570  14.035  1.00 35.24      A   
ATOM   2456  HN  LEU   153       3.121 -11.412  13.055  1.00  0.00      A   
ATOM   2457  CA  LEU   153       1.893 -12.368  14.457  1.00 35.24      A   
ATOM   2458  HA  LEU   153       1.548 -11.972  15.401  1.00  0.00      A   
ATOM   2459  CB  LEU   153       0.800 -12.153  13.395  1.00 35.24      A   
ATOM   2460  HB1 LEU   153       0.702 -11.055  13.255  1.00  0.00      A   
ATOM   2461  HB2 LEU   153       1.136 -12.572  12.423  1.00  0.00      A   
ATOM   2462  CG  LEU   153      -0.600 -12.694  13.718  1.00 35.24      A   
ATOM   2463  HG  LEU   153      -0.577 -13.795  13.569  1.00  0.00      A   
ATOM   2464  CD1 LEU   153      -1.068 -12.435  15.158  1.00 35.24      A   
ATOM   2465 HD11 LEU   153      -2.121 -12.770  15.278  1.00  0.00      A   
ATOM   2466 HD12 LEU   153      -0.444 -12.989  15.890  1.00  0.00      A   
ATOM   2467 HD13 LEU   153      -1.022 -11.350  15.393  1.00  0.00      A   
ATOM   2468  CD2 LEU   153      -1.595 -12.067  12.733  1.00 35.24      A   
ATOM   2469 HD21 LEU   153      -2.629 -12.415  12.941  1.00  0.00      A   
ATOM   2470 HD22 LEU   153      -1.583 -10.960  12.830  1.00  0.00      A   
ATOM   2471 HD23 LEU   153      -1.329 -12.333  11.688  1.00  0.00      A   
ATOM   2472  C   LEU   153       2.253 -13.833  14.712  1.00 35.24      A   
ATOM   2473  O   LEU   153       1.608 -14.532  15.490  1.00 35.24      A   
ATOM   2474  N   LEU   154       3.377 -14.307  14.135  1.00 38.24      A   
ATOM   2475  HN  LEU   154       3.815 -13.774  13.416  1.00  0.00      A   
ATOM   2476  CA  LEU   154       4.039 -15.549  14.526  1.00 38.24      A   
ATOM   2477  HA  LEU   154       3.301 -16.315  14.712  1.00  0.00      A   
ATOM   2478  CB  LEU   154       5.001 -15.969  13.389  1.00 38.24      A   
ATOM   2479  HB1 LEU   154       5.761 -15.171  13.250  1.00  0.00      A   
ATOM   2480  HB2 LEU   154       5.536 -16.899  13.677  1.00  0.00      A   
ATOM   2481  CG  LEU   154       4.308 -16.210  12.030  1.00 38.24      A   
ATOM   2482  HG  LEU   154       3.683 -15.327  11.777  1.00  0.00      A   
ATOM   2483  CD1 LEU   154       5.359 -16.352  10.922  1.00 38.24      A   
ATOM   2484 HD11 LEU   154       4.871 -16.528   9.940  1.00  0.00      A   
ATOM   2485 HD12 LEU   154       5.976 -15.431  10.850  1.00  0.00      A   
ATOM   2486 HD13 LEU   154       6.029 -17.209  11.149  1.00  0.00      A   
ATOM   2487  CD2 LEU   154       3.400 -17.447  12.069  1.00 38.24      A   
ATOM   2488 HD21 LEU   154       2.961 -17.636  11.067  1.00  0.00      A   
ATOM   2489 HD22 LEU   154       3.988 -18.338  12.374  1.00  0.00      A   
ATOM   2490 HD23 LEU   154       2.569 -17.306  12.794  1.00  0.00      A   
ATOM   2491  C   LEU   154       4.846 -15.358  15.795  1.00 38.24      A   
ATOM   2492  O   LEU   154       5.082 -16.280  16.578  1.00 38.24      A   
ATOM   2493  N   GLY   155       5.220 -14.097  16.074  1.00 43.76      A   
ATOM   2494  HN  GLY   155       4.955 -13.367  15.450  1.00  0.00      A   
ATOM   2495  CA  GLY   155       5.873 -13.733  17.310  1.00 43.76      A   
ATOM   2496  HA1 GLY   155       5.988 -14.599  17.945  1.00  0.00      A   
ATOM   2497  HA2 GLY   155       5.241 -12.988  17.770  1.00  0.00      A   
ATOM   2498  C   GLY   155       7.228 -13.123  17.245  1.00 43.76      A   
ATOM   2499  O   GLY   155       7.978 -13.198  18.214  1.00 43.76      A   
ATOM   2500  N   TRP   156       7.574 -12.420  16.155  1.00 42.81      A   
ATOM   2501  HN  TRP   156       7.038 -12.453  15.315  1.00  0.00      A   
ATOM   2502  CA  TRP   156       8.578 -11.371  16.253  1.00 42.81      A   
ATOM   2503  HA  TRP   156       9.403 -11.728  16.852  1.00  0.00      A   
ATOM   2504  CB  TRP   156       9.124 -10.997  14.846  1.00 42.81      A   
ATOM   2505  HB1 TRP   156       9.367 -11.941  14.314  1.00  0.00      A   
ATOM   2506  HB2 TRP   156       8.326 -10.497  14.256  1.00  0.00      A   
ATOM   2507  CG  TRP   156      10.377 -10.123  14.786  1.00 42.81      A   
ATOM   2508  CD1 TRP   156      11.047  -9.456  15.780  1.00 42.81      A   
ATOM   2509  HD1 TRP   156      10.776  -9.452  16.826  1.00  0.00      A   
ATOM   2510  NE1 TRP   156      12.110  -8.759  15.250  1.00 42.81      A   
ATOM   2511  HE1 TRP   156      12.706  -8.145  15.719  1.00  0.00      A   
ATOM   2512  CE2 TRP   156      12.147  -8.967  13.897  1.00 42.81      A   
ATOM   2513  CD2 TRP   156      11.077  -9.822  13.562  1.00 42.81      A   
ATOM   2514  CE3 TRP   156      10.858 -10.206  12.242  1.00 42.81      A   
ATOM   2515  HE3 TRP   156      10.047 -10.866  11.970  1.00  0.00      A   
ATOM   2516  CZ3 TRP   156      11.726  -9.715  11.256  1.00 42.81      A   
ATOM   2517  HZ3 TRP   156      11.582  -9.995  10.223  1.00  0.00      A   
ATOM   2518  CZ2 TRP   156      13.004  -8.475  12.922  1.00 42.81      A   
ATOM   2519  HZ2 TRP   156      13.803  -7.794  13.172  1.00  0.00      A   
ATOM   2520  CH2 TRP   156      12.781  -8.856  11.591  1.00 42.81      A   
ATOM   2521  HH2 TRP   156      13.429  -8.481  10.812  1.00  0.00      A   
ATOM   2522  C   TRP   156       7.972 -10.148  16.962  1.00 42.81      A   
ATOM   2523  O   TRP   156       7.632  -9.137  16.352  1.00 42.81      A   
ATOM   2524  N   ASN   157       7.766 -10.250  18.290  1.00 52.24      A   
ATOM   2525  HN  ASN   157       8.067 -11.062  18.783  1.00  0.00      A   
ATOM   2526  CA  ASN   157       6.993  -9.285  19.035  1.00 52.24      A   
ATOM   2527  HA  ASN   157       7.108  -8.326  18.553  1.00  0.00      A   
ATOM   2528  CB  ASN   157       5.456  -9.638  19.031  1.00 52.24      A   
ATOM   2529  HB1 ASN   157       4.901  -8.786  18.582  1.00  0.00      A   
ATOM   2530  HB2 ASN   157       5.301 -10.507  18.356  1.00  0.00      A   
ATOM   2531  CG  ASN   157       4.807 -10.000  20.379  1.00 52.24      A   
ATOM   2532  OD1 ASN   157       4.939 -11.115  20.884  1.00 52.24      A   
ATOM   2533  ND2 ASN   157       4.100  -9.018  20.988  1.00 52.24      A   
ATOM   2534 HD21 ASN   157       3.626  -9.212  21.847  1.00  0.00      A   
ATOM   2535 HD22 ASN   157       4.063  -8.112  20.567  1.00  0.00      A   
ATOM   2536  C   ASN   157       7.581  -9.091  20.430  1.00 52.24      A   
ATOM   2537  O   ASN   157       8.241  -9.969  20.986  1.00 52.24      A   
ATOM   2538  N   CYS   158       7.332  -7.907  21.030  1.00 58.56      A   
ATOM   2539  HN  CYS   158       6.745  -7.227  20.598  1.00  0.00      A   
ATOM   2540  CA  CYS   158       8.007  -7.465  22.237  1.00 58.56      A   
ATOM   2541  HA  CYS   158       9.062  -7.530  22.017  1.00  0.00      A   
ATOM   2542  CB  CYS   158       7.739  -5.967  22.544  1.00 58.56      A   
ATOM   2543  HB1 CYS   158       8.383  -5.659  23.395  1.00  0.00      A   
ATOM   2544  HB2 CYS   158       8.087  -5.377  21.669  1.00  0.00      A   
ATOM   2545  SG  CYS   158       6.002  -5.550  22.912  1.00 58.56      A   
ATOM   2546  HG1 CYS   158       6.250  -4.286  23.222  1.00  0.00      A   
ATOM   2547  C   CYS   158       7.829  -8.322  23.493  1.00 58.56      A   
ATOM   2548  O   CYS   158       8.795  -8.562  24.207  1.00 58.56      A   
ATOM   2549  N   GLU   159       6.618  -8.842  23.798  1.00 57.16      A   
ATOM   2550  HN  GLU   159       5.830  -8.622  23.228  1.00  0.00      A   
ATOM   2551  CA  GLU   159       6.353  -9.675  24.974  1.00 57.16      A   
ATOM   2552  HA  GLU   159       6.611  -9.117  25.862  1.00  0.00      A   
ATOM   2553  CB  GLU   159       4.857 -10.060  24.994  1.00 57.16      A   
ATOM   2554  HB1 GLU   159       4.625 -10.568  24.033  1.00  0.00      A   
ATOM   2555  HB2 GLU   159       4.650 -10.784  25.811  1.00  0.00      A   
ATOM   2556  CG  GLU   159       3.905  -8.858  25.171  1.00 57.16      A   
ATOM   2557  HG1 GLU   159       3.813  -8.568  26.240  1.00  0.00      A   
ATOM   2558  HG2 GLU   159       4.263  -7.976  24.597  1.00  0.00      A   
ATOM   2559  CD  GLU   159       2.541  -9.223  24.632  1.00 57.16      A   
ATOM   2560  OE1 GLU   159       1.745  -9.906  25.331  1.00 57.16      A   
ATOM   2561  OE2 GLU   159       2.294  -8.893  23.443  1.00 57.16      A   
ATOM   2562  C   GLU   159       7.149 -10.968  24.995  1.00 57.16      A   
ATOM   2563  O   GLU   159       7.696 -11.399  26.009  1.00 57.16      A   
ATOM   2564  N   LYS   160       7.209 -11.621  23.829  1.00 57.86      A   
ATOM   2565  HN  LYS   160       6.788 -11.210  23.024  1.00  0.00      A   
ATOM   2566  CA  LYS   160       7.808 -12.916  23.636  1.00 57.86      A   
ATOM   2567  HA  LYS   160       7.453 -13.570  24.419  1.00  0.00      A   
ATOM   2568  CB  LYS   160       7.300 -13.413  22.268  1.00 57.86      A   
ATOM   2569  HB1 LYS   160       6.275 -13.008  22.127  1.00  0.00      A   
ATOM   2570  HB2 LYS   160       7.912 -12.996  21.440  1.00  0.00      A   
ATOM   2571  CG  LYS   160       7.180 -14.933  22.141  1.00 57.86      A   
ATOM   2572  HG1 LYS   160       8.178 -15.411  22.235  1.00  0.00      A   
ATOM   2573  HG2 LYS   160       6.540 -15.315  22.965  1.00  0.00      A   
ATOM   2574  CD  LYS   160       6.546 -15.277  20.788  1.00 57.86      A   
ATOM   2575  HD1 LYS   160       5.653 -14.633  20.638  1.00  0.00      A   
ATOM   2576  HD2 LYS   160       7.287 -15.005  20.006  1.00  0.00      A   
ATOM   2577  CE  LYS   160       6.135 -16.740  20.649  1.00 57.86      A   
ATOM   2578  HE1 LYS   160       6.982 -17.405  20.923  1.00  0.00      A   
ATOM   2579  HE2 LYS   160       5.264 -16.985  21.295  1.00  0.00      A   
ATOM   2580  NZ  LYS   160       5.782 -17.011  19.246  1.00 57.86      A   
ATOM   2581  HZ1 LYS   160       5.653 -18.035  19.115  1.00  0.00      A   
ATOM   2582  HZ2 LYS   160       4.937 -16.510  18.907  1.00  0.00      A   
ATOM   2583  HZ3 LYS   160       6.580 -16.728  18.642  1.00  0.00      A   
ATOM   2584  C   LYS   160       9.320 -12.914  23.686  1.00 57.86      A   
ATOM   2585  O   LYS   160       9.949 -13.762  24.322  1.00 57.86      A   
ATOM   2586  N   LEU   161       9.945 -11.912  23.039  1.00 58.37      A   
ATOM   2587  HN  LEU   161       9.429 -11.265  22.483  1.00  0.00      A   
ATOM   2588  CA  LEU   161      11.379 -11.709  23.078  1.00 58.37      A   
ATOM   2589  HA  LEU   161      11.887 -12.661  23.029  1.00  0.00      A   
ATOM   2590  CB  LEU   161      11.835 -10.824  21.885  1.00 58.37      A   
ATOM   2591  HB1 LEU   161      11.114  -9.990  21.747  1.00  0.00      A   
ATOM   2592  HB2 LEU   161      12.813 -10.356  22.127  1.00  0.00      A   
ATOM   2593  CG  LEU   161      12.032 -11.551  20.531  1.00 58.37      A   
ATOM   2594  HG  LEU   161      12.786 -12.353  20.683  1.00  0.00      A   
ATOM   2595  CD1 LEU   161      10.759 -12.194  19.959  1.00 58.37      A   
ATOM   2596 HD11 LEU   161      10.967 -12.639  18.963  1.00  0.00      A   
ATOM   2597 HD12 LEU   161      10.379 -12.998  20.625  1.00  0.00      A   
ATOM   2598 HD13 LEU   161       9.969 -11.423  19.838  1.00  0.00      A   
ATOM   2599  CD2 LEU   161      12.604 -10.561  19.504  1.00 58.37      A   
ATOM   2600 HD21 LEU   161      12.788 -11.061  18.529  1.00  0.00      A   
ATOM   2601 HD22 LEU   161      11.897  -9.720  19.341  1.00  0.00      A   
ATOM   2602 HD23 LEU   161      13.562 -10.130  19.866  1.00  0.00      A   
ATOM   2603  C   LEU   161      11.805 -11.035  24.383  1.00 58.37      A   
ATOM   2604  O   LEU   161      12.964 -11.133  24.791  1.00 58.37      A   
ATOM   2605  N   GLN   162      10.856 -10.367  25.073  1.00 60.23      A   
ATOM   2606  HN  GLN   162       9.925 -10.358  24.716  1.00  0.00      A   
ATOM   2607  CA  GLN   162      11.073  -9.447  26.177  1.00 60.23      A   
ATOM   2608  HA  GLN   162      10.100  -9.032  26.394  1.00  0.00      A   
ATOM   2609  CB  GLN   162      11.559 -10.112  27.487  1.00 60.23      A   
ATOM   2610  HB1 GLN   162      10.968 -11.038  27.650  1.00  0.00      A   
ATOM   2611  HB2 GLN   162      12.623 -10.407  27.361  1.00  0.00      A   
ATOM   2612  CG  GLN   162      11.394  -9.193  28.721  1.00  0.00      A   
ATOM   2613  HG1 GLN   162      11.838  -8.192  28.532  1.00  0.00      A   
ATOM   2614  HG2 GLN   162      10.317  -9.048  28.950  1.00  0.00      A   
ATOM   2615  CD  GLN   162      12.075  -9.786  29.949  1.00  0.00      A   
ATOM   2616  OE1 GLN   162      11.418 -10.299  30.858  1.00  0.00      A   
ATOM   2617  NE2 GLN   162      13.425  -9.719  29.971  1.00  0.00      A   
ATOM   2618 HE21 GLN   162      13.921 -10.038  30.779  1.00  0.00      A   
ATOM   2619 HE22 GLN   162      13.897  -9.270  29.212  1.00  0.00      A   
ATOM   2620  C   GLN   162      11.936  -8.256  25.769  1.00 60.23      A   
ATOM   2621  O   GLN   162      13.038  -8.034  26.267  1.00 60.23      A   
ATOM   2622  N   SER   163      11.431  -7.494  24.790  1.00 62.14      A   
ATOM   2623  HN  SER   163      10.528  -7.713  24.430  1.00  0.00      A   
ATOM   2624  CA  SER   163      12.098  -6.346  24.207  1.00 62.14      A   
ATOM   2625  HA  SER   163      13.118  -6.276  24.556  1.00  0.00      A   
ATOM   2626  CB  SER   163      12.050  -6.333  22.641  1.00 62.14      A   
ATOM   2627  HB1 SER   163      10.995  -6.273  22.299  1.00  0.00      A   
ATOM   2628  HB2 SER   163      12.576  -5.441  22.239  1.00  0.00      A   
ATOM   2629  OG  SER   163      12.629  -7.485  22.031  1.00 62.14      A   
ATOM   2630  HG1 SER   163      12.371  -7.410  21.110  1.00  0.00      A   
ATOM   2631  C   SER   163      11.362  -5.066  24.552  1.00 62.14      A   
ATOM   2632  O   SER   163      10.190  -5.063  24.924  1.00 62.14      A   
ATOM   2633  N   VAL   164      12.039  -3.921  24.366  1.00 62.88      A   
ATOM   2634  HN  VAL   164      13.006  -3.951  24.122  1.00  0.00      A   
ATOM   2635  CA  VAL   164      11.443  -2.598  24.266  1.00 62.88      A   
ATOM   2636  HA  VAL   164      10.778  -2.494  25.111  1.00  0.00      A   
ATOM   2637  CB  VAL   164      12.540  -1.544  24.413  1.00 62.88      A   
ATOM   2638  HB  VAL   164      13.083  -1.771  25.355  1.00  0.00      A   
ATOM   2639  CG1 VAL   164      13.546  -1.643  23.252  1.00 62.88      A   
ATOM   2640 HG11 VAL   164      14.333  -0.869  23.377  1.00  0.00      A   
ATOM   2641 HG12 VAL   164      14.041  -2.637  23.204  1.00  0.00      A   
ATOM   2642 HG13 VAL   164      13.045  -1.454  22.279  1.00  0.00      A   
ATOM   2643  CG2 VAL   164      11.975  -0.115  24.546  1.00 62.88      A   
ATOM   2644 HG21 VAL   164      12.802   0.593  24.766  1.00  0.00      A   
ATOM   2645 HG22 VAL   164      11.510   0.217  23.593  1.00  0.00      A   
ATOM   2646 HG23 VAL   164      11.225  -0.055  25.364  1.00  0.00      A   
ATOM   2647  C   VAL   164      10.574  -2.419  23.009  1.00 62.88      A   
ATOM   2648  O   VAL   164      10.737  -3.123  22.013  1.00 62.88      A   
ATOM   2649  N   CYS   165       9.581  -1.500  23.036  1.00 60.71      A   
ATOM   2650  HN  CYS   165       9.447  -0.902  23.822  1.00  0.00      A   
ATOM   2651  CA  CYS   165       8.720  -1.233  21.898  1.00 60.71      A   
ATOM   2652  HA  CYS   165       9.228  -1.548  20.999  1.00  0.00      A   
ATOM   2653  CB  CYS   165       7.368  -2.004  21.972  1.00 60.71      A   
ATOM   2654  HB1 CYS   165       6.794  -1.821  21.038  1.00  0.00      A   
ATOM   2655  HB2 CYS   165       7.622  -3.086  21.972  1.00  0.00      A   
ATOM   2656  SG  CYS   165       6.318  -1.622  23.420  1.00 60.71      A   
ATOM   2657  HG1 CYS   165       6.132  -0.351  23.095  1.00  0.00      A   
ATOM   2658  C   CYS   165       8.461   0.238  21.706  1.00 60.71      A   
ATOM   2659  O   CYS   165       8.742   1.056  22.582  1.00 60.71      A   
ATOM   2660  N   SER   166       7.928   0.604  20.522  1.00 59.13      A   
ATOM   2661  HN  SER   166       7.659  -0.068  19.837  1.00  0.00      A   
ATOM   2662  CA  SER   166       7.673   1.986  20.165  1.00 59.13      A   
ATOM   2663  HA  SER   166       8.461   2.565  20.623  1.00  0.00      A   
ATOM   2664  CB  SER   166       7.834   2.264  18.659  1.00 59.13      A   
ATOM   2665  HB1 SER   166       8.143   3.325  18.543  1.00  0.00      A   
ATOM   2666  HB2 SER   166       8.664   1.647  18.253  1.00  0.00      A   
ATOM   2667  OG  SER   166       6.655   2.041  17.886  1.00 59.13      A   
ATOM   2668  HG1 SER   166       6.729   2.717  17.208  1.00  0.00      A   
ATOM   2669  C   SER   166       6.381   2.540  20.751  1.00 59.13      A   
ATOM   2670  O   SER   166       5.526   1.804  21.243  1.00 59.13      A   
ATOM   2671  N   ASP   167       6.233   3.885  20.786  1.00 60.82      A   
ATOM   2672  HN  ASP   167       6.868   4.477  20.297  1.00  0.00      A   
ATOM   2673  CA  ASP   167       5.129   4.516  21.491  1.00 60.82      A   
ATOM   2674  HA  ASP   167       4.930   3.925  22.373  1.00  0.00      A   
ATOM   2675  CB  ASP   167       5.545   5.954  21.961  1.00 60.82      A   
ATOM   2676  HB1 ASP   167       6.621   5.934  22.234  1.00  0.00      A   
ATOM   2677  HB2 ASP   167       5.408   6.688  21.139  1.00  0.00      A   
ATOM   2678  CG  ASP   167       4.789   6.433  23.195  1.00 60.82      A   
ATOM   2679  OD1 ASP   167       3.533   6.449  23.164  1.00 60.82      A   
ATOM   2680  OD2 ASP   167       5.423   6.791  24.226  1.00 60.82      A   
ATOM   2681  C   ASP   167       3.832   4.493  20.664  1.00 60.82      A   
ATOM   2682  O   ASP   167       2.745   4.281  21.200  1.00 60.82      A   
ATOM   2683  N   ILE   168       3.890   4.704  19.324  1.00 58.15      A   
ATOM   2684  HN  ILE   168       4.768   4.858  18.877  1.00  0.00      A   
ATOM   2685  CA  ILE   168       2.708   4.604  18.457  1.00 58.15      A   
ATOM   2686  HA  ILE   168       1.915   5.129  18.969  1.00  0.00      A   
ATOM   2687  CB  ILE   168       2.826   5.297  17.100  1.00 58.15      A   
ATOM   2688  HB  ILE   168       2.076   4.881  16.394  1.00  0.00      A   
ATOM   2689  CG2 ILE   168       2.480   6.790  17.306  1.00 58.15      A   
ATOM   2690 HG21 ILE   168       2.558   7.344  16.346  1.00  0.00      A   
ATOM   2691 HG22 ILE   168       1.443   6.900  17.687  1.00  0.00      A   
ATOM   2692 HG23 ILE   168       3.185   7.243  18.034  1.00  0.00      A   
ATOM   2693  CG1 ILE   168       4.218   5.111  16.472  1.00 58.15      A   
ATOM   2694 HG11 ILE   168       4.978   5.628  17.096  1.00  0.00      A   
ATOM   2695 HG12 ILE   168       4.480   4.032  16.469  1.00  0.00      A   
ATOM   2696  CD  ILE   168       4.332   5.639  15.037  1.00  0.00      A   
ATOM   2697  HD1 ILE   168       5.346   5.420  14.641  1.00  0.00      A   
ATOM   2698  HD2 ILE   168       3.585   5.140  14.383  1.00  0.00      A   
ATOM   2699  HD3 ILE   168       4.172   6.738  14.993  1.00  0.00      A   
ATOM   2700  C   ILE   168       2.145   3.197  18.322  1.00 58.15      A   
ATOM   2701  O   ILE   168       0.924   3.028  18.300  1.00 58.15      A   
ATOM   2702  N   PHE   169       3.002   2.162  18.248  1.00 53.34      A   
ATOM   2703  HN  PHE   169       3.985   2.317  18.304  1.00  0.00      A   
ATOM   2704  CA  PHE   169       2.593   0.792  17.986  1.00 53.34      A   
ATOM   2705  HA  PHE   169       1.547   0.750  17.720  1.00  0.00      A   
ATOM   2706  CB  PHE   169       3.421   0.215  16.804  1.00 53.34      A   
ATOM   2707  HB1 PHE   169       4.495   0.170  17.085  1.00  0.00      A   
ATOM   2708  HB2 PHE   169       3.079  -0.813  16.560  1.00  0.00      A   
ATOM   2709  CG  PHE   169       3.313   1.038  15.553  1.00 53.34      A   
ATOM   2710  CD1 PHE   169       2.089   1.209  14.885  1.00 53.34      A   
ATOM   2711  HD1 PHE   169       1.190   0.769  15.290  1.00  0.00      A   
ATOM   2712  CE1 PHE   169       2.029   1.930  13.683  1.00 53.34      A   
ATOM   2713  HE1 PHE   169       1.085   2.051  13.172  1.00  0.00      A   
ATOM   2714  CZ  PHE   169       3.196   2.491  13.146  1.00 53.34      A   
ATOM   2715  HZ  PHE   169       3.162   3.040  12.217  1.00  0.00      A   
ATOM   2716  CD2 PHE   169       4.469   1.622  15.013  1.00 53.34      A   
ATOM   2717  HD2 PHE   169       5.413   1.514  15.526  1.00  0.00      A   
ATOM   2718  CE2 PHE   169       4.413   2.349  13.821  1.00 53.34      A   
ATOM   2719  HE2 PHE   169       5.313   2.810  13.442  1.00  0.00      A   
ATOM   2720  C   PHE   169       2.833  -0.149  19.168  1.00 53.34      A   
ATOM   2721  O   PHE   169       3.804  -0.914  19.136  1.00 53.34      A   
ATOM   2722  N   PRO   170       2.037  -0.189  20.234  1.00 54.02      A   
ATOM   2723  CD  PRO   170       0.793   0.575  20.372  1.00 54.02      A   
ATOM   2724  HD1 PRO   170       1.037   1.555  20.835  1.00  0.00      A   
ATOM   2725  HD2 PRO   170       0.276   0.736  19.402  1.00  0.00      A   
ATOM   2726  CA  PRO   170       2.129  -1.252  21.231  1.00 54.02      A   
ATOM   2727  HA  PRO   170       3.087  -1.142  21.718  1.00  0.00      A   
ATOM   2728  CB  PRO   170       0.951  -0.977  22.183  1.00 54.02      A   
ATOM   2729  HB1 PRO   170       1.289  -0.274  22.974  1.00  0.00      A   
ATOM   2730  HB2 PRO   170       0.545  -1.893  22.661  1.00  0.00      A   
ATOM   2731  CG  PRO   170      -0.080  -0.267  21.303  1.00 54.02      A   
ATOM   2732  HG1 PRO   170      -0.797   0.351  21.884  1.00  0.00      A   
ATOM   2733  HG2 PRO   170      -0.643  -1.015  20.704  1.00  0.00      A   
ATOM   2734  C   PRO   170       2.110  -2.667  20.668  1.00 54.02      A   
ATOM   2735  O   PRO   170       1.425  -2.933  19.684  1.00 54.02      A   
ATOM   2736  N   HSD   171       2.891  -3.570  21.289  1.00 53.88      A   
ATOM   2737  HN  HSD   171       3.429  -3.253  22.066  1.00  0.00      A   
ATOM   2738  CA  HSD   171       3.008  -4.986  20.975  1.00 53.88      A   
ATOM   2739  HA  HSD   171       3.368  -5.452  21.880  1.00  0.00      A   
ATOM   2740  CB  HSD   171       1.691  -5.737  20.605  1.00 53.88      A   
ATOM   2741  HB1 HSD   171       1.360  -5.427  19.591  1.00  0.00      A   
ATOM   2742  HB2 HSD   171       1.894  -6.829  20.571  1.00  0.00      A   
ATOM   2743  ND1 HSD   171      -0.460  -4.603  21.343  1.00 53.88      A   
ATOM   2744  HD1 HSD   171      -0.487  -3.938  20.597  1.00  0.00      A   
ATOM   2745  CG  HSD   171       0.541  -5.528  21.555  1.00 53.88      A   
ATOM   2746  CE1 HSD   171      -1.330  -4.708  22.375  1.00 53.88      A   
ATOM   2747  HE1 HSD   171      -2.219  -4.084  22.465  1.00  0.00      A   
ATOM   2748  NE2 HSD   171      -0.956  -5.639  23.237  1.00 53.88      A   
ATOM   2749  CD2 HSD   171       0.223  -6.157  22.719  1.00 53.88      A   
ATOM   2750  HD2 HSD   171       0.749  -6.948  23.240  1.00  0.00      A   
ATOM   2751  C   HSD   171       4.050  -5.295  19.895  1.00 53.88      A   
ATOM   2752  O   HSD   171       4.327  -6.466  19.633  1.00 53.88      A   
ATOM   2753  N   ILE   172       4.686  -4.280  19.265  1.00 48.82      A   
ATOM   2754  HN  ILE   172       4.487  -3.330  19.495  1.00  0.00      A   
ATOM   2755  CA  ILE   172       5.523  -4.466  18.079  1.00 48.82      A   
ATOM   2756  HA  ILE   172       5.492  -5.503  17.779  1.00  0.00      A   
ATOM   2757  CB  ILE   172       5.003  -3.649  16.892  1.00 48.82      A   
ATOM   2758  HB  ILE   172       5.018  -2.570  17.155  1.00  0.00      A   
ATOM   2759  CG2 ILE   172       5.895  -3.859  15.644  1.00 48.82      A   
ATOM   2760 HG21 ILE   172       5.519  -3.255  14.790  1.00  0.00      A   
ATOM   2761 HG22 ILE   172       6.937  -3.521  15.827  1.00  0.00      A   
ATOM   2762 HG23 ILE   172       5.906  -4.929  15.346  1.00  0.00      A   
ATOM   2763  CG1 ILE   172       3.533  -4.062  16.622  1.00 48.82      A   
ATOM   2764 HG11 ILE   172       3.477  -5.171  16.624  1.00  0.00      A   
ATOM   2765 HG12 ILE   172       2.900  -3.692  17.457  1.00  0.00      A   
ATOM   2766  CD  ILE   172       2.942  -3.551  15.305  1.00  0.00      A   
ATOM   2767  HD1 ILE   172       1.858  -3.790  15.255  1.00  0.00      A   
ATOM   2768  HD2 ILE   172       3.064  -2.450  15.215  1.00  0.00      A   
ATOM   2769  HD3 ILE   172       3.436  -4.029  14.432  1.00  0.00      A   
ATOM   2770  C   ILE   172       6.979  -4.144  18.363  1.00 48.82      A   
ATOM   2771  O   ILE   172       7.314  -3.142  18.986  1.00 48.82      A   
ATOM   2772  N   ASP   173       7.896  -5.040  17.934  1.00 50.93      A   
ATOM   2773  HN  ASP   173       7.626  -5.848  17.416  1.00  0.00      A   
ATOM   2774  CA  ASP   173       9.324  -4.863  18.079  1.00 50.93      A   
ATOM   2775  HA  ASP   173       9.488  -4.529  19.093  1.00  0.00      A   
ATOM   2776  CB  ASP   173      10.012  -6.250  17.923  1.00 50.93      A   
ATOM   2777  HB1 ASP   173       9.404  -7.016  18.450  1.00  0.00      A   
ATOM   2778  HB2 ASP   173      10.093  -6.539  16.853  1.00  0.00      A   
ATOM   2779  CG  ASP   173      11.396  -6.282  18.550  1.00 50.93      A   
ATOM   2780  OD1 ASP   173      12.294  -5.590  18.005  1.00 50.93      A   
ATOM   2781  OD2 ASP   173      11.581  -7.004  19.562  1.00 50.93      A   
ATOM   2782  C   ASP   173       9.917  -3.775  17.168  1.00 50.93      A   
ATOM   2783  O   ASP   173       9.576  -3.661  15.987  1.00 50.93      A   
ATOM   2784  N   GLU   174      10.862  -2.968  17.701  1.00 50.28      A   
ATOM   2785  HN  GLU   174      11.147  -3.105  18.647  1.00  0.00      A   
ATOM   2786  CA  GLU   174      11.604  -1.947  16.977  1.00 50.28      A   
ATOM   2787  HA  GLU   174      10.920  -1.207  16.588  1.00  0.00      A   
ATOM   2788  CB  GLU   174      12.700  -1.298  17.880  1.00 50.28      A   
ATOM   2789  HB1 GLU   174      13.402  -2.091  18.215  1.00  0.00      A   
ATOM   2790  HB2 GLU   174      13.286  -0.580  17.268  1.00  0.00      A   
ATOM   2791  CG  GLU   174      12.262  -0.533  19.154  1.00 50.28      A   
ATOM   2792  HG1 GLU   174      11.599   0.319  18.892  1.00  0.00      A   
ATOM   2793  HG2 GLU   174      11.730  -1.204  19.862  1.00  0.00      A   
ATOM   2794  CD  GLU   174      13.484   0.034  19.884  1.00 50.28      A   
ATOM   2795  OE1 GLU   174      14.635  -0.201  19.431  1.00 50.28      A   
ATOM   2796  OE2 GLU   174      13.305   0.724  20.922  1.00 50.28      A   
ATOM   2797  C   GLU   174      12.423  -2.523  15.829  1.00 50.28      A   
ATOM   2798  O   GLU   174      12.540  -1.935  14.756  1.00 50.28      A   
ATOM   2799  N   THR   175      13.046  -3.700  16.046  1.00 44.87      A   
ATOM   2800  HN  THR   175      12.868  -4.190  16.896  1.00  0.00      A   
ATOM   2801  CA  THR   175      13.938  -4.360  15.096  1.00 44.87      A   
ATOM   2802  HA  THR   175      14.688  -3.641  14.803  1.00  0.00      A   
ATOM   2803  CB  THR   175      14.654  -5.578  15.688  1.00 44.87      A   
ATOM   2804  HB  THR   175      15.339  -6.015  14.929  1.00  0.00      A   
ATOM   2805  OG1 THR   175      13.767  -6.598  16.119  1.00 44.87      A   
ATOM   2806  HG1 THR   175      13.332  -6.254  16.902  1.00  0.00      A   
ATOM   2807  CG2 THR   175      15.471  -5.166  16.918  1.00 44.87      A   
ATOM   2808 HG21 THR   175      16.059  -6.031  17.293  1.00  0.00      A   
ATOM   2809 HG22 THR   175      16.172  -4.342  16.667  1.00  0.00      A   
ATOM   2810 HG23 THR   175      14.809  -4.823  17.742  1.00  0.00      A   
ATOM   2811  C   THR   175      13.207  -4.775  13.828  1.00 44.87      A   
ATOM   2812  O   THR   175      13.705  -4.576  12.718  1.00 44.87      A   
ATOM   2813  N   TYR   176      11.968  -5.303  13.972  1.00 39.74      A   
ATOM   2814  HN  TYR   176      11.660  -5.513  14.897  1.00  0.00      A   
ATOM   2815  CA  TYR   176      11.010  -5.533  12.899  1.00 39.74      A   
ATOM   2816  HA  TYR   176      11.481  -6.145  12.144  1.00  0.00      A   
ATOM   2817  CB  TYR   176       9.751  -6.270  13.461  1.00 39.74      A   
ATOM   2818  HB1 TYR   176      10.018  -7.313  13.734  1.00  0.00      A   
ATOM   2819  HB2 TYR   176       9.405  -5.757  14.384  1.00  0.00      A   
ATOM   2820  CG  TYR   176       8.599  -6.317  12.481  1.00 39.74      A   
ATOM   2821  CD1 TYR   176       8.640  -7.116  11.325  1.00 39.74      A   
ATOM   2822  HD1 TYR   176       9.482  -7.771  11.159  1.00  0.00      A   
ATOM   2823  CE1 TYR   176       7.616  -7.028  10.365  1.00 39.74      A   
ATOM   2824  HE1 TYR   176       7.649  -7.634   9.472  1.00  0.00      A   
ATOM   2825  CZ  TYR   176       6.546  -6.147  10.562  1.00 39.74      A   
ATOM   2826  OH  TYR   176       5.517  -6.039   9.607  1.00 39.74      A   
ATOM   2827  HH  TYR   176       4.896  -5.388   9.944  1.00  0.00      A   
ATOM   2828  CD2 TYR   176       7.515  -5.444  12.666  1.00 39.74      A   
ATOM   2829  HD2 TYR   176       7.501  -4.797  13.531  1.00  0.00      A   
ATOM   2830  CE2 TYR   176       6.492  -5.356  11.714  1.00 39.74      A   
ATOM   2831  HE2 TYR   176       5.677  -4.666  11.871  1.00  0.00      A   
ATOM   2832  C   TYR   176      10.619  -4.220  12.224  1.00 39.74      A   
ATOM   2833  O   TYR   176      10.584  -4.123  10.999  1.00 39.74      A   
ATOM   2834  N   LEU   177      10.337  -3.164  13.012  1.00 40.88      A   
ATOM   2835  HN  LEU   177      10.356  -3.257  14.004  1.00  0.00      A   
ATOM   2836  CA  LEU   177       9.902  -1.882  12.492  1.00 40.88      A   
ATOM   2837  HA  LEU   177       9.042  -2.083  11.871  1.00  0.00      A   
ATOM   2838  CB  LEU   177       9.478  -0.971  13.672  1.00 40.88      A   
ATOM   2839  HB1 LEU   177       8.975  -1.606  14.432  1.00  0.00      A   
ATOM   2840  HB2 LEU   177      10.379  -0.543  14.162  1.00  0.00      A   
ATOM   2841  CG  LEU   177       8.497   0.168  13.323  1.00 40.88      A   
ATOM   2842  HG  LEU   177       8.954   0.806  12.537  1.00  0.00      A   
ATOM   2843  CD1 LEU   177       7.154  -0.375  12.809  1.00 40.88      A   
ATOM   2844 HD11 LEU   177       6.424   0.455  12.700  1.00  0.00      A   
ATOM   2845 HD12 LEU   177       7.267  -0.876  11.824  1.00  0.00      A   
ATOM   2846 HD13 LEU   177       6.733  -1.101  13.538  1.00  0.00      A   
ATOM   2847  CD2 LEU   177       8.245   1.043  14.560  1.00 40.88      A   
ATOM   2848 HD21 LEU   177       7.594   1.908  14.310  1.00  0.00      A   
ATOM   2849 HD22 LEU   177       7.745   0.456  15.360  1.00  0.00      A   
ATOM   2850 HD23 LEU   177       9.197   1.441  14.972  1.00  0.00      A   
ATOM   2851  C   LEU   177      10.936  -1.207  11.590  1.00 40.88      A   
ATOM   2852  O   LEU   177      10.659  -0.809  10.460  1.00 40.88      A   
ATOM   2853  N   MET   178      12.198  -1.196  12.046  1.00 42.26      A   
ATOM   2854  HN  MET   178      12.338  -1.512  12.981  1.00  0.00      A   
ATOM   2855  CA  MET   178      13.405  -0.800  11.342  1.00 42.26      A   
ATOM   2856  HA  MET   178      13.363   0.251  11.096  1.00  0.00      A   
ATOM   2857  CB  MET   178      14.517  -1.133  12.367  1.00 42.26      A   
ATOM   2858  HB1 MET   178      14.314  -0.537  13.283  1.00  0.00      A   
ATOM   2859  HB2 MET   178      14.411  -2.199  12.662  1.00  0.00      A   
ATOM   2860  CG  MET   178      15.965  -0.895  11.935  1.00 42.26      A   
ATOM   2861  HG1 MET   178      16.114  -1.244  10.891  1.00  0.00      A   
ATOM   2862  HG2 MET   178      16.130   0.204  11.943  1.00  0.00      A   
ATOM   2863  SD  MET   178      17.203  -1.710  12.990  1.00 42.26      A   
ATOM   2864  CE  MET   178      16.691  -0.950  14.557  1.00 42.26      A   
ATOM   2865  HE1 MET   178      17.509  -1.007  15.308  1.00  0.00      A   
ATOM   2866  HE2 MET   178      16.438   0.122  14.415  1.00  0.00      A   
ATOM   2867  HE3 MET   178      15.799  -1.455  14.987  1.00  0.00      A   
ATOM   2868  C   MET   178      13.642  -1.607  10.068  1.00 42.26      A   
ATOM   2869  O   MET   178      13.965  -1.053   9.016  1.00 42.26      A   
ATOM   2870  N   PHE   179      13.453  -2.948  10.128  1.00 38.42      A   
ATOM   2871  HN  PHE   179      13.189  -3.368  10.993  1.00  0.00      A   
ATOM   2872  CA  PHE   179      13.569  -3.847   8.990  1.00 38.42      A   
ATOM   2873  HA  PHE   179      14.550  -3.720   8.556  1.00  0.00      A   
ATOM   2874  CB  PHE   179      13.344  -5.311   9.469  1.00 38.42      A   
ATOM   2875  HB1 PHE   179      14.051  -5.544  10.293  1.00  0.00      A   
ATOM   2876  HB2 PHE   179      12.318  -5.428   9.878  1.00  0.00      A   
ATOM   2877  CG  PHE   179      13.553  -6.339   8.388  1.00 38.42      A   
ATOM   2878  CD1 PHE   179      14.765  -6.408   7.681  1.00 38.42      A   
ATOM   2879  HD1 PHE   179      15.570  -5.730   7.922  1.00  0.00      A   
ATOM   2880  CE1 PHE   179      14.930  -7.338   6.647  1.00 38.42      A   
ATOM   2881  HE1 PHE   179      15.860  -7.380   6.100  1.00  0.00      A   
ATOM   2882  CZ  PHE   179      13.889  -8.219   6.325  1.00 38.42      A   
ATOM   2883  HZ  PHE   179      14.015  -8.939   5.530  1.00  0.00      A   
ATOM   2884  CD2 PHE   179      12.519  -7.231   8.062  1.00 38.42      A   
ATOM   2885  HD2 PHE   179      11.583  -7.183   8.599  1.00  0.00      A   
ATOM   2886  CE2 PHE   179      12.684  -8.169   7.036  1.00 38.42      A   
ATOM   2887  HE2 PHE   179      11.879  -8.847   6.788  1.00  0.00      A   
ATOM   2888  C   PHE   179      12.528  -3.520   7.917  1.00 38.42      A   
ATOM   2889  O   PHE   179      12.859  -3.354   6.744  1.00 38.42      A   
ATOM   2890  N   TRP   180      11.243  -3.364   8.313  1.00 33.06      A   
ATOM   2891  HN  TRP   180      11.000  -3.493   9.271  1.00  0.00      A   
ATOM   2892  CA  TRP   180      10.152  -3.074   7.398  1.00 33.06      A   
ATOM   2893  HA  TRP   180      10.188  -3.821   6.619  1.00  0.00      A   
ATOM   2894  CB  TRP   180       8.775  -3.164   8.108  1.00 33.06      A   
ATOM   2895  HB1 TRP   180       8.726  -4.132   8.650  1.00  0.00      A   
ATOM   2896  HB2 TRP   180       8.685  -2.354   8.864  1.00  0.00      A   
ATOM   2897  CG  TRP   180       7.603  -3.122   7.136  1.00 33.06      A   
ATOM   2898  CD1 TRP   180       7.300  -4.023   6.152  1.00 33.06      A   
ATOM   2899  HD1 TRP   180       7.843  -4.941   5.981  1.00  0.00      A   
ATOM   2900  NE1 TRP   180       6.254  -3.563   5.385  1.00 33.06      A   
ATOM   2901  HE1 TRP   180       5.969  -3.926   4.525  1.00  0.00      A   
ATOM   2902  CE2 TRP   180       5.863  -2.338   5.872  1.00 33.06      A   
ATOM   2903  CD2 TRP   180       6.686  -2.025   6.977  1.00 33.06      A   
ATOM   2904  CE3 TRP   180       6.534  -0.824   7.669  1.00 33.06      A   
ATOM   2905  HE3 TRP   180       7.162  -0.562   8.508  1.00  0.00      A   
ATOM   2906  CZ3 TRP   180       5.523   0.052   7.245  1.00 33.06      A   
ATOM   2907  HZ3 TRP   180       5.369   0.990   7.759  1.00  0.00      A   
ATOM   2908  CZ2 TRP   180       4.874  -1.465   5.450  1.00 33.06      A   
ATOM   2909  HZ2 TRP   180       4.249  -1.703   4.602  1.00  0.00      A   
ATOM   2910  CH2 TRP   180       4.697  -0.266   6.157  1.00 33.06      A   
ATOM   2911  HH2 TRP   180       3.920   0.423   5.863  1.00  0.00      A   
ATOM   2912  C   TRP   180      10.315  -1.717   6.704  1.00 33.06      A   
ATOM   2913  O   TRP   180      10.175  -1.600   5.484  1.00 33.06      A   
ATOM   2914  N   ILE   181      10.684  -0.661   7.463  1.00 35.65      A   
ATOM   2915  HN  ILE   181      10.762  -0.762   8.452  1.00  0.00      A   
ATOM   2916  CA  ILE   181      10.975   0.660   6.915  1.00 35.65      A   
ATOM   2917  HA  ILE   181      10.124   0.975   6.330  1.00  0.00      A   
ATOM   2918  CB  ILE   181      11.215   1.694   8.023  1.00 35.65      A   
ATOM   2919  HB  ILE   181      12.033   1.321   8.675  1.00  0.00      A   
ATOM   2920  CG2 ILE   181      11.629   3.066   7.436  1.00 35.65      A   
ATOM   2921 HG21 ILE   181      11.717   3.820   8.248  1.00  0.00      A   
ATOM   2922 HG22 ILE   181      12.613   3.022   6.922  1.00  0.00      A   
ATOM   2923 HG23 ILE   181      10.864   3.427   6.716  1.00  0.00      A   
ATOM   2924  CG1 ILE   181       9.960   1.871   8.910  1.00 35.65      A   
ATOM   2925 HG11 ILE   181       9.202   2.476   8.368  1.00  0.00      A   
ATOM   2926 HG12 ILE   181       9.498   0.882   9.118  1.00  0.00      A   
ATOM   2927  CD  ILE   181      10.290   2.525  10.259  1.00  0.00      A   
ATOM   2928  HD1 ILE   181       9.409   2.492  10.934  1.00  0.00      A   
ATOM   2929  HD2 ILE   181      11.116   1.978  10.762  1.00  0.00      A   
ATOM   2930  HD3 ILE   181      10.595   3.586  10.133  1.00  0.00      A   
ATOM   2931  C   ILE   181      12.173   0.642   5.981  1.00 35.65      A   
ATOM   2932  O   ILE   181      12.130   1.197   4.882  1.00 35.65      A   
ATOM   2933  N   GLY   182      13.271  -0.032   6.384  1.00 34.70      A   
ATOM   2934  HN  GLY   182      13.275  -0.453   7.287  1.00  0.00      A   
ATOM   2935  CA  GLY   182      14.470  -0.228   5.578  1.00 34.70      A   
ATOM   2936  HA1 GLY   182      15.116  -0.886   6.141  1.00  0.00      A   
ATOM   2937  HA2 GLY   182      14.908   0.741   5.387  1.00  0.00      A   
ATOM   2938  C   GLY   182      14.245  -0.886   4.246  1.00 34.70      A   
ATOM   2939  O   GLY   182      14.621  -0.341   3.212  1.00 34.70      A   
ATOM   2940  N   VAL   183      13.592  -2.069   4.232  1.00 32.44      A   
ATOM   2941  HN  VAL   183      13.298  -2.486   5.088  1.00  0.00      A   
ATOM   2942  CA  VAL   183      13.272  -2.809   3.013  1.00 32.44      A   
ATOM   2943  HA  VAL   183      14.192  -2.991   2.476  1.00  0.00      A   
ATOM   2944  CB  VAL   183      12.612  -4.151   3.336  1.00 32.44      A   
ATOM   2945  HB  VAL   183      11.762  -3.984   4.031  1.00  0.00      A   
ATOM   2946  CG1 VAL   183      12.089  -4.858   2.067  1.00 32.44      A   
ATOM   2947 HG11 VAL   183      11.719  -5.873   2.327  1.00  0.00      A   
ATOM   2948 HG12 VAL   183      11.245  -4.300   1.607  1.00  0.00      A   
ATOM   2949 HG13 VAL   183      12.902  -4.962   1.316  1.00  0.00      A   
ATOM   2950  CG2 VAL   183      13.651  -5.055   4.030  1.00 32.44      A   
ATOM   2951 HG21 VAL   183      13.186  -6.027   4.303  1.00  0.00      A   
ATOM   2952 HG22 VAL   183      14.509  -5.255   3.354  1.00  0.00      A   
ATOM   2953 HG23 VAL   183      14.037  -4.593   4.963  1.00  0.00      A   
ATOM   2954  C   VAL   183      12.391  -1.978   2.090  1.00 32.44      A   
ATOM   2955  O   VAL   183      12.659  -1.854   0.895  1.00 32.44      A   
ATOM   2956  N   THR   184      11.354  -1.320   2.646  1.00 31.91      A   
ATOM   2957  HN  THR   184      11.148  -1.442   3.614  1.00  0.00      A   
ATOM   2958  CA  THR   184      10.447  -0.465   1.884  1.00 31.91      A   
ATOM   2959  HA  THR   184      10.084  -1.054   1.055  1.00  0.00      A   
ATOM   2960  CB  THR   184       9.231  -0.030   2.685  1.00 31.91      A   
ATOM   2961  HB  THR   184       9.509   0.672   3.500  1.00  0.00      A   
ATOM   2962  OG1 THR   184       8.591  -1.165   3.250  1.00 31.91      A   
ATOM   2963  HG1 THR   184       9.015  -1.350   4.092  1.00  0.00      A   
ATOM   2964  CG2 THR   184       8.192   0.607   1.755  1.00 31.91      A   
ATOM   2965 HG21 THR   184       7.247   0.764   2.316  1.00  0.00      A   
ATOM   2966 HG22 THR   184       8.537   1.586   1.358  1.00  0.00      A   
ATOM   2967 HG23 THR   184       7.967  -0.071   0.904  1.00  0.00      A   
ATOM   2968  C   THR   184      11.117   0.754   1.282  1.00 31.91      A   
ATOM   2969  O   THR   184      10.954   1.056   0.101  1.00 31.91      A   
ATOM   2970  N   SER   185      11.949   1.465   2.067  1.00 32.57      A   
ATOM   2971  HN  SER   185      12.069   1.200   3.021  1.00  0.00      A   
ATOM   2972  CA  SER   185      12.690   2.640   1.617  1.00 32.57      A   
ATOM   2973  HA  SER   185      11.985   3.346   1.203  1.00  0.00      A   
ATOM   2974  CB  SER   185      13.467   3.320   2.771  1.00 32.57      A   
ATOM   2975  HB1 SER   185      14.229   2.628   3.189  1.00  0.00      A   
ATOM   2976  HB2 SER   185      13.984   4.230   2.397  1.00  0.00      A   
ATOM   2977  OG  SER   185      12.577   3.712   3.813  1.00 32.57      A   
ATOM   2978  HG1 SER   185      12.346   2.914   4.295  1.00  0.00      A   
ATOM   2979  C   SER   185      13.703   2.320   0.536  1.00 32.57      A   
ATOM   2980  O   SER   185      13.781   3.009  -0.477  1.00 32.57      A   
ATOM   2981  N   VAL   186      14.487   1.231   0.697  1.00 30.47      A   
ATOM   2982  HN  VAL   186      14.417   0.673   1.520  1.00  0.00      A   
ATOM   2983  CA  VAL   186      15.463   0.785  -0.293  1.00 30.47      A   
ATOM   2984  HA  VAL   186      16.101   1.624  -0.529  1.00  0.00      A   
ATOM   2985  CB  VAL   186      16.343  -0.333   0.261  1.00 30.47      A   
ATOM   2986  HB  VAL   186      15.697  -1.135   0.679  1.00  0.00      A   
ATOM   2987  CG1 VAL   186      17.265  -0.936  -0.820  1.00 30.47      A   
ATOM   2988 HG11 VAL   186      17.965  -1.663  -0.355  1.00  0.00      A   
ATOM   2989 HG12 VAL   186      16.684  -1.475  -1.598  1.00  0.00      A   
ATOM   2990 HG13 VAL   186      17.864  -0.138  -1.309  1.00  0.00      A   
ATOM   2991  CG2 VAL   186      17.210   0.254   1.393  1.00 30.47      A   
ATOM   2992 HG21 VAL   186      17.808  -0.553   1.866  1.00  0.00      A   
ATOM   2993 HG22 VAL   186      17.907   1.021   0.993  1.00  0.00      A   
ATOM   2994 HG23 VAL   186      16.590   0.724   2.186  1.00  0.00      A   
ATOM   2995  C   VAL   186      14.802   0.385  -1.604  1.00 30.47      A   
ATOM   2996  O   VAL   186      15.246   0.763  -2.690  1.00 30.47      A   
ATOM   2997  N   LEU   187      13.674  -0.347  -1.533  1.00 27.26      A   
ATOM   2998  HN  LEU   187      13.333  -0.666  -0.652  1.00  0.00      A   
ATOM   2999  CA  LEU   187      12.885  -0.707  -2.693  1.00 27.26      A   
ATOM   3000  HA  LEU   187      13.548  -1.195  -3.391  1.00  0.00      A   
ATOM   3001  CB  LEU   187      11.782  -1.694  -2.236  1.00 27.26      A   
ATOM   3002  HB1 LEU   187      12.263  -2.459  -1.591  1.00  0.00      A   
ATOM   3003  HB2 LEU   187      11.051  -1.156  -1.595  1.00  0.00      A   
ATOM   3004  CG  LEU   187      11.028  -2.446  -3.350  1.00 27.26      A   
ATOM   3005  HG  LEU   187      10.513  -1.701  -3.993  1.00  0.00      A   
ATOM   3006  CD1 LEU   187      11.973  -3.280  -4.225  1.00 27.26      A   
ATOM   3007 HD11 LEU   187      11.384  -3.901  -4.933  1.00  0.00      A   
ATOM   3008 HD12 LEU   187      12.655  -2.628  -4.813  1.00  0.00      A   
ATOM   3009 HD13 LEU   187      12.585  -3.956  -3.591  1.00  0.00      A   
ATOM   3010  CD2 LEU   187       9.963  -3.366  -2.732  1.00 27.26      A   
ATOM   3011 HD21 LEU   187       9.362  -3.858  -3.526  1.00  0.00      A   
ATOM   3012 HD22 LEU   187      10.446  -4.152  -2.113  1.00  0.00      A   
ATOM   3013 HD23 LEU   187       9.277  -2.787  -2.078  1.00  0.00      A   
ATOM   3014  C   LEU   187      12.287   0.498  -3.413  1.00 27.26      A   
ATOM   3015  O   LEU   187      12.409   0.617  -4.628  1.00 27.26      A   
ATOM   3016  N   LEU   188      11.699   1.474  -2.684  1.00 28.57      A   
ATOM   3017  HN  LEU   188      11.576   1.362  -1.701  1.00  0.00      A   
ATOM   3018  CA  LEU   188      11.221   2.727  -3.257  1.00 28.57      A   
ATOM   3019  HA  LEU   188      10.515   2.492  -4.040  1.00  0.00      A   
ATOM   3020  CB  LEU   188      10.536   3.610  -2.181  1.00 28.57      A   
ATOM   3021  HB1 LEU   188      11.153   3.578  -1.258  1.00  0.00      A   
ATOM   3022  HB2 LEU   188      10.491   4.669  -2.514  1.00  0.00      A   
ATOM   3023  CG  LEU   188       9.092   3.191  -1.836  1.00 28.57      A   
ATOM   3024  HG  LEU   188       9.080   2.097  -1.644  1.00  0.00      A   
ATOM   3025  CD1 LEU   188       8.622   3.892  -0.553  1.00 28.57      A   
ATOM   3026 HD11 LEU   188       7.597   3.558  -0.285  1.00  0.00      A   
ATOM   3027 HD12 LEU   188       9.302   3.649   0.292  1.00  0.00      A   
ATOM   3028 HD13 LEU   188       8.610   4.994  -0.693  1.00  0.00      A   
ATOM   3029  CD2 LEU   188       8.123   3.510  -2.987  1.00 28.57      A   
ATOM   3030 HD21 LEU   188       7.082   3.262  -2.688  1.00  0.00      A   
ATOM   3031 HD22 LEU   188       8.161   4.592  -3.233  1.00  0.00      A   
ATOM   3032 HD23 LEU   188       8.374   2.927  -3.899  1.00  0.00      A   
ATOM   3033  C   LEU   188      12.317   3.555  -3.914  1.00 28.57      A   
ATOM   3034  O   LEU   188      12.139   4.053  -5.024  1.00 28.57      A   
ATOM   3035  N   LEU   189      13.501   3.689  -3.282  1.00 27.99      A   
ATOM   3036  HN  LEU   189      13.620   3.326  -2.361  1.00  0.00      A   
ATOM   3037  CA  LEU   189      14.649   4.369  -3.865  1.00 27.99      A   
ATOM   3038  HA  LEU   189      14.338   5.363  -4.150  1.00  0.00      A   
ATOM   3039  CB  LEU   189      15.816   4.489  -2.848  1.00 27.99      A   
ATOM   3040  HB1 LEU   189      15.743   3.662  -2.110  1.00  0.00      A   
ATOM   3041  HB2 LEU   189      16.792   4.376  -3.368  1.00  0.00      A   
ATOM   3042  CG  LEU   189      15.874   5.844  -2.103  1.00 27.99      A   
ATOM   3043  HG  LEU   189      15.968   6.643  -2.869  1.00  0.00      A   
ATOM   3044  CD1 LEU   189      14.620   6.143  -1.267  1.00 27.99      A   
ATOM   3045 HD11 LEU   189      14.714   7.136  -0.776  1.00  0.00      A   
ATOM   3046 HD12 LEU   189      13.706   6.152  -1.897  1.00  0.00      A   
ATOM   3047 HD13 LEU   189      14.495   5.376  -0.473  1.00  0.00      A   
ATOM   3048  CD2 LEU   189      17.122   5.902  -1.210  1.00 27.99      A   
ATOM   3049 HD21 LEU   189      17.194   6.891  -0.709  1.00  0.00      A   
ATOM   3050 HD22 LEU   189      17.069   5.115  -0.427  1.00  0.00      A   
ATOM   3051 HD23 LEU   189      18.042   5.743  -1.812  1.00  0.00      A   
ATOM   3052  C   LEU   189      15.142   3.708  -5.152  1.00 27.99      A   
ATOM   3053  O   LEU   189      15.438   4.386  -6.138  1.00 27.99      A   
ATOM   3054  N   PHE   190      15.186   2.357  -5.202  1.00 25.77      A   
ATOM   3055  HN  PHE   190      15.001   1.824  -4.380  1.00  0.00      A   
ATOM   3056  CA  PHE   190      15.444   1.614  -6.427  1.00 25.77      A   
ATOM   3057  HA  PHE   190      16.392   1.941  -6.828  1.00  0.00      A   
ATOM   3058  CB  PHE   190      15.501   0.079  -6.122  1.00 25.77      A   
ATOM   3059  HB1 PHE   190      16.352  -0.133  -5.440  1.00  0.00      A   
ATOM   3060  HB2 PHE   190      14.567  -0.243  -5.613  1.00  0.00      A   
ATOM   3061  CG  PHE   190      15.668  -0.744  -7.379  1.00 25.77      A   
ATOM   3062  CD1 PHE   190      16.937  -0.956  -7.932  1.00 25.77      A   
ATOM   3063  HD1 PHE   190      17.810  -0.617  -7.393  1.00  0.00      A   
ATOM   3064  CE1 PHE   190      17.074  -1.540  -9.198  1.00 25.77      A   
ATOM   3065  HE1 PHE   190      18.058  -1.674  -9.624  1.00  0.00      A   
ATOM   3066  CZ  PHE   190      15.936  -1.938  -9.912  1.00 25.77      A   
ATOM   3067  HZ  PHE   190      16.034  -2.386 -10.889  1.00  0.00      A   
ATOM   3068  CD2 PHE   190      14.537  -1.188  -8.085  1.00 25.77      A   
ATOM   3069  HD2 PHE   190      13.554  -1.014  -7.671  1.00  0.00      A   
ATOM   3070  CE2 PHE   190      14.665  -1.776  -9.349  1.00 25.77      A   
ATOM   3071  HE2 PHE   190      13.786  -2.095  -9.889  1.00  0.00      A   
ATOM   3072  C   PHE   190      14.393   1.899  -7.503  1.00 25.77      A   
ATOM   3073  O   PHE   190      14.732   2.161  -8.654  1.00 25.77      A   
ATOM   3074  N   ILE   191      13.092   1.878  -7.153  1.00 22.53      A   
ATOM   3075  HN  ILE   191      12.841   1.645  -6.217  1.00  0.00      A   
ATOM   3076  CA  ILE   191      11.994   2.132  -8.077  1.00 22.53      A   
ATOM   3077  HA  ILE   191      12.095   1.454  -8.912  1.00  0.00      A   
ATOM   3078  CB  ILE   191      10.649   1.869  -7.394  1.00 22.53      A   
ATOM   3079  HB  ILE   191      10.630   2.428  -6.434  1.00  0.00      A   
ATOM   3080  CG2 ILE   191       9.468   2.335  -8.265  1.00 22.53      A   
ATOM   3081 HG21 ILE   191       8.499   2.073  -7.788  1.00  0.00      A   
ATOM   3082 HG22 ILE   191       9.477   3.437  -8.405  1.00  0.00      A   
ATOM   3083 HG23 ILE   191       9.521   1.836  -9.255  1.00  0.00      A   
ATOM   3084  CG1 ILE   191      10.474   0.366  -7.085  1.00 22.53      A   
ATOM   3085 HG11 ILE   191      10.238  -0.176  -8.026  1.00  0.00      A   
ATOM   3086 HG12 ILE   191      11.424  -0.056  -6.695  1.00  0.00      A   
ATOM   3087  CD  ILE   191       9.376   0.119  -6.046  1.00  0.00      A   
ATOM   3088  HD1 ILE   191       9.332  -0.954  -5.761  1.00  0.00      A   
ATOM   3089  HD2 ILE   191       9.582   0.703  -5.124  1.00  0.00      A   
ATOM   3090  HD3 ILE   191       8.375   0.410  -6.429  1.00  0.00      A   
ATOM   3091  C   ILE   191      12.050   3.542  -8.659  1.00 22.53      A   
ATOM   3092  O   ILE   191      11.914   3.727  -9.869  1.00 22.53      A   
ATOM   3093  N   VAL   192      12.321   4.572  -7.827  1.00 22.57      A   
ATOM   3094  HN  VAL   192      12.394   4.404  -6.847  1.00  0.00      A   
ATOM   3095  CA  VAL   192      12.536   5.948  -8.269  1.00 22.57      A   
ATOM   3096  HA  VAL   192      11.669   6.263  -8.830  1.00  0.00      A   
ATOM   3097  CB  VAL   192      12.712   6.877  -7.067  1.00 22.57      A   
ATOM   3098  HB  VAL   192      13.474   6.447  -6.383  1.00  0.00      A   
ATOM   3099  CG1 VAL   192      13.160   8.289  -7.489  1.00 22.57      A   
ATOM   3100 HG11 VAL   192      13.152   8.967  -6.608  1.00  0.00      A   
ATOM   3101 HG12 VAL   192      14.194   8.277  -7.894  1.00  0.00      A   
ATOM   3102 HG13 VAL   192      12.474   8.706  -8.257  1.00  0.00      A   
ATOM   3103  CG2 VAL   192      11.370   6.980  -6.316  1.00 22.57      A   
ATOM   3104 HG21 VAL   192      11.494   7.596  -5.400  1.00  0.00      A   
ATOM   3105 HG22 VAL   192      10.602   7.463  -6.956  1.00  0.00      A   
ATOM   3106 HG23 VAL   192      10.993   5.982  -6.008  1.00  0.00      A   
ATOM   3107  C   VAL   192      13.717   6.039  -9.220  1.00 22.57      A   
ATOM   3108  O   VAL   192      13.578   6.584 -10.315  1.00 22.57      A   
ATOM   3109  N   TYR   193      14.886   5.432  -8.893  1.00 22.72      A   
ATOM   3110  HN  TYR   193      15.001   4.981  -8.011  1.00  0.00      A   
ATOM   3111  CA  TYR   193      16.020   5.433  -9.806  1.00 22.72      A   
ATOM   3112  HA  TYR   193      16.122   6.464 -10.111  1.00  0.00      A   
ATOM   3113  CB  TYR   193      17.365   5.043  -9.142  1.00 22.72      A   
ATOM   3114  HB1 TYR   193      17.384   5.420  -8.097  1.00  0.00      A   
ATOM   3115  HB2 TYR   193      17.509   3.942  -9.122  1.00  0.00      A   
ATOM   3116  CG  TYR   193      18.502   5.699  -9.899  1.00 22.72      A   
ATOM   3117  CD1 TYR   193      19.063   6.910  -9.451  1.00 22.72      A   
ATOM   3118  HD1 TYR   193      18.707   7.358  -8.535  1.00  0.00      A   
ATOM   3119  CE1 TYR   193      20.075   7.545 -10.189  1.00 22.72      A   
ATOM   3120  HE1 TYR   193      20.503   8.473  -9.842  1.00  0.00      A   
ATOM   3121  CZ  TYR   193      20.523   6.980 -11.388  1.00 22.72      A   
ATOM   3122  OH  TYR   193      21.523   7.610 -12.148  1.00 22.72      A   
ATOM   3123  HH  TYR   193      21.816   6.979 -12.809  1.00  0.00      A   
ATOM   3124  CD2 TYR   193      18.960   5.159 -11.113  1.00 22.72      A   
ATOM   3125  HD2 TYR   193      18.519   4.247 -11.488  1.00  0.00      A   
ATOM   3126  CE2 TYR   193      19.964   5.790 -11.854  1.00 22.72      A   
ATOM   3127  HE2 TYR   193      20.288   5.361 -12.791  1.00  0.00      A   
ATOM   3128  C   TYR   193      15.754   4.670 -11.108  1.00 22.72      A   
ATOM   3129  O   TYR   193      16.096   5.123 -12.201  1.00 22.72      A   
ATOM   3130  N   ALA   194      15.085   3.505 -11.041  1.00 19.50      A   
ATOM   3131  HN  ALA   194      14.838   3.120 -10.156  1.00  0.00      A   
ATOM   3132  CA  ALA   194      14.704   2.742 -12.209  1.00 19.50      A   
ATOM   3133  HA  ALA   194      15.603   2.520 -12.765  1.00  0.00      A   
ATOM   3134  CB  ALA   194      14.044   1.420 -11.765  1.00 19.50      A   
ATOM   3135  HB1 ALA   194      14.738   0.858 -11.105  1.00  0.00      A   
ATOM   3136  HB2 ALA   194      13.116   1.621 -11.188  1.00  0.00      A   
ATOM   3137  HB3 ALA   194      13.794   0.782 -12.640  1.00  0.00      A   
ATOM   3138  C   ALA   194      13.778   3.492 -13.154  1.00 19.50      A   
ATOM   3139  O   ALA   194      14.035   3.563 -14.353  1.00 19.50      A   
ATOM   3140  N   TYR   195      12.716   4.141 -12.637  1.00 17.75      A   
ATOM   3141  HN  TYR   195      12.507   4.068 -11.665  1.00  0.00      A   
ATOM   3142  CA  TYR   195      11.864   5.001 -13.439  1.00 17.75      A   
ATOM   3143  HA  TYR   195      11.600   4.444 -14.326  1.00  0.00      A   
ATOM   3144  CB  TYR   195      10.561   5.410 -12.706  1.00 17.75      A   
ATOM   3145  HB1 TYR   195      10.783   5.679 -11.651  1.00  0.00      A   
ATOM   3146  HB2 TYR   195      10.081   6.280 -13.204  1.00  0.00      A   
ATOM   3147  CG  TYR   195       9.557   4.284 -12.749  1.00 17.75      A   
ATOM   3148  CD1 TYR   195       8.983   3.867 -13.966  1.00 17.75      A   
ATOM   3149  HD1 TYR   195       9.266   4.355 -14.887  1.00  0.00      A   
ATOM   3150  CE1 TYR   195       8.049   2.818 -13.992  1.00 17.75      A   
ATOM   3151  HE1 TYR   195       7.622   2.485 -14.926  1.00  0.00      A   
ATOM   3152  CZ  TYR   195       7.679   2.185 -12.800  1.00 17.75      A   
ATOM   3153  OH  TYR   195       6.779   1.105 -12.807  1.00 17.75      A   
ATOM   3154  HH  TYR   195       6.927   0.600 -12.004  1.00  0.00      A   
ATOM   3155  CD2 TYR   195       9.158   3.648 -11.567  1.00 17.75      A   
ATOM   3156  HD2 TYR   195       9.589   3.967 -10.630  1.00  0.00      A   
ATOM   3157  CE2 TYR   195       8.221   2.607 -11.588  1.00 17.75      A   
ATOM   3158  HE2 TYR   195       7.917   2.127 -10.669  1.00  0.00      A   
ATOM   3159  C   TYR   195      12.573   6.236 -13.975  1.00 17.75      A   
ATOM   3160  O   TYR   195      12.352   6.604 -15.124  1.00 17.75      A   
ATOM   3161  N   MET   196      13.471   6.895 -13.211  1.00 21.85      A   
ATOM   3162  HN  MET   196      13.622   6.636 -12.260  1.00  0.00      A   
ATOM   3163  CA  MET   196      14.286   7.988 -13.731  1.00 21.85      A   
ATOM   3164  HA  MET   196      13.639   8.786 -14.065  1.00  0.00      A   
ATOM   3165  CB  MET   196      15.278   8.499 -12.658  1.00 21.85      A   
ATOM   3166  HB1 MET   196      15.814   7.621 -12.238  1.00  0.00      A   
ATOM   3167  HB2 MET   196      16.041   9.151 -13.136  1.00  0.00      A   
ATOM   3168  CG  MET   196      14.685   9.314 -11.499  1.00 21.85      A   
ATOM   3169  HG1 MET   196      14.481  10.349 -11.848  1.00  0.00      A   
ATOM   3170  HG2 MET   196      13.716   8.873 -11.182  1.00  0.00      A   
ATOM   3171  SD  MET   196      15.828   9.332 -10.085  1.00 21.85      A   
ATOM   3172  CE  MET   196      15.088  10.743  -9.230  1.00 21.85      A   
ATOM   3173  HE1 MET   196      15.543  10.878  -8.225  1.00  0.00      A   
ATOM   3174  HE2 MET   196      15.256  11.680  -9.803  1.00  0.00      A   
ATOM   3175  HE3 MET   196      13.994  10.608  -9.096  1.00  0.00      A   
ATOM   3176  C   MET   196      15.168   7.583 -14.907  1.00 21.85      A   
ATOM   3177  O   MET   196      15.208   8.271 -15.926  1.00 21.85      A   
ATOM   3178  N   TYR   197      15.866   6.428 -14.804  1.00 18.79      A   
ATOM   3179  HN  TYR   197      15.848   5.920 -13.946  1.00  0.00      A   
ATOM   3180  CA  TYR   197      16.648   5.851 -15.885  1.00 18.79      A   
ATOM   3181  HA  TYR   197      17.366   6.585 -16.219  1.00  0.00      A   
ATOM   3182  CB  TYR   197      17.389   4.579 -15.369  1.00 18.79      A   
ATOM   3183  HB1 TYR   197      18.190   4.869 -14.657  1.00  0.00      A   
ATOM   3184  HB2 TYR   197      16.672   3.920 -14.835  1.00  0.00      A   
ATOM   3185  CG  TYR   197      18.013   3.802 -16.500  1.00 18.79      A   
ATOM   3186  CD1 TYR   197      19.072   4.350 -17.240  1.00 18.79      A   
ATOM   3187  HD1 TYR   197      19.513   5.286 -16.930  1.00  0.00      A   
ATOM   3188  CE1 TYR   197      19.548   3.701 -18.386  1.00 18.79      A   
ATOM   3189  HE1 TYR   197      20.380   4.119 -18.934  1.00  0.00      A   
ATOM   3190  CZ  TYR   197      18.963   2.500 -18.797  1.00 18.79      A   
ATOM   3191  OH  TYR   197      19.500   1.810 -19.895  1.00 18.79      A   
ATOM   3192  HH  TYR   197      20.451   1.878 -19.781  1.00  0.00      A   
ATOM   3193  CD2 TYR   197      17.434   2.594 -16.923  1.00 18.79      A   
ATOM   3194  HD2 TYR   197      16.595   2.184 -16.380  1.00  0.00      A   
ATOM   3195  CE2 TYR   197      17.904   1.951 -18.074  1.00 18.79      A   
ATOM   3196  HE2 TYR   197      17.463   1.018 -18.393  1.00  0.00      A   
ATOM   3197  C   TYR   197      15.756   5.524 -17.092  1.00 18.79      A   
ATOM   3198  O   TYR   197      16.077   5.884 -18.223  1.00 18.79      A   
ATOM   3199  N   ILE   198      14.592   4.872 -16.877  1.00 15.90      A   
ATOM   3200  HN  ILE   198      14.356   4.567 -15.958  1.00  0.00      A   
ATOM   3201  CA  ILE   198      13.653   4.539 -17.942  1.00 15.90      A   
ATOM   3202  HA  ILE   198      14.196   3.997 -18.702  1.00  0.00      A   
ATOM   3203  CB  ILE   198      12.511   3.645 -17.435  1.00 15.90      A   
ATOM   3204  HB  ILE   198      12.098   4.110 -16.514  1.00  0.00      A   
ATOM   3205  CG2 ILE   198      11.365   3.513 -18.469  1.00 15.90      A   
ATOM   3206 HG21 ILE   198      10.585   2.815 -18.098  1.00  0.00      A   
ATOM   3207 HG22 ILE   198      10.867   4.488 -18.657  1.00  0.00      A   
ATOM   3208 HG23 ILE   198      11.752   3.120 -19.434  1.00  0.00      A   
ATOM   3209  CG1 ILE   198      13.050   2.241 -17.063  1.00 15.90      A   
ATOM   3210 HG11 ILE   198      13.297   1.685 -17.993  1.00  0.00      A   
ATOM   3211 HG12 ILE   198      13.993   2.351 -16.487  1.00  0.00      A   
ATOM   3212  CD  ILE   198      12.066   1.427 -16.211  1.00  0.00      A   
ATOM   3213  HD1 ILE   198      12.536   0.483 -15.861  1.00  0.00      A   
ATOM   3214  HD2 ILE   198      11.764   2.007 -15.313  1.00  0.00      A   
ATOM   3215  HD3 ILE   198      11.152   1.164 -16.785  1.00  0.00      A   
ATOM   3216  C   ILE   198      13.101   5.781 -18.632  1.00 15.90      A   
ATOM   3217  O   ILE   198      13.060   5.848 -19.858  1.00 15.90      A   
ATOM   3218  N   LEU   199      12.700   6.821 -17.873  1.00 17.65      A   
ATOM   3219  HN  LEU   199      12.705   6.746 -16.879  1.00  0.00      A   
ATOM   3220  CA  LEU   199      12.251   8.087 -18.421  1.00 17.65      A   
ATOM   3221  HA  LEU   199      11.476   7.882 -19.145  1.00  0.00      A   
ATOM   3222  CB  LEU   199      11.707   9.038 -17.320  1.00 17.65      A   
ATOM   3223  HB1 LEU   199      12.466   9.105 -16.511  1.00  0.00      A   
ATOM   3224  HB2 LEU   199      11.577  10.056 -17.745  1.00  0.00      A   
ATOM   3225  CG  LEU   199      10.353   8.653 -16.689  1.00 17.65      A   
ATOM   3226  HG  LEU   199      10.448   7.655 -16.210  1.00  0.00      A   
ATOM   3227  CD1 LEU   199       9.979   9.676 -15.605  1.00 17.65      A   
ATOM   3228 HD11 LEU   199       8.973   9.457 -15.186  1.00  0.00      A   
ATOM   3229 HD12 LEU   199      10.721   9.656 -14.778  1.00  0.00      A   
ATOM   3230 HD13 LEU   199       9.947  10.699 -16.036  1.00  0.00      A   
ATOM   3231  CD2 LEU   199       9.225   8.576 -17.723  1.00 17.65      A   
ATOM   3232 HD21 LEU   199       8.261   8.355 -17.217  1.00  0.00      A   
ATOM   3233 HD22 LEU   199       9.127   9.541 -18.264  1.00  0.00      A   
ATOM   3234 HD23 LEU   199       9.419   7.768 -18.461  1.00  0.00      A   
ATOM   3235  C   LEU   199      13.319   8.857 -19.171  1.00 17.65      A   
ATOM   3236  O   LEU   199      13.047   9.373 -20.249  1.00 17.65      A   
ATOM   3237  N   TRP   200      14.566   8.945 -18.657  1.00 19.72      A   
ATOM   3238  HN  TRP   200      14.769   8.566 -17.757  1.00  0.00      A   
ATOM   3239  CA  TRP   200      15.692   9.519 -19.386  1.00 19.72      A   
ATOM   3240  HA  TRP   200      15.487  10.549 -19.639  1.00  0.00      A   
ATOM   3241  CB  TRP   200      16.981   9.397 -18.504  1.00 19.72      A   
ATOM   3242  HB1 TRP   200      16.927  10.181 -17.718  1.00  0.00      A   
ATOM   3243  HB2 TRP   200      16.932   8.421 -17.975  1.00  0.00      A   
ATOM   3244  CG  TRP   200      18.377   9.450 -19.162  1.00 19.72      A   
ATOM   3245  CD1 TRP   200      18.778   9.986 -20.359  1.00 19.72      A   
ATOM   3246  HD1 TRP   200      18.145  10.568 -21.012  1.00  0.00      A   
ATOM   3247  NE1 TRP   200      20.099   9.684 -20.603  1.00 19.72      A   
ATOM   3248  HE1 TRP   200      20.550   9.777 -21.464  1.00  0.00      A   
ATOM   3249  CE2 TRP   200      20.597   8.996 -19.526  1.00 19.72      A   
ATOM   3250  CD2 TRP   200      19.547   8.828 -18.597  1.00 19.72      A   
ATOM   3251  CE3 TRP   200      19.754   8.158 -17.395  1.00 19.72      A   
ATOM   3252  HE3 TRP   200      18.965   8.038 -16.668  1.00  0.00      A   
ATOM   3253  CZ3 TRP   200      21.038   7.662 -17.131  1.00 19.72      A   
ATOM   3254  HZ3 TRP   200      21.222   7.155 -16.196  1.00  0.00      A   
ATOM   3255  CZ2 TRP   200      21.867   8.495 -19.270  1.00 19.72      A   
ATOM   3256  HZ2 TRP   200      22.677   8.642 -19.969  1.00  0.00      A   
ATOM   3257  CH2 TRP   200      22.081   7.823 -18.056  1.00 19.72      A   
ATOM   3258  HH2 TRP   200      23.065   7.447 -17.817  1.00  0.00      A   
ATOM   3259  C   TRP   200      15.930   8.750 -20.683  1.00 19.72      A   
ATOM   3260  O   TRP   200      16.023   9.334 -21.764  1.00 19.72      A   
ATOM   3261  N   LYS   201      16.010   7.404 -20.615  1.00 86.38      A   
ATOM   3262  HN  LYS   201      15.933   6.926 -19.744  1.00  0.00      A   
ATOM   3263  CA  LYS   201      16.320   6.600 -21.776  1.00 86.38      A   
ATOM   3264  HA  LYS   201      17.162   7.104 -22.227  1.00  0.00      A   
ATOM   3265  CB  LYS   201      16.818   5.184 -21.412  1.00 86.38      A   
ATOM   3266  HB1 LYS   201      17.448   5.260 -20.500  1.00  0.00      A   
ATOM   3267  HB2 LYS   201      15.948   4.547 -21.144  1.00  0.00      A   
ATOM   3268  CG  LYS   201      17.665   4.516 -22.517  1.00 86.38      A   
ATOM   3269  HG1 LYS   201      17.866   3.469 -22.205  1.00  0.00      A   
ATOM   3270  HG2 LYS   201      17.065   4.478 -23.452  1.00  0.00      A   
ATOM   3271  CD  LYS   201      19.011   5.231 -22.771  1.00 86.38      A   
ATOM   3272  HD1 LYS   201      18.822   6.290 -23.048  1.00  0.00      A   
ATOM   3273  HD2 LYS   201      19.581   5.231 -21.818  1.00  0.00      A   
ATOM   3274  CE  LYS   201      19.862   4.601 -23.880  1.00 86.38      A   
ATOM   3275  HE1 LYS   201      20.118   3.551 -23.624  1.00  0.00      A   
ATOM   3276  HE2 LYS   201      19.318   4.612 -24.849  1.00  0.00      A   
ATOM   3277  NZ  LYS   201      21.118   5.357 -24.050  1.00 86.38      A   
ATOM   3278  HZ1 LYS   201      21.733   4.871 -24.733  1.00  0.00      A   
ATOM   3279  HZ2 LYS   201      20.946   6.299 -24.456  1.00  0.00      A   
ATOM   3280  HZ3 LYS   201      21.620   5.457 -23.144  1.00  0.00      A   
ATOM   3281  C   LYS   201      15.226   6.661 -22.845  1.00 86.38      A   
ATOM   3282  O   LYS   201      15.518   6.852 -24.026  1.00 86.38      A   
ATOM   3283  N   ALA   202      13.939   6.629 -22.447  1.00 83.03      A   
ATOM   3284  HN  ALA   202      13.718   6.409 -21.500  1.00  0.00      A   
ATOM   3285  CA  ALA   202      12.804   6.908 -23.308  1.00 83.03      A   
ATOM   3286  HA  ALA   202      12.871   6.247 -24.160  1.00  0.00      A   
ATOM   3287  CB  ALA   202      11.500   6.593 -22.550  1.00 83.03      A   
ATOM   3288  HB1 ALA   202      11.523   5.542 -22.191  1.00  0.00      A   
ATOM   3289  HB2 ALA   202      11.386   7.257 -21.666  1.00  0.00      A   
ATOM   3290  HB3 ALA   202      10.615   6.713 -23.211  1.00  0.00      A   
ATOM   3291  C   ALA   202      12.744   8.329 -23.856  1.00 83.03      A   
ATOM   3292  O   ALA   202      12.482   8.534 -25.040  1.00 83.03      A   
ATOM   3293  N   HSD   203      13.028   9.363 -23.032  1.00 86.02      A   
ATOM   3294  HN  HSD   203      13.197   9.201 -22.062  1.00  0.00      A   
ATOM   3295  CA  HSD   203      13.073  10.751 -23.476  1.00 86.02      A   
ATOM   3296  HA  HSD   203      12.132  10.950 -23.968  1.00  0.00      A   
ATOM   3297  CB  HSD   203      13.219  11.748 -22.309  1.00 86.02      A   
ATOM   3298  HB1 HSD   203      12.552  11.425 -21.481  1.00  0.00      A   
ATOM   3299  HB2 HSD   203      14.259  11.774 -21.918  1.00  0.00      A   
ATOM   3300  ND1 HSD   203      13.513  13.964 -23.488  1.00 86.02      A   
ATOM   3301  HD1 HSD   203      14.483  13.868 -23.713  1.00  0.00      A   
ATOM   3302  CG  HSD   203      12.759  13.106 -22.727  1.00 86.02      A   
ATOM   3303  CE1 HSD   203      12.708  14.988 -23.849  1.00 86.02      A   
ATOM   3304  HE1 HSD   203      13.073  15.832 -24.434  1.00  0.00      A   
ATOM   3305  NE2 HSD   203      11.478  14.841 -23.376  1.00 86.02      A   
ATOM   3306  CD2 HSD   203      11.519  13.655 -22.659  1.00 86.02      A   
ATOM   3307  HD2 HSD   203      10.631  13.269 -22.174  1.00  0.00      A   
ATOM   3308  C   HSD   203      14.154  10.977 -24.515  1.00 86.02      A   
ATOM   3309  O   HSD   203      13.930  11.590 -25.557  1.00 86.02      A   
ATOM   3310  N   SER   204      15.343  10.381 -24.298  1.00 86.03      A   
ATOM   3311  HN  SER   204      15.513   9.943 -23.418  1.00  0.00      A   
ATOM   3312  CA  SER   204      16.408  10.350 -25.287  1.00 86.03      A   
ATOM   3313  HA  SER   204      16.615  11.378 -25.547  1.00  0.00      A   
ATOM   3314  CB  SER   204      17.735   9.727 -24.753  1.00 86.03      A   
ATOM   3315  HB1 SER   204      18.566  10.058 -25.412  1.00  0.00      A   
ATOM   3316  HB2 SER   204      17.939  10.125 -23.736  1.00  0.00      A   
ATOM   3317  OG  SER   204      17.737   8.293 -24.722  1.00 86.03      A   
ATOM   3318  HG1 SER   204      16.998   8.025 -24.171  1.00  0.00      A   
ATOM   3319  C   SER   204      15.994   9.647 -26.572  1.00 86.03      A   
ATOM   3320  O   SER   204      16.421  10.022 -27.659  1.00 86.03      A   
ATOM   3321  N   HSD   205      15.164   8.582 -26.480  1.00 80.80      A   
ATOM   3322  HN  HSD   205      14.853   8.270 -25.585  1.00  0.00      A   
ATOM   3323  CA  HSD   205      14.621   7.880 -27.631  1.00 80.80      A   
ATOM   3324  HA  HSD   205      15.464   7.663 -28.270  1.00  0.00      A   
ATOM   3325  CB  HSD   205      13.961   6.536 -27.239  1.00 80.80      A   
ATOM   3326  HB1 HSD   205      14.483   6.139 -26.343  1.00  0.00      A   
ATOM   3327  HB2 HSD   205      12.896   6.687 -26.959  1.00  0.00      A   
ATOM   3328  ND1 HSD   205      13.395   4.275 -28.247  1.00 80.80      A   
ATOM   3329  HD1 HSD   205      12.671   4.033 -27.601  1.00  0.00      A   
ATOM   3330  CG  HSD   205      14.081   5.469 -28.297  1.00 80.80      A   
ATOM   3331  CE1 HSD   205      13.855   3.506 -29.264  1.00 80.80      A   
ATOM   3332  HE1 HSD   205      13.481   2.503 -29.471  1.00  0.00      A   
ATOM   3333  NE2 HSD   205      14.796   4.119 -29.957  1.00 80.80      A   
ATOM   3334  CD2 HSD   205      14.932   5.359 -29.357  1.00 80.80      A   
ATOM   3335  HD2 HSD   205      15.660   6.061 -29.744  1.00  0.00      A   
ATOM   3336  C   HSD   205      13.681   8.728 -28.457  1.00 80.80      A   
ATOM   3337  O   HSD   205      13.821   8.815 -29.673  1.00 80.80      A   
ATOM   3338  N   ALA   206      12.750   9.445 -27.799  1.00 83.30      A   
ATOM   3339  HN  ALA   206      12.644   9.333 -26.814  1.00  0.00      A   
ATOM   3340  CA  ALA   206      11.851  10.381 -28.440  1.00 83.30      A   
ATOM   3341  HA  ALA   206      11.316   9.855 -29.216  1.00  0.00      A   
ATOM   3342  CB  ALA   206      10.852  10.909 -27.391  1.00 83.30      A   
ATOM   3343  HB1 ALA   206      10.301  10.058 -26.936  1.00  0.00      A   
ATOM   3344  HB2 ALA   206      11.380  11.452 -26.579  1.00  0.00      A   
ATOM   3345  HB3 ALA   206      10.112  11.593 -27.858  1.00  0.00      A   
ATOM   3346  C   ALA   206      12.568  11.548 -29.107  1.00 83.30      A   
ATOM   3347  O   ALA   206      12.292  11.880 -30.256  1.00 83.30      A   
ATOM   3348  N   VAL   207      13.556  12.165 -28.425  1.00 83.99      A   
ATOM   3349  HN  VAL   207      13.741  11.909 -27.479  1.00  0.00      A   
ATOM   3350  CA  VAL   207      14.376  13.232 -28.989  1.00 83.99      A   
ATOM   3351  HA  VAL   207      13.714  14.000 -29.360  1.00  0.00      A   
ATOM   3352  CB  VAL   207      15.268  13.849 -27.916  1.00 83.99      A   
ATOM   3353  HB  VAL   207      15.808  13.042 -27.375  1.00  0.00      A   
ATOM   3354  CG1 VAL   207      16.300  14.827 -28.512  1.00 83.99      A   
ATOM   3355 HG11 VAL   207      16.857  15.325 -27.690  1.00  0.00      A   
ATOM   3356 HG12 VAL   207      17.041  14.307 -29.156  1.00  0.00      A   
ATOM   3357 HG13 VAL   207      15.792  15.611 -29.113  1.00  0.00      A   
ATOM   3358  CG2 VAL   207      14.358  14.602 -26.924  1.00 83.99      A   
ATOM   3359 HG21 VAL   207      14.965  15.078 -26.125  1.00  0.00      A   
ATOM   3360 HG22 VAL   207      13.801  15.407 -27.450  1.00  0.00      A   
ATOM   3361 HG23 VAL   207      13.624  13.920 -26.444  1.00  0.00      A   
ATOM   3362  C   VAL   207      15.183  12.768 -30.193  1.00 83.99      A   
ATOM   3363  O   VAL   207      15.175  13.420 -31.233  1.00 83.99      A   
ATOM   3364  N   ARG   208      15.838  11.589 -30.125  1.00 82.93      A   
ATOM   3365  HN  ARG   208      15.853  11.063 -29.278  1.00  0.00      A   
ATOM   3366  CA  ARG   208      16.540  11.012 -31.263  1.00 82.93      A   
ATOM   3367  HA  ARG   208      17.243  11.747 -31.627  1.00  0.00      A   
ATOM   3368  CB  ARG   208      17.323   9.744 -30.865  1.00 82.93      A   
ATOM   3369  HB1 ARG   208      16.664   9.091 -30.255  1.00  0.00      A   
ATOM   3370  HB2 ARG   208      17.615   9.175 -31.773  1.00  0.00      A   
ATOM   3371  CG  ARG   208      18.620  10.077 -30.104  1.00 82.93      A   
ATOM   3372  HG1 ARG   208      19.285  10.644 -30.790  1.00  0.00      A   
ATOM   3373  HG2 ARG   208      18.402  10.746 -29.244  1.00  0.00      A   
ATOM   3374  CD  ARG   208      19.370   8.834 -29.624  1.00 82.93      A   
ATOM   3375  HD1 ARG   208      19.486   8.113 -30.462  1.00  0.00      A   
ATOM   3376  HD2 ARG   208      20.374   9.109 -29.236  1.00  0.00      A   
ATOM   3377  NE  ARG   208      18.559   8.259 -28.502  1.00 82.93      A   
ATOM   3378  HE  ARG   208      17.942   8.869 -28.006  1.00  0.00      A   
ATOM   3379  CZ  ARG   208      18.600   6.975 -28.132  1.00 82.93      A   
ATOM   3380  NH1 ARG   208      19.160   6.043 -28.889  1.00 82.93      A   
ATOM   3381 HH11 ARG   208      19.083   5.086 -28.609  1.00  0.00      A   
ATOM   3382 HH12 ARG   208      19.289   6.234 -29.862  1.00  0.00      A   
ATOM   3383  NH2 ARG   208      18.051   6.585 -26.985  1.00 82.93      A   
ATOM   3384 HH21 ARG   208      18.151   5.617 -26.755  1.00  0.00      A   
ATOM   3385 HH22 ARG   208      17.882   7.278 -26.284  1.00  0.00      A   
ATOM   3386  C   ARG   208      15.634  10.686 -32.445  1.00 82.93      A   
ATOM   3387  O   ARG   208      15.987  10.932 -33.597  1.00 82.93      A   
ATOM   3388  N   MET   209      14.423  10.149 -32.199  1.00 78.65      A   
ATOM   3389  HN  MET   209      14.156   9.887 -31.275  1.00  0.00      A   
ATOM   3390  CA  MET   209      13.431   9.956 -33.241  1.00 78.65      A   
ATOM   3391  HA  MET   209      13.896   9.392 -34.036  1.00  0.00      A   
ATOM   3392  CB  MET   209      12.205   9.157 -32.732  1.00 78.65      A   
ATOM   3393  HB1 MET   209      11.835   9.623 -31.794  1.00  0.00      A   
ATOM   3394  HB2 MET   209      11.385   9.210 -33.480  1.00  0.00      A   
ATOM   3395  CG  MET   209      12.497   7.663 -32.482  1.00 78.65      A   
ATOM   3396  HG1 MET   209      13.332   7.572 -31.754  1.00  0.00      A   
ATOM   3397  HG2 MET   209      11.600   7.217 -32.000  1.00  0.00      A   
ATOM   3398  SD  MET   209      12.895   6.722 -33.989  1.00 78.65      A   
ATOM   3399  CE  MET   209      13.018   5.127 -33.131  1.00 78.65      A   
ATOM   3400  HE1 MET   209      13.267   4.309 -33.840  1.00  0.00      A   
ATOM   3401  HE2 MET   209      13.807   5.153 -32.350  1.00  0.00      A   
ATOM   3402  HE3 MET   209      12.059   4.866 -32.634  1.00  0.00      A   
ATOM   3403  C   MET   209      12.960  11.256 -33.893  1.00 78.65      A   
ATOM   3404  O   MET   209      12.842  11.336 -35.112  1.00 78.65      A   
ATOM   3405  N   ILE   210      12.720  12.330 -33.113  1.00 79.13      A   
ATOM   3406  HN  ILE   210      12.760  12.241 -32.121  1.00  0.00      A   
ATOM   3407  CA  ILE   210      12.411  13.662 -33.633  1.00 79.13      A   
ATOM   3408  HA  ILE   210      11.582  13.565 -34.319  1.00  0.00      A   
ATOM   3409  CB  ILE   210      11.984  14.614 -32.506  1.00 79.13      A   
ATOM   3410  HB  ILE   210      12.751  14.570 -31.704  1.00  0.00      A   
ATOM   3411  CG2 ILE   210      11.872  16.077 -33.004  1.00 79.13      A   
ATOM   3412 HG21 ILE   210      11.488  16.741 -32.200  1.00  0.00      A   
ATOM   3413 HG22 ILE   210      12.860  16.481 -33.312  1.00  0.00      A   
ATOM   3414 HG23 ILE   210      11.175  16.140 -33.866  1.00  0.00      A   
ATOM   3415  CG1 ILE   210      10.631  14.148 -31.910  1.00 79.13      A   
ATOM   3416 HG11 ILE   210       9.829  14.330 -32.658  1.00  0.00      A   
ATOM   3417 HG12 ILE   210      10.663  13.052 -31.728  1.00  0.00      A   
ATOM   3418  CD  ILE   210      10.271  14.839 -30.588  1.00  0.00      A   
ATOM   3419  HD1 ILE   210       9.327  14.417 -30.181  1.00  0.00      A   
ATOM   3420  HD2 ILE   210      11.079  14.679 -29.843  1.00  0.00      A   
ATOM   3421  HD3 ILE   210      10.129  15.931 -30.741  1.00  0.00      A   
ATOM   3422  C   ILE   210      13.561  14.259 -34.449  1.00 79.13      A   
ATOM   3423  O   ILE   210      13.339  14.860 -35.501  1.00 79.13      A   
ATOM   3424  N   GLN   211      14.834  14.087 -34.018  1.00 80.24      A   
ATOM   3425  HN  GLN   211      15.011  13.665 -33.133  1.00  0.00      A   
ATOM   3426  CA  GLN   211      15.993  14.475 -34.816  1.00 80.24      A   
ATOM   3427  HA  GLN   211      15.933  15.532 -35.030  1.00  0.00      A   
ATOM   3428  CB  GLN   211      17.334  14.154 -34.104  1.00 80.24      A   
ATOM   3429  HB1 GLN   211      17.351  13.078 -33.832  1.00  0.00      A   
ATOM   3430  HB2 GLN   211      18.167  14.326 -34.819  1.00  0.00      A   
ATOM   3431  CG  GLN   211      17.638  14.995 -32.850  1.00 80.24      A   
ATOM   3432  HG1 GLN   211      17.674  16.072 -33.122  1.00  0.00      A   
ATOM   3433  HG2 GLN   211      16.855  14.856 -32.074  1.00  0.00      A   
ATOM   3434  CD  GLN   211      18.976  14.557 -32.251  1.00 80.24      A   
ATOM   3435  OE1 GLN   211      19.221  13.388 -31.938  1.00 80.24      A   
ATOM   3436  NE2 GLN   211      19.900  15.525 -32.089  1.00 80.24      A   
ATOM   3437 HE21 GLN   211      20.801  15.284 -31.729  1.00  0.00      A   
ATOM   3438 HE22 GLN   211      19.748  16.453 -32.431  1.00  0.00      A   
ATOM   3439  C   GLN   211      16.050  13.742 -36.156  1.00 80.24      A   
ATOM   3440  O   GLN   211      16.229  14.344 -37.214  1.00 80.24      A   
ATOM   3441  N   ARG   212      15.854  12.410 -36.145  1.00 73.91      A   
ATOM   3442  HN  ARG   212      15.742  11.931 -35.278  1.00  0.00      A   
ATOM   3443  CA  ARG   212      15.818  11.604 -37.348  1.00 73.91      A   
ATOM   3444  HA  ARG   212      16.690  11.864 -37.929  1.00  0.00      A   
ATOM   3445  CB  ARG   212      15.935  10.104 -37.017  1.00 73.91      A   
ATOM   3446  HB1 ARG   212      15.194   9.827 -36.237  1.00  0.00      A   
ATOM   3447  HB2 ARG   212      15.714   9.510 -37.929  1.00  0.00      A   
ATOM   3448  CG  ARG   212      17.369   9.763 -36.562  1.00 73.91      A   
ATOM   3449  HG1 ARG   212      18.055  10.153 -37.345  1.00  0.00      A   
ATOM   3450  HG2 ARG   212      17.602  10.292 -35.613  1.00  0.00      A   
ATOM   3451  CD  ARG   212      17.618   8.266 -36.397  1.00 73.91      A   
ATOM   3452  HD1 ARG   212      17.115   7.868 -35.491  1.00  0.00      A   
ATOM   3453  HD2 ARG   212      17.244   7.740 -37.302  1.00  0.00      A   
ATOM   3454  NE  ARG   212      19.103   8.087 -36.291  1.00 73.91      A   
ATOM   3455  HE  ARG   212      19.696   8.884 -36.172  1.00  0.00      A   
ATOM   3456  CZ  ARG   212      19.720   6.911 -36.440  1.00 73.91      A   
ATOM   3457  NH1 ARG   212      19.053   5.773 -36.564  1.00 73.91      A   
ATOM   3458 HH11 ARG   212      19.615   4.967 -36.753  1.00  0.00      A   
ATOM   3459 HH12 ARG   212      18.144   5.823 -36.978  1.00  0.00      A   
ATOM   3460  NH2 ARG   212      21.043   6.868 -36.558  1.00 73.91      A   
ATOM   3461 HH21 ARG   212      21.397   6.032 -36.977  1.00  0.00      A   
ATOM   3462 HH22 ARG   212      21.474   7.725 -36.841  1.00  0.00      A   
ATOM   3463  C   ARG   212      14.641  11.910 -38.271  1.00 73.91      A   
ATOM   3464  O   ARG   212      14.783  11.990 -39.493  1.00 73.91      A   
ATOM   3465  N   GLY   213      13.442  12.148 -37.708  1.00 59.93      A   
ATOM   3466  HN  GLY   213      13.341  12.073 -36.719  1.00  0.00      A   
ATOM   3467  CA  GLY   213      12.218  12.302 -38.481  1.00 59.93      A   
ATOM   3468  HA1 GLY   213      11.394  12.252 -37.785  1.00  0.00      A   
ATOM   3469  HA2 GLY   213      12.184  11.510 -39.215  1.00  0.00      A   
ATOM   3470  C   GLY   213      12.070  13.595 -39.234  1.00 59.93      A   
ATOM   3471  O   GLY   213      11.221  13.726 -40.113  1.00 59.93      A   
ATOM   3472  N   THR   214      12.926  14.596 -38.980  1.00 52.07      A   
ATOM   3473  HN  THR   214      13.560  14.545 -38.213  1.00  0.00      A   
ATOM   3474  CA  THR   214      12.917  15.820 -39.776  1.00 52.07      A   
ATOM   3475  HA  THR   214      11.951  15.951 -40.242  1.00  0.00      A   
ATOM   3476  CB  THR   214      13.163  17.094 -38.977  1.00 52.07      A   
ATOM   3477  HB  THR   214      13.297  17.973 -39.644  1.00  0.00      A   
ATOM   3478  OG1 THR   214      14.270  16.978 -38.090  1.00 52.07      A   
ATOM   3479  HG1 THR   214      15.074  16.943 -38.614  1.00  0.00      A   
ATOM   3480  CG2 THR   214      11.920  17.344 -38.110  1.00 52.07      A   
ATOM   3481 HG21 THR   214      12.003  18.318 -37.582  1.00  0.00      A   
ATOM   3482 HG22 THR   214      11.007  17.380 -38.741  1.00  0.00      A   
ATOM   3483 HG23 THR   214      11.795  16.536 -37.357  1.00  0.00      A   
ATOM   3484  C   THR   214      13.905  15.758 -40.921  1.00 52.07      A   
ATOM   3485  O   THR   214      14.063  16.729 -41.657  1.00 52.07      A   
ATOM   3486  N   GLN   215      14.570  14.605 -41.143  1.00 50.43      A   
ATOM   3487  HN  GLN   215      14.534  13.858 -40.484  1.00  0.00      A   
ATOM   3488  CA  GLN   215      15.331  14.381 -42.362  1.00 50.43      A   
ATOM   3489  HA  GLN   215      15.423  15.291 -42.936  1.00  0.00      A   
ATOM   3490  CB  GLN   215      16.756  13.849 -42.025  1.00 50.43      A   
ATOM   3491  HB1 GLN   215      16.683  12.817 -41.620  1.00  0.00      A   
ATOM   3492  HB2 GLN   215      17.331  13.797 -42.974  1.00  0.00      A   
ATOM   3493  CG  GLN   215      17.531  14.705 -40.992  1.00 50.43      A   
ATOM   3494  HG1 GLN   215      17.373  15.786 -41.196  1.00  0.00      A   
ATOM   3495  HG2 GLN   215      17.157  14.489 -39.969  1.00  0.00      A   
ATOM   3496  CD  GLN   215      19.035  14.418 -41.018  1.00 50.43      A   
ATOM   3497  OE1 GLN   215      19.614  13.729 -40.169  1.00 50.43      A   
ATOM   3498  NE2 GLN   215      19.710  14.980 -42.047  1.00 50.43      A   
ATOM   3499 HE21 GLN   215      20.688  14.800 -42.153  1.00  0.00      A   
ATOM   3500 HE22 GLN   215      19.225  15.558 -42.703  1.00  0.00      A   
ATOM   3501  C   GLN   215      14.680  13.348 -43.266  1.00 50.43      A   
ATOM   3502  O   GLN   215      15.079  13.202 -44.422  1.00 50.43      A   
ATOM   3503  N   LYS   216      13.674  12.606 -42.753  1.00 47.49      A   
ATOM   3504  HN  LYS   216      13.341  12.801 -41.834  1.00  0.00      A   
ATOM   3505  CA  LYS   216      13.199  11.383 -43.381  1.00 47.49      A   
ATOM   3506  HA  LYS   216      12.753  11.626 -44.334  1.00  0.00      A   
ATOM   3507  CB  LYS   216      14.374  10.364 -43.536  1.00 47.49      A   
ATOM   3508  HB1 LYS   216      15.239  10.876 -44.010  1.00  0.00      A   
ATOM   3509  HB2 LYS   216      14.722  10.042 -42.531  1.00  0.00      A   
ATOM   3510  CG  LYS   216      14.087   9.133 -44.409  1.00 47.49      A   
ATOM   3511  HG1 LYS   216      13.247   8.542 -43.983  1.00  0.00      A   
ATOM   3512  HG2 LYS   216      13.772   9.476 -45.417  1.00  0.00      A   
ATOM   3513  CD  LYS   216      15.339   8.251 -44.524  1.00 47.49      A   
ATOM   3514  HD1 LYS   216      16.181   8.892 -44.863  1.00  0.00      A   
ATOM   3515  HD2 LYS   216      15.594   7.859 -43.516  1.00  0.00      A   
ATOM   3516  CE  LYS   216      15.164   7.096 -45.506  1.00 47.49      A   
ATOM   3517  HE1 LYS   216      14.345   6.418 -45.183  1.00  0.00      A   
ATOM   3518  HE2 LYS   216      14.928   7.490 -46.518  1.00  0.00      A   
ATOM   3519  NZ  LYS   216      16.409   6.314 -45.600  1.00 47.49      A   
ATOM   3520  HZ1 LYS   216      16.384   5.738 -46.465  1.00  0.00      A   
ATOM   3521  HZ2 LYS   216      17.231   6.946 -45.672  1.00  0.00      A   
ATOM   3522  HZ3 LYS   216      16.540   5.694 -44.775  1.00  0.00      A   
ATOM   3523  C   LYS   216      12.143  10.698 -42.471  1.00 47.49      A   
ATOM   3524  O   LYS   216      12.359   9.627 -41.900  1.00 47.49      A   
ATOM   3525  N   SER   217      10.951  11.298 -42.284  1.00 49.17      A   
ATOM   3526  HN  SER   217      10.804  12.220 -42.632  1.00  0.00      A   
ATOM   3527  CA  SER   217       9.778  10.584 -41.752  1.00 49.17      A   
ATOM   3528  HA  SER   217       9.806   9.585 -42.162  1.00  0.00      A   
ATOM   3529  CB  SER   217       9.631  10.433 -40.205  1.00 49.17      A   
ATOM   3530  HB1 SER   217       8.898   9.626 -39.994  1.00  0.00      A   
ATOM   3531  HB2 SER   217      10.605  10.105 -39.782  1.00  0.00      A   
ATOM   3532  OG  SER   217       9.188  11.622 -39.548  1.00 49.17      A   
ATOM   3533  HG1 SER   217       8.369  11.843 -39.998  1.00  0.00      A   
ATOM   3534  C   SER   217       8.535  11.233 -42.340  1.00 49.17      A   
ATOM   3535  O   SER   217       7.471  11.264 -41.723  1.00 49.17      A   
ATOM   3536  N   ILE   218       8.650  11.810 -43.552  1.00 45.89      A   
ATOM   3537  HN  ILE   218       9.450  11.637 -44.121  1.00  0.00      A   
ATOM   3538  CA  ILE   218       7.608  12.611 -44.178  1.00 45.89      A   
ATOM   3539  HA  ILE   218       6.842  12.853 -43.456  1.00  0.00      A   
ATOM   3540  CB  ILE   218       8.143  13.919 -44.770  1.00 45.89      A   
ATOM   3541  HB  ILE   218       8.819  13.687 -45.620  1.00  0.00      A   
ATOM   3542  CG2 ILE   218       6.954  14.768 -45.281  1.00 45.89      A   
ATOM   3543 HG21 ILE   218       7.319  15.699 -45.766  1.00  0.00      A   
ATOM   3544 HG22 ILE   218       6.355  14.217 -46.036  1.00  0.00      A   
ATOM   3545 HG23 ILE   218       6.288  15.054 -44.439  1.00  0.00      A   
ATOM   3546  CG1 ILE   218       8.974  14.702 -43.718  1.00 45.89      A   
ATOM   3547 HG11 ILE   218       8.318  14.959 -42.859  1.00  0.00      A   
ATOM   3548 HG12 ILE   218       9.792  14.055 -43.336  1.00  0.00      A   
ATOM   3549  CD  ILE   218       9.619  15.981 -44.268  1.00  0.00      A   
ATOM   3550  HD1 ILE   218      10.274  16.450 -43.502  1.00  0.00      A   
ATOM   3551  HD2 ILE   218      10.239  15.753 -45.162  1.00  0.00      A   
ATOM   3552  HD3 ILE   218       8.850  16.729 -44.558  1.00  0.00      A   
ATOM   3553  C   ILE   218       6.987  11.713 -45.237  1.00 45.89      A   
ATOM   3554  O   ILE   218       7.212  11.848 -46.441  1.00 45.89      A   
ATOM   3555  N   ILE   219       6.203  10.714 -44.780  1.00 52.06      A   
ATOM   3556  HN  ILE   219       6.061  10.611 -43.799  1.00  0.00      A   
ATOM   3557  CA  ILE   219       5.580   9.703 -45.621  1.00 52.06      A   
ATOM   3558  HA  ILE   219       6.269   9.434 -46.408  1.00  0.00      A   
ATOM   3559  CB  ILE   219       5.255   8.428 -44.848  1.00 52.06      A   
ATOM   3560  HB  ILE   219       4.437   8.629 -44.123  1.00  0.00      A   
ATOM   3561  CG2 ILE   219       4.780   7.358 -45.854  1.00 52.06      A   
ATOM   3562 HG21 ILE   219       4.489   6.426 -45.324  1.00  0.00      A   
ATOM   3563 HG22 ILE   219       3.889   7.700 -46.422  1.00  0.00      A   
ATOM   3564 HG23 ILE   219       5.594   7.117 -46.572  1.00  0.00      A   
ATOM   3565  CG1 ILE   219       6.491   7.937 -44.048  1.00 52.06      A   
ATOM   3566 HG11 ILE   219       7.321   7.736 -44.759  1.00  0.00      A   
ATOM   3567 HG12 ILE   219       6.832   8.736 -43.356  1.00  0.00      A   
ATOM   3568  CD  ILE   219       6.224   6.681 -43.208  1.00  0.00      A   
ATOM   3569  HD1 ILE   219       7.113   6.429 -42.591  1.00  0.00      A   
ATOM   3570  HD2 ILE   219       5.360   6.845 -42.529  1.00  0.00      A   
ATOM   3571  HD3 ILE   219       5.999   5.807 -43.856  1.00  0.00      A   
ATOM   3572  C   ILE   219       4.327  10.300 -46.243  1.00 52.06      A   
ATOM   3573  O   ILE   219       3.270  10.409 -45.622  1.00 52.06      A   
ATOM   3574  N   ILE   220       4.431  10.759 -47.503  1.00 50.15      A   
ATOM   3575  HN  ILE   220       5.291  10.662 -47.999  1.00  0.00      A   
ATOM   3576  CA  ILE   220       3.381  11.522 -48.150  1.00 50.15      A   
ATOM   3577  HA  ILE   220       2.871  12.110 -47.401  1.00  0.00      A   
ATOM   3578  CB  ILE   220       3.922  12.503 -49.202  1.00 50.15      A   
ATOM   3579  HB  ILE   220       4.280  11.933 -50.086  1.00  0.00      A   
ATOM   3580  CG2 ILE   220       2.780  13.453 -49.629  1.00 50.15      A   
ATOM   3581 HG21 ILE   220       3.117  14.175 -50.403  1.00  0.00      A   
ATOM   3582 HG22 ILE   220       1.927  12.885 -50.059  1.00  0.00      A   
ATOM   3583 HG23 ILE   220       2.402  14.030 -48.759  1.00  0.00      A   
ATOM   3584  CG1 ILE   220       5.138  13.298 -48.665  1.00 50.15      A   
ATOM   3585 HG11 ILE   220       4.841  13.833 -47.738  1.00  0.00      A   
ATOM   3586 HG12 ILE   220       5.943  12.582 -48.392  1.00  0.00      A   
ATOM   3587  CD  ILE   220       5.743  14.282 -49.676  1.00  0.00      A   
ATOM   3588  HD1 ILE   220       6.652  14.759 -49.251  1.00  0.00      A   
ATOM   3589  HD2 ILE   220       6.041  13.748 -50.605  1.00  0.00      A   
ATOM   3590  HD3 ILE   220       5.028  15.088 -49.946  1.00  0.00      A   
ATOM   3591  C   ILE   220       2.359  10.585 -48.766  1.00 50.15      A   
ATOM   3592  O   ILE   220       2.396  10.256 -49.951  1.00 50.15      A   
ATOM   3593  N   HSD   221       1.393  10.126 -47.952  1.00 47.85      A   
ATOM   3594  HN  HSD   221       1.468  10.308 -46.975  1.00  0.00      A   
ATOM   3595  CA  HSD   221       0.272   9.326 -48.410  1.00 47.85      A   
ATOM   3596  HA  HSD   221       0.644   8.589 -49.107  1.00  0.00      A   
ATOM   3597  CB  HSD   221      -0.431   8.588 -47.247  1.00 47.85      A   
ATOM   3598  HB1 HSD   221      -0.833   9.330 -46.525  1.00  0.00      A   
ATOM   3599  HB2 HSD   221      -1.280   7.992 -47.645  1.00  0.00      A   
ATOM   3600  ND1 HSD   221       1.148   6.599 -47.070  1.00 47.85      A   
ATOM   3601  HD1 HSD   221       1.219   6.391 -48.046  1.00  0.00      A   
ATOM   3602  CG  HSD   221       0.462   7.646 -46.492  1.00 47.85      A   
ATOM   3603  CE1 HSD   221       1.785   5.943 -46.071  1.00 47.85      A   
ATOM   3604  HE1 HSD   221       2.434   5.085 -46.250  1.00  0.00      A   
ATOM   3605  NE2 HSD   221       1.549   6.490 -44.890  1.00 47.85      A   
ATOM   3606  CD2 HSD   221       0.727   7.572 -45.159  1.00 47.85      A   
ATOM   3607  HD2 HSD   221       0.389   8.215 -44.356  1.00  0.00      A   
ATOM   3608  C   HSD   221      -0.749  10.164 -49.146  1.00 47.85      A   
ATOM   3609  O   HSD   221      -1.773  10.553 -48.584  1.00 47.85      A   
ATOM   3610  N   THR   222      -0.477  10.488 -50.425  1.00 49.48      A   
ATOM   3611  HN  THR   222       0.395  10.220 -50.829  1.00  0.00      A   
ATOM   3612  CA  THR   222      -1.392  11.167 -51.333  1.00 49.48      A   
ATOM   3613  HA  THR   222      -1.688  12.112 -50.902  1.00  0.00      A   
ATOM   3614  CB  THR   222      -0.780  11.467 -52.704  1.00 49.48      A   
ATOM   3615  HB  THR   222      -1.557  11.893 -53.374  1.00  0.00      A   
ATOM   3616  OG1 THR   222      -0.200  10.322 -53.324  1.00 49.48      A   
ATOM   3617  HG1 THR   222      -0.321  10.482 -54.263  1.00  0.00      A   
ATOM   3618  CG2 THR   222       0.360  12.479 -52.556  1.00 49.48      A   
ATOM   3619 HG21 THR   222       0.027  13.395 -52.023  1.00  0.00      A   
ATOM   3620 HG22 THR   222       1.207  12.034 -51.990  1.00  0.00      A   
ATOM   3621 HG23 THR   222       0.729  12.782 -53.559  1.00  0.00      A   
ATOM   3622  C   THR   222      -2.640  10.319 -51.557  1.00 49.48      A   
ATOM   3623  O   THR   222      -2.637   9.317 -52.271  1.00 49.48      A   
ATOM   3624  N   SER   223      -3.771  10.693 -50.940  1.00 52.43      A   
ATOM   3625  HN  SER   223      -3.739  11.473 -50.320  1.00  0.00      A   
ATOM   3626  CA  SER   223      -5.068  10.195 -51.350  1.00 52.43      A   
ATOM   3627  HA  SER   223      -4.916   9.310 -51.950  1.00  0.00      A   
ATOM   3628  CB  SER   223      -6.054   9.680 -50.268  1.00 52.43      A   
ATOM   3629  HB1 SER   223      -6.386  10.481 -49.573  1.00  0.00      A   
ATOM   3630  HB2 SER   223      -6.963   9.273 -50.760  1.00  0.00      A   
ATOM   3631  OG  SER   223      -5.465   8.649 -49.478  1.00 52.43      A   
ATOM   3632  HG1 SER   223      -6.135   8.376 -48.847  1.00  0.00      A   
ATOM   3633  C   SER   223      -5.655  11.169 -52.308  1.00 52.43      A   
ATOM   3634  O   SER   223      -5.329  12.344 -52.222  1.00 52.43      A   
ATOM   3635  N   GLU   224      -6.513  10.744 -53.254  1.00 58.04      A   
ATOM   3636  HN  GLU   224      -6.719   9.773 -53.346  1.00  0.00      A   
ATOM   3637  CA  GLU   224      -7.030  11.583 -54.332  1.00 58.04      A   
ATOM   3638  HA  GLU   224      -6.185  11.997 -54.862  1.00  0.00      A   
ATOM   3639  CB  GLU   224      -7.828  10.706 -55.319  1.00 58.04      A   
ATOM   3640  HB1 GLU   224      -8.374   9.936 -54.733  1.00  0.00      A   
ATOM   3641  HB2 GLU   224      -8.590  11.305 -55.863  1.00  0.00      A   
ATOM   3642  CG  GLU   224      -6.910  10.045 -56.370  1.00 58.04      A   
ATOM   3643  HG1 GLU   224      -6.783  10.727 -57.237  1.00  0.00      A   
ATOM   3644  HG2 GLU   224      -5.901   9.858 -55.944  1.00  0.00      A   
ATOM   3645  CD  GLU   224      -7.465   8.726 -56.847  1.00 58.04      A   
ATOM   3646  OE1 GLU   224      -8.028   8.651 -57.970  1.00 58.04      A   
ATOM   3647  OE2 GLU   224      -7.340   7.711 -56.115  1.00 58.04      A   
ATOM   3648  C   GLU   224      -7.855  12.774 -53.899  1.00 58.04      A   
ATOM   3649  O   GLU   224      -8.137  13.681 -54.684  1.00 58.04      A   
ATOM   3650  N   ASP   225      -8.189  12.863 -52.599  1.00 57.37      A   
ATOM   3651  HN  ASP   225      -8.152  12.068 -51.997  1.00  0.00      A   
ATOM   3652  CA  ASP   225      -8.574  14.118 -52.018  1.00 57.37      A   
ATOM   3653  HA  ASP   225      -9.393  14.476 -52.625  1.00  0.00      A   
ATOM   3654  CB  ASP   225      -9.114  14.082 -50.564  1.00 57.37      A   
ATOM   3655  HB1 ASP   225      -8.305  14.315 -49.840  1.00  0.00      A   
ATOM   3656  HB2 ASP   225      -9.890  14.869 -50.457  1.00  0.00      A   
ATOM   3657  CG  ASP   225      -9.691  12.767 -50.124  1.00 57.37      A   
ATOM   3658  OD1 ASP   225     -10.914  12.707 -49.838  1.00 57.37      A   
ATOM   3659  OD2 ASP   225      -8.882  11.821 -49.926  1.00 57.37      A   
ATOM   3660  C   ASP   225      -7.513  15.226 -52.060  1.00 57.37      A   
ATOM   3661  O   ASP   225      -7.828  16.415 -52.012  1.00 57.37      A   
ATOM   3662  N   GLY   226      -6.226  14.838 -52.088  1.00 55.17      A   
ATOM   3663  HN  GLY   226      -6.017  13.877 -52.253  1.00  0.00      A   
ATOM   3664  CA  GLY   226      -5.065  15.692 -51.948  1.00 55.17      A   
ATOM   3665  HA1 GLY   226      -5.235  16.606 -52.497  1.00  0.00      A   
ATOM   3666  HA2 GLY   226      -4.213  15.136 -52.312  1.00  0.00      A   
ATOM   3667  C   GLY   226      -4.785  16.063 -50.508  1.00 55.17      A   
ATOM   3668  O   GLY   226      -4.034  16.990 -50.215  1.00 55.17      A   
ATOM   3669  N   LYS   227      -5.404  15.346 -49.552  1.00 41.73      A   
ATOM   3670  HN  LYS   227      -5.953  14.553 -49.803  1.00  0.00      A   
ATOM   3671  CA  LYS   227      -5.310  15.588 -48.132  1.00 41.73      A   
ATOM   3672  HA  LYS   227      -5.185  16.650 -47.980  1.00  0.00      A   
ATOM   3673  CB  LYS   227      -6.596  15.176 -47.356  1.00 41.73      A   
ATOM   3674  HB1 LYS   227      -6.822  14.113 -47.585  1.00  0.00      A   
ATOM   3675  HB2 LYS   227      -6.415  15.251 -46.263  1.00  0.00      A   
ATOM   3676  CG  LYS   227      -7.837  16.031 -47.671  1.00 41.73      A   
ATOM   3677  HG1 LYS   227      -7.706  17.048 -47.242  1.00  0.00      A   
ATOM   3678  HG2 LYS   227      -7.917  16.152 -48.773  1.00  0.00      A   
ATOM   3679  CD  LYS   227      -9.141  15.393 -47.145  1.00 41.73      A   
ATOM   3680  HD1 LYS   227      -9.175  14.347 -47.518  1.00  0.00      A   
ATOM   3681  HD2 LYS   227      -9.113  15.357 -46.035  1.00  0.00      A   
ATOM   3682  CE  LYS   227     -10.404  16.129 -47.616  1.00 41.73      A   
ATOM   3683  HE1 LYS   227     -10.439  17.142 -47.162  1.00  0.00      A   
ATOM   3684  HE2 LYS   227     -10.391  16.239 -48.722  1.00  0.00      A   
ATOM   3685  NZ  LYS   227     -11.652  15.422 -47.249  1.00 41.73      A   
ATOM   3686  HZ1 LYS   227     -11.668  15.136 -46.249  1.00  0.00      A   
ATOM   3687  HZ2 LYS   227     -12.444  16.089 -47.343  1.00  0.00      A   
ATOM   3688  HZ3 LYS   227     -11.853  14.582 -47.827  1.00  0.00      A   
ATOM   3689  C   LYS   227      -4.124  14.922 -47.471  1.00 41.73      A   
ATOM   3690  O   LYS   227      -4.173  13.750 -47.104  1.00 41.73      A   
ATOM   3691  N   VAL   228      -2.987  15.619 -47.303  1.00 50.89      A   
ATOM   3692  HN  VAL   228      -2.910  16.559 -47.627  1.00  0.00      A   
ATOM   3693  CA  VAL   228      -1.814  15.063 -46.633  1.00 50.89      A   
ATOM   3694  HA  VAL   228      -1.534  14.151 -47.139  1.00  0.00      A   
ATOM   3695  CB  VAL   228      -0.636  16.041 -46.645  1.00 50.89      A   
ATOM   3696  HB  VAL   228      -0.839  16.884 -45.950  1.00  0.00      A   
ATOM   3697  CG1 VAL   228       0.651  15.317 -46.195  1.00 50.89      A   
ATOM   3698 HG11 VAL   228       1.516  16.012 -46.251  1.00  0.00      A   
ATOM   3699 HG12 VAL   228       0.571  14.951 -45.149  1.00  0.00      A   
ATOM   3700 HG13 VAL   228       0.857  14.454 -46.863  1.00  0.00      A   
ATOM   3701  CG2 VAL   228      -0.440  16.641 -48.054  1.00 50.89      A   
ATOM   3702 HG21 VAL   228       0.468  17.282 -48.066  1.00  0.00      A   
ATOM   3703 HG22 VAL   228      -0.293  15.837 -48.808  1.00  0.00      A   
ATOM   3704 HG23 VAL   228      -1.300  17.270 -48.366  1.00  0.00      A   
ATOM   3705  C   VAL   228      -2.135  14.714 -45.179  1.00 50.89      A   
ATOM   3706  O   VAL   228      -2.558  15.559 -44.393  1.00 50.89      A   
ATOM   3707  N   GLN   229      -1.969  13.442 -44.783  1.00 46.56      A   
ATOM   3708  HN  GLN   229      -1.632  12.749 -45.415  1.00  0.00      A   
ATOM   3709  CA  GLN   229      -2.247  13.009 -43.430  1.00 46.56      A   
ATOM   3710  HA  GLN   229      -2.740  13.780 -42.856  1.00  0.00      A   
ATOM   3711  CB  GLN   229      -3.103  11.717 -43.397  1.00 46.56      A   
ATOM   3712  HB1 GLN   229      -2.613  10.946 -44.030  1.00  0.00      A   
ATOM   3713  HB2 GLN   229      -3.133  11.327 -42.357  1.00  0.00      A   
ATOM   3714  CG  GLN   229      -4.557  11.924 -43.876  1.00 46.56      A   
ATOM   3715  HG1 GLN   229      -5.055  12.685 -43.238  1.00  0.00      A   
ATOM   3716  HG2 GLN   229      -4.561  12.281 -44.928  1.00  0.00      A   
ATOM   3717  CD  GLN   229      -5.347  10.617 -43.802  1.00 46.56      A   
ATOM   3718  OE1 GLN   229      -4.803   9.526 -43.611  1.00 46.56      A   
ATOM   3719  NE2 GLN   229      -6.687  10.715 -43.958  1.00 46.56      A   
ATOM   3720 HE21 GLN   229      -7.224   9.881 -43.835  1.00  0.00      A   
ATOM   3721 HE22 GLN   229      -7.107  11.598 -44.167  1.00  0.00      A   
ATOM   3722  C   GLN   229      -0.913  12.714 -42.775  1.00 46.56      A   
ATOM   3723  O   GLN   229      -0.176  11.829 -43.204  1.00 46.56      A   
ATOM   3724  N   VAL   230      -0.556  13.459 -41.713  1.00 55.33      A   
ATOM   3725  HN  VAL   230      -1.174  14.149 -41.344  1.00  0.00      A   
ATOM   3726  CA  VAL   230       0.719  13.286 -41.039  1.00 55.33      A   
ATOM   3727  HA  VAL   230       1.439  12.864 -41.724  1.00  0.00      A   
ATOM   3728  CB  VAL   230       1.288  14.600 -40.518  1.00 55.33      A   
ATOM   3729  HB  VAL   230       0.595  15.044 -39.773  1.00  0.00      A   
ATOM   3730  CG1 VAL   230       2.663  14.366 -39.857  1.00 55.33      A   
ATOM   3731 HG11 VAL   230       3.100  15.341 -39.551  1.00  0.00      A   
ATOM   3732 HG12 VAL   230       2.576  13.730 -38.950  1.00  0.00      A   
ATOM   3733 HG13 VAL   230       3.362  13.884 -40.573  1.00  0.00      A   
ATOM   3734  CG2 VAL   230       1.432  15.579 -41.702  1.00 55.33      A   
ATOM   3735 HG21 VAL   230       1.908  16.523 -41.361  1.00  0.00      A   
ATOM   3736 HG22 VAL   230       2.067  15.138 -42.500  1.00  0.00      A   
ATOM   3737 HG23 VAL   230       0.443  15.837 -42.138  1.00  0.00      A   
ATOM   3738  C   VAL   230       0.505  12.292 -39.902  1.00 55.33      A   
ATOM   3739  O   VAL   230      -0.114  12.569 -38.874  1.00 55.33      A   
ATOM   3740  N   THR   231       0.975  11.049 -40.077  1.00 53.62      A   
ATOM   3741  HN  THR   231       1.487  10.806 -40.897  1.00  0.00      A   
ATOM   3742  CA  THR   231       0.604   9.892 -39.267  1.00 53.62      A   
ATOM   3743  HA  THR   231      -0.399  10.024 -38.889  1.00  0.00      A   
ATOM   3744  CB  THR   231       0.623   8.626 -40.134  1.00 53.62      A   
ATOM   3745  HB  THR   231       0.418   7.722 -39.523  1.00  0.00      A   
ATOM   3746  OG1 THR   231       1.858   8.489 -40.830  1.00 53.62      A   
ATOM   3747  HG1 THR   231       1.755   7.734 -41.414  1.00  0.00      A   
ATOM   3748  CG2 THR   231      -0.451   8.749 -41.222  1.00 53.62      A   
ATOM   3749 HG21 THR   231      -0.528   7.804 -41.801  1.00  0.00      A   
ATOM   3750 HG22 THR   231      -1.444   8.958 -40.768  1.00  0.00      A   
ATOM   3751 HG23 THR   231      -0.216   9.572 -41.931  1.00  0.00      A   
ATOM   3752  C   THR   231       1.502   9.692 -38.080  1.00 53.62      A   
ATOM   3753  O   THR   231       2.061   8.613 -37.891  1.00 53.62      A   
ATOM   3754  N   ARG   232       1.645  10.739 -37.231  1.00 54.53      A   
ATOM   3755  HN  ARG   232       1.169  11.581 -37.471  1.00  0.00      A   
ATOM   3756  CA  ARG   232       2.376  10.742 -35.966  1.00 54.53      A   
ATOM   3757  HA  ARG   232       3.402  10.979 -36.204  1.00  0.00      A   
ATOM   3758  CB  ARG   232       1.824  11.868 -35.052  1.00 54.53      A   
ATOM   3759  HB1 ARG   232       1.990  12.839 -35.565  1.00  0.00      A   
ATOM   3760  HB2 ARG   232       0.726  11.735 -34.950  1.00  0.00      A   
ATOM   3761  CG  ARG   232       2.452  11.927 -33.644  1.00 54.53      A   
ATOM   3762  HG1 ARG   232       2.213  10.984 -33.107  1.00  0.00      A   
ATOM   3763  HG2 ARG   232       3.557  11.995 -33.741  1.00  0.00      A   
ATOM   3764  CD  ARG   232       1.953  13.111 -32.810  1.00 54.53      A   
ATOM   3765  HD1 ARG   232       2.309  14.063 -33.259  1.00  0.00      A   
ATOM   3766  HD2 ARG   232       0.844  13.121 -32.751  1.00  0.00      A   
ATOM   3767  NE  ARG   232       2.512  12.909 -31.434  1.00 54.53      A   
ATOM   3768  HE  ARG   232       2.630  11.981 -31.080  1.00  0.00      A   
ATOM   3769  CZ  ARG   232       2.921  13.893 -30.623  1.00 54.53      A   
ATOM   3770  NH1 ARG   232       2.853  15.175 -30.958  1.00 54.53      A   
ATOM   3771 HH11 ARG   232       3.220  15.873 -30.343  1.00  0.00      A   
ATOM   3772 HH12 ARG   232       2.434  15.461 -31.820  1.00  0.00      A   
ATOM   3773  NH2 ARG   232       3.415  13.571 -29.430  1.00 54.53      A   
ATOM   3774 HH21 ARG   232       3.619  14.305 -28.783  1.00  0.00      A   
ATOM   3775 HH22 ARG   232       3.342  12.626 -29.112  1.00  0.00      A   
ATOM   3776  C   ARG   232       2.316   9.388 -35.225  1.00 54.53      A   
ATOM   3777  O   ARG   232       1.220   9.029 -34.782  1.00 54.53      A   
ATOM   3778  N   PRO   233       3.385   8.587 -35.098  1.00 54.01      A   
ATOM   3779  CD  PRO   233       4.762   8.988 -35.383  1.00 54.01      A   
ATOM   3780  HD1 PRO   233       4.877   9.130 -36.479  1.00  0.00      A   
ATOM   3781  HD2 PRO   233       5.035   9.920 -34.843  1.00  0.00      A   
ATOM   3782  CA  PRO   233       3.267   7.128 -34.997  1.00 54.01      A   
ATOM   3783  HA  PRO   233       2.565   6.775 -35.738  1.00  0.00      A   
ATOM   3784  CB  PRO   233       4.695   6.611 -35.252  1.00 54.01      A   
ATOM   3785  HB1 PRO   233       4.800   6.380 -36.334  1.00  0.00      A   
ATOM   3786  HB2 PRO   233       4.952   5.697 -34.675  1.00  0.00      A   
ATOM   3787  CG  PRO   233       5.597   7.799 -34.915  1.00 54.01      A   
ATOM   3788  HG1 PRO   233       6.584   7.745 -35.423  1.00  0.00      A   
ATOM   3789  HG2 PRO   233       5.751   7.860 -33.816  1.00  0.00      A   
ATOM   3790  C   PRO   233       2.747   6.713 -33.638  1.00 54.01      A   
ATOM   3791  O   PRO   233       2.971   7.421 -32.658  1.00 54.01      A   
ATOM   3792  N   ASP   234       2.034   5.572 -33.531  1.00 56.80      A   
ATOM   3793  HN  ASP   234       1.876   4.978 -34.317  1.00  0.00      A   
ATOM   3794  CA  ASP   234       1.374   5.176 -32.301  1.00 56.80      A   
ATOM   3795  HA  ASP   234       0.864   6.050 -31.922  1.00  0.00      A   
ATOM   3796  CB  ASP   234       0.317   4.068 -32.577  1.00 56.80      A   
ATOM   3797  HB1 ASP   234      -0.199   4.285 -33.537  1.00  0.00      A   
ATOM   3798  HB2 ASP   234       0.800   3.071 -32.661  1.00  0.00      A   
ATOM   3799  CG  ASP   234      -0.749   4.035 -31.500  1.00 56.80      A   
ATOM   3800  OD1 ASP   234      -0.798   3.072 -30.690  1.00 56.80      A   
ATOM   3801  OD2 ASP   234      -1.551   4.999 -31.439  1.00 56.80      A   
ATOM   3802  C   ASP   234       2.363   4.742 -31.230  1.00 56.80      A   
ATOM   3803  O   ASP   234       2.049   4.800 -30.047  1.00 56.80      A   
ATOM   3804  N   GLN   235       3.626   4.413 -31.594  1.00 58.53      A   
ATOM   3805  HN  GLN   235       3.845   4.292 -32.559  1.00  0.00      A   
ATOM   3806  CA  GLN   235       4.724   4.274 -30.643  1.00 58.53      A   
ATOM   3807  HA  GLN   235       4.455   3.502 -29.937  1.00  0.00      A   
ATOM   3808  CB  GLN   235       6.031   3.872 -31.371  1.00 58.53      A   
ATOM   3809  HB1 GLN   235       5.839   2.938 -31.942  1.00  0.00      A   
ATOM   3810  HB2 GLN   235       6.298   4.656 -32.112  1.00  0.00      A   
ATOM   3811  CG  GLN   235       7.250   3.636 -30.441  1.00 58.53      A   
ATOM   3812  HG1 GLN   235       8.129   3.350 -31.058  1.00  0.00      A   
ATOM   3813  HG2 GLN   235       7.506   4.563 -29.886  1.00  0.00      A   
ATOM   3814  CD  GLN   235       7.003   2.496 -29.449  1.00 58.53      A   
ATOM   3815  OE1 GLN   235       6.692   1.364 -29.835  1.00 58.53      A   
ATOM   3816  NE2 GLN   235       7.141   2.786 -28.137  1.00 58.53      A   
ATOM   3817 HE21 GLN   235       7.014   2.065 -27.456  1.00  0.00      A   
ATOM   3818 HE22 GLN   235       7.348   3.715 -27.831  1.00  0.00      A   
ATOM   3819  C   GLN   235       4.936   5.559 -29.845  1.00 58.53      A   
ATOM   3820  O   GLN   235       4.971   5.560 -28.618  1.00 58.53      A   
ATOM   3821  N   ALA   236       4.902   6.719 -30.530  1.00 55.13      A   
ATOM   3822  HN  ALA   236       4.734   6.723 -31.513  1.00  0.00      A   
ATOM   3823  CA  ALA   236       5.096   8.019 -29.925  1.00 55.13      A   
ATOM   3824  HA  ALA   236       5.783   7.929 -29.097  1.00  0.00      A   
ATOM   3825  CB  ALA   236       5.683   8.975 -30.983  1.00 55.13      A   
ATOM   3826  HB1 ALA   236       6.642   8.567 -31.368  1.00  0.00      A   
ATOM   3827  HB2 ALA   236       4.985   9.092 -31.839  1.00  0.00      A   
ATOM   3828  HB3 ALA   236       5.885   9.976 -30.544  1.00  0.00      A   
ATOM   3829  C   ALA   236       3.785   8.591 -29.384  1.00 55.13      A   
ATOM   3830  O   ALA   236       3.687   9.760 -29.008  1.00 55.13      A   
ATOM   3831  N   ARG   237       2.747   7.739 -29.298  1.00 58.62      A   
ATOM   3832  HN  ARG   237       2.839   6.853 -29.745  1.00  0.00      A   
ATOM   3833  CA  ARG   237       1.558   7.978 -28.512  1.00 58.62      A   
ATOM   3834  HA  ARG   237       1.575   8.971 -28.088  1.00  0.00      A   
ATOM   3835  CB  ARG   237       0.270   7.786 -29.360  1.00 58.62      A   
ATOM   3836  HB1 ARG   237       0.170   6.714 -29.635  1.00  0.00      A   
ATOM   3837  HB2 ARG   237      -0.616   8.062 -28.749  1.00  0.00      A   
ATOM   3838  CG  ARG   237       0.218   8.572 -30.688  1.00 58.62      A   
ATOM   3839  HG1 ARG   237       0.284   9.665 -30.498  1.00  0.00      A   
ATOM   3840  HG2 ARG   237       1.108   8.282 -31.286  1.00  0.00      A   
ATOM   3841  CD  ARG   237      -1.068   8.263 -31.478  1.00 58.62      A   
ATOM   3842  HD1 ARG   237      -1.496   7.303 -31.118  1.00  0.00      A   
ATOM   3843  HD2 ARG   237      -1.831   9.057 -31.330  1.00  0.00      A   
ATOM   3844  NE  ARG   237      -0.725   8.158 -32.937  1.00 58.62      A   
ATOM   3845  HE  ARG   237       0.045   8.658 -33.333  1.00  0.00      A   
ATOM   3846  CZ  ARG   237      -1.446   7.459 -33.829  1.00 58.62      A   
ATOM   3847  NH1 ARG   237      -2.355   6.567 -33.469  1.00 58.62      A   
ATOM   3848 HH11 ARG   237      -2.741   5.999 -34.196  1.00  0.00      A   
ATOM   3849 HH12 ARG   237      -2.175   6.102 -32.602  1.00  0.00      A   
ATOM   3850  NH2 ARG   237      -1.193   7.651 -35.121  1.00 58.62      A   
ATOM   3851 HH21 ARG   237      -1.803   7.285 -35.824  1.00  0.00      A   
ATOM   3852 HH22 ARG   237      -0.423   8.245 -35.354  1.00  0.00      A   
ATOM   3853  C   ARG   237       1.481   6.972 -27.360  1.00 58.62      A   
ATOM   3854  O   ARG   237       0.941   7.251 -26.292  1.00 58.62      A   
ATOM   3855  N   MET   238       2.010   5.740 -27.537  1.00 63.12      A   
ATOM   3856  HN  MET   238       2.396   5.486 -28.421  1.00  0.00      A   
ATOM   3857  CA  MET   238       2.103   4.690 -26.534  1.00 63.12      A   
ATOM   3858  HA  MET   238       1.131   4.557 -26.083  1.00  0.00      A   
ATOM   3859  CB  MET   238       2.535   3.342 -27.157  1.00 63.12      A   
ATOM   3860  HB1 MET   238       1.864   3.120 -28.014  1.00  0.00      A   
ATOM   3861  HB2 MET   238       3.566   3.430 -27.562  1.00  0.00      A   
ATOM   3862  CG  MET   238       2.456   2.159 -26.169  1.00 63.12      A   
ATOM   3863  HG1 MET   238       3.229   2.291 -25.382  1.00  0.00      A   
ATOM   3864  HG2 MET   238       1.467   2.203 -25.664  1.00  0.00      A   
ATOM   3865  SD  MET   238       2.636   0.518 -26.934  1.00 63.12      A   
ATOM   3866  CE  MET   238       4.382   0.693 -27.391  1.00 63.12      A   
ATOM   3867  HE1 MET   238       4.791  -0.268 -27.771  1.00  0.00      A   
ATOM   3868  HE2 MET   238       4.512   1.447 -28.197  1.00  0.00      A   
ATOM   3869  HE3 MET   238       4.998   1.008 -26.522  1.00  0.00      A   
ATOM   3870  C   MET   238       3.047   5.087 -25.417  1.00 63.12      A   
ATOM   3871  O   MET   238       2.690   4.977 -24.247  1.00 63.12      A   
ATOM   3872  N   ASP   239       4.231   5.651 -25.744  1.00 67.60      A   
ATOM   3873  HN  ASP   239       4.562   5.648 -26.685  1.00  0.00      A   
ATOM   3874  CA  ASP   239       5.171   6.161 -24.759  1.00 67.60      A   
ATOM   3875  HA  ASP   239       5.371   5.357 -24.066  1.00  0.00      A   
ATOM   3876  CB  ASP   239       6.508   6.572 -25.418  1.00 67.60      A   
ATOM   3877  HB1 ASP   239       6.348   7.269 -26.268  1.00  0.00      A   
ATOM   3878  HB2 ASP   239       7.186   7.040 -24.673  1.00  0.00      A   
ATOM   3879  CG  ASP   239       7.211   5.326 -25.927  1.00 67.60      A   
ATOM   3880  OD1 ASP   239       7.335   4.358 -25.133  1.00 67.60      A   
ATOM   3881  OD2 ASP   239       7.629   5.317 -27.112  1.00 67.60      A   
ATOM   3882  C   ASP   239       4.588   7.283 -23.901  1.00 67.60      A   
ATOM   3883  O   ASP   239       4.731   7.298 -22.680  1.00 67.60      A   
ATOM   3884  N   ILE   240       3.839   8.223 -24.505  1.00 68.45      A   
ATOM   3885  HN  ILE   240       3.751   8.204 -25.498  1.00  0.00      A   
ATOM   3886  CA  ILE   240       3.131   9.281 -23.793  1.00 68.45      A   
ATOM   3887  HA  ILE   240       3.846   9.769 -23.147  1.00  0.00      A   
ATOM   3888  CB  ILE   240       2.595  10.333 -24.764  1.00 68.45      A   
ATOM   3889  HB  ILE   240       1.884   9.855 -25.472  1.00  0.00      A   
ATOM   3890  CG2 ILE   240       1.847  11.457 -24.004  1.00 68.45      A   
ATOM   3891 HG21 ILE   240       1.456  12.215 -24.716  1.00  0.00      A   
ATOM   3892 HG22 ILE   240       0.965  11.070 -23.449  1.00  0.00      A   
ATOM   3893 HG23 ILE   240       2.531  11.969 -23.295  1.00  0.00      A   
ATOM   3894  CG1 ILE   240       3.776  10.910 -25.582  1.00 68.45      A   
ATOM   3895 HG11 ILE   240       4.521  11.347 -24.883  1.00  0.00      A   
ATOM   3896 HG12 ILE   240       4.285  10.096 -26.142  1.00  0.00      A   
ATOM   3897  CD  ILE   240       3.361  11.976 -26.598  1.00  0.00      A   
ATOM   3898  HD1 ILE   240       4.245  12.264 -27.207  1.00  0.00      A   
ATOM   3899  HD2 ILE   240       2.568  11.585 -27.271  1.00  0.00      A   
ATOM   3900  HD3 ILE   240       2.981  12.890 -26.093  1.00  0.00      A   
ATOM   3901  C   ILE   240       2.011   8.771 -22.882  1.00 68.45      A   
ATOM   3902  O   ILE   240       1.858   9.214 -21.739  1.00 68.45      A   
ATOM   3903  N   ARG   241       1.202   7.790 -23.346  1.00 74.31      A   
ATOM   3904  HN  ARG   241       1.292   7.486 -24.291  1.00  0.00      A   
ATOM   3905  CA  ARG   241       0.217   7.091 -22.528  1.00 74.31      A   
ATOM   3906  HA  ARG   241      -0.455   7.817 -22.094  1.00  0.00      A   
ATOM   3907  CB  ARG   241      -0.597   6.078 -23.377  1.00 74.31      A   
ATOM   3908  HB1 ARG   241       0.109   5.492 -24.004  1.00  0.00      A   
ATOM   3909  HB2 ARG   241      -1.121   5.360 -22.711  1.00  0.00      A   
ATOM   3910  CG  ARG   241      -1.675   6.729 -24.269  1.00 74.31      A   
ATOM   3911  HG1 ARG   241      -2.441   7.184 -23.605  1.00  0.00      A   
ATOM   3912  HG2 ARG   241      -1.233   7.555 -24.866  1.00  0.00      A   
ATOM   3913  CD  ARG   241      -2.387   5.739 -25.207  1.00 74.31      A   
ATOM   3914  HD1 ARG   241      -2.692   4.822 -24.658  1.00  0.00      A   
ATOM   3915  HD2 ARG   241      -3.280   6.212 -25.668  1.00  0.00      A   
ATOM   3916  NE  ARG   241      -1.409   5.393 -26.285  1.00 74.31      A   
ATOM   3917  HE  ARG   241      -0.582   5.949 -26.370  1.00  0.00      A   
ATOM   3918  CZ  ARG   241      -1.702   4.573 -27.307  1.00 74.31      A   
ATOM   3919  NH1 ARG   241      -2.815   3.853 -27.329  1.00 74.31      A   
ATOM   3920 HH11 ARG   241      -2.912   3.203 -28.082  1.00  0.00      A   
ATOM   3921 HH12 ARG   241      -3.333   3.703 -26.487  1.00  0.00      A   
ATOM   3922  NH2 ARG   241      -0.852   4.462 -28.327  1.00 74.31      A   
ATOM   3923 HH21 ARG   241      -1.086   3.931 -29.140  1.00  0.00      A   
ATOM   3924 HH22 ARG   241       0.047   4.901 -28.321  1.00  0.00      A   
ATOM   3925  C   ARG   241       0.867   6.331 -21.369  1.00 74.31      A   
ATOM   3926  O   ARG   241       0.390   6.363 -20.236  1.00 74.31      A   
ATOM   3927  N   LEU   242       1.992   5.643 -21.619  1.00 74.32      A   
ATOM   3928  HN  LEU   242       2.345   5.584 -22.550  1.00  0.00      A   
ATOM   3929  CA  LEU   242       2.702   4.865 -20.627  1.00 74.32      A   
ATOM   3930  HA  LEU   242       1.985   4.259 -20.093  1.00  0.00      A   
ATOM   3931  CB  LEU   242       3.683   3.943 -21.389  1.00 74.32      A   
ATOM   3932  HB1 LEU   242       3.082   3.219 -21.981  1.00  0.00      A   
ATOM   3933  HB2 LEU   242       4.253   4.552 -22.123  1.00  0.00      A   
ATOM   3934  CG  LEU   242       4.699   3.166 -20.534  1.00 74.32      A   
ATOM   3935  HG  LEU   242       5.410   3.895 -20.088  1.00  0.00      A   
ATOM   3936  CD1 LEU   242       4.025   2.406 -19.385  1.00 74.32      A   
ATOM   3937 HD11 LEU   242       4.806   1.994 -18.710  1.00  0.00      A   
ATOM   3938 HD12 LEU   242       3.389   3.064 -18.755  1.00  0.00      A   
ATOM   3939 HD13 LEU   242       3.386   1.587 -19.780  1.00  0.00      A   
ATOM   3940  CD2 LEU   242       5.522   2.243 -21.446  1.00 74.32      A   
ATOM   3941 HD21 LEU   242       6.330   1.737 -20.876  1.00  0.00      A   
ATOM   3942 HD22 LEU   242       4.867   1.484 -21.924  1.00  0.00      A   
ATOM   3943 HD23 LEU   242       5.998   2.836 -22.256  1.00  0.00      A   
ATOM   3944  C   LEU   242       3.470   5.664 -19.581  1.00 74.32      A   
ATOM   3945  O   LEU   242       3.215   5.556 -18.378  1.00 74.32      A   
ATOM   3946  N   ALA   243       4.436   6.493 -20.014  1.00 78.75      A   
ATOM   3947  HN  ALA   243       4.530   6.674 -20.990  1.00  0.00      A   
ATOM   3948  CA  ALA   243       5.562   6.920 -19.205  1.00 78.75      A   
ATOM   3949  HA  ALA   243       6.085   6.038 -18.865  1.00  0.00      A   
ATOM   3950  CB  ALA   243       6.496   7.746 -20.109  1.00 78.75      A   
ATOM   3951  HB1 ALA   243       6.822   7.130 -20.975  1.00  0.00      A   
ATOM   3952  HB2 ALA   243       5.974   8.640 -20.512  1.00  0.00      A   
ATOM   3953  HB3 ALA   243       7.406   8.077 -19.564  1.00  0.00      A   
ATOM   3954  C   ALA   243       5.200   7.714 -17.969  1.00 78.75      A   
ATOM   3955  O   ALA   243       5.732   7.530 -16.878  1.00 78.75      A   
ATOM   3956  N   LYS   244       4.222   8.608 -18.125  1.00 19.75      A   
ATOM   3957  HN  LYS   244       3.796   8.693 -19.023  1.00  0.00      A   
ATOM   3958  CA  LYS   244       3.833   9.555 -17.113  1.00 19.75      A   
ATOM   3959  HA  LYS   244       4.651   9.730 -16.430  1.00  0.00      A   
ATOM   3960  CB  LYS   244       3.498  10.892 -17.860  1.00 19.75      A   
ATOM   3961  HB1 LYS   244       2.705  10.690 -18.611  1.00  0.00      A   
ATOM   3962  HB2 LYS   244       3.092  11.632 -17.138  1.00  0.00      A   
ATOM   3963  CG  LYS   244       4.719  11.525 -18.583  1.00 19.75      A   
ATOM   3964  HG1 LYS   244       5.476  11.784 -17.812  1.00  0.00      A   
ATOM   3965  HG2 LYS   244       5.186  10.769 -19.250  1.00  0.00      A   
ATOM   3966  CD  LYS   244       4.422  12.784 -19.444  1.00 19.75      A   
ATOM   3967  HD1 LYS   244       3.826  12.467 -20.326  1.00  0.00      A   
ATOM   3968  HD2 LYS   244       3.809  13.498 -18.854  1.00  0.00      A   
ATOM   3969  CE  LYS   244       5.702  13.516 -19.926  1.00 19.75      A   
ATOM   3970  HE1 LYS   244       6.194  14.017 -19.065  1.00  0.00      A   
ATOM   3971  HE2 LYS   244       6.412  12.779 -20.359  1.00  0.00      A   
ATOM   3972  NZ  LYS   244       5.450  14.542 -20.968  1.00 19.75      A   
ATOM   3973  HZ1 LYS   244       6.288  15.142 -21.107  1.00  0.00      A   
ATOM   3974  HZ2 LYS   244       5.248  14.102 -21.888  1.00  0.00      A   
ATOM   3975  HZ3 LYS   244       4.664  15.188 -20.752  1.00  0.00      A   
ATOM   3976  C   LYS   244       2.662   9.033 -16.283  1.00 19.75      A   
ATOM   3977  O   LYS   244       2.110   9.747 -15.454  1.00 19.75      A   
ATOM   3978  N   THR   245       2.270   7.750 -16.461  1.00 20.22      A   
ATOM   3979  HN  THR   245       2.722   7.189 -17.151  1.00  0.00      A   
ATOM   3980  CA  THR   245       1.209   7.117 -15.672  1.00 20.22      A   
ATOM   3981  HA  THR   245       0.507   7.869 -15.344  1.00  0.00      A   
ATOM   3982  CB  THR   245       0.452   6.061 -16.471  1.00 20.22      A   
ATOM   3983  HB  THR   245       1.149   5.273 -16.830  1.00  0.00      A   
ATOM   3984  OG1 THR   245      -0.153   6.683 -17.595  1.00 20.22      A   
ATOM   3985  HG1 THR   245      -0.117   6.047 -18.313  1.00  0.00      A   
ATOM   3986  CG2 THR   245      -0.683   5.422 -15.655  1.00 20.22      A   
ATOM   3987 HG21 THR   245      -1.296   4.754 -16.297  1.00  0.00      A   
ATOM   3988 HG22 THR   245      -0.289   4.811 -14.814  1.00  0.00      A   
ATOM   3989 HG23 THR   245      -1.350   6.203 -15.231  1.00  0.00      A   
ATOM   3990  C   THR   245       1.751   6.453 -14.425  1.00 20.22      A   
ATOM   3991  O   THR   245       1.357   6.785 -13.313  1.00 20.22      A   
ATOM   3992  N   LEU   246       2.712   5.513 -14.558  1.00 17.21      A   
ATOM   3993  HN  LEU   246       3.047   5.251 -15.459  1.00  0.00      A   
ATOM   3994  CA  LEU   246       3.291   4.787 -13.430  1.00 17.21      A   
ATOM   3995  HA  LEU   246       2.493   4.339 -12.857  1.00  0.00      A   
ATOM   3996  CB  LEU   246       4.239   3.687 -13.954  1.00 17.21      A   
ATOM   3997  HB1 LEU   246       4.850   4.099 -14.786  1.00  0.00      A   
ATOM   3998  HB2 LEU   246       4.944   3.360 -13.160  1.00  0.00      A   
ATOM   3999  CG  LEU   246       3.483   2.436 -14.433  1.00 17.21      A   
ATOM   4000  HG  LEU   246       2.554   2.747 -14.957  1.00  0.00      A   
ATOM   4001  CD1 LEU   246       4.329   1.630 -15.422  1.00 17.21      A   
ATOM   4002 HD11 LEU   246       3.766   0.738 -15.770  1.00  0.00      A   
ATOM   4003 HD12 LEU   246       4.599   2.252 -16.303  1.00  0.00      A   
ATOM   4004 HD13 LEU   246       5.263   1.282 -14.932  1.00  0.00      A   
ATOM   4005  CD2 LEU   246       3.102   1.554 -13.237  1.00 17.21      A   
ATOM   4006 HD21 LEU   246       2.617   0.619 -13.588  1.00  0.00      A   
ATOM   4007 HD22 LEU   246       4.009   1.272 -12.662  1.00  0.00      A   
ATOM   4008 HD23 LEU   246       2.401   2.079 -12.552  1.00  0.00      A   
ATOM   4009  C   LEU   246       4.046   5.684 -12.463  1.00 17.21      A   
ATOM   4010  O   LEU   246       3.944   5.562 -11.246  1.00 17.21      A   
ATOM   4011  N   VAL   247       4.806   6.648 -13.006  1.00 19.28      A   
ATOM   4012  HN  VAL   247       4.910   6.699 -13.996  1.00  0.00      A   
ATOM   4013  CA  VAL   247       5.540   7.642 -12.245  1.00 19.28      A   
ATOM   4014  HA  VAL   247       6.112   7.115 -11.496  1.00  0.00      A   
ATOM   4015  CB  VAL   247       6.529   8.363 -13.151  1.00 19.28      A   
ATOM   4016  HB  VAL   247       5.991   8.966 -13.914  1.00  0.00      A   
ATOM   4017  CG1 VAL   247       7.444   9.283 -12.323  1.00 19.28      A   
ATOM   4018 HG11 VAL   247       8.216   9.750 -12.972  1.00  0.00      A   
ATOM   4019 HG12 VAL   247       6.864  10.099 -11.841  1.00  0.00      A   
ATOM   4020 HG13 VAL   247       7.961   8.705 -11.528  1.00  0.00      A   
ATOM   4021  CG2 VAL   247       7.373   7.284 -13.863  1.00 19.28      A   
ATOM   4022 HG21 VAL   247       8.241   7.742 -14.383  1.00  0.00      A   
ATOM   4023 HG22 VAL   247       7.765   6.556 -13.120  1.00  0.00      A   
ATOM   4024 HG23 VAL   247       6.785   6.730 -14.626  1.00  0.00      A   
ATOM   4025  C   VAL   247       4.619   8.595 -11.481  1.00 19.28      A   
ATOM   4026  O   VAL   247       4.937   9.024 -10.374  1.00 19.28      A   
ATOM   4027  N   LEU   248       3.419   8.916 -12.025  1.00 21.09      A   
ATOM   4028  HN  LEU   248       3.148   8.563 -12.918  1.00  0.00      A   
ATOM   4029  CA  LEU   248       2.390   9.641 -11.291  1.00 21.09      A   
ATOM   4030  HA  LEU   248       2.838  10.549 -10.916  1.00  0.00      A   
ATOM   4031  CB  LEU   248       1.199  10.019 -12.209  1.00 21.09      A   
ATOM   4032  HB1 LEU   248       1.589  10.645 -13.040  1.00  0.00      A   
ATOM   4033  HB2 LEU   248       0.779   9.096 -12.662  1.00  0.00      A   
ATOM   4034  CG  LEU   248       0.046  10.786 -11.518  1.00 21.09      A   
ATOM   4035  HG  LEU   248      -0.390  10.132 -10.733  1.00  0.00      A   
ATOM   4036  CD1 LEU   248       0.525  12.075 -10.830  1.00 21.09      A   
ATOM   4037 HD11 LEU   248      -0.343  12.641 -10.428  1.00  0.00      A   
ATOM   4038 HD12 LEU   248       1.198  11.844  -9.978  1.00  0.00      A   
ATOM   4039 HD13 LEU   248       1.073  12.725 -11.546  1.00  0.00      A   
ATOM   4040  CD2 LEU   248      -1.081  11.092 -12.518  1.00 21.09      A   
ATOM   4041 HD21 LEU   248      -1.934  11.571 -11.993  1.00  0.00      A   
ATOM   4042 HD22 LEU   248      -0.726  11.780 -13.315  1.00  0.00      A   
ATOM   4043 HD23 LEU   248      -1.440  10.152 -12.990  1.00  0.00      A   
ATOM   4044  C   LEU   248       1.876   8.873 -10.076  1.00 21.09      A   
ATOM   4045  O   LEU   248       1.783   9.418  -8.981  1.00 21.09      A   
ATOM   4046  N   ILE   249       1.593   7.561 -10.221  1.00 20.43      A   
ATOM   4047  HN  ILE   249       1.652   7.128 -11.117  1.00  0.00      A   
ATOM   4048  CA  ILE   249       1.188   6.703  -9.109  1.00 20.43      A   
ATOM   4049  HA  ILE   249       0.320   7.139  -8.637  1.00  0.00      A   
ATOM   4050  CB  ILE   249       0.837   5.289  -9.592  1.00 20.43      A   
ATOM   4051  HB  ILE   249       1.733   4.842 -10.072  1.00  0.00      A   
ATOM   4052  CG2 ILE   249       0.419   4.402  -8.393  1.00 20.43      A   
ATOM   4053 HG21 ILE   249       0.106   3.393  -8.735  1.00  0.00      A   
ATOM   4054 HG22 ILE   249       1.247   4.265  -7.665  1.00  0.00      A   
ATOM   4055 HG23 ILE   249      -0.441   4.860  -7.859  1.00  0.00      A   
ATOM   4056  CG1 ILE   249      -0.299   5.321 -10.644  1.00 20.43      A   
ATOM   4057 HG11 ILE   249      -1.256   5.532 -10.120  1.00  0.00      A   
ATOM   4058 HG12 ILE   249      -0.135   6.148 -11.368  1.00  0.00      A   
ATOM   4059  CD  ILE   249      -0.423   4.017 -11.442  1.00  0.00      A   
ATOM   4060  HD1 ILE   249      -1.262   4.087 -12.167  1.00  0.00      A   
ATOM   4061  HD2 ILE   249       0.516   3.811 -12.001  1.00  0.00      A   
ATOM   4062  HD3 ILE   249      -0.621   3.158 -10.766  1.00  0.00      A   
ATOM   4063  C   ILE   249       2.284   6.624  -8.046  1.00 20.43      A   
ATOM   4064  O   ILE   249       2.040   6.775  -6.851  1.00 20.43      A   
ATOM   4065  N   LEU   250       3.552   6.452  -8.474  1.00 21.23      A   
ATOM   4066  HN  LEU   250       3.718   6.301  -9.446  1.00  0.00      A   
ATOM   4067  CA  LEU   250       4.709   6.427  -7.598  1.00 21.23      A   
ATOM   4068  HA  LEU   250       4.570   5.631  -6.881  1.00  0.00      A   
ATOM   4069  CB  LEU   250       5.969   6.161  -8.457  1.00 21.23      A   
ATOM   4070  HB1 LEU   250       5.832   5.190  -8.981  1.00  0.00      A   
ATOM   4071  HB2 LEU   250       6.026   6.947  -9.240  1.00  0.00      A   
ATOM   4072  CG  LEU   250       7.321   6.133  -7.712  1.00 21.23      A   
ATOM   4073  HG  LEU   250       7.460   7.094  -7.171  1.00  0.00      A   
ATOM   4074  CD1 LEU   250       7.404   4.998  -6.679  1.00 21.23      A   
ATOM   4075 HD11 LEU   250       8.403   4.994  -6.192  1.00  0.00      A   
ATOM   4076 HD12 LEU   250       6.637   5.129  -5.887  1.00  0.00      A   
ATOM   4077 HD13 LEU   250       7.248   4.013  -7.168  1.00  0.00      A   
ATOM   4078  CD2 LEU   250       8.454   6.018  -8.738  1.00 21.23      A   
ATOM   4079 HD21 LEU   250       9.435   5.927  -8.225  1.00  0.00      A   
ATOM   4080 HD22 LEU   250       8.293   5.115  -9.364  1.00  0.00      A   
ATOM   4081 HD23 LEU   250       8.475   6.910  -9.399  1.00  0.00      A   
ATOM   4082  C   LEU   250       4.923   7.708  -6.799  1.00 21.23      A   
ATOM   4083  O   LEU   250       5.128   7.658  -5.589  1.00 21.23      A   
ATOM   4084  N   VAL   251       4.855   8.904  -7.429  1.00 24.29      A   
ATOM   4085  HN  VAL   251       4.696   8.959  -8.412  1.00  0.00      A   
ATOM   4086  CA  VAL   251       5.008  10.158  -6.699  1.00 24.29      A   
ATOM   4087  HA  VAL   251       5.890  10.043  -6.086  1.00  0.00      A   
ATOM   4088  CB  VAL   251       5.279  11.372  -7.591  1.00 24.29      A   
ATOM   4089  HB  VAL   251       6.044  11.068  -8.336  1.00  0.00      A   
ATOM   4090  CG1 VAL   251       4.028  11.847  -8.356  1.00 24.29      A   
ATOM   4091 HG11 VAL   251       4.281  12.691  -9.032  1.00  0.00      A   
ATOM   4092 HG12 VAL   251       3.618  11.017  -8.970  1.00  0.00      A   
ATOM   4093 HG13 VAL   251       3.240  12.205  -7.660  1.00  0.00      A   
ATOM   4094  CG2 VAL   251       5.872  12.515  -6.740  1.00 24.29      A   
ATOM   4095 HG21 VAL   251       6.136  13.382  -7.381  1.00  0.00      A   
ATOM   4096 HG22 VAL   251       5.138  12.862  -5.982  1.00  0.00      A   
ATOM   4097 HG23 VAL   251       6.788  12.176  -6.209  1.00  0.00      A   
ATOM   4098  C   VAL   251       3.872  10.410  -5.717  1.00 24.29      A   
ATOM   4099  O   VAL   251       4.107  10.834  -4.591  1.00 24.29      A   
ATOM   4100  N   VAL   252       2.609  10.098  -6.087  1.00 25.35      A   
ATOM   4101  HN  VAL   252       2.422   9.756  -7.005  1.00  0.00      A   
ATOM   4102  CA  VAL   252       1.456  10.202  -5.201  1.00 25.35      A   
ATOM   4103  HA  VAL   252       1.417  11.209  -4.814  1.00  0.00      A   
ATOM   4104  CB  VAL   252       0.168   9.928  -5.968  1.00 25.35      A   
ATOM   4105  HB  VAL   252       0.283   8.996  -6.561  1.00  0.00      A   
ATOM   4106  CG1 VAL   252      -1.043   9.764  -5.029  1.00 25.35      A   
ATOM   4107 HG11 VAL   252      -1.965   9.667  -5.641  1.00  0.00      A   
ATOM   4108 HG12 VAL   252      -0.960   8.848  -4.406  1.00  0.00      A   
ATOM   4109 HG13 VAL   252      -1.150  10.644  -4.361  1.00  0.00      A   
ATOM   4110  CG2 VAL   252      -0.079  11.113  -6.924  1.00 25.35      A   
ATOM   4111 HG21 VAL   252      -0.996  10.932  -7.524  1.00  0.00      A   
ATOM   4112 HG22 VAL   252      -0.220  12.051  -6.346  1.00  0.00      A   
ATOM   4113 HG23 VAL   252       0.772  11.252  -7.624  1.00  0.00      A   
ATOM   4114  C   VAL   252       1.597   9.293  -3.986  1.00 25.35      A   
ATOM   4115  O   VAL   252       1.392   9.726  -2.853  1.00 25.35      A   
ATOM   4116  N   LEU   253       2.053   8.039  -4.192  1.00 26.05      A   
ATOM   4117  HN  LEU   253       2.167   7.702  -5.123  1.00  0.00      A   
ATOM   4118  CA  LEU   253       2.348   7.090  -3.132  1.00 26.05      A   
ATOM   4119  HA  LEU   253       1.442   6.946  -2.562  1.00  0.00      A   
ATOM   4120  CB  LEU   253       2.793   5.750  -3.776  1.00 26.05      A   
ATOM   4121  HB1 LEU   253       2.064   5.492  -4.573  1.00  0.00      A   
ATOM   4122  HB2 LEU   253       3.776   5.898  -4.272  1.00  0.00      A   
ATOM   4123  CG  LEU   253       2.887   4.548  -2.815  1.00 26.05      A   
ATOM   4124  HG  LEU   253       3.481   4.856  -1.929  1.00  0.00      A   
ATOM   4125  CD1 LEU   253       1.498   4.094  -2.342  1.00 26.05      A   
ATOM   4126 HD11 LEU   253       1.584   3.237  -1.640  1.00  0.00      A   
ATOM   4127 HD12 LEU   253       0.968   4.917  -1.817  1.00  0.00      A   
ATOM   4128 HD13 LEU   253       0.879   3.778  -3.209  1.00  0.00      A   
ATOM   4129  CD2 LEU   253       3.614   3.370  -3.480  1.00 26.05      A   
ATOM   4130 HD21 LEU   253       3.699   2.521  -2.768  1.00  0.00      A   
ATOM   4131 HD22 LEU   253       3.048   3.025  -4.372  1.00  0.00      A   
ATOM   4132 HD23 LEU   253       4.635   3.672  -3.798  1.00  0.00      A   
ATOM   4133  C   LEU   253       3.414   7.595  -2.159  1.00 26.05      A   
ATOM   4134  O   LEU   253       3.270   7.519  -0.938  1.00 26.05      A   
ATOM   4135  N   ILE   254       4.502   8.189  -2.690  1.00 27.97      A   
ATOM   4136  HN  ILE   254       4.608   8.210  -3.681  1.00  0.00      A   
ATOM   4137  CA  ILE   254       5.539   8.851  -1.909  1.00 27.97      A   
ATOM   4138  HA  ILE   254       5.866   8.156  -1.150  1.00  0.00      A   
ATOM   4139  CB  ILE   254       6.754   9.185  -2.781  1.00 27.97      A   
ATOM   4140  HB  ILE   254       6.400   9.740  -3.676  1.00  0.00      A   
ATOM   4141  CG2 ILE   254       7.773  10.069  -2.021  1.00 27.97      A   
ATOM   4142 HG21 ILE   254       8.678  10.247  -2.641  1.00  0.00      A   
ATOM   4143 HG22 ILE   254       7.345  11.064  -1.774  1.00  0.00      A   
ATOM   4144 HG23 ILE   254       8.087   9.572  -1.078  1.00  0.00      A   
ATOM   4145  CG1 ILE   254       7.422   7.868  -3.254  1.00 27.97      A   
ATOM   4146 HG11 ILE   254       7.893   7.370  -2.380  1.00  0.00      A   
ATOM   4147 HG12 ILE   254       6.645   7.176  -3.644  1.00  0.00      A   
ATOM   4148  CD  ILE   254       8.467   8.068  -4.359  1.00  0.00      A   
ATOM   4149  HD1 ILE   254       8.858   7.084  -4.697  1.00  0.00      A   
ATOM   4150  HD2 ILE   254       8.008   8.580  -5.231  1.00  0.00      A   
ATOM   4151  HD3 ILE   254       9.323   8.676  -3.997  1.00  0.00      A   
ATOM   4152  C   ILE   254       5.025  10.071  -1.147  1.00 27.97      A   
ATOM   4153  O   ILE   254       5.357  10.256   0.021  1.00 27.97      A   
ATOM   4154  N   ILE   255       4.181  10.933  -1.751  1.00 30.38      A   
ATOM   4155  HN  ILE   255       3.942  10.810  -2.711  1.00  0.00      A   
ATOM   4156  CA  ILE   255       3.592  12.079  -1.059  1.00 30.38      A   
ATOM   4157  HA  ILE   255       4.398  12.628  -0.595  1.00  0.00      A   
ATOM   4158  CB  ILE   255       2.887  13.039  -2.025  1.00 30.38      A   
ATOM   4159  HB  ILE   255       2.147  12.461  -2.619  1.00  0.00      A   
ATOM   4160  CG2 ILE   255       2.151  14.163  -1.256  1.00 30.38      A   
ATOM   4161 HG21 ILE   255       1.684  14.882  -1.963  1.00  0.00      A   
ATOM   4162 HG22 ILE   255       1.336  13.766  -0.614  1.00  0.00      A   
ATOM   4163 HG23 ILE   255       2.862  14.723  -0.612  1.00  0.00      A   
ATOM   4164  CG1 ILE   255       3.914  13.669  -3.001  1.00 30.38      A   
ATOM   4165 HG11 ILE   255       4.539  14.397  -2.441  1.00  0.00      A   
ATOM   4166 HG12 ILE   255       4.599  12.882  -3.385  1.00  0.00      A   
ATOM   4167  CD  ILE   255       3.265  14.365  -4.205  1.00  0.00      A   
ATOM   4168  HD1 ILE   255       4.045  14.761  -4.890  1.00  0.00      A   
ATOM   4169  HD2 ILE   255       2.636  13.643  -4.769  1.00  0.00      A   
ATOM   4170  HD3 ILE   255       2.628  15.215  -3.880  1.00  0.00      A   
ATOM   4171  C   ILE   255       2.670  11.668   0.084  1.00 30.38      A   
ATOM   4172  O   ILE   255       2.770  12.196   1.191  1.00 30.38      A   
ATOM   4173  N   CYS   256       1.773  10.687  -0.132  1.00 34.25      A   
ATOM   4174  HN  CYS   256       1.687  10.272  -1.034  1.00  0.00      A   
ATOM   4175  CA  CYS   256       0.866  10.208   0.901  1.00 34.25      A   
ATOM   4176  HA  CYS   256       0.360  11.059   1.332  1.00  0.00      A   
ATOM   4177  CB  CYS   256      -0.183   9.245   0.287  1.00 34.25      A   
ATOM   4178  HB1 CYS   256       0.353   8.405  -0.204  1.00  0.00      A   
ATOM   4179  HB2 CYS   256      -0.813   8.809   1.092  1.00  0.00      A   
ATOM   4180  SG  CYS   256      -1.261  10.055  -0.940  1.00 34.25      A   
ATOM   4181  HG1 CYS   256      -1.425   8.954  -1.659  1.00  0.00      A   
ATOM   4182  C   CYS   256       1.549   9.482   2.054  1.00 34.25      A   
ATOM   4183  O   CYS   256       1.275   9.747   3.221  1.00 34.25      A   
ATOM   4184  N   TRP   257       2.484   8.551   1.771  1.00 32.19      A   
ATOM   4185  HN  TRP   257       2.717   8.324   0.828  1.00  0.00      A   
ATOM   4186  CA  TRP   257       3.055   7.720   2.821  1.00 32.19      A   
ATOM   4187  HA  TRP   257       2.373   7.660   3.656  1.00  0.00      A   
ATOM   4188  CB  TRP   257       3.274   6.281   2.302  1.00 32.19      A   
ATOM   4189  HB1 TRP   257       3.870   6.317   1.365  1.00  0.00      A   
ATOM   4190  HB2 TRP   257       3.847   5.694   3.052  1.00  0.00      A   
ATOM   4191  CG  TRP   257       1.976   5.530   2.021  1.00 32.19      A   
ATOM   4192  CD1 TRP   257       1.118   5.650   0.960  1.00 32.19      A   
ATOM   4193  HD1 TRP   257       1.255   6.338   0.139  1.00  0.00      A   
ATOM   4194  NE1 TRP   257       0.083   4.745   1.073  1.00 32.19      A   
ATOM   4195  HE1 TRP   257      -0.634   4.597   0.428  1.00  0.00      A   
ATOM   4196  CE2 TRP   257       0.270   4.009   2.218  1.00 32.19      A   
ATOM   4197  CD2 TRP   257       1.442   4.479   2.851  1.00 32.19      A   
ATOM   4198  CE3 TRP   257       1.890   3.914   4.044  1.00 32.19      A   
ATOM   4199  HE3 TRP   257       2.790   4.252   4.537  1.00  0.00      A   
ATOM   4200  CZ3 TRP   257       1.146   2.858   4.592  1.00 32.19      A   
ATOM   4201  HZ3 TRP   257       1.479   2.393   5.508  1.00  0.00      A   
ATOM   4202  CZ2 TRP   257      -0.467   2.966   2.762  1.00 32.19      A   
ATOM   4203  HZ2 TRP   257      -1.358   2.593   2.278  1.00  0.00      A   
ATOM   4204  CH2 TRP   257      -0.016   2.391   3.959  1.00 32.19      A   
ATOM   4205  HH2 TRP   257      -0.566   1.567   4.389  1.00  0.00      A   
ATOM   4206  C   TRP   257       4.346   8.308   3.379  1.00 32.19      A   
ATOM   4207  O   TRP   257       4.792   7.944   4.464  1.00 32.19      A   
ATOM   4208  N   GLY   258       4.948   9.294   2.684  1.00 40.74      A   
ATOM   4209  HN  GLY   258       4.576   9.551   1.796  1.00  0.00      A   
ATOM   4210  CA  GLY   258       6.132  10.049   3.098  1.00 40.74      A   
ATOM   4211  HA1 GLY   258       6.238  10.868   2.402  1.00  0.00      A   
ATOM   4212  HA2 GLY   258       6.967   9.366   3.046  1.00  0.00      A   
ATOM   4213  C   GLY   258       6.166  10.650   4.485  1.00 40.74      A   
ATOM   4214  O   GLY   258       7.126  10.371   5.208  1.00 40.74      A   
ATOM   4215  N   PRO   259       5.221  11.472   4.947  1.00 44.83      A   
ATOM   4216  CD  PRO   259       4.132  12.042   4.147  1.00 44.83      A   
ATOM   4217  HD1 PRO   259       4.553  12.758   3.408  1.00  0.00      A   
ATOM   4218  HD2 PRO   259       3.545  11.261   3.620  1.00  0.00      A   
ATOM   4219  CA  PRO   259       5.294  12.066   6.279  1.00 44.83      A   
ATOM   4220  HA  PRO   259       6.293  12.432   6.462  1.00  0.00      A   
ATOM   4221  CB  PRO   259       4.247  13.193   6.250  1.00 44.83      A   
ATOM   4222  HB1 PRO   259       4.745  14.133   5.930  1.00  0.00      A   
ATOM   4223  HB2 PRO   259       3.761  13.365   7.234  1.00  0.00      A   
ATOM   4224  CG  PRO   259       3.252  12.768   5.166  1.00 44.83      A   
ATOM   4225  HG1 PRO   259       2.705  13.624   4.716  1.00  0.00      A   
ATOM   4226  HG2 PRO   259       2.517  12.050   5.588  1.00  0.00      A   
ATOM   4227  C   PRO   259       5.000  11.021   7.330  1.00 44.83      A   
ATOM   4228  O   PRO   259       5.522  11.124   8.436  1.00 44.83      A   
ATOM   4229  N   LEU   260       4.177  10.004   7.014  1.00 47.79      A   
ATOM   4230  HN  LEU   260       3.771   9.962   6.104  1.00  0.00      A   
ATOM   4231  CA  LEU   260       3.909   8.893   7.902  1.00 47.79      A   
ATOM   4232  HA  LEU   260       3.617   9.297   8.860  1.00  0.00      A   
ATOM   4233  CB  LEU   260       2.731   8.062   7.343  1.00 47.79      A   
ATOM   4234  HB1 LEU   260       1.891   8.763   7.153  1.00  0.00      A   
ATOM   4235  HB2 LEU   260       2.999   7.608   6.365  1.00  0.00      A   
ATOM   4236  CG  LEU   260       2.230   6.967   8.304  1.00 47.79      A   
ATOM   4237  HG  LEU   260       2.627   7.198   9.316  1.00  0.00      A   
ATOM   4238  CD1 LEU   260       0.701   6.982   8.410  1.00 47.79      A   
ATOM   4239 HD11 LEU   260       0.355   6.219   9.140  1.00  0.00      A   
ATOM   4240 HD12 LEU   260       0.345   7.976   8.754  1.00  0.00      A   
ATOM   4241 HD13 LEU   260       0.242   6.765   7.422  1.00  0.00      A   
ATOM   4242  CD2 LEU   260       2.733   5.576   7.895  1.00 47.79      A   
ATOM   4243 HD21 LEU   260       2.402   4.814   8.632  1.00  0.00      A   
ATOM   4244 HD22 LEU   260       2.334   5.298   6.896  1.00  0.00      A   
ATOM   4245 HD23 LEU   260       3.843   5.555   7.852  1.00  0.00      A   
ATOM   4246  C   LEU   260       5.148   8.039   8.153  1.00 47.79      A   
ATOM   4247  O   LEU   260       5.510   7.768   9.296  1.00 47.79      A   
ATOM   4248  N   LEU   261       5.895   7.682   7.085  1.00 47.29      A   
ATOM   4249  HN  LEU   261       5.558   7.859   6.164  1.00  0.00      A   
ATOM   4250  CA  LEU   261       7.182   7.009   7.178  1.00 47.29      A   
ATOM   4251  HA  LEU   261       7.046   6.128   7.788  1.00  0.00      A   
ATOM   4252  CB  LEU   261       7.709   6.558   5.789  1.00 47.29      A   
ATOM   4253  HB1 LEU   261       7.279   7.214   5.002  1.00  0.00      A   
ATOM   4254  HB2 LEU   261       8.813   6.672   5.744  1.00  0.00      A   
ATOM   4255  CG  LEU   261       7.408   5.077   5.455  1.00 47.29      A   
ATOM   4256  HG  LEU   261       7.843   4.457   6.268  1.00  0.00      A   
ATOM   4257  CD1 LEU   261       5.906   4.768   5.382  1.00 47.29      A   
ATOM   4258 HD11 LEU   261       5.741   3.699   5.128  1.00  0.00      A   
ATOM   4259 HD12 LEU   261       5.410   4.967   6.356  1.00  0.00      A   
ATOM   4260 HD13 LEU   261       5.421   5.395   4.604  1.00  0.00      A   
ATOM   4261  CD2 LEU   261       8.098   4.673   4.143  1.00 47.29      A   
ATOM   4262 HD21 LEU   261       7.945   3.591   3.944  1.00  0.00      A   
ATOM   4263 HD22 LEU   261       7.678   5.254   3.294  1.00  0.00      A   
ATOM   4264 HD23 LEU   261       9.191   4.867   4.201  1.00  0.00      A   
ATOM   4265  C   LEU   261       8.236   7.841   7.903  1.00 47.29      A   
ATOM   4266  O   LEU   261       9.027   7.316   8.683  1.00 47.29      A   
ATOM   4267  N   ALA   262       8.262   9.173   7.696  1.00 50.00      A   
ATOM   4268  HN  ALA   262       7.655   9.582   7.019  1.00  0.00      A   
ATOM   4269  CA  ALA   262       9.145  10.076   8.414  1.00 50.00      A   
ATOM   4270  HA  ALA   262      10.157   9.736   8.254  1.00  0.00      A   
ATOM   4271  CB  ALA   262       9.010  11.502   7.849  1.00 50.00      A   
ATOM   4272  HB1 ALA   262       9.235  11.502   6.762  1.00  0.00      A   
ATOM   4273  HB2 ALA   262       7.976  11.883   7.993  1.00  0.00      A   
ATOM   4274  HB3 ALA   262       9.718  12.195   8.351  1.00  0.00      A   
ATOM   4275  C   ALA   262       8.933  10.088   9.931  1.00 50.00      A   
ATOM   4276  O   ALA   262       9.888  10.087  10.708  1.00 50.00      A   
ATOM   4277  N   ILE   263       7.667  10.052  10.394  1.00 50.92      A   
ATOM   4278  HN  ILE   263       6.903  10.112   9.756  1.00  0.00      A   
ATOM   4279  CA  ILE   263       7.325   9.854  11.799  1.00 50.92      A   
ATOM   4280  HA  ILE   263       7.868  10.585  12.380  1.00  0.00      A   
ATOM   4281  CB  ILE   263       5.829  10.069  12.042  1.00 50.92      A   
ATOM   4282  HB  ILE   263       5.257   9.397  11.367  1.00  0.00      A   
ATOM   4283  CG2 ILE   263       5.471   9.734  13.507  1.00 50.92      A   
ATOM   4284 HG21 ILE   263       4.420  10.012  13.737  1.00  0.00      A   
ATOM   4285 HG22 ILE   263       5.581   8.650  13.724  1.00  0.00      A   
ATOM   4286 HG23 ILE   263       6.136  10.300  14.193  1.00  0.00      A   
ATOM   4287  CG1 ILE   263       5.436  11.532  11.721  1.00 50.92      A   
ATOM   4288 HG11 ILE   263       5.872  12.201  12.493  1.00  0.00      A   
ATOM   4289 HG12 ILE   263       5.877  11.828  10.745  1.00  0.00      A   
ATOM   4290  CD  ILE   263       3.922  11.755  11.634  1.00  0.00      A   
ATOM   4291  HD1 ILE   263       3.704  12.795  11.307  1.00  0.00      A   
ATOM   4292  HD2 ILE   263       3.471  11.056  10.897  1.00  0.00      A   
ATOM   4293  HD3 ILE   263       3.439  11.594  12.621  1.00  0.00      A   
ATOM   4294  C   ILE   263       7.766   8.493  12.313  1.00 50.92      A   
ATOM   4295  O   ILE   263       8.324   8.394  13.399  1.00 50.92      A   
ATOM   4296  N   MET   264       7.583   7.410  11.531  1.00 53.88      A   
ATOM   4297  HN  MET   264       7.093   7.495  10.667  1.00  0.00      A   
ATOM   4298  CA  MET   264       8.057   6.080  11.888  1.00 53.88      A   
ATOM   4299  HA  MET   264       7.643   5.839  12.856  1.00  0.00      A   
ATOM   4300  CB  MET   264       7.555   5.017  10.885  1.00 53.88      A   
ATOM   4301  HB1 MET   264       7.895   5.283   9.861  1.00  0.00      A   
ATOM   4302  HB2 MET   264       8.004   4.038  11.154  1.00  0.00      A   
ATOM   4303  CG  MET   264       6.023   4.846  10.896  1.00 53.88      A   
ATOM   4304  HG1 MET   264       5.713   4.512  11.909  1.00  0.00      A   
ATOM   4305  HG2 MET   264       5.550   5.838  10.737  1.00  0.00      A   
ATOM   4306  SD  MET   264       5.389   3.690   9.641  1.00 53.88      A   
ATOM   4307  CE  MET   264       6.118   2.189  10.353  1.00 53.88      A   
ATOM   4308  HE1 MET   264       5.631   1.276   9.947  1.00  0.00      A   
ATOM   4309  HE2 MET   264       7.205   2.123  10.135  1.00  0.00      A   
ATOM   4310  HE3 MET   264       5.989   2.173  11.456  1.00  0.00      A   
ATOM   4311  C   MET   264       9.576   5.976  12.047  1.00 53.88      A   
ATOM   4312  O   MET   264      10.080   5.319  12.953  1.00 53.88      A   
ATOM   4313  N   VAL   265      10.364   6.665  11.198  1.00 53.25      A   
ATOM   4314  HN  VAL   265       9.955   7.116  10.409  1.00  0.00      A   
ATOM   4315  CA  VAL   265      11.800   6.847  11.407  1.00 53.25      A   
ATOM   4316  HA  VAL   265      12.260   5.874  11.501  1.00  0.00      A   
ATOM   4317  CB  VAL   265      12.419   7.591  10.219  1.00 53.25      A   
ATOM   4318  HB  VAL   265      11.820   8.504  10.015  1.00  0.00      A   
ATOM   4319  CG1 VAL   265      13.881   8.012  10.480  1.00 53.25      A   
ATOM   4320 HG11 VAL   265      14.315   8.468   9.564  1.00  0.00      A   
ATOM   4321 HG12 VAL   265      13.956   8.760  11.298  1.00  0.00      A   
ATOM   4322 HG13 VAL   265      14.495   7.127  10.752  1.00  0.00      A   
ATOM   4323  CG2 VAL   265      12.363   6.671   8.984  1.00 53.25      A   
ATOM   4324 HG21 VAL   265      12.782   7.193   8.097  1.00  0.00      A   
ATOM   4325 HG22 VAL   265      12.959   5.751   9.163  1.00  0.00      A   
ATOM   4326 HG23 VAL   265      11.319   6.371   8.746  1.00  0.00      A   
ATOM   4327  C   VAL   265      12.086   7.595  12.715  1.00 53.25      A   
ATOM   4328  O   VAL   265      12.949   7.194  13.487  1.00 53.25      A   
ATOM   4329  N   TYR   266      11.344   8.676  13.049  1.00 56.93      A   
ATOM   4330  HN  TYR   266      10.639   9.009  12.429  1.00  0.00      A   
ATOM   4331  CA  TYR   266      11.497   9.372  14.326  1.00 56.93      A   
ATOM   4332  HA  TYR   266      12.549   9.607  14.401  1.00  0.00      A   
ATOM   4333  CB  TYR   266      10.671  10.688  14.346  1.00 56.93      A   
ATOM   4334  HB1 TYR   266      10.725  11.144  13.334  1.00  0.00      A   
ATOM   4335  HB2 TYR   266       9.604  10.472  14.568  1.00  0.00      A   
ATOM   4336  CG  TYR   266      11.165  11.742  15.322  1.00 56.93      A   
ATOM   4337  CD1 TYR   266      12.280  11.590  16.175  1.00 56.93      A   
ATOM   4338  HD1 TYR   266      12.866  10.683  16.207  1.00  0.00      A   
ATOM   4339  CE1 TYR   266      12.675  12.621  17.034  1.00 56.93      A   
ATOM   4340  HE1 TYR   266      13.510  12.462  17.699  1.00  0.00      A   
ATOM   4341  CZ  TYR   266      11.989  13.834  17.028  1.00 56.93      A   
ATOM   4342  OH  TYR   266      12.417  14.864  17.883  1.00 56.93      A   
ATOM   4343  HH  TYR   266      13.334  14.661  18.082  1.00  0.00      A   
ATOM   4344  CD2 TYR   266      10.489  12.974  15.333  1.00 56.93      A   
ATOM   4345  HD2 TYR   266       9.644  13.115  14.676  1.00  0.00      A   
ATOM   4346  CE2 TYR   266      10.909  14.022  16.165  1.00 56.93      A   
ATOM   4347  HE2 TYR   266      10.399  14.974  16.148  1.00  0.00      A   
ATOM   4348  C   TYR   266      11.153   8.496  15.545  1.00 56.93      A   
ATOM   4349  O   TYR   266      11.833   8.519  16.569  1.00 56.93      A   
ATOM   4350  N   ASP   267      10.099   7.668  15.435  1.00 57.60      A   
ATOM   4351  HN  ASP   267       9.523   7.719  14.623  1.00  0.00      A   
ATOM   4352  CA  ASP   267       9.669   6.700  16.426  1.00 57.60      A   
ATOM   4353  HA  ASP   267       9.454   7.224  17.346  1.00  0.00      A   
ATOM   4354  CB  ASP   267       8.367   6.076  15.861  1.00 57.60      A   
ATOM   4355  HB1 ASP   267       7.671   6.895  15.582  1.00  0.00      A   
ATOM   4356  HB2 ASP   267       8.590   5.488  14.945  1.00  0.00      A   
ATOM   4357  CG  ASP   267       7.616   5.183  16.821  1.00 57.60      A   
ATOM   4358  OD1 ASP   267       7.387   5.567  17.999  1.00 57.60      A   
ATOM   4359  OD2 ASP   267       7.207   4.085  16.357  1.00 57.60      A   
ATOM   4360  C   ASP   267      10.767   5.679  16.755  1.00 57.60      A   
ATOM   4361  O   ASP   267      11.101   5.444  17.917  1.00 57.60      A   
ATOM   4362  N   VAL   268      11.426   5.120  15.720  1.00 55.86      A   
ATOM   4363  HN  VAL   268      11.095   5.290  14.795  1.00  0.00      A   
ATOM   4364  CA  VAL   268      12.592   4.258  15.863  1.00 55.86      A   
ATOM   4365  HA  VAL   268      12.352   3.524  16.619  1.00  0.00      A   
ATOM   4366  CB  VAL   268      12.849   3.496  14.558  1.00 55.86      A   
ATOM   4367  HB  VAL   268      13.002   4.223  13.733  1.00  0.00      A   
ATOM   4368  CG1 VAL   268      14.075   2.572  14.672  1.00 55.86      A   
ATOM   4369 HG11 VAL   268      14.193   1.972  13.744  1.00  0.00      A   
ATOM   4370 HG12 VAL   268      15.000   3.170  14.823  1.00  0.00      A   
ATOM   4371 HG13 VAL   268      13.957   1.877  15.530  1.00  0.00      A   
ATOM   4372  CG2 VAL   268      11.622   2.623  14.231  1.00 55.86      A   
ATOM   4373 HG21 VAL   268      11.787   2.058  13.289  1.00  0.00      A   
ATOM   4374 HG22 VAL   268      11.444   1.893  15.050  1.00  0.00      A   
ATOM   4375 HG23 VAL   268      10.701   3.232  14.107  1.00  0.00      A   
ATOM   4376  C   VAL   268      13.852   4.974  16.378  1.00 55.86      A   
ATOM   4377  O   VAL   268      14.588   4.465  17.225  1.00 55.86      A   
ATOM   4378  N   PHE   269      14.154   6.192  15.891  1.00 58.73      A   
ATOM   4379  HN  PHE   269      13.548   6.623  15.227  1.00  0.00      A   
ATOM   4380  CA  PHE   269      15.403   6.886  16.175  1.00 58.73      A   
ATOM   4381  HA  PHE   269      16.159   6.187  16.502  1.00  0.00      A   
ATOM   4382  CB  PHE   269      15.926   7.679  14.920  1.00 58.73      A   
ATOM   4383  HB1 PHE   269      15.105   8.322  14.537  1.00  0.00      A   
ATOM   4384  HB2 PHE   269      16.755   8.347  15.238  1.00  0.00      A   
ATOM   4385  CG  PHE   269      16.460   6.907  13.732  1.00 58.73      A   
ATOM   4386  CD1 PHE   269      17.699   7.299  13.188  1.00 58.73      A   
ATOM   4387  HD1 PHE   269      18.270   8.078  13.672  1.00  0.00      A   
ATOM   4388  CE1 PHE   269      18.186   6.733  12.005  1.00 58.73      A   
ATOM   4389  HE1 PHE   269      19.137   7.053  11.605  1.00  0.00      A   
ATOM   4390  CZ  PHE   269      17.430   5.766  11.336  1.00 58.73      A   
ATOM   4391  HZ  PHE   269      17.797   5.336  10.416  1.00  0.00      A   
ATOM   4392  CD2 PHE   269      15.723   5.925  13.048  1.00 58.73      A   
ATOM   4393  HD2 PHE   269      14.758   5.611  13.418  1.00  0.00      A   
ATOM   4394  CE2 PHE   269      16.201   5.354  11.860  1.00 58.73      A   
ATOM   4395  HE2 PHE   269      15.615   4.606  11.349  1.00  0.00      A   
ATOM   4396  C   PHE   269      15.244   7.945  17.269  1.00 58.73      A   
ATOM   4397  O   PHE   269      15.520   9.121  17.048  1.00 58.73      A   
ATOM   4398  N   GLY   270      14.847   7.593  18.507  1.00 61.32      A   
ATOM   4399  HN  GLY   270      14.491   6.674  18.653  1.00  0.00      A   
ATOM   4400  CA  GLY   270      15.291   8.407  19.648  1.00 61.32      A   
ATOM   4401  HA1 GLY   270      15.832   9.281  19.318  1.00  0.00      A   
ATOM   4402  HA2 GLY   270      15.922   7.762  20.241  1.00  0.00      A   
ATOM   4403  C   GLY   270      14.250   8.933  20.599  1.00 61.32      A   
ATOM   4404  O   GLY   270      14.622   9.560  21.591  1.00 61.32      A   
ATOM   4405  N   LYS   271      12.959   8.670  20.324  1.00 64.34      A   
ATOM   4406  HN  LYS   271      12.762   8.236  19.448  1.00  0.00      A   
ATOM   4407  CA  LYS   271      11.804   8.944  21.174  1.00 64.34      A   
ATOM   4408  HA  LYS   271      11.146   8.118  20.946  1.00  0.00      A   
ATOM   4409  CB  LYS   271      12.012   8.858  22.715  1.00 64.34      A   
ATOM   4410  HB1 LYS   271      12.783   8.086  22.923  1.00  0.00      A   
ATOM   4411  HB2 LYS   271      12.410   9.829  23.080  1.00  0.00      A   
ATOM   4412  CG  LYS   271      10.741   8.483  23.497  1.00  0.00      A   
ATOM   4413  HG1 LYS   271       9.900   9.144  23.197  1.00  0.00      A   
ATOM   4414  HG2 LYS   271      10.465   7.442  23.224  1.00  0.00      A   
ATOM   4415  CD  LYS   271      10.911   8.588  25.024  1.00  0.00      A   
ATOM   4416  HD1 LYS   271      11.905   8.186  25.312  1.00  0.00      A   
ATOM   4417  HD2 LYS   271      10.888   9.665  25.298  1.00  0.00      A   
ATOM   4418  CE  LYS   271       9.823   7.811  25.778  1.00  0.00      A   
ATOM   4419  HE1 LYS   271       8.820   8.043  25.360  1.00  0.00      A   
ATOM   4420  HE2 LYS   271      10.002   6.719  25.683  1.00  0.00      A   
ATOM   4421  NZ  LYS   271       9.800   8.156  27.212  1.00  0.00      A   
ATOM   4422  HZ1 LYS   271       9.183   8.981  27.351  1.00  0.00      A   
ATOM   4423  HZ2 LYS   271       9.374   7.371  27.744  1.00  0.00      A   
ATOM   4424  HZ3 LYS   271      10.742   8.349  27.608  1.00  0.00      A   
ATOM   4425  C   LYS   271      11.018  10.194  20.796  1.00 64.34      A   
ATOM   4426  O   LYS   271      11.534  11.308  20.712  1.00 64.34      A   
ATOM   4427  N   MET   272       9.704  10.017  20.555  1.00 66.21      A   
ATOM   4428  HN  MET   272       9.306   9.105  20.609  1.00  0.00      A   
ATOM   4429  CA  MET   272       8.785  11.071  20.185  1.00 66.21      A   
ATOM   4430  HA  MET   272       9.328  11.786  19.584  1.00  0.00      A   
ATOM   4431  CB  MET   272       7.641  10.486  19.333  1.00 66.21      A   
ATOM   4432  HB1 MET   272       7.037   9.783  19.945  1.00  0.00      A   
ATOM   4433  HB2 MET   272       6.971  11.303  18.992  1.00  0.00      A   
ATOM   4434  CG  MET   272       8.171   9.738  18.098  1.00 66.21      A   
ATOM   4435  HG1 MET   272       9.046  10.290  17.692  1.00  0.00      A   
ATOM   4436  HG2 MET   272       8.541   8.741  18.419  1.00  0.00      A   
ATOM   4437  SD  MET   272       6.961   9.532  16.766  1.00 66.21      A   
ATOM   4438  CE  MET   272       5.734   8.573  17.689  1.00 66.21      A   
ATOM   4439  HE1 MET   272       4.962   8.176  16.995  1.00  0.00      A   
ATOM   4440  HE2 MET   272       6.208   7.701  18.189  1.00  0.00      A   
ATOM   4441  HE3 MET   272       5.224   9.186  18.463  1.00  0.00      A   
ATOM   4442  C   MET   272       8.206  11.832  21.368  1.00 66.21      A   
ATOM   4443  O   MET   272       8.419  11.500  22.531  1.00 66.21      A   
ATOM   4444  N   ASN   273       7.429  12.901  21.083  1.00 70.22      A   
ATOM   4445  HN  ASN   273       7.241  13.136  20.132  1.00  0.00      A   
ATOM   4446  CA  ASN   273       6.692  13.626  22.099  1.00 70.22      A   
ATOM   4447  HA  ASN   273       6.754  13.074  23.025  1.00  0.00      A   
ATOM   4448  CB  ASN   273       7.271  15.047  22.396  1.00 70.22      A   
ATOM   4449  HB1 ASN   273       6.890  15.394  23.380  1.00  0.00      A   
ATOM   4450  HB2 ASN   273       8.376  14.974  22.479  1.00  0.00      A   
ATOM   4451  CG  ASN   273       6.889  16.122  21.378  1.00 70.22      A   
ATOM   4452  OD1 ASN   273       5.778  16.660  21.426  1.00 70.22      A   
ATOM   4453  ND2 ASN   273       7.807  16.459  20.448  1.00 70.22      A   
ATOM   4454 HD21 ASN   273       7.583  17.217  19.836  1.00  0.00      A   
ATOM   4455 HD22 ASN   273       8.688  15.988  20.416  1.00  0.00      A   
ATOM   4456  C   ASN   273       5.207  13.635  21.752  1.00 70.22      A   
ATOM   4457  O   ASN   273       4.808  13.155  20.692  1.00 70.22      A   
ATOM   4458  N   LYS   274       4.348  14.191  22.641  1.00 71.34      A   
ATOM   4459  HN  LYS   274       4.689  14.604  23.482  1.00  0.00      A   
ATOM   4460  CA  LYS   274       2.898  14.123  22.519  1.00 71.34      A   
ATOM   4461  HA  LYS   274       2.666  13.069  22.475  1.00  0.00      A   
ATOM   4462  CB  LYS   274       2.176  14.645  23.784  1.00 71.34      A   
ATOM   4463  HB1 LYS   274       2.614  14.110  24.654  1.00  0.00      A   
ATOM   4464  HB2 LYS   274       2.370  15.730  23.922  1.00  0.00      A   
ATOM   4465  CG  LYS   274       0.659  14.369  23.768  1.00 71.34      A   
ATOM   4466  HG1 LYS   274       0.127  15.228  23.307  1.00  0.00      A   
ATOM   4467  HG2 LYS   274       0.470  13.493  23.110  1.00  0.00      A   
ATOM   4468  CD  LYS   274       0.056  14.011  25.142  1.00 71.34      A   
ATOM   4469  HD1 LYS   274      -1.023  13.783  25.005  1.00  0.00      A   
ATOM   4470  HD2 LYS   274       0.536  13.076  25.501  1.00  0.00      A   
ATOM   4471  CE  LYS   274       0.198  15.063  26.249  1.00 71.34      A   
ATOM   4472  HE1 LYS   274      -0.303  14.708  27.174  1.00  0.00      A   
ATOM   4473  HE2 LYS   274       1.267  15.264  26.477  1.00  0.00      A   
ATOM   4474  NZ  LYS   274      -0.433  16.323  25.841  1.00 71.34      A   
ATOM   4475  HZ1 LYS   274      -0.439  17.011  26.621  1.00  0.00      A   
ATOM   4476  HZ2 LYS   274       0.088  16.773  25.062  1.00  0.00      A   
ATOM   4477  HZ3 LYS   274      -1.424  16.180  25.562  1.00  0.00      A   
ATOM   4478  C   LYS   274       2.320  14.682  21.214  1.00 71.34      A   
ATOM   4479  O   LYS   274       1.426  14.086  20.615  1.00 71.34      A   
ATOM   4480  N   LEU   275       2.881  15.789  20.683  1.00 69.75      A   
ATOM   4481  HN  LEU   275       3.646  16.230  21.148  1.00  0.00      A   
ATOM   4482  CA  LEU   275       2.475  16.372  19.410  1.00 69.75      A   
ATOM   4483  HA  LEU   275       1.414  16.563  19.480  1.00  0.00      A   
ATOM   4484  CB  LEU   275       3.222  17.713  19.207  1.00 69.75      A   
ATOM   4485  HB1 LEU   275       3.073  18.324  20.122  1.00  0.00      A   
ATOM   4486  HB2 LEU   275       4.312  17.515  19.121  1.00  0.00      A   
ATOM   4487  CG  LEU   275       2.768  18.560  17.998  1.00 69.75      A   
ATOM   4488  HG  LEU   275       2.961  17.982  17.070  1.00  0.00      A   
ATOM   4489  CD1 LEU   275       1.272  18.910  18.042  1.00 69.75      A   
ATOM   4490 HD11 LEU   275       1.011  19.573  17.190  1.00  0.00      A   
ATOM   4491 HD12 LEU   275       0.644  17.996  17.970  1.00  0.00      A   
ATOM   4492 HD13 LEU   275       1.023  19.442  18.985  1.00  0.00      A   
ATOM   4493  CD2 LEU   275       3.594  19.851  17.927  1.00 69.75      A   
ATOM   4494 HD21 LEU   275       3.354  20.416  17.001  1.00  0.00      A   
ATOM   4495 HD22 LEU   275       3.376  20.506  18.797  1.00  0.00      A   
ATOM   4496 HD23 LEU   275       4.681  19.625  17.919  1.00  0.00      A   
ATOM   4497  C   LEU   275       2.664  15.442  18.215  1.00 69.75      A   
ATOM   4498  O   LEU   275       1.857  15.401  17.285  1.00 69.75      A   
ATOM   4499  N   ILE   276       3.748  14.642  18.228  1.00 67.45      A   
ATOM   4500  HN  ILE   276       4.331  14.623  19.037  1.00  0.00      A   
ATOM   4501  CA  ILE   276       4.092  13.710  17.167  1.00 67.45      A   
ATOM   4502  HA  ILE   276       4.027  14.276  16.249  1.00  0.00      A   
ATOM   4503  CB  ILE   276       5.528  13.229  17.245  1.00 67.45      A   
ATOM   4504  HB  ILE   276       5.599  12.383  17.961  1.00  0.00      A   
ATOM   4505  CG2 ILE   276       5.931  12.744  15.835  1.00 67.45      A   
ATOM   4506 HG21 ILE   276       6.958  12.319  15.837  1.00  0.00      A   
ATOM   4507 HG22 ILE   276       5.245  11.945  15.481  1.00  0.00      A   
ATOM   4508 HG23 ILE   276       5.899  13.581  15.106  1.00  0.00      A   
ATOM   4509  CG1 ILE   276       6.443  14.378  17.746  1.00 67.45      A   
ATOM   4510 HG11 ILE   276       6.227  15.291  17.151  1.00  0.00      A   
ATOM   4511 HG12 ILE   276       6.207  14.601  18.808  1.00  0.00      A   
ATOM   4512  CD  ILE   276       7.936  14.072  17.642  1.00  0.00      A   
ATOM   4513  HD1 ILE   276       8.545  14.867  18.124  1.00  0.00      A   
ATOM   4514  HD2 ILE   276       8.186  13.096  18.111  1.00  0.00      A   
ATOM   4515  HD3 ILE   276       8.237  14.020  16.574  1.00  0.00      A   
ATOM   4516  C   ILE   276       3.079  12.570  17.041  1.00 67.45      A   
ATOM   4517  O   ILE   276       2.686  12.184  15.943  1.00 67.45      A   
ATOM   4518  N   LYS   277       2.566  12.038  18.174  1.00 64.76      A   
ATOM   4519  HN  LYS   277       2.884  12.354  19.064  1.00  0.00      A   
ATOM   4520  CA  LYS   277       1.474  11.069  18.170  1.00 64.76      A   
ATOM   4521  HA  LYS   277       1.761  10.256  17.520  1.00  0.00      A   
ATOM   4522  CB  LYS   277       1.214  10.494  19.582  1.00 64.76      A   
ATOM   4523  HB1 LYS   277       0.918  11.308  20.278  1.00  0.00      A   
ATOM   4524  HB2 LYS   277       0.361   9.786  19.513  1.00  0.00      A   
ATOM   4525  CG  LYS   277       2.436   9.756  20.154  1.00 64.76      A   
ATOM   4526  HG1 LYS   277       2.917   9.161  19.349  1.00  0.00      A   
ATOM   4527  HG2 LYS   277       3.181  10.505  20.498  1.00  0.00      A   
ATOM   4528  CD  LYS   277       2.098   8.808  21.320  1.00 64.76      A   
ATOM   4529  HD1 LYS   277       3.060   8.463  21.757  1.00  0.00      A   
ATOM   4530  HD2 LYS   277       1.552   9.362  22.113  1.00  0.00      A   
ATOM   4531  CE  LYS   277       1.288   7.572  20.891  1.00 64.76      A   
ATOM   4532  HE1 LYS   277       0.256   7.852  20.589  1.00  0.00      A   
ATOM   4533  HE2 LYS   277       1.793   7.080  20.033  1.00  0.00      A   
ATOM   4534  NZ  LYS   277       1.193   6.575  21.971  1.00 64.76      A   
ATOM   4535  HZ1 LYS   277       0.694   5.729  21.630  1.00  0.00      A   
ATOM   4536  HZ2 LYS   277       2.150   6.297  22.269  1.00  0.00      A   
ATOM   4537  HZ3 LYS   277       0.753   6.969  22.828  1.00  0.00      A   
ATOM   4538  C   LYS   277       0.169  11.626  17.607  1.00 64.76      A   
ATOM   4539  O   LYS   277      -0.510  10.972  16.816  1.00 64.76      A   
ATOM   4540  N   THR   278      -0.203  12.874  17.968  1.00 63.06      A   
ATOM   4541  HN  THR   278       0.312  13.378  18.656  1.00  0.00      A   
ATOM   4542  CA  THR   278      -1.385  13.544  17.422  1.00 63.06      A   
ATOM   4543  HA  THR   278      -2.240  12.908  17.601  1.00  0.00      A   
ATOM   4544  CB  THR   278      -1.631  14.904  18.069  1.00 63.06      A   
ATOM   4545  HB  THR   278      -0.771  15.578  17.870  1.00  0.00      A   
ATOM   4546  OG1 THR   278      -1.751  14.771  19.475  1.00 63.06      A   
ATOM   4547  HG1 THR   278      -2.552  14.263  19.630  1.00  0.00      A   
ATOM   4548  CG2 THR   278      -2.929  15.564  17.581  1.00 63.06      A   
ATOM   4549 HG21 THR   278      -3.106  16.508  18.139  1.00  0.00      A   
ATOM   4550 HG22 THR   278      -2.871  15.819  16.501  1.00  0.00      A   
ATOM   4551 HG23 THR   278      -3.801  14.893  17.736  1.00  0.00      A   
ATOM   4552  C   THR   278      -1.305  13.760  15.918  1.00 63.06      A   
ATOM   4553  O   THR   278      -2.246  13.458  15.186  1.00 63.06      A   
ATOM   4554  N   VAL   279      -0.162  14.249  15.386  1.00 60.64      A   
ATOM   4555  HN  VAL   279       0.602  14.509  15.972  1.00  0.00      A   
ATOM   4556  CA  VAL   279       0.014  14.410  13.944  1.00 60.64      A   
ATOM   4557  HA  VAL   279      -0.889  14.881  13.586  1.00  0.00      A   
ATOM   4558  CB  VAL   279       1.136  15.382  13.579  1.00 60.64      A   
ATOM   4559  HB  VAL   279       1.052  16.257  14.258  1.00  0.00      A   
ATOM   4560  CG1 VAL   279       2.526  14.760  13.771  1.00 60.64      A   
ATOM   4561 HG11 VAL   279       3.318  15.519  13.596  1.00  0.00      A   
ATOM   4562 HG12 VAL   279       2.622  14.379  14.810  1.00  0.00      A   
ATOM   4563 HG13 VAL   279       2.690  13.916  13.067  1.00  0.00      A   
ATOM   4564  CG2 VAL   279       0.949  15.890  12.136  1.00 60.64      A   
ATOM   4565 HG21 VAL   279       1.722  16.650  11.893  1.00  0.00      A   
ATOM   4566 HG22 VAL   279       1.047  15.054  11.411  1.00  0.00      A   
ATOM   4567 HG23 VAL   279      -0.053  16.353  12.006  1.00  0.00      A   
ATOM   4568  C   VAL   279       0.075  13.076  13.199  1.00 60.64      A   
ATOM   4569  O   VAL   279      -0.431  12.960  12.087  1.00 60.64      A   
ATOM   4570  N   PHE   280       0.626  12.001  13.816  1.00 58.30      A   
ATOM   4571  HN  PHE   280       1.085  12.109  14.694  1.00  0.00      A   
ATOM   4572  CA  PHE   280       0.603  10.648  13.270  1.00 58.30      A   
ATOM   4573  HA  PHE   280       1.095  10.677  12.309  1.00  0.00      A   
ATOM   4574  CB  PHE   280       1.367   9.676  14.215  1.00 58.30      A   
ATOM   4575  HB1 PHE   280       2.391  10.067  14.398  1.00  0.00      A   
ATOM   4576  HB2 PHE   280       0.852   9.603  15.197  1.00  0.00      A   
ATOM   4577  CG  PHE   280       1.499   8.293  13.629  1.00 58.30      A   
ATOM   4578  CD1 PHE   280       2.412   8.039  12.593  1.00 58.30      A   
ATOM   4579  HD1 PHE   280       3.042   8.834  12.224  1.00  0.00      A   
ATOM   4580  CE1 PHE   280       2.511   6.762  12.029  1.00 58.30      A   
ATOM   4581  HE1 PHE   280       3.237   6.566  11.253  1.00  0.00      A   
ATOM   4582  CZ  PHE   280       1.672   5.735  12.473  1.00 58.30      A   
ATOM   4583  HZ  PHE   280       1.729   4.755  12.024  1.00  0.00      A   
ATOM   4584  CD2 PHE   280       0.682   7.246  14.089  1.00 58.30      A   
ATOM   4585  HD2 PHE   280      -0.022   7.432  14.886  1.00  0.00      A   
ATOM   4586  CE2 PHE   280       0.765   5.972  13.512  1.00 58.30      A   
ATOM   4587  HE2 PHE   280       0.143   5.164  13.866  1.00  0.00      A   
ATOM   4588  C   PHE   280      -0.815  10.130  13.023  1.00 58.30      A   
ATOM   4589  O   PHE   280      -1.112   9.566  11.969  1.00 58.30      A   
ATOM   4590  N   ALA   281      -1.745  10.353  13.972  1.00 57.83      A   
ATOM   4591  HN  ALA   281      -1.488  10.789  14.831  1.00  0.00      A   
ATOM   4592  CA  ALA   281      -3.145  10.008  13.812  1.00 57.83      A   
ATOM   4593  HA  ALA   281      -3.217   8.950  13.606  1.00  0.00      A   
ATOM   4594  CB  ALA   281      -3.867  10.324  15.137  1.00 57.83      A   
ATOM   4595  HB1 ALA   281      -3.360   9.803  15.977  1.00  0.00      A   
ATOM   4596  HB2 ALA   281      -3.857  11.414  15.351  1.00  0.00      A   
ATOM   4597  HB3 ALA   281      -4.921   9.974  15.115  1.00  0.00      A   
ATOM   4598  C   ALA   281      -3.804  10.741  12.641  1.00 57.83      A   
ATOM   4599  O   ALA   281      -4.456  10.132  11.797  1.00 57.83      A   
ATOM   4600  N   PHE   282      -3.582  12.066  12.507  1.00 61.15      A   
ATOM   4601  HN  PHE   282      -3.072  12.555  13.210  1.00  0.00      A   
ATOM   4602  CA  PHE   282      -4.061  12.834  11.365  1.00 61.15      A   
ATOM   4603  HA  PHE   282      -5.109  12.602  11.246  1.00  0.00      A   
ATOM   4604  CB  PHE   282      -3.902  14.361  11.590  1.00 61.15      A   
ATOM   4605  HB1 PHE   282      -2.883  14.595  11.967  1.00  0.00      A   
ATOM   4606  HB2 PHE   282      -4.075  14.922  10.646  1.00  0.00      A   
ATOM   4607  CG  PHE   282      -4.938  14.839  12.573  1.00 61.15      A   
ATOM   4608  CD1 PHE   282      -6.301  14.788  12.231  1.00 61.15      A   
ATOM   4609  HD1 PHE   282      -6.599  14.423  11.259  1.00  0.00      A   
ATOM   4610  CE1 PHE   282      -7.284  15.183  13.145  1.00 61.15      A   
ATOM   4611  HE1 PHE   282      -8.328  15.118  12.877  1.00  0.00      A   
ATOM   4612  CZ  PHE   282      -6.910  15.648  14.411  1.00 61.15      A   
ATOM   4613  HZ  PHE   282      -7.669  15.937  15.122  1.00  0.00      A   
ATOM   4614  CD2 PHE   282      -4.576  15.327  13.839  1.00 61.15      A   
ATOM   4615  HD2 PHE   282      -3.532  15.374  14.113  1.00  0.00      A   
ATOM   4616  CE2 PHE   282      -5.556  15.725  14.758  1.00 61.15      A   
ATOM   4617  HE2 PHE   282      -5.275  16.080  15.739  1.00  0.00      A   
ATOM   4618  C   PHE   282      -3.442  12.436  10.024  1.00 61.15      A   
ATOM   4619  O   PHE   282      -4.139  12.303   9.019  1.00 61.15      A   
ATOM   4620  N   CYS   283      -2.120  12.176   9.969  1.00 55.78      A   
ATOM   4621  HN  CYS   283      -1.548  12.328  10.772  1.00  0.00      A   
ATOM   4622  CA  CYS   283      -1.435  11.759   8.751  1.00 55.78      A   
ATOM   4623  HA  CYS   283      -1.731  12.412   7.943  1.00  0.00      A   
ATOM   4624  CB  CYS   283       0.110  11.806   8.914  1.00 55.78      A   
ATOM   4625  HB1 CYS   283       0.383  11.252   9.838  1.00  0.00      A   
ATOM   4626  HB2 CYS   283       0.591  11.283   8.060  1.00  0.00      A   
ATOM   4627  SG  CYS   283       0.758  13.507   8.981  1.00 55.78      A   
ATOM   4628  HG1 CYS   283       2.004  13.160   9.270  1.00  0.00      A   
ATOM   4629  C   CYS   283      -1.787  10.346   8.319  1.00 55.78      A   
ATOM   4630  O   CYS   283      -1.586   9.966   7.170  1.00 55.78      A   
ATOM   4631  N   SER   284      -2.374   9.529   9.209  1.00 52.29      A   
ATOM   4632  HN  SER   284      -2.513   9.842  10.146  1.00  0.00      A   
ATOM   4633  CA  SER   284      -2.808   8.175   8.890  1.00 52.29      A   
ATOM   4634  HA  SER   284      -1.988   7.647   8.426  1.00  0.00      A   
ATOM   4635  CB  SER   284      -3.234   7.407  10.162  1.00 52.29      A   
ATOM   4636  HB1 SER   284      -4.063   7.932  10.683  1.00  0.00      A   
ATOM   4637  HB2 SER   284      -3.600   6.404   9.854  1.00  0.00      A   
ATOM   4638  OG  SER   284      -2.141   7.190  11.059  1.00 52.29      A   
ATOM   4639  HG1 SER   284      -1.798   8.048  11.321  1.00  0.00      A   
ATOM   4640  C   SER   284      -3.962   8.139   7.901  1.00 52.29      A   
ATOM   4641  O   SER   284      -4.157   7.161   7.182  1.00 52.29      A   
ATOM   4642  N   MET   285      -4.720   9.249   7.775  1.00 49.38      A   
ATOM   4643  HN  MET   285      -4.565  10.034   8.370  1.00  0.00      A   
ATOM   4644  CA  MET   285      -5.771   9.388   6.782  1.00 49.38      A   
ATOM   4645  HA  MET   285      -6.370   8.489   6.797  1.00  0.00      A   
ATOM   4646  CB  MET   285      -6.672  10.603   7.097  1.00 49.38      A   
ATOM   4647  HB1 MET   285      -6.046  11.518   7.163  1.00  0.00      A   
ATOM   4648  HB2 MET   285      -7.402  10.752   6.273  1.00  0.00      A   
ATOM   4649  CG  MET   285      -7.456  10.440   8.413  1.00 49.38      A   
ATOM   4650  HG1 MET   285      -6.729  10.380   9.251  1.00  0.00      A   
ATOM   4651  HG2 MET   285      -8.056  11.362   8.574  1.00  0.00      A   
ATOM   4652  SD  MET   285      -8.546   8.980   8.459  1.00 49.38      A   
ATOM   4653  CE  MET   285      -9.870   9.626   7.398  1.00 49.38      A   
ATOM   4654  HE1 MET   285     -10.697   8.889   7.313  1.00  0.00      A   
ATOM   4655  HE2 MET   285     -10.298  10.561   7.819  1.00  0.00      A   
ATOM   4656  HE3 MET   285      -9.501   9.842   6.373  1.00  0.00      A   
ATOM   4657  C   MET   285      -5.240   9.511   5.356  1.00 49.38      A   
ATOM   4658  O   MET   285      -5.947   9.209   4.397  1.00 49.38      A   
ATOM   4659  N   LEU   286      -3.955   9.893   5.168  1.00 42.50      A   
ATOM   4660  HN  LEU   286      -3.371  10.093   5.950  1.00  0.00      A   
ATOM   4661  CA  LEU   286      -3.304   9.968   3.866  1.00 42.50      A   
ATOM   4662  HA  LEU   286      -3.897  10.613   3.235  1.00  0.00      A   
ATOM   4663  CB  LEU   286      -1.873  10.545   3.976  1.00 42.50      A   
ATOM   4664  HB1 LEU   286      -1.280   9.904   4.662  1.00  0.00      A   
ATOM   4665  HB2 LEU   286      -1.375  10.508   2.984  1.00  0.00      A   
ATOM   4666  CG  LEU   286      -1.799  12.003   4.480  1.00 42.50      A   
ATOM   4667  HG  LEU   286      -2.409  12.090   5.404  1.00  0.00      A   
ATOM   4668  CD1 LEU   286      -0.350  12.356   4.844  1.00 42.50      A   
ATOM   4669 HD11 LEU   286      -0.286  13.388   5.250  1.00  0.00      A   
ATOM   4670 HD12 LEU   286       0.035  11.646   5.608  1.00  0.00      A   
ATOM   4671 HD13 LEU   286       0.300  12.282   3.946  1.00  0.00      A   
ATOM   4672  CD2 LEU   286      -2.330  13.003   3.443  1.00 42.50      A   
ATOM   4673 HD21 LEU   286      -2.241  14.041   3.829  1.00  0.00      A   
ATOM   4674 HD22 LEU   286      -1.743  12.928   2.503  1.00  0.00      A   
ATOM   4675 HD23 LEU   286      -3.399  12.808   3.210  1.00  0.00      A   
ATOM   4676  C   LEU   286      -3.243   8.624   3.156  1.00 42.50      A   
ATOM   4677  O   LEU   286      -3.364   8.542   1.937  1.00 42.50      A   
ATOM   4678  N   CYS   287      -3.097   7.522   3.917  1.00 39.42      A   
ATOM   4679  HN  CYS   287      -2.969   7.611   4.902  1.00  0.00      A   
ATOM   4680  CA  CYS   287      -3.150   6.163   3.404  1.00 39.42      A   
ATOM   4681  HA  CYS   287      -2.390   6.060   2.644  1.00  0.00      A   
ATOM   4682  CB  CYS   287      -2.881   5.152   4.547  1.00 39.42      A   
ATOM   4683  HB1 CYS   287      -3.687   5.242   5.306  1.00  0.00      A   
ATOM   4684  HB2 CYS   287      -2.916   4.118   4.143  1.00  0.00      A   
ATOM   4685  SG  CYS   287      -1.271   5.451   5.348  1.00 39.42      A   
ATOM   4686  HG1 CYS   287      -0.525   5.007   4.347  1.00  0.00      A   
ATOM   4687  C   CYS   287      -4.484   5.822   2.751  1.00 39.42      A   
ATOM   4688  O   CYS   287      -4.532   5.243   1.672  1.00 39.42      A   
ATOM   4689  N   LEU   288      -5.611   6.222   3.374  1.00 37.98      A   
ATOM   4690  HN  LEU   288      -5.554   6.714   4.239  1.00  0.00      A   
ATOM   4691  CA  LEU   288      -6.941   6.066   2.807  1.00 37.98      A   
ATOM   4692  HA  LEU   288      -7.026   5.045   2.467  1.00  0.00      A   
ATOM   4693  CB  LEU   288      -8.001   6.331   3.902  1.00 37.98      A   
ATOM   4694  HB1 LEU   288      -7.739   5.717   4.790  1.00  0.00      A   
ATOM   4695  HB2 LEU   288      -7.950   7.396   4.213  1.00  0.00      A   
ATOM   4696  CG  LEU   288      -9.455   5.990   3.513  1.00 37.98      A   
ATOM   4697  HG  LEU   288      -9.747   6.611   2.640  1.00  0.00      A   
ATOM   4698  CD1 LEU   288      -9.634   4.512   3.127  1.00 37.98      A   
ATOM   4699 HD11 LEU   288     -10.700   4.307   2.891  1.00  0.00      A   
ATOM   4700 HD12 LEU   288      -9.039   4.257   2.224  1.00  0.00      A   
ATOM   4701 HD13 LEU   288      -9.323   3.850   3.963  1.00  0.00      A   
ATOM   4702  CD2 LEU   288     -10.389   6.335   4.681  1.00 37.98      A   
ATOM   4703 HD21 LEU   288     -11.447   6.134   4.408  1.00  0.00      A   
ATOM   4704 HD22 LEU   288     -10.127   5.716   5.566  1.00  0.00      A   
ATOM   4705 HD23 LEU   288     -10.288   7.405   4.961  1.00  0.00      A   
ATOM   4706  C   LEU   288      -7.178   6.949   1.586  1.00 37.98      A   
ATOM   4707  O   LEU   288      -7.739   6.520   0.581  1.00 37.98      A   
ATOM   4708  N   LEU   289      -6.693   8.210   1.621  1.00 37.43      A   
ATOM   4709  HN  LEU   289      -6.287   8.551   2.465  1.00  0.00      A   
ATOM   4710  CA  LEU   289      -6.722   9.135   0.495  1.00 37.43      A   
ATOM   4711  HA  LEU   289      -7.747   9.208   0.162  1.00  0.00      A   
ATOM   4712  CB  LEU   289      -6.217  10.541   0.914  1.00 37.43      A   
ATOM   4713  HB1 LEU   289      -5.186  10.440   1.314  1.00  0.00      A   
ATOM   4714  HB2 LEU   289      -6.169  11.199   0.020  1.00  0.00      A   
ATOM   4715  CG  LEU   289      -7.095  11.248   1.973  1.00 37.43      A   
ATOM   4716  HG  LEU   289      -7.232  10.561   2.835  1.00  0.00      A   
ATOM   4717  CD1 LEU   289      -6.410  12.518   2.496  1.00 37.43      A   
ATOM   4718 HD11 LEU   289      -7.053  13.020   3.250  1.00  0.00      A   
ATOM   4719 HD12 LEU   289      -5.443  12.259   2.979  1.00  0.00      A   
ATOM   4720 HD13 LEU   289      -6.220  13.227   1.663  1.00  0.00      A   
ATOM   4721  CD2 LEU   289      -8.488  11.599   1.435  1.00 37.43      A   
ATOM   4722 HD21 LEU   289      -9.078  12.135   2.209  1.00  0.00      A   
ATOM   4723 HD22 LEU   289      -8.407  12.252   0.539  1.00  0.00      A   
ATOM   4724 HD23 LEU   289      -9.044  10.680   1.152  1.00  0.00      A   
ATOM   4725  C   LEU   289      -5.937   8.645  -0.709  1.00 37.43      A   
ATOM   4726  O   LEU   289      -6.338   8.866  -1.850  1.00 37.43      A   
ATOM   4727  N   ASN   290      -4.821   7.915  -0.482  1.00 33.49      A   
ATOM   4728  HN  ASN   290      -4.478   7.830   0.450  1.00  0.00      A   
ATOM   4729  CA  ASN   290      -4.078   7.208  -1.513  1.00 33.49      A   
ATOM   4730  HA  ASN   290      -3.734   7.943  -2.226  1.00  0.00      A   
ATOM   4731  CB  ASN   290      -2.878   6.465  -0.876  1.00 33.49      A   
ATOM   4732  HB1 ASN   290      -2.386   7.138  -0.142  1.00  0.00      A   
ATOM   4733  HB2 ASN   290      -3.202   5.546  -0.342  1.00  0.00      A   
ATOM   4734  CG  ASN   290      -1.844   6.122  -1.934  1.00 33.49      A   
ATOM   4735  OD1 ASN   290      -0.918   6.900  -2.163  1.00 33.49      A   
ATOM   4736  ND2 ASN   290      -1.988   4.958  -2.601  1.00 33.49      A   
ATOM   4737 HD21 ASN   290      -1.384   4.810  -3.384  1.00  0.00      A   
ATOM   4738 HD22 ASN   290      -2.806   4.396  -2.479  1.00  0.00      A   
ATOM   4739  C   ASN   290      -4.975   6.214  -2.258  1.00 33.49      A   
ATOM   4740  O   ASN   290      -4.992   6.171  -3.487  1.00 33.49      A   
ATOM   4741  N   SER   291      -5.796   5.447  -1.513  1.00 32.68      A   
ATOM   4742  HN  SER   291      -5.765   5.481  -0.517  1.00  0.00      A   
ATOM   4743  CA  SER   291      -6.711   4.463  -2.075  1.00 32.68      A   
ATOM   4744  HA  SER   291      -6.181   3.972  -2.878  1.00  0.00      A   
ATOM   4745  CB  SER   291      -7.086   3.345  -1.092  1.00 32.68      A   
ATOM   4746  HB1 SER   291      -7.583   3.769  -0.193  1.00  0.00      A   
ATOM   4747  HB2 SER   291      -7.777   2.618  -1.571  1.00  0.00      A   
ATOM   4748  OG  SER   291      -5.890   2.666  -0.705  1.00 32.68      A   
ATOM   4749  HG1 SER   291      -5.428   2.431  -1.513  1.00  0.00      A   
ATOM   4750  C   SER   291      -7.927   5.073  -2.758  1.00 32.68      A   
ATOM   4751  O   SER   291      -8.575   4.395  -3.551  1.00 32.68      A   
ATOM   4752  N   THR   292      -8.236   6.375  -2.525  1.00 32.66      A   
ATOM   4753  HN  THR   292      -7.794   6.858  -1.773  1.00  0.00      A   
ATOM   4754  CA  THR   292      -9.152   7.147  -3.381  1.00 32.66      A   
ATOM   4755  HA  THR   292      -9.979   6.509  -3.654  1.00  0.00      A   
ATOM   4756  CB  THR   292      -9.711   8.425  -2.755  1.00 32.66      A   
ATOM   4757  HB  THR   292      -8.927   9.209  -2.685  1.00  0.00      A   
ATOM   4758  OG1 THR   292     -10.187   8.213  -1.440  1.00 32.66      A   
ATOM   4759  HG1 THR   292     -10.769   7.454  -1.522  1.00  0.00      A   
ATOM   4760  CG2 THR   292     -10.907   8.947  -3.567  1.00 32.66      A   
ATOM   4761 HG21 THR   292     -11.378   9.827  -3.078  1.00  0.00      A   
ATOM   4762 HG22 THR   292     -10.606   9.249  -4.593  1.00  0.00      A   
ATOM   4763 HG23 THR   292     -11.680   8.156  -3.669  1.00  0.00      A   
ATOM   4764  C   THR   292      -8.522   7.633  -4.671  1.00 32.66      A   
ATOM   4765  O   THR   292      -9.067   7.494  -5.761  1.00 32.66      A   
ATOM   4766  N   VAL   293      -7.331   8.262  -4.618  1.00 30.19      A   
ATOM   4767  HN  VAL   293      -6.838   8.368  -3.758  1.00  0.00      A   
ATOM   4768  CA  VAL   293      -6.805   8.937  -5.802  1.00 30.19      A   
ATOM   4769  HA  VAL   293      -7.629   9.432  -6.295  1.00  0.00      A   
ATOM   4770  CB  VAL   293      -5.784  10.023  -5.481  1.00 30.19      A   
ATOM   4771  HB  VAL   293      -5.437  10.487  -6.429  1.00  0.00      A   
ATOM   4772  CG1 VAL   293      -6.475  11.118  -4.642  1.00 30.19      A   
ATOM   4773 HG11 VAL   293      -5.771  11.957  -4.455  1.00  0.00      A   
ATOM   4774 HG12 VAL   293      -7.366  11.513  -5.174  1.00  0.00      A   
ATOM   4775 HG13 VAL   293      -6.797  10.712  -3.659  1.00  0.00      A   
ATOM   4776  CG2 VAL   293      -4.566   9.443  -4.743  1.00 30.19      A   
ATOM   4777 HG21 VAL   293      -3.856  10.257  -4.482  1.00  0.00      A   
ATOM   4778 HG22 VAL   293      -4.876   8.947  -3.798  1.00  0.00      A   
ATOM   4779 HG23 VAL   293      -4.032   8.695  -5.366  1.00  0.00      A   
ATOM   4780  C   VAL   293      -6.246   7.966  -6.830  1.00 30.19      A   
ATOM   4781  O   VAL   293      -6.199   8.270  -8.021  1.00 30.19      A   
ATOM   4782  N   ASN   294      -5.862   6.745  -6.413  1.00 26.85      A   
ATOM   4783  HN  ASN   294      -5.857   6.536  -5.438  1.00  0.00      A   
ATOM   4784  CA  ASN   294      -5.412   5.693  -7.306  1.00 26.85      A   
ATOM   4785  HA  ASN   294      -4.594   6.098  -7.883  1.00  0.00      A   
ATOM   4786  CB  ASN   294      -4.920   4.493  -6.455  1.00 26.85      A   
ATOM   4787  HB1 ASN   294      -5.476   4.448  -5.494  1.00  0.00      A   
ATOM   4788  HB2 ASN   294      -5.095   3.531  -6.983  1.00  0.00      A   
ATOM   4789  CG  ASN   294      -3.427   4.588  -6.152  1.00 26.85      A   
ATOM   4790  OD1 ASN   294      -2.699   5.481  -6.594  1.00 26.85      A   
ATOM   4791  ND2 ASN   294      -2.923   3.587  -5.398  1.00 26.85      A   
ATOM   4792 HD21 ASN   294      -1.930   3.528  -5.289  1.00  0.00      A   
ATOM   4793 HD22 ASN   294      -3.532   2.859  -5.086  1.00  0.00      A   
ATOM   4794  C   ASN   294      -6.425   5.246  -8.380  1.00 26.85      A   
ATOM   4795  O   ASN   294      -6.037   5.287  -9.552  1.00 26.85      A   
ATOM   4796  N   PRO   295      -7.702   4.893  -8.161  1.00 28.40      A   
ATOM   4797  CD  PRO   295      -8.236   4.493  -6.859  1.00 28.40      A   
ATOM   4798  HD1 PRO   295      -7.874   3.472  -6.614  1.00  0.00      A   
ATOM   4799  HD2 PRO   295      -7.953   5.197  -6.048  1.00  0.00      A   
ATOM   4800  CA  PRO   295      -8.650   4.589  -9.241  1.00 28.40      A   
ATOM   4801  HA  PRO   295      -8.206   3.841  -9.882  1.00  0.00      A   
ATOM   4802  CB  PRO   295      -9.903   4.049  -8.526  1.00 28.40      A   
ATOM   4803  HB1 PRO   295      -9.890   2.939  -8.556  1.00  0.00      A   
ATOM   4804  HB2 PRO   295     -10.859   4.413  -8.959  1.00  0.00      A   
ATOM   4805  CG  PRO   295      -9.745   4.483  -7.067  1.00 28.40      A   
ATOM   4806  HG1 PRO   295     -10.252   3.797  -6.355  1.00  0.00      A   
ATOM   4807  HG2 PRO   295     -10.156   5.506  -6.926  1.00  0.00      A   
ATOM   4808  C   PRO   295      -8.923   5.773 -10.130  1.00 28.40      A   
ATOM   4809  O   PRO   295      -9.122   5.587 -11.332  1.00 28.40      A   
ATOM   4810  N   ILE   296      -8.898   6.998  -9.582  1.00 28.67      A   
ATOM   4811  HN  ILE   296      -8.804   7.080  -8.592  1.00  0.00      A   
ATOM   4812  CA  ILE   296      -9.000   8.231 -10.342  1.00 28.67      A   
ATOM   4813  HA  ILE   296      -9.895   8.168 -10.943  1.00  0.00      A   
ATOM   4814  CB  ILE   296      -9.145   9.429  -9.407  1.00 28.67      A   
ATOM   4815  HB  ILE   296      -8.241   9.507  -8.766  1.00  0.00      A   
ATOM   4816  CG2 ILE   296      -9.286  10.731 -10.223  1.00 28.67      A   
ATOM   4817 HG21 ILE   296      -9.408  11.603  -9.545  1.00  0.00      A   
ATOM   4818 HG22 ILE   296      -8.377  10.913 -10.836  1.00  0.00      A   
ATOM   4819 HG23 ILE   296     -10.172  10.678 -10.891  1.00  0.00      A   
ATOM   4820  CG1 ILE   296     -10.364   9.208  -8.474  1.00 28.67      A   
ATOM   4821 HG11 ILE   296     -11.282   9.074  -9.086  1.00  0.00      A   
ATOM   4822 HG12 ILE   296     -10.232   8.272  -7.890  1.00  0.00      A   
ATOM   4823  CD  ILE   296     -10.592  10.334  -7.462  1.00  0.00      A   
ATOM   4824  HD1 ILE   296     -11.338   9.999  -6.709  1.00  0.00      A   
ATOM   4825  HD2 ILE   296      -9.651  10.580  -6.926  1.00  0.00      A   
ATOM   4826  HD3 ILE   296     -10.986  11.245  -7.960  1.00  0.00      A   
ATOM   4827  C   ILE   296      -7.828   8.371 -11.315  1.00 28.67      A   
ATOM   4828  O   ILE   296      -8.021   8.629 -12.499  1.00 28.67      A   
ATOM   4829  N   ILE   297      -6.574   8.111 -10.889  1.00 27.08      A   
ATOM   4830  HN  ILE   297      -6.415   7.923  -9.922  1.00  0.00      A   
ATOM   4831  CA  ILE   297      -5.409   8.063 -11.774  1.00 27.08      A   
ATOM   4832  HA  ILE   297      -5.372   8.996 -12.317  1.00  0.00      A   
ATOM   4833  CB  ILE   297      -4.105   7.921 -10.976  1.00 27.08      A   
ATOM   4834  HB  ILE   297      -4.208   7.052 -10.291  1.00  0.00      A   
ATOM   4835  CG2 ILE   297      -2.893   7.676 -11.910  1.00 27.08      A   
ATOM   4836 HG21 ILE   297      -1.947   7.720 -11.329  1.00  0.00      A   
ATOM   4837 HG22 ILE   297      -2.944   6.673 -12.385  1.00  0.00      A   
ATOM   4838 HG23 ILE   297      -2.855   8.454 -12.702  1.00  0.00      A   
ATOM   4839  CG1 ILE   297      -3.859   9.177 -10.106  1.00 27.08      A   
ATOM   4840 HG11 ILE   297      -3.532  10.018 -10.754  1.00  0.00      A   
ATOM   4841 HG12 ILE   297      -4.810   9.488  -9.623  1.00  0.00      A   
ATOM   4842  CD  ILE   297      -2.830   8.943  -8.992  1.00  0.00      A   
ATOM   4843  HD1 ILE   297      -2.756   9.840  -8.340  1.00  0.00      A   
ATOM   4844  HD2 ILE   297      -3.140   8.088  -8.354  1.00  0.00      A   
ATOM   4845  HD3 ILE   297      -1.821   8.723  -9.402  1.00  0.00      A   
ATOM   4846  C   ILE   297      -5.503   6.957 -12.824  1.00 27.08      A   
ATOM   4847  O   ILE   297      -5.216   7.189 -14.003  1.00 27.08      A   
ATOM   4848  N   TYR   298      -5.946   5.732 -12.444  1.00 28.61      A   
ATOM   4849  HN  TYR   298      -6.140   5.560 -11.481  1.00  0.00      A   
ATOM   4850  CA  TYR   298      -6.113   4.605 -13.360  1.00 28.61      A   
ATOM   4851  HA  TYR   298      -5.160   4.414 -13.830  1.00  0.00      A   
ATOM   4852  CB  TYR   298      -6.615   3.311 -12.635  1.00 28.61      A   
ATOM   4853  HB1 TYR   298      -7.641   3.495 -12.250  1.00  0.00      A   
ATOM   4854  HB2 TYR   298      -6.657   2.465 -13.354  1.00  0.00      A   
ATOM   4855  CG  TYR   298      -5.787   2.840 -11.453  1.00 28.61      A   
ATOM   4856  CD1 TYR   298      -4.422   3.144 -11.284  1.00 28.61      A   
ATOM   4857  HD1 TYR   298      -3.888   3.727 -12.019  1.00  0.00      A   
ATOM   4858  CE1 TYR   298      -3.746   2.752 -10.119  1.00 28.61      A   
ATOM   4859  HE1 TYR   298      -2.716   3.034  -9.959  1.00  0.00      A   
ATOM   4860  CZ  TYR   298      -4.411   2.039  -9.117  1.00 28.61      A   
ATOM   4861  OH  TYR   298      -3.695   1.732  -7.943  1.00 28.61      A   
ATOM   4862  HH  TYR   298      -4.281   1.528  -7.210  1.00  0.00      A   
ATOM   4863  CD2 TYR   298      -6.424   2.068 -10.458  1.00 28.61      A   
ATOM   4864  HD2 TYR   298      -7.467   1.811 -10.569  1.00  0.00      A   
ATOM   4865  CE2 TYR   298      -5.749   1.682  -9.289  1.00 28.61      A   
ATOM   4866  HE2 TYR   298      -6.265   1.132  -8.515  1.00  0.00      A   
ATOM   4867  C   TYR   298      -7.106   4.938 -14.474  1.00 28.61      A   
ATOM   4868  O   TYR   298      -6.852   4.705 -15.662  1.00 28.61      A   
ATOM   4869  N   ALA   299      -8.248   5.546 -14.097  1.00 29.53      A   
ATOM   4870  HN  ALA   299      -8.439   5.684 -13.128  1.00  0.00      A   
ATOM   4871  CA  ALA   299      -9.261   6.031 -15.003  1.00 29.53      A   
ATOM   4872  HA  ALA   299      -9.499   5.231 -15.688  1.00  0.00      A   
ATOM   4873  CB  ALA   299     -10.521   6.369 -14.188  1.00 29.53      A   
ATOM   4874  HB1 ALA   299     -10.819   5.493 -13.572  1.00  0.00      A   
ATOM   4875  HB2 ALA   299     -10.334   7.216 -13.494  1.00  0.00      A   
ATOM   4876  HB3 ALA   299     -11.370   6.625 -14.857  1.00  0.00      A   
ATOM   4877  C   ALA   299      -8.854   7.231 -15.859  1.00 29.53      A   
ATOM   4878  O   ALA   299      -9.028   7.226 -17.078  1.00 29.53      A   
ATOM   4879  N   LEU   300      -8.263   8.287 -15.257  1.00 30.42      A   
ATOM   4880  HN  LEU   300      -8.148   8.297 -14.267  1.00  0.00      A   
ATOM   4881  CA  LEU   300      -7.862   9.498 -15.959  1.00 30.42      A   
ATOM   4882  HA  LEU   300      -8.713   9.827 -16.536  1.00  0.00      A   
ATOM   4883  CB  LEU   300      -7.437  10.638 -15.008  1.00 30.42      A   
ATOM   4884  HB1 LEU   300      -6.668  10.253 -14.305  1.00  0.00      A   
ATOM   4885  HB2 LEU   300      -6.985  11.469 -15.591  1.00  0.00      A   
ATOM   4886  CG  LEU   300      -8.594  11.242 -14.190  1.00 30.42      A   
ATOM   4887  HG  LEU   300      -9.071  10.435 -13.595  1.00  0.00      A   
ATOM   4888  CD1 LEU   300      -8.034  12.279 -13.211  1.00 30.42      A   
ATOM   4889 HD11 LEU   300      -8.848  12.655 -12.554  1.00  0.00      A   
ATOM   4890 HD12 LEU   300      -7.250  11.824 -12.568  1.00  0.00      A   
ATOM   4891 HD13 LEU   300      -7.591  13.138 -13.759  1.00  0.00      A   
ATOM   4892  CD2 LEU   300      -9.690  11.869 -15.065  1.00 30.42      A   
ATOM   4893 HD21 LEU   300     -10.478  12.304 -14.414  1.00  0.00      A   
ATOM   4894 HD22 LEU   300      -9.267  12.679 -15.698  1.00  0.00      A   
ATOM   4895 HD23 LEU   300     -10.174  11.114 -15.720  1.00  0.00      A   
ATOM   4896  C   LEU   300      -6.761   9.278 -16.985  1.00 30.42      A   
ATOM   4897  O   LEU   300      -6.766   9.864 -18.069  1.00 30.42      A   
ATOM   4898  N   ARG   301      -5.764   8.430 -16.684  1.00 28.78      A   
ATOM   4899  HN  ARG   301      -5.746   7.977 -15.796  1.00  0.00      A   
ATOM   4900  CA  ARG   301      -4.678   8.161 -17.606  1.00 28.78      A   
ATOM   4901  HA  ARG   301      -4.448   9.069 -18.143  1.00  0.00      A   
ATOM   4902  CB  ARG   301      -3.417   7.740 -16.814  1.00 28.78      A   
ATOM   4903  HB1 ARG   301      -3.702   6.933 -16.106  1.00  0.00      A   
ATOM   4904  HB2 ARG   301      -2.660   7.314 -17.507  1.00  0.00      A   
ATOM   4905  CG  ARG   301      -2.763   8.892 -16.008  1.00 28.78      A   
ATOM   4906  HG1 ARG   301      -3.534   9.342 -15.347  1.00  0.00      A   
ATOM   4907  HG2 ARG   301      -1.988   8.459 -15.340  1.00  0.00      A   
ATOM   4908  CD  ARG   301      -2.116  10.008 -16.847  1.00 28.78      A   
ATOM   4909  HD1 ARG   301      -2.868  10.486 -17.511  1.00  0.00      A   
ATOM   4910  HD2 ARG   301      -1.660  10.773 -16.183  1.00  0.00      A   
ATOM   4911  NE  ARG   301      -1.040   9.358 -17.660  1.00 28.78      A   
ATOM   4912  HE  ARG   301      -0.786   8.414 -17.452  1.00  0.00      A   
ATOM   4913  CZ  ARG   301      -0.423   9.872 -18.732  1.00 28.78      A   
ATOM   4914  NH1 ARG   301      -0.667  11.097 -19.180  1.00 28.78      A   
ATOM   4915 HH11 ARG   301      -0.250  11.389 -20.041  1.00  0.00      A   
ATOM   4916 HH12 ARG   301      -1.365  11.641 -18.715  1.00  0.00      A   
ATOM   4917  NH2 ARG   301       0.450   9.101 -19.376  1.00 28.78      A   
ATOM   4918 HH21 ARG   301       0.862   9.379 -20.243  1.00  0.00      A   
ATOM   4919 HH22 ARG   301       0.457   8.129 -19.142  1.00  0.00      A   
ATOM   4920  C   ARG   301      -4.958   7.127 -18.695  1.00 28.78      A   
ATOM   4921  O   ARG   301      -4.535   7.312 -19.834  1.00 28.78      A   
ATOM   4922  N   SER   302      -5.655   6.003 -18.416  1.00 32.67      A   
ATOM   4923  HN  SER   302      -6.070   5.857 -17.522  1.00  0.00      A   
ATOM   4924  CA  SER   302      -5.797   4.938 -19.417  1.00 32.67      A   
ATOM   4925  HA  SER   302      -4.927   4.958 -20.057  1.00  0.00      A   
ATOM   4926  CB  SER   302      -5.825   3.506 -18.810  1.00 32.67      A   
ATOM   4927  HB1 SER   302      -5.759   2.758 -19.628  1.00  0.00      A   
ATOM   4928  HB2 SER   302      -4.935   3.370 -18.158  1.00  0.00      A   
ATOM   4929  OG  SER   302      -7.005   3.241 -18.053  1.00 32.67      A   
ATOM   4930  HG1 SER   302      -6.949   3.724 -17.225  1.00  0.00      A   
ATOM   4931  C   SER   302      -7.007   5.149 -20.319  1.00 32.67      A   
ATOM   4932  O   SER   302      -8.089   5.542 -19.883  1.00 32.67      A   
ATOM   4933  N   LYS   303      -6.857   4.925 -21.641  1.00 38.58      A   
ATOM   4934  HN  LYS   303      -5.963   4.714 -22.028  1.00  0.00      A   
ATOM   4935  CA  LYS   303      -7.982   4.820 -22.560  1.00 38.58      A   
ATOM   4936  HA  LYS   303      -8.664   5.643 -22.406  1.00  0.00      A   
ATOM   4937  CB  LYS   303      -7.455   4.824 -24.027  1.00 38.58      A   
ATOM   4938  HB1 LYS   303      -7.141   5.857 -24.289  1.00  0.00      A   
ATOM   4939  HB2 LYS   303      -6.544   4.188 -24.063  1.00  0.00      A   
ATOM   4940  CG  LYS   303      -8.403   4.280 -25.123  1.00 38.58      A   
ATOM   4941  HG1 LYS   303      -7.840   4.218 -26.079  1.00  0.00      A   
ATOM   4942  HG2 LYS   303      -8.678   3.232 -24.878  1.00  0.00      A   
ATOM   4943  CD  LYS   303      -9.698   5.082 -25.365  1.00 38.58      A   
ATOM   4944  HD1 LYS   303     -10.467   4.355 -25.702  1.00  0.00      A   
ATOM   4945  HD2 LYS   303     -10.064   5.535 -24.418  1.00  0.00      A   
ATOM   4946  CE  LYS   303      -9.553   6.148 -26.458  1.00 38.58      A   
ATOM   4947  HE1 LYS   303      -8.865   6.961 -26.140  1.00  0.00      A   
ATOM   4948  HE2 LYS   303      -9.156   5.681 -27.384  1.00  0.00      A   
ATOM   4949  NZ  LYS   303     -10.859   6.747 -26.788  1.00 38.58      A   
ATOM   4950  HZ1 LYS   303     -11.152   7.435 -26.066  1.00  0.00      A   
ATOM   4951  HZ2 LYS   303     -10.777   7.251 -27.694  1.00  0.00      A   
ATOM   4952  HZ3 LYS   303     -11.598   6.022 -26.893  1.00  0.00      A   
ATOM   4953  C   LYS   303      -8.759   3.527 -22.306  1.00 38.58      A   
ATOM   4954  O   LYS   303      -9.987   3.503 -22.262  1.00 38.58      A   
ATOM   4955  N   ASP   304      -8.034   2.407 -22.126  1.00 39.61      A   
ATOM   4956  HN  ASP   304      -7.040   2.418 -22.198  1.00  0.00      A   
ATOM   4957  CA  ASP   304      -8.572   1.065 -22.112  1.00 39.61      A   
ATOM   4958  HA  ASP   304      -9.077   0.906 -23.053  1.00  0.00      A   
ATOM   4959  CB  ASP   304      -7.408   0.053 -21.980  1.00 39.61      A   
ATOM   4960  HB1 ASP   304      -6.958   0.095 -20.965  1.00  0.00      A   
ATOM   4961  HB2 ASP   304      -7.785  -0.976 -22.160  1.00  0.00      A   
ATOM   4962  CG  ASP   304      -6.310   0.333 -22.982  1.00 39.61      A   
ATOM   4963  OD1 ASP   304      -5.516   1.286 -22.749  1.00 39.61      A   
ATOM   4964  OD2 ASP   304      -6.200  -0.444 -23.963  1.00 39.61      A   
ATOM   4965  C   ASP   304      -9.587   0.764 -21.011  1.00 39.61      A   
ATOM   4966  O   ASP   304     -10.637   0.179 -21.265  1.00 39.61      A   
ATOM   4967  N   LEU   305      -9.317   1.184 -19.756  1.00 38.70      A   
ATOM   4968  HN  LEU   305      -8.466   1.660 -19.549  1.00  0.00      A   
ATOM   4969  CA  LEU   305     -10.239   1.015 -18.642  1.00 38.70      A   
ATOM   4970  HA  LEU   305     -10.537  -0.023 -18.609  1.00  0.00      A   
ATOM   4971  CB  LEU   305      -9.540   1.403 -17.313  1.00 38.70      A   
ATOM   4972  HB1 LEU   305      -8.534   0.932 -17.293  1.00  0.00      A   
ATOM   4973  HB2 LEU   305      -9.381   2.502 -17.296  1.00  0.00      A   
ATOM   4974  CG  LEU   305     -10.274   0.993 -16.017  1.00 38.70      A   
ATOM   4975  HG  LEU   305     -11.333   1.322 -16.086  1.00  0.00      A   
ATOM   4976  CD1 LEU   305     -10.250  -0.527 -15.801  1.00 38.70      A   
ATOM   4977 HD11 LEU   305     -10.796  -0.791 -14.870  1.00  0.00      A   
ATOM   4978 HD12 LEU   305     -10.733  -1.058 -16.649  1.00  0.00      A   
ATOM   4979 HD13 LEU   305      -9.204  -0.890 -15.704  1.00  0.00      A   
ATOM   4980  CD2 LEU   305      -9.645   1.695 -14.803  1.00 38.70      A   
ATOM   4981 HD21 LEU   305     -10.189   1.420 -13.874  1.00  0.00      A   
ATOM   4982 HD22 LEU   305      -8.582   1.395 -14.689  1.00  0.00      A   
ATOM   4983 HD23 LEU   305      -9.692   2.799 -14.920  1.00  0.00      A   
ATOM   4984  C   LEU   305     -11.499   1.842 -18.820  1.00 38.70      A   
ATOM   4985  O   LEU   305     -12.603   1.378 -18.548  1.00 38.70      A   
ATOM   4986  N   ARG   306     -11.363   3.081 -19.350  1.00 37.49      A   
ATOM   4987  HN  ARG   306     -10.455   3.434 -19.563  1.00  0.00      A   
ATOM   4988  CA  ARG   306     -12.494   3.914 -19.721  1.00 37.49      A   
ATOM   4989  HA  ARG   306     -13.117   4.050 -18.849  1.00  0.00      A   
ATOM   4990  CB  ARG   306     -12.063   5.301 -20.267  1.00 37.49      A   
ATOM   4991  HB1 ARG   306     -11.174   5.181 -20.922  1.00  0.00      A   
ATOM   4992  HB2 ARG   306     -12.875   5.726 -20.894  1.00  0.00      A   
ATOM   4993  CG  ARG   306     -11.788   6.345 -19.171  1.00 37.49      A   
ATOM   4994  HG1 ARG   306     -12.712   6.446 -18.562  1.00  0.00      A   
ATOM   4995  HG2 ARG   306     -10.987   5.993 -18.486  1.00  0.00      A   
ATOM   4996  CD  ARG   306     -11.441   7.733 -19.730  1.00 37.49      A   
ATOM   4997  HD1 ARG   306     -12.129   8.033 -20.549  1.00  0.00      A   
ATOM   4998  HD2 ARG   306     -11.475   8.487 -18.915  1.00  0.00      A   
ATOM   4999  NE  ARG   306     -10.051   7.608 -20.252  1.00 37.49      A   
ATOM   5000  HE  ARG   306      -9.596   6.731 -20.100  1.00  0.00      A   
ATOM   5001  CZ  ARG   306      -9.208   8.644 -20.242  1.00 37.49      A   
ATOM   5002  NH1 ARG   306      -9.599   9.902 -20.377  1.00 37.49      A   
ATOM   5003 HH11 ARG   306      -8.886  10.597 -20.468  1.00  0.00      A   
ATOM   5004 HH12 ARG   306     -10.431  10.071 -20.905  1.00  0.00      A   
ATOM   5005  NH2 ARG   306      -7.925   8.385 -20.025  1.00 37.49      A   
ATOM   5006 HH21 ARG   306      -7.418   9.098 -19.542  1.00  0.00      A   
ATOM   5007 HH22 ARG   306      -7.754   7.436 -19.758  1.00  0.00      A   
ATOM   5008  C   ARG   306     -13.386   3.260 -20.777  1.00 37.49      A   
ATOM   5009  O   ARG   306     -14.610   3.252 -20.663  1.00 37.49      A   
ATOM   5010  N   HSD   307     -12.777   2.662 -21.820  1.00 42.82      A   
ATOM   5011  HN  HSD   307     -11.786   2.731 -21.908  1.00  0.00      A   
ATOM   5012  CA  HSD   307     -13.487   1.916 -22.846  1.00 42.82      A   
ATOM   5013  HA  HSD   307     -14.245   2.561 -23.265  1.00  0.00      A   
ATOM   5014  CB  HSD   307     -12.487   1.512 -23.968  1.00 42.82      A   
ATOM   5015  HB1 HSD   307     -11.938   2.434 -24.257  1.00  0.00      A   
ATOM   5016  HB2 HSD   307     -11.738   0.801 -23.559  1.00  0.00      A   
ATOM   5017  ND1 HSD   307     -12.291   0.847 -26.398  1.00 42.82      A   
ATOM   5018  HD1 HSD   307     -11.344   1.141 -26.526  1.00  0.00      A   
ATOM   5019  CG  HSD   307     -13.050   0.924 -25.247  1.00 42.82      A   
ATOM   5020  CE1 HSD   307     -13.044   0.236 -27.343  1.00 42.82      A   
ATOM   5021  HE1 HSD   307     -12.694   0.049 -28.358  1.00  0.00      A   
ATOM   5022  NE2 HSD   307     -14.228  -0.100 -26.878  1.00 42.82      A   
ATOM   5023  CD2 HSD   307     -14.242   0.336 -25.560  1.00 42.82      A   
ATOM   5024  HD2 HSD   307     -15.131   0.172 -24.963  1.00  0.00      A   
ATOM   5025  C   HSD   307     -14.201   0.682 -22.307  1.00 42.82      A   
ATOM   5026  O   HSD   307     -15.380   0.460 -22.566  1.00 42.82      A   
ATOM   5027  N   ALA   308     -13.517  -0.128 -21.479  1.00 42.18      A   
ATOM   5028  HN  ALA   308     -12.558   0.056 -21.282  1.00  0.00      A   
ATOM   5029  CA  ALA   308     -14.086  -1.300 -20.844  1.00 42.18      A   
ATOM   5030  HA  ALA   308     -14.502  -1.930 -21.617  1.00  0.00      A   
ATOM   5031  CB  ALA   308     -12.954  -2.057 -20.124  1.00 42.18      A   
ATOM   5032  HB1 ALA   308     -12.157  -2.320 -20.852  1.00  0.00      A   
ATOM   5033  HB2 ALA   308     -12.503  -1.418 -19.335  1.00  0.00      A   
ATOM   5034  HB3 ALA   308     -13.340  -2.988 -19.657  1.00  0.00      A   
ATOM   5035  C   ALA   308     -15.218  -0.995 -19.884  1.00 42.18      A   
ATOM   5036  O   ALA   308     -16.216  -1.702 -19.871  1.00 42.18      A   
ATOM   5037  N   PHE   309     -15.115   0.091 -19.092  1.00 43.86      A   
ATOM   5038  HN  PHE   309     -14.275   0.629 -19.087  1.00  0.00      A   
ATOM   5039  CA  PHE   309     -16.165   0.549 -18.198  1.00 43.86      A   
ATOM   5040  HA  PHE   309     -16.386  -0.252 -17.507  1.00  0.00      A   
ATOM   5041  CB  PHE   309     -15.645   1.795 -17.420  1.00 43.86      A   
ATOM   5042  HB1 PHE   309     -14.764   1.504 -16.809  1.00  0.00      A   
ATOM   5043  HB2 PHE   309     -15.317   2.568 -18.148  1.00  0.00      A   
ATOM   5044  CG  PHE   309     -16.659   2.410 -16.486  1.00 43.86      A   
ATOM   5045  CD1 PHE   309     -17.326   1.635 -15.521  1.00 43.86      A   
ATOM   5046  HD1 PHE   309     -17.104   0.583 -15.421  1.00  0.00      A   
ATOM   5047  CE1 PHE   309     -18.303   2.211 -14.698  1.00 43.86      A   
ATOM   5048  HE1 PHE   309     -18.826   1.605 -13.973  1.00  0.00      A   
ATOM   5049  CZ  PHE   309     -18.611   3.571 -14.821  1.00 43.86      A   
ATOM   5050  HZ  PHE   309     -19.367   4.013 -14.190  1.00  0.00      A   
ATOM   5051  CD2 PHE   309     -16.975   3.775 -16.598  1.00 43.86      A   
ATOM   5052  HD2 PHE   309     -16.479   4.380 -17.343  1.00  0.00      A   
ATOM   5053  CE2 PHE   309     -17.945   4.355 -15.771  1.00 43.86      A   
ATOM   5054  HE2 PHE   309     -18.189   5.402 -15.872  1.00  0.00      A   
ATOM   5055  C   PHE   309     -17.473   0.860 -18.939  1.00 43.86      A   
ATOM   5056  O   PHE   309     -18.553   0.438 -18.535  1.00 43.86      A   
ATOM   5057  N   ARG   310     -17.408   1.545 -20.095  1.00 46.88      A   
ATOM   5058  HN  ARG   310     -16.539   1.911 -20.420  1.00  0.00      A   
ATOM   5059  CA  ARG   310     -18.565   1.710 -20.957  1.00 46.88      A   
ATOM   5060  HA  ARG   310     -19.371   2.149 -20.388  1.00  0.00      A   
ATOM   5061  CB  ARG   310     -18.240   2.591 -22.200  1.00 46.88      A   
ATOM   5062  HB1 ARG   310     -17.333   2.189 -22.701  1.00  0.00      A   
ATOM   5063  HB2 ARG   310     -19.076   2.506 -22.926  1.00  0.00      A   
ATOM   5064  CG  ARG   310     -18.059   4.103 -21.968  1.00 46.88      A   
ATOM   5065  HG1 ARG   310     -18.931   4.485 -21.396  1.00  0.00      A   
ATOM   5066  HG2 ARG   310     -17.141   4.295 -21.371  1.00  0.00      A   
ATOM   5067  CD  ARG   310     -17.978   4.838 -23.317  1.00 46.88      A   
ATOM   5068  HD1 ARG   310     -17.077   4.520 -23.884  1.00  0.00      A   
ATOM   5069  HD2 ARG   310     -18.871   4.591 -23.930  1.00  0.00      A   
ATOM   5070  NE  ARG   310     -17.988   6.317 -23.071  1.00 46.88      A   
ATOM   5071  HE  ARG   310     -18.862   6.788 -22.946  1.00  0.00      A   
ATOM   5072  CZ  ARG   310     -16.929   7.125 -23.166  1.00 46.88      A   
ATOM   5073  NH1 ARG   310     -15.709   6.698 -23.473  1.00 46.88      A   
ATOM   5074 HH11 ARG   310     -15.063   7.425 -23.704  1.00  0.00      A   
ATOM   5075 HH12 ARG   310     -15.614   5.787 -23.874  1.00  0.00      A   
ATOM   5076  NH2 ARG   310     -17.082   8.440 -23.025  1.00 46.88      A   
ATOM   5077 HH21 ARG   310     -16.283   8.992 -23.262  1.00  0.00      A   
ATOM   5078 HH22 ARG   310     -17.991   8.847 -23.108  1.00  0.00      A   
ATOM   5079  C   ARG   310     -19.091   0.417 -21.575  1.00 46.88      A   
ATOM   5080  O   ARG   310     -20.285   0.257 -21.790  1.00 46.88      A   
ATOM   5081  N   SER   311     -18.236  -0.566 -21.903  1.00 47.34      A   
ATOM   5082  HN  SER   311     -17.251  -0.442 -21.817  1.00  0.00      A   
ATOM   5083  CA  SER   311     -18.718  -1.803 -22.519  1.00 47.34      A   
ATOM   5084  HA  SER   311     -19.598  -1.596 -23.109  1.00  0.00      A   
ATOM   5085  CB  SER   311     -17.693  -2.443 -23.481  1.00 47.34      A   
ATOM   5086  HB1 SER   311     -16.722  -2.586 -22.959  1.00  0.00      A   
ATOM   5087  HB2 SER   311     -18.057  -3.433 -23.829  1.00  0.00      A   
ATOM   5088  OG  SER   311     -17.510  -1.596 -24.619  1.00 47.34      A   
ATOM   5089  HG1 SER   311     -17.657  -2.140 -25.396  1.00  0.00      A   
ATOM   5090  C   SER   311     -19.150  -2.810 -21.459  1.00 47.34      A   
ATOM   5091  O   SER   311     -19.476  -3.955 -21.761  1.00 47.34      A   
ATOM   5092  N   MET   312     -19.243  -2.354 -20.190  1.00 49.18      A   
ATOM   5093  HN  MET   312     -18.828  -1.476 -19.965  1.00  0.00      A   
ATOM   5094  CA  MET   312     -19.935  -3.010 -19.095  1.00 49.18      A   
ATOM   5095  HA  MET   312     -20.072  -4.059 -19.311  1.00  0.00      A   
ATOM   5096  CB  MET   312     -19.124  -2.837 -17.787  1.00 49.18      A   
ATOM   5097  HB1 MET   312     -18.958  -1.752 -17.615  1.00  0.00      A   
ATOM   5098  HB2 MET   312     -19.714  -3.213 -16.924  1.00  0.00      A   
ATOM   5099  CG  MET   312     -17.751  -3.537 -17.819  1.00 49.18      A   
ATOM   5100  HG1 MET   312     -17.375  -3.549 -18.864  1.00  0.00      A   
ATOM   5101  HG2 MET   312     -17.032  -2.924 -17.235  1.00  0.00      A   
ATOM   5102  SD  MET   312     -17.748  -5.226 -17.179  1.00 49.18      A   
ATOM   5103  CE  MET   312     -17.787  -4.738 -15.432  1.00 49.18      A   
ATOM   5104  HE1 MET   312     -17.780  -5.638 -14.781  1.00  0.00      A   
ATOM   5105  HE2 MET   312     -16.912  -4.111 -15.160  1.00  0.00      A   
ATOM   5106  HE3 MET   312     -18.704  -4.156 -15.197  1.00  0.00      A   
ATOM   5107  C   MET   312     -21.318  -2.388 -18.877  1.00 49.18      A   
ATOM   5108  O   MET   312     -22.095  -2.827 -18.031  1.00 49.18      A   
ATOM   5109  N   PHE   313     -21.661  -1.347 -19.660  1.00 51.48      A   
ATOM   5110  HN  PHE   313     -21.028  -1.022 -20.358  1.00  0.00      A   
ATOM   5111  CA  PHE   313     -22.858  -0.531 -19.511  1.00 51.48      A   
ATOM   5112  HA  PHE   313     -23.180  -0.561 -18.480  1.00  0.00      A   
ATOM   5113  CB  PHE   313     -22.438   0.916 -19.901  1.00  0.00      A   
ATOM   5114  HB1 PHE   313     -21.370   1.042 -19.624  1.00  0.00      A   
ATOM   5115  HB2 PHE   313     -22.506   1.056 -21.001  1.00  0.00      A   
ATOM   5116  CG  PHE   313     -23.157   2.045 -19.231  1.00  0.00      A   
ATOM   5117  CD1 PHE   313     -22.693   2.526 -17.995  1.00  0.00      A   
ATOM   5118  HD1 PHE   313     -21.884   2.016 -17.493  1.00  0.00      A   
ATOM   5119  CE1 PHE   313     -23.234   3.690 -17.436  1.00  0.00      A   
ATOM   5120  HE1 PHE   313     -22.880   4.061 -16.486  1.00  0.00      A   
ATOM   5121  CZ  PHE   313     -24.254   4.374 -18.108  1.00  0.00      A   
ATOM   5122  HZ  PHE   313     -24.698   5.248 -17.656  1.00  0.00      A   
ATOM   5123  CD2 PHE   313     -24.176   2.743 -19.898  1.00  0.00      A   
ATOM   5124  HD2 PHE   313     -24.526   2.394 -20.858  1.00  0.00      A   
ATOM   5125  CE2 PHE   313     -24.730   3.902 -19.337  1.00  0.00      A   
ATOM   5126  HE2 PHE   313     -25.527   4.426 -19.843  1.00  0.00      A   
ATOM   5127  C   PHE   313     -24.060  -0.986 -20.412  1.00 51.48      A   
ATOM   5128  O   PHE   313     -25.156  -0.418 -20.399  1.00 51.48      A   
ATOM   5129  NT  PHE   313     -23.854  -2.039 -21.236  1.00  0.00      A   
ATOM   5130  HT1 PHE   313     -24.615  -2.356 -21.801  1.00  0.00      A   
ATOM   5131  HT2 PHE   313     -22.989  -2.541 -21.194  1.00  0.00      A   
ATOM   5132  CL  IA18    1       1.705   1.366   8.124  1.00 58.77      IA18
ATOM   5133  S   IA18    1      -6.882   6.927  13.626  1.00 58.77      IA18
ATOM   5134  F   IA18    1     -10.294  12.639  12.192  1.00 58.77      IA18
ATOM   5135  F1  IA18    1     -10.930  11.544  10.429  1.00 58.77      IA18
ATOM   5136  F2  IA18    1      -9.017  12.559  10.448  1.00  0.00      IA18
ATOM   5137  O   IA18    1      -1.365   2.930  13.552  1.00 58.77      IA18
ATOM   5138  O1  IA18    1      -5.816   7.512  14.429  1.00 58.77      IA18
ATOM   5139  O2  IA18    1      -7.837   6.167  14.356  1.00 58.77      IA18
ATOM   5140  N   IA18    1      -3.801   3.806  11.216  1.00 58.77      IA18
ATOM   5141  N1  IA18    1      -4.922   4.582  11.283  1.00 58.77      IA18
ATOM   5142  N2  IA18    1      -6.336   6.162  12.329  1.00 58.77      IA18
ATOM   5143  N3  IA18    1      -4.860   4.960  13.683  1.00 58.77      IA18
ATOM   5144  N4  IA18    1      -3.480   5.815  15.046  1.00 58.77      IA18
ATOM   5145  H   IA18    1      -4.300   6.357  15.227  1.00  0.00      IA18
ATOM   5146  H1  IA18    1      -2.540   6.055  15.288  1.00  0.00      IA18
ATOM   5147  N5  IA18    1      -2.693   4.559  13.771  1.00 58.77      IA18
ATOM   5148  H2  IA18    1      -2.205   5.029  13.040  1.00  0.00      IA18
ATOM   5149  C   IA18    1      -1.453   3.816   8.727  1.00 58.77      IA18
ATOM   5150  H3  IA18    1      -1.785   4.791   8.404  1.00  0.00      IA18
ATOM   5151  C1  IA18    1      -0.234   3.315   8.273  1.00 58.77      IA18
ATOM   5152  H4  IA18    1       0.380   3.882   7.589  1.00  0.00      IA18
ATOM   5153  C2  IA18    1       0.195   2.033   8.724  1.00 58.77      IA18
ATOM   5154  C3  IA18    1      -0.588   1.283   9.651  1.00 58.77      IA18
ATOM   5155  H5  IA18    1      -0.233   0.329  10.014  1.00  0.00      IA18
ATOM   5156  C4  IA18    1      -1.814   1.804  10.068  1.00 58.77      IA18
ATOM   5157  H6  IA18    1      -2.426   1.243  10.759  1.00  0.00      IA18
ATOM   5158  C5  IA18    1      -2.241   3.050   9.590  1.00 58.77      IA18
ATOM   5159  C6  IA18    1      -3.514   3.557   9.977  1.00 58.77      IA18
ATOM   5160  C7  IA18    1      -4.680   3.886   9.035  1.00 58.77      IA18
ATOM   5161  H7  IA18    1      -4.336   4.563   8.224  1.00  0.00      IA18
ATOM   5162  C8  IA18    1      -5.609   4.682   9.985  1.00 58.77      IA18
ATOM   5163  H8  IA18    1      -5.674   5.743   9.663  1.00  0.00      IA18
ATOM   5164  H9  IA18    1      -6.631   4.251  10.053  1.00  0.00      IA18
ATOM   5165  C9  IA18    1      -5.288   2.665   8.407  1.00 58.77      IA18
ATOM   5166  C10 IA18    1      -5.972   1.722   9.196  1.00 58.77      IA18
ATOM   5167  H10 IA18    1      -6.096   1.886  10.256  1.00  0.00      IA18
ATOM   5168  C11 IA18    1      -6.491   0.560   8.620  1.00 58.77      IA18
ATOM   5169  H11 IA18    1      -7.022  -0.162   9.222  1.00  0.00      IA18
ATOM   5170  C12 IA18    1      -6.322   0.324   7.256  1.00 58.77      IA18
ATOM   5171  H12 IA18    1      -6.695  -0.596   6.832  1.00  0.00      IA18
ATOM   5172  C13 IA18    1      -5.668   1.268   6.451  1.00 58.77      IA18
ATOM   5173  H13 IA18    1      -5.556   1.092   5.392  1.00  0.00      IA18
ATOM   5174  C14 IA18    1      -5.159   2.435   7.027  1.00 58.77      IA18
ATOM   5175  H14 IA18    1      -4.655   3.160   6.405  1.00  0.00      IA18
ATOM   5176  C15 IA18    1      -5.359   5.221  12.437  1.00 58.77      IA18
ATOM   5177  C16 IA18    1      -3.594   5.092  14.168  1.00 58.77      IA18
ATOM   5178  C17 IA18    1      -2.311   3.386  14.156  1.00 58.77      IA18
ATOM   5179  C18 IA18    1      -2.999   2.652  15.254  1.00 58.77      IA18
ATOM   5180  H15 IA18    1      -4.049   2.421  14.973  1.00  0.00      IA18
ATOM   5181  H16 IA18    1      -2.992   3.238  16.198  1.00  0.00      IA18
ATOM   5182  H17 IA18    1      -2.472   1.691  15.438  1.00  0.00      IA18
ATOM   5183  C19 IA18    1      -7.795   8.352  12.868  1.00 58.77      IA18
ATOM   5184  C20 IA18    1      -9.007   8.164  12.165  1.00 58.77      IA18
ATOM   5185  H18 IA18    1      -9.416   7.173  12.034  1.00  0.00      IA18
ATOM   5186  C21 IA18    1      -9.695   9.267  11.636  1.00 58.77      IA18
ATOM   5187  H19 IA18    1     -10.627   9.102  11.116  1.00  0.00      IA18
ATOM   5188  C22 IA18    1      -9.182  10.577  11.770  1.00 58.77      IA18
ATOM   5189  C23 IA18    1      -7.972  10.751  12.460  1.00 58.77      IA18
ATOM   5190  H20 IA18    1      -7.553  11.739  12.580  1.00  0.00      IA18
ATOM   5191  C24 IA18    1      -7.293   9.661  13.000  1.00 58.77      IA18
ATOM   5192  H21 IA18    1      -6.372   9.850  13.531  1.00  0.00      IA18
[truncated: 5,996,100 more chars]
