# Supplementary material for: Structural mechanism of CB1R binding to peripheral and biased inverse agonists
Source: Nat Commun. 2024 Dec 18;15:10694. doi: 10.1038/s41467-024-54206-0 (PMC11655885; doi:10.1038/s41467-024-54206-0)
Supplement: Supplementary file 3 — Supplementary Data 1 [file 41467_2024_54206_MOESM3_ESM.gz › NatComm_MD_package/MRI-1891/hybrid_cb1r_from_drg_renum_smooth.pdb]

REMARK  MODEL PROTEIN G                                                               
REMARK   DATE:     8/19/23     20:21:23      CREATED BY USER: hassan                  
ATOM      1  CAY GLU     1      -6.191   2.043  25.216  1.00  0.00      A   
ATOM      2  HY1 GLU     1      -5.748   1.671  26.166  1.00  0.00      A   
ATOM      3  HY2 GLU     1      -7.215   1.630  25.103  1.00  0.00      A   
ATOM      4  HY3 GLU     1      -6.251   3.151  25.248  1.00  0.00      A   
ATOM      5  CY  GLU     1      -5.368   1.620  24.064  1.00  0.00      A   
ATOM      6  OY  GLU     1      -5.378   2.233  23.003  1.00  0.00      A   
ATOM      7  N   GLU     1      -4.629   0.526  24.242  1.00 62.10      A   
ATOM      8  HN  GLU     1      -4.560   0.126  25.174  1.00  0.00      A   
ATOM      9  CA  GLU     1      -3.717  -0.060  23.285  1.00 62.10      A   
ATOM     10  HA  GLU     1      -3.154   0.748  22.840  1.00  0.00      A   
ATOM     11  CB  GLU     1      -2.744  -1.019  24.027  1.00 62.10      A   
ATOM     12  HB1 GLU     1      -3.276  -1.950  24.325  1.00  0.00      A   
ATOM     13  HB2 GLU     1      -1.940  -1.301  23.314  1.00  0.00      A   
ATOM     14  CG  GLU     1      -2.090  -0.414  25.303  1.00 62.10      A   
ATOM     15  HG1 GLU     1      -1.081  -0.859  25.446  1.00  0.00      A   
ATOM     16  HG2 GLU     1      -1.958   0.678  25.192  1.00  0.00      A   
ATOM     17  CD  GLU     1      -2.862  -0.685  26.604  1.00 62.10      A   
ATOM     18  OE1 GLU     1      -4.097  -0.433  26.659  1.00 62.10      A   
ATOM     19  OE2 GLU     1      -2.215  -1.156  27.568  1.00 62.10      A   
ATOM     20  C   GLU     1      -4.427  -0.806  22.153  1.00 62.10      A   
ATOM     21  O   GLU     1      -4.174  -1.979  21.870  1.00 62.10      A   
ATOM     22  N   ASN     2      -5.347  -0.104  21.474  1.00 61.38      A   
ATOM     23  HN  ASN     2      -5.468   0.861  21.736  1.00  0.00      A   
ATOM     24  CA  ASN     2      -6.319  -0.639  20.551  1.00 61.38      A   
ATOM     25  HA  ASN     2      -6.141  -1.697  20.404  1.00  0.00      A   
ATOM     26  CB  ASN     2      -7.744  -0.390  21.112  1.00 61.38      A   
ATOM     27  HB1 ASN     2      -7.871   0.676  21.393  1.00  0.00      A   
ATOM     28  HB2 ASN     2      -8.526  -0.678  20.379  1.00  0.00      A   
ATOM     29  CG  ASN     2      -7.907  -1.245  22.360  1.00 61.38      A   
ATOM     30  OD1 ASN     2      -8.120  -0.793  23.486  1.00 61.38      A   
ATOM     31  ND2 ASN     2      -7.817  -2.576  22.147  1.00 61.38      A   
ATOM     32 HD21 ASN     2      -7.725  -3.199  22.912  1.00  0.00      A   
ATOM     33 HD22 ASN     2      -7.843  -2.904  21.189  1.00  0.00      A   
ATOM     34  C   ASN     2      -6.150  -0.007  19.184  1.00 61.38      A   
ATOM     35  O   ASN     2      -5.662   1.112  19.027  1.00 61.38      A   
ATOM     36  N   PHE     3      -6.502  -0.735  18.108  1.00 57.90      A   
ATOM     37  HN  PHE     3      -6.973  -1.616  18.211  1.00  0.00      A   
ATOM     38  CA  PHE     3      -6.227  -0.239  16.772  1.00 57.90      A   
ATOM     39  HA  PHE     3      -5.297   0.316  16.798  1.00  0.00      A   
ATOM     40  CB  PHE     3      -6.038  -1.412  15.776  1.00 57.90      A   
ATOM     41  HB1 PHE     3      -5.346  -2.162  16.214  1.00  0.00      A   
ATOM     42  HB2 PHE     3      -7.008  -1.917  15.596  1.00  0.00      A   
ATOM     43  CG  PHE     3      -5.437  -0.968  14.467  1.00 57.90      A   
ATOM     44  CD1 PHE     3      -4.055  -0.743  14.351  1.00 57.90      A   
ATOM     45  HD1 PHE     3      -3.418  -0.874  15.214  1.00  0.00      A   
ATOM     46  CE1 PHE     3      -3.495  -0.362  13.123  1.00 57.90      A   
ATOM     47  HE1 PHE     3      -2.431  -0.191  13.043  1.00  0.00      A   
ATOM     48  CZ  PHE     3      -4.315  -0.210  11.997  1.00 57.90      A   
ATOM     49  HZ  PHE     3      -3.884   0.071  11.047  1.00  0.00      A   
ATOM     50  CD2 PHE     3      -6.249  -0.790  13.337  1.00 57.90      A   
ATOM     51  HD2 PHE     3      -7.312  -0.950  13.417  1.00  0.00      A   
ATOM     52  CE2 PHE     3      -5.694  -0.423  12.105  1.00 57.90      A   
ATOM     53  HE2 PHE     3      -6.333  -0.310  11.240  1.00  0.00      A   
ATOM     54  C   PHE     3      -7.328   0.713  16.316  1.00 57.90      A   
ATOM     55  O   PHE     3      -8.462   0.283  16.101  1.00 57.90      A   
ATOM     56  N   MET     4      -6.945   2.006  16.158  1.00 61.83      A   
ATOM     57  HN  MET     4      -5.991   2.202  16.352  1.00  0.00      A   
ATOM     58  CA  MET     4      -7.732   3.183  15.786  1.00 61.83      A   
ATOM     59  HA  MET     4      -7.086   3.740  15.124  1.00  0.00      A   
ATOM     60  CB  MET     4      -9.041   2.952  14.963  1.00 61.83      A   
ATOM     61  HB1 MET     4      -9.747   2.370  15.597  1.00  0.00      A   
ATOM     62  HB2 MET     4      -9.520   3.934  14.753  1.00  0.00      A   
ATOM     63  CG  MET     4      -8.859   2.223  13.611  1.00 61.83      A   
ATOM     64  HG1 MET     4      -8.390   1.238  13.814  1.00  0.00      A   
ATOM     65  HG2 MET     4      -9.870   2.013  13.199  1.00  0.00      A   
ATOM     66  SD  MET     4      -7.865   3.095  12.363  1.00 61.83      A   
ATOM     67  CE  MET     4      -9.211   4.155  11.764  1.00 61.83      A   
ATOM     68  HE1 MET     4      -8.839   4.847  10.979  1.00  0.00      A   
ATOM     69  HE2 MET     4     -10.030   3.549  11.318  1.00  0.00      A   
ATOM     70  HE3 MET     4      -9.636   4.772  12.583  1.00  0.00      A   
ATOM     71  C   MET     4      -7.983   4.168  16.941  1.00 61.83      A   
ATOM     72  O   MET     4      -9.014   4.835  16.939  1.00 61.83      A   
ATOM     73  N   ASP     5      -7.057   4.298  17.934  1.00 68.49      A   
ATOM     74  HN  ASP     5      -6.324   3.637  18.027  1.00  0.00      A   
ATOM     75  CA  ASP     5      -6.967   5.407  18.900  1.00 68.49      A   
ATOM     76  HA  ASP     5      -7.666   5.164  19.689  1.00  0.00      A   
ATOM     77  CB  ASP     5      -5.543   5.452  19.560  1.00 68.49      A   
ATOM     78  HB1 ASP     5      -5.387   4.522  20.144  1.00  0.00      A   
ATOM     79  HB2 ASP     5      -4.776   5.504  18.763  1.00  0.00      A   
ATOM     80  CG  ASP     5      -5.268   6.624  20.514  1.00 68.49      A   
ATOM     81  OD1 ASP     5      -6.206   7.086  21.217  1.00 68.49      A   
ATOM     82  OD2 ASP     5      -4.093   7.081  20.533  1.00 68.49      A   
ATOM     83  C   ASP     5      -7.400   6.796  18.390  1.00 68.49      A   
ATOM     84  O   ASP     5      -7.004   7.255  17.316  1.00 68.49      A   
ATOM     85  N   ILE     6      -8.223   7.475  19.208  1.00 75.75      A   
ATOM     86  HN  ILE     6      -8.440   7.046  20.076  1.00  0.00      A   
ATOM     87  CA  ILE     6      -8.693   8.829  18.985  1.00 75.75      A   
ATOM     88  HA  ILE     6      -7.828   9.415  18.706  1.00  0.00      A   
ATOM     89  CB  ILE     6      -9.706   8.883  17.835  1.00 75.75      A   
ATOM     90  HB  ILE     6      -9.290   8.238  17.023  1.00  0.00      A   
ATOM     91  CG2 ILE     6     -11.058   8.267  18.255  1.00 75.75      A   
ATOM     92 HG21 ILE     6     -11.727   8.159  17.376  1.00  0.00      A   
ATOM     93 HG22 ILE     6     -10.906   7.257  18.690  1.00  0.00      A   
ATOM     94 HG23 ILE     6     -11.567   8.905  19.007  1.00  0.00      A   
ATOM     95  CG1 ILE     6      -9.818  10.304  17.229  1.00 75.75      A   
ATOM     96 HG11 ILE     6     -10.396  10.952  17.922  1.00  0.00      A   
ATOM     97 HG12 ILE     6      -8.791  10.729  17.150  1.00  0.00      A   
ATOM     98  CD  ILE     6     -10.458  10.304  15.836  1.00  0.00      A   
ATOM     99  HD1 ILE     6     -10.452  11.327  15.404  1.00  0.00      A   
ATOM    100  HD2 ILE     6      -9.889   9.629  15.160  1.00  0.00      A   
ATOM    101  HD3 ILE     6     -11.506   9.941  15.891  1.00  0.00      A   
ATOM    102  C   ILE     6      -9.208   9.447  20.295  1.00 75.75      A   
ATOM    103  O   ILE     6      -9.810  10.521  20.321  1.00 75.75      A   
ATOM    104  N   GLU     7      -8.927   8.803  21.460  1.00 83.20      A   
ATOM    105  HN  GLU     7      -8.381   7.967  21.462  1.00  0.00      A   
ATOM    106  CA  GLU     7      -9.146   9.366  22.795  1.00 83.20      A   
ATOM    107  HA  GLU     7     -10.170   9.701  22.895  1.00  0.00      A   
ATOM    108  CB  GLU     7      -8.814   8.308  23.884  1.00 83.20      A   
ATOM    109  HB1 GLU     7      -7.825   7.859  23.639  1.00  0.00      A   
ATOM    110  HB2 GLU     7      -8.721   8.799  24.879  1.00  0.00      A   
ATOM    111  CG  GLU     7      -9.844   7.149  24.008  1.00 83.20      A   
ATOM    112  HG1 GLU     7     -10.437   7.032  23.082  1.00  0.00      A   
ATOM    113  HG2 GLU     7      -9.292   6.202  24.186  1.00  0.00      A   
ATOM    114  CD  GLU     7     -10.828   7.280  25.177  1.00 83.20      A   
ATOM    115  OE1 GLU     7     -10.996   8.398  25.724  1.00 83.20      A   
ATOM    116  OE2 GLU     7     -11.408   6.222  25.545  1.00 83.20      A   
ATOM    117  C   GLU     7      -8.227  10.569  22.984  1.00 83.20      A   
ATOM    118  O   GLU     7      -8.557  11.640  23.506  1.00 83.20      A   
ATOM    119  N   CYS     8      -6.994  10.425  22.470  1.00 86.61      A   
ATOM    120  HN  CYS     8      -6.753   9.537  22.070  1.00  0.00      A   
ATOM    121  CA  CYS     8      -6.092  11.529  22.258  1.00 86.61      A   
ATOM    122  HA  CYS     8      -5.970  12.038  23.204  1.00  0.00      A   
ATOM    123  CB  CYS     8      -4.718  11.007  21.773  1.00 86.61      A   
ATOM    124  HB1 CYS     8      -4.885  10.341  20.892  1.00  0.00      A   
ATOM    125  HB2 CYS     8      -4.087  11.854  21.434  1.00  0.00      A   
ATOM    126  SG  CYS     8      -3.850  10.091  23.088  1.00 86.61      A   
ATOM    127  HG1 CYS     8      -4.700   9.062  23.079  1.00  0.00      A   
ATOM    128  C   CYS     8      -6.619  12.549  21.246  1.00 86.61      A   
ATOM    129  O   CYS     8      -6.708  12.251  20.060  1.00 86.61      A   
ATOM    130  N   PHE     9      -6.884  13.793  21.727  1.00 82.92      A   
ATOM    131  HN  PHE     9      -6.844  13.865  22.715  1.00  0.00      A   
ATOM    132  CA  PHE     9      -7.412  14.952  21.000  1.00 82.92      A   
ATOM    133  HA  PHE     9      -6.862  15.776  21.425  1.00  0.00      A   
ATOM    134  CB  PHE     9      -7.099  14.985  19.467  1.00 82.92      A   
ATOM    135  HB1 PHE     9      -6.090  14.556  19.293  1.00  0.00      A   
ATOM    136  HB2 PHE     9      -7.830  14.341  18.926  1.00  0.00      A   
ATOM    137  CG  PHE     9      -7.093  16.363  18.865  1.00 82.92      A   
ATOM    138  CD1 PHE     9      -6.061  17.267  19.164  1.00 82.92      A   
ATOM    139  HD1 PHE     9      -5.276  16.969  19.841  1.00  0.00      A   
ATOM    140  CE1 PHE     9      -6.031  18.535  18.568  1.00 82.92      A   
ATOM    141  HE1 PHE     9      -5.233  19.226  18.794  1.00  0.00      A   
ATOM    142  CZ  PHE     9      -7.039  18.907  17.668  1.00 82.92      A   
ATOM    143  HZ  PHE     9      -7.018  19.883  17.204  1.00  0.00      A   
ATOM    144  CD2 PHE     9      -8.094  16.746  17.960  1.00 82.92      A   
ATOM    145  HD2 PHE     9      -8.883  16.046  17.723  1.00  0.00      A   
ATOM    146  CE2 PHE     9      -8.073  18.012  17.364  1.00 82.92      A   
ATOM    147  HE2 PHE     9      -8.847  18.292  16.664  1.00  0.00      A   
ATOM    148  C   PHE     9      -8.880  15.304  21.294  1.00 82.92      A   
ATOM    149  O   PHE     9      -9.648  15.700  20.418  1.00 82.92      A   
ATOM    150  N   MET    10      -9.296  15.279  22.581  1.00 88.86      A   
ATOM    151  HN  MET    10      -8.772  14.786  23.266  1.00  0.00      A   
ATOM    152  CA  MET    10     -10.546  15.861  23.078  1.00 88.86      A   
ATOM    153  HA  MET    10     -11.351  15.432  22.496  1.00  0.00      A   
ATOM    154  CB  MET    10     -10.740  15.427  24.558  1.00 88.86      A   
ATOM    155  HB1 MET    10     -10.431  14.360  24.651  1.00  0.00      A   
ATOM    156  HB2 MET    10     -10.062  16.026  25.206  1.00  0.00      A   
ATOM    157  CG  MET    10     -12.180  15.521  25.112  1.00  0.00      A   
ATOM    158  HG1 MET    10     -12.592  16.533  24.910  1.00  0.00      A   
ATOM    159  HG2 MET    10     -12.820  14.788  24.573  1.00  0.00      A   
ATOM    160  SD  MET    10     -12.250  15.203  26.903  1.00  0.00      A   
ATOM    161  CE  MET    10     -14.034  15.483  27.091  1.00  0.00      A   
ATOM    162  HE1 MET    10     -14.344  15.328  28.147  1.00  0.00      A   
ATOM    163  HE2 MET    10     -14.310  16.520  26.801  1.00  0.00      A   
ATOM    164  HE3 MET    10     -14.615  14.778  26.460  1.00  0.00      A   
ATOM    165  C   MET    10     -10.658  17.406  22.952  1.00 88.86      A   
ATOM    166  O   MET    10     -11.024  18.126  23.874  1.00 88.86      A   
ATOM    167  N   VAL    11     -10.358  17.960  21.762  1.00 89.96      A   
ATOM    168  HN  VAL    11      -9.979  17.353  21.058  1.00  0.00      A   
ATOM    169  CA  VAL    11     -10.609  19.346  21.377  1.00 89.96      A   
ATOM    170  HA  VAL    11     -10.785  19.960  22.250  1.00  0.00      A   
ATOM    171  CB  VAL    11      -9.422  19.886  20.568  1.00 89.96      A   
ATOM    172  HB  VAL    11      -9.307  19.285  19.635  1.00  0.00      A   
ATOM    173  CG1 VAL    11      -9.609  21.369  20.184  1.00 89.96      A   
ATOM    174 HG11 VAL    11      -8.706  21.743  19.656  1.00  0.00      A   
ATOM    175 HG12 VAL    11     -10.476  21.510  19.506  1.00  0.00      A   
ATOM    176 HG13 VAL    11      -9.766  21.990  21.092  1.00  0.00      A   
ATOM    177  CG2 VAL    11      -8.129  19.743  21.396  1.00 89.96      A   
ATOM    178 HG21 VAL    11      -7.276  20.182  20.836  1.00  0.00      A   
ATOM    179 HG22 VAL    11      -8.232  20.285  22.361  1.00  0.00      A   
ATOM    180 HG23 VAL    11      -7.894  18.679  21.602  1.00  0.00      A   
ATOM    181  C   VAL    11     -11.876  19.353  20.521  1.00 89.96      A   
ATOM    182  O   VAL    11     -12.514  20.366  20.233  1.00 89.96      A   
ATOM    183  N   LEU    12     -12.319  18.150  20.127  1.00 89.52      A   
ATOM    184  HN  LEU    12     -11.816  17.336  20.398  1.00  0.00      A   
ATOM    185  CA  LEU    12     -13.483  17.936  19.311  1.00 89.52      A   
ATOM    186  HA  LEU    12     -13.684  18.813  18.712  1.00  0.00      A   
ATOM    187  CB  LEU    12     -13.240  16.713  18.394  1.00 89.52      A   
ATOM    188  HB1 LEU    12     -13.010  15.833  19.039  1.00  0.00      A   
ATOM    189  HB2 LEU    12     -14.158  16.472  17.816  1.00  0.00      A   
ATOM    190  CG  LEU    12     -12.067  16.896  17.410  1.00 89.52      A   
ATOM    191  HG  LEU    12     -11.193  17.313  17.968  1.00  0.00      A   
ATOM    192  CD1 LEU    12     -11.624  15.539  16.846  1.00 89.52      A   
ATOM    193 HD11 LEU    12     -10.757  15.665  16.163  1.00  0.00      A   
ATOM    194 HD12 LEU    12     -11.316  14.861  17.672  1.00  0.00      A   
ATOM    195 HD13 LEU    12     -12.450  15.054  16.287  1.00  0.00      A   
ATOM    196  CD2 LEU    12     -12.418  17.868  16.275  1.00 89.52      A   
ATOM    197 HD21 LEU    12     -11.550  17.988  15.593  1.00  0.00      A   
ATOM    198 HD22 LEU    12     -13.273  17.473  15.686  1.00  0.00      A   
ATOM    199 HD23 LEU    12     -12.685  18.868  16.676  1.00  0.00      A   
ATOM    200  C   LEU    12     -14.695  17.672  20.183  1.00 89.52      A   
ATOM    201  O   LEU    12     -14.854  16.595  20.749  1.00 89.52      A   
ATOM    202  N   ASN    13     -15.607  18.655  20.298  1.00 86.91      A   
ATOM    203  HN  ASN    13     -15.394  19.556  19.939  1.00  0.00      A   
ATOM    204  CA  ASN    13     -16.915  18.473  20.910  1.00 86.91      A   
ATOM    205  HA  ASN    13     -16.724  18.091  21.905  1.00  0.00      A   
ATOM    206  CB  ASN    13     -17.695  19.816  20.990  1.00 86.91      A   
ATOM    207  HB1 ASN    13     -17.673  20.334  20.013  1.00  0.00      A   
ATOM    208  HB2 ASN    13     -18.753  19.644  21.277  1.00  0.00      A   
ATOM    209  CG  ASN    13     -17.082  20.682  22.079  1.00 86.91      A   
ATOM    210  OD1 ASN    13     -16.827  20.210  23.184  1.00 86.91      A   
ATOM    211  ND2 ASN    13     -16.863  21.983  21.799  1.00 86.91      A   
ATOM    212 HD21 ASN    13     -16.456  22.522  22.533  1.00  0.00      A   
ATOM    213 HD22 ASN    13     -17.166  22.379  20.940  1.00  0.00      A   
ATOM    214  C   ASN    13     -17.775  17.426  20.181  1.00 86.91      A   
ATOM    215  O   ASN    13     -17.591  17.238  18.975  1.00 86.91      A   
ATOM    216  N   PRO    14     -18.710  16.716  20.834  1.00 85.72      A   
ATOM    217  CD  PRO    14     -18.925  16.776  22.281  1.00 85.72      A   
ATOM    218  HD1 PRO    14     -18.149  16.151  22.781  1.00  0.00      A   
ATOM    219  HD2 PRO    14     -18.897  17.812  22.684  1.00  0.00      A   
ATOM    220  CA  PRO    14     -19.431  15.579  20.250  1.00 85.72      A   
ATOM    221  HA  PRO    14     -18.696  14.840  19.986  1.00  0.00      A   
ATOM    222  CB  PRO    14     -20.343  15.064  21.382  1.00 85.72      A   
ATOM    223  HB1 PRO    14     -19.898  14.126  21.789  1.00  0.00      A   
ATOM    224  HB2 PRO    14     -21.377  14.844  21.046  1.00  0.00      A   
ATOM    225  CG  PRO    14     -20.306  16.154  22.461  1.00 85.72      A   
ATOM    226  HG1 PRO    14     -20.461  15.748  23.481  1.00  0.00      A   
ATOM    227  HG2 PRO    14     -21.086  16.918  22.246  1.00  0.00      A   
ATOM    228  C   PRO    14     -20.167  15.870  18.954  1.00 85.72      A   
ATOM    229  O   PRO    14     -20.307  14.971  18.125  1.00 85.72      A   
ATOM    230  N   SER    15     -20.605  17.120  18.727  1.00 85.32      A   
ATOM    231  HN  SER    15     -20.557  17.805  19.447  1.00  0.00      A   
ATOM    232  CA  SER    15     -21.239  17.568  17.496  1.00 85.32      A   
ATOM    233  HA  SER    15     -22.158  17.011  17.375  1.00  0.00      A   
ATOM    234  CB  SER    15     -21.557  19.085  17.562  1.00 85.32      A   
ATOM    235  HB1 SER    15     -20.614  19.677  17.503  1.00  0.00      A   
ATOM    236  HB2 SER    15     -22.211  19.368  16.706  1.00  0.00      A   
ATOM    237  OG  SER    15     -22.206  19.402  18.796  1.00 85.32      A   
ATOM    238  HG1 SER    15     -22.550  20.301  18.728  1.00  0.00      A   
ATOM    239  C   SER    15     -20.392  17.346  16.252  1.00 85.32      A   
ATOM    240  O   SER    15     -20.871  16.864  15.229  1.00 85.32      A   
ATOM    241  N   GLN    16     -19.079  17.652  16.312  1.00 84.07      A   
ATOM    242  HN  GLN    16     -18.684  18.072  17.132  1.00  0.00      A   
ATOM    243  CA  GLN    16     -18.188  17.411  15.193  1.00 84.07      A   
ATOM    244  HA  GLN    16     -18.763  17.393  14.277  1.00  0.00      A   
ATOM    245  CB  GLN    16     -17.132  18.534  15.026  1.00 84.07      A   
ATOM    246  HB1 GLN    16     -16.504  18.279  14.140  1.00  0.00      A   
ATOM    247  HB2 GLN    16     -17.661  19.480  14.771  1.00  0.00      A   
ATOM    248  CG  GLN    16     -16.189  18.760  16.234  1.00 84.07      A   
ATOM    249  HG1 GLN    16     -16.112  17.846  16.858  1.00  0.00      A   
ATOM    250  HG2 GLN    16     -15.175  18.990  15.842  1.00  0.00      A   
ATOM    251  CD  GLN    16     -16.651  19.914  17.125  1.00 84.07      A   
ATOM    252  OE1 GLN    16     -17.798  20.001  17.563  1.00 84.07      A   
ATOM    253  NE2 GLN    16     -15.725  20.856  17.414  1.00 84.07      A   
ATOM    254 HE21 GLN    16     -16.035  21.653  17.923  1.00  0.00      A   
ATOM    255 HE22 GLN    16     -14.813  20.799  17.022  1.00  0.00      A   
ATOM    256  C   GLN    16     -17.485  16.061  15.267  1.00 84.07      A   
ATOM    257  O   GLN    16     -16.919  15.610  14.276  1.00 84.07      A   
ATOM    258  N   GLN    17     -17.555  15.333  16.404  1.00 79.77      A   
ATOM    259  HN  GLN    17     -17.981  15.715  17.223  1.00  0.00      A   
ATOM    260  CA  GLN    17     -17.122  13.940  16.466  1.00 79.77      A   
ATOM    261  HA  GLN    17     -16.107  13.877  16.097  1.00  0.00      A   
ATOM    262  CB  GLN    17     -17.174  13.371  17.904  1.00 79.77      A   
ATOM    263  HB1 GLN    17     -18.213  13.470  18.292  1.00  0.00      A   
ATOM    264  HB2 GLN    17     -16.940  12.280  17.876  1.00  0.00      A   
ATOM    265  CG  GLN    17     -16.184  14.027  18.896  1.00 79.77      A   
ATOM    266  HG1 GLN    17     -15.138  13.816  18.590  1.00  0.00      A   
ATOM    267  HG2 GLN    17     -16.331  15.124  18.929  1.00  0.00      A   
ATOM    268  CD  GLN    17     -16.403  13.472  20.306  1.00 79.77      A   
ATOM    269  OE1 GLN    17     -17.319  12.692  20.560  1.00 79.77      A   
ATOM    270  NE2 GLN    17     -15.570  13.909  21.270  1.00 79.77      A   
ATOM    271 HE21 GLN    17     -15.641  13.468  22.159  1.00  0.00      A   
ATOM    272 HE22 GLN    17     -15.002  14.718  21.105  1.00  0.00      A   
ATOM    273  C   GLN    17     -17.973  13.049  15.567  1.00 79.77      A   
ATOM    274  O   GLN    17     -17.459  12.235  14.803  1.00 79.77      A   
ATOM    275  N   LEU    18     -19.309  13.252  15.582  1.00 75.12      A   
ATOM    276  HN  LEU    18     -19.708  13.875  16.256  1.00  0.00      A   
ATOM    277  CA  LEU    18     -20.231  12.600  14.665  1.00 75.12      A   
ATOM    278  HA  LEU    18     -20.110  11.531  14.779  1.00  0.00      A   
ATOM    279  CB  LEU    18     -21.689  13.004  15.005  1.00 75.12      A   
ATOM    280  HB1 LEU    18     -21.888  12.740  16.067  1.00  0.00      A   
ATOM    281  HB2 LEU    18     -21.786  14.110  14.922  1.00  0.00      A   
ATOM    282  CG  LEU    18     -22.781  12.346  14.129  1.00 75.12      A   
ATOM    283  HG  LEU    18     -22.568  12.575  13.056  1.00  0.00      A   
ATOM    284  CD1 LEU    18     -22.815  10.818  14.287  1.00 75.12      A   
ATOM    285 HD11 LEU    18     -23.631  10.388  13.667  1.00  0.00      A   
ATOM    286 HD12 LEU    18     -21.858  10.361  13.960  1.00  0.00      A   
ATOM    287 HD13 LEU    18     -23.000  10.543  15.347  1.00  0.00      A   
ATOM    288  CD2 LEU    18     -24.159  12.940  14.451  1.00 75.12      A   
ATOM    289 HD21 LEU    18     -24.935  12.496  13.792  1.00  0.00      A   
ATOM    290 HD22 LEU    18     -24.433  12.735  15.507  1.00  0.00      A   
ATOM    291 HD23 LEU    18     -24.153  14.040  14.293  1.00  0.00      A   
ATOM    292  C   LEU    18     -19.941  12.929  13.204  1.00 75.12      A   
ATOM    293  O   LEU    18     -19.924  12.052  12.343  1.00 75.12      A   
ATOM    294  N   ALA    19     -19.650  14.212  12.900  1.00 70.70      A   
ATOM    295  HN  ALA    19     -19.694  14.904  13.613  1.00  0.00      A   
ATOM    296  CA  ALA    19     -19.283  14.658  11.570  1.00 70.70      A   
ATOM    297  HA  ALA    19     -20.084  14.385  10.897  1.00  0.00      A   
ATOM    298  CB  ALA    19     -19.135  16.193  11.569  1.00 70.70      A   
ATOM    299  HB1 ALA    19     -20.065  16.664  11.953  1.00  0.00      A   
ATOM    300  HB2 ALA    19     -18.287  16.509  12.212  1.00  0.00      A   
ATOM    301  HB3 ALA    19     -18.954  16.567  10.538  1.00  0.00      A   
ATOM    302  C   ALA    19     -18.009  14.010  11.027  1.00 70.70      A   
ATOM    303  O   ALA    19     -17.977  13.523   9.900  1.00 70.70      A   
ATOM    304  N   ILE    20     -16.935  13.925  11.838  1.00 66.84      A   
ATOM    305  HN  ILE    20     -16.956  14.345  12.748  1.00  0.00      A   
ATOM    306  CA  ILE    20     -15.716  13.209  11.475  1.00 66.84      A   
ATOM    307  HA  ILE    20     -15.404  13.565  10.503  1.00  0.00      A   
ATOM    308  CB  ILE    20     -14.575  13.499  12.453  1.00 66.84      A   
ATOM    309  HB  ILE    20     -14.929  13.295  13.491  1.00  0.00      A   
ATOM    310  CG2 ILE    20     -13.352  12.596  12.155  1.00 66.84      A   
ATOM    311 HG21 ILE    20     -12.497  12.860  12.810  1.00  0.00      A   
ATOM    312 HG22 ILE    20     -13.582  11.526  12.338  1.00  0.00      A   
ATOM    313 HG23 ILE    20     -13.033  12.713  11.098  1.00  0.00      A   
ATOM    314  CG1 ILE    20     -14.186  14.996  12.349  1.00 66.84      A   
ATOM    315 HG11 ILE    20     -13.725  15.172  11.351  1.00  0.00      A   
ATOM    316 HG12 ILE    20     -15.102  15.624  12.404  1.00  0.00      A   
ATOM    317  CD  ILE    20     -13.226  15.469  13.447  1.00  0.00      A   
ATOM    318  HD1 ILE    20     -12.965  16.538  13.298  1.00  0.00      A   
ATOM    319  HD2 ILE    20     -13.704  15.358  14.444  1.00  0.00      A   
ATOM    320  HD3 ILE    20     -12.284  14.882  13.440  1.00  0.00      A   
ATOM    321  C   ILE    20     -15.963  11.715  11.297  1.00 66.84      A   
ATOM    322  O   ILE    20     -15.491  11.105  10.338  1.00 66.84      A   
ATOM    323  N   ALA    21     -16.763  11.083  12.180  1.00 62.51      A   
ATOM    324  HN  ALA    21     -17.131  11.572  12.976  1.00  0.00      A   
ATOM    325  CA  ALA    21     -17.113   9.682  12.063  1.00 62.51      A   
ATOM    326  HA  ALA    21     -16.192   9.115  12.060  1.00  0.00      A   
ATOM    327  CB  ALA    21     -17.963   9.268  13.281  1.00 62.51      A   
ATOM    328  HB1 ALA    21     -17.409   9.488  14.219  1.00  0.00      A   
ATOM    329  HB2 ALA    21     -18.916   9.839  13.305  1.00  0.00      A   
ATOM    330  HB3 ALA    21     -18.195   8.183  13.257  1.00  0.00      A   
ATOM    331  C   ALA    21     -17.849   9.318  10.772  1.00 62.51      A   
ATOM    332  O   ALA    21     -17.493   8.351  10.095  1.00 62.51      A   
ATOM    333  N   VAL    22     -18.864  10.108  10.361  1.00 61.04      A   
ATOM    334  HN  VAL    22     -19.177  10.873  10.931  1.00  0.00      A   
ATOM    335  CA  VAL    22     -19.523   9.916   9.074  1.00 61.04      A   
ATOM    336  HA  VAL    22     -19.725   8.857   8.998  1.00  0.00      A   
ATOM    337  CB  VAL    22     -20.890  10.581   8.926  1.00 61.04      A   
ATOM    338  HB  VAL    22     -21.321  10.293   7.936  1.00  0.00      A   
ATOM    339  CG1 VAL    22     -21.827  10.033  10.021  1.00 61.04      A   
ATOM    340 HG11 VAL    22     -22.857  10.422   9.874  1.00  0.00      A   
ATOM    341 HG12 VAL    22     -21.862   8.924   9.990  1.00  0.00      A   
ATOM    342 HG13 VAL    22     -21.481  10.348  11.029  1.00  0.00      A   
ATOM    343  CG2 VAL    22     -20.812  12.116   8.986  1.00 61.04      A   
ATOM    344 HG21 VAL    22     -21.826  12.554   8.873  1.00  0.00      A   
ATOM    345 HG22 VAL    22     -20.406  12.440   9.964  1.00  0.00      A   
ATOM    346 HG23 VAL    22     -20.167  12.526   8.182  1.00  0.00      A   
ATOM    347  C   VAL    22     -18.630  10.212   7.877  1.00 61.04      A   
ATOM    348  O   VAL    22     -18.688   9.495   6.881  1.00 61.04      A   
ATOM    349  N   LEU    23     -17.749  11.237   7.929  1.00 57.68      A   
ATOM    350  HN  LEU    23     -17.733  11.860   8.715  1.00  0.00      A   
ATOM    351  CA  LEU    23     -16.773  11.480   6.873  1.00 57.68      A   
ATOM    352  HA  LEU    23     -17.308  11.537   5.939  1.00  0.00      A   
ATOM    353  CB  LEU    23     -16.004  12.808   7.085  1.00 57.68      A   
ATOM    354  HB1 LEU    23     -15.593  12.819   8.118  1.00  0.00      A   
ATOM    355  HB2 LEU    23     -15.143  12.859   6.380  1.00  0.00      A   
ATOM    356  CG  LEU    23     -16.845  14.085   6.867  1.00 57.68      A   
ATOM    357  HG  LEU    23     -17.729  14.045   7.546  1.00  0.00      A   
ATOM    358  CD1 LEU    23     -16.021  15.326   7.237  1.00 57.68      A   
ATOM    359 HD11 LEU    23     -16.631  16.246   7.115  1.00  0.00      A   
ATOM    360 HD12 LEU    23     -15.683  15.264   8.293  1.00  0.00      A   
ATOM    361 HD13 LEU    23     -15.129  15.405   6.581  1.00  0.00      A   
ATOM    362  CD2 LEU    23     -17.365  14.215   5.426  1.00 57.68      A   
ATOM    363 HD21 LEU    23     -17.909  15.176   5.304  1.00  0.00      A   
ATOM    364 HD22 LEU    23     -16.519  14.196   4.706  1.00  0.00      A   
ATOM    365 HD23 LEU    23     -18.066  13.392   5.177  1.00  0.00      A   
ATOM    366  C   LEU    23     -15.770  10.344   6.695  1.00 57.68      A   
ATOM    367  O   LEU    23     -15.531   9.890   5.578  1.00 57.68      A   
ATOM    368  N   SER    24     -15.203   9.802   7.791  1.00 52.74      A   
ATOM    369  HN  SER    24     -15.339  10.222   8.695  1.00  0.00      A   
ATOM    370  CA  SER    24     -14.331   8.629   7.735  1.00 52.74      A   
ATOM    371  HA  SER    24     -13.520   8.841   7.051  1.00  0.00      A   
ATOM    372  CB  SER    24     -13.736   8.265   9.119  1.00 52.74      A   
ATOM    373  HB1 SER    24     -14.553   8.220   9.875  1.00  0.00      A   
ATOM    374  HB2 SER    24     -13.234   7.271   9.079  1.00  0.00      A   
ATOM    375  OG  SER    24     -12.767   9.239   9.505  1.00 52.74      A   
ATOM    376  HG1 SER    24     -12.516   9.061  10.418  1.00  0.00      A   
ATOM    377  C   SER    24     -15.030   7.391   7.210  1.00 52.74      A   
ATOM    378  O   SER    24     -14.506   6.675   6.358  1.00 52.74      A   
ATOM    379  N   LEU    25     -16.263   7.115   7.678  1.00 49.62      A   
ATOM    380  HN  LEU    25     -16.677   7.683   8.395  1.00  0.00      A   
ATOM    381  CA  LEU    25     -17.056   6.004   7.185  1.00 49.62      A   
ATOM    382  HA  LEU    25     -16.437   5.120   7.245  1.00  0.00      A   
ATOM    383  CB  LEU    25     -18.303   5.811   8.084  1.00 49.62      A   
ATOM    384  HB1 LEU    25     -17.963   5.795   9.143  1.00  0.00      A   
ATOM    385  HB2 LEU    25     -18.968   6.695   7.973  1.00  0.00      A   
ATOM    386  CG  LEU    25     -19.119   4.526   7.823  1.00 49.62      A   
ATOM    387  HG  LEU    25     -19.457   4.530   6.758  1.00  0.00      A   
ATOM    388  CD1 LEU    25     -18.294   3.250   8.057  1.00 49.62      A   
ATOM    389 HD11 LEU    25     -18.931   2.351   7.915  1.00  0.00      A   
ATOM    390 HD12 LEU    25     -17.450   3.185   7.338  1.00  0.00      A   
ATOM    391 HD13 LEU    25     -17.887   3.234   9.090  1.00  0.00      A   
ATOM    392  CD2 LEU    25     -20.372   4.506   8.710  1.00 49.62      A   
ATOM    393 HD21 LEU    25     -20.980   3.600   8.502  1.00  0.00      A   
ATOM    394 HD22 LEU    25     -20.085   4.499   9.783  1.00  0.00      A   
ATOM    395 HD23 LEU    25     -20.999   5.403   8.518  1.00  0.00      A   
ATOM    396  C   LEU    25     -17.471   6.138   5.720  1.00 49.62      A   
ATOM    397  O   LEU    25     -17.366   5.189   4.945  1.00 49.62      A   
ATOM    398  N   THR    26     -17.929   7.333   5.285  1.00 47.29      A   
ATOM    399  HN  THR    26     -18.030   8.101   5.927  1.00  0.00      A   
ATOM    400  CA  THR    26     -18.315   7.578   3.892  1.00 47.29      A   
ATOM    401  HA  THR    26     -18.959   6.755   3.622  1.00  0.00      A   
ATOM    402  CB  THR    26     -19.164   8.841   3.681  1.00 47.29      A   
ATOM    403  HB  THR    26     -19.803   8.967   4.588  1.00  0.00      A   
ATOM    404  OG1 THR    26     -20.019   8.700   2.558  1.00 47.29      A   
ATOM    405  HG1 THR    26     -20.506   9.525   2.487  1.00  0.00      A   
ATOM    406  CG2 THR    26     -18.354  10.124   3.456  1.00 47.29      A   
ATOM    407 HG21 THR    26     -19.019  11.012   3.453  1.00  0.00      A   
ATOM    408 HG22 THR    26     -17.605  10.252   4.261  1.00  0.00      A   
ATOM    409 HG23 THR    26     -17.820  10.090   2.481  1.00  0.00      A   
ATOM    410  C   THR    26     -17.140   7.500   2.929  1.00 47.29      A   
ATOM    411  O   THR    26     -17.225   6.886   1.869  1.00 47.29      A   
ATOM    412  N   LEU    27     -15.965   8.058   3.297  1.00 43.06      A   
ATOM    413  HN  LEU    27     -15.889   8.582   4.148  1.00  0.00      A   
ATOM    414  CA  LEU    27     -14.753   7.930   2.506  1.00 43.06      A   
ATOM    415  HA  LEU    27     -14.983   8.244   1.497  1.00  0.00      A   
ATOM    416  CB  LEU    27     -13.654   8.850   3.097  1.00 43.06      A   
ATOM    417  HB1 LEU    27     -14.075   9.878   3.172  1.00  0.00      A   
ATOM    418  HB2 LEU    27     -13.424   8.519   4.133  1.00  0.00      A   
ATOM    419  CG  LEU    27     -12.337   8.933   2.294  1.00 43.06      A   
ATOM    420  HG  LEU    27     -11.893   7.910   2.235  1.00  0.00      A   
ATOM    421  CD1 LEU    27     -12.548   9.437   0.859  1.00 43.06      A   
ATOM    422 HD11 LEU    27     -11.570   9.514   0.336  1.00  0.00      A   
ATOM    423 HD12 LEU    27     -13.185   8.737   0.277  1.00  0.00      A   
ATOM    424 HD13 LEU    27     -13.024  10.439   0.860  1.00  0.00      A   
ATOM    425  CD2 LEU    27     -11.332   9.842   3.018  1.00 43.06      A   
ATOM    426 HD21 LEU    27     -10.361   9.839   2.478  1.00  0.00      A   
ATOM    427 HD22 LEU    27     -11.714  10.884   3.056  1.00  0.00      A   
ATOM    428 HD23 LEU    27     -11.162   9.488   4.056  1.00  0.00      A   
ATOM    429  C   LEU    27     -14.261   6.489   2.411  1.00 43.06      A   
ATOM    430  O   LEU    27     -13.941   5.993   1.334  1.00 43.06      A   
ATOM    431  N   GLY    28     -14.254   5.748   3.540  1.00 40.80      A   
ATOM    432  HN  GLY    28     -14.508   6.168   4.415  1.00  0.00      A   
ATOM    433  CA  GLY    28     -13.836   4.349   3.552  1.00 40.80      A   
ATOM    434  HA1 GLY    28     -13.769   4.040   4.583  1.00  0.00      A   
ATOM    435  HA2 GLY    28     -12.889   4.277   3.033  1.00  0.00      A   
ATOM    436  C   GLY    28     -14.766   3.386   2.861  1.00 40.80      A   
ATOM    437  O   GLY    28     -14.326   2.388   2.302  1.00 40.80      A   
ATOM    438  N   THR    29     -16.092   3.633   2.875  1.00 40.68      A   
ATOM    439  HN  THR    29     -16.456   4.400   3.407  1.00  0.00      A   
ATOM    440  CA  THR    29     -17.031   2.838   2.075  1.00 40.68      A   
ATOM    441  HA  THR    29     -16.744   1.803   2.205  1.00  0.00      A   
ATOM    442  CB  THR    29     -18.492   2.918   2.539  1.00 40.68      A   
ATOM    443  HB  THR    29     -18.484   2.935   3.655  1.00  0.00      A   
ATOM    444  OG1 THR    29     -19.233   1.782   2.118  1.00 40.68      A   
ATOM    445  HG1 THR    29     -20.141   1.946   2.385  1.00  0.00      A   
ATOM    446  CG2 THR    29     -19.253   4.146   2.025  1.00 40.68      A   
ATOM    447 HG21 THR    29     -20.266   4.201   2.475  1.00  0.00      A   
ATOM    448 HG22 THR    29     -18.708   5.070   2.295  1.00  0.00      A   
ATOM    449 HG23 THR    29     -19.366   4.116   0.920  1.00  0.00      A   
ATOM    450  C   THR    29     -16.877   3.111   0.586  1.00 40.68      A   
ATOM    451  O   THR    29     -16.910   2.201  -0.241  1.00 40.68      A   
ATOM    452  N   PHE    30     -16.642   4.387   0.202  1.00 39.12      A   
ATOM    453  HN  PHE    30     -16.601   5.122   0.879  1.00  0.00      A   
ATOM    454  CA  PHE    30     -16.436   4.797  -1.174  1.00 39.12      A   
ATOM    455  HA  PHE    30     -17.298   4.481  -1.745  1.00  0.00      A   
ATOM    456  CB  PHE    30     -16.322   6.348  -1.218  1.00 39.12      A   
ATOM    457  HB1 PHE    30     -17.227   6.800  -0.761  1.00  0.00      A   
ATOM    458  HB2 PHE    30     -15.438   6.681  -0.633  1.00  0.00      A   
ATOM    459  CG  PHE    30     -16.207   6.886  -2.619  1.00 39.12      A   
ATOM    460  CD1 PHE    30     -17.281   6.787  -3.519  1.00 39.12      A   
ATOM    461  HD1 PHE    30     -18.208   6.341  -3.195  1.00  0.00      A   
ATOM    462  CE1 PHE    30     -17.143   7.228  -4.843  1.00 39.12      A   
ATOM    463  HE1 PHE    30     -17.960   7.123  -5.539  1.00  0.00      A   
ATOM    464  CZ  PHE    30     -15.927   7.774  -5.273  1.00 39.12      A   
ATOM    465  HZ  PHE    30     -15.790   8.076  -6.301  1.00  0.00      A   
ATOM    466  CD2 PHE    30     -14.996   7.442  -3.060  1.00 39.12      A   
ATOM    467  HD2 PHE    30     -14.143   7.483  -2.398  1.00  0.00      A   
ATOM    468  CE2 PHE    30     -14.856   7.883  -4.380  1.00 39.12      A   
ATOM    469  HE2 PHE    30     -13.896   8.242  -4.728  1.00  0.00      A   
ATOM    470  C   PHE    30     -15.224   4.130  -1.821  1.00 39.12      A   
ATOM    471  O   PHE    30     -15.352   3.540  -2.894  1.00 39.12      A   
ATOM    472  N   THR    31     -14.053   4.114  -1.141  1.00 36.20      A   
ATOM    473  HN  THR    31     -13.963   4.586  -0.262  1.00  0.00      A   
ATOM    474  CA  THR    31     -12.831   3.501  -1.669  1.00 36.20      A   
ATOM    475  HA  THR    31     -12.657   3.950  -2.631  1.00  0.00      A   
ATOM    476  CB  THR    31     -11.551   3.753  -0.885  1.00 36.20      A   
ATOM    477  HB  THR    31     -10.695   3.260  -1.410  1.00  0.00      A   
ATOM    478  OG1 THR    31     -11.617   3.296   0.457  1.00 36.20      A   
ATOM    479  HG1 THR    31     -10.744   2.913   0.634  1.00  0.00      A   
ATOM    480  CG2 THR    31     -11.282   5.256  -0.839  1.00 36.20      A   
ATOM    481 HG21 THR    31     -10.314   5.468  -0.336  1.00  0.00      A   
ATOM    482 HG22 THR    31     -11.243   5.650  -1.878  1.00  0.00      A   
ATOM    483 HG23 THR    31     -12.087   5.787  -0.292  1.00  0.00      A   
ATOM    484  C   THR    31     -12.958   2.011  -1.915  1.00 36.20      A   
ATOM    485  O   THR    31     -12.424   1.467  -2.883  1.00 36.20      A   
ATOM    486  N   VAL    32     -13.707   1.299  -1.050  1.00 34.54      A   
ATOM    487  HN  VAL    32     -14.082   1.766  -0.249  1.00  0.00      A   
ATOM    488  CA  VAL    32     -14.081  -0.091  -1.262  1.00 34.54      A   
ATOM    489  HA  VAL    32     -13.176  -0.659  -1.409  1.00  0.00      A   
ATOM    490  CB  VAL    32     -14.822  -0.644  -0.039  1.00 34.54      A   
ATOM    491  HB  VAL    32     -15.658   0.048   0.223  1.00  0.00      A   
ATOM    492  CG1 VAL    32     -15.412  -2.049  -0.283  1.00 34.54      A   
ATOM    493 HG11 VAL    32     -15.847  -2.443   0.661  1.00  0.00      A   
ATOM    494 HG12 VAL    32     -16.224  -2.021  -1.039  1.00  0.00      A   
ATOM    495 HG13 VAL    32     -14.628  -2.753  -0.627  1.00  0.00      A   
ATOM    496  CG2 VAL    32     -13.841  -0.698   1.148  1.00 34.54      A   
ATOM    497 HG21 VAL    32     -14.357  -1.077   2.055  1.00  0.00      A   
ATOM    498 HG22 VAL    32     -12.987  -1.367   0.918  1.00  0.00      A   
ATOM    499 HG23 VAL    32     -13.445   0.311   1.382  1.00  0.00      A   
ATOM    500  C   VAL    32     -14.914  -0.280  -2.529  1.00 34.54      A   
ATOM    501  O   VAL    32     -14.609  -1.136  -3.359  1.00 34.54      A   
ATOM    502  N   LEU    33     -15.953   0.549  -2.750  1.00 36.00      A   
ATOM    503  HN  LEU    33     -16.165   1.277  -2.094  1.00  0.00      A   
ATOM    504  CA  LEU    33     -16.805   0.459  -3.926  1.00 36.00      A   
ATOM    505  HA  LEU    33     -17.162  -0.558  -3.998  1.00  0.00      A   
ATOM    506  CB  LEU    33     -18.017   1.417  -3.797  1.00 36.00      A   
ATOM    507  HB1 LEU    33     -17.629   2.447  -3.621  1.00  0.00      A   
ATOM    508  HB2 LEU    33     -18.590   1.433  -4.750  1.00  0.00      A   
ATOM    509  CG  LEU    33     -19.002   1.066  -2.661  1.00 36.00      A   
ATOM    510  HG  LEU    33     -18.425   0.972  -1.710  1.00  0.00      A   
ATOM    511  CD1 LEU    33     -20.017   2.203  -2.473  1.00 36.00      A   
ATOM    512 HD11 LEU    33     -20.699   1.973  -1.627  1.00  0.00      A   
ATOM    513 HD12 LEU    33     -19.488   3.154  -2.248  1.00  0.00      A   
ATOM    514 HD13 LEU    33     -20.622   2.340  -3.394  1.00  0.00      A   
ATOM    515  CD2 LEU    33     -19.734  -0.262  -2.907  1.00 36.00      A   
ATOM    516 HD21 LEU    33     -20.447  -0.459  -2.078  1.00  0.00      A   
ATOM    517 HD22 LEU    33     -20.302  -0.220  -3.860  1.00  0.00      A   
ATOM    518 HD23 LEU    33     -19.017  -1.108  -2.952  1.00  0.00      A   
ATOM    519  C   LEU    33     -16.100   0.742  -5.250  1.00 36.00      A   
ATOM    520  O   LEU    33     -16.236  -0.023  -6.206  1.00 36.00      A   
ATOM    521  N   GLU    34     -15.297   1.820  -5.348  1.00 34.85      A   
ATOM    522  HN  GLU    34     -15.196   2.460  -4.578  1.00  0.00      A   
ATOM    523  CA  GLU    34     -14.553   2.137  -6.560  1.00 34.85      A   
ATOM    524  HA  GLU    34     -15.253   2.089  -7.382  1.00  0.00      A   
ATOM    525  CB  GLU    34     -14.003   3.579  -6.553  1.00 34.85      A   
ATOM    526  HB1 GLU    34     -13.479   3.801  -7.509  1.00  0.00      A   
ATOM    527  HB2 GLU    34     -14.868   4.281  -6.488  1.00  0.00      A   
ATOM    528  CG  GLU    34     -13.060   3.898  -5.377  1.00 34.85      A   
ATOM    529  HG1 GLU    34     -13.577   3.669  -4.430  1.00  0.00      A   
ATOM    530  HG2 GLU    34     -12.127   3.306  -5.421  1.00  0.00      A   
ATOM    531  CD  GLU    34     -12.667   5.369  -5.306  1.00 34.85      A   
ATOM    532  OE1 GLU    34     -12.871   6.103  -6.304  1.00 34.85      A   
ATOM    533  OE2 GLU    34     -12.140   5.754  -4.231  1.00 34.85      A   
ATOM    534  C   GLU    34     -13.465   1.123  -6.899  1.00 34.85      A   
ATOM    535  O   GLU    34     -13.326   0.708  -8.048  1.00 34.85      A   
ATOM    536  N   ASN    35     -12.702   0.620  -5.908  1.00 32.32      A   
ATOM    537  HN  ASN    35     -12.789   0.991  -4.982  1.00  0.00      A   
ATOM    538  CA  ASN    35     -11.748  -0.458  -6.126  1.00 32.32      A   
ATOM    539  HA  ASN    35     -11.137  -0.185  -6.979  1.00  0.00      A   
ATOM    540  CB  ASN    35     -10.832  -0.653  -4.897  1.00 32.32      A   
ATOM    541  HB1 ASN    35     -11.392  -0.591  -3.945  1.00  0.00      A   
ATOM    542  HB2 ASN    35     -10.316  -1.634  -4.952  1.00  0.00      A   
ATOM    543  CG  ASN    35      -9.735   0.402  -4.979  1.00 32.32      A   
ATOM    544  OD1 ASN    35      -8.763   0.193  -5.704  1.00 32.32      A   
ATOM    545  ND2 ASN    35      -9.894   1.549  -4.291  1.00 32.32      A   
ATOM    546 HD21 ASN    35      -9.221   2.274  -4.432  1.00  0.00      A   
ATOM    547 HD22 ASN    35     -10.749   1.711  -3.794  1.00  0.00      A   
ATOM    548  C   ASN    35     -12.402  -1.771  -6.551  1.00 32.32      A   
ATOM    549  O   ASN    35     -11.929  -2.443  -7.467  1.00 32.32      A   
ATOM    550  N   LEU    36     -13.556  -2.149  -5.961  1.00 34.93      A   
ATOM    551  HN  LEU    36     -13.929  -1.635  -5.184  1.00  0.00      A   
ATOM    552  CA  LEU    36     -14.358  -3.259  -6.460  1.00 34.93      A   
ATOM    553  HA  LEU    36     -13.723  -4.131  -6.504  1.00  0.00      A   
ATOM    554  CB  LEU    36     -15.569  -3.552  -5.539  1.00 34.93      A   
ATOM    555  HB1 LEU    36     -16.100  -2.593  -5.343  1.00  0.00      A   
ATOM    556  HB2 LEU    36     -16.282  -4.234  -6.053  1.00  0.00      A   
ATOM    557  CG  LEU    36     -15.208  -4.202  -4.186  1.00 34.93      A   
ATOM    558  HG  LEU    36     -14.445  -3.563  -3.681  1.00  0.00      A   
ATOM    559  CD1 LEU    36     -16.450  -4.253  -3.284  1.00 34.93      A   
ATOM    560 HD11 LEU    36     -16.195  -4.690  -2.296  1.00  0.00      A   
ATOM    561 HD12 LEU    36     -16.848  -3.228  -3.123  1.00  0.00      A   
ATOM    562 HD13 LEU    36     -17.243  -4.873  -3.753  1.00  0.00      A   
ATOM    563  CD2 LEU    36     -14.619  -5.611  -4.348  1.00 34.93      A   
ATOM    564 HD21 LEU    36     -14.411  -6.053  -3.350  1.00  0.00      A   
ATOM    565 HD22 LEU    36     -15.337  -6.271  -4.881  1.00  0.00      A   
ATOM    566 HD23 LEU    36     -13.667  -5.586  -4.917  1.00  0.00      A   
ATOM    567  C   LEU    36     -14.859  -3.050  -7.889  1.00 34.93      A   
ATOM    568  O   LEU    36     -14.822  -3.967  -8.706  1.00 34.93      A   
ATOM    569  N   LEU    37     -15.305  -1.830  -8.250  1.00 35.86      A   
ATOM    570  HN  LEU    37     -15.391  -1.105  -7.559  1.00  0.00      A   
ATOM    571  CA  LEU    37     -15.662  -1.475  -9.615  1.00 35.86      A   
ATOM    572  HA  LEU    37     -16.418  -2.173  -9.944  1.00  0.00      A   
ATOM    573  CB  LEU    37     -16.246  -0.040  -9.650  1.00 35.86      A   
ATOM    574  HB1 LEU    37     -17.116  -0.004  -8.959  1.00  0.00      A   
ATOM    575  HB2 LEU    37     -15.487   0.663  -9.244  1.00  0.00      A   
ATOM    576  CG  LEU    37     -16.692   0.483 -11.033  1.00 35.86      A   
ATOM    577  HG  LEU    37     -15.804   0.494 -11.712  1.00  0.00      A   
ATOM    578  CD1 LEU    37     -17.774  -0.399 -11.676  1.00 35.86      A   
ATOM    579 HD11 LEU    37     -18.097   0.037 -12.645  1.00  0.00      A   
ATOM    580 HD12 LEU    37     -17.388  -1.421 -11.873  1.00  0.00      A   
ATOM    581 HD13 LEU    37     -18.659  -0.470 -11.010  1.00  0.00      A   
ATOM    582  CD2 LEU    37     -17.184   1.931 -10.903  1.00 35.86      A   
ATOM    583 HD21 LEU    37     -17.452   2.346 -11.897  1.00  0.00      A   
ATOM    584 HD22 LEU    37     -18.077   1.980 -10.245  1.00  0.00      A   
ATOM    585 HD23 LEU    37     -16.390   2.571 -10.462  1.00  0.00      A   
ATOM    586  C   LEU    37     -14.499  -1.593 -10.602  1.00 35.86      A   
ATOM    587  O   LEU    37     -14.641  -2.186 -11.671  1.00 35.86      A   
ATOM    588  N   VAL    38     -13.296  -1.096 -10.250  1.00 33.32      A   
ATOM    589  HN  VAL    38     -13.211  -0.570  -9.396  1.00  0.00      A   
ATOM    590  CA  VAL    38     -12.088  -1.240 -11.059  1.00 33.32      A   
ATOM    591  HA  VAL    38     -12.293  -0.838 -12.041  1.00  0.00      A   
ATOM    592  CB  VAL    38     -10.925  -0.457 -10.446  1.00 33.32      A   
ATOM    593  HB  VAL    38     -10.853  -0.699  -9.359  1.00  0.00      A   
ATOM    594  CG1 VAL    38      -9.570  -0.783 -11.111  1.00 33.32      A   
ATOM    595 HG11 VAL    38      -8.783  -0.114 -10.701  1.00  0.00      A   
ATOM    596 HG12 VAL    38      -9.256  -1.826 -10.900  1.00  0.00      A   
ATOM    597 HG13 VAL    38      -9.625  -0.635 -12.209  1.00  0.00      A   
ATOM    598  CG2 VAL    38     -11.213   1.048 -10.602  1.00 33.32      A   
ATOM    599 HG21 VAL    38     -10.388   1.637 -10.151  1.00  0.00      A   
ATOM    600 HG22 VAL    38     -11.293   1.325 -11.674  1.00  0.00      A   
ATOM    601 HG23 VAL    38     -12.155   1.339 -10.094  1.00  0.00      A   
ATOM    602  C   VAL    38     -11.708  -2.701 -11.272  1.00 33.32      A   
ATOM    603  O   VAL    38     -11.467  -3.134 -12.399  1.00 33.32      A   
ATOM    604  N   LEU    39     -11.730  -3.528 -10.207  1.00 35.00      A   
ATOM    605  HN  LEU    39     -11.897  -3.158  -9.288  1.00  0.00      A   
ATOM    606  CA  LEU    39     -11.515  -4.963 -10.306  1.00 35.00      A   
ATOM    607  HA  LEU    39     -10.571  -5.122 -10.806  1.00  0.00      A   
ATOM    608  CB  LEU    39     -11.456  -5.600  -8.896  1.00 35.00      A   
ATOM    609  HB1 LEU    39     -12.351  -5.271  -8.324  1.00  0.00      A   
ATOM    610  HB2 LEU    39     -11.488  -6.710  -8.971  1.00  0.00      A   
ATOM    611  CG  LEU    39     -10.188  -5.216  -8.106  1.00 35.00      A   
ATOM    612  HG  LEU    39     -10.038  -4.113  -8.200  1.00  0.00      A   
ATOM    613  CD1 LEU    39     -10.349  -5.520  -6.610  1.00 35.00      A   
ATOM    614 HD11 LEU    39      -9.442  -5.193  -6.055  1.00  0.00      A   
ATOM    615 HD12 LEU    39     -11.222  -4.969  -6.200  1.00  0.00      A   
ATOM    616 HD13 LEU    39     -10.495  -6.607  -6.444  1.00  0.00      A   
ATOM    617  CD2 LEU    39      -8.939  -5.921  -8.657  1.00 35.00      A   
ATOM    618 HD21 LEU    39      -8.053  -5.665  -8.036  1.00  0.00      A   
ATOM    619 HD22 LEU    39      -9.071  -7.023  -8.631  1.00  0.00      A   
ATOM    620 HD23 LEU    39      -8.728  -5.608  -9.700  1.00  0.00      A   
ATOM    621  C   LEU    39     -12.556  -5.677 -11.162  1.00 35.00      A   
ATOM    622  O   LEU    39     -12.213  -6.508 -11.998  1.00 35.00      A   
ATOM    623  N   CYS    40     -13.850  -5.328 -11.029  1.00 40.58      A   
ATOM    624  HN  CYS    40     -14.108  -4.675 -10.311  1.00  0.00      A   
ATOM    625  CA  CYS    40     -14.936  -5.862 -11.844  1.00 40.58      A   
ATOM    626  HA  CYS    40     -14.954  -6.936 -11.715  1.00  0.00      A   
ATOM    627  CB  CYS    40     -16.280  -5.253 -11.345  1.00 40.58      A   
ATOM    628  HB1 CYS    40     -16.308  -5.392 -10.241  1.00  0.00      A   
ATOM    629  HB2 CYS    40     -16.260  -4.155 -11.522  1.00  0.00      A   
ATOM    630  SG  CYS    40     -17.793  -5.979 -12.068  1.00 40.58      A   
ATOM    631  HG1 CYS    40     -18.648  -5.264 -11.348  1.00  0.00      A   
ATOM    632  C   CYS    40     -14.754  -5.593 -13.339  1.00 40.58      A   
ATOM    633  O   CYS    40     -14.909  -6.482 -14.177  1.00 40.58      A   
ATOM    634  N   VAL    41     -14.352  -4.361 -13.713  1.00 38.64      A   
ATOM    635  HN  VAL    41     -14.253  -3.640 -13.022  1.00  0.00      A   
ATOM    636  CA  VAL    41     -14.013  -4.009 -15.087  1.00 38.64      A   
ATOM    637  HA  VAL    41     -14.852  -4.277 -15.715  1.00  0.00      A   
ATOM    638  CB  VAL    41     -13.777  -2.502 -15.217  1.00 38.64      A   
ATOM    639  HB  VAL    41     -12.996  -2.190 -14.485  1.00  0.00      A   
ATOM    640  CG1 VAL    41     -13.329  -2.113 -16.640  1.00 38.64      A   
ATOM    641 HG11 VAL    41     -13.235  -1.008 -16.718  1.00  0.00      A   
ATOM    642 HG12 VAL    41     -12.348  -2.559 -16.900  1.00  0.00      A   
ATOM    643 HG13 VAL    41     -14.086  -2.450 -17.381  1.00  0.00      A   
ATOM    644  CG2 VAL    41     -15.085  -1.748 -14.904  1.00 38.64      A   
ATOM    645 HG21 VAL    41     -14.907  -0.652 -14.925  1.00  0.00      A   
ATOM    646 HG22 VAL    41     -15.862  -1.990 -15.658  1.00  0.00      A   
ATOM    647 HG23 VAL    41     -15.484  -2.008 -13.904  1.00  0.00      A   
ATOM    648  C   VAL    41     -12.812  -4.800 -15.616  1.00 38.64      A   
ATOM    649  O   VAL    41     -12.845  -5.333 -16.726  1.00 38.64      A   
ATOM    650  N   ILE    42     -11.724  -4.937 -14.827  1.00 38.40      A   
ATOM    651  HN  ILE    42     -11.707  -4.492 -13.927  1.00  0.00      A   
ATOM    652  CA  ILE    42     -10.542  -5.714 -15.202  1.00 38.40      A   
ATOM    653  HA  ILE    42     -10.232  -5.385 -16.183  1.00  0.00      A   
ATOM    654  CB  ILE    42      -9.376  -5.454 -14.237  1.00 38.40      A   
ATOM    655  HB  ILE    42      -9.723  -5.679 -13.201  1.00  0.00      A   
ATOM    656  CG2 ILE    42      -8.162  -6.357 -14.569  1.00 38.40      A   
ATOM    657 HG21 ILE    42      -7.303  -6.113 -13.910  1.00  0.00      A   
ATOM    658 HG22 ILE    42      -8.396  -7.431 -14.419  1.00  0.00      A   
ATOM    659 HG23 ILE    42      -7.845  -6.202 -15.622  1.00  0.00      A   
ATOM    660  CG1 ILE    42      -8.948  -3.966 -14.286  1.00 38.40      A   
ATOM    661 HG11 ILE    42      -8.426  -3.770 -15.248  1.00  0.00      A   
ATOM    662 HG12 ILE    42      -9.847  -3.313 -14.262  1.00  0.00      A   
ATOM    663  CD  ILE    42      -8.045  -3.553 -13.115  1.00  0.00      A   
ATOM    664  HD1 ILE    42      -7.788  -2.474 -13.188  1.00  0.00      A   
ATOM    665  HD2 ILE    42      -8.571  -3.716 -12.149  1.00  0.00      A   
ATOM    666  HD3 ILE    42      -7.099  -4.132 -13.104  1.00  0.00      A   
ATOM    667  C   ILE    42     -10.811  -7.217 -15.335  1.00 38.40      A   
ATOM    668  O   ILE    42     -10.388  -7.855 -16.300  1.00 38.40      A   
ATOM    669  N   LEU    43     -11.535  -7.837 -14.381  1.00 42.08      A   
ATOM    670  HN  LEU    43     -11.857  -7.319 -13.579  1.00  0.00      A   
ATOM    671  CA  LEU    43     -11.858  -9.256 -14.413  1.00 42.08      A   
ATOM    672  HA  LEU    43     -10.944  -9.788 -14.626  1.00  0.00      A   
ATOM    673  CB  LEU    43     -12.403  -9.750 -13.050  1.00 42.08      A   
ATOM    674  HB1 LEU    43     -13.288  -9.133 -12.773  1.00  0.00      A   
ATOM    675  HB2 LEU    43     -12.750 -10.803 -13.145  1.00  0.00      A   
ATOM    676  CG  LEU    43     -11.386  -9.700 -11.887  1.00 42.08      A   
ATOM    677  HG  LEU    43     -11.078  -8.639 -11.734  1.00  0.00      A   
ATOM    678  CD1 LEU    43     -12.054 -10.182 -10.591  1.00 42.08      A   
ATOM    679 HD11 LEU    43     -11.353 -10.096  -9.734  1.00  0.00      A   
ATOM    680 HD12 LEU    43     -12.954  -9.568 -10.370  1.00  0.00      A   
ATOM    681 HD13 LEU    43     -12.369 -11.243 -10.686  1.00  0.00      A   
ATOM    682  CD2 LEU    43     -10.115 -10.523 -12.154  1.00 42.08      A   
ATOM    683 HD21 LEU    43      -9.454 -10.491 -11.261  1.00  0.00      A   
ATOM    684 HD22 LEU    43     -10.378 -11.581 -12.360  1.00  0.00      A   
ATOM    685 HD23 LEU    43      -9.548 -10.109 -13.013  1.00  0.00      A   
ATOM    686  C   LEU    43     -12.821  -9.663 -15.524  1.00 42.08      A   
ATOM    687  O   LEU    43     -12.651 -10.695 -16.181  1.00 42.08      A   
ATOM    688  N   HSD    44     -13.872  -8.872 -15.785  1.00 44.51      A   
ATOM    689  HN  HSD    44     -14.072  -8.069 -15.215  1.00  0.00      A   
ATOM    690  CA  HSD    44     -14.776  -9.149 -16.888  1.00 44.51      A   
ATOM    691  HA  HSD    44     -14.946 -10.216 -16.918  1.00  0.00      A   
ATOM    692  CB  HSD    44     -16.150  -8.512 -16.634  1.00 44.51      A   
ATOM    693  HB1 HSD    44     -16.038  -7.410 -16.525  1.00  0.00      A   
ATOM    694  HB2 HSD    44     -16.851  -8.719 -17.471  1.00  0.00      A   
ATOM    695  ND1 HSD    44     -17.396  -8.354 -14.419  1.00 44.51      A   
ATOM    696  HD1 HSD    44     -17.495  -7.359 -14.407  1.00  0.00      A   
ATOM    697  CG  HSD    44     -16.730  -9.090 -15.370  1.00 44.51      A   
ATOM    698  CE1 HSD    44     -17.713  -9.199 -13.409  1.00 44.51      A   
ATOM    699  HE1 HSD    44     -18.232  -8.880 -12.502  1.00  0.00      A   
ATOM    700  NE2 HSD    44     -17.294 -10.424 -13.645  1.00 44.51      A   
ATOM    701  CD2 HSD    44     -16.680 -10.360 -14.880  1.00 44.51      A   
ATOM    702  HD2 HSD    44     -16.229 -11.251 -15.298  1.00  0.00      A   
ATOM    703  C   HSD    44     -14.207  -8.817 -18.258  1.00 44.51      A   
ATOM    704  O   HSD    44     -14.368  -9.587 -19.206  1.00 44.51      A   
ATOM    705  N   SER    45     -13.473  -7.694 -18.412  1.00 41.01      A   
ATOM    706  HN  SER    45     -13.330  -7.064 -17.643  1.00  0.00      A   
ATOM    707  CA  SER    45     -12.800  -7.371 -19.670  1.00 41.01      A   
ATOM    708  HA  SER    45     -13.555  -7.375 -20.443  1.00  0.00      A   
ATOM    709  CB  SER    45     -12.154  -5.961 -19.678  1.00 41.01      A   
ATOM    710  HB1 SER    45     -12.939  -5.226 -19.386  1.00  0.00      A   
ATOM    711  HB2 SER    45     -11.354  -5.922 -18.902  1.00  0.00      A   
ATOM    712  OG  SER    45     -11.621  -5.605 -20.964  1.00 41.01      A   
ATOM    713  HG1 SER    45     -11.476  -4.651 -20.936  1.00  0.00      A   
ATOM    714  C   SER    45     -11.730  -8.376 -20.068  1.00 41.01      A   
ATOM    715  O   SER    45     -10.635  -8.435 -19.513  1.00 41.01      A   
ATOM    716  N   ARG    46     -12.013  -9.194 -21.103  1.00 41.11      A   
ATOM    717  HN  ARG    46     -12.938  -9.170 -21.473  1.00  0.00      A   
ATOM    718  CA  ARG    46     -11.100 -10.204 -21.609  1.00 41.11      A   
ATOM    719  HA  ARG    46     -10.845 -10.848 -20.779  1.00  0.00      A   
ATOM    720  CB  ARG    46     -11.788 -11.060 -22.709  1.00 41.11      A   
ATOM    721  HB1 ARG    46     -12.728 -11.473 -22.276  1.00  0.00      A   
ATOM    722  HB2 ARG    46     -12.074 -10.402 -23.559  1.00  0.00      A   
ATOM    723  CG  ARG    46     -10.915 -12.227 -23.225  1.00  0.00      A   
ATOM    724  HG1 ARG    46     -10.005 -11.795 -23.702  1.00  0.00      A   
ATOM    725  HG2 ARG    46     -10.583 -12.829 -22.348  1.00  0.00      A   
ATOM    726  CD  ARG    46     -11.609 -13.151 -24.234  1.00  0.00      A   
ATOM    727  HD1 ARG    46     -12.466 -13.675 -23.750  1.00  0.00      A   
ATOM    728  HD2 ARG    46     -11.965 -12.571 -25.117  1.00  0.00      A   
ATOM    729  NE  ARG    46     -10.563 -14.139 -24.669  1.00  0.00      A   
ATOM    730  HE  ARG    46      -9.612 -13.934 -24.469  1.00  0.00      A   
ATOM    731  CZ  ARG    46     -10.799 -15.245 -25.386  1.00  0.00      A   
ATOM    732  NH1 ARG    46      -9.777 -16.014 -25.753  1.00  0.00      A   
ATOM    733 HH11 ARG    46      -9.946 -16.824 -26.301  1.00  0.00      A   
ATOM    734 HH12 ARG    46      -8.849 -15.742 -25.536  1.00  0.00      A   
ATOM    735  NH2 ARG    46     -12.024 -15.601 -25.746  1.00  0.00      A   
ATOM    736 HH21 ARG    46     -12.161 -16.422 -26.287  1.00  0.00      A   
ATOM    737 HH22 ARG    46     -12.783 -15.015 -25.504  1.00  0.00      A   
ATOM    738  C   ARG    46      -9.781  -9.628 -22.117  1.00 41.11      A   
ATOM    739  O   ARG    46      -8.725 -10.229 -21.937  1.00 41.11      A   
ATOM    740  N   SER    47      -9.831  -8.439 -22.753  1.00 39.26      A   
ATOM    741  HN  SER    47     -10.706  -7.969 -22.819  1.00  0.00      A   
ATOM    742  CA  SER    47      -8.655  -7.721 -23.238  1.00 39.26      A   
ATOM    743  HA  SER    47      -8.082  -8.402 -23.853  1.00  0.00      A   
ATOM    744  CB  SER    47      -9.059  -6.501 -24.117  1.00 39.26      A   
ATOM    745  HB1 SER    47      -9.774  -6.863 -24.891  1.00  0.00      A   
ATOM    746  HB2 SER    47      -9.585  -5.744 -23.493  1.00  0.00      A   
ATOM    747  OG  SER    47      -7.942  -5.895 -24.778  1.00 39.26      A   
ATOM    748  HG1 SER    47      -8.293  -5.412 -25.537  1.00  0.00      A   
ATOM    749  C   SER    47      -7.718  -7.257 -22.134  1.00 39.26      A   
ATOM    750  O   SER    47      -6.511  -7.426 -22.227  1.00 39.26      A   
ATOM    751  N   LEU    48      -8.222  -6.685 -21.024  1.00 39.13      A   
ATOM    752  HN  LEU    48      -9.205  -6.589 -20.888  1.00  0.00      A   
ATOM    753  CA  LEU    48      -7.350  -6.183 -19.966  1.00 39.13      A   
ATOM    754  HA  LEU    48      -6.593  -5.563 -20.425  1.00  0.00      A   
ATOM    755  CB  LEU    48      -8.148  -5.344 -18.940  1.00 39.13      A   
ATOM    756  HB1 LEU    48      -8.978  -5.962 -18.531  1.00  0.00      A   
ATOM    757  HB2 LEU    48      -7.484  -5.069 -18.089  1.00  0.00      A   
ATOM    758  CG  LEU    48      -8.722  -4.039 -19.526  1.00 39.13      A   
ATOM    759  HG  LEU    48      -9.368  -4.298 -20.397  1.00  0.00      A   
ATOM    760  CD1 LEU    48      -9.586  -3.315 -18.486  1.00 39.13      A   
ATOM    761 HD11 LEU    48     -10.024  -2.392 -18.922  1.00  0.00      A   
ATOM    762 HD12 LEU    48     -10.412  -3.966 -18.131  1.00  0.00      A   
ATOM    763 HD13 LEU    48      -8.968  -3.029 -17.608  1.00  0.00      A   
ATOM    764  CD2 LEU    48      -7.616  -3.095 -20.022  1.00 39.13      A   
ATOM    765 HD21 LEU    48      -8.065  -2.141 -20.366  1.00  0.00      A   
ATOM    766 HD22 LEU    48      -6.905  -2.873 -19.199  1.00  0.00      A   
ATOM    767 HD23 LEU    48      -7.051  -3.537 -20.869  1.00  0.00      A   
ATOM    768  C   LEU    48      -6.568  -7.260 -19.234  1.00 39.13      A   
ATOM    769  O   LEU    48      -5.372  -7.135 -18.980  1.00 39.13      A   
ATOM    770  N   ARG    49      -7.215  -8.392 -18.921  1.00 38.64      A   
ATOM    771  HN  ARG    49      -8.185  -8.481 -19.141  1.00  0.00      A   
ATOM    772  CA  ARG    49      -6.615  -9.414 -18.088  1.00 38.64      A   
ATOM    773  HA  ARG    49      -5.948  -8.948 -17.374  1.00  0.00      A   
ATOM    774  CB  ARG    49      -7.724 -10.161 -17.311  1.00 38.64      A   
ATOM    775  HB1 ARG    49      -7.274 -10.880 -16.594  1.00  0.00      A   
ATOM    776  HB2 ARG    49      -8.266  -9.390 -16.712  1.00  0.00      A   
ATOM    777  CG  ARG    49      -8.743 -10.875 -18.220  1.00 38.64      A   
ATOM    778  HG1 ARG    49      -9.006 -10.184 -19.053  1.00  0.00      A   
ATOM    779  HG2 ARG    49      -8.304 -11.776 -18.695  1.00  0.00      A   
ATOM    780  CD  ARG    49     -10.063 -11.182 -17.516  1.00 38.64      A   
ATOM    781  HD1 ARG    49     -10.217 -10.471 -16.671  1.00  0.00      A   
ATOM    782  HD2 ARG    49     -10.903 -11.044 -18.237  1.00  0.00      A   
ATOM    783  NE  ARG    49     -10.000 -12.592 -16.988  1.00 38.64      A   
ATOM    784  HE  ARG    49      -9.232 -12.842 -16.417  1.00  0.00      A   
ATOM    785  CZ  ARG    49     -10.938 -13.519 -17.220  1.00 38.64      A   
ATOM    786  NH1 ARG    49     -12.079 -13.212 -17.820  1.00 38.64      A   
ATOM    787 HH11 ARG    49     -12.807 -13.881 -17.847  1.00  0.00      A   
ATOM    788 HH12 ARG    49     -12.325 -12.243 -17.752  1.00  0.00      A   
ATOM    789  NH2 ARG    49     -10.739 -14.772 -16.823  1.00 38.64      A   
ATOM    790 HH21 ARG    49     -11.460 -15.440 -16.957  1.00  0.00      A   
ATOM    791 HH22 ARG    49      -9.953 -14.982 -16.259  1.00  0.00      A   
ATOM    792  C   ARG    49      -5.789 -10.421 -18.868  1.00 38.64      A   
ATOM    793  O   ARG    49      -5.228 -11.350 -18.281  1.00 38.64      A   
ATOM    794  N   CYS    50      -5.640 -10.253 -20.200  1.00 39.01      A   
ATOM    795  HN  CYS    50      -6.143  -9.536 -20.686  1.00  0.00      A   
ATOM    796  CA  CYS    50      -4.674 -11.023 -20.964  1.00 39.01      A   
ATOM    797  HA  CYS    50      -4.443 -11.926 -20.430  1.00  0.00      A   
ATOM    798  CB  CYS    50      -5.209 -11.500 -22.348  1.00 39.01      A   
ATOM    799  HB1 CYS    50      -4.462 -12.205 -22.777  1.00  0.00      A   
ATOM    800  HB2 CYS    50      -6.136 -12.087 -22.163  1.00  0.00      A   
ATOM    801  SG  CYS    50      -5.558 -10.187 -23.569  1.00 39.01      A   
ATOM    802  HG1 CYS    50      -5.712 -10.989 -24.614  1.00  0.00      A   
ATOM    803  C   CYS    50      -3.351 -10.288 -21.134  1.00 39.01      A   
ATOM    804  O   CYS    50      -2.363 -10.893 -21.550  1.00 39.01      A   
ATOM    805  N   ARG    51      -3.273  -8.992 -20.767  1.00 32.86      A   
ATOM    806  HN  ARG    51      -4.055  -8.512 -20.370  1.00  0.00      A   
ATOM    807  CA  ARG    51      -2.068  -8.205 -20.953  1.00 32.86      A   
ATOM    808  HA  ARG    51      -1.486  -8.660 -21.736  1.00  0.00      A   
ATOM    809  CB  ARG    51      -2.380  -6.767 -21.443  1.00 32.86      A   
ATOM    810  HB1 ARG    51      -2.909  -6.210 -20.635  1.00  0.00      A   
ATOM    811  HB2 ARG    51      -1.421  -6.244 -21.659  1.00  0.00      A   
ATOM    812  CG  ARG    51      -3.265  -6.773 -22.702  1.00 32.86      A   
ATOM    813  HG1 ARG    51      -2.927  -7.592 -23.376  1.00  0.00      A   
ATOM    814  HG2 ARG    51      -4.295  -7.030 -22.383  1.00  0.00      A   
ATOM    815  CD  ARG    51      -3.321  -5.484 -23.526  1.00 32.86      A   
ATOM    816  HD1 ARG    51      -2.318  -5.266 -23.958  1.00  0.00      A   
ATOM    817  HD2 ARG    51      -4.054  -5.610 -24.357  1.00  0.00      A   
ATOM    818  NE  ARG    51      -3.704  -4.347 -22.627  1.00 32.86      A   
ATOM    819  HE  ARG    51      -3.232  -4.242 -21.760  1.00  0.00      A   
ATOM    820  CZ  ARG    51      -4.379  -3.276 -23.051  1.00 32.86      A   
ATOM    821  NH1 ARG    51      -5.206  -3.312 -24.085  1.00 32.86      A   
ATOM    822 HH11 ARG    51      -5.696  -2.459 -24.252  1.00  0.00      A   
ATOM    823 HH12 ARG    51      -5.575  -4.200 -24.329  1.00  0.00      A   
ATOM    824  NH2 ARG    51      -4.244  -2.116 -22.431  1.00 32.86      A   
ATOM    825 HH21 ARG    51      -4.712  -1.300 -22.837  1.00  0.00      A   
ATOM    826 HH22 ARG    51      -3.636  -2.001 -21.656  1.00  0.00      A   
ATOM    827  C   ARG    51      -1.250  -8.103 -19.668  1.00 32.86      A   
ATOM    828  O   ARG    51      -1.743  -7.523 -18.698  1.00 32.86      A   
ATOM    829  N   PRO    52      -0.002  -8.582 -19.584  1.00 25.88      A   
ATOM    830  CD  PRO    52       0.676  -9.368 -20.619  1.00 25.88      A   
ATOM    831  HD1 PRO    52       0.310 -10.417 -20.560  1.00  0.00      A   
ATOM    832  HD2 PRO    52       0.515  -8.961 -21.641  1.00  0.00      A   
ATOM    833  CA  PRO    52       0.818  -8.465 -18.377  1.00 25.88      A   
ATOM    834  HA  PRO    52       0.270  -8.895 -17.554  1.00  0.00      A   
ATOM    835  CB  PRO    52       2.102  -9.243 -18.712  1.00 25.88      A   
ATOM    836  HB1 PRO    52       1.996 -10.282 -18.333  1.00  0.00      A   
ATOM    837  HB2 PRO    52       3.015  -8.788 -18.271  1.00  0.00      A   
ATOM    838  CG  PRO    52       2.150  -9.281 -20.242  1.00 25.88      A   
ATOM    839  HG1 PRO    52       2.750 -10.126 -20.635  1.00  0.00      A   
ATOM    840  HG2 PRO    52       2.580  -8.326 -20.621  1.00  0.00      A   
ATOM    841  C   PRO    52       1.089  -7.026 -17.989  1.00 25.88      A   
ATOM    842  O   PRO    52       1.228  -6.727 -16.807  1.00 25.88      A   
ATOM    843  N   SER    53       1.114  -6.112 -18.967  1.00 23.41      A   
ATOM    844  HN  SER    53       1.000  -6.396 -19.912  1.00  0.00      A   
ATOM    845  CA  SER    53       1.358  -4.696 -18.772  1.00 23.41      A   
ATOM    846  HA  SER    53       2.227  -4.585 -18.135  1.00  0.00      A   
ATOM    847  CB  SER    53       1.654  -4.003 -20.125  1.00 23.41      A   
ATOM    848  HB1 SER    53       1.840  -2.916 -19.958  1.00  0.00      A   
ATOM    849  HB2 SER    53       2.590  -4.455 -20.521  1.00  0.00      A   
ATOM    850  OG  SER    53       0.611  -4.197 -21.093  1.00 23.41      A   
ATOM    851  HG1 SER    53       0.875  -3.680 -21.861  1.00  0.00      A   
ATOM    852  C   SER    53       0.222  -3.953 -18.095  1.00 23.41      A   
ATOM    853  O   SER    53       0.396  -2.826 -17.644  1.00 23.41      A   
ATOM    854  N   TYR    54      -0.982  -4.556 -17.998  1.00 26.17      A   
ATOM    855  HN  TYR    54      -1.121  -5.458 -18.406  1.00  0.00      A   
ATOM    856  CA  TYR    54      -2.093  -3.982 -17.252  1.00 26.17      A   
ATOM    857  HA  TYR    54      -1.818  -3.017 -16.843  1.00  0.00      A   
ATOM    858  CB  TYR    54      -3.357  -3.786 -18.149  1.00 26.17      A   
ATOM    859  HB1 TYR    54      -3.454  -4.626 -18.868  1.00  0.00      A   
ATOM    860  HB2 TYR    54      -4.270  -3.767 -17.514  1.00  0.00      A   
ATOM    861  CG  TYR    54      -3.312  -2.472 -18.915  1.00 26.17      A   
ATOM    862  CD1 TYR    54      -2.249  -2.145 -19.779  1.00 26.17      A   
ATOM    863  HD1 TYR    54      -1.441  -2.841 -19.933  1.00  0.00      A   
ATOM    864  CE1 TYR    54      -2.196  -0.900 -20.423  1.00 26.17      A   
ATOM    865  HE1 TYR    54      -1.364  -0.654 -21.067  1.00  0.00      A   
ATOM    866  CZ  TYR    54      -3.241   0.015 -20.272  1.00 26.17      A   
ATOM    867  OH  TYR    54      -3.218   1.214 -21.015  1.00 26.17      A   
ATOM    868  HH  TYR    54      -4.108   1.362 -21.409  1.00  0.00      A   
ATOM    869  CD2 TYR    54      -4.346  -1.528 -18.757  1.00 26.17      A   
ATOM    870  HD2 TYR    54      -5.171  -1.746 -18.093  1.00  0.00      A   
ATOM    871  CE2 TYR    54      -4.319  -0.300 -19.439  1.00 26.17      A   
ATOM    872  HE2 TYR    54      -5.124   0.408 -19.316  1.00  0.00      A   
ATOM    873  C   TYR    54      -2.397  -4.839 -16.020  1.00 26.17      A   
ATOM    874  O   TYR    54      -3.306  -4.540 -15.248  1.00 26.17      A   
ATOM    875  N   HSD    55      -1.579  -5.884 -15.734  1.00 23.30      A   
ATOM    876  HN  HSD    55      -0.838  -6.122 -16.363  1.00  0.00      A   
ATOM    877  CA  HSD    55      -1.670  -6.673 -14.504  1.00 23.30      A   
ATOM    878  HA  HSD    55      -2.679  -7.053 -14.422  1.00  0.00      A   
ATOM    879  CB  HSD    55      -0.672  -7.865 -14.435  1.00 23.30      A   
ATOM    880  HB1 HSD    55       0.349  -7.498 -14.677  1.00  0.00      A   
ATOM    881  HB2 HSD    55      -0.639  -8.252 -13.391  1.00  0.00      A   
ATOM    882  ND1 HSD    55      -0.154 -10.193 -15.226  1.00 23.30      A   
ATOM    883  HD1 HSD    55       0.675 -10.277 -14.672  1.00  0.00      A   
ATOM    884  CG  HSD    55      -0.969  -9.081 -15.283  1.00 23.30      A   
ATOM    885  CE1 HSD    55      -0.694 -11.132 -16.038  1.00 23.30      A   
ATOM    886  HE1 HSD    55      -0.227 -12.105 -16.208  1.00  0.00      A   
ATOM    887  NE2 HSD    55      -1.809 -10.714 -16.605  1.00 23.30      A   
ATOM    888  CD2 HSD    55      -1.979  -9.411 -16.141  1.00 23.30      A   
ATOM    889  HD2 HSD    55      -2.819  -8.815 -16.477  1.00  0.00      A   
ATOM    890  C   HSD    55      -1.424  -5.842 -13.249  1.00 23.30      A   
ATOM    891  O   HSD    55      -2.034  -6.082 -12.208  1.00 23.30      A   
ATOM    892  N   PHE    56      -0.526  -4.832 -13.314  1.00 21.13      A   
ATOM    893  HN  PHE    56      -0.050  -4.648 -14.169  1.00  0.00      A   
ATOM    894  CA  PHE    56      -0.155  -4.015 -12.166  1.00 21.13      A   
ATOM    895  HA  PHE    56       0.191  -4.708 -11.411  1.00  0.00      A   
ATOM    896  CB  PHE    56       1.051  -3.066 -12.473  1.00 21.13      A   
ATOM    897  HB1 PHE    56       1.516  -2.749 -11.514  1.00  0.00      A   
ATOM    898  HB2 PHE    56       1.822  -3.617 -13.052  1.00  0.00      A   
ATOM    899  CG  PHE    56       0.693  -1.810 -13.232  1.00 21.13      A   
ATOM    900  CD1 PHE    56       0.762  -1.747 -14.631  1.00 21.13      A   
ATOM    901  HD1 PHE    56       1.104  -2.603 -15.193  1.00  0.00      A   
ATOM    902  CE1 PHE    56       0.387  -0.579 -15.311  1.00 21.13      A   
ATOM    903  HE1 PHE    56       0.435  -0.549 -16.391  1.00  0.00      A   
ATOM    904  CZ  PHE    56      -0.060   0.539 -14.595  1.00 21.13      A   
ATOM    905  HZ  PHE    56      -0.362   1.433 -15.119  1.00  0.00      A   
ATOM    906  CD2 PHE    56       0.272  -0.671 -12.524  1.00 21.13      A   
ATOM    907  HD2 PHE    56       0.226  -0.708 -11.447  1.00  0.00      A   
ATOM    908  CE2 PHE    56      -0.119   0.493 -13.197  1.00 21.13      A   
ATOM    909  HE2 PHE    56      -0.463   1.349 -12.635  1.00  0.00      A   
ATOM    910  C   PHE    56      -1.336  -3.284 -11.523  1.00 21.13      A   
ATOM    911  O   PHE    56      -1.435  -3.217 -10.304  1.00 21.13      A   
ATOM    912  N   ILE    57      -2.282  -2.766 -12.335  1.00 22.18      A   
ATOM    913  HN  ILE    57      -2.166  -2.835 -13.321  1.00  0.00      A   
ATOM    914  CA  ILE    57      -3.489  -2.083 -11.883  1.00 22.18      A   
ATOM    915  HA  ILE    57      -3.188  -1.279 -11.225  1.00  0.00      A   
ATOM    916  CB  ILE    57      -4.282  -1.491 -13.053  1.00 22.18      A   
ATOM    917  HB  ILE    57      -4.687  -2.317 -13.682  1.00  0.00      A   
ATOM    918  CG2 ILE    57      -5.458  -0.658 -12.492  1.00 22.18      A   
ATOM    919 HG21 ILE    57      -6.031  -0.165 -13.303  1.00  0.00      A   
ATOM    920 HG22 ILE    57      -6.171  -1.282 -11.914  1.00  0.00      A   
ATOM    921 HG23 ILE    57      -5.066   0.127 -11.810  1.00  0.00      A   
ATOM    922  CG1 ILE    57      -3.371  -0.616 -13.949  1.00 22.18      A   
ATOM    923 HG11 ILE    57      -2.976   0.226 -13.337  1.00  0.00      A   
ATOM    924 HG12 ILE    57      -2.498  -1.211 -14.298  1.00  0.00      A   
ATOM    925  CD  ILE    57      -4.072  -0.058 -15.195  1.00  0.00      A   
ATOM    926  HD1 ILE    57      -3.333   0.440 -15.860  1.00  0.00      A   
ATOM    927  HD2 ILE    57      -4.558  -0.880 -15.764  1.00  0.00      A   
ATOM    928  HD3 ILE    57      -4.845   0.688 -14.915  1.00  0.00      A   
ATOM    929  C   ILE    57      -4.387  -3.000 -11.063  1.00 22.18      A   
ATOM    930  O   ILE    57      -4.923  -2.617 -10.028  1.00 22.18      A   
ATOM    931  N   GLY    58      -4.540  -4.275 -11.480  1.00 21.35      A   
ATOM    932  HN  GLY    58      -4.064  -4.580 -12.302  1.00  0.00      A   
ATOM    933  CA  GLY    58      -5.308  -5.255 -10.714  1.00 21.35      A   
ATOM    934  HA1 GLY    58      -5.408  -6.144 -11.317  1.00  0.00      A   
ATOM    935  HA2 GLY    58      -6.260  -4.818 -10.445  1.00  0.00      A   
ATOM    936  C   GLY    58      -4.638  -5.668  -9.430  1.00 21.35      A   
ATOM    937  O   GLY    58      -5.296  -5.883  -8.418  1.00 21.35      A   
ATOM    938  N   SER    59      -3.296  -5.759  -9.435  1.00 20.36      A   
ATOM    939  HN  SER    59      -2.804  -5.613 -10.292  1.00  0.00      A   
ATOM    940  CA  SER    59      -2.498  -5.993  -8.234  1.00 20.36      A   
ATOM    941  HA  SER    59      -2.859  -6.889  -7.748  1.00  0.00      A   
ATOM    942  CB  SER    59      -1.005  -6.180  -8.609  1.00 20.36      A   
ATOM    943  HB1 SER    59      -0.937  -6.973  -9.387  1.00  0.00      A   
ATOM    944  HB2 SER    59      -0.595  -5.243  -9.047  1.00  0.00      A   
ATOM    945  OG  SER    59      -0.206  -6.580  -7.497  1.00 20.36      A   
ATOM    946  HG1 SER    59       0.317  -5.796  -7.229  1.00  0.00      A   
ATOM    947  C   SER    59      -2.604  -4.861  -7.223  1.00 20.36      A   
ATOM    948  O   SER    59      -2.844  -5.081  -6.037  1.00 20.36      A   
ATOM    949  N   LEU    60      -2.487  -3.603  -7.692  1.00 20.23      A   
ATOM    950  HN  LEU    60      -2.254  -3.430  -8.650  1.00  0.00      A   
ATOM    951  CA  LEU    60      -2.693  -2.421  -6.878  1.00 20.23      A   
ATOM    952  HA  LEU    60      -2.055  -2.485  -6.007  1.00  0.00      A   
ATOM    953  CB  LEU    60      -2.374  -1.135  -7.670  1.00 20.23      A   
ATOM    954  HB1 LEU    60      -2.969  -1.130  -8.609  1.00  0.00      A   
ATOM    955  HB2 LEU    60      -2.702  -0.263  -7.058  1.00  0.00      A   
ATOM    956  CG  LEU    60      -0.890  -0.897  -8.003  1.00 20.23      A   
ATOM    957  HG  LEU    60      -0.465  -1.828  -8.441  1.00  0.00      A   
ATOM    958  CD1 LEU    60      -0.759   0.240  -9.025  1.00 20.23      A   
ATOM    959 HD11 LEU    60       0.304   0.414  -9.288  1.00  0.00      A   
ATOM    960 HD12 LEU    60      -1.335  -0.002  -9.943  1.00  0.00      A   
ATOM    961 HD13 LEU    60      -1.179   1.176  -8.594  1.00  0.00      A   
ATOM    962  CD2 LEU    60      -0.113  -0.529  -6.737  1.00 20.23      A   
ATOM    963 HD21 LEU    60       0.964  -0.379  -6.953  1.00  0.00      A   
ATOM    964 HD22 LEU    60      -0.525   0.409  -6.304  1.00  0.00      A   
ATOM    965 HD23 LEU    60      -0.227  -1.327  -5.976  1.00  0.00      A   
ATOM    966  C   LEU    60      -4.108  -2.297  -6.346  1.00 20.23      A   
ATOM    967  O   LEU    60      -4.301  -2.063  -5.164  1.00 20.23      A   
ATOM    968  N   ALA    61      -5.145  -2.526  -7.174  1.00 21.72      A   
ATOM    969  HN  ALA    61      -4.988  -2.676  -8.151  1.00  0.00      A   
ATOM    970  CA  ALA    61      -6.530  -2.444  -6.750  1.00 21.72      A   
ATOM    971  HA  ALA    61      -6.689  -1.448  -6.351  1.00  0.00      A   
ATOM    972  CB  ALA    61      -7.452  -2.632  -7.969  1.00 21.72      A   
ATOM    973  HB1 ALA    61      -7.228  -1.849  -8.725  1.00  0.00      A   
ATOM    974  HB2 ALA    61      -7.286  -3.624  -8.435  1.00  0.00      A   
ATOM    975  HB3 ALA    61      -8.517  -2.531  -7.669  1.00  0.00      A   
ATOM    976  C   ALA    61      -6.896  -3.415  -5.623  1.00 21.72      A   
ATOM    977  O   ALA    61      -7.647  -3.078  -4.713  1.00 21.72      A   
ATOM    978  N   VAL    62      -6.334  -4.644  -5.616  1.00 20.98      A   
ATOM    979  HN  VAL    62      -5.762  -4.932  -6.383  1.00  0.00      A   
ATOM    980  CA  VAL    62      -6.406  -5.542  -4.464  1.00 20.98      A   
ATOM    981  HA  VAL    62      -7.447  -5.661  -4.202  1.00  0.00      A   
ATOM    982  CB  VAL    62      -5.838  -6.928  -4.790  1.00 20.98      A   
ATOM    983  HB  VAL    62      -4.801  -6.816  -5.185  1.00  0.00      A   
ATOM    984  CG1 VAL    62      -5.805  -7.850  -3.551  1.00 20.98      A   
ATOM    985 HG11 VAL    62      -5.478  -8.869  -3.850  1.00  0.00      A   
ATOM    986 HG12 VAL    62      -5.090  -7.481  -2.786  1.00  0.00      A   
ATOM    987 HG13 VAL    62      -6.813  -7.923  -3.093  1.00  0.00      A   
ATOM    988  CG2 VAL    62      -6.718  -7.584  -5.871  1.00 20.98      A   
ATOM    989 HG21 VAL    62      -6.323  -8.591  -6.122  1.00  0.00      A   
ATOM    990 HG22 VAL    62      -7.762  -7.693  -5.509  1.00  0.00      A   
ATOM    991 HG23 VAL    62      -6.731  -6.980  -6.799  1.00  0.00      A   
ATOM    992  C   VAL    62      -5.721  -4.964  -3.222  1.00 20.98      A   
ATOM    993  O   VAL    62      -6.263  -5.016  -2.118  1.00 20.98      A   
ATOM    994  N   ALA    63      -4.525  -4.360  -3.359  1.00 21.05      A   
ATOM    995  HN  ALA    63      -4.104  -4.279  -4.264  1.00  0.00      A   
ATOM    996  CA  ALA    63      -3.829  -3.695  -2.270  1.00 21.05      A   
ATOM    997  HA  ALA    63      -3.774  -4.392  -1.445  1.00  0.00      A   
ATOM    998  CB  ALA    63      -2.397  -3.359  -2.721  1.00 21.05      A   
ATOM    999  HB1 ALA    63      -1.878  -4.270  -3.083  1.00  0.00      A   
ATOM   1000  HB2 ALA    63      -2.410  -2.624  -3.555  1.00  0.00      A   
ATOM   1001  HB3 ALA    63      -1.802  -2.921  -1.891  1.00  0.00      A   
ATOM   1002  C   ALA    63      -4.527  -2.440  -1.726  1.00 21.05      A   
ATOM   1003  O   ALA    63      -4.683  -2.293  -0.509  1.00 21.05      A   
ATOM   1004  N   ASP    64      -5.015  -1.547  -2.612  1.00 24.98      A   
ATOM   1005  HN  ASP    64      -4.794  -1.661  -3.590  1.00  0.00      A   
ATOM   1006  CA  ASP    64      -5.792  -0.354  -2.317  1.00 24.98      A   
ATOM   1007  HA  ASP    64      -5.222   0.274  -1.644  1.00  0.00      A   
ATOM   1008  CB  ASP    64      -6.102   0.424  -3.637  1.00 24.98      A   
ATOM   1009  HB1 ASP    64      -6.584  -0.250  -4.373  1.00  0.00      A   
ATOM   1010  HB2 ASP    64      -6.791   1.268  -3.431  1.00  0.00      A   
ATOM   1011  CG  ASP    64      -4.877   1.034  -4.305  1.00 24.98      A   
ATOM   1012  OD1 ASP    64      -3.936   1.446  -3.582  1.00 24.98      A   
ATOM   1013  OD2 ASP    64      -4.881   1.176  -5.561  1.00 24.98      A   
ATOM   1014  C   ASP    64      -7.106  -0.719  -1.610  1.00 24.98      A   
ATOM   1015  O   ASP    64      -7.502  -0.133  -0.595  1.00 24.98      A   
ATOM   1016  N   LEU    65      -7.799  -1.773  -2.095  1.00 26.05      A   
ATOM   1017  HN  LEU    65      -7.508  -2.183  -2.965  1.00  0.00      A   
ATOM   1018  CA  LEU    65      -8.955  -2.373  -1.449  1.00 26.05      A   
ATOM   1019  HA  LEU    65      -9.695  -1.598  -1.311  1.00  0.00      A   
ATOM   1020  CB  LEU    65      -9.534  -3.491  -2.352  1.00 26.05      A   
ATOM   1021  HB1 LEU    65      -9.761  -3.048  -3.345  1.00  0.00      A   
ATOM   1022  HB2 LEU    65      -8.741  -4.252  -2.521  1.00  0.00      A   
ATOM   1023  CG  LEU    65     -10.803  -4.206  -1.846  1.00 26.05      A   
ATOM   1024  HG  LEU    65     -10.607  -4.612  -0.824  1.00  0.00      A   
ATOM   1025  CD1 LEU    65     -12.006  -3.259  -1.769  1.00 26.05      A   
ATOM   1026 HD11 LEU    65     -12.904  -3.814  -1.424  1.00  0.00      A   
ATOM   1027 HD12 LEU    65     -11.814  -2.428  -1.060  1.00  0.00      A   
ATOM   1028 HD13 LEU    65     -12.229  -2.828  -2.769  1.00  0.00      A   
ATOM   1029  CD2 LEU    65     -11.132  -5.396  -2.757  1.00 26.05      A   
ATOM   1030 HD21 LEU    65     -12.011  -5.952  -2.367  1.00  0.00      A   
ATOM   1031 HD22 LEU    65     -11.364  -5.040  -3.783  1.00  0.00      A   
ATOM   1032 HD23 LEU    65     -10.267  -6.091  -2.811  1.00  0.00      A   
ATOM   1033  C   LEU    65      -8.659  -2.967  -0.075  1.00 26.05      A   
ATOM   1034  O   LEU    65      -9.399  -2.735   0.878  1.00 26.05      A   
ATOM   1035  N   LEU    66      -7.551  -3.721   0.086  1.00 27.42      A   
ATOM   1036  HN  LEU    66      -6.972  -3.913  -0.713  1.00  0.00      A   
ATOM   1037  CA  LEU    66      -7.190  -4.410   1.320  1.00 27.42      A   
ATOM   1038  HA  LEU    66      -7.980  -5.110   1.556  1.00  0.00      A   
ATOM   1039  CB  LEU    66      -5.857  -5.178   1.096  1.00 27.42      A   
ATOM   1040  HB1 LEU    66      -6.032  -5.937   0.302  1.00  0.00      A   
ATOM   1041  HB2 LEU    66      -5.106  -4.465   0.692  1.00  0.00      A   
ATOM   1042  CG  LEU    66      -5.234  -5.887   2.320  1.00 27.42      A   
ATOM   1043  HG  LEU    66      -5.013  -5.121   3.103  1.00  0.00      A   
ATOM   1044  CD1 LEU    66      -6.168  -6.940   2.932  1.00 27.42      A   
ATOM   1045 HD11 LEU    66      -5.670  -7.438   3.792  1.00  0.00      A   
ATOM   1046 HD12 LEU    66      -7.105  -6.474   3.302  1.00  0.00      A   
ATOM   1047 HD13 LEU    66      -6.426  -7.715   2.179  1.00  0.00      A   
ATOM   1048  CD2 LEU    66      -3.898  -6.535   1.924  1.00 27.42      A   
ATOM   1049 HD21 LEU    66      -3.410  -6.986   2.814  1.00  0.00      A   
ATOM   1050 HD22 LEU    66      -4.063  -7.329   1.166  1.00  0.00      A   
ATOM   1051 HD23 LEU    66      -3.210  -5.776   1.496  1.00  0.00      A   
ATOM   1052  C   LEU    66      -7.050  -3.483   2.520  1.00 27.42      A   
ATOM   1053  O   LEU    66      -7.635  -3.716   3.579  1.00 27.42      A   
ATOM   1054  N   GLY    67      -6.336  -2.348   2.360  1.00 29.05      A   
ATOM   1055  HN  GLY    67      -5.879  -2.172   1.485  1.00  0.00      A   
ATOM   1056  CA  GLY    67      -6.243  -1.344   3.418  1.00 29.05      A   
ATOM   1057  HA1 GLY    67      -5.525  -0.600   3.104  1.00  0.00      A   
ATOM   1058  HA2 GLY    67      -5.965  -1.840   4.338  1.00  0.00      A   
ATOM   1059  C   GLY    67      -7.546  -0.628   3.677  1.00 29.05      A   
ATOM   1060  O   GLY    67      -7.883  -0.308   4.815  1.00 29.05      A   
ATOM   1061  N   SER    68      -8.344  -0.396   2.620  1.00 31.48      A   
ATOM   1062  HN  SER    68      -8.042  -0.676   1.710  1.00  0.00      A   
ATOM   1063  CA  SER    68      -9.660   0.230   2.716  1.00 31.48      A   
ATOM   1064  HA  SER    68      -9.545   1.171   3.238  1.00  0.00      A   
ATOM   1065  CB  SER    68     -10.275   0.515   1.325  1.00 31.48      A   
ATOM   1066  HB1 SER    68     -10.443  -0.430   0.763  1.00  0.00      A   
ATOM   1067  HB2 SER    68     -11.264   1.013   1.452  1.00  0.00      A   
ATOM   1068  OG  SER    68      -9.426   1.377   0.564  1.00 31.48      A   
ATOM   1069  HG1 SER    68      -8.809   0.806   0.061  1.00  0.00      A   
ATOM   1070  C   SER    68     -10.675  -0.590   3.495  1.00 31.48      A   
ATOM   1071  O   SER    68     -11.360  -0.087   4.383  1.00 31.48      A   
ATOM   1072  N   VAL    69     -10.772  -1.908   3.227  1.00 33.11      A   
ATOM   1073  HN  VAL    69     -10.223  -2.306   2.484  1.00  0.00      A   
ATOM   1074  CA  VAL    69     -11.662  -2.813   3.949  1.00 33.11      A   
ATOM   1075  HA  VAL    69     -12.657  -2.389   3.929  1.00  0.00      A   
ATOM   1076  CB  VAL    69     -11.711  -4.195   3.294  1.00 33.11      A   
ATOM   1077  HB  VAL    69     -10.679  -4.614   3.239  1.00  0.00      A   
ATOM   1078  CG1 VAL    69     -12.613  -5.163   4.088  1.00 33.11      A   
ATOM   1079 HG11 VAL    69     -12.702  -6.128   3.545  1.00  0.00      A   
ATOM   1080 HG12 VAL    69     -12.205  -5.379   5.097  1.00  0.00      A   
ATOM   1081 HG13 VAL    69     -13.631  -4.733   4.201  1.00  0.00      A   
ATOM   1082  CG2 VAL    69     -12.274  -4.063   1.867  1.00 33.11      A   
ATOM   1083 HG21 VAL    69     -12.298  -5.057   1.371  1.00  0.00      A   
ATOM   1084 HG22 VAL    69     -13.310  -3.663   1.894  1.00  0.00      A   
ATOM   1085 HG23 VAL    69     -11.661  -3.386   1.241  1.00  0.00      A   
ATOM   1086  C   VAL    69     -11.280  -2.946   5.418  1.00 33.11      A   
ATOM   1087  O   VAL    69     -12.123  -2.880   6.313  1.00 33.11      A   
ATOM   1088  N   ILE    70      -9.974  -3.091   5.719  1.00 35.65      A   
ATOM   1089  HN  ILE    70      -9.293  -3.156   4.987  1.00  0.00      A   
ATOM   1090  CA  ILE    70      -9.467  -3.163   7.083  1.00 35.65      A   
ATOM   1091  HA  ILE    70     -10.062  -3.901   7.602  1.00  0.00      A   
ATOM   1092  CB  ILE    70      -8.033  -3.678   7.123  1.00 35.65      A   
ATOM   1093  HB  ILE    70      -7.410  -3.087   6.413  1.00  0.00      A   
ATOM   1094  CG2 ILE    70      -7.426  -3.555   8.540  1.00 35.65      A   
ATOM   1095 HG21 ILE    70      -6.398  -3.973   8.554  1.00  0.00      A   
ATOM   1096 HG22 ILE    70      -7.341  -2.498   8.864  1.00  0.00      A   
ATOM   1097 HG23 ILE    70      -8.035  -4.113   9.282  1.00  0.00      A   
ATOM   1098  CG1 ILE    70      -8.053  -5.157   6.658  1.00 35.65      A   
ATOM   1099 HG11 ILE    70      -8.656  -5.753   7.380  1.00  0.00      A   
ATOM   1100 HG12 ILE    70      -8.556  -5.228   5.666  1.00  0.00      A   
ATOM   1101  CD  ILE    70      -6.668  -5.787   6.522  1.00  0.00      A   
ATOM   1102  HD1 ILE    70      -6.749  -6.829   6.144  1.00  0.00      A   
ATOM   1103  HD2 ILE    70      -6.052  -5.201   5.806  1.00  0.00      A   
ATOM   1104  HD3 ILE    70      -6.144  -5.822   7.502  1.00  0.00      A   
ATOM   1105  C   ILE    70      -9.688  -1.874   7.867  1.00 35.65      A   
ATOM   1106  O   ILE    70     -10.014  -1.914   9.054  1.00 35.65      A   
ATOM   1107  N   PHE    71      -9.584  -0.692   7.223  1.00 40.61      A   
ATOM   1108  HN  PHE    71      -9.244  -0.660   6.280  1.00  0.00      A   
ATOM   1109  CA  PHE    71      -9.982   0.582   7.808  1.00 40.61      A   
ATOM   1110  HA  PHE    71      -9.391   0.748   8.699  1.00  0.00      A   
ATOM   1111  CB  PHE    71      -9.693   1.708   6.767  1.00 40.61      A   
ATOM   1112  HB1 PHE    71      -8.613   1.693   6.506  1.00  0.00      A   
ATOM   1113  HB2 PHE    71     -10.261   1.521   5.833  1.00  0.00      A   
ATOM   1114  CG  PHE    71     -10.044   3.093   7.247  1.00 40.61      A   
ATOM   1115  CD1 PHE    71      -9.077   3.910   7.853  1.00 40.61      A   
ATOM   1116  HD1 PHE    71      -8.068   3.544   7.974  1.00  0.00      A   
ATOM   1117  CE1 PHE    71      -9.408   5.198   8.292  1.00 40.61      A   
ATOM   1118  HE1 PHE    71      -8.654   5.825   8.745  1.00  0.00      A   
ATOM   1119  CZ  PHE    71     -10.719   5.673   8.150  1.00 40.61      A   
ATOM   1120  HZ  PHE    71     -10.972   6.666   8.491  1.00  0.00      A   
ATOM   1121  CD2 PHE    71     -11.348   3.593   7.078  1.00 40.61      A   
ATOM   1122  HD2 PHE    71     -12.097   2.984   6.594  1.00  0.00      A   
ATOM   1123  CE2 PHE    71     -11.691   4.868   7.544  1.00 40.61      A   
ATOM   1124  HE2 PHE    71     -12.698   5.235   7.413  1.00  0.00      A   
ATOM   1125  C   PHE    71     -11.455   0.603   8.235  1.00 40.61      A   
ATOM   1126  O   PHE    71     -11.771   0.909   9.385  1.00 40.61      A   
ATOM   1127  N   VAL    72     -12.390   0.212   7.340  1.00 39.99      A   
ATOM   1128  HN  VAL    72     -12.116  -0.034   6.408  1.00  0.00      A   
ATOM   1129  CA  VAL    72     -13.818   0.169   7.642  1.00 39.99      A   
ATOM   1130  HA  VAL    72     -14.103   1.135   8.033  1.00  0.00      A   
ATOM   1131  CB  VAL    72     -14.653  -0.100   6.391  1.00 39.99      A   
ATOM   1132  HB  VAL    72     -14.329  -1.058   5.921  1.00  0.00      A   
ATOM   1133  CG1 VAL    72     -16.159  -0.180   6.721  1.00 39.99      A   
ATOM   1134 HG11 VAL    72     -16.746  -0.262   5.781  1.00  0.00      A   
ATOM   1135 HG12 VAL    72     -16.395  -1.066   7.345  1.00  0.00      A   
ATOM   1136 HG13 VAL    72     -16.489   0.735   7.256  1.00  0.00      A   
ATOM   1137  CG2 VAL    72     -14.431   1.047   5.392  1.00 39.99      A   
ATOM   1138 HG21 VAL    72     -15.036   0.874   4.475  1.00  0.00      A   
ATOM   1139 HG22 VAL    72     -14.745   2.016   5.833  1.00  0.00      A   
ATOM   1140 HG23 VAL    72     -13.371   1.130   5.078  1.00  0.00      A   
ATOM   1141  C   VAL    72     -14.149  -0.841   8.731  1.00 39.99      A   
ATOM   1142  O   VAL    72     -14.852  -0.529   9.690  1.00 39.99      A   
ATOM   1143  N   TYR    73     -13.573  -2.061   8.659  1.00 42.37      A   
ATOM   1144  HN  TYR    73     -13.017  -2.296   7.855  1.00  0.00      A   
ATOM   1145  CA  TYR    73     -13.714  -3.084   9.685  1.00 42.37      A   
ATOM   1146  HA  TYR    73     -14.768  -3.294   9.808  1.00  0.00      A   
ATOM   1147  CB  TYR    73     -12.965  -4.376   9.213  1.00 42.37      A   
ATOM   1148  HB1 TYR    73     -13.518  -4.839   8.371  1.00  0.00      A   
ATOM   1149  HB2 TYR    73     -11.955  -4.089   8.845  1.00  0.00      A   
ATOM   1150  CG  TYR    73     -12.816  -5.413  10.305  1.00 42.37      A   
ATOM   1151  CD1 TYR    73     -13.941  -5.885  11.000  1.00 42.37      A   
ATOM   1152  HD1 TYR    73     -14.927  -5.587  10.676  1.00  0.00      A   
ATOM   1153  CE1 TYR    73     -13.790  -6.634  12.178  1.00 42.37      A   
ATOM   1154  HE1 TYR    73     -14.668  -6.934  12.735  1.00  0.00      A   
ATOM   1155  CZ  TYR    73     -12.504  -6.950  12.640  1.00 42.37      A   
ATOM   1156  OH  TYR    73     -12.338  -7.614  13.869  1.00 42.37      A   
ATOM   1157  HH  TYR    73     -12.945  -7.159  14.501  1.00  0.00      A   
ATOM   1158  CD2 TYR    73     -11.535  -5.761  10.764  1.00 42.37      A   
ATOM   1159  HD2 TYR    73     -10.668  -5.366  10.258  1.00  0.00      A   
ATOM   1160  CE2 TYR    73     -11.377  -6.533  11.924  1.00 42.37      A   
ATOM   1161  HE2 TYR    73     -10.385  -6.769  12.283  1.00  0.00      A   
ATOM   1162  C   TYR    73     -13.207  -2.607  11.050  1.00 42.37      A   
ATOM   1163  O   TYR    73     -13.888  -2.738  12.064  1.00 42.37      A   
ATOM   1164  N   SER    74     -12.017  -1.984  11.100  1.00 44.91      A   
ATOM   1165  HN  SER    74     -11.473  -1.886  10.265  1.00  0.00      A   
ATOM   1166  CA  SER    74     -11.441  -1.458  12.332  1.00 44.91      A   
ATOM   1167  HA  SER    74     -11.424  -2.264  13.049  1.00  0.00      A   
ATOM   1168  CB  SER    74     -10.007  -0.921  12.153  1.00 44.91      A   
ATOM   1169  HB1 SER    74     -10.004  -0.060  11.446  1.00  0.00      A   
ATOM   1170  HB2 SER    74      -9.610  -0.574  13.135  1.00  0.00      A   
ATOM   1171  OG  SER    74      -9.153  -1.950  11.657  1.00 44.91      A   
ATOM   1172  HG1 SER    74      -9.332  -2.019  10.701  1.00  0.00      A   
ATOM   1173  C   SER    74     -12.248  -0.348  12.957  1.00 44.91      A   
ATOM   1174  O   SER    74     -12.358  -0.260  14.173  1.00 44.91      A   
ATOM   1175  N   PHE    75     -12.834   0.535  12.129  1.00 47.77      A   
ATOM   1176  HN  PHE    75     -12.674   0.476  11.141  1.00  0.00      A   
ATOM   1177  CA  PHE    75     -13.738   1.574  12.576  1.00 47.77      A   
ATOM   1178  HA  PHE    75     -13.223   2.125  13.352  1.00  0.00      A   
ATOM   1179  CB  PHE    75     -14.062   2.499  11.372  1.00 47.77      A   
ATOM   1180  HB1 PHE    75     -13.164   2.576  10.721  1.00  0.00      A   
ATOM   1181  HB2 PHE    75     -14.896   2.100  10.758  1.00  0.00      A   
ATOM   1182  CG  PHE    75     -14.383   3.891  11.833  1.00 47.77      A   
ATOM   1183  CD1 PHE    75     -13.335   4.779  12.123  1.00 47.77      A   
ATOM   1184  HD1 PHE    75     -12.311   4.454  12.007  1.00  0.00      A   
ATOM   1185  CE1 PHE    75     -13.605   6.073  12.583  1.00 47.77      A   
ATOM   1186  HE1 PHE    75     -12.794   6.738  12.845  1.00  0.00      A   
ATOM   1187  CZ  PHE    75     -14.930   6.487  12.759  1.00 47.77      A   
ATOM   1188  HZ  PHE    75     -15.131   7.469  13.161  1.00  0.00      A   
ATOM   1189  CD2 PHE    75     -15.710   4.318  12.003  1.00 47.77      A   
ATOM   1190  HD2 PHE    75     -16.522   3.637  11.798  1.00  0.00      A   
ATOM   1191  CE2 PHE    75     -15.985   5.613  12.464  1.00 47.77      A   
ATOM   1192  HE2 PHE    75     -17.006   5.934  12.610  1.00  0.00      A   
ATOM   1193  C   PHE    75     -15.027   1.024  13.197  1.00 47.77      A   
ATOM   1194  O   PHE    75     -15.486   1.504  14.234  1.00 47.77      A   
ATOM   1195  N   ILE    76     -15.622  -0.016  12.568  1.00 49.18      A   
ATOM   1196  HN  ILE    76     -15.227  -0.361  11.715  1.00  0.00      A   
ATOM   1197  CA  ILE    76     -16.805  -0.725  13.051  1.00 49.18      A   
ATOM   1198  HA  ILE    76     -17.580  -0.000  13.224  1.00  0.00      A   
ATOM   1199  CB  ILE    76     -17.290  -1.728  11.998  1.00 49.18      A   
ATOM   1200  HB  ILE    76     -16.408  -2.305  11.634  1.00  0.00      A   
ATOM   1201  CG2 ILE    76     -18.319  -2.734  12.569  1.00 49.18      A   
ATOM   1202 HG21 ILE    76     -18.679  -3.419  11.774  1.00  0.00      A   
ATOM   1203 HG22 ILE    76     -17.875  -3.377  13.359  1.00  0.00      A   
ATOM   1204 HG23 ILE    76     -19.195  -2.199  12.991  1.00  0.00      A   
ATOM   1205  CG1 ILE    76     -17.895  -0.960  10.799  1.00 49.18      A   
ATOM   1206 HG11 ILE    76     -18.863  -0.510  11.114  1.00  0.00      A   
ATOM   1207 HG12 ILE    76     -17.217  -0.125  10.514  1.00  0.00      A   
ATOM   1208  CD  ILE    76     -18.111  -1.841   9.563  1.00  0.00      A   
ATOM   1209  HD1 ILE    76     -18.512  -1.237   8.722  1.00  0.00      A   
ATOM   1210  HD2 ILE    76     -17.146  -2.291   9.243  1.00  0.00      A   
ATOM   1211  HD3 ILE    76     -18.828  -2.661   9.774  1.00  0.00      A   
ATOM   1212  C   ILE    76     -16.560  -1.420  14.378  1.00 49.18      A   
ATOM   1213  O   ILE    76     -17.300  -1.218  15.345  1.00 49.18      A   
ATOM   1214  N   ASP    77     -15.450  -2.179  14.466  1.00 53.03      A   
ATOM   1215  HN  ASP    77     -14.878  -2.306  13.653  1.00  0.00      A   
ATOM   1216  CA  ASP    77     -15.003  -2.910  15.634  1.00 53.03      A   
ATOM   1217  HA  ASP    77     -15.879  -3.241  16.180  1.00  0.00      A   
ATOM   1218  CB  ASP    77     -14.147  -4.122  15.151  1.00 53.03      A   
ATOM   1219  HB1 ASP    77     -14.184  -4.197  14.048  1.00  0.00      A   
ATOM   1220  HB2 ASP    77     -13.081  -4.030  15.429  1.00  0.00      A   
ATOM   1221  CG  ASP    77     -14.639  -5.457  15.653  1.00 53.03      A   
ATOM   1222  OD1 ASP    77     -15.791  -5.609  16.108  1.00 53.03      A   
ATOM   1223  OD2 ASP    77     -13.822  -6.417  15.580  1.00 53.03      A   
ATOM   1224  C   ASP    77     -14.231  -1.984  16.581  1.00 53.03      A   
ATOM   1225  O   ASP    77     -13.106  -2.271  16.999  1.00 53.03      A   
ATOM   1226  N   PHE    78     -14.864  -0.839  16.904  1.00 55.56      A   
ATOM   1227  HN  PHE    78     -15.780  -0.726  16.518  1.00  0.00      A   
ATOM   1228  CA  PHE    78     -14.427   0.135  17.879  1.00 55.56      A   
ATOM   1229  HA  PHE    78     -14.283  -0.402  18.806  1.00  0.00      A   
ATOM   1230  CB  PHE    78     -13.112   0.854  17.434  1.00 55.56      A   
ATOM   1231  HB1 PHE    78     -12.339   0.089  17.213  1.00  0.00      A   
ATOM   1232  HB2 PHE    78     -13.285   1.436  16.505  1.00  0.00      A   
ATOM   1233  CG  PHE    78     -12.515   1.760  18.490  1.00 55.56      A   
ATOM   1234  CD1 PHE    78     -11.907   2.967  18.104  1.00 55.56      A   
ATOM   1235  HD1 PHE    78     -11.869   3.245  17.063  1.00  0.00      A   
ATOM   1236  CE1 PHE    78     -11.341   3.824  19.057  1.00 55.56      A   
ATOM   1237  HE1 PHE    78     -10.882   4.753  18.746  1.00  0.00      A   
ATOM   1238  CZ  PHE    78     -11.366   3.478  20.412  1.00 55.56      A   
ATOM   1239  HZ  PHE    78     -10.933   4.142  21.148  1.00  0.00      A   
ATOM   1240  CD2 PHE    78     -12.515   1.415  19.856  1.00 55.56      A   
ATOM   1241  HD2 PHE    78     -12.947   0.485  20.189  1.00  0.00      A   
ATOM   1242  CE2 PHE    78     -11.952   2.272  20.812  1.00 55.56      A   
ATOM   1243  HE2 PHE    78     -11.970   2.008  21.859  1.00  0.00      A   
ATOM   1244  C   PHE    78     -15.541   1.156  18.123  1.00 55.56      A   
ATOM   1245  O   PHE    78     -16.055   1.278  19.230  1.00 55.56      A   
ATOM   1246  N   HSD    79     -15.966   1.920  17.090  1.00 54.23      A   
ATOM   1247  HN  HSD    79     -15.598   1.773  16.172  1.00  0.00      A   
ATOM   1248  CA  HSD    79     -16.868   3.056  17.283  1.00 54.23      A   
ATOM   1249  HA  HSD    79     -16.593   3.550  18.208  1.00  0.00      A   
ATOM   1250  CB  HSD    79     -16.765   4.107  16.146  1.00 54.23      A   
ATOM   1251  HB1 HSD    79     -16.995   3.635  15.167  1.00  0.00      A   
ATOM   1252  HB2 HSD    79     -17.512   4.913  16.324  1.00  0.00      A   
ATOM   1253  ND1 HSD    79     -14.291   4.199  15.555  1.00 54.23      A   
ATOM   1254  HD1 HSD    79     -14.229   3.270  15.191  1.00  0.00      A   
ATOM   1255  CG  HSD    79     -15.431   4.793  16.050  1.00 54.23      A   
ATOM   1256  CE1 HSD    79     -13.304   5.127  15.609  1.00 54.23      A   
ATOM   1257  HE1 HSD    79     -12.273   4.937  15.302  1.00  0.00      A   
ATOM   1258  NE2 HSD    79     -13.738   6.274  16.084  1.00 54.23      A   
ATOM   1259  CD2 HSD    79     -15.071   6.064  16.379  1.00 54.23      A   
ATOM   1260  HD2 HSD    79     -15.662   6.862  16.815  1.00  0.00      A   
ATOM   1261  C   HSD    79     -18.342   2.711  17.425  1.00 54.23      A   
ATOM   1262  O   HSD    79     -19.062   3.342  18.192  1.00 54.23      A   
ATOM   1263  N   VAL    80     -18.860   1.736  16.650  1.00 56.23      A   
ATOM   1264  HN  VAL    80     -18.276   1.220  16.033  1.00  0.00      A   
ATOM   1265  CA  VAL    80     -20.289   1.417  16.684  1.00 56.23      A   
ATOM   1266  HA  VAL    80     -20.830   2.165  17.248  1.00  0.00      A   
ATOM   1267  CB  VAL    80     -20.925   1.375  15.295  1.00 56.23      A   
ATOM   1268  HB  VAL    80     -21.957   0.956  15.375  1.00  0.00      A   
ATOM   1269  CG1 VAL    80     -21.036   2.820  14.772  1.00 56.23      A   
ATOM   1270 HG11 VAL    80     -21.528   2.834  13.777  1.00  0.00      A   
ATOM   1271 HG12 VAL    80     -21.638   3.438  15.473  1.00  0.00      A   
ATOM   1272 HG13 VAL    80     -20.030   3.280  14.677  1.00  0.00      A   
ATOM   1273  CG2 VAL    80     -20.107   0.509  14.322  1.00 56.23      A   
ATOM   1274 HG21 VAL    80     -20.632   0.432  13.346  1.00  0.00      A   
ATOM   1275 HG22 VAL    80     -19.117   0.974  14.141  1.00  0.00      A   
ATOM   1276 HG23 VAL    80     -19.959  -0.518  14.718  1.00  0.00      A   
ATOM   1277  C   VAL    80     -20.550   0.121  17.422  1.00 56.23      A   
ATOM   1278  O   VAL    80     -21.607  -0.065  18.023  1.00 56.23      A   
ATOM   1279  N   PHE    81     -19.551  -0.773  17.488  1.00 57.94      A   
ATOM   1280  HN  PHE    81     -18.718  -0.668  16.947  1.00  0.00      A   
ATOM   1281  CA  PHE    81     -19.545  -1.872  18.421  1.00 57.94      A   
ATOM   1282  HA  PHE    81     -20.406  -1.836  19.075  1.00  0.00      A   
ATOM   1283  CB  PHE    81     -19.459  -3.251  17.719  1.00 57.94      A   
ATOM   1284  HB1 PHE    81     -18.575  -3.290  17.043  1.00  0.00      A   
ATOM   1285  HB2 PHE    81     -19.382  -4.076  18.457  1.00  0.00      A   
ATOM   1286  CG  PHE    81     -20.703  -3.473  16.905  1.00 57.94      A   
ATOM   1287  CD1 PHE    81     -21.926  -3.776  17.528  1.00 57.94      A   
ATOM   1288  HD1 PHE    81     -21.971  -3.866  18.602  1.00  0.00      A   
ATOM   1289  CE1 PHE    81     -23.091  -3.946  16.767  1.00 57.94      A   
ATOM   1290  HE1 PHE    81     -24.027  -4.172  17.255  1.00  0.00      A   
ATOM   1291  CZ  PHE    81     -23.040  -3.816  15.373  1.00 57.94      A   
ATOM   1292  HZ  PHE    81     -23.938  -3.942  14.786  1.00  0.00      A   
ATOM   1293  CD2 PHE    81     -20.665  -3.352  15.508  1.00 57.94      A   
ATOM   1294  HD2 PHE    81     -19.726  -3.115  15.032  1.00  0.00      A   
ATOM   1295  CE2 PHE    81     -21.825  -3.518  14.742  1.00 57.94      A   
ATOM   1296  HE2 PHE    81     -21.782  -3.416  13.667  1.00  0.00      A   
ATOM   1297  C   PHE    81     -18.313  -1.646  19.262  1.00 57.94      A   
ATOM   1298  O   PHE    81     -17.196  -1.692  18.756  1.00 57.94      A   
ATOM   1299  N   HSD    82     -18.482  -1.368  20.573  1.00 61.81      A   
ATOM   1300  HN  HSD    82     -19.395  -1.342  20.955  1.00  0.00      A   
ATOM   1301  CA  HSD    82     -17.400  -0.953  21.465  1.00 61.81      A   
ATOM   1302  HA  HSD    82     -16.756  -0.269  20.928  1.00  0.00      A   
ATOM   1303  CB  HSD    82     -17.923  -0.224  22.729  1.00 61.81      A   
ATOM   1304  HB1 HSD    82     -18.612  -0.888  23.292  1.00  0.00      A   
ATOM   1305  HB2 HSD    82     -17.061   0.009  23.393  1.00  0.00      A   
ATOM   1306  ND1 HSD    82     -19.861   1.242  21.896  1.00 61.81      A   
ATOM   1307  HD1 HSD    82     -20.446   0.533  21.512  1.00  0.00      A   
ATOM   1308  CG  HSD    82     -18.611   1.091  22.463  1.00 61.81      A   
ATOM   1309  CE1 HSD    82     -20.132   2.570  21.879  1.00 61.81      A   
ATOM   1310  HE1 HSD    82     -21.048   2.995  21.464  1.00  0.00      A   
ATOM   1311  NE2 HSD    82     -19.156   3.275  22.402  1.00 61.81      A   
ATOM   1312  CD2 HSD    82     -18.188   2.354  22.755  1.00 61.81      A   
ATOM   1313  HD2 HSD    82     -17.254   2.688  23.191  1.00  0.00      A   
ATOM   1314  C   HSD    82     -16.531  -2.124  21.899  1.00 61.81      A   
ATOM   1315  O   HSD    82     -16.377  -2.445  23.078  1.00 61.81      A   
ATOM   1316  N   ARG    83     -15.946  -2.817  20.920  1.00 59.21      A   
ATOM   1317  HN  ARG    83     -16.077  -2.500  19.973  1.00  0.00      A   
ATOM   1318  CA  ARG    83     -15.225  -4.042  21.098  1.00 59.21      A   
ATOM   1319  HA  ARG    83     -15.559  -4.537  22.000  1.00  0.00      A   
ATOM   1320  CB  ARG    83     -15.484  -4.955  19.881  1.00 59.21      A   
ATOM   1321  HB1 ARG    83     -16.579  -4.973  19.680  1.00  0.00      A   
ATOM   1322  HB2 ARG    83     -15.012  -4.490  18.981  1.00  0.00      A   
ATOM   1323  CG  ARG    83     -14.996  -6.412  20.020  1.00  0.00      A   
ATOM   1324  HG1 ARG    83     -13.968  -6.425  20.445  1.00  0.00      A   
ATOM   1325  HG2 ARG    83     -15.676  -6.959  20.708  1.00  0.00      A   
ATOM   1326  CD  ARG    83     -14.958  -7.064  18.638  1.00  0.00      A   
ATOM   1327  HD1 ARG    83     -15.945  -6.952  18.132  1.00  0.00      A   
ATOM   1328  HD2 ARG    83     -14.175  -6.548  18.033  1.00  0.00      A   
ATOM   1329  NE  ARG    83     -14.632  -8.519  18.764  1.00  0.00      A   
ATOM   1330  HE  ARG    83     -14.552  -8.922  19.662  1.00  0.00      A   
ATOM   1331  CZ  ARG    83     -14.471  -9.287  17.683  1.00  0.00      A   
ATOM   1332  NH1 ARG    83     -14.225 -10.585  17.828  1.00  0.00      A   
ATOM   1333 HH11 ARG    83     -14.206 -11.126  17.001  1.00  0.00      A   
ATOM   1334 HH12 ARG    83     -14.264 -10.972  18.736  1.00  0.00      A   
ATOM   1335  NH2 ARG    83     -14.533  -8.799  16.454  1.00  0.00      A   
ATOM   1336 HH21 ARG    83     -14.214  -9.308  15.675  1.00  0.00      A   
ATOM   1337 HH22 ARG    83     -14.510  -7.781  16.335  1.00  0.00      A   
ATOM   1338  C   ARG    83     -13.748  -3.757  21.220  1.00 59.21      A   
ATOM   1339  O   ARG    83     -13.043  -3.531  20.242  1.00 59.21      A   
ATOM   1340  N   LYS    84     -13.219  -3.788  22.453  1.00 58.60      A   
ATOM   1341  HN  LYS    84     -13.811  -3.866  23.245  1.00  0.00      A   
ATOM   1342  CA  LYS    84     -11.788  -3.753  22.667  1.00 58.60      A   
ATOM   1343  HA  LYS    84     -11.401  -2.864  22.182  1.00  0.00      A   
ATOM   1344  CB  LYS    84     -11.462  -3.690  24.185  1.00 58.60      A   
ATOM   1345  HB1 LYS    84     -12.064  -2.871  24.636  1.00  0.00      A   
ATOM   1346  HB2 LYS    84     -11.765  -4.650  24.656  1.00  0.00      A   
ATOM   1347  CG  LYS    84      -9.973  -3.419  24.427  1.00 58.60      A   
ATOM   1348  HG1 LYS    84      -9.375  -4.085  23.761  1.00  0.00      A   
ATOM   1349  HG2 LYS    84      -9.762  -2.373  24.112  1.00  0.00      A   
ATOM   1350  CD  LYS    84      -9.433  -3.642  25.845  1.00 58.60      A   
ATOM   1351  HD1 LYS    84      -9.684  -4.675  26.172  1.00  0.00      A   
ATOM   1352  HD2 LYS    84      -8.321  -3.578  25.741  1.00  0.00      A   
ATOM   1353  CE  LYS    84      -9.898  -2.600  26.859  1.00 58.60      A   
ATOM   1354  HE1 LYS    84      -9.843  -1.576  26.427  1.00  0.00      A   
ATOM   1355  HE2 LYS    84     -10.942  -2.807  27.182  1.00  0.00      A   
ATOM   1356  NZ  LYS    84      -9.002  -2.650  28.035  1.00 58.60      A   
ATOM   1357  HZ1 LYS    84      -9.351  -2.032  28.793  1.00  0.00      A   
ATOM   1358  HZ2 LYS    84      -8.926  -3.628  28.374  1.00  0.00      A   
ATOM   1359  HZ3 LYS    84      -8.054  -2.322  27.741  1.00  0.00      A   
ATOM   1360  C   LYS    84     -11.089  -4.963  22.039  1.00 58.60      A   
ATOM   1361  O   LYS    84     -11.340  -6.108  22.420  1.00 58.60      A   
ATOM   1362  N   ASP    85     -10.198  -4.736  21.056  1.00 55.32      A   
ATOM   1363  HN  ASP    85      -9.984  -3.821  20.708  1.00  0.00      A   
ATOM   1364  CA  ASP    85      -9.412  -5.776  20.445  1.00 55.32      A   
ATOM   1365  HA  ASP    85     -10.055  -6.642  20.367  1.00  0.00      A   
ATOM   1366  CB  ASP    85      -9.004  -5.446  18.971  1.00 55.32      A   
ATOM   1367  HB1 ASP    85      -8.269  -6.178  18.598  1.00  0.00      A   
ATOM   1368  HB2 ASP    85      -9.912  -5.530  18.338  1.00  0.00      A   
ATOM   1369  CG  ASP    85      -8.429  -4.068  18.689  1.00 55.32      A   
ATOM   1370  OD1 ASP    85      -8.110  -3.837  17.492  1.00 55.32      A   
ATOM   1371  OD2 ASP    85      -8.329  -3.212  19.585  1.00 55.32      A   
ATOM   1372  C   ASP    85      -8.257  -6.249  21.329  1.00 55.32      A   
ATOM   1373  O   ASP    85      -7.956  -5.715  22.396  1.00 55.32      A   
ATOM   1374  N   SER    86      -7.614  -7.349  20.913  1.00 47.87      A   
ATOM   1375  HN  SER    86      -7.860  -7.770  20.047  1.00  0.00      A   
ATOM   1376  CA  SER    86      -6.512  -7.965  21.624  1.00 47.87      A   
ATOM   1377  HA  SER    86      -6.135  -7.284  22.375  1.00  0.00      A   
ATOM   1378  CB  SER    86      -6.893  -9.319  22.297  1.00 47.87      A   
ATOM   1379  HB1 SER    86      -6.035  -9.694  22.900  1.00  0.00      A   
ATOM   1380  HB2 SER    86      -7.741  -9.120  22.994  1.00  0.00      A   
ATOM   1381  OG  SER    86      -7.284 -10.322  21.350  1.00 47.87      A   
ATOM   1382  HG1 SER    86      -7.714 -11.028  21.850  1.00  0.00      A   
ATOM   1383  C   SER    86      -5.404  -8.175  20.626  1.00 47.87      A   
ATOM   1384  O   SER    86      -5.617  -8.073  19.416  1.00 47.87      A   
ATOM   1385  N   ARG    87      -4.174  -8.469  21.089  1.00 46.26      A   
ATOM   1386  HN  ARG    87      -4.007  -8.534  22.068  1.00  0.00      A   
ATOM   1387  CA  ARG    87      -2.980  -8.427  20.263  1.00 46.26      A   
ATOM   1388  HA  ARG    87      -2.805  -7.393  19.999  1.00  0.00      A   
ATOM   1389  CB  ARG    87      -1.763  -8.921  21.072  1.00 46.26      A   
ATOM   1390  HB1 ARG    87      -1.600  -8.222  21.922  1.00  0.00      A   
ATOM   1391  HB2 ARG    87      -2.017  -9.911  21.512  1.00  0.00      A   
ATOM   1392  CG  ARG    87      -0.459  -9.030  20.240  1.00 46.26      A   
ATOM   1393  HG1 ARG    87      -0.613  -9.764  19.419  1.00  0.00      A   
ATOM   1394  HG2 ARG    87      -0.253  -8.045  19.763  1.00  0.00      A   
ATOM   1395  CD  ARG    87       0.796  -9.488  20.985  1.00 46.26      A   
ATOM   1396  HD1 ARG    87       1.562  -9.918  20.299  1.00  0.00      A   
ATOM   1397  HD2 ARG    87       1.257  -8.638  21.532  1.00  0.00      A   
ATOM   1398  NE  ARG    87       0.397 -10.485  22.007  1.00 46.26      A   
ATOM   1399  HE  ARG    87       0.732 -10.336  22.967  1.00  0.00      A   
ATOM   1400  CZ  ARG    87       0.195 -11.786  21.810  1.00 46.26      A   
ATOM   1401  NH1 ARG    87      -0.024 -12.293  20.611  1.00 46.26      A   
ATOM   1402 HH11 ARG    87      -0.670 -13.048  20.557  1.00  0.00      A   
ATOM   1403 HH12 ARG    87      -0.070 -11.623  19.890  1.00  0.00      A   
ATOM   1404  NH2 ARG    87       0.229 -12.564  22.883  1.00 46.26      A   
ATOM   1405 HH21 ARG    87       0.466 -13.508  22.731  1.00  0.00      A   
ATOM   1406 HH22 ARG    87       0.685 -12.082  23.649  1.00  0.00      A   
ATOM   1407  C   ARG    87      -3.029  -9.216  18.960  1.00 46.26      A   
ATOM   1408  O   ARG    87      -2.596  -8.721  17.926  1.00 46.26      A   
ATOM   1409  N   ASN    88      -3.565 -10.455  18.945  1.00 42.36      A   
ATOM   1410  HN  ASN    88      -3.894 -10.862  19.791  1.00  0.00      A   
ATOM   1411  CA  ASN    88      -3.600 -11.266  17.732  1.00 42.36      A   
ATOM   1412  HA  ASN    88      -2.583 -11.376  17.374  1.00  0.00      A   
ATOM   1413  CB  ASN    88      -4.226 -12.672  17.972  1.00 42.36      A   
ATOM   1414  HB1 ASN    88      -5.258 -12.560  18.364  1.00  0.00      A   
ATOM   1415  HB2 ASN    88      -4.264 -13.222  17.006  1.00  0.00      A   
ATOM   1416  CG  ASN    88      -3.433 -13.526  18.955  1.00 42.36      A   
ATOM   1417  OD1 ASN    88      -2.505 -13.101  19.644  1.00 42.36      A   
ATOM   1418  ND2 ASN    88      -3.817 -14.819  19.049  1.00 42.36      A   
ATOM   1419 HD21 ASN    88      -3.323 -15.398  19.693  1.00  0.00      A   
ATOM   1420 HD22 ASN    88      -4.521 -15.179  18.445  1.00  0.00      A   
ATOM   1421  C   ASN    88      -4.384 -10.602  16.596  1.00 42.36      A   
ATOM   1422  O   ASN    88      -3.943 -10.564  15.451  1.00 42.36      A   
ATOM   1423  N   VAL    89      -5.561 -10.024  16.899  1.00 40.33      A   
ATOM   1424  HN  VAL    89      -5.880  -9.981  17.842  1.00  0.00      A   
ATOM   1425  CA  VAL    89      -6.340  -9.276  15.924  1.00 40.33      A   
ATOM   1426  HA  VAL    89      -6.221  -9.769  14.969  1.00  0.00      A   
ATOM   1427  CB  VAL    89      -7.842  -9.343  16.202  1.00 40.33      A   
ATOM   1428  HB  VAL    89      -8.156 -10.406  16.063  1.00  0.00      A   
ATOM   1429  CG1 VAL    89      -8.168  -8.945  17.650  1.00 40.33      A   
ATOM   1430 HG11 VAL    89      -9.270  -8.921  17.798  1.00  0.00      A   
ATOM   1431 HG12 VAL    89      -7.735  -9.657  18.382  1.00  0.00      A   
ATOM   1432 HG13 VAL    89      -7.762  -7.935  17.854  1.00  0.00      A   
ATOM   1433  CG2 VAL    89      -8.632  -8.491  15.186  1.00 40.33      A   
ATOM   1434 HG21 VAL    89      -9.723  -8.675  15.283  1.00  0.00      A   
ATOM   1435 HG22 VAL    89      -8.453  -7.408  15.355  1.00  0.00      A   
ATOM   1436 HG23 VAL    89      -8.329  -8.736  14.145  1.00  0.00      A   
ATOM   1437  C   VAL    89      -5.791  -7.868  15.683  1.00 40.33      A   
ATOM   1438  O   VAL    89      -5.810  -7.394  14.553  1.00 40.33      A   
ATOM   1439  N   PHE    90      -5.202  -7.183  16.690  1.00 40.61      A   
ATOM   1440  HN  PHE    90      -5.239  -7.534  17.628  1.00  0.00      A   
ATOM   1441  CA  PHE    90      -4.494  -5.913  16.504  1.00 40.61      A   
ATOM   1442  HA  PHE    90      -5.187  -5.186  16.099  1.00  0.00      A   
ATOM   1443  CB  PHE    90      -3.982  -5.427  17.902  1.00 40.61      A   
ATOM   1444  HB1 PHE    90      -4.859  -5.187  18.544  1.00  0.00      A   
ATOM   1445  HB2 PHE    90      -3.418  -6.245  18.387  1.00  0.00      A   
ATOM   1446  CG  PHE    90      -3.073  -4.216  17.875  1.00 40.61      A   
ATOM   1447  CD1 PHE    90      -3.583  -2.928  18.094  1.00 40.61      A   
ATOM   1448  HD1 PHE    90      -4.633  -2.805  18.313  1.00  0.00      A   
ATOM   1449  CE1 PHE    90      -2.745  -1.805  18.034  1.00 40.61      A   
ATOM   1450  HE1 PHE    90      -3.154  -0.819  18.207  1.00  0.00      A   
ATOM   1451  CZ  PHE    90      -1.381  -1.964  17.761  1.00 40.61      A   
ATOM   1452  HZ  PHE    90      -0.731  -1.102  17.714  1.00  0.00      A   
ATOM   1453  CD2 PHE    90      -1.692  -4.364  17.647  1.00 40.61      A   
ATOM   1454  HD2 PHE    90      -1.274  -5.349  17.509  1.00  0.00      A   
ATOM   1455  CE2 PHE    90      -0.854  -3.246  17.571  1.00 40.61      A   
ATOM   1456  HE2 PHE    90       0.203  -3.371  17.382  1.00  0.00      A   
ATOM   1457  C   PHE    90      -3.333  -6.031  15.504  1.00 40.61      A   
ATOM   1458  O   PHE    90      -3.196  -5.240  14.571  1.00 40.61      A   
ATOM   1459  N   LEU    91      -2.489  -7.073  15.647  1.00 37.03      A   
ATOM   1460  HN  LEU    91      -2.594  -7.694  16.428  1.00  0.00      A   
ATOM   1461  CA  LEU    91      -1.409  -7.366  14.723  1.00 37.03      A   
ATOM   1462  HA  LEU    91      -0.841  -6.458  14.581  1.00  0.00      A   
ATOM   1463  CB  LEU    91      -0.470  -8.471  15.272  1.00 37.03      A   
ATOM   1464  HB1 LEU    91      -1.081  -9.372  15.499  1.00  0.00      A   
ATOM   1465  HB2 LEU    91       0.271  -8.750  14.490  1.00  0.00      A   
ATOM   1466  CG  LEU    91       0.316  -8.078  16.543  1.00 37.03      A   
ATOM   1467  HG  LEU    91      -0.415  -7.781  17.331  1.00  0.00      A   
ATOM   1468  CD1 LEU    91       1.116  -9.281  17.062  1.00 37.03      A   
ATOM   1469 HD11 LEU    91       1.679  -9.009  17.979  1.00  0.00      A   
ATOM   1470 HD12 LEU    91       0.438 -10.130  17.287  1.00  0.00      A   
ATOM   1471 HD13 LEU    91       1.848  -9.611  16.295  1.00  0.00      A   
ATOM   1472  CD2 LEU    91       1.262  -6.891  16.318  1.00 37.03      A   
ATOM   1473 HD21 LEU    91       1.833  -6.672  17.245  1.00  0.00      A   
ATOM   1474 HD22 LEU    91       1.985  -7.120  15.507  1.00  0.00      A   
ATOM   1475 HD23 LEU    91       0.700  -5.974  16.041  1.00  0.00      A   
ATOM   1476  C   LEU    91      -1.913  -7.741  13.338  1.00 37.03      A   
ATOM   1477  O   LEU    91      -1.332  -7.343  12.335  1.00 37.03      A   
ATOM   1478  N   PHE    92      -3.029  -8.489  13.240  1.00 37.00      A   
ATOM   1479  HN  PHE    92      -3.454  -8.857  14.064  1.00  0.00      A   
ATOM   1480  CA  PHE    92      -3.703  -8.761  11.980  1.00 37.00      A   
ATOM   1481  HA  PHE    92      -2.967  -9.180  11.305  1.00  0.00      A   
ATOM   1482  CB  PHE    92      -4.820  -9.805  12.242  1.00 37.00      A   
ATOM   1483  HB1 PHE    92      -4.421 -10.609  12.898  1.00  0.00      A   
ATOM   1484  HB2 PHE    92      -5.689  -9.340  12.753  1.00  0.00      A   
ATOM   1485  CG  PHE    92      -5.286 -10.456  10.971  1.00 37.00      A   
ATOM   1486  CD1 PHE    92      -6.375  -9.931  10.257  1.00 37.00      A   
ATOM   1487  HD1 PHE    92      -6.879  -9.049  10.625  1.00  0.00      A   
ATOM   1488  CE1 PHE    92      -6.797 -10.529   9.063  1.00 37.00      A   
ATOM   1489  HE1 PHE    92      -7.629 -10.112   8.516  1.00  0.00      A   
ATOM   1490  CZ  PHE    92      -6.134 -11.664   8.578  1.00 37.00      A   
ATOM   1491  HZ  PHE    92      -6.458 -12.125   7.656  1.00  0.00      A   
ATOM   1492  CD2 PHE    92      -4.628 -11.593  10.477  1.00 37.00      A   
ATOM   1493  HD2 PHE    92      -3.788 -12.001  11.019  1.00  0.00      A   
ATOM   1494  CE2 PHE    92      -5.049 -12.197   9.285  1.00 37.00      A   
ATOM   1495  HE2 PHE    92      -4.536 -13.071   8.911  1.00  0.00      A   
ATOM   1496  C   PHE    92      -4.266  -7.505  11.288  1.00 37.00      A   
ATOM   1497  O   PHE    92      -4.066  -7.301  10.091  1.00 37.00      A   
ATOM   1498  N   LYS    93      -4.937  -6.597  12.040  1.00 38.45      A   
ATOM   1499  HN  LYS    93      -5.124  -6.791  13.008  1.00  0.00      A   
ATOM   1500  CA  LYS    93      -5.426  -5.316  11.536  1.00 38.45      A   
ATOM   1501  HA  LYS    93      -6.090  -5.502  10.704  1.00  0.00      A   
ATOM   1502  CB  LYS    93      -6.172  -4.501  12.642  1.00 38.45      A   
ATOM   1503  HB1 LYS    93      -5.528  -4.476  13.549  1.00  0.00      A   
ATOM   1504  HB2 LYS    93      -6.285  -3.448  12.292  1.00  0.00      A   
ATOM   1505  CG  LYS    93      -7.588  -4.967  13.061  1.00 38.45      A   
ATOM   1506  HG1 LYS    93      -8.255  -4.929  12.172  1.00  0.00      A   
ATOM   1507  HG2 LYS    93      -7.550  -6.016  13.425  1.00  0.00      A   
ATOM   1508  CD  LYS    93      -8.146  -4.041  14.170  1.00 38.45      A   
ATOM   1509  HD1 LYS    93      -7.466  -4.129  15.048  1.00  0.00      A   
ATOM   1510  HD2 LYS    93      -8.065  -2.999  13.788  1.00  0.00      A   
ATOM   1511  CE  LYS    93      -9.594  -4.264  14.648  1.00 38.45      A   
ATOM   1512  HE1 LYS    93     -10.309  -4.128  13.812  1.00  0.00      A   
ATOM   1513  HE2 LYS    93      -9.706  -5.290  15.064  1.00  0.00      A   
ATOM   1514  NZ  LYS    93      -9.933  -3.283  15.715  1.00 38.45      A   
ATOM   1515  HZ1 LYS    93     -10.886  -3.417  16.109  1.00  0.00      A   
ATOM   1516  HZ2 LYS    93      -9.235  -3.441  16.503  1.00  0.00      A   
ATOM   1517  HZ3 LYS    93      -9.818  -2.298  15.413  1.00  0.00      A   
ATOM   1518  C   LYS    93      -4.285  -4.444  11.005  1.00 38.45      A   
ATOM   1519  O   LYS    93      -4.347  -3.906   9.902  1.00 38.45      A   
ATOM   1520  N   LEU    94      -3.176  -4.324  11.759  1.00 35.10      A   
ATOM   1521  HN  LEU    94      -3.152  -4.724  12.679  1.00  0.00      A   
ATOM   1522  CA  LEU    94      -1.984  -3.627  11.304  1.00 35.10      A   
ATOM   1523  HA  LEU    94      -2.290  -2.650  10.955  1.00  0.00      A   
ATOM   1524  CB  LEU    94      -1.014  -3.433  12.495  1.00 35.10      A   
ATOM   1525  HB1 LEU    94      -1.603  -2.953  13.310  1.00  0.00      A   
ATOM   1526  HB2 LEU    94      -0.675  -4.417  12.883  1.00  0.00      A   
ATOM   1527  CG  LEU    94       0.209  -2.537  12.199  1.00 35.10      A   
ATOM   1528  HG  LEU    94      -0.057  -1.846  11.362  1.00  0.00      A   
ATOM   1529  CD1 LEU    94       0.536  -1.668  13.419  1.00 35.10      A   
ATOM   1530 HD11 LEU    94       1.421  -1.027  13.213  1.00  0.00      A   
ATOM   1531 HD12 LEU    94      -0.320  -1.009  13.673  1.00  0.00      A   
ATOM   1532 HD13 LEU    94       0.755  -2.300  14.303  1.00  0.00      A   
ATOM   1533  CD2 LEU    94       1.452  -3.343  11.785  1.00 35.10      A   
ATOM   1534 HD21 LEU    94       2.308  -2.658  11.606  1.00  0.00      A   
ATOM   1535 HD22 LEU    94       1.731  -4.057  12.587  1.00  0.00      A   
ATOM   1536 HD23 LEU    94       1.269  -3.916  10.853  1.00  0.00      A   
ATOM   1537  C   LEU    94      -1.279  -4.305  10.130  1.00 35.10      A   
ATOM   1538  O   LEU    94      -0.864  -3.660   9.168  1.00 35.10      A   
ATOM   1539  N   GLY    95      -1.139  -5.645  10.168  1.00 31.50      A   
ATOM   1540  HN  GLY    95      -1.462  -6.151  10.975  1.00  0.00      A   
ATOM   1541  CA  GLY    95      -0.434  -6.434   9.162  1.00 31.50      A   
ATOM   1542  HA1 GLY    95      -0.433  -7.459   9.502  1.00  0.00      A   
ATOM   1543  HA2 GLY    95       0.563  -6.032   9.059  1.00  0.00      A   
ATOM   1544  C   GLY    95      -1.052  -6.426   7.794  1.00 31.50      A   
ATOM   1545  O   GLY    95      -0.366  -6.507   6.782  1.00 31.50      A   
ATOM   1546  N   GLY    96      -2.384  -6.274   7.691  1.00 30.44      A   
ATOM   1547  HN  GLY    96      -2.957  -6.290   8.515  1.00  0.00      A   
ATOM   1548  CA  GLY    96      -3.015  -6.067   6.391  1.00 30.44      A   
ATOM   1549  HA1 GLY    96      -4.078  -6.101   6.539  1.00  0.00      A   
ATOM   1550  HA2 GLY    96      -2.668  -6.832   5.714  1.00  0.00      A   
ATOM   1551  C   GLY    96      -2.685  -4.733   5.762  1.00 30.44      A   
ATOM   1552  O   GLY    96      -2.560  -4.611   4.547  1.00 30.44      A   
ATOM   1553  N   VAL    97      -2.499  -3.693   6.591  1.00 31.65      A   
ATOM   1554  HN  VAL    97      -2.607  -3.829   7.574  1.00  0.00      A   
ATOM   1555  CA  VAL    97      -2.043  -2.376   6.168  1.00 31.65      A   
ATOM   1556  HA  VAL    97      -2.624  -2.088   5.302  1.00  0.00      A   
ATOM   1557  CB  VAL    97      -2.292  -1.327   7.254  1.00 31.65      A   
ATOM   1558  HB  VAL    97      -1.724  -1.592   8.174  1.00  0.00      A   
ATOM   1559  CG1 VAL    97      -1.851   0.073   6.783  1.00 31.65      A   
ATOM   1560 HG11 VAL    97      -2.136   0.833   7.543  1.00  0.00      A   
ATOM   1561 HG12 VAL    97      -0.750   0.122   6.639  1.00  0.00      A   
ATOM   1562 HG13 VAL    97      -2.353   0.333   5.828  1.00  0.00      A   
ATOM   1563  CG2 VAL    97      -3.797  -1.307   7.598  1.00 31.65      A   
ATOM   1564 HG21 VAL    97      -4.005  -0.522   8.356  1.00  0.00      A   
ATOM   1565 HG22 VAL    97      -4.399  -1.086   6.692  1.00  0.00      A   
ATOM   1566 HG23 VAL    97      -4.136  -2.277   8.019  1.00  0.00      A   
ATOM   1567  C   VAL    97      -0.582  -2.398   5.711  1.00 31.65      A   
ATOM   1568  O   VAL    97      -0.228  -1.835   4.675  1.00 31.65      A   
ATOM   1569  N   THR    98       0.320  -3.099   6.438  1.00 28.07      A   
ATOM   1570  HN  THR    98       0.062  -3.548   7.296  1.00  0.00      A   
ATOM   1571  CA  THR    98       1.701  -3.303   5.975  1.00 28.07      A   
ATOM   1572  HA  THR    98       2.059  -2.335   5.668  1.00  0.00      A   
ATOM   1573  CB  THR    98       2.713  -3.781   7.014  1.00 28.07      A   
ATOM   1574  HB  THR    98       3.725  -3.841   6.547  1.00  0.00      A   
ATOM   1575  OG1 THR    98       2.384  -5.043   7.564  1.00 28.07      A   
ATOM   1576  HG1 THR    98       3.196  -5.366   7.967  1.00  0.00      A   
ATOM   1577  CG2 THR    98       2.772  -2.780   8.173  1.00 28.07      A   
ATOM   1578 HG21 THR    98       3.559  -3.075   8.901  1.00  0.00      A   
ATOM   1579 HG22 THR    98       2.996  -1.761   7.791  1.00  0.00      A   
ATOM   1580 HG23 THR    98       1.797  -2.748   8.703  1.00  0.00      A   
ATOM   1581  C   THR    98       1.811  -4.175   4.739  1.00 28.07      A   
ATOM   1582  O   THR    98       2.593  -3.864   3.827  1.00 28.07      A   
ATOM   1583  N   ALA    99       1.023  -5.254   4.619  1.00  0.00      A   
ATOM   1584  HN  ALA    99       0.489  -5.555   5.420  1.00  0.00      A   
ATOM   1585  CA  ALA    99       0.929  -6.083   3.429  1.00 25.53      A   
ATOM   1586  HA  ALA    99       1.917  -6.469   3.214  1.00  0.00      A   
ATOM   1587  CB  ALA    99      -0.027  -7.268   3.678  1.00 25.53      A   
ATOM   1588  HB1 ALA    99       0.277  -7.817   4.596  1.00  0.00      A   
ATOM   1589  HB2 ALA    99      -1.071  -6.916   3.818  1.00  0.00      A   
ATOM   1590  HB3 ALA    99      -0.005  -7.971   2.819  1.00  0.00      A   
ATOM   1591  C   ALA    99       0.461  -5.307   2.200  1.00 25.53      A   
ATOM   1592  O   ALA    99       1.052  -5.421   1.126  1.00 25.53      A   
ATOM   1593  N   SER   100      -0.566  -4.445   2.352  1.00 23.63      A   
ATOM   1594  HN  SER   100      -1.041  -4.419   3.235  1.00  0.00      A   
ATOM   1595  CA  SER   100      -1.052  -3.515   1.333  1.00 23.63      A   
ATOM   1596  HA  SER   100      -1.413  -4.082   0.485  1.00  0.00      A   
ATOM   1597  CB  SER   100      -2.213  -2.657   1.931  1.00 23.63      A   
ATOM   1598  HB1 SER   100      -3.078  -3.323   2.151  1.00  0.00      A   
ATOM   1599  HB2 SER   100      -1.875  -2.228   2.901  1.00  0.00      A   
ATOM   1600  OG  SER   100      -2.634  -1.564   1.110  1.00 23.63      A   
ATOM   1601  HG1 SER   100      -3.293  -1.871   0.457  1.00  0.00      A   
ATOM   1602  C   SER   100       0.038  -2.593   0.802  1.00 23.63      A   
ATOM   1603  O   SER   100       0.312  -2.571  -0.395  1.00 23.63      A   
ATOM   1604  N   PHE   101       0.766  -1.870   1.679  1.00 24.32      A   
ATOM   1605  HN  PHE   101       0.542  -1.889   2.654  1.00  0.00      A   
ATOM   1606  CA  PHE   101       1.831  -0.979   1.244  1.00 24.32      A   
ATOM   1607  HA  PHE   101       1.404  -0.335   0.490  1.00  0.00      A   
ATOM   1608  CB  PHE   101       2.324  -0.117   2.439  1.00 24.32      A   
ATOM   1609  HB1 PHE   101       1.442   0.344   2.930  1.00  0.00      A   
ATOM   1610  HB2 PHE   101       2.838  -0.766   3.179  1.00  0.00      A   
ATOM   1611  CG  PHE   101       3.247   1.021   2.047  1.00 24.32      A   
ATOM   1612  CD1 PHE   101       3.018   1.822   0.912  1.00 24.32      A   
ATOM   1613  HD1 PHE   101       2.161   1.648   0.282  1.00  0.00      A   
ATOM   1614  CE1 PHE   101       3.890   2.872   0.591  1.00 24.32      A   
ATOM   1615  HE1 PHE   101       3.705   3.482  -0.277  1.00  0.00      A   
ATOM   1616  CZ  PHE   101       4.983   3.159   1.414  1.00 24.32      A   
ATOM   1617  HZ  PHE   101       5.642   3.980   1.172  1.00  0.00      A   
ATOM   1618  CD2 PHE   101       4.350   1.326   2.860  1.00 24.32      A   
ATOM   1619  HD2 PHE   101       4.544   0.733   3.734  1.00  0.00      A   
ATOM   1620  CE2 PHE   101       5.202   2.393   2.560  1.00 24.32      A   
ATOM   1621  HE2 PHE   101       6.039   2.612   3.205  1.00  0.00      A   
ATOM   1622  C   PHE   101       2.991  -1.712   0.575  1.00 24.32      A   
ATOM   1623  O   PHE   101       3.489  -1.308  -0.474  1.00 24.32      A   
ATOM   1624  N   THR   102       3.406  -2.860   1.146  1.00 20.84      A   
ATOM   1625  HN  THR   102       2.972  -3.162   1.993  1.00  0.00      A   
ATOM   1626  CA  THR   102       4.470  -3.703   0.597  1.00 20.84      A   
ATOM   1627  HA  THR   102       5.355  -3.090   0.497  1.00  0.00      A   
ATOM   1628  CB  THR   102       4.805  -4.896   1.491  1.00 20.84      A   
ATOM   1629  HB  THR   102       3.966  -5.631   1.492  1.00  0.00      A   
ATOM   1630  OG1 THR   102       5.028  -4.472   2.833  1.00 20.84      A   
ATOM   1631  HG1 THR   102       4.148  -4.323   3.219  1.00  0.00      A   
ATOM   1632  CG2 THR   102       6.095  -5.583   1.017  1.00 20.84      A   
ATOM   1633 HG21 THR   102       6.384  -6.392   1.723  1.00  0.00      A   
ATOM   1634 HG22 THR   102       5.960  -6.029   0.009  1.00  0.00      A   
ATOM   1635 HG23 THR   102       6.930  -4.853   0.975  1.00  0.00      A   
ATOM   1636  C   THR   102       4.116  -4.224  -0.787  1.00 20.84      A   
ATOM   1637  O   THR   102       4.914  -4.162  -1.724  1.00 20.84      A   
ATOM   1638  N   ALA   103       2.863  -4.689  -0.968  1.00 17.77      A   
ATOM   1639  HN  ALA   103       2.215  -4.743  -0.204  1.00  0.00      A   
ATOM   1640  CA  ALA   103       2.319  -5.098  -2.243  1.00 17.77      A   
ATOM   1641  HA  ALA   103       2.983  -5.841  -2.653  1.00  0.00      A   
ATOM   1642  CB  ALA   103       0.939  -5.740  -2.030  1.00 17.77      A   
ATOM   1643  HB1 ALA   103       1.019  -6.585  -1.313  1.00  0.00      A   
ATOM   1644  HB2 ALA   103       0.220  -5.001  -1.614  1.00  0.00      A   
ATOM   1645  HB3 ALA   103       0.532  -6.141  -2.983  1.00  0.00      A   
ATOM   1646  C   ALA   103       2.219  -3.978  -3.276  1.00 17.77      A   
ATOM   1647  O   ALA   103       2.574  -4.155  -4.441  1.00 17.77      A   
ATOM   1648  N   SER   104       1.766  -2.770  -2.890  1.00 17.05      A   
ATOM   1649  HN  SER   104       1.351  -2.643  -1.982  1.00  0.00      A   
ATOM   1650  CA  SER   104       1.736  -1.620  -3.792  1.00 17.05      A   
ATOM   1651  HA  SER   104       1.224  -1.943  -4.685  1.00  0.00      A   
ATOM   1652  CB  SER   104       0.951  -0.405  -3.233  1.00 17.05      A   
ATOM   1653  HB1 SER   104       1.373  -0.094  -2.251  1.00  0.00      A   
ATOM   1654  HB2 SER   104       1.012   0.450  -3.943  1.00  0.00      A   
ATOM   1655  OG  SER   104      -0.418  -0.775  -3.079  1.00 17.05      A   
ATOM   1656  HG1 SER   104      -0.974   0.016  -3.004  1.00  0.00      A   
ATOM   1657  C   SER   104       3.108  -1.162  -4.252  1.00 17.05      A   
ATOM   1658  O   SER   104       3.329  -0.918  -5.439  1.00 17.05      A   
ATOM   1659  N   VAL   105       4.103  -1.100  -3.343  1.00 17.44      A   
ATOM   1660  HN  VAL   105       3.914  -1.272  -2.370  1.00  0.00      A   
ATOM   1661  CA  VAL   105       5.494  -0.832  -3.703  1.00 17.44      A   
ATOM   1662  HA  VAL   105       5.519   0.085  -4.275  1.00  0.00      A   
ATOM   1663  CB  VAL   105       6.358  -0.642  -2.456  1.00 17.44      A   
ATOM   1664  HB  VAL   105       6.271  -1.541  -1.801  1.00  0.00      A   
ATOM   1665  CG1 VAL   105       7.839  -0.419  -2.820  1.00 17.44      A   
ATOM   1666 HG11 VAL   105       8.432  -0.229  -1.899  1.00  0.00      A   
ATOM   1667 HG12 VAL   105       8.276  -1.300  -3.329  1.00  0.00      A   
ATOM   1668 HG13 VAL   105       7.944   0.464  -3.485  1.00  0.00      A   
ATOM   1669  CG2 VAL   105       5.857   0.591  -1.679  1.00 17.44      A   
ATOM   1670 HG21 VAL   105       6.480   0.754  -0.774  1.00  0.00      A   
ATOM   1671 HG22 VAL   105       5.919   1.498  -2.312  1.00  0.00      A   
ATOM   1672 HG23 VAL   105       4.806   0.477  -1.345  1.00  0.00      A   
ATOM   1673  C   VAL   105       6.078  -1.921  -4.609  1.00 17.44      A   
ATOM   1674  O   VAL   105       6.684  -1.642  -5.645  1.00 17.44      A   
ATOM   1675  N   GLY   106       5.852  -3.213  -4.288  1.00 15.83      A   
ATOM   1676  HN  GLY   106       5.386  -3.440  -3.423  1.00  0.00      A   
ATOM   1677  CA  GLY   106       6.293  -4.332  -5.123  1.00 15.83      A   
ATOM   1678  HA1 GLY   106       6.043  -5.237  -4.593  1.00  0.00      A   
ATOM   1679  HA2 GLY   106       7.356  -4.232  -5.288  1.00  0.00      A   
ATOM   1680  C   GLY   106       5.635  -4.415  -6.483  1.00 15.83      A   
ATOM   1681  O   GLY   106       6.234  -4.852  -7.463  1.00 15.83      A   
ATOM   1682  N   SER   107       4.380  -3.957  -6.601  1.00 16.02      A   
ATOM   1683  HN  SER   107       3.879  -3.711  -5.767  1.00  0.00      A   
ATOM   1684  CA  SER   107       3.665  -3.841  -7.869  1.00 16.02      A   
ATOM   1685  HA  SER   107       3.699  -4.806  -8.355  1.00  0.00      A   
ATOM   1686  CB  SER   107       2.182  -3.434  -7.676  1.00 16.02      A   
ATOM   1687  HB1 SER   107       2.112  -2.462  -7.138  1.00  0.00      A   
ATOM   1688  HB2 SER   107       1.682  -3.319  -8.663  1.00  0.00      A   
ATOM   1689  OG  SER   107       1.479  -4.433  -6.938  1.00 16.02      A   
ATOM   1690  HG1 SER   107       1.777  -4.355  -6.008  1.00  0.00      A   
ATOM   1691  C   SER   107       4.303  -2.848  -8.824  1.00 16.02      A   
ATOM   1692  O   SER   107       4.456  -3.114 -10.016  1.00 16.02      A   
ATOM   1693  N   LEU   108       4.738  -1.680  -8.310  1.00 15.73      A   
ATOM   1694  HN  LEU   108       4.575  -1.471  -7.343  1.00  0.00      A   
ATOM   1695  CA  LEU   108       5.494  -0.688  -9.060  1.00 15.73      A   
ATOM   1696  HA  LEU   108       4.953  -0.492  -9.975  1.00  0.00      A   
ATOM   1697  CB  LEU   108       5.615   0.633  -8.263  1.00 15.73      A   
ATOM   1698  HB1 LEU   108       6.062   0.407  -7.269  1.00  0.00      A   
ATOM   1699  HB2 LEU   108       6.298   1.335  -8.791  1.00  0.00      A   
ATOM   1700  CG  LEU   108       4.268   1.357  -8.048  1.00 15.73      A   
ATOM   1701  HG  LEU   108       3.535   0.628  -7.622  1.00  0.00      A   
ATOM   1702  CD1 LEU   108       4.426   2.492  -7.031  1.00 15.73      A   
ATOM   1703 HD11 LEU   108       3.443   2.968  -6.826  1.00  0.00      A   
ATOM   1704 HD12 LEU   108       4.835   2.103  -6.074  1.00  0.00      A   
ATOM   1705 HD13 LEU   108       5.111   3.269  -7.425  1.00  0.00      A   
ATOM   1706  CD2 LEU   108       3.686   1.923  -9.353  1.00 15.73      A   
ATOM   1707 HD21 LEU   108       2.724   2.440  -9.146  1.00  0.00      A   
ATOM   1708 HD22 LEU   108       4.383   2.661  -9.804  1.00  0.00      A   
ATOM   1709 HD23 LEU   108       3.489   1.118 -10.090  1.00  0.00      A   
ATOM   1710  C   LEU   108       6.874  -1.173  -9.504  1.00 15.73      A   
ATOM   1711  O   LEU   108       7.318  -0.853 -10.608  1.00 15.73      A   
ATOM   1712  N   PHE   109       7.567  -1.975  -8.663  1.00 15.73      A   
ATOM   1713  HN  PHE   109       7.210  -2.130  -7.741  1.00  0.00      A   
ATOM   1714  CA  PHE   109       8.799  -2.682  -9.005  1.00 15.73      A   
ATOM   1715  HA  PHE   109       9.537  -1.956  -9.319  1.00  0.00      A   
ATOM   1716  CB  PHE   109       9.297  -3.421  -7.723  1.00 15.73      A   
ATOM   1717  HB1 PHE   109       9.592  -2.676  -6.958  1.00  0.00      A   
ATOM   1718  HB2 PHE   109       8.468  -4.018  -7.295  1.00  0.00      A   
ATOM   1719  CG  PHE   109      10.467  -4.350  -7.918  1.00 15.73      A   
ATOM   1720  CD1 PHE   109      11.778  -3.857  -7.985  1.00 15.73      A   
ATOM   1721  HD1 PHE   109      11.951  -2.794  -7.915  1.00  0.00      A   
ATOM   1722  CE1 PHE   109      12.862  -4.738  -8.108  1.00 15.73      A   
ATOM   1723  HE1 PHE   109      13.872  -4.356  -8.138  1.00  0.00      A   
ATOM   1724  CZ  PHE   109      12.639  -6.118  -8.181  1.00 15.73      A   
ATOM   1725  HZ  PHE   109      13.474  -6.797  -8.281  1.00  0.00      A   
ATOM   1726  CD2 PHE   109      10.253  -5.737  -7.998  1.00 15.73      A   
ATOM   1727  HD2 PHE   109       9.247  -6.127  -7.950  1.00  0.00      A   
ATOM   1728  CE2 PHE   109      11.332  -6.619  -8.134  1.00 15.73      A   
ATOM   1729  HE2 PHE   109      11.157  -7.684  -8.197  1.00  0.00      A   
ATOM   1730  C   PHE   109       8.635  -3.665 -10.168  1.00 15.73      A   
ATOM   1731  O   PHE   109       9.393  -3.631 -11.135  1.00 15.73      A   
ATOM   1732  N   LEU   110       7.606  -4.535 -10.137  1.00 13.83      A   
ATOM   1733  HN  LEU   110       7.015  -4.591  -9.330  1.00  0.00      A   
ATOM   1734  CA  LEU   110       7.329  -5.461 -11.227  1.00 13.83      A   
ATOM   1735  HA  LEU   110       8.243  -5.991 -11.452  1.00  0.00      A   
ATOM   1736  CB  LEU   110       6.226  -6.468 -10.840  1.00 13.83      A   
ATOM   1737  HB1 LEU   110       5.335  -5.910 -10.475  1.00  0.00      A   
ATOM   1738  HB2 LEU   110       5.915  -7.046 -11.739  1.00  0.00      A   
ATOM   1739  CG  LEU   110       6.652  -7.486  -9.767  1.00 13.83      A   
ATOM   1740  HG  LEU   110       6.950  -6.938  -8.841  1.00  0.00      A   
ATOM   1741  CD1 LEU   110       5.458  -8.380  -9.428  1.00 13.83      A   
ATOM   1742 HD11 LEU   110       5.767  -9.191  -8.739  1.00  0.00      A   
ATOM   1743 HD12 LEU   110       4.652  -7.790  -8.943  1.00  0.00      A   
ATOM   1744 HD13 LEU   110       5.048  -8.849 -10.347  1.00  0.00      A   
ATOM   1745  CD2 LEU   110       7.838  -8.356 -10.214  1.00 13.83      A   
ATOM   1746 HD21 LEU   110       8.047  -9.137  -9.452  1.00  0.00      A   
ATOM   1747 HD22 LEU   110       7.604  -8.859 -11.176  1.00  0.00      A   
ATOM   1748 HD23 LEU   110       8.758  -7.748 -10.343  1.00  0.00      A   
ATOM   1749  C   LEU   110       6.948  -4.768 -12.523  1.00 13.83      A   
ATOM   1750  O   LEU   110       7.401  -5.140 -13.606  1.00 13.83      A   
ATOM   1751  N   ALA   111       6.145  -3.692 -12.431  1.00 12.72      A   
ATOM   1752  HN  ALA   111       5.741  -3.442 -11.549  1.00  0.00      A   
ATOM   1753  CA  ALA   111       5.851  -2.822 -13.548  1.00 12.72      A   
ATOM   1754  HA  ALA   111       5.411  -3.421 -14.335  1.00  0.00      A   
ATOM   1755  CB  ALA   111       4.840  -1.751 -13.097  1.00 12.72      A   
ATOM   1756  HB1 ALA   111       3.915  -2.237 -12.723  1.00  0.00      A   
ATOM   1757  HB2 ALA   111       5.260  -1.132 -12.279  1.00  0.00      A   
ATOM   1758  HB3 ALA   111       4.567  -1.086 -13.944  1.00  0.00      A   
ATOM   1759  C   ALA   111       7.103  -2.172 -14.144  1.00 12.72      A   
ATOM   1760  O   ALA   111       7.264  -2.108 -15.356  1.00 12.72      A   
ATOM   1761  N   ALA   112       8.068  -1.726 -13.317  1.00 12.62      A   
ATOM   1762  HN  ALA   112       7.950  -1.787 -12.326  1.00  0.00      A   
ATOM   1763  CA  ALA   112       9.319  -1.161 -13.792  1.00 12.62      A   
ATOM   1764  HA  ALA   112       9.080  -0.324 -14.434  1.00  0.00      A   
ATOM   1765  CB  ALA   112      10.151  -0.654 -12.596  1.00 12.62      A   
ATOM   1766  HB1 ALA   112       9.560   0.076 -12.004  1.00  0.00      A   
ATOM   1767  HB2 ALA   112      10.434  -1.493 -11.926  1.00  0.00      A   
ATOM   1768  HB3 ALA   112      11.078  -0.150 -12.945  1.00  0.00      A   
ATOM   1769  C   ALA   112      10.147  -2.135 -14.630  1.00 12.62      A   
ATOM   1770  O   ALA   112      10.692  -1.776 -15.674  1.00 12.62      A   
ATOM   1771  N   ILE   113      10.224  -3.413 -14.209  1.00 12.26      A   
ATOM   1772  HN  ILE   113       9.792  -3.670 -13.342  1.00  0.00      A   
ATOM   1773  CA  ILE   113      10.876  -4.479 -14.960  1.00 12.26      A   
ATOM   1774  HA  ILE   113      11.873  -4.145 -15.207  1.00  0.00      A   
ATOM   1775  CB  ILE   113      11.002  -5.740 -14.101  1.00 12.26      A   
ATOM   1776  HB  ILE   113       9.988  -6.029 -13.737  1.00  0.00      A   
ATOM   1777  CG2 ILE   113      11.588  -6.914 -14.923  1.00 12.26      A   
ATOM   1778 HG21 ILE   113      11.719  -7.810 -14.282  1.00  0.00      A   
ATOM   1779 HG22 ILE   113      10.915  -7.204 -15.756  1.00  0.00      A   
ATOM   1780 HG23 ILE   113      12.577  -6.636 -15.343  1.00  0.00      A   
ATOM   1781  CG1 ILE   113      11.888  -5.435 -12.865  1.00 12.26      A   
ATOM   1782 HG11 ILE   113      12.923  -5.220 -13.210  1.00  0.00      A   
ATOM   1783 HG12 ILE   113      11.517  -4.520 -12.351  1.00  0.00      A   
ATOM   1784  CD  ILE   113      11.921  -6.560 -11.824  1.00  0.00      A   
ATOM   1785  HD1 ILE   113      12.534  -6.249 -10.951  1.00  0.00      A   
ATOM   1786  HD2 ILE   113      10.894  -6.784 -11.462  1.00  0.00      A   
ATOM   1787  HD3 ILE   113      12.365  -7.487 -12.242  1.00  0.00      A   
ATOM   1788  C   ILE   113      10.187  -4.766 -16.297  1.00 12.26      A   
ATOM   1789  O   ILE   113      10.841  -4.777 -17.341  1.00 12.26      A   
ATOM   1790  N   ASP   114       8.841  -4.912 -16.319  1.00 13.22      A   
ATOM   1791  HN  ASP   114       8.329  -4.897 -15.457  1.00  0.00      A   
ATOM   1792  CA  ASP   114       8.044  -5.099 -17.529  1.00 13.22      A   
ATOM   1793  HA  ASP   114       8.388  -5.986 -18.045  1.00  0.00      A   
ATOM   1794  CB  ASP   114       6.553  -5.297 -17.076  1.00 13.22      A   
ATOM   1795  HB1 ASP   114       6.405  -6.345 -16.749  1.00  0.00      A   
ATOM   1796  HB2 ASP   114       6.366  -4.638 -16.201  1.00  0.00      A   
ATOM   1797  CG  ASP   114       5.492  -4.963 -18.110  1.00 13.22      A   
ATOM   1798  OD1 ASP   114       5.413  -5.606 -19.187  1.00 13.22      A   
ATOM   1799  OD2 ASP   114       4.769  -3.958 -17.907  1.00 13.22      A   
ATOM   1800  C   ASP   114       8.224  -3.934 -18.512  1.00 13.22      A   
ATOM   1801  O   ASP   114       8.497  -4.110 -19.701  1.00 13.22      A   
ATOM   1802  N   ARG   115       8.125  -2.692 -18.018  1.00 12.82      A   
ATOM   1803  HN  ARG   115       7.877  -2.570 -17.050  1.00  0.00      A   
ATOM   1804  CA  ARG   115       8.283  -1.501 -18.820  1.00 12.82      A   
ATOM   1805  HA  ARG   115       7.689  -1.642 -19.709  1.00  0.00      A   
ATOM   1806  CB  ARG   115       7.714  -0.272 -18.082  1.00 12.82      A   
ATOM   1807  HB1 ARG   115       8.283  -0.145 -17.131  1.00  0.00      A   
ATOM   1808  HB2 ARG   115       7.869   0.641 -18.698  1.00  0.00      A   
ATOM   1809  CG  ARG   115       6.208  -0.390 -17.726  1.00 12.82      A   
ATOM   1810  HG1 ARG   115       6.014  -1.273 -17.083  1.00  0.00      A   
ATOM   1811  HG2 ARG   115       5.972   0.505 -17.111  1.00  0.00      A   
ATOM   1812  CD  ARG   115       5.206  -0.422 -18.889  1.00 12.82      A   
ATOM   1813  HD1 ARG   115       4.211  -0.073 -18.529  1.00  0.00      A   
ATOM   1814  HD2 ARG   115       5.565   0.241 -19.703  1.00  0.00      A   
ATOM   1815  NE  ARG   115       5.028  -1.813 -19.373  1.00 12.82      A   
ATOM   1816  HE  ARG   115       4.943  -2.587 -18.697  1.00  0.00      A   
ATOM   1817  CZ  ARG   115       5.014  -2.215 -20.641  1.00 12.82      A   
ATOM   1818  NH1 ARG   115       5.081  -1.375 -21.664  1.00 12.82      A   
ATOM   1819 HH11 ARG   115       5.395  -1.777 -22.527  1.00  0.00      A   
ATOM   1820 HH12 ARG   115       5.218  -0.420 -21.463  1.00  0.00      A   
ATOM   1821  NH2 ARG   115       4.990  -3.515 -20.884  1.00 12.82      A   
ATOM   1822 HH21 ARG   115       5.154  -3.875 -21.790  1.00  0.00      A   
ATOM   1823 HH22 ARG   115       5.066  -4.149 -20.084  1.00  0.00      A   
ATOM   1824  C   ARG   115       9.698  -1.278 -19.343  1.00 12.82      A   
ATOM   1825  O   ARG   115       9.869  -0.880 -20.496  1.00 12.82      A   
ATOM   1826  N   TYR   116      10.758  -1.579 -18.556  1.00 11.91      A   
ATOM   1827  HN  TYR   116      10.622  -1.852 -17.597  1.00  0.00      A   
ATOM   1828  CA  TYR   116      12.132  -1.579 -19.051  1.00 11.91      A   
ATOM   1829  HA  TYR   116      12.330  -0.599 -19.461  1.00  0.00      A   
ATOM   1830  CB  TYR   116      13.149  -1.868 -17.899  1.00 11.91      A   
ATOM   1831  HB1 TYR   116      13.137  -1.032 -17.172  1.00  0.00      A   
ATOM   1832  HB2 TYR   116      12.836  -2.788 -17.357  1.00  0.00      A   
ATOM   1833  CG  TYR   116      14.572  -2.050 -18.393  1.00 11.91      A   
ATOM   1834  CD1 TYR   116      15.309  -0.976 -18.920  1.00 11.91      A   
ATOM   1835  HD1 TYR   116      14.889   0.018 -18.895  1.00  0.00      A   
ATOM   1836  CE1 TYR   116      16.571  -1.194 -19.500  1.00 11.91      A   
ATOM   1837  HE1 TYR   116      17.126  -0.365 -19.908  1.00  0.00      A   
ATOM   1838  CZ  TYR   116      17.113  -2.484 -19.530  1.00 11.91      A   
ATOM   1839  OH  TYR   116      18.401  -2.719 -20.055  1.00 11.91      A   
ATOM   1840  HH  TYR   116      18.784  -3.384 -19.468  1.00  0.00      A   
ATOM   1841  CD2 TYR   116      15.128  -3.340 -18.434  1.00 11.91      A   
ATOM   1842  HD2 TYR   116      14.556  -4.175 -18.052  1.00  0.00      A   
ATOM   1843  CE2 TYR   116      16.395  -3.557 -18.993  1.00 11.91      A   
ATOM   1844  HE2 TYR   116      16.798  -4.559 -19.011  1.00  0.00      A   
ATOM   1845  C   TYR   116      12.338  -2.573 -20.193  1.00 11.91      A   
ATOM   1846  O   TYR   116      12.917  -2.228 -21.223  1.00 11.91      A   
ATOM   1847  N   ILE   117      11.840  -3.817 -20.070  1.00 12.05      A   
ATOM   1848  HN  ILE   117      11.377  -4.100 -19.223  1.00  0.00      A   
ATOM   1849  CA  ILE   117      11.905  -4.795 -21.148  1.00 12.05      A   
ATOM   1850  HA  ILE   117      12.932  -4.859 -21.476  1.00  0.00      A   
ATOM   1851  CB  ILE   117      11.463  -6.188 -20.695  1.00 12.05      A   
ATOM   1852  HB  ILE   117      10.397  -6.128 -20.368  1.00  0.00      A   
ATOM   1853  CG2 ILE   117      11.596  -7.206 -21.852  1.00 12.05      A   
ATOM   1854 HG21 ILE   117      11.190  -8.190 -21.540  1.00  0.00      A   
ATOM   1855 HG22 ILE   117      11.044  -6.884 -22.756  1.00  0.00      A   
ATOM   1856 HG23 ILE   117      12.662  -7.341 -22.126  1.00  0.00      A   
ATOM   1857  CG1 ILE   117      12.302  -6.689 -19.495  1.00 12.05      A   
ATOM   1858 HG11 ILE   117      13.285  -7.052 -19.863  1.00  0.00      A   
ATOM   1859 HG12 ILE   117      12.504  -5.859 -18.785  1.00  0.00      A   
ATOM   1860  CD  ILE   117      11.592  -7.801 -18.713  1.00  0.00      A   
ATOM   1861  HD1 ILE   117      12.235  -8.170 -17.886  1.00  0.00      A   
ATOM   1862  HD2 ILE   117      10.651  -7.407 -18.268  1.00  0.00      A   
ATOM   1863  HD3 ILE   117      11.330  -8.652 -19.371  1.00  0.00      A   
ATOM   1864  C   ILE   117      11.092  -4.327 -22.353  1.00 12.05      A   
ATOM   1865  O   ILE   117      11.501  -4.457 -23.502  1.00 12.05      A   
ATOM   1866  N   SER   118       9.912  -3.735 -22.135  1.00 12.87      A   
ATOM   1867  HN  SER   118       9.554  -3.686 -21.196  1.00  0.00      A   
ATOM   1868  CA  SER   118       9.071  -3.256 -23.220  1.00 12.87      A   
ATOM   1869  HA  SER   118       8.928  -4.079 -23.900  1.00  0.00      A   
ATOM   1870  CB  SER   118       7.700  -2.825 -22.677  1.00 12.87      A   
ATOM   1871  HB1 SER   118       7.382  -3.605 -21.947  1.00  0.00      A   
ATOM   1872  HB2 SER   118       7.796  -1.866 -22.117  1.00  0.00      A   
ATOM   1873  OG  SER   118       6.689  -2.728 -23.695  1.00 12.87      A   
ATOM   1874  HG1 SER   118       7.140  -2.415 -24.495  1.00  0.00      A   
ATOM   1875  C   SER   118       9.596  -2.106 -24.058  1.00 12.87      A   
ATOM   1876  O   SER   118       9.529  -2.181 -25.279  1.00 12.87      A   
ATOM   1877  N   ILE   119      10.108  -1.018 -23.444  1.00 12.68      A   
ATOM   1878  HN  ILE   119      10.107  -0.935 -22.445  1.00  0.00      A   
ATOM   1879  CA  ILE   119      10.649   0.109 -24.205  1.00 12.68      A   
ATOM   1880  HA  ILE   119      10.050   0.251 -25.095  1.00  0.00      A   
ATOM   1881  CB  ILE   119      10.648   1.438 -23.435  1.00 12.68      A   
ATOM   1882  HB  ILE   119      11.437   1.414 -22.650  1.00  0.00      A   
ATOM   1883  CG2 ILE   119      10.965   2.586 -24.427  1.00 12.68      A   
ATOM   1884 HG21 ILE   119      11.056   3.556 -23.899  1.00  0.00      A   
ATOM   1885 HG22 ILE   119      11.919   2.423 -24.967  1.00  0.00      A   
ATOM   1886 HG23 ILE   119      10.150   2.681 -25.178  1.00  0.00      A   
ATOM   1887  CG1 ILE   119       9.295   1.716 -22.733  1.00 12.68      A   
ATOM   1888 HG11 ILE   119       8.509   1.837 -23.513  1.00  0.00      A   
ATOM   1889 HG12 ILE   119       9.013   0.854 -22.095  1.00  0.00      A   
ATOM   1890  CD  ILE   119       9.324   2.972 -21.847  1.00  0.00      A   
ATOM   1891  HD1 ILE   119       8.355   3.111 -21.327  1.00  0.00      A   
ATOM   1892  HD2 ILE   119      10.131   2.894 -21.090  1.00  0.00      A   
ATOM   1893  HD3 ILE   119       9.505   3.880 -22.463  1.00  0.00      A   
ATOM   1894  C   ILE   119      12.066  -0.203 -24.669  1.00 12.68      A   
ATOM   1895  O   ILE   119      12.489   0.110 -25.778  1.00 12.68      A   
ATOM   1896  N   HSD   120      12.870  -0.861 -23.812  1.00 13.78      A   
ATOM   1897  HN  HSD   120      12.518  -1.173 -22.928  1.00  0.00      A   
ATOM   1898  CA  HSD   120      14.301  -0.957 -24.031  1.00 13.78      A   
ATOM   1899  HA  HSD   120      14.586  -0.346 -24.877  1.00  0.00      A   
ATOM   1900  CB  HSD   120      15.057  -0.395 -22.808  1.00 13.78      A   
ATOM   1901  HB1 HSD   120      14.846  -1.013 -21.911  1.00  0.00      A   
ATOM   1902  HB2 HSD   120      16.151  -0.407 -22.990  1.00  0.00      A   
ATOM   1903  ND1 HSD   120      14.120   1.507 -21.364  1.00 13.78      A   
ATOM   1904  HD1 HSD   120      13.881   0.966 -20.560  1.00  0.00      A   
ATOM   1905  CG  HSD   120      14.632   1.026 -22.553  1.00 13.78      A   
ATOM   1906  CE1 HSD   120      13.817   2.815 -21.565  1.00 13.78      A   
ATOM   1907  HE1 HSD   120      13.364   3.464 -20.810  1.00  0.00      A   
ATOM   1908  NE2 HSD   120      14.107   3.198 -22.790  1.00 13.78      A   
ATOM   1909  CD2 HSD   120      14.598   2.074 -23.420  1.00 13.78      A   
ATOM   1910  HD2 HSD   120      14.850   2.111 -24.473  1.00  0.00      A   
ATOM   1911  C   HSD   120      14.769  -2.356 -24.382  1.00 13.78      A   
ATOM   1912  O   HSD   120      15.972  -2.609 -24.466  1.00 13.78      A   
ATOM   1913  N   ARG   121      13.840  -3.290 -24.651  1.00 14.67      A   
ATOM   1914  HN  ARG   121      12.881  -3.105 -24.421  1.00  0.00      A   
ATOM   1915  CA  ARG   121      14.082  -4.532 -25.374  1.00 14.67      A   
ATOM   1916  HA  ARG   121      14.885  -4.374 -26.078  1.00  0.00      A   
ATOM   1917  CB  ARG   121      14.415  -5.735 -24.433  1.00 14.67      A   
ATOM   1918  HB1 ARG   121      13.587  -5.840 -23.696  1.00  0.00      A   
ATOM   1919  HB2 ARG   121      14.450  -6.671 -25.032  1.00  0.00      A   
ATOM   1920  CG  ARG   121      15.752  -5.675 -23.670  1.00 14.67      A   
ATOM   1921  HG1 ARG   121      15.730  -4.795 -22.992  1.00  0.00      A   
ATOM   1922  HG2 ARG   121      15.823  -6.583 -23.029  1.00  0.00      A   
ATOM   1923  CD  ARG   121      16.974  -5.621 -24.598  1.00 14.67      A   
ATOM   1924  HD1 ARG   121      16.959  -6.503 -25.281  1.00  0.00      A   
ATOM   1925  HD2 ARG   121      16.987  -4.702 -25.225  1.00  0.00      A   
ATOM   1926  NE  ARG   121      18.217  -5.687 -23.761  1.00 14.67      A   
ATOM   1927  HE  ARG   121      18.744  -6.529 -23.753  1.00  0.00      A   
ATOM   1928  CZ  ARG   121      18.672  -4.694 -22.991  1.00 14.67      A   
ATOM   1929  NH1 ARG   121      18.065  -3.520 -22.893  1.00 14.67      A   
ATOM   1930 HH11 ARG   121      18.191  -3.000 -22.050  1.00  0.00      A   
ATOM   1931 HH12 ARG   121      17.248  -3.358 -23.461  1.00  0.00      A   
ATOM   1932  NH2 ARG   121      19.786  -4.877 -22.288  1.00 14.67      A   
ATOM   1933 HH21 ARG   121      20.190  -4.079 -21.863  1.00  0.00      A   
ATOM   1934 HH22 ARG   121      20.318  -5.702 -22.432  1.00  0.00      A   
ATOM   1935  C   ARG   121      12.853  -4.938 -26.213  1.00 14.67      A   
ATOM   1936  O   ARG   121      12.419  -6.087 -26.088  1.00 14.67      A   
ATOM   1937  N   PRO   122      12.248  -4.125 -27.090  1.00 15.87      A   
ATOM   1938  CD  PRO   122      12.814  -2.868 -27.589  1.00 15.87      A   
ATOM   1939  HD1 PRO   122      12.619  -2.072 -26.837  1.00  0.00      A   
ATOM   1940  HD2 PRO   122      13.905  -2.945 -27.791  1.00  0.00      A   
ATOM   1941  CA  PRO   122      10.933  -4.400 -27.689  1.00 15.87      A   
ATOM   1942  HA  PRO   122      10.218  -4.542 -26.891  1.00  0.00      A   
ATOM   1943  CB  PRO   122      10.640  -3.143 -28.528  1.00 15.87      A   
ATOM   1944  HB1 PRO   122      10.098  -2.408 -27.888  1.00  0.00      A   
ATOM   1945  HB2 PRO   122      10.030  -3.339 -29.432  1.00  0.00      A   
ATOM   1946  CG  PRO   122      12.021  -2.566 -28.857  1.00 15.87      A   
ATOM   1947  HG1 PRO   122      11.977  -1.477 -29.073  1.00  0.00      A   
ATOM   1948  HG2 PRO   122      12.464  -3.095 -29.729  1.00  0.00      A   
ATOM   1949  C   PRO   122      10.908  -5.669 -28.526  1.00 15.87      A   
ATOM   1950  O   PRO   122       9.891  -6.361 -28.574  1.00 15.87      A   
ATOM   1951  N   LEU   123      12.044  -6.010 -29.160  1.00 20.50      A   
ATOM   1952  HN  LEU   123      12.791  -5.354 -29.140  1.00  0.00      A   
ATOM   1953  CA  LEU   123      12.289  -7.236 -29.896  1.00 20.50      A   
ATOM   1954  HA  LEU   123      11.556  -7.307 -30.686  1.00  0.00      A   
ATOM   1955  CB  LEU   123      13.719  -7.207 -30.498  1.00 20.50      A   
ATOM   1956  HB1 LEU   123      14.466  -7.199 -29.673  1.00  0.00      A   
ATOM   1957  HB2 LEU   123      13.889  -8.134 -31.091  1.00  0.00      A   
ATOM   1958  CG  LEU   123      14.019  -6.001 -31.417  1.00 20.50      A   
ATOM   1959  HG  LEU   123      13.901  -5.057 -30.834  1.00  0.00      A   
ATOM   1960  CD1 LEU   123      15.473  -6.054 -31.909  1.00 20.50      A   
ATOM   1961 HD11 LEU   123      15.693  -5.178 -32.558  1.00  0.00      A   
ATOM   1962 HD12 LEU   123      16.185  -6.044 -31.058  1.00  0.00      A   
ATOM   1963 HD13 LEU   123      15.649  -6.974 -32.506  1.00  0.00      A   
ATOM   1964  CD2 LEU   123      13.070  -5.932 -32.622  1.00 20.50      A   
ATOM   1965 HD21 LEU   123      13.357  -5.084 -33.283  1.00  0.00      A   
ATOM   1966 HD22 LEU   123      13.130  -6.866 -33.220  1.00  0.00      A   
ATOM   1967 HD23 LEU   123      12.020  -5.771 -32.304  1.00  0.00      A   
ATOM   1968  C   LEU   123      12.145  -8.492 -29.036  1.00 20.50      A   
ATOM   1969  O   LEU   123      11.677  -9.543 -29.481  1.00 20.50      A   
ATOM   1970  N   ALA   124      12.541  -8.410 -27.754  1.00 19.09      A   
ATOM   1971  HN  ALA   124      12.830  -7.532 -27.371  1.00  0.00      A   
ATOM   1972  CA  ALA   124      12.502  -9.527 -26.842  1.00 19.09      A   
ATOM   1973  HA  ALA   124      12.541 -10.460 -27.388  1.00  0.00      A   
ATOM   1974  CB  ALA   124      13.727  -9.442 -25.914  1.00 19.09      A   
ATOM   1975  HB1 ALA   124      14.655  -9.328 -26.512  1.00  0.00      A   
ATOM   1976  HB2 ALA   124      13.638  -8.579 -25.221  1.00  0.00      A   
ATOM   1977  HB3 ALA   124      13.818 -10.368 -25.308  1.00  0.00      A   
ATOM   1978  C   ALA   124      11.240  -9.540 -25.990  1.00 19.09      A   
ATOM   1979  O   ALA   124      10.848 -10.592 -25.486  1.00 19.09      A   
ATOM   1980  N   TYR   125      10.526  -8.398 -25.862  1.00 17.38      A   
ATOM   1981  HN  TYR   125      10.868  -7.566 -26.301  1.00  0.00      A   
ATOM   1982  CA  TYR   125       9.429  -8.194 -24.920  1.00 17.38      A   
ATOM   1983  HA  TYR   125       9.833  -8.269 -23.921  1.00  0.00      A   
ATOM   1984  CB  TYR   125       8.828  -6.767 -25.125  1.00 17.38      A   
ATOM   1985  HB1 TYR   125       9.608  -6.002 -24.915  1.00  0.00      A   
ATOM   1986  HB2 TYR   125       8.489  -6.633 -26.174  1.00  0.00      A   
ATOM   1987  CG  TYR   125       7.666  -6.512 -24.191  1.00 17.38      A   
ATOM   1988  CD1 TYR   125       7.891  -6.414 -22.811  1.00 17.38      A   
ATOM   1989  HD1 TYR   125       8.900  -6.424 -22.429  1.00  0.00      A   
ATOM   1990  CE1 TYR   125       6.815  -6.317 -21.919  1.00 17.38      A   
ATOM   1991  HE1 TYR   125       7.013  -6.234 -20.861  1.00  0.00      A   
ATOM   1992  CZ  TYR   125       5.502  -6.368 -22.395  1.00 17.38      A   
ATOM   1993  OH  TYR   125       4.415  -6.344 -21.498  1.00 17.38      A   
ATOM   1994  HH  TYR   125       4.794  -6.249 -20.590  1.00  0.00      A   
ATOM   1995  CD2 TYR   125       6.342  -6.502 -24.671  1.00 17.38      A   
ATOM   1996  HD2 TYR   125       6.159  -6.615 -25.727  1.00  0.00      A   
ATOM   1997  CE2 TYR   125       5.265  -6.444 -23.771  1.00 17.38      A   
ATOM   1998  HE2 TYR   125       4.248  -6.498 -24.119  1.00  0.00      A   
ATOM   1999  C   TYR   125       8.328  -9.242 -25.008  1.00 17.38      A   
ATOM   2000  O   TYR   125       7.910  -9.810 -24.005  1.00 17.38      A   
ATOM   2001  N   LYS   126       7.895  -9.578 -26.233  1.00 22.04      A   
ATOM   2002  HN  LYS   126       8.309  -9.128 -27.017  1.00  0.00      A   
ATOM   2003  CA  LYS   126       6.796 -10.492 -26.482  1.00 22.04      A   
ATOM   2004  HA  LYS   126       5.960 -10.200 -25.857  1.00  0.00      A   
ATOM   2005  CB  LYS   126       6.400 -10.429 -27.984  1.00 22.04      A   
ATOM   2006  HB1 LYS   126       7.245 -10.850 -28.575  1.00  0.00      A   
ATOM   2007  HB2 LYS   126       5.516 -11.085 -28.155  1.00  0.00      A   
ATOM   2008  CG  LYS   126       6.102  -9.024 -28.550  1.00 22.04      A   
ATOM   2009  HG1 LYS   126       6.906  -8.311 -28.265  1.00  0.00      A   
ATOM   2010  HG2 LYS   126       6.127  -9.108 -29.663  1.00  0.00      A   
ATOM   2011  CD  LYS   126       4.727  -8.449 -28.154  1.00 22.04      A   
ATOM   2012  HD1 LYS   126       3.951  -9.195 -28.445  1.00  0.00      A   
ATOM   2013  HD2 LYS   126       4.691  -8.332 -27.048  1.00  0.00      A   
ATOM   2014  CE  LYS   126       4.449  -7.105 -28.846  1.00 22.04      A   
ATOM   2015  HE1 LYS   126       5.173  -6.336 -28.498  1.00  0.00      A   
ATOM   2016  HE2 LYS   126       4.547  -7.216 -29.949  1.00  0.00      A   
ATOM   2017  NZ  LYS   126       3.079  -6.623 -28.556  1.00 22.04      A   
ATOM   2018  HZ1 LYS   126       2.930  -5.700 -29.015  1.00  0.00      A   
ATOM   2019  HZ2 LYS   126       2.382  -7.300 -28.927  1.00  0.00      A   
ATOM   2020  HZ3 LYS   126       2.947  -6.522 -27.530  1.00  0.00      A   
ATOM   2021  C   LYS   126       7.122 -11.949 -26.131  1.00 22.04      A   
ATOM   2022  O   LYS   126       6.247 -12.808 -26.126  1.00 22.04      A   
ATOM   2023  N   ARG   127       8.407 -12.266 -25.874  1.00 24.76      A   
ATOM   2024  HN  ARG   127       9.089 -11.537 -25.863  1.00  0.00      A   
ATOM   2025  CA  ARG   127       8.850 -13.594 -25.486  1.00 24.76      A   
ATOM   2026  HA  ARG   127       8.025 -14.296 -25.491  1.00  0.00      A   
ATOM   2027  CB  ARG   127       9.966 -14.084 -26.454  1.00 24.76      A   
ATOM   2028  HB1 ARG   127      10.657 -13.243 -26.672  1.00  0.00      A   
ATOM   2029  HB2 ARG   127      10.565 -14.872 -25.937  1.00  0.00      A   
ATOM   2030  CG  ARG   127       9.471 -14.749 -27.764  1.00 24.76      A   
ATOM   2031  HG1 ARG   127      10.352 -15.178 -28.294  1.00  0.00      A   
ATOM   2032  HG2 ARG   127       8.828 -15.612 -27.470  1.00  0.00      A   
ATOM   2033  CD  ARG   127       8.665 -13.909 -28.770  1.00 24.76      A   
ATOM   2034  HD1 ARG   127       8.334 -14.588 -29.591  1.00  0.00      A   
ATOM   2035  HD2 ARG   127       7.766 -13.459 -28.294  1.00  0.00      A   
ATOM   2036  NE  ARG   127       9.555 -12.821 -29.314  1.00 24.76      A   
ATOM   2037  HE  ARG   127      10.335 -12.528 -28.773  1.00  0.00      A   
ATOM   2038  CZ  ARG   127       9.496 -12.342 -30.562  1.00 24.76      A   
ATOM   2039  NH1 ARG   127       8.587 -12.765 -31.432  1.00 24.76      A   
ATOM   2040 HH11 ARG   127       8.642 -12.460 -32.373  1.00  0.00      A   
ATOM   2041 HH12 ARG   127       7.982 -13.498 -31.156  1.00  0.00      A   
ATOM   2042  NH2 ARG   127      10.359 -11.415 -30.962  1.00 24.76      A   
ATOM   2043 HH21 ARG   127      10.328 -11.071 -31.889  1.00  0.00      A   
ATOM   2044 HH22 ARG   127      10.940 -10.930 -30.295  1.00  0.00      A   
ATOM   2045  C   ARG   127       9.394 -13.597 -24.053  1.00 24.76      A   
ATOM   2046  O   ARG   127       9.272 -14.580 -23.319  1.00 24.76      A   
ATOM   2047  N   ILE   128      10.007 -12.491 -23.580  1.00 20.77      A   
ATOM   2048  HN  ILE   128      10.186 -11.700 -24.169  1.00  0.00      A   
ATOM   2049  CA  ILE   128      10.420 -12.388 -22.188  1.00 20.77      A   
ATOM   2050  HA  ILE   128      10.875 -13.326 -21.908  1.00  0.00      A   
ATOM   2051  CB  ILE   128      11.482 -11.315 -21.948  1.00 20.77      A   
ATOM   2052  HB  ILE   128      11.100 -10.331 -22.304  1.00  0.00      A   
ATOM   2053  CG2 ILE   128      11.807 -11.203 -20.437  1.00 20.77      A   
ATOM   2054 HG21 ILE   128      12.574 -10.420 -20.260  1.00  0.00      A   
ATOM   2055 HG22 ILE   128      10.921 -10.903 -19.840  1.00  0.00      A   
ATOM   2056 HG23 ILE   128      12.199 -12.164 -20.045  1.00  0.00      A   
ATOM   2057  CG1 ILE   128      12.751 -11.676 -22.758  1.00 20.77      A   
ATOM   2058 HG11 ILE   128      13.063 -12.713 -22.499  1.00  0.00      A   
ATOM   2059 HG12 ILE   128      12.502 -11.670 -23.842  1.00  0.00      A   
ATOM   2060  CD  ILE   128      13.939 -10.734 -22.524  1.00  0.00      A   
ATOM   2061  HD1 ILE   128      14.774 -10.991 -23.212  1.00  0.00      A   
ATOM   2062  HD2 ILE   128      13.643  -9.679 -22.703  1.00  0.00      A   
ATOM   2063  HD3 ILE   128      14.322 -10.825 -21.485  1.00  0.00      A   
ATOM   2064  C   ILE   128       9.235 -12.200 -21.256  1.00 20.77      A   
ATOM   2065  O   ILE   128       9.110 -12.927 -20.268  1.00 20.77      A   
ATOM   2066  N   VAL   129       8.309 -11.277 -21.555  1.00 19.47      A   
ATOM   2067  HN  VAL   129       8.335 -10.729 -22.396  1.00  0.00      A   
ATOM   2068  CA  VAL   129       7.183 -11.000 -20.685  1.00 19.47      A   
ATOM   2069  HA  VAL   129       7.382 -11.376 -19.692  1.00  0.00      A   
ATOM   2070  CB  VAL   129       6.936  -9.511 -20.519  1.00 19.47      A   
ATOM   2071  HB  VAL   129       6.603  -9.070 -21.488  1.00  0.00      A   
ATOM   2072  CG1 VAL   129       5.859  -9.262 -19.447  1.00 19.47      A   
ATOM   2073 HG11 VAL   129       5.684  -8.169 -19.337  1.00  0.00      A   
ATOM   2074 HG12 VAL   129       4.897  -9.733 -19.730  1.00  0.00      A   
ATOM   2075 HG13 VAL   129       6.181  -9.657 -18.461  1.00  0.00      A   
ATOM   2076  CG2 VAL   129       8.257  -8.842 -20.086  1.00 19.47      A   
ATOM   2077 HG21 VAL   129       8.070  -7.792 -19.777  1.00  0.00      A   
ATOM   2078 HG22 VAL   129       8.701  -9.376 -19.220  1.00  0.00      A   
ATOM   2079 HG23 VAL   129       8.990  -8.829 -20.918  1.00  0.00      A   
ATOM   2080  C   VAL   129       5.961 -11.733 -21.202  1.00 19.47      A   
ATOM   2081  O   VAL   129       5.207 -11.270 -22.055  1.00 19.47      A   
ATOM   2082  N   THR   130       5.737 -12.948 -20.676  1.00 23.05      A   
ATOM   2083  HN  THR   130       6.351 -13.324 -19.994  1.00  0.00      A   
ATOM   2084  CA  THR   130       4.598 -13.769 -21.045  1.00 23.05      A   
ATOM   2085  HA  THR   130       4.087 -13.322 -21.886  1.00  0.00      A   
ATOM   2086  CB  THR   130       4.926 -15.211 -21.450  1.00 23.05      A   
ATOM   2087  HB  THR   130       3.985 -15.738 -21.738  1.00  0.00      A   
ATOM   2088  OG1 THR   130       5.589 -15.955 -20.432  1.00 23.05      A   
ATOM   2089  HG1 THR   130       5.692 -16.838 -20.805  1.00  0.00      A   
ATOM   2090  CG2 THR   130       5.864 -15.190 -22.661  1.00 23.05      A   
ATOM   2091 HG21 THR   130       6.061 -16.218 -23.031  1.00  0.00      A   
ATOM   2092 HG22 THR   130       5.415 -14.604 -23.492  1.00  0.00      A   
ATOM   2093 HG23 THR   130       6.836 -14.720 -22.400  1.00  0.00      A   
ATOM   2094  C   THR   130       3.625 -13.779 -19.895  1.00 23.05      A   
ATOM   2095  O   THR   130       3.995 -13.693 -18.725  1.00 23.05      A   
ATOM   2096  N   ARG   131       2.318 -13.883 -20.194  1.00 27.51      A   
ATOM   2097  HN  ARG   131       2.020 -13.893 -21.143  1.00  0.00      A   
ATOM   2098  CA  ARG   131       1.274 -13.816 -19.189  1.00 27.51      A   
ATOM   2099  HA  ARG   131       1.334 -12.830 -18.742  1.00  0.00      A   
ATOM   2100  CB  ARG   131      -0.109 -13.938 -19.873  1.00 27.51      A   
ATOM   2101  HB1 ARG   131      -0.172 -13.166 -20.675  1.00  0.00      A   
ATOM   2102  HB2 ARG   131      -0.194 -14.933 -20.360  1.00  0.00      A   
ATOM   2103  CG  ARG   131      -1.288 -13.722 -18.909  1.00 27.51      A   
ATOM   2104  HG1 ARG   131      -1.196 -14.406 -18.036  1.00  0.00      A   
ATOM   2105  HG2 ARG   131      -1.234 -12.678 -18.519  1.00  0.00      A   
ATOM   2106  CD  ARG   131      -2.651 -13.947 -19.559  1.00 27.51      A   
ATOM   2107  HD1 ARG   131      -2.758 -13.262 -20.433  1.00  0.00      A   
ATOM   2108  HD2 ARG   131      -2.787 -14.993 -19.911  1.00  0.00      A   
ATOM   2109  NE  ARG   131      -3.676 -13.593 -18.527  1.00 27.51      A   
ATOM   2110  HE  ARG   131      -4.008 -12.638 -18.484  1.00  0.00      A   
ATOM   2111  CZ  ARG   131      -3.918 -14.281 -17.408  1.00 27.51      A   
ATOM   2112  NH1 ARG   131      -3.636 -15.572 -17.299  1.00 27.51      A   
ATOM   2113 HH11 ARG   131      -3.907 -16.065 -16.485  1.00  0.00      A   
ATOM   2114 HH12 ARG   131      -3.323 -16.031 -18.118  1.00  0.00      A   
ATOM   2115  NH2 ARG   131      -4.465 -13.636 -16.386  1.00 27.51      A   
ATOM   2116 HH21 ARG   131      -4.442 -14.043 -15.485  1.00  0.00      A   
ATOM   2117 HH22 ARG   131      -4.533 -12.644 -16.500  1.00  0.00      A   
ATOM   2118  C   ARG   131       1.368 -14.808 -18.017  1.00 27.51      A   
ATOM   2119  O   ARG   131       1.207 -14.337 -16.891  1.00 27.51      A   
ATOM   2120  N   PRO   132       1.637 -16.121 -18.110  1.00 24.51      A   
ATOM   2121  CD  PRO   132       1.706 -16.916 -19.341  1.00 24.51      A   
ATOM   2122  HD1 PRO   132       0.672 -17.138 -19.686  1.00  0.00      A   
ATOM   2123  HD2 PRO   132       2.278 -16.410 -20.146  1.00  0.00      A   
ATOM   2124  CA  PRO   132       1.809 -16.956 -16.920  1.00 24.51      A   
ATOM   2125  HA  PRO   132       0.960 -16.826 -16.263  1.00  0.00      A   
ATOM   2126  CB  PRO   132       1.909 -18.388 -17.476  1.00 24.51      A   
ATOM   2127  HB1 PRO   132       0.891 -18.839 -17.497  1.00  0.00      A   
ATOM   2128  HB2 PRO   132       2.568 -19.047 -16.872  1.00  0.00      A   
ATOM   2129  CG  PRO   132       2.405 -18.205 -18.913  1.00 24.51      A   
ATOM   2130  HG1 PRO   132       2.159 -19.069 -19.564  1.00  0.00      A   
ATOM   2131  HG2 PRO   132       3.507 -18.051 -18.909  1.00  0.00      A   
ATOM   2132  C   PRO   132       3.031 -16.569 -16.109  1.00 24.51      A   
ATOM   2133  O   PRO   132       2.975 -16.629 -14.887  1.00 24.51      A   
ATOM   2134  N   LYS   133       4.137 -16.149 -16.750  1.00 21.66      A   
ATOM   2135  HN  LYS   133       4.128 -16.064 -17.741  1.00  0.00      A   
ATOM   2136  CA  LYS   133       5.345 -15.716 -16.070  1.00 21.66      A   
ATOM   2137  HA  LYS   133       5.643 -16.497 -15.382  1.00  0.00      A   
ATOM   2138  CB  LYS   133       6.454 -15.495 -17.125  1.00 21.66      A   
ATOM   2139  HB1 LYS   133       6.442 -16.380 -17.799  1.00  0.00      A   
ATOM   2140  HB2 LYS   133       6.196 -14.607 -17.745  1.00  0.00      A   
ATOM   2141  CG  LYS   133       7.869 -15.330 -16.548  1.00 21.66      A   
ATOM   2142  HG1 LYS   133       7.852 -14.525 -15.775  1.00  0.00      A   
ATOM   2143  HG2 LYS   133       8.174 -16.269 -16.034  1.00  0.00      A   
ATOM   2144  CD  LYS   133       8.908 -14.942 -17.620  1.00 21.66      A   
ATOM   2145  HD1 LYS   133       8.591 -13.957 -18.034  1.00  0.00      A   
ATOM   2146  HD2 LYS   133       9.888 -14.792 -17.112  1.00  0.00      A   
ATOM   2147  CE  LYS   133       9.064 -15.959 -18.761  1.00 21.66      A   
ATOM   2148  HE1 LYS   133       9.482 -16.917 -18.383  1.00  0.00      A   
ATOM   2149  HE2 LYS   133       8.085 -16.156 -19.251  1.00  0.00      A   
ATOM   2150  NZ  LYS   133       9.970 -15.419 -19.796  1.00 21.66      A   
ATOM   2151  HZ1 LYS   133       9.961 -16.002 -20.655  1.00  0.00      A   
ATOM   2152  HZ2 LYS   133       9.619 -14.456 -20.048  1.00  0.00      A   
ATOM   2153  HZ3 LYS   133      10.935 -15.329 -19.428  1.00  0.00      A   
ATOM   2154  C   LYS   133       5.125 -14.454 -15.245  1.00 21.66      A   
ATOM   2155  O   LYS   133       5.559 -14.344 -14.102  1.00 21.66      A   
ATOM   2156  N   ALA   134       4.380 -13.483 -15.808  1.00 20.77      A   
ATOM   2157  HN  ALA   134       4.095 -13.566 -16.764  1.00  0.00      A   
ATOM   2158  CA  ALA   134       3.928 -12.305 -15.100  1.00 20.77      A   
ATOM   2159  HA  ALA   134       4.796 -11.813 -14.681  1.00  0.00      A   
ATOM   2160  CB  ALA   134       3.242 -11.357 -16.098  1.00 20.77      A   
ATOM   2161  HB1 ALA   134       3.943 -11.120 -16.929  1.00  0.00      A   
ATOM   2162  HB2 ALA   134       2.335 -11.826 -16.534  1.00  0.00      A   
ATOM   2163  HB3 ALA   134       2.961 -10.400 -15.608  1.00  0.00      A   
ATOM   2164  C   ALA   134       2.994 -12.613 -13.930  1.00 20.77      A   
ATOM   2165  O   ALA   134       3.133 -12.044 -12.853  1.00 20.77      A   
ATOM   2166  N   VAL   135       2.038 -13.555 -14.087  1.00 21.37      A   
ATOM   2167  HN  VAL   135       1.919 -14.007 -14.970  1.00  0.00      A   
ATOM   2168  CA  VAL   135       1.185 -14.011 -12.987  1.00 21.37      A   
ATOM   2169  HA  VAL   135       0.702 -13.145 -12.556  1.00  0.00      A   
ATOM   2170  CB  VAL   135       0.097 -14.972 -13.477  1.00 21.37      A   
ATOM   2171  HB  VAL   135       0.572 -15.778 -14.084  1.00  0.00      A   
ATOM   2172  CG1 VAL   135      -0.671 -15.624 -12.307  1.00 21.37      A   
ATOM   2173 HG11 VAL   135      -1.523 -16.224 -12.688  1.00  0.00      A   
ATOM   2174 HG12 VAL   135      -0.019 -16.307 -11.721  1.00  0.00      A   
ATOM   2175 HG13 VAL   135      -1.067 -14.847 -11.617  1.00  0.00      A   
ATOM   2176  CG2 VAL   135      -0.900 -14.190 -14.354  1.00 21.37      A   
ATOM   2177 HG21 VAL   135      -1.678 -14.875 -14.748  1.00  0.00      A   
ATOM   2178 HG22 VAL   135      -1.395 -13.397 -13.752  1.00  0.00      A   
ATOM   2179 HG23 VAL   135      -0.389 -13.711 -15.210  1.00  0.00      A   
ATOM   2180  C   VAL   135       1.987 -14.636 -11.849  1.00 21.37      A   
ATOM   2181  O   VAL   135       1.782 -14.295 -10.688  1.00 21.37      A   
ATOM   2182  N   VAL   136       2.976 -15.504 -12.150  1.00 20.79      A   
ATOM   2183  HN  VAL   136       3.115 -15.802 -13.096  1.00  0.00      A   
ATOM   2184  CA  VAL   136       3.880 -16.070 -11.152  1.00 20.79      A   
ATOM   2185  HA  VAL   136       3.281 -16.563 -10.399  1.00  0.00      A   
ATOM   2186  CB  VAL   136       4.817 -17.106 -11.777  1.00 20.79      A   
ATOM   2187  HB  VAL   136       5.319 -16.656 -12.665  1.00  0.00      A   
ATOM   2188  CG1 VAL   136       5.897 -17.589 -10.785  1.00 20.79      A   
ATOM   2189 HG11 VAL   136       6.488 -18.413 -11.237  1.00  0.00      A   
ATOM   2190 HG12 VAL   136       6.603 -16.776 -10.515  1.00  0.00      A   
ATOM   2191 HG13 VAL   136       5.426 -17.971  -9.854  1.00  0.00      A   
ATOM   2192  CG2 VAL   136       3.983 -18.322 -12.228  1.00 20.79      A   
ATOM   2193 HG21 VAL   136       4.637 -19.071 -12.722  1.00  0.00      A   
ATOM   2194 HG22 VAL   136       3.506 -18.806 -11.349  1.00  0.00      A   
ATOM   2195 HG23 VAL   136       3.185 -18.035 -12.939  1.00  0.00      A   
ATOM   2196  C   VAL   136       4.677 -14.998 -10.415  1.00 20.79      A   
ATOM   2197  O   VAL   136       4.788 -15.027  -9.192  1.00 20.79      A   
ATOM   2198  N   ALA   137       5.206 -13.986 -11.132  1.00 19.56      A   
ATOM   2199  HN  ALA   137       5.132 -13.986 -12.129  1.00  0.00      A   
ATOM   2200  CA  ALA   137       5.900 -12.865 -10.527  1.00 19.56      A   
ATOM   2201  HA  ALA   137       6.715 -13.259  -9.935  1.00  0.00      A   
ATOM   2202  CB  ALA   137       6.467 -11.969 -11.647  1.00 19.56      A   
ATOM   2203  HB1 ALA   137       7.110 -12.571 -12.323  1.00  0.00      A   
ATOM   2204  HB2 ALA   137       5.645 -11.527 -12.250  1.00  0.00      A   
ATOM   2205  HB3 ALA   137       7.077 -11.146 -11.220  1.00  0.00      A   
ATOM   2206  C   ALA   137       5.040 -12.024  -9.580  1.00 19.56      A   
ATOM   2207  O   ALA   137       5.450 -11.719  -8.461  1.00 19.56      A   
ATOM   2208  N   PHE   138       3.800 -11.670  -9.980  1.00 18.85      A   
ATOM   2209  HN  PHE   138       3.493 -11.904 -10.904  1.00  0.00      A   
ATOM   2210  CA  PHE   138       2.850 -10.980  -9.116  1.00 18.85      A   
ATOM   2211  HA  PHE   138       3.360 -10.131  -8.681  1.00  0.00      A   
ATOM   2212  CB  PHE   138       1.609 -10.478  -9.909  1.00 18.85      A   
ATOM   2213  HB1 PHE   138       1.319 -11.218 -10.685  1.00  0.00      A   
ATOM   2214  HB2 PHE   138       0.744 -10.316  -9.229  1.00  0.00      A   
ATOM   2215  CG  PHE   138       1.907  -9.146 -10.555  1.00 18.85      A   
ATOM   2216  CD1 PHE   138       1.891  -7.984  -9.768  1.00 18.85      A   
ATOM   2217  HD1 PHE   138       1.646  -8.059  -8.718  1.00  0.00      A   
ATOM   2218  CE1 PHE   138       2.196  -6.734 -10.322  1.00 18.85      A   
ATOM   2219  HE1 PHE   138       2.179  -5.853  -9.697  1.00  0.00      A   
ATOM   2220  CZ  PHE   138       2.529  -6.634 -11.677  1.00 18.85      A   
ATOM   2221  HZ  PHE   138       2.792  -5.676 -12.102  1.00  0.00      A   
ATOM   2222  CD2 PHE   138       2.212  -9.025 -11.921  1.00 18.85      A   
ATOM   2223  HD2 PHE   138       2.216  -9.900 -12.544  1.00  0.00      A   
ATOM   2224  CE2 PHE   138       2.533  -7.780 -12.480  1.00 18.85      A   
ATOM   2225  HE2 PHE   138       2.794  -7.705 -13.527  1.00  0.00      A   
ATOM   2226  C   PHE   138       2.422 -11.810  -7.908  1.00 18.85      A   
ATOM   2227  O   PHE   138       2.382 -11.307  -6.787  1.00 18.85      A   
ATOM   2228  N   CYS   139       2.143 -13.118  -8.082  1.00 20.48      A   
ATOM   2229  HN  CYS   139       2.125 -13.517  -9.003  1.00  0.00      A   
ATOM   2230  CA  CYS   139       1.853 -14.022  -6.976  1.00 20.48      A   
ATOM   2231  HA  CYS   139       1.036 -13.598  -6.407  1.00  0.00      A   
ATOM   2232  CB  CYS   139       1.433 -15.427  -7.480  1.00 20.48      A   
ATOM   2233  HB1 CYS   139       2.226 -15.810  -8.161  1.00  0.00      A   
ATOM   2234  HB2 CYS   139       1.369 -16.122  -6.613  1.00  0.00      A   
ATOM   2235  SG  CYS   139      -0.180 -15.402  -8.334  1.00 20.48      A   
ATOM   2236  HG1 CYS   139      -0.194 -16.692  -8.637  1.00  0.00      A   
ATOM   2237  C   CYS   139       3.008 -14.179  -5.994  1.00 20.48      A   
ATOM   2238  O   CYS   139       2.801 -14.162  -4.785  1.00 20.48      A   
ATOM   2239  N   LEU   140       4.259 -14.303  -6.485  1.00 19.37      A   
ATOM   2240  HN  LEU   140       4.403 -14.370  -7.476  1.00  0.00      A   
ATOM   2241  CA  LEU   140       5.463 -14.334  -5.666  1.00 19.37      A   
ATOM   2242  HA  LEU   140       5.359 -15.133  -4.946  1.00  0.00      A   
ATOM   2243  CB  LEU   140       6.690 -14.586  -6.579  1.00 19.37      A   
ATOM   2244  HB1 LEU   140       6.512 -15.527  -7.144  1.00  0.00      A   
ATOM   2245  HB2 LEU   140       6.748 -13.767  -7.330  1.00  0.00      A   
ATOM   2246  CG  LEU   140       8.055 -14.697  -5.867  1.00 19.37      A   
ATOM   2247  HG  LEU   140       8.235 -13.758  -5.289  1.00  0.00      A   
ATOM   2248  CD1 LEU   140       8.102 -15.874  -4.881  1.00 19.37      A   
ATOM   2249 HD11 LEU   140       9.115 -15.959  -4.435  1.00  0.00      A   
ATOM   2250 HD12 LEU   140       7.374 -15.724  -4.056  1.00  0.00      A   
ATOM   2251 HD13 LEU   140       7.864 -16.825  -5.403  1.00  0.00      A   
ATOM   2252  CD2 LEU   140       9.183 -14.822  -6.901  1.00 19.37      A   
ATOM   2253 HD21 LEU   140      10.169 -14.882  -6.393  1.00  0.00      A   
ATOM   2254 HD22 LEU   140       9.044 -15.737  -7.515  1.00  0.00      A   
ATOM   2255 HD23 LEU   140       9.187 -13.939  -7.576  1.00  0.00      A   
ATOM   2256  C   LEU   140       5.679 -13.052  -4.872  1.00 19.37      A   
ATOM   2257  O   LEU   140       5.994 -13.064  -3.685  1.00 19.37      A   
ATOM   2258  N   MET   141       5.471 -11.886  -5.508  1.00 20.08      A   
ATOM   2259  HN  MET   141       5.257 -11.888  -6.487  1.00  0.00      A   
ATOM   2260  CA  MET   141       5.522 -10.594  -4.853  1.00 20.08      A   
ATOM   2261  HA  MET   141       6.488 -10.491  -4.379  1.00  0.00      A   
ATOM   2262  CB  MET   141       5.367  -9.516  -5.952  1.00 20.08      A   
ATOM   2263  HB1 MET   141       6.182  -9.704  -6.689  1.00  0.00      A   
ATOM   2264  HB2 MET   141       4.412  -9.683  -6.493  1.00  0.00      A   
ATOM   2265  CG  MET   141       5.482  -8.044  -5.511  1.00 20.08      A   
ATOM   2266  HG1 MET   141       6.360  -7.949  -4.835  1.00  0.00      A   
ATOM   2267  HG2 MET   141       5.708  -7.445  -6.422  1.00  0.00      A   
ATOM   2268  SD  MET   141       4.011  -7.328  -4.713  1.00 20.08      A   
ATOM   2269  CE  MET   141       2.857  -7.440  -6.106  1.00 20.08      A   
ATOM   2270  HE1 MET   141       1.887  -6.968  -5.842  1.00  0.00      A   
ATOM   2271  HE2 MET   141       3.256  -6.925  -7.005  1.00  0.00      A   
ATOM   2272  HE3 MET   141       2.639  -8.496  -6.373  1.00  0.00      A   
ATOM   2273  C   MET   141       4.476 -10.452  -3.751  1.00 20.08      A   
ATOM   2274  O   MET   141       4.779 -10.024  -2.636  1.00 20.08      A   
ATOM   2275  N   TRP   142       3.226 -10.879  -4.013  1.00 19.90      A   
ATOM   2276  HN  TRP   142       2.983 -11.174  -4.940  1.00  0.00      A   
ATOM   2277  CA  TRP   142       2.177 -10.944  -3.013  1.00 19.90      A   
ATOM   2278  HA  TRP   142       2.110  -9.967  -2.551  1.00  0.00      A   
ATOM   2279  CB  TRP   142       0.814 -11.289  -3.663  1.00 19.90      A   
ATOM   2280  HB1 TRP   142       0.978 -11.958  -4.534  1.00  0.00      A   
ATOM   2281  HB2 TRP   142       0.160 -11.822  -2.939  1.00  0.00      A   
ATOM   2282  CG  TRP   142       0.041 -10.054  -4.085  1.00 19.90      A   
ATOM   2283  CD1 TRP   142      -0.093  -9.474  -5.315  1.00 19.90      A   
ATOM   2284  HD1 TRP   142       0.365  -9.843  -6.220  1.00  0.00      A   
ATOM   2285  NE1 TRP   142      -0.872  -8.342  -5.217  1.00 19.90      A   
ATOM   2286  HE1 TRP   142      -0.972  -7.662  -5.931  1.00  0.00      A   
ATOM   2287  CE2 TRP   142      -1.262  -8.177  -3.911  1.00 19.90      A   
ATOM   2288  CD2 TRP   142      -0.687  -9.232  -3.158  1.00 19.90      A   
ATOM   2289  CE3 TRP   142      -0.877  -9.318  -1.782  1.00 19.90      A   
ATOM   2290  HE3 TRP   142      -0.428 -10.109  -1.199  1.00  0.00      A   
ATOM   2291  CZ3 TRP   142      -1.663  -8.338  -1.159  1.00 19.90      A   
ATOM   2292  HZ3 TRP   142      -1.821  -8.382  -0.091  1.00  0.00      A   
ATOM   2293  CZ2 TRP   142      -2.044  -7.216  -3.292  1.00 19.90      A   
ATOM   2294  HZ2 TRP   142      -2.488  -6.413  -3.863  1.00  0.00      A   
ATOM   2295  CH2 TRP   142      -2.245  -7.301  -1.906  1.00 19.90      A   
ATOM   2296  HH2 TRP   142      -2.851  -6.559  -1.408  1.00  0.00      A   
ATOM   2297  C   TRP   142       2.461 -11.901  -1.861  1.00 19.90      A   
ATOM   2298  O   TRP   142       2.246 -11.549  -0.702  1.00 19.90      A   
ATOM   2299  N   THR   143       2.981 -13.122  -2.109  1.00 20.67      A   
ATOM   2300  HN  THR   143       3.150 -13.441  -3.048  1.00  0.00      A   
ATOM   2301  CA  THR   143       3.377 -14.016  -1.018  1.00 20.67      A   
ATOM   2302  HA  THR   143       2.535 -14.064  -0.343  1.00  0.00      A   
ATOM   2303  CB  THR   143       3.686 -15.468  -1.378  1.00 20.67      A   
ATOM   2304  HB  THR   143       3.996 -16.021  -0.458  1.00  0.00      A   
ATOM   2305  OG1 THR   143       4.704 -15.589  -2.359  1.00 20.67      A   
ATOM   2306  HG1 THR   143       4.799 -16.528  -2.535  1.00  0.00      A   
ATOM   2307  CG2 THR   143       2.425 -16.131  -1.947  1.00 20.67      A   
ATOM   2308 HG21 THR   143       2.602 -17.209  -2.142  1.00  0.00      A   
ATOM   2309 HG22 THR   143       1.583 -16.036  -1.229  1.00  0.00      A   
ATOM   2310 HG23 THR   143       2.127 -15.646  -2.900  1.00  0.00      A   
ATOM   2311  C   THR   143       4.509 -13.466  -0.177  1.00 20.67      A   
ATOM   2312  O   THR   143       4.440 -13.531   1.045  1.00 20.67      A   
ATOM   2313  N   ILE   144       5.547 -12.850  -0.778  1.00 21.81      A   
ATOM   2314  HN  ILE   144       5.617 -12.865  -1.782  1.00  0.00      A   
ATOM   2315  CA  ILE   144       6.599 -12.153  -0.037  1.00 21.81      A   
ATOM   2316  HA  ILE   144       7.018 -12.851   0.673  1.00  0.00      A   
ATOM   2317  CB  ILE   144       7.730 -11.693  -0.964  1.00 21.81      A   
ATOM   2318  HB  ILE   144       7.281 -11.111  -1.803  1.00  0.00      A   
ATOM   2319  CG2 ILE   144       8.739 -10.792  -0.210  1.00 21.81      A   
ATOM   2320 HG21 ILE   144       9.595 -10.530  -0.863  1.00  0.00      A   
ATOM   2321 HG22 ILE   144       8.272  -9.840   0.115  1.00  0.00      A   
ATOM   2322 HG23 ILE   144       9.131 -11.319   0.687  1.00  0.00      A   
ATOM   2323  CG1 ILE   144       8.454 -12.925  -1.563  1.00 21.81      A   
ATOM   2324 HG11 ILE   144       9.031 -13.431  -0.758  1.00  0.00      A   
ATOM   2325 HG12 ILE   144       7.699 -13.654  -1.934  1.00  0.00      A   
ATOM   2326  CD  ILE   144       9.385 -12.579  -2.732  1.00  0.00      A   
ATOM   2327  HD1 ILE   144       9.839 -13.504  -3.148  1.00  0.00      A   
ATOM   2328  HD2 ILE   144       8.809 -12.082  -3.542  1.00  0.00      A   
ATOM   2329  HD3 ILE   144      10.205 -11.904  -2.411  1.00  0.00      A   
ATOM   2330  C   ILE   144       6.052 -10.991   0.795  1.00 21.81      A   
ATOM   2331  O   ILE   144       6.384 -10.849   1.971  1.00 21.81      A   
ATOM   2332  N   ALA   145       5.145 -10.165   0.234  1.00 23.57      A   
ATOM   2333  HN  ALA   145       4.904 -10.270  -0.736  1.00  0.00      A   
ATOM   2334  CA  ALA   145       4.493  -9.081   0.947  1.00 23.57      A   
ATOM   2335  HA  ALA   145       5.261  -8.419   1.322  1.00  0.00      A   
ATOM   2336  CB  ALA   145       3.582  -8.320  -0.040  1.00 23.57      A   
ATOM   2337  HB1 ALA   145       4.180  -7.953  -0.902  1.00  0.00      A   
ATOM   2338  HB2 ALA   145       2.791  -8.990  -0.440  1.00  0.00      A   
ATOM   2339  HB3 ALA   145       3.093  -7.451   0.447  1.00  0.00      A   
ATOM   2340  C   ALA   145       3.672  -9.532   2.158  1.00 23.57      A   
ATOM   2341  O   ALA   145       3.765  -8.964   3.246  1.00 23.57      A   
ATOM   2342  N   ILE   146       2.873 -10.604   2.004  1.00 23.51      A   
ATOM   2343  HN  ILE   146       2.784 -11.018   1.093  1.00  0.00      A   
ATOM   2344  CA  ILE   146       2.129 -11.236   3.086  1.00 23.51      A   
ATOM   2345  HA  ILE   146       1.593 -10.461   3.616  1.00  0.00      A   
ATOM   2346  CB  ILE   146       1.096 -12.216   2.519  1.00 23.51      A   
ATOM   2347  HB  ILE   146       1.621 -12.917   1.830  1.00  0.00      A   
ATOM   2348  CG2 ILE   146       0.418 -13.031   3.645  1.00 23.51      A   
ATOM   2349 HG21 ILE   146      -0.373 -13.688   3.229  1.00  0.00      A   
ATOM   2350 HG22 ILE   146       1.146 -13.683   4.171  1.00  0.00      A   
ATOM   2351 HG23 ILE   146      -0.048 -12.350   4.388  1.00  0.00      A   
ATOM   2352  CG1 ILE   146       0.033 -11.437   1.700  1.00 23.51      A   
ATOM   2353 HG11 ILE   146      -0.611 -10.862   2.402  1.00  0.00      A   
ATOM   2354 HG12 ILE   146       0.537 -10.698   1.038  1.00  0.00      A   
ATOM   2355  CD  ILE   146      -0.839 -12.334   0.811  1.00  0.00      A   
ATOM   2356  HD1 ILE   146      -1.566 -11.719   0.237  1.00  0.00      A   
ATOM   2357  HD2 ILE   146      -0.202 -12.883   0.084  1.00  0.00      A   
ATOM   2358  HD3 ILE   146      -1.408 -13.071   1.414  1.00  0.00      A   
ATOM   2359  C   ILE   146       3.040 -11.891   4.127  1.00 23.51      A   
ATOM   2360  O   ILE   146       2.837 -11.735   5.331  1.00 23.51      A   
ATOM   2361  N   VAL   147       4.101 -12.611   3.700  1.00 26.34      A   
ATOM   2362  HN  VAL   147       4.249 -12.759   2.718  1.00  0.00      A   
ATOM   2363  CA  VAL   147       5.071 -13.237   4.595  1.00 26.34      A   
ATOM   2364  HA  VAL   147       4.519 -13.848   5.294  1.00  0.00      A   
ATOM   2365  CB  VAL   147       6.029 -14.164   3.841  1.00 26.34      A   
ATOM   2366  HB  VAL   147       6.386 -13.644   2.922  1.00  0.00      A   
ATOM   2367  CG1 VAL   147       7.254 -14.579   4.686  1.00 26.34      A   
ATOM   2368 HG11 VAL   147       7.846 -15.345   4.143  1.00  0.00      A   
ATOM   2369 HG12 VAL   147       7.921 -13.714   4.886  1.00  0.00      A   
ATOM   2370 HG13 VAL   147       6.928 -15.009   5.657  1.00  0.00      A   
ATOM   2371  CG2 VAL   147       5.250 -15.434   3.440  1.00 26.34      A   
ATOM   2372 HG21 VAL   147       5.896 -16.100   2.830  1.00  0.00      A   
ATOM   2373 HG22 VAL   147       4.928 -15.989   4.346  1.00  0.00      A   
ATOM   2374 HG23 VAL   147       4.348 -15.182   2.846  1.00  0.00      A   
ATOM   2375  C   VAL   147       5.828 -12.237   5.457  1.00 26.34      A   
ATOM   2376  O   VAL   147       5.958 -12.443   6.661  1.00 26.34      A   
ATOM   2377  N   ILE   148       6.300 -11.099   4.903  1.00 27.70      A   
ATOM   2378  HN  ILE   148       6.215 -10.945   3.914  1.00  0.00      A   
ATOM   2379  CA  ILE   148       6.933 -10.041   5.694  1.00 27.70      A   
ATOM   2380  HA  ILE   148       7.737 -10.485   6.263  1.00  0.00      A   
ATOM   2381  CB  ILE   148       7.522  -8.945   4.799  1.00 27.70      A   
ATOM   2382  HB  ILE   148       6.734  -8.607   4.086  1.00  0.00      A   
ATOM   2383  CG2 ILE   148       7.986  -7.728   5.638  1.00 27.70      A   
ATOM   2384 HG21 ILE   148       8.479  -6.972   4.994  1.00  0.00      A   
ATOM   2385 HG22 ILE   148       7.129  -7.223   6.132  1.00  0.00      A   
ATOM   2386 HG23 ILE   148       8.705  -8.047   6.421  1.00  0.00      A   
ATOM   2387  CG1 ILE   148       8.704  -9.519   3.978  1.00 27.70      A   
ATOM   2388 HG11 ILE   148       9.545  -9.742   4.671  1.00  0.00      A   
ATOM   2389 HG12 ILE   148       8.396 -10.480   3.510  1.00  0.00      A   
ATOM   2390  CD  ILE   148       9.187  -8.584   2.862  1.00  0.00      A   
ATOM   2391  HD1 ILE   148      10.010  -9.061   2.287  1.00  0.00      A   
ATOM   2392  HD2 ILE   148       8.353  -8.365   2.160  1.00  0.00      A   
ATOM   2393  HD3 ILE   148       9.563  -7.624   3.273  1.00  0.00      A   
ATOM   2394  C   ILE   148       5.974  -9.445   6.719  1.00 27.70      A   
ATOM   2395  O   ILE   148       6.309  -9.277   7.891  1.00 27.70      A   
ATOM   2396  N   ALA   149       4.722  -9.172   6.309  1.00 29.07      A   
ATOM   2397  HN  ALA   149       4.466  -9.330   5.355  1.00  0.00      A   
ATOM   2398  CA  ALA   149       3.693  -8.610   7.155  1.00 29.07      A   
ATOM   2399  HA  ALA   149       4.063  -7.668   7.535  1.00  0.00      A   
ATOM   2400  CB  ALA   149       2.451  -8.351   6.288  1.00 29.07      A   
ATOM   2401  HB1 ALA   149       2.712  -7.672   5.449  1.00  0.00      A   
ATOM   2402  HB2 ALA   149       2.062  -9.299   5.858  1.00  0.00      A   
ATOM   2403  HB3 ALA   149       1.649  -7.870   6.884  1.00  0.00      A   
ATOM   2404  C   ALA   149       3.309  -9.451   8.375  1.00 29.07      A   
ATOM   2405  O   ALA   149       3.035  -8.918   9.451  1.00 29.07      A   
ATOM   2406  N   VAL   150       3.284 -10.793   8.240  1.00 31.32      A   
ATOM   2407  HN  VAL   150       3.506 -11.199   7.351  1.00  0.00      A   
ATOM   2408  CA  VAL   150       2.754 -11.689   9.261  1.00 31.32      A   
ATOM   2409  HA  VAL   150       1.994 -11.151   9.811  1.00  0.00      A   
ATOM   2410  CB  VAL   150       2.059 -12.877   8.588  1.00 31.32      A   
ATOM   2411  HB  VAL   150       1.500 -12.469   7.709  1.00  0.00      A   
ATOM   2412  CG1 VAL   150       3.064 -13.919   8.061  1.00 31.32      A   
ATOM   2413 HG11 VAL   150       2.528 -14.708   7.492  1.00  0.00      A   
ATOM   2414 HG12 VAL   150       3.799 -13.442   7.381  1.00  0.00      A   
ATOM   2415 HG13 VAL   150       3.613 -14.409   8.892  1.00  0.00      A   
ATOM   2416  CG2 VAL   150       1.021 -13.521   9.527  1.00 31.32      A   
ATOM   2417 HG21 VAL   150       0.453 -14.306   8.983  1.00  0.00      A   
ATOM   2418 HG22 VAL   150       1.517 -13.998  10.397  1.00  0.00      A   
ATOM   2419 HG23 VAL   150       0.301 -12.761   9.896  1.00  0.00      A   
ATOM   2420  C   VAL   150       3.795 -12.134  10.297  1.00 31.32      A   
ATOM   2421  O   VAL   150       3.474 -12.751  11.313  1.00 31.32      A   
ATOM   2422  N   LEU   151       5.082 -11.756  10.138  1.00 34.61      A   
ATOM   2423  HN  LEU   151       5.347 -11.255   9.314  1.00  0.00      A   
ATOM   2424  CA  LEU   151       6.142 -12.065  11.098  1.00 34.61      A   
ATOM   2425  HA  LEU   151       6.219 -13.143  11.134  1.00  0.00      A   
ATOM   2426  CB  LEU   151       7.512 -11.495  10.639  1.00 34.61      A   
ATOM   2427  HB1 LEU   151       7.428 -10.389  10.549  1.00  0.00      A   
ATOM   2428  HB2 LEU   151       8.279 -11.718  11.413  1.00  0.00      A   
ATOM   2429  CG  LEU   151       8.040 -12.036   9.295  1.00 34.61      A   
ATOM   2430  HG  LEU   151       7.252 -11.865   8.525  1.00  0.00      A   
ATOM   2431  CD1 LEU   151       9.282 -11.251   8.849  1.00 34.61      A   
ATOM   2432 HD11 LEU   151       9.630 -11.615   7.858  1.00  0.00      A   
ATOM   2433 HD12 LEU   151       9.042 -10.170   8.761  1.00  0.00      A   
ATOM   2434 HD13 LEU   151      10.106 -11.380   9.581  1.00  0.00      A   
ATOM   2435  CD2 LEU   151       8.355 -13.538   9.339  1.00 34.61      A   
ATOM   2436 HD21 LEU   151       8.743 -13.871   8.352  1.00  0.00      A   
ATOM   2437 HD22 LEU   151       9.124 -13.753  10.109  1.00  0.00      A   
ATOM   2438 HD23 LEU   151       7.443 -14.130   9.562  1.00  0.00      A   
ATOM   2439  C   LEU   151       5.898 -11.625  12.558  1.00 34.61      A   
ATOM   2440  O   LEU   151       6.165 -12.436  13.454  1.00 34.61      A   
ATOM   2441  N   PRO   152       5.383 -10.444  12.928  1.00 36.93      A   
ATOM   2442  CD  PRO   152       5.284  -9.248  12.087  1.00 36.93      A   
ATOM   2443  HD1 PRO   152       6.286  -8.766  12.049  1.00  0.00      A   
ATOM   2444  HD2 PRO   152       4.931  -9.458  11.056  1.00  0.00      A   
ATOM   2445  CA  PRO   152       5.032 -10.139  14.314  1.00 36.93      A   
ATOM   2446  HA  PRO   152       5.894 -10.331  14.933  1.00  0.00      A   
ATOM   2447  CB  PRO   152       4.659  -8.644  14.296  1.00 36.93      A   
ATOM   2448  HB1 PRO   152       5.567  -8.054  14.562  1.00  0.00      A   
ATOM   2449  HB2 PRO   152       3.847  -8.385  15.004  1.00  0.00      A   
ATOM   2450  CG  PRO   152       4.293  -8.364  12.839  1.00 36.93      A   
ATOM   2451  HG1 PRO   152       4.384  -7.294  12.569  1.00  0.00      A   
ATOM   2452  HG2 PRO   152       3.257  -8.711  12.623  1.00  0.00      A   
ATOM   2453  C   PRO   152       3.917 -11.006  14.867  1.00 36.93      A   
ATOM   2454  O   PRO   152       3.895 -11.239  16.072  1.00 36.93      A   
ATOM   2455  N   LEU   153       2.976 -11.492  14.034  1.00 35.24      A   
ATOM   2456  HN  LEU   153       3.048 -11.317  13.054  1.00  0.00      A   
ATOM   2457  CA  LEU   153       1.893 -12.368  14.457  1.00 35.24      A   
ATOM   2458  HA  LEU   153       1.427 -11.912  15.319  1.00  0.00      A   
ATOM   2459  CB  LEU   153       0.852 -12.517  13.324  1.00 35.24      A   
ATOM   2460  HB1 LEU   153       0.635 -11.510  12.903  1.00  0.00      A   
ATOM   2461  HB2 LEU   153       1.294 -13.123  12.503  1.00  0.00      A   
ATOM   2462  CG  LEU   153      -0.484 -13.156  13.752  1.00 35.24      A   
ATOM   2463  HG  LEU   153      -0.271 -14.102  14.307  1.00  0.00      A   
ATOM   2464  CD1 LEU   153      -1.287 -12.224  14.669  1.00 35.24      A   
ATOM   2465 HD11 LEU   153      -2.257 -12.692  14.939  1.00  0.00      A   
ATOM   2466 HD12 LEU   153      -0.732 -12.001  15.603  1.00  0.00      A   
ATOM   2467 HD13 LEU   153      -1.502 -11.267  14.146  1.00  0.00      A   
ATOM   2468  CD2 LEU   153      -1.318 -13.520  12.517  1.00 35.24      A   
ATOM   2469 HD21 LEU   153      -2.281 -13.982  12.819  1.00  0.00      A   
ATOM   2470 HD22 LEU   153      -1.530 -12.612  11.914  1.00  0.00      A   
ATOM   2471 HD23 LEU   153      -0.765 -14.245  11.881  1.00  0.00      A   
ATOM   2472  C   LEU   153       2.381 -13.743  14.898  1.00 35.24      A   
ATOM   2473  O   LEU   153       1.939 -14.300  15.901  1.00 35.24      A   
ATOM   2474  N   LEU   154       3.375 -14.301  14.175  1.00 38.24      A   
ATOM   2475  HN  LEU   154       3.671 -13.857  13.329  1.00  0.00      A   
ATOM   2476  CA  LEU   154       4.039 -15.549  14.526  1.00 38.24      A   
ATOM   2477  HA  LEU   154       3.287 -16.284  14.780  1.00  0.00      A   
ATOM   2478  CB  LEU   154       4.903 -16.046  13.342  1.00 38.24      A   
ATOM   2479  HB1 LEU   154       5.746 -15.334  13.185  1.00  0.00      A   
ATOM   2480  HB2 LEU   154       5.339 -17.037  13.597  1.00  0.00      A   
ATOM   2481  CG  LEU   154       4.149 -16.178  12.002  1.00 38.24      A   
ATOM   2482  HG  LEU   154       3.766 -15.172  11.708  1.00  0.00      A   
ATOM   2483  CD1 LEU   154       5.116 -16.633  10.900  1.00 38.24      A   
ATOM   2484 HD11 LEU   154       4.594 -16.667   9.920  1.00  0.00      A   
ATOM   2485 HD12 LEU   154       5.971 -15.929  10.817  1.00  0.00      A   
ATOM   2486 HD13 LEU   154       5.511 -17.647  11.124  1.00  0.00      A   
ATOM   2487  CD2 LEU   154       2.946 -17.129  12.085  1.00 38.24      A   
ATOM   2488 HD21 LEU   154       2.454 -17.205  11.091  1.00  0.00      A   
ATOM   2489 HD22 LEU   154       3.271 -18.145  12.393  1.00  0.00      A   
ATOM   2490 HD23 LEU   154       2.191 -16.758  12.810  1.00  0.00      A   
ATOM   2491  C   LEU   154       4.940 -15.376  15.746  1.00 38.24      A   
ATOM   2492  O   LEU   154       5.314 -16.317  16.455  1.00 38.24      A   
ATOM   2493  N   GLY   155       5.273 -14.114  16.053  1.00 43.76      A   
ATOM   2494  HN  GLY   155       4.944 -13.386  15.451  1.00  0.00      A   
ATOM   2495  CA  GLY   155       5.873 -13.733  17.310  1.00 43.76      A   
ATOM   2496  HA1 GLY   155       5.910 -14.559  17.996  1.00  0.00      A   
ATOM   2497  HA2 GLY   155       5.250 -12.937  17.690  1.00  0.00      A   
ATOM   2498  C   GLY   155       7.243 -13.154  17.219  1.00 43.76      A   
ATOM   2499  O   GLY   155       8.049 -13.343  18.123  1.00 43.76      A   
ATOM   2500  N   TRP   156       7.572 -12.420  16.145  1.00 42.81      A   
ATOM   2501  HN  TRP   156       7.009 -12.416  15.317  1.00  0.00      A   
ATOM   2502  CA  TRP   156       8.578 -11.371  16.253  1.00 42.81      A   
ATOM   2503  HA  TRP   156       9.399 -11.729  16.863  1.00  0.00      A   
ATOM   2504  CB  TRP   156       9.145 -10.999  14.858  1.00 42.81      A   
ATOM   2505  HB1 TRP   156       9.432 -11.941  14.341  1.00  0.00      A   
ATOM   2506  HB2 TRP   156       8.352 -10.522  14.243  1.00  0.00      A   
ATOM   2507  CG  TRP   156      10.378 -10.099  14.838  1.00 42.81      A   
ATOM   2508  CD1 TRP   156      10.995  -9.417  15.856  1.00 42.81      A   
ATOM   2509  HD1 TRP   156      10.684  -9.412  16.892  1.00  0.00      A   
ATOM   2510  NE1 TRP   156      12.076  -8.721  15.370  1.00 42.81      A   
ATOM   2511  HE1 TRP   156      12.690  -8.125  15.869  1.00  0.00      A   
ATOM   2512  CE2 TRP   156      12.185  -8.948  14.026  1.00 42.81      A   
ATOM   2513  CD2 TRP   156      11.133  -9.805  13.645  1.00 42.81      A   
ATOM   2514  CE3 TRP   156      10.981 -10.206  12.320  1.00 42.81      A   
ATOM   2515  HE3 TRP   156      10.193 -10.871  12.014  1.00  0.00      A   
ATOM   2516  CZ3 TRP   156      11.899  -9.718  11.375  1.00 42.81      A   
ATOM   2517  HZ3 TRP   156      11.810 -10.008  10.338  1.00  0.00      A   
ATOM   2518  CZ2 TRP   156      13.098  -8.475  13.096  1.00 42.81      A   
ATOM   2519  HZ2 TRP   156      13.896  -7.812  13.393  1.00  0.00      A   
ATOM   2520  CH2 TRP   156      12.942  -8.861  11.757  1.00 42.81      A   
ATOM   2521  HH2 TRP   156      13.638  -8.496  11.015  1.00  0.00      A   
ATOM   2522  C   TRP   156       7.961 -10.158  16.972  1.00 42.81      A   
ATOM   2523  O   TRP   156       7.572  -9.163  16.362  1.00 42.81      A   
ATOM   2524  N   ASN   157       7.790 -10.245  18.305  1.00 52.24      A   
ATOM   2525  HN  ASN   157       8.128 -11.033  18.818  1.00  0.00      A   
ATOM   2526  CA  ASN   157       6.993  -9.285  19.035  1.00 52.24      A   
ATOM   2527  HA  ASN   157       7.112  -8.324  18.554  1.00  0.00      A   
ATOM   2528  CB  ASN   157       5.478  -9.664  18.986  1.00 52.24      A   
ATOM   2529  HB1 ASN   157       4.865  -8.753  19.116  1.00  0.00      A   
ATOM   2530  HB2 ASN   157       5.247 -10.066  17.978  1.00  0.00      A   
ATOM   2531  CG  ASN   157       5.046 -10.722  20.003  1.00 52.24      A   
ATOM   2532  OD1 ASN   157       5.241 -11.927  19.850  1.00 52.24      A   
ATOM   2533  ND2 ASN   157       4.423 -10.227  21.095  1.00 52.24      A   
ATOM   2534 HD21 ASN   157       4.035 -10.867  21.781  1.00  0.00      A   
ATOM   2535 HD22 ASN   157       4.313  -9.247  21.196  1.00  0.00      A   
ATOM   2536  C   ASN   157       7.520  -9.095  20.451  1.00 52.24      A   
ATOM   2537  O   ASN   157       8.089 -10.006  21.050  1.00 52.24      A   
ATOM   2538  N   CYS   158       7.323  -7.892  21.025  1.00 58.56      A   
ATOM   2539  HN  CYS   158       6.827  -7.171  20.551  1.00  0.00      A   
ATOM   2540  CA  CYS   158       8.007  -7.465  22.237  1.00 58.56      A   
ATOM   2541  HA  CYS   158       9.065  -7.570  22.029  1.00  0.00      A   
ATOM   2542  CB  CYS   158       7.791  -5.955  22.516  1.00 58.56      A   
ATOM   2543  HB1 CYS   158       8.409  -5.660  23.394  1.00  0.00      A   
ATOM   2544  HB2 CYS   158       8.207  -5.390  21.650  1.00  0.00      A   
ATOM   2545  SG  CYS   158       6.055  -5.466  22.791  1.00 58.56      A   
ATOM   2546  HG1 CYS   158       6.344  -4.197  23.075  1.00  0.00      A   
ATOM   2547  C   CYS   158       7.791  -8.298  23.500  1.00 58.56      A   
ATOM   2548  O   CYS   158       8.744  -8.508  24.241  1.00 58.56      A   
ATOM   2549  N   GLU   159       6.581  -8.839  23.789  1.00 57.16      A   
ATOM   2550  HN  GLU   159       5.796  -8.663  23.211  1.00  0.00      A   
ATOM   2551  CA  GLU   159       6.353  -9.675  24.974  1.00 57.16      A   
ATOM   2552  HA  GLU   159       6.579  -9.089  25.855  1.00  0.00      A   
ATOM   2553  CB  GLU   159       4.904 -10.266  25.069  1.00 57.16      A   
ATOM   2554  HB1 GLU   159       4.889 -11.287  24.614  1.00  0.00      A   
ATOM   2555  HB2 GLU   159       4.665 -10.435  26.143  1.00  0.00      A   
ATOM   2556  CG  GLU   159       3.727  -9.502  24.417  1.00 57.16      A   
ATOM   2557  HG1 GLU   159       3.274  -8.784  25.128  1.00  0.00      A   
ATOM   2558  HG2 GLU   159       4.037  -8.963  23.503  1.00  0.00      A   
ATOM   2559  CD  GLU   159       2.675 -10.512  23.983  1.00 57.16      A   
ATOM   2560  OE1 GLU   159       1.492 -10.439  24.395  1.00 57.16      A   
ATOM   2561  OE2 GLU   159       3.013 -11.364  23.120  1.00 57.16      A   
ATOM   2562  C   GLU   159       7.228 -10.927  24.995  1.00 57.16      A   
ATOM   2563  O   GLU   159       7.799 -11.327  26.001  1.00 57.16      A   
ATOM   2564  N   LYS   160       7.276 -11.589  23.825  1.00 57.86      A   
ATOM   2565  HN  LYS   160       6.855 -11.167  23.029  1.00  0.00      A   
ATOM   2566  CA  LYS   160       7.808 -12.916  23.636  1.00 57.86      A   
ATOM   2567  HA  LYS   160       7.455 -13.542  24.444  1.00  0.00      A   
ATOM   2568  CB  LYS   160       7.263 -13.429  22.286  1.00 57.86      A   
ATOM   2569  HB1 LYS   160       6.168 -13.221  22.257  1.00  0.00      A   
ATOM   2570  HB2 LYS   160       7.718 -12.839  21.458  1.00  0.00      A   
ATOM   2571  CG  LYS   160       7.471 -14.928  22.037  1.00 57.86      A   
ATOM   2572  HG1 LYS   160       8.561 -15.156  22.092  1.00  0.00      A   
ATOM   2573  HG2 LYS   160       6.957 -15.508  22.835  1.00  0.00      A   
ATOM   2574  CD  LYS   160       6.923 -15.297  20.653  1.00 57.86      A   
ATOM   2575  HD1 LYS   160       5.835 -15.061  20.627  1.00  0.00      A   
ATOM   2576  HD2 LYS   160       7.429 -14.607  19.943  1.00  0.00      A   
ATOM   2577  CE  LYS   160       7.180 -16.739  20.224  1.00 57.86      A   
ATOM   2578  HE1 LYS   160       8.263 -16.977  20.316  1.00  0.00      A   
ATOM   2579  HE2 LYS   160       6.595 -17.447  20.850  1.00  0.00      A   
ATOM   2580  NZ  LYS   160       6.789 -16.911  18.808  1.00 57.86      A   
ATOM   2581  HZ1 LYS   160       6.958 -17.879  18.478  1.00  0.00      A   
ATOM   2582  HZ2 LYS   160       5.784 -16.684  18.655  1.00  0.00      A   
ATOM   2583  HZ3 LYS   160       7.336 -16.253  18.216  1.00  0.00      A   
ATOM   2584  C   LYS   160       9.322 -12.958  23.661  1.00 57.86      A   
ATOM   2585  O   LYS   160       9.934 -13.875  24.205  1.00 57.86      A   
ATOM   2586  N   LEU   161       9.949 -11.946  23.042  1.00 58.37      A   
ATOM   2587  HN  LEU   161       9.419 -11.272  22.531  1.00  0.00      A   
ATOM   2588  CA  LEU   161      11.379 -11.709  23.078  1.00 58.37      A   
ATOM   2589  HA  LEU   161      11.908 -12.649  22.999  1.00  0.00      A   
ATOM   2590  CB  LEU   161      11.774 -10.780  21.898  1.00 58.37      A   
ATOM   2591  HB1 LEU   161      11.040  -9.949  21.825  1.00  0.00      A   
ATOM   2592  HB2 LEU   161      12.761 -10.310  22.122  1.00  0.00      A   
ATOM   2593  CG  LEU   161      11.914 -11.459  20.511  1.00 58.37      A   
ATOM   2594  HG  LEU   161      12.768 -12.176  20.579  1.00  0.00      A   
ATOM   2595  CD1 LEU   161      10.679 -12.241  20.035  1.00 58.37      A   
ATOM   2596 HD11 LEU   161      10.838 -12.624  19.005  1.00  0.00      A   
ATOM   2597 HD12 LEU   161      10.479 -13.106  20.701  1.00  0.00      A   
ATOM   2598 HD13 LEU   161       9.790 -11.579  20.031  1.00  0.00      A   
ATOM   2599  CD2 LEU   161      12.271 -10.399  19.460  1.00 58.37      A   
ATOM   2600 HD21 LEU   161      12.474 -10.865  18.474  1.00  0.00      A   
ATOM   2601 HD22 LEU   161      11.438  -9.670  19.345  1.00  0.00      A   
ATOM   2602 HD23 LEU   161      13.171  -9.827  19.772  1.00  0.00      A   
ATOM   2603  C   LEU   161      11.800 -11.080  24.407  1.00 58.37      A   
ATOM   2604  O   LEU   161      12.892 -11.330  24.910  1.00 58.37      A   
ATOM   2605  N   GLN   162      10.896 -10.265  24.990  1.00 60.23      A   
ATOM   2606  HN  GLN   162      10.013 -10.148  24.547  1.00  0.00      A   
ATOM   2607  CA  GLN   162      11.073  -9.447  26.177  1.00 60.23      A   
ATOM   2608  HA  GLN   162      10.075  -9.099  26.400  1.00  0.00      A   
ATOM   2609  CB  GLN   162      11.503 -10.248  27.429  1.00 60.23      A   
ATOM   2610  HB1 GLN   162      10.989 -11.233  27.340  1.00  0.00      A   
ATOM   2611  HB2 GLN   162      12.600 -10.427  27.398  1.00  0.00      A   
ATOM   2612  CG  GLN   162      11.081  -9.570  28.758  1.00  0.00      A   
ATOM   2613  HG1 GLN   162      11.709  -8.673  28.940  1.00  0.00      A   
ATOM   2614  HG2 GLN   162      10.024  -9.238  28.680  1.00  0.00      A   
ATOM   2615  CD  GLN   162      11.166 -10.466  29.996  1.00  0.00      A   
ATOM   2616  OE1 GLN   162      10.888 -10.039  31.117  1.00  0.00      A   
ATOM   2617  NE2 GLN   162      11.532 -11.753  29.818  1.00  0.00      A   
ATOM   2618 HE21 GLN   162      11.535 -12.330  30.626  1.00  0.00      A   
ATOM   2619 HE22 GLN   162      11.734 -12.073  28.897  1.00  0.00      A   
ATOM   2620  C   GLN   162      11.858  -8.174  25.883  1.00 60.23      A   
ATOM   2621  O   GLN   162      12.769  -7.758  26.597  1.00 60.23      A   
ATOM   2622  N   SER   163      11.462  -7.520  24.778  1.00 62.14      A   
ATOM   2623  HN  SER   163      10.671  -7.873  24.287  1.00  0.00      A   
ATOM   2624  CA  SER   163      12.098  -6.346  24.207  1.00 62.14      A   
ATOM   2625  HA  SER   163      13.100  -6.262  24.604  1.00  0.00      A   
ATOM   2626  CB  SER   163      12.165  -6.365  22.649  1.00 62.14      A   
ATOM   2627  HB1 SER   163      11.138  -6.359  22.225  1.00  0.00      A   
ATOM   2628  HB2 SER   163      12.692  -5.461  22.269  1.00  0.00      A   
ATOM   2629  OG  SER   163      12.844  -7.510  22.140  1.00 62.14      A   
ATOM   2630  HG1 SER   163      12.676  -7.492  21.176  1.00  0.00      A   
ATOM   2631  C   SER   163      11.349  -5.074  24.553  1.00 62.14      A   
ATOM   2632  O   SER   163      10.193  -5.070  24.975  1.00 62.14      A   
ATOM   2633  N   VAL   164      12.019  -3.929  24.347  1.00 62.88      A   
ATOM   2634  HN  VAL   164      12.963  -3.963  24.043  1.00  0.00      A   
ATOM   2635  CA  VAL   164      11.443  -2.598  24.266  1.00 62.88      A   
ATOM   2636  HA  VAL   164      10.836  -2.453  25.148  1.00  0.00      A   
ATOM   2637  CB  VAL   164      12.596  -1.592  24.310  1.00 62.88      A   
ATOM   2638  HB  VAL   164      13.204  -1.827  25.218  1.00  0.00      A   
ATOM   2639  CG1 VAL   164      13.515  -1.774  23.087  1.00 62.88      A   
ATOM   2640 HG11 VAL   164      14.251  -0.942  23.030  1.00  0.00      A   
ATOM   2641 HG12 VAL   164      14.073  -2.730  23.111  1.00  0.00      A   
ATOM   2642 HG13 VAL   164      12.932  -1.732  22.142  1.00  0.00      A   
ATOM   2643  CG2 VAL   164      12.130  -0.132  24.460  1.00 62.88      A   
ATOM   2644 HG21 VAL   164      13.018   0.527  24.573  1.00  0.00      A   
ATOM   2645 HG22 VAL   164      11.603   0.211  23.543  1.00  0.00      A   
ATOM   2646 HG23 VAL   164      11.473  -0.000  25.343  1.00  0.00      A   
ATOM   2647  C   VAL   164      10.492  -2.457  23.055  1.00 62.88      A   
ATOM   2648  O   VAL   164      10.454  -3.311  22.167  1.00 62.88      A   
ATOM   2649  N   CYS   165       9.625  -1.428  23.015  1.00 60.71      A   
ATOM   2650  HN  CYS   165       9.682  -0.672  23.660  1.00  0.00      A   
ATOM   2651  CA  CYS   165       8.720  -1.233  21.898  1.00 60.71      A   
ATOM   2652  HA  CYS   165       9.231  -1.519  20.987  1.00  0.00      A   
ATOM   2653  CB  CYS   165       7.392  -2.034  22.029  1.00 60.71      A   
ATOM   2654  HB1 CYS   165       6.773  -1.846  21.122  1.00  0.00      A   
ATOM   2655  HB2 CYS   165       7.667  -3.108  22.006  1.00  0.00      A   
ATOM   2656  SG  CYS   165       6.428  -1.669  23.544  1.00 60.71      A   
ATOM   2657  HG1 CYS   165       6.684  -0.359  23.497  1.00  0.00      A   
ATOM   2658  C   CYS   165       8.352   0.222  21.736  1.00 60.71      A   
ATOM   2659  O   CYS   165       8.307   0.982  22.705  1.00 60.71      A   
ATOM   2660  N   SER   166       8.034   0.623  20.493  1.00 59.13      A   
ATOM   2661  HN  SER   166       8.055  -0.005  19.723  1.00  0.00      A   
ATOM   2662  CA  SER   166       7.673   1.986  20.165  1.00 59.13      A   
ATOM   2663  HA  SER   166       8.402   2.595  20.683  1.00  0.00      A   
ATOM   2664  CB  SER   166       7.897   2.337  18.678  1.00 59.13      A   
ATOM   2665  HB1 SER   166       8.030   3.435  18.619  1.00  0.00      A   
ATOM   2666  HB2 SER   166       8.858   1.897  18.331  1.00  0.00      A   
ATOM   2667  OG  SER   166       6.839   1.955  17.794  1.00 59.13      A   
ATOM   2668  HG1 SER   166       6.932   2.618  17.061  1.00  0.00      A   
ATOM   2669  C   SER   166       6.319   2.488  20.662  1.00 59.13      A   
ATOM   2670  O   SER   166       5.374   1.744  20.931  1.00 59.13      A   
ATOM   2671  N   ASP   167       6.226   3.819  20.849  1.00 60.82      A   
ATOM   2672  HN  ASP   167       6.975   4.389  20.523  1.00  0.00      A   
ATOM   2673  CA  ASP   167       5.129   4.516  21.491  1.00 60.82      A   
ATOM   2674  HA  ASP   167       4.907   3.977  22.404  1.00  0.00      A   
ATOM   2675  CB  ASP   167       5.666   5.942  21.840  1.00 60.82      A   
ATOM   2676  HB1 ASP   167       6.745   5.845  22.094  1.00  0.00      A   
ATOM   2677  HB2 ASP   167       5.576   6.608  20.965  1.00  0.00      A   
ATOM   2678  CG  ASP   167       5.020   6.617  23.040  1.00 60.82      A   
ATOM   2679  OD1 ASP   167       3.769   6.689  23.094  1.00 60.82      A   
ATOM   2680  OD2 ASP   167       5.780   7.140  23.902  1.00 60.82      A   
ATOM   2681  C   ASP   167       3.832   4.507  20.655  1.00 60.82      A   
ATOM   2682  O   ASP   167       2.724   4.358  21.177  1.00 60.82      A   
ATOM   2683  N   ILE   168       3.902   4.666  19.313  1.00 58.15      A   
ATOM   2684  HN  ILE   168       4.794   4.762  18.862  1.00  0.00      A   
ATOM   2685  CA  ILE   168       2.708   4.604  18.457  1.00 58.15      A   
ATOM   2686  HA  ILE   168       1.899   5.104  18.967  1.00  0.00      A   
ATOM   2687  CB  ILE   168       2.855   5.316  17.107  1.00 58.15      A   
ATOM   2688  HB  ILE   168       2.001   5.036  16.441  1.00  0.00      A   
ATOM   2689  CG2 ILE   168       2.737   6.841  17.335  1.00 58.15      A   
ATOM   2690 HG21 ILE   168       2.835   7.386  16.373  1.00  0.00      A   
ATOM   2691 HG22 ILE   168       1.748   7.093  17.767  1.00  0.00      A   
ATOM   2692 HG23 ILE   168       3.528   7.198  18.020  1.00  0.00      A   
ATOM   2693  CG1 ILE   168       4.152   4.896  16.382  1.00 58.15      A   
ATOM   2694 HG11 ILE   168       5.030   5.122  17.024  1.00  0.00      A   
ATOM   2695 HG12 ILE   168       4.148   3.794  16.224  1.00  0.00      A   
ATOM   2696  CD  ILE   168       4.378   5.574  15.025  1.00  0.00      A   
ATOM   2697  HD1 ILE   168       5.277   5.134  14.540  1.00  0.00      A   
ATOM   2698  HD2 ILE   168       3.505   5.424  14.359  1.00  0.00      A   
ATOM   2699  HD3 ILE   168       4.563   6.661  15.151  1.00  0.00      A   
ATOM   2700  C   ILE   168       2.182   3.196  18.211  1.00 58.15      A   
ATOM   2701  O   ILE   168       0.988   3.024  17.966  1.00 58.15      A   
ATOM   2702  N   PHE   169       3.021   2.146  18.297  1.00 53.34      A   
ATOM   2703  HN  PHE   169       3.987   2.275  18.527  1.00  0.00      A   
ATOM   2704  CA  PHE   169       2.593   0.792  17.986  1.00 53.34      A   
ATOM   2705  HA  PHE   169       1.530   0.761  17.827  1.00  0.00      A   
ATOM   2706  CB  PHE   169       3.260   0.276  16.683  1.00 53.34      A   
ATOM   2707  HB1 PHE   169       4.362   0.428  16.748  1.00  0.00      A   
ATOM   2708  HB2 PHE   169       3.056  -0.805  16.545  1.00  0.00      A   
ATOM   2709  CG  PHE   169       2.725   0.975  15.455  1.00 53.34      A   
ATOM   2710  CD1 PHE   169       1.343   1.143  15.235  1.00 53.34      A   
ATOM   2711  HD1 PHE   169       0.622   0.798  15.960  1.00  0.00      A   
ATOM   2712  CE1 PHE   169       0.869   1.757  14.069  1.00 53.34      A   
ATOM   2713  HE1 PHE   169      -0.194   1.889  13.922  1.00  0.00      A   
ATOM   2714  CZ  PHE   169       1.773   2.189  13.095  1.00 53.34      A   
ATOM   2715  HZ  PHE   169       1.408   2.644  12.187  1.00  0.00      A   
ATOM   2716  CD2 PHE   169       3.620   1.435  14.475  1.00 53.34      A   
ATOM   2717  HD2 PHE   169       4.684   1.325  14.635  1.00  0.00      A   
ATOM   2718  CE2 PHE   169       3.149   2.039  13.302  1.00 53.34      A   
ATOM   2719  HE2 PHE   169       3.846   2.399  12.562  1.00  0.00      A   
ATOM   2720  C   PHE   169       2.853  -0.189  19.126  1.00 53.34      A   
ATOM   2721  O   PHE   169       3.781  -0.999  19.035  1.00 53.34      A   
ATOM   2722  N   PRO   170       2.062  -0.202  20.213  1.00 54.02      A   
ATOM   2723  CD  PRO   170       0.843   0.606  20.374  1.00 54.02      A   
ATOM   2724  HD1 PRO   170       1.116   1.549  20.897  1.00  0.00      A   
ATOM   2725  HD2 PRO   170       0.332   0.844  19.416  1.00  0.00      A   
ATOM   2726  CA  PRO   170       2.129  -1.252  21.231  1.00 54.02      A   
ATOM   2727  HA  PRO   170       3.077  -1.136  21.736  1.00  0.00      A   
ATOM   2728  CB  PRO   170       0.927  -0.975  22.151  1.00 54.02      A   
ATOM   2729  HB1 PRO   170       1.243  -0.279  22.961  1.00  0.00      A   
ATOM   2730  HB2 PRO   170       0.498  -1.887  22.616  1.00  0.00      A   
ATOM   2731  CG  PRO   170      -0.070  -0.254  21.246  1.00 54.02      A   
ATOM   2732  HG1 PRO   170      -0.812   0.346  21.812  1.00  0.00      A   
ATOM   2733  HG2 PRO   170      -0.606  -0.994  20.609  1.00  0.00      A   
ATOM   2734  C   PRO   170       2.122  -2.670  20.677  1.00 54.02      A   
ATOM   2735  O   PRO   170       1.450  -2.947  19.686  1.00 54.02      A   
ATOM   2736  N   HSD   171       2.890  -3.574  21.308  1.00 53.88      A   
ATOM   2737  HN  HSD   171       3.405  -3.260  22.100  1.00  0.00      A   
ATOM   2738  CA  HSD   171       3.008  -4.986  20.975  1.00 53.88      A   
ATOM   2739  HA  HSD   171       3.417  -5.455  21.855  1.00  0.00      A   
ATOM   2740  CB  HSD   171       1.677  -5.742  20.661  1.00 53.88      A   
ATOM   2741  HB1 HSD   171       1.328  -5.454  19.645  1.00  0.00      A   
ATOM   2742  HB2 HSD   171       1.898  -6.827  20.631  1.00  0.00      A   
ATOM   2743  ND1 HSD   171      -0.400  -4.511  21.450  1.00 53.88      A   
ATOM   2744  HD1 HSD   171      -0.307  -3.735  20.817  1.00  0.00      A   
ATOM   2745  CG  HSD   171       0.505  -5.541  21.598  1.00 53.88      A   
ATOM   2746  CE1 HSD   171      -1.407  -4.724  22.331  1.00 53.88      A   
ATOM   2747  HE1 HSD   171      -2.258  -4.045  22.453  1.00  0.00      A   
ATOM   2748  NE2 HSD   171      -1.216  -5.832  23.022  1.00 53.88      A   
ATOM   2749  CD2 HSD   171      -0.005  -6.336  22.582  1.00 53.88      A   
ATOM   2750  HD2 HSD   171       0.371  -7.256  23.011  1.00  0.00      A   
ATOM   2751  C   HSD   171       3.986  -5.287  19.838  1.00 53.88      A   
ATOM   2752  O   HSD   171       4.164  -6.453  19.488  1.00 53.88      A   
ATOM   2753  N   ILE   172       4.675  -4.281  19.256  1.00 48.82      A   
ATOM   2754  HN  ILE   172       4.547  -3.329  19.539  1.00  0.00      A   
ATOM   2755  CA  ILE   172       5.523  -4.466  18.079  1.00 48.82      A   
ATOM   2756  HA  ILE   172       5.506  -5.503  17.779  1.00  0.00      A   
ATOM   2757  CB  ILE   172       5.026  -3.656  16.876  1.00 48.82      A   
ATOM   2758  HB  ILE   172       4.939  -2.582  17.167  1.00  0.00      A   
ATOM   2759  CG2 ILE   172       6.014  -3.754  15.687  1.00 48.82      A   
ATOM   2760 HG21 ILE   172       5.631  -3.208  14.802  1.00  0.00      A   
ATOM   2761 HG22 ILE   172       6.990  -3.282  15.937  1.00  0.00      A   
ATOM   2762 HG23 ILE   172       6.187  -4.813  15.409  1.00  0.00      A   
ATOM   2763  CG1 ILE   172       3.619  -4.178  16.493  1.00 48.82      A   
ATOM   2764 HG11 ILE   172       3.666  -5.286  16.413  1.00  0.00      A   
ATOM   2765 HG12 ILE   172       2.913  -3.928  17.319  1.00  0.00      A   
ATOM   2766  CD  ILE   172       3.054  -3.617  15.186  1.00  0.00      A   
ATOM   2767  HD1 ILE   172       2.000  -3.943  15.054  1.00  0.00      A   
ATOM   2768  HD2 ILE   172       3.081  -2.507  15.190  1.00  0.00      A   
ATOM   2769  HD3 ILE   172       3.633  -3.977  14.310  1.00  0.00      A   
ATOM   2770  C   ILE   172       6.976  -4.148  18.393  1.00 48.82      A   
ATOM   2771  O   ILE   172       7.299  -3.166  19.049  1.00 48.82      A   
ATOM   2772  N   ASP   173       7.894  -5.032  17.953  1.00 50.93      A   
ATOM   2773  HN  ASP   173       7.629  -5.827  17.423  1.00  0.00      A   
ATOM   2774  CA  ASP   173       9.324  -4.863  18.079  1.00 50.93      A   
ATOM   2775  HA  ASP   173       9.524  -4.553  19.099  1.00  0.00      A   
ATOM   2776  CB  ASP   173       9.963  -6.252  17.827  1.00 50.93      A   
ATOM   2777  HB1 ASP   173       9.344  -7.041  18.299  1.00  0.00      A   
ATOM   2778  HB2 ASP   173      10.044  -6.464  16.742  1.00  0.00      A   
ATOM   2779  CG  ASP   173      11.346  -6.328  18.438  1.00 50.93      A   
ATOM   2780  OD1 ASP   173      12.264  -5.702  17.859  1.00 50.93      A   
ATOM   2781  OD2 ASP   173      11.501  -7.016  19.480  1.00 50.93      A   
ATOM   2782  C   ASP   173       9.909  -3.775  17.156  1.00 50.93      A   
ATOM   2783  O   ASP   173       9.569  -3.672  15.974  1.00 50.93      A   
ATOM   2784  N   GLU   174      10.846  -2.965  17.684  1.00 50.28      A   
ATOM   2785  HN  GLU   174      11.113  -3.068  18.641  1.00  0.00      A   
ATOM   2786  CA  GLU   174      11.604  -1.947  16.977  1.00 50.28      A   
ATOM   2787  HA  GLU   174      10.914  -1.247  16.525  1.00  0.00      A   
ATOM   2788  CB  GLU   174      12.505  -1.200  17.981  1.00 50.28      A   
ATOM   2789  HB1 GLU   174      13.146  -1.938  18.517  1.00  0.00      A   
ATOM   2790  HB2 GLU   174      13.188  -0.494  17.456  1.00  0.00      A   
ATOM   2791  CG  GLU   174      11.704  -0.387  19.026  1.00 50.28      A   
ATOM   2792  HG1 GLU   174      11.241   0.506  18.559  1.00  0.00      A   
ATOM   2793  HG2 GLU   174      10.905  -1.006  19.479  1.00  0.00      A   
ATOM   2794  CD  GLU   174      12.569   0.102  20.182  1.00 50.28      A   
ATOM   2795  OE1 GLU   174      13.805  -0.121  20.155  1.00 50.28      A   
ATOM   2796  OE2 GLU   174      11.969   0.670  21.129  1.00 50.28      A   
ATOM   2797  C   GLU   174      12.481  -2.510  15.867  1.00 50.28      A   
ATOM   2798  O   GLU   174      12.640  -1.920  14.799  1.00 50.28      A   
ATOM   2799  N   THR   175      13.073  -3.701  16.075  1.00 44.87      A   
ATOM   2800  HN  THR   175      12.861  -4.219  16.918  1.00  0.00      A   
ATOM   2801  CA  THR   175      13.938  -4.360  15.096  1.00 44.87      A   
ATOM   2802  HA  THR   175      14.671  -3.631  14.783  1.00  0.00      A   
ATOM   2803  CB  THR   175      14.720  -5.544  15.665  1.00 44.87      A   
ATOM   2804  HB  THR   175      15.435  -5.930  14.901  1.00  0.00      A   
ATOM   2805  OG1 THR   175      13.890  -6.618  16.073  1.00 44.87      A   
ATOM   2806  HG1 THR   175      13.382  -6.285  16.859  1.00  0.00      A   
ATOM   2807  CG2 THR   175      15.502  -5.106  16.910  1.00 44.87      A   
ATOM   2808 HG21 THR   175      16.080  -5.963  17.318  1.00  0.00      A   
ATOM   2809 HG22 THR   175      16.189  -4.268  16.675  1.00  0.00      A   
ATOM   2810 HG23 THR   175      14.813  -4.770  17.715  1.00  0.00      A   
ATOM   2811  C   THR   175      13.188  -4.764  13.833  1.00 44.87      A   
ATOM   2812  O   THR   175      13.648  -4.537  12.712  1.00 44.87      A   
ATOM   2813  N   TYR   176      11.959  -5.304  13.981  1.00 39.74      A   
ATOM   2814  HN  TYR   176      11.667  -5.539  14.907  1.00  0.00      A   
ATOM   2815  CA  TYR   176      11.010  -5.533  12.899  1.00 39.74      A   
ATOM   2816  HA  TYR   176      11.494  -6.142  12.148  1.00  0.00      A   
ATOM   2817  CB  TYR   176       9.753  -6.282  13.446  1.00 39.74      A   
ATOM   2818  HB1 TYR   176      10.040  -7.306  13.762  1.00  0.00      A   
ATOM   2819  HB2 TYR   176       9.368  -5.744  14.339  1.00  0.00      A   
ATOM   2820  CG  TYR   176       8.635  -6.399  12.430  1.00 39.74      A   
ATOM   2821  CD1 TYR   176       8.784  -7.152  11.252  1.00 39.74      A   
ATOM   2822  HD1 TYR   176       9.694  -7.710  11.087  1.00  0.00      A   
ATOM   2823  CE1 TYR   176       7.774  -7.150  10.275  1.00 39.74      A   
ATOM   2824  HE1 TYR   176       7.885  -7.731   9.371  1.00  0.00      A   
ATOM   2825  CZ  TYR   176       6.601  -6.413  10.480  1.00 39.74      A   
ATOM   2826  OH  TYR   176       5.554  -6.456   9.538  1.00 39.74      A   
ATOM   2827  HH  TYR   176       4.742  -6.635  10.020  1.00  0.00      A   
ATOM   2828  CD2 TYR   176       7.458  -5.656  12.615  1.00 39.74      A   
ATOM   2829  HD2 TYR   176       7.358  -5.042  13.497  1.00  0.00      A   
ATOM   2830  CE2 TYR   176       6.443  -5.665  11.650  1.00 39.74      A   
ATOM   2831  HE2 TYR   176       5.546  -5.085  11.806  1.00  0.00      A   
ATOM   2832  C   TYR   176      10.601  -4.228  12.217  1.00 39.74      A   
ATOM   2833  O   TYR   176      10.557  -4.132  10.991  1.00 39.74      A   
ATOM   2834  N   LEU   177      10.310  -3.176  13.003  1.00 40.88      A   
ATOM   2835  HN  LEU   177      10.339  -3.270  14.000  1.00  0.00      A   
ATOM   2836  CA  LEU   177       9.902  -1.882  12.492  1.00 40.88      A   
ATOM   2837  HA  LEU   177       9.039  -2.045  11.864  1.00  0.00      A   
ATOM   2838  CB  LEU   177       9.526  -0.997  13.703  1.00 40.88      A   
ATOM   2839  HB1 LEU   177       8.905  -1.614  14.394  1.00  0.00      A   
ATOM   2840  HB2 LEU   177      10.443  -0.719  14.267  1.00  0.00      A   
ATOM   2841  CG  LEU   177       8.724   0.279  13.398  1.00 40.88      A   
ATOM   2842  HG  LEU   177       9.349   0.962  12.775  1.00  0.00      A   
ATOM   2843  CD1 LEU   177       7.421  -0.032  12.653  1.00 40.88      A   
ATOM   2844 HD11 LEU   177       6.786   0.877  12.635  1.00  0.00      A   
ATOM   2845 HD12 LEU   177       7.620  -0.354  11.610  1.00  0.00      A   
ATOM   2846 HD13 LEU   177       6.857  -0.828  13.184  1.00  0.00      A   
ATOM   2847  CD2 LEU   177       8.398   1.004  14.711  1.00 40.88      A   
ATOM   2848 HD21 LEU   177       7.870   1.963  14.522  1.00  0.00      A   
ATOM   2849 HD22 LEU   177       7.749   0.378  15.360  1.00  0.00      A   
ATOM   2850 HD23 LEU   177       9.322   1.236  15.281  1.00  0.00      A   
ATOM   2851  C   LEU   177      10.970  -1.220  11.621  1.00 40.88      A   
ATOM   2852  O   LEU   177      10.709  -0.789  10.497  1.00 40.88      A   
ATOM   2853  N   MET   178      12.235  -1.233  12.084  1.00 42.26      A   
ATOM   2854  HN  MET   178      12.398  -1.563  13.022  1.00  0.00      A   
ATOM   2855  CA  MET   178      13.405  -0.800  11.342  1.00 42.26      A   
ATOM   2856  HA  MET   178      13.250   0.229  11.048  1.00  0.00      A   
ATOM   2857  CB  MET   178      14.641  -0.896  12.271  1.00 42.26      A   
ATOM   2858  HB1 MET   178      14.384  -0.376  13.222  1.00  0.00      A   
ATOM   2859  HB2 MET   178      14.822  -1.963  12.531  1.00  0.00      A   
ATOM   2860  CG  MET   178      15.933  -0.276  11.704  1.00 42.26      A   
ATOM   2861  HG1 MET   178      16.134  -0.718  10.703  1.00  0.00      A   
ATOM   2862  HG2 MET   178      15.771   0.814  11.551  1.00  0.00      A   
ATOM   2863  SD  MET   178      17.401  -0.540  12.750  1.00 42.26      A   
ATOM   2864  CE  MET   178      16.906   0.509  14.147  1.00 42.26      A   
ATOM   2865  HE1 MET   178      17.709   0.559  14.914  1.00  0.00      A   
ATOM   2866  HE2 MET   178      16.694   1.547  13.813  1.00  0.00      A   
ATOM   2867  HE3 MET   178      15.995   0.121  14.652  1.00  0.00      A   
ATOM   2868  C   MET   178      13.646  -1.607  10.066  1.00 42.26      A   
ATOM   2869  O   MET   178      13.915  -1.051   9.001  1.00 42.26      A   
ATOM   2870  N   PHE   179      13.503  -2.947  10.133  1.00 38.42      A   
ATOM   2871  HN  PHE   179      13.327  -3.378  11.021  1.00  0.00      A   
ATOM   2872  CA  PHE   179      13.569  -3.847   8.990  1.00 38.42      A   
ATOM   2873  HA  PHE   179      14.530  -3.724   8.509  1.00  0.00      A   
ATOM   2874  CB  PHE   179      13.440  -5.303   9.543  1.00 38.42      A   
ATOM   2875  HB1 PHE   179      14.369  -5.570  10.090  1.00  0.00      A   
ATOM   2876  HB2 PHE   179      12.612  -5.331  10.281  1.00  0.00      A   
ATOM   2877  CG  PHE   179      13.176  -6.379   8.520  1.00 38.42      A   
ATOM   2878  CD1 PHE   179      14.147  -6.741   7.575  1.00 38.42      A   
ATOM   2879  HD1 PHE   179      15.103  -6.240   7.572  1.00  0.00      A   
ATOM   2880  CE1 PHE   179      13.881  -7.745   6.632  1.00 38.42      A   
ATOM   2881  HE1 PHE   179      14.633  -8.016   5.905  1.00  0.00      A   
ATOM   2882  CZ  PHE   179      12.639  -8.394   6.631  1.00 38.42      A   
ATOM   2883  HZ  PHE   179      12.431  -9.167   5.904  1.00  0.00      A   
ATOM   2884  CD2 PHE   179      11.932  -7.035   8.508  1.00 38.42      A   
ATOM   2885  HD2 PHE   179      11.175  -6.756   9.227  1.00  0.00      A   
ATOM   2886  CE2 PHE   179      11.663  -8.039   7.570  1.00 38.42      A   
ATOM   2887  HE2 PHE   179      10.704  -8.536   7.571  1.00  0.00      A   
ATOM   2888  C   PHE   179      12.510  -3.537   7.927  1.00 38.42      A   
ATOM   2889  O   PHE   179      12.830  -3.374   6.750  1.00 38.42      A   
ATOM   2890  N   TRP   180      11.231  -3.378   8.320  1.00 33.06      A   
ATOM   2891  HN  TRP   180      10.984  -3.525   9.284  1.00  0.00      A   
ATOM   2892  CA  TRP   180      10.152  -3.074   7.398  1.00 33.06      A   
ATOM   2893  HA  TRP   180      10.179  -3.818   6.612  1.00  0.00      A   
ATOM   2894  CB  TRP   180       8.787  -3.179   8.130  1.00 33.06      A   
ATOM   2895  HB1 TRP   180       8.729  -4.181   8.611  1.00  0.00      A   
ATOM   2896  HB2 TRP   180       8.741  -2.419   8.940  1.00  0.00      A   
ATOM   2897  CG  TRP   180       7.587  -3.038   7.209  1.00 33.06      A   
ATOM   2898  CD1 TRP   180       7.141  -3.906   6.249  1.00 33.06      A   
ATOM   2899  HD1 TRP   180       7.574  -4.878   6.060  1.00  0.00      A   
ATOM   2900  NE1 TRP   180       6.118  -3.335   5.525  1.00 33.06      A   
ATOM   2901  HE1 TRP   180       5.814  -3.654   4.643  1.00  0.00      A   
ATOM   2902  CE2 TRP   180       5.885  -2.073   6.026  1.00 33.06      A   
ATOM   2903  CD2 TRP   180       6.795  -1.846   7.080  1.00 33.06      A   
ATOM   2904  CE3 TRP   180       6.828  -0.628   7.758  1.00 33.06      A   
ATOM   2905  HE3 TRP   180       7.533  -0.434   8.552  1.00  0.00      A   
ATOM   2906  CZ3 TRP   180       5.923   0.367   7.360  1.00 33.06      A   
ATOM   2907  HZ3 TRP   180       5.942   1.333   7.842  1.00  0.00      A   
ATOM   2908  CZ2 TRP   180       4.978  -1.095   5.650  1.00 33.06      A   
ATOM   2909  HZ2 TRP   180       4.287  -1.268   4.842  1.00  0.00      A   
ATOM   2910  CH2 TRP   180       5.001   0.134   6.330  1.00 33.06      A   
ATOM   2911  HH2 TRP   180       4.315   0.920   6.045  1.00  0.00      A   
ATOM   2912  C   TRP   180      10.307  -1.715   6.708  1.00 33.06      A   
ATOM   2913  O   TRP   180      10.165  -1.594   5.489  1.00 33.06      A   
ATOM   2914  N   ILE   181      10.671  -0.659   7.465  1.00 35.65      A   
ATOM   2915  HN  ILE   181      10.766  -0.766   8.459  1.00  0.00      A   
ATOM   2916  CA  ILE   181      10.975   0.660   6.915  1.00 35.65      A   
ATOM   2917  HA  ILE   181      10.133   0.973   6.315  1.00  0.00      A   
ATOM   2918  CB  ILE   181      11.205   1.696   8.017  1.00 35.65      A   
ATOM   2919  HB  ILE   181      12.021   1.324   8.682  1.00  0.00      A   
ATOM   2920  CG2 ILE   181      11.629   3.058   7.416  1.00 35.65      A   
ATOM   2921 HG21 ILE   181      11.680   3.831   8.210  1.00  0.00      A   
ATOM   2922 HG22 ILE   181      12.633   3.003   6.947  1.00  0.00      A   
ATOM   2923 HG23 ILE   181      10.893   3.392   6.654  1.00  0.00      A   
ATOM   2924  CG1 ILE   181       9.939   1.875   8.888  1.00 35.65      A   
ATOM   2925 HG11 ILE   181       9.177   2.455   8.324  1.00  0.00      A   
ATOM   2926 HG12 ILE   181       9.494   0.882   9.117  1.00  0.00      A   
ATOM   2927  CD  ILE   181      10.248   2.564  10.223  1.00  0.00      A   
ATOM   2928  HD1 ILE   181       9.363   2.537  10.892  1.00  0.00      A   
ATOM   2929  HD2 ILE   181      11.076   2.038  10.747  1.00  0.00      A   
ATOM   2930  HD3 ILE   181      10.545   3.624  10.076  1.00  0.00      A   
ATOM   2931  C   ILE   181      12.184   0.622   5.986  1.00 35.65      A   
ATOM   2932  O   ILE   181      12.186   1.232   4.914  1.00 35.65      A   
ATOM   2933  N   GLY   182      13.244  -0.125   6.361  1.00 34.70      A   
ATOM   2934  HN  GLY   182      13.231  -0.600   7.247  1.00  0.00      A   
ATOM   2935  CA  GLY   182      14.470  -0.228   5.578  1.00 34.70      A   
ATOM   2936  HA1 GLY   182      15.177  -0.796   6.165  1.00  0.00      A   
ATOM   2937  HA2 GLY   182      14.817   0.770   5.351  1.00  0.00      A   
ATOM   2938  C   GLY   182      14.307  -0.950   4.269  1.00 34.70      A   
ATOM   2939  O   GLY   182      14.769  -0.465   3.240  1.00 34.70      A   
ATOM   2940  N   VAL   183      13.598  -2.096   4.247  1.00 32.44      A   
ATOM   2941  HN  VAL   183      13.251  -2.494   5.103  1.00  0.00      A   
ATOM   2942  CA  VAL   183      13.272  -2.809   3.013  1.00 32.44      A   
ATOM   2943  HA  VAL   183      14.190  -3.011   2.479  1.00  0.00      A   
ATOM   2944  CB  VAL   183      12.566  -4.135   3.314  1.00 32.44      A   
ATOM   2945  HB  VAL   183      11.712  -3.946   4.008  1.00  0.00      A   
ATOM   2946  CG1 VAL   183      12.022  -4.814   2.037  1.00 32.44      A   
ATOM   2947 HG11 VAL   183      11.618  -5.818   2.287  1.00  0.00      A   
ATOM   2948 HG12 VAL   183      11.197  -4.227   1.580  1.00  0.00      A   
ATOM   2949 HG13 VAL   183      12.831  -4.938   1.286  1.00  0.00      A   
ATOM   2950  CG2 VAL   183      13.560  -5.089   4.006  1.00 32.44      A   
ATOM   2951 HG21 VAL   183      13.055  -6.048   4.250  1.00  0.00      A   
ATOM   2952 HG22 VAL   183      14.420  -5.305   3.339  1.00  0.00      A   
ATOM   2953 HG23 VAL   183      13.945  -4.659   4.952  1.00  0.00      A   
ATOM   2954  C   VAL   183      12.411  -1.958   2.089  1.00 32.44      A   
ATOM   2955  O   VAL   183      12.690  -1.815   0.898  1.00 32.44      A   
ATOM   2956  N   THR   184      11.366  -1.313   2.642  1.00 31.91      A   
ATOM   2957  HN  THR   184      11.159  -1.450   3.611  1.00  0.00      A   
ATOM   2958  CA  THR   184      10.447  -0.465   1.884  1.00 31.91      A   
ATOM   2959  HA  THR   184      10.058  -1.052   1.065  1.00  0.00      A   
ATOM   2960  CB  THR   184       9.273   0.011   2.726  1.00 31.91      A   
ATOM   2961  HB  THR   184       9.612   0.691   3.542  1.00  0.00      A   
ATOM   2962  OG1 THR   184       8.602  -1.098   3.305  1.00 31.91      A   
ATOM   2963  HG1 THR   184       9.066  -1.321   4.131  1.00  0.00      A   
ATOM   2964  CG2 THR   184       8.229   0.710   1.849  1.00 31.91      A   
ATOM   2965 HG21 THR   184       7.315   0.892   2.449  1.00  0.00      A   
ATOM   2966 HG22 THR   184       8.597   1.681   1.462  1.00  0.00      A   
ATOM   2967 HG23 THR   184       7.948   0.061   0.994  1.00  0.00      A   
ATOM   2968  C   THR   184      11.117   0.756   1.283  1.00 31.91      A   
ATOM   2969  O   THR   184      10.964   1.052   0.099  1.00 31.91      A   
ATOM   2970  N   SER   185      11.936   1.478   2.076  1.00 32.57      A   
ATOM   2971  HN  SER   185      12.032   1.240   3.046  1.00  0.00      A   
ATOM   2972  CA  SER   185      12.690   2.640   1.617  1.00 32.57      A   
ATOM   2973  HA  SER   185      11.996   3.339   1.172  1.00  0.00      A   
ATOM   2974  CB  SER   185      13.454   3.358   2.760  1.00 32.57      A   
ATOM   2975  HB1 SER   185      14.099   2.628   3.299  1.00  0.00      A   
ATOM   2976  HB2 SER   185      14.103   4.161   2.341  1.00  0.00      A   
ATOM   2977  OG  SER   185      12.553   3.966   3.686  1.00 32.57      A   
ATOM   2978  HG1 SER   185      12.475   3.367   4.440  1.00  0.00      A   
ATOM   2979  C   SER   185      13.716   2.312   0.551  1.00 32.57      A   
ATOM   2980  O   SER   185      13.807   3.001  -0.461  1.00 32.57      A   
ATOM   2981  N   VAL   186      14.500   1.225   0.714  1.00 30.47      A   
ATOM   2982  HN  VAL   186      14.428   0.652   1.534  1.00  0.00      A   
ATOM   2983  CA  VAL   186      15.463   0.785  -0.293  1.00 30.47      A   
ATOM   2984  HA  VAL   186      16.105   1.620  -0.537  1.00  0.00      A   
ATOM   2985  CB  VAL   186      16.334  -0.354   0.239  1.00 30.47      A   
ATOM   2986  HB  VAL   186      15.679  -1.133   0.695  1.00  0.00      A   
ATOM   2987  CG1 VAL   186      17.189  -1.008  -0.868  1.00 30.47      A   
ATOM   2988 HG11 VAL   186      17.887  -1.746  -0.420  1.00  0.00      A   
ATOM   2989 HG12 VAL   186      16.558  -1.546  -1.607  1.00  0.00      A   
ATOM   2990 HG13 VAL   186      17.787  -0.240  -1.403  1.00  0.00      A   
ATOM   2991  CG2 VAL   186      17.268   0.219   1.324  1.00 30.47      A   
ATOM   2992 HG21 VAL   186      17.893  -0.592   1.753  1.00  0.00      A   
ATOM   2993 HG22 VAL   186      17.941   0.987   0.888  1.00  0.00      A   
ATOM   2994 HG23 VAL   186      16.692   0.683   2.150  1.00  0.00      A   
ATOM   2995  C   VAL   186      14.784   0.390  -1.597  1.00 30.47      A   
ATOM   2996  O   VAL   186      15.209   0.782  -2.685  1.00 30.47      A   
ATOM   2997  N   LEU   187      13.662  -0.353  -1.522  1.00 27.26      A   
ATOM   2998  HN  LEU   187      13.325  -0.689  -0.639  1.00  0.00      A   
ATOM   2999  CA  LEU   187      12.885  -0.707  -2.693  1.00 27.26      A   
ATOM   3000  HA  LEU   187      13.573  -1.159  -3.393  1.00  0.00      A   
ATOM   3001  CB  LEU   187      11.803  -1.746  -2.311  1.00 27.26      A   
ATOM   3002  HB1 LEU   187      12.300  -2.543  -1.712  1.00  0.00      A   
ATOM   3003  HB2 LEU   187      11.050  -1.268  -1.647  1.00  0.00      A   
ATOM   3004  CG  LEU   187      11.086  -2.430  -3.495  1.00 27.26      A   
ATOM   3005  HG  LEU   187      10.514  -1.652  -4.051  1.00  0.00      A   
ATOM   3006  CD1 LEU   187      12.062  -3.098  -4.474  1.00 27.26      A   
ATOM   3007 HD11 LEU   187      11.501  -3.677  -5.237  1.00  0.00      A   
ATOM   3008 HD12 LEU   187      12.681  -2.342  -5.003  1.00  0.00      A   
ATOM   3009 HD13 LEU   187      12.735  -3.797  -3.934  1.00  0.00      A   
ATOM   3010  CD2 LEU   187      10.089  -3.477  -2.977  1.00 27.26      A   
ATOM   3011 HD21 LEU   187       9.525  -3.927  -3.822  1.00  0.00      A   
ATOM   3012 HD22 LEU   187      10.628  -4.287  -2.442  1.00  0.00      A   
ATOM   3013 HD23 LEU   187       9.365  -3.015  -2.272  1.00  0.00      A   
ATOM   3014  C   LEU   187      12.283   0.501  -3.410  1.00 27.26      A   
ATOM   3015  O   LEU   187      12.406   0.628  -4.625  1.00 27.26      A   
ATOM   3016  N   LEU   188      11.694   1.473  -2.680  1.00 28.57      A   
ATOM   3017  HN  LEU   188      11.573   1.356  -1.690  1.00  0.00      A   
ATOM   3018  CA  LEU   188      11.221   2.727  -3.257  1.00 28.57      A   
ATOM   3019  HA  LEU   188      10.537   2.484  -4.055  1.00  0.00      A   
ATOM   3020  CB  LEU   188      10.490   3.595  -2.200  1.00 28.57      A   
ATOM   3021  HB1 LEU   188      11.073   3.558  -1.253  1.00  0.00      A   
ATOM   3022  HB2 LEU   188      10.450   4.658  -2.528  1.00  0.00      A   
ATOM   3023  CG  LEU   188       9.038   3.155  -1.921  1.00 28.57      A   
ATOM   3024  HG  LEU   188       9.039   2.057  -1.717  1.00  0.00      A   
ATOM   3025  CD1 LEU   188       8.489   3.860  -0.674  1.00 28.57      A   
ATOM   3026 HD11 LEU   188       7.466   3.492  -0.444  1.00  0.00      A   
ATOM   3027 HD12 LEU   188       9.141   3.657   0.203  1.00  0.00      A   
ATOM   3028 HD13 LEU   188       8.443   4.958  -0.837  1.00  0.00      A   
ATOM   3029  CD2 LEU   188       8.121   3.441  -3.122  1.00 28.57      A   
ATOM   3030 HD21 LEU   188       7.070   3.194  -2.871  1.00  0.00      A   
ATOM   3031 HD22 LEU   188       8.167   4.518  -3.392  1.00  0.00      A   
ATOM   3032 HD23 LEU   188       8.417   2.842  -4.008  1.00  0.00      A   
ATOM   3033  C   LEU   188      12.314   3.564  -3.911  1.00 28.57      A   
ATOM   3034  O   LEU   188      12.133   4.075  -5.013  1.00 28.57      A   
ATOM   3035  N   LEU   189      13.497   3.693  -3.283  1.00 27.99      A   
ATOM   3036  HN  LEU   189      13.621   3.315  -2.361  1.00  0.00      A   
ATOM   3037  CA  LEU   189      14.649   4.369  -3.865  1.00 27.99      A   
ATOM   3038  HA  LEU   189      14.344   5.363  -4.161  1.00  0.00      A   
ATOM   3039  CB  LEU   189      15.788   4.493  -2.820  1.00 27.99      A   
ATOM   3040  HB1 LEU   189      15.714   3.641  -2.110  1.00  0.00      A   
ATOM   3041  HB2 LEU   189      16.780   4.415  -3.320  1.00  0.00      A   
ATOM   3042  CG  LEU   189      15.795   5.823  -2.026  1.00 27.99      A   
ATOM   3043  HG  LEU   189      16.051   6.638  -2.747  1.00  0.00      A   
ATOM   3044  CD1 LEU   189      14.449   6.191  -1.379  1.00 27.99      A   
ATOM   3045 HD11 LEU   189      14.538   7.152  -0.831  1.00  0.00      A   
ATOM   3046 HD12 LEU   189      13.651   6.303  -2.142  1.00  0.00      A   
ATOM   3047 HD13 LEU   189      14.139   5.409  -0.655  1.00  0.00      A   
ATOM   3048  CD2 LEU   189      16.885   5.784  -0.946  1.00 27.99      A   
ATOM   3049 HD21 LEU   189      16.946   6.761  -0.421  1.00  0.00      A   
ATOM   3050 HD22 LEU   189      16.652   4.996  -0.198  1.00  0.00      A   
ATOM   3051 HD23 LEU   189      17.875   5.562  -1.398  1.00  0.00      A   
ATOM   3052  C   LEU   189      15.143   3.705  -5.152  1.00 27.99      A   
ATOM   3053  O   LEU   189      15.433   4.381  -6.140  1.00 27.99      A   
ATOM   3054  N   PHE   190      15.186   2.355  -5.201  1.00 25.77      A   
ATOM   3055  HN  PHE   190      14.999   1.819  -4.374  1.00  0.00      A   
ATOM   3056  CA  PHE   190      15.444   1.614  -6.427  1.00 25.77      A   
ATOM   3057  HA  PHE   190      16.389   1.957  -6.828  1.00  0.00      A   
ATOM   3058  CB  PHE   190      15.537   0.089  -6.118  1.00 25.77      A   
ATOM   3059  HB1 PHE   190      16.344  -0.092  -5.376  1.00  0.00      A   
ATOM   3060  HB2 PHE   190      14.582  -0.273  -5.682  1.00  0.00      A   
ATOM   3061  CG  PHE   190      15.846  -0.717  -7.358  1.00 25.77      A   
ATOM   3062  CD1 PHE   190      17.144  -0.742  -7.891  1.00 25.77      A   
ATOM   3063  HD1 PHE   190      17.940  -0.222  -7.380  1.00  0.00      A   
ATOM   3064  CE1 PHE   190      17.406  -1.411  -9.095  1.00 25.77      A   
ATOM   3065  HE1 PHE   190      18.408  -1.420  -9.501  1.00  0.00      A   
ATOM   3066  CZ  PHE   190      16.368  -2.057  -9.777  1.00 25.77      A   
ATOM   3067  HZ  PHE   190      16.567  -2.567 -10.709  1.00  0.00      A   
ATOM   3068  CD2 PHE   190      14.813  -1.375  -8.047  1.00 25.77      A   
ATOM   3069  HD2 PHE   190      13.807  -1.335  -7.657  1.00  0.00      A   
ATOM   3070  CE2 PHE   190      15.069  -2.036  -9.255  1.00 25.77      A   
ATOM   3071  HE2 PHE   190      14.264  -2.524  -9.787  1.00  0.00      A   
ATOM   3072  C   PHE   190      14.391   1.876  -7.508  1.00 25.77      A   
ATOM   3073  O   PHE   190      14.723   2.135  -8.661  1.00 25.77      A   
ATOM   3074  N   ILE   191      13.091   1.857  -7.157  1.00 22.53      A   
ATOM   3075  HN  ILE   191      12.839   1.616  -6.216  1.00  0.00      A   
ATOM   3076  CA  ILE   191      11.994   2.132  -8.077  1.00 22.53      A   
ATOM   3077  HA  ILE   191      12.095   1.468  -8.924  1.00  0.00      A   
ATOM   3078  CB  ILE   191      10.651   1.850  -7.402  1.00 22.53      A   
ATOM   3079  HB  ILE   191      10.623   2.408  -6.437  1.00  0.00      A   
ATOM   3080  CG2 ILE   191       9.470   2.300  -8.279  1.00 22.53      A   
ATOM   3081 HG21 ILE   191       8.502   2.038  -7.805  1.00  0.00      A   
ATOM   3082 HG22 ILE   191       9.475   3.396  -8.435  1.00  0.00      A   
ATOM   3083 HG23 ILE   191       9.528   1.791  -9.264  1.00  0.00      A   
ATOM   3084  CG1 ILE   191      10.492   0.344  -7.101  1.00 22.53      A   
ATOM   3085 HG11 ILE   191      10.252  -0.190  -8.046  1.00  0.00      A   
ATOM   3086 HG12 ILE   191      11.449  -0.077  -6.725  1.00  0.00      A   
ATOM   3087  CD  ILE   191       9.405   0.083  -6.054  1.00  0.00      A   
ATOM   3088  HD1 ILE   191       9.336  -0.996  -5.811  1.00  0.00      A   
ATOM   3089  HD2 ILE   191       9.647   0.623  -5.114  1.00  0.00      A   
ATOM   3090  HD3 ILE   191       8.407   0.417  -6.407  1.00  0.00      A   
ATOM   3091  C   ILE   191      12.050   3.549  -8.649  1.00 22.53      A   
ATOM   3092  O   ILE   191      11.900   3.748  -9.855  1.00 22.53      A   
ATOM   3093  N   VAL   192      12.331   4.575  -7.815  1.00 22.57      A   
ATOM   3094  HN  VAL   192      12.419   4.403  -6.829  1.00  0.00      A   
ATOM   3095  CA  VAL   192      12.536   5.948  -8.269  1.00 22.57      A   
ATOM   3096  HA  VAL   192      11.661   6.255  -8.823  1.00  0.00      A   
ATOM   3097  CB  VAL   192      12.727   6.902  -7.085  1.00 22.57      A   
ATOM   3098  HB  VAL   192      13.507   6.486  -6.405  1.00  0.00      A   
ATOM   3099  CG1 VAL   192      13.159   8.314  -7.536  1.00 22.57      A   
ATOM   3100 HG11 VAL   192      13.173   9.003  -6.664  1.00  0.00      A   
ATOM   3101 HG12 VAL   192      14.178   8.311  -7.976  1.00  0.00      A   
ATOM   3102 HG13 VAL   192      12.448   8.717  -8.288  1.00  0.00      A   
ATOM   3103  CG2 VAL   192      11.398   7.018  -6.314  1.00 22.57      A   
ATOM   3104 HG21 VAL   192      11.531   7.668  -5.423  1.00  0.00      A   
ATOM   3105 HG22 VAL   192      10.615   7.470  -6.958  1.00  0.00      A   
ATOM   3106 HG23 VAL   192      11.039   6.028  -5.967  1.00  0.00      A   
ATOM   3107  C   VAL   192      13.708   6.066  -9.235  1.00 22.57      A   
ATOM   3108  O   VAL   192      13.570   6.634 -10.318  1.00 22.57      A   
ATOM   3109  N   TYR   193      14.872   5.462  -8.914  1.00 22.72      A   
ATOM   3110  HN  TYR   193      14.973   4.998  -8.031  1.00  0.00      A   
ATOM   3111  CA  TYR   193      16.020   5.433  -9.806  1.00 22.72      A   
ATOM   3112  HA  TYR   193      16.247   6.456 -10.077  1.00  0.00      A   
ATOM   3113  CB  TYR   193      17.242   4.817  -9.065  1.00 22.72      A   
ATOM   3114  HB1 TYR   193      17.445   5.393  -8.137  1.00  0.00      A   
ATOM   3115  HB2 TYR   193      17.030   3.764  -8.780  1.00  0.00      A   
ATOM   3116  CG  TYR   193      18.479   4.865  -9.924  1.00 22.72      A   
ATOM   3117  CD1 TYR   193      19.120   6.088 -10.184  1.00 22.72      A   
ATOM   3118  HD1 TYR   193      18.763   6.992  -9.713  1.00  0.00      A   
ATOM   3119  CE1 TYR   193      20.195   6.149 -11.082  1.00 22.72      A   
ATOM   3120  HE1 TYR   193      20.678   7.091 -11.293  1.00  0.00      A   
ATOM   3121  CZ  TYR   193      20.637   4.988 -11.724  1.00 22.72      A   
ATOM   3122  OH  TYR   193      21.699   5.058 -12.643  1.00 22.72      A   
ATOM   3123  HH  TYR   193      21.896   4.163 -12.920  1.00  0.00      A   
ATOM   3124  CD2 TYR   193      18.941   3.702 -10.563  1.00 22.72      A   
ATOM   3125  HD2 TYR   193      18.434   2.764 -10.389  1.00  0.00      A   
ATOM   3126  CE2 TYR   193      20.015   3.761 -11.462  1.00 22.72      A   
ATOM   3127  HE2 TYR   193      20.345   2.863 -11.960  1.00  0.00      A   
ATOM   3128  C   TYR   193      15.740   4.689 -11.116  1.00 22.72      A   
ATOM   3129  O   TYR   193      16.081   5.157 -12.203  1.00 22.72      A   
ATOM   3130  N   ALA   194      15.073   3.522 -11.049  1.00 19.50      A   
ATOM   3131  HN  ALA   194      14.834   3.132 -10.153  1.00  0.00      A   
ATOM   3132  CA  ALA   194      14.704   2.742 -12.209  1.00 19.50      A   
ATOM   3133  HA  ALA   194      15.605   2.517 -12.762  1.00  0.00      A   
ATOM   3134  CB  ALA   194      14.035   1.431 -11.747  1.00 19.50      A   
ATOM   3135  HB1 ALA   194      14.727   0.870 -11.082  1.00  0.00      A   
ATOM   3136  HB2 ALA   194      13.111   1.647 -11.169  1.00  0.00      A   
ATOM   3137  HB3 ALA   194      13.775   0.787 -12.613  1.00  0.00      A   
ATOM   3138  C   ALA   194      13.777   3.490 -13.157  1.00 19.50      A   
ATOM   3139  O   ALA   194      14.035   3.563 -14.356  1.00 19.50      A   
ATOM   3140  N   TYR   195      12.713   4.137 -12.637  1.00 17.75      A   
ATOM   3141  HN  TYR   195      12.507   4.064 -11.657  1.00  0.00      A   
ATOM   3142  CA  TYR   195      11.864   5.001 -13.439  1.00 17.75      A   
ATOM   3143  HA  TYR   195      11.601   4.444 -14.328  1.00  0.00      A   
ATOM   3144  CB  TYR   195      10.557   5.414 -12.714  1.00 17.75      A   
ATOM   3145  HB1 TYR   195      10.775   5.692 -11.660  1.00  0.00      A   
ATOM   3146  HB2 TYR   195      10.082   6.281 -13.221  1.00  0.00      A   
ATOM   3147  CG  TYR   195       9.550   4.291 -12.754  1.00 17.75      A   
ATOM   3148  CD1 TYR   195       8.976   3.866 -13.969  1.00 17.75      A   
ATOM   3149  HD1 TYR   195       9.264   4.347 -14.892  1.00  0.00      A   
ATOM   3150  CE1 TYR   195       8.040   2.818 -13.989  1.00 17.75      A   
ATOM   3151  HE1 TYR   195       7.617   2.478 -14.921  1.00  0.00      A   
ATOM   3152  CZ  TYR   195       7.670   2.192 -12.793  1.00 17.75      A   
ATOM   3153  OH  TYR   195       6.770   1.113 -12.792  1.00 17.75      A   
ATOM   3154  HH  TYR   195       6.971   0.568 -12.016  1.00  0.00      A   
ATOM   3155  CD2 TYR   195       9.148   3.663 -11.568  1.00 17.75      A   
ATOM   3156  HD2 TYR   195       9.579   3.987 -10.636  1.00  0.00      A   
ATOM   3157  CE2 TYR   195       8.211   2.622 -11.584  1.00 17.75      A   
ATOM   3158  HE2 TYR   195       7.909   2.147 -10.664  1.00  0.00      A   
ATOM   3159  C   TYR   195      12.581   6.231 -13.980  1.00 17.75      A   
ATOM   3160  O   TYR   195      12.377   6.585 -15.136  1.00 17.75      A   
ATOM   3161  N   MET   196      13.466   6.897 -13.212  1.00 21.85      A   
ATOM   3162  HN  MET   196      13.609   6.645 -12.250  1.00  0.00      A   
ATOM   3163  CA  MET   196      14.286   7.988 -13.731  1.00 21.85      A   
ATOM   3164  HA  MET   196      13.625   8.741 -14.138  1.00  0.00      A   
ATOM   3165  CB  MET   196      15.131   8.632 -12.607  1.00 21.85      A   
ATOM   3166  HB1 MET   196      15.629   7.827 -12.022  1.00  0.00      A   
ATOM   3167  HB2 MET   196      15.930   9.272 -13.047  1.00  0.00      A   
ATOM   3168  CG  MET   196      14.301   9.522 -11.664  1.00 21.85      A   
ATOM   3169  HG1 MET   196      13.887  10.367 -12.258  1.00  0.00      A   
ATOM   3170  HG2 MET   196      13.436   8.938 -11.280  1.00  0.00      A   
ATOM   3171  SD  MET   196      15.260  10.168 -10.264  1.00 21.85      A   
ATOM   3172  CE  MET   196      13.951  11.300  -9.718  1.00 21.85      A   
ATOM   3173  HE1 MET   196      14.256  11.843  -8.797  1.00  0.00      A   
ATOM   3174  HE2 MET   196      13.729  12.057 -10.500  1.00  0.00      A   
ATOM   3175  HE3 MET   196      13.012  10.750  -9.496  1.00  0.00      A   
ATOM   3176  C   MET   196      15.204   7.576 -14.882  1.00 21.85      A   
ATOM   3177  O   MET   196      15.272   8.257 -15.906  1.00 21.85      A   
ATOM   3178  N   TYR   197      15.885   6.415 -14.782  1.00 18.79      A   
ATOM   3179  HN  TYR   197      15.864   5.897 -13.919  1.00  0.00      A   
ATOM   3180  CA  TYR   197      16.648   5.851 -15.885  1.00 18.79      A   
ATOM   3181  HA  TYR   197      17.337   6.614 -16.223  1.00  0.00      A   
ATOM   3182  CB  TYR   197      17.462   4.610 -15.409  1.00 18.79      A   
ATOM   3183  HB1 TYR   197      18.164   4.917 -14.603  1.00  0.00      A   
ATOM   3184  HB2 TYR   197      16.772   3.846 -14.989  1.00  0.00      A   
ATOM   3185  CG  TYR   197      18.271   3.996 -16.532  1.00 18.79      A   
ATOM   3186  CD1 TYR   197      19.352   4.689 -17.103  1.00 18.79      A   
ATOM   3187  HD1 TYR   197      19.649   5.643 -16.688  1.00  0.00      A   
ATOM   3188  CE1 TYR   197      20.031   4.163 -18.214  1.00 18.79      A   
ATOM   3189  HE1 TYR   197      20.870   4.697 -18.626  1.00  0.00      A   
ATOM   3190  CZ  TYR   197      19.634   2.940 -18.764  1.00 18.79      A   
ATOM   3191  OH  TYR   197      20.314   2.396 -19.879  1.00 18.79      A   
ATOM   3192  HH  TYR   197      20.204   1.444 -19.783  1.00  0.00      A   
ATOM   3193  CD2 TYR   197      17.892   2.760 -17.081  1.00 18.79      A   
ATOM   3194  HD2 TYR   197      17.051   2.231 -16.655  1.00  0.00      A   
ATOM   3195  CE2 TYR   197      18.571   2.231 -18.190  1.00 18.79      A   
ATOM   3196  HE2 TYR   197      18.253   1.283 -18.593  1.00  0.00      A   
ATOM   3197  C   TYR   197      15.769   5.501 -17.091  1.00 18.79      A   
ATOM   3198  O   TYR   197      16.106   5.831 -18.228  1.00 18.79      A   
ATOM   3199  N   ILE   198      14.602   4.857 -16.879  1.00 15.90      A   
ATOM   3200  HN  ILE   198      14.354   4.574 -15.947  1.00  0.00      A   
ATOM   3201  CA  ILE   198      13.653   4.539 -17.942  1.00 15.90      A   
ATOM   3202  HA  ILE   198      14.182   3.986 -18.704  1.00  0.00      A   
ATOM   3203  CB  ILE   198      12.501   3.669 -17.423  1.00 15.90      A   
ATOM   3204  HB  ILE   198      12.102   4.151 -16.499  1.00  0.00      A   
ATOM   3205  CG2 ILE   198      11.349   3.551 -18.451  1.00 15.90      A   
ATOM   3206 HG21 ILE   198      10.563   2.865 -18.071  1.00  0.00      A   
ATOM   3207 HG22 ILE   198      10.864   4.531 -18.639  1.00  0.00      A   
ATOM   3208 HG23 ILE   198      11.724   3.148 -19.414  1.00  0.00      A   
ATOM   3209  CG1 ILE   198      13.011   2.258 -17.042  1.00 15.90      A   
ATOM   3210 HG11 ILE   198      13.191   1.672 -17.967  1.00  0.00      A   
ATOM   3211 HG12 ILE   198      13.986   2.348 -16.511  1.00  0.00      A   
ATOM   3212  CD  ILE   198      12.043   1.500 -16.123  1.00  0.00      A   
ATOM   3213  HD1 ILE   198      12.474   0.524 -15.815  1.00  0.00      A   
ATOM   3214  HD2 ILE   198      11.852   2.089 -15.199  1.00  0.00      A   
ATOM   3215  HD3 ILE   198      11.072   1.306 -16.624  1.00  0.00      A   
ATOM   3216  C   ILE   198      13.123   5.791 -18.629  1.00 15.90      A   
ATOM   3217  O   ILE   198      13.126   5.873 -19.855  1.00 15.90      A   
ATOM   3218  N   LEU   199      12.710   6.826 -17.867  1.00 17.65      A   
ATOM   3219  HN  LEU   199      12.703   6.745 -16.864  1.00  0.00      A   
ATOM   3220  CA  LEU   199      12.251   8.087 -18.421  1.00 17.65      A   
ATOM   3221  HA  LEU   199      11.529   7.850 -19.188  1.00  0.00      A   
ATOM   3222  CB  LEU   199      11.564   9.013 -17.378  1.00 17.65      A   
ATOM   3223  HB1 LEU   199      12.283   9.245 -16.562  1.00  0.00      A   
ATOM   3224  HB2 LEU   199      11.317   9.971 -17.889  1.00  0.00      A   
ATOM   3225  CG  LEU   199      10.249   8.490 -16.748  1.00 17.65      A   
ATOM   3226  HG  LEU   199      10.507   7.800 -15.910  1.00  0.00      A   
ATOM   3227  CD1 LEU   199       9.454   9.666 -16.159  1.00 17.65      A   
ATOM   3228 HD11 LEU   199       8.461   9.324 -15.801  1.00  0.00      A   
ATOM   3229 HD12 LEU   199      10.004  10.111 -15.302  1.00  0.00      A   
ATOM   3230 HD13 LEU   199       9.293  10.450 -16.926  1.00  0.00      A   
ATOM   3231  CD2 LEU   199       9.365   7.697 -17.721  1.00 17.65      A   
ATOM   3232 HD21 LEU   199       8.387   7.463 -17.248  1.00  0.00      A   
ATOM   3233 HD22 LEU   199       9.197   8.282 -18.646  1.00  0.00      A   
ATOM   3234 HD23 LEU   199       9.850   6.735 -17.993  1.00  0.00      A   
ATOM   3235  C   LEU   199      13.331   8.866 -19.156  1.00 17.65      A   
ATOM   3236  O   LEU   199      13.067   9.411 -20.225  1.00 17.65      A   
ATOM   3237  N   TRP   200      14.580   8.929 -18.649  1.00 19.72      A   
ATOM   3238  HN  TRP   200      14.784   8.548 -17.740  1.00  0.00      A   
ATOM   3239  CA  TRP   200      15.692   9.519 -19.386  1.00 19.72      A   
ATOM   3240  HA  TRP   200      15.422  10.529 -19.659  1.00  0.00      A   
ATOM   3241  CB  TRP   200      16.969   9.548 -18.499  1.00 19.72      A   
ATOM   3242  HB1 TRP   200      16.743  10.156 -17.595  1.00  0.00      A   
ATOM   3243  HB2 TRP   200      17.189   8.517 -18.146  1.00  0.00      A   
ATOM   3244  CG  TRP   200      18.218  10.135 -19.155  1.00 19.72      A   
ATOM   3245  CD1 TRP   200      18.482  11.435 -19.489  1.00 19.72      A   
ATOM   3246  HD1 TRP   200      17.810  12.261 -19.299  1.00  0.00      A   
ATOM   3247  NE1 TRP   200      19.728  11.535 -20.075  1.00 19.72      A   
ATOM   3248  HE1 TRP   200      20.197  12.363 -20.297  1.00  0.00      A   
ATOM   3249  CE2 TRP   200      20.292  10.282 -20.120  1.00 19.72      A   
ATOM   3250  CD2 TRP   200      19.367   9.369 -19.567  1.00 19.72      A   
ATOM   3251  CE3 TRP   200      19.662   8.009 -19.481  1.00 19.72      A   
ATOM   3252  HE3 TRP   200      18.968   7.305 -19.046  1.00  0.00      A   
ATOM   3253  CZ3 TRP   200      20.921   7.581 -19.933  1.00 19.72      A   
ATOM   3254  HZ3 TRP   200      21.199   6.546 -19.826  1.00  0.00      A   
ATOM   3255  CZ2 TRP   200      21.530   9.854 -20.580  1.00 19.72      A   
ATOM   3256  HZ2 TRP   200      22.253  10.552 -20.974  1.00  0.00      A   
ATOM   3257  CH2 TRP   200      21.845   8.490 -20.471  1.00 19.72      A   
ATOM   3258  HH2 TRP   200      22.826   8.151 -20.774  1.00  0.00      A   
ATOM   3259  C   TRP   200      15.999   8.769 -20.680  1.00 19.72      A   
ATOM   3260  O   TRP   200      16.165   9.358 -21.754  1.00 19.72      A   
ATOM   3261  N   LYS   201      16.045   7.428 -20.624  1.00 86.38      A   
ATOM   3262  HN  LYS   201      15.895   6.955 -19.748  1.00  0.00      A   
ATOM   3263  CA  LYS   201      16.320   6.600 -21.776  1.00 86.38      A   
ATOM   3264  HA  LYS   201      17.235   6.976 -22.210  1.00  0.00      A   
ATOM   3265  CB  LYS   201      16.540   5.140 -21.322  1.00 86.38      A   
ATOM   3266  HB1 LYS   201      17.088   5.154 -20.352  1.00  0.00      A   
ATOM   3267  HB2 LYS   201      15.551   4.675 -21.114  1.00  0.00      A   
ATOM   3268  CG  LYS   201      17.351   4.269 -22.294  1.00 86.38      A   
ATOM   3269  HG1 LYS   201      17.226   3.211 -21.965  1.00  0.00      A   
ATOM   3270  HG2 LYS   201      16.923   4.351 -23.317  1.00  0.00      A   
ATOM   3271  CD  LYS   201      18.844   4.638 -22.257  1.00 86.38      A   
ATOM   3272  HD1 LYS   201      18.972   5.677 -22.634  1.00  0.00      A   
ATOM   3273  HD2 LYS   201      19.141   4.632 -21.180  1.00  0.00      A   
ATOM   3274  CE  LYS   201      19.743   3.678 -23.034  1.00 86.38      A   
ATOM   3275  HE1 LYS   201      19.535   2.625 -22.742  1.00  0.00      A   
ATOM   3276  HE2 LYS   201      19.587   3.791 -24.129  1.00  0.00      A   
ATOM   3277  NZ  LYS   201      21.156   3.973 -22.711  1.00 86.38      A   
ATOM   3278  HZ1 LYS   201      21.800   3.393 -23.284  1.00  0.00      A   
ATOM   3279  HZ2 LYS   201      21.351   4.981 -22.881  1.00  0.00      A   
ATOM   3280  HZ3 LYS   201      21.309   3.765 -21.699  1.00  0.00      A   
ATOM   3281  C   LYS   201      15.244   6.706 -22.857  1.00 86.38      A   
ATOM   3282  O   LYS   201      15.562   6.912 -24.030  1.00 86.38      A   
ATOM   3283  N   ALA   202      13.957   6.666 -22.463  1.00 83.03      A   
ATOM   3284  HN  ALA   202      13.735   6.436 -21.509  1.00  0.00      A   
ATOM   3285  CA  ALA   202      12.804   6.908 -23.308  1.00 83.03      A   
ATOM   3286  HA  ALA   202      12.875   6.247 -24.162  1.00  0.00      A   
ATOM   3287  CB  ALA   202      11.526   6.560 -22.523  1.00 83.03      A   
ATOM   3288  HB1 ALA   202      11.578   5.501 -22.187  1.00  0.00      A   
ATOM   3289  HB2 ALA   202      11.425   7.203 -21.623  1.00  0.00      A   
ATOM   3290  HB3 ALA   202      10.624   6.674 -23.161  1.00  0.00      A   
ATOM   3291  C   ALA   202      12.722   8.336 -23.851  1.00 83.03      A   
ATOM   3292  O   ALA   202      12.465   8.561 -25.030  1.00 83.03      A   
ATOM   3293  N   HSD   203      13.004   9.366 -23.023  1.00 86.02      A   
ATOM   3294  HN  HSD   203      13.157   9.195 -22.044  1.00  0.00      A   
ATOM   3295  CA  HSD   203      13.073  10.751 -23.476  1.00 86.02      A   
ATOM   3296  HA  HSD   203      12.133  10.988 -23.955  1.00  0.00      A   
ATOM   3297  CB  HSD   203      13.304  11.731 -22.302  1.00 86.02      A   
ATOM   3298  HB1 HSD   203      12.536  11.529 -21.525  1.00  0.00      A   
ATOM   3299  HB2 HSD   203      14.295  11.549 -21.833  1.00  0.00      A   
ATOM   3300  ND1 HSD   203      14.204  14.065 -22.851  1.00 86.02      A   
ATOM   3301  HD1 HSD   203      15.174  13.887 -22.692  1.00  0.00      A   
ATOM   3302  CG  HSD   203      13.163  13.173 -22.704  1.00 86.02      A   
ATOM   3303  CE1 HSD   203      13.663  15.241 -23.257  1.00 86.02      A   
ATOM   3304  HE1 HSD   203      14.254  16.137 -23.459  1.00  0.00      A   
ATOM   3305  NE2 HSD   203      12.352  15.159 -23.379  1.00 86.02      A   
ATOM   3306  CD2 HSD   203      12.039  13.859 -23.038  1.00 86.02      A   
ATOM   3307  HD2 HSD   203      11.013  13.519 -23.083  1.00  0.00      A   
ATOM   3308  C   HSD   203      14.158  10.971 -24.513  1.00 86.02      A   
ATOM   3309  O   HSD   203      13.950  11.595 -25.550  1.00 86.02      A   
ATOM   3310  N   SER   204      15.346  10.376 -24.294  1.00 86.03      A   
ATOM   3311  HN  SER   204      15.515   9.927 -23.410  1.00  0.00      A   
ATOM   3312  CA  SER   204      16.408  10.350 -25.287  1.00 86.03      A   
ATOM   3313  HA  SER   204      16.597  11.380 -25.560  1.00  0.00      A   
ATOM   3314  CB  SER   204      17.748   9.755 -24.751  1.00 86.03      A   
ATOM   3315  HB1 SER   204      18.582  10.121 -25.393  1.00  0.00      A   
ATOM   3316  HB2 SER   204      17.928  10.147 -23.723  1.00  0.00      A   
ATOM   3317  OG  SER   204      17.774   8.319 -24.742  1.00 86.03      A   
ATOM   3318  HG1 SER   204      17.029   8.039 -24.171  1.00  0.00      A   
ATOM   3319  C   SER   204      16.010   9.634 -26.568  1.00 86.03      A   
ATOM   3320  O   SER   204      16.492   9.970 -27.645  1.00 86.03      A   
ATOM   3321  N   HSD   205      15.163   8.584 -26.479  1.00 80.80      A   
ATOM   3322  HN  HSD   205      14.791   8.318 -25.588  1.00  0.00      A   
ATOM   3323  CA  HSD   205      14.621   7.880 -27.631  1.00 80.80      A   
ATOM   3324  HA  HSD   205      15.444   7.607 -28.273  1.00  0.00      A   
ATOM   3325  CB  HSD   205      13.855   6.601 -27.211  1.00 80.80      A   
ATOM   3326  HB1 HSD   205      14.452   6.041 -26.460  1.00  0.00      A   
ATOM   3327  HB2 HSD   205      12.889   6.863 -26.728  1.00  0.00      A   
ATOM   3328  ND1 HSD   205      12.393   5.038 -28.604  1.00 80.80      A   
ATOM   3329  HD1 HSD   205      11.537   5.130 -28.085  1.00  0.00      A   
ATOM   3330  CG  HSD   205      13.590   5.677 -28.364  1.00 80.80      A   
ATOM   3331  CE1 HSD   205      12.576   4.252 -29.692  1.00 80.80      A   
ATOM   3332  HE1 HSD   205      11.785   3.624 -30.111  1.00  0.00      A   
ATOM   3333  NE2 HSD   205      13.809   4.345 -30.163  1.00 80.80      A   
ATOM   3334  CD2 HSD   205      14.441   5.241 -29.328  1.00 80.80      A   
ATOM   3335  HD2 HSD   205      15.479   5.491 -29.497  1.00  0.00      A   
ATOM   3336  C   HSD   205      13.702   8.750 -28.461  1.00 80.80      A   
ATOM   3337  O   HSD   205      13.888   8.872 -29.670  1.00 80.80      A   
ATOM   3338  N   ALA   206      12.757   9.449 -27.805  1.00 83.30      A   
ATOM   3339  HN  ALA   206      12.622   9.302 -26.821  1.00  0.00      A   
ATOM   3340  CA  ALA   206      11.851  10.381 -28.440  1.00 83.30      A   
ATOM   3341  HA  ALA   206      11.318   9.852 -29.219  1.00  0.00      A   
ATOM   3342  CB  ALA   206      10.850  10.899 -27.389  1.00 83.30      A   
ATOM   3343  HB1 ALA   206      10.294  10.043 -26.949  1.00  0.00      A   
ATOM   3344  HB2 ALA   206      11.381  11.427 -26.568  1.00  0.00      A   
ATOM   3345  HB3 ALA   206      10.118  11.596 -27.851  1.00  0.00      A   
ATOM   3346  C   ALA   206      12.565  11.549 -29.108  1.00 83.30      A   
ATOM   3347  O   ALA   206      12.302  11.866 -30.264  1.00 83.30      A   
ATOM   3348  N   VAL   207      13.548  12.172 -28.423  1.00 83.99      A   
ATOM   3349  HN  VAL   207      13.714  11.931 -27.463  1.00  0.00      A   
ATOM   3350  CA  VAL   207      14.376  13.232 -28.989  1.00 83.99      A   
ATOM   3351  HA  VAL   207      13.722  14.013 -29.350  1.00  0.00      A   
ATOM   3352  CB  VAL   207      15.299  13.825 -27.923  1.00 83.99      A   
ATOM   3353  HB  VAL   207      15.840  13.000 -27.405  1.00  0.00      A   
ATOM   3354  CG1 VAL   207      16.334  14.799 -28.526  1.00 83.99      A   
ATOM   3355 HG11 VAL   207      16.899  15.303 -27.713  1.00  0.00      A   
ATOM   3356 HG12 VAL   207      17.066  14.273 -29.173  1.00  0.00      A   
ATOM   3357 HG13 VAL   207      15.823  15.581 -29.128  1.00  0.00      A   
ATOM   3358  CG2 VAL   207      14.437  14.580 -26.892  1.00 83.99      A   
ATOM   3359 HG21 VAL   207      15.079  15.013 -26.097  1.00  0.00      A   
ATOM   3360 HG22 VAL   207      13.889  15.413 -27.382  1.00  0.00      A   
ATOM   3361 HG23 VAL   207      13.693  13.915 -26.407  1.00  0.00      A   
ATOM   3362  C   VAL   207      15.179  12.765 -30.200  1.00 83.99      A   
ATOM   3363  O   VAL   207      15.184  13.412 -31.244  1.00 83.99      A   
ATOM   3364  N   ARG   208      15.829  11.585 -30.130  1.00 82.93      A   
ATOM   3365  HN  ARG   208      15.811  11.060 -29.280  1.00  0.00      A   
ATOM   3366  CA  ARG   208      16.540  11.012 -31.263  1.00 82.93      A   
ATOM   3367  HA  ARG   208      17.211  11.771 -31.644  1.00  0.00      A   
ATOM   3368  CB  ARG   208      17.393   9.792 -30.839  1.00 82.93      A   
ATOM   3369  HB1 ARG   208      16.759   9.120 -30.221  1.00  0.00      A   
ATOM   3370  HB2 ARG   208      17.716   9.231 -31.745  1.00  0.00      A   
ATOM   3371  CG  ARG   208      18.661  10.219 -30.069  1.00 82.93      A   
ATOM   3372  HG1 ARG   208      19.292  10.826 -30.761  1.00  0.00      A   
ATOM   3373  HG2 ARG   208      18.376  10.899 -29.235  1.00  0.00      A   
ATOM   3374  CD  ARG   208      19.504   9.062 -29.526  1.00 82.93      A   
ATOM   3375  HD1 ARG   208      19.737   8.337 -30.337  1.00  0.00      A   
ATOM   3376  HD2 ARG   208      20.458   9.453 -29.099  1.00  0.00      A   
ATOM   3377  NE  ARG   208      18.705   8.440 -28.418  1.00 82.93      A   
ATOM   3378  HE  ARG   208      18.075   9.053 -27.926  1.00  0.00      A   
ATOM   3379  CZ  ARG   208      18.484   7.139 -28.211  1.00 82.93      A   
ATOM   3380  NH1 ARG   208      18.852   6.214 -29.085  1.00 82.93      A   
ATOM   3381 HH11 ARG   208      18.590   5.272 -28.931  1.00  0.00      A   
ATOM   3382 HH12 ARG   208      19.269   6.525 -29.924  1.00  0.00      A   
ATOM   3383  NH2 ARG   208      17.849   6.757 -27.108  1.00 82.93      A   
ATOM   3384 HH21 ARG   208      17.555   5.825 -26.974  1.00  0.00      A   
ATOM   3385 HH22 ARG   208      17.717   7.436 -26.370  1.00  0.00      A   
ATOM   3386  C   ARG   208      15.646  10.645 -32.441  1.00 82.93      A   
ATOM   3387  O   ARG   208      16.034  10.806 -33.595  1.00 82.93      A   
ATOM   3388  N   MET   209      14.425  10.137 -32.198  1.00 78.65      A   
ATOM   3389  HN  MET   209      14.132   9.922 -31.262  1.00  0.00      A   
ATOM   3390  CA  MET   209      13.431   9.956 -33.241  1.00 78.65      A   
ATOM   3391  HA  MET   209      13.905   9.426 -34.053  1.00  0.00      A   
ATOM   3392  CB  MET   209      12.241   9.102 -32.743  1.00 78.65      A   
ATOM   3393  HB1 MET   209      11.880   9.511 -31.774  1.00  0.00      A   
ATOM   3394  HB2 MET   209      11.402   9.165 -33.473  1.00  0.00      A   
ATOM   3395  CG  MET   209      12.596   7.609 -32.576  1.00 78.65      A   
ATOM   3396  HG1 MET   209      13.406   7.506 -31.821  1.00  0.00      A   
ATOM   3397  HG2 MET   209      11.706   7.089 -32.156  1.00  0.00      A   
ATOM   3398  SD  MET   209      13.090   6.805 -34.136  1.00 78.65      A   
ATOM   3399  CE  MET   209      13.132   5.126 -33.453  1.00 78.65      A   
ATOM   3400  HE1 MET   209      13.331   4.371 -34.243  1.00  0.00      A   
ATOM   3401  HE2 MET   209      13.921   5.029 -32.677  1.00  0.00      A   
ATOM   3402  HE3 MET   209      12.164   4.865 -32.973  1.00  0.00      A   
ATOM   3403  C   MET   209      12.946  11.256 -33.876  1.00 78.65      A   
ATOM   3404  O   MET   209      12.804  11.324 -35.092  1.00 78.65      A   
ATOM   3405  N   ILE   210      12.724  12.335 -33.097  1.00 79.13      A   
ATOM   3406  HN  ILE   210      12.782  12.258 -32.098  1.00  0.00      A   
ATOM   3407  CA  ILE   210      12.411  13.662 -33.633  1.00 79.13      A   
ATOM   3408  HA  ILE   210      11.563  13.562 -34.295  1.00  0.00      A   
ATOM   3409  CB  ILE   210      12.031  14.638 -32.514  1.00 79.13      A   
ATOM   3410  HB  ILE   210      12.832  14.611 -31.739  1.00  0.00      A   
ATOM   3411  CG2 ILE   210      11.906  16.088 -33.044  1.00 79.13      A   
ATOM   3412 HG21 ILE   210      11.567  16.771 -32.238  1.00  0.00      A   
ATOM   3413 HG22 ILE   210      12.879  16.475 -33.410  1.00  0.00      A   
ATOM   3414 HG23 ILE   210      11.172  16.135 -33.876  1.00  0.00      A   
ATOM   3415  CG1 ILE   210      10.701  14.195 -31.854  1.00 79.13      A   
ATOM   3416 HG11 ILE   210       9.867  14.402 -32.559  1.00  0.00      A   
ATOM   3417 HG12 ILE   210      10.721  13.097 -31.682  1.00  0.00      A   
ATOM   3418  CD  ILE   210      10.434  14.880 -30.507  1.00  0.00      A   
ATOM   3419  HD1 ILE   210       9.508  14.482 -30.043  1.00  0.00      A   
ATOM   3420  HD2 ILE   210      11.281  14.691 -29.810  1.00  0.00      A   
ATOM   3421  HD3 ILE   210      10.324  15.978 -30.631  1.00  0.00      A   
ATOM   3422  C   ILE   210      13.542  14.222 -34.498  1.00 79.13      A   
ATOM   3423  O   ILE   210      13.306  14.713 -35.598  1.00 79.13      A   
ATOM   3424  N   GLN   211      14.810  14.096 -34.052  1.00 80.24      A   
ATOM   3425  HN  GLN   211      14.968  13.738 -33.128  1.00  0.00      A   
ATOM   3426  CA  GLN   211      15.993  14.475 -34.816  1.00 80.24      A   
ATOM   3427  HA  GLN   211      15.915  15.523 -35.074  1.00  0.00      A   
ATOM   3428  CB  GLN   211      17.268  14.229 -33.966  1.00 80.24      A   
ATOM   3429  HB1 GLN   211      17.235  13.180 -33.594  1.00  0.00      A   
ATOM   3430  HB2 GLN   211      18.175  14.334 -34.605  1.00  0.00      A   
ATOM   3431  CG  GLN   211      17.417  15.199 -32.770  1.00 80.24      A   
ATOM   3432  HG1 GLN   211      17.642  16.217 -33.151  1.00  0.00      A   
ATOM   3433  HG2 GLN   211      16.472  15.245 -32.192  1.00  0.00      A   
ATOM   3434  CD  GLN   211      18.523  14.753 -31.813  1.00 80.24      A   
ATOM   3435  OE1 GLN   211      18.937  13.594 -31.744  1.00 80.24      A   
ATOM   3436  NE2 GLN   211      19.029  15.715 -31.009  1.00 80.24      A   
ATOM   3437 HE21 GLN   211      19.764  15.446 -30.395  1.00  0.00      A   
ATOM   3438 HE22 GLN   211      18.691  16.647 -31.078  1.00  0.00      A   
ATOM   3439  C   GLN   211      16.146  13.719 -36.135  1.00 80.24      A   
ATOM   3440  O   GLN   211      16.543  14.271 -37.155  1.00 80.24      A   
ATOM   3441  N   ARG   212      15.851  12.409 -36.141  1.00 73.91      A   
ATOM   3442  HN  ARG   212      15.590  11.969 -35.283  1.00  0.00      A   
ATOM   3443  CA  ARG   212      15.818  11.604 -37.348  1.00 73.91      A   
ATOM   3444  HA  ARG   212      16.707  11.818 -37.926  1.00  0.00      A   
ATOM   3445  CB  ARG   212      15.808  10.110 -36.961  1.00 73.91      A   
ATOM   3446  HB1 ARG   212      15.007   9.949 -36.203  1.00  0.00      A   
ATOM   3447  HB2 ARG   212      15.570   9.485 -37.851  1.00  0.00      A   
ATOM   3448  CG  ARG   212      17.171   9.677 -36.398  1.00 73.91      A   
ATOM   3449  HG1 ARG   212      17.909   9.727 -37.231  1.00  0.00      A   
ATOM   3450  HG2 ARG   212      17.488  10.413 -35.623  1.00  0.00      A   
ATOM   3451  CD  ARG   212      17.153   8.286 -35.777  1.00 73.91      A   
ATOM   3452  HD1 ARG   212      16.515   8.274 -34.861  1.00  0.00      A   
ATOM   3453  HD2 ARG   212      16.773   7.548 -36.522  1.00  0.00      A   
ATOM   3454  NE  ARG   212      18.584   8.010 -35.421  1.00 73.91      A   
ATOM   3455  HE  ARG   212      19.197   8.793 -35.403  1.00  0.00      A   
ATOM   3456  CZ  ARG   212      19.125   6.791 -35.350  1.00 73.91      A   
ATOM   3457  NH1 ARG   212      18.372   5.700 -35.365  1.00 73.91      A   
ATOM   3458 HH11 ARG   212      18.787   4.800 -35.351  1.00  0.00      A   
ATOM   3459 HH12 ARG   212      17.388   5.818 -35.423  1.00  0.00      A   
ATOM   3460  NH2 ARG   212      20.446   6.668 -35.263  1.00 73.91      A   
ATOM   3461 HH21 ARG   212      20.854   5.766 -35.307  1.00  0.00      A   
ATOM   3462 HH22 ARG   212      21.008   7.482 -35.356  1.00  0.00      A   
ATOM   3463  C   ARG   212      14.648  11.891 -38.276  1.00 73.91      A   
ATOM   3464  O   ARG   212      14.790  11.873 -39.499  1.00 73.91      A   
ATOM   3465  N   GLY   213      13.447  12.128 -37.716  1.00 59.93      A   
ATOM   3466  HN  GLY   213      13.354  12.121 -36.716  1.00  0.00      A   
ATOM   3467  CA  GLY   213      12.218  12.302 -38.481  1.00 59.93      A   
ATOM   3468  HA1 GLY   213      11.409  12.423 -37.776  1.00  0.00      A   
ATOM   3469  HA2 GLY   213      12.092  11.436 -39.112  1.00  0.00      A   
ATOM   3470  C   GLY   213      12.192  13.502 -39.380  1.00 59.93      A   
ATOM   3471  O   GLY   213      11.628  13.467 -40.472  1.00 59.93      A   
ATOM   3472  N   THR   214      12.871  14.590 -38.992  1.00 52.07      A   
ATOM   3473  HN  THR   214      13.371  14.608 -38.124  1.00  0.00      A   
ATOM   3474  CA  THR   214      12.917  15.820 -39.776  1.00 52.07      A   
ATOM   3475  HA  THR   214      11.912  16.050 -40.099  1.00  0.00      A   
ATOM   3476  CB  THR   214      13.429  17.010 -38.979  1.00 52.07      A   
ATOM   3477  HB  THR   214      13.501  17.912 -39.634  1.00  0.00      A   
ATOM   3478  OG1 THR   214      14.693  16.728 -38.396  1.00 52.07      A   
ATOM   3479  HG1 THR   214      14.918  17.480 -37.844  1.00  0.00      A   
ATOM   3480  CG2 THR   214      12.458  17.295 -37.824  1.00 52.07      A   
ATOM   3481 HG21 THR   214      12.782  18.185 -37.247  1.00  0.00      A   
ATOM   3482 HG22 THR   214      11.435  17.477 -38.214  1.00  0.00      A   
ATOM   3483 HG23 THR   214      12.414  16.430 -37.129  1.00  0.00      A   
ATOM   3484  C   THR   214      13.742  15.696 -41.043  1.00 52.07      A   
ATOM   3485  O   THR   214      13.551  16.457 -41.987  1.00 52.07      A   
ATOM   3486  N   GLN   215      14.640  14.694 -41.127  1.00 50.43      A   
ATOM   3487  HN  GLN   215      14.827  14.133 -40.324  1.00  0.00      A   
ATOM   3488  CA  GLN   215      15.331  14.381 -42.362  1.00 50.43      A   
ATOM   3489  HA  GLN   215      15.397  15.259 -42.993  1.00  0.00      A   
ATOM   3490  CB  GLN   215      16.766  13.852 -42.084  1.00 50.43      A   
ATOM   3491  HB1 GLN   215      16.747  13.162 -41.212  1.00  0.00      A   
ATOM   3492  HB2 GLN   215      17.118  13.264 -42.966  1.00  0.00      A   
ATOM   3493  CG  GLN   215      17.814  14.965 -41.856  1.00 50.43      A   
ATOM   3494  HG1 GLN   215      17.689  15.745 -42.637  1.00  0.00      A   
ATOM   3495  HG2 GLN   215      17.677  15.428 -40.857  1.00  0.00      A   
ATOM   3496  CD  GLN   215      19.230  14.397 -41.963  1.00 50.43      A   
ATOM   3497  OE1 GLN   215      19.472  13.189 -41.964  1.00 50.43      A   
ATOM   3498  NE2 GLN   215      20.224  15.303 -42.103  1.00 50.43      A   
ATOM   3499 HE21 GLN   215      21.147  14.942 -42.187  1.00  0.00      A   
ATOM   3500 HE22 GLN   215      20.010  16.273 -42.128  1.00  0.00      A   
ATOM   3501  C   GLN   215      14.634  13.309 -43.190  1.00 50.43      A   
ATOM   3502  O   GLN   215      15.011  13.098 -44.343  1.00 50.43      A   
ATOM   3503  N   LYS   216      13.624  12.577 -42.660  1.00 47.49      A   
ATOM   3504  HN  LYS   216      13.274  12.782 -41.747  1.00  0.00      A   
ATOM   3505  CA  LYS   216      13.199  11.383 -43.381  1.00 47.49      A   
ATOM   3506  HA  LYS   216      13.079  11.667 -44.418  1.00  0.00      A   
ATOM   3507  CB  LYS   216      14.306  10.284 -43.293  1.00 47.49      A   
ATOM   3508  HB1 LYS   216      15.200  10.736 -42.808  1.00  0.00      A   
ATOM   3509  HB2 LYS   216      13.996   9.435 -42.648  1.00  0.00      A   
ATOM   3510  CG  LYS   216      14.722   9.788 -44.687  1.00 47.49      A   
ATOM   3511  HG1 LYS   216      13.876   9.233 -45.151  1.00  0.00      A   
ATOM   3512  HG2 LYS   216      14.910  10.696 -45.310  1.00  0.00      A   
ATOM   3513  CD  LYS   216      16.000   8.938 -44.664  1.00 47.49      A   
ATOM   3514  HD1 LYS   216      16.731   9.457 -44.001  1.00  0.00      A   
ATOM   3515  HD2 LYS   216      15.756   7.951 -44.210  1.00  0.00      A   
ATOM   3516  CE  LYS   216      16.601   8.782 -46.062  1.00 47.49      A   
ATOM   3517  HE1 LYS   216      15.889   8.261 -46.739  1.00  0.00      A   
ATOM   3518  HE2 LYS   216      16.840   9.782 -46.487  1.00  0.00      A   
ATOM   3519  NZ  LYS   216      17.852   7.996 -45.994  1.00 47.49      A   
ATOM   3520  HZ1 LYS   216      18.280   7.927 -46.939  1.00  0.00      A   
ATOM   3521  HZ2 LYS   216      18.516   8.471 -45.350  1.00  0.00      A   
ATOM   3522  HZ3 LYS   216      17.643   7.043 -45.636  1.00  0.00      A   
ATOM   3523  C   LYS   216      11.864  10.732 -43.032  1.00 47.49      A   
ATOM   3524  O   LYS   216      11.527   9.718 -43.637  1.00 47.49      A   
ATOM   3525  N   SER   217      11.037  11.255 -42.102  1.00 49.17      A   
ATOM   3526  HN  SER   217      11.260  12.089 -41.582  1.00  0.00      A   
ATOM   3527  CA  SER   217       9.778  10.584 -41.752  1.00 49.17      A   
ATOM   3528  HA  SER   217       9.802   9.568 -42.117  1.00  0.00      A   
ATOM   3529  CB  SER   217       9.515  10.442 -40.222  1.00 49.17      A   
ATOM   3530  HB1 SER   217       8.680   9.723 -40.054  1.00  0.00      A   
ATOM   3531  HB2 SER   217      10.428  10.012 -39.753  1.00  0.00      A   
ATOM   3532  OG  SER   217       9.206  11.677 -39.575  1.00 49.17      A   
ATOM   3533  HG1 SER   217       8.338  11.943 -39.907  1.00  0.00      A   
ATOM   3534  C   SER   217       8.559  11.205 -42.404  1.00 49.17      A   
ATOM   3535  O   SER   217       7.428  10.938 -42.000  1.00 49.17      A   
ATOM   3536  N   ILE   218       8.730  12.052 -43.437  1.00 45.89      A   
ATOM   3537  HN  ILE   218       9.644  12.282 -43.752  1.00  0.00      A   
ATOM   3538  CA  ILE   218       7.608  12.611 -44.178  1.00 45.89      A   
ATOM   3539  HA  ILE   218       6.807  12.806 -43.477  1.00  0.00      A   
ATOM   3540  CB  ILE   218       7.907  13.944 -44.870  1.00 45.89      A   
ATOM   3541  HB  ILE   218       8.547  13.763 -45.766  1.00  0.00      A   
ATOM   3542  CG2 ILE   218       6.562  14.563 -45.324  1.00 45.89      A   
ATOM   3543 HG21 ILE   218       6.732  15.494 -45.902  1.00  0.00      A   
ATOM   3544 HG22 ILE   218       5.999  13.866 -45.978  1.00  0.00      A   
ATOM   3545 HG23 ILE   218       5.931  14.805 -44.444  1.00  0.00      A   
ATOM   3546  CG1 ILE   218       8.677  14.915 -43.941  1.00 45.89      A   
ATOM   3547 HG11 ILE   218       8.063  15.122 -43.037  1.00  0.00      A   
ATOM   3548 HG12 ILE   218       9.623  14.438 -43.601  1.00  0.00      A   
ATOM   3549  CD  ILE   218       9.045  16.239 -44.626  1.00  0.00      A   
ATOM   3550  HD1 ILE   218       9.708  16.844 -43.970  1.00  0.00      A   
ATOM   3551  HD2 ILE   218       9.584  16.046 -45.579  1.00  0.00      A   
ATOM   3552  HD3 ILE   218       8.139  16.841 -44.849  1.00  0.00      A   
ATOM   3553  C   ILE   218       7.077  11.600 -45.193  1.00 45.89      A   
ATOM   3554  O   ILE   218       7.409  11.616 -46.378  1.00 45.89      A   
ATOM   3555  N   ILE   219       6.211  10.675 -44.745  1.00 52.06      A   
ATOM   3556  HN  ILE   219       6.001  10.616 -43.771  1.00  0.00      A   
ATOM   3557  CA  ILE   219       5.580   9.703 -45.621  1.00 52.06      A   
ATOM   3558  HA  ILE   219       6.261   9.452 -46.422  1.00  0.00      A   
ATOM   3559  CB  ILE   219       5.221   8.401 -44.906  1.00 52.06      A   
ATOM   3560  HB  ILE   219       4.479   8.617 -44.102  1.00  0.00      A   
ATOM   3561  CG2 ILE   219       4.586   7.417 -45.918  1.00 52.06      A   
ATOM   3562 HG21 ILE   219       4.308   6.467 -45.414  1.00  0.00      A   
ATOM   3563 HG22 ILE   219       3.649   7.823 -46.353  1.00  0.00      A   
ATOM   3564 HG23 ILE   219       5.295   7.184 -46.740  1.00  0.00      A   
ATOM   3565  CG1 ILE   219       6.482   7.790 -44.243  1.00 52.06      A   
ATOM   3566 HG11 ILE   219       7.223   7.549 -45.037  1.00  0.00      A   
ATOM   3567 HG12 ILE   219       6.950   8.542 -43.569  1.00  0.00      A   
ATOM   3568  CD  ILE   219       6.196   6.531 -43.414  1.00  0.00      A   
ATOM   3569  HD1 ILE   219       7.122   6.179 -42.912  1.00  0.00      A   
ATOM   3570  HD2 ILE   219       5.432   6.746 -42.636  1.00  0.00      A   
ATOM   3571  HD3 ILE   219       5.818   5.708 -44.056  1.00  0.00      A   
ATOM   3572  C   ILE   219       4.347  10.338 -46.241  1.00 52.06      A   
ATOM   3573  O   ILE   219       3.283  10.449 -45.634  1.00 52.06      A   
ATOM   3574  N   ILE   220       4.467  10.819 -47.492  1.00 50.15      A   
ATOM   3575  HN  ILE   220       5.341  10.777 -47.968  1.00  0.00      A   
ATOM   3576  CA  ILE   220       3.381  11.522 -48.150  1.00 50.15      A   
ATOM   3577  HA  ILE   220       2.853  12.096 -47.399  1.00  0.00      A   
ATOM   3578  CB  ILE   220       3.840  12.527 -49.207  1.00 50.15      A   
ATOM   3579  HB  ILE   220       4.176  11.980 -50.120  1.00  0.00      A   
ATOM   3580  CG2 ILE   220       2.638  13.435 -49.566  1.00 50.15      A   
ATOM   3581 HG21 ILE   220       2.893  14.099 -50.418  1.00  0.00      A   
ATOM   3582 HG22 ILE   220       1.751  12.839 -49.862  1.00  0.00      A   
ATOM   3583 HG23 ILE   220       2.361  14.069 -48.697  1.00  0.00      A   
ATOM   3584  CG1 ILE   220       5.032  13.376 -48.702  1.00 50.15      A   
ATOM   3585 HG11 ILE   220       4.713  13.934 -47.794  1.00  0.00      A   
ATOM   3586 HG12 ILE   220       5.874  12.711 -48.407  1.00  0.00      A   
ATOM   3587  CD  ILE   220       5.567  14.366 -49.745  1.00  0.00      A   
ATOM   3588  HD1 ILE   220       6.468  14.887 -49.354  1.00  0.00      A   
ATOM   3589  HD2 ILE   220       5.852  13.830 -50.676  1.00  0.00      A   
ATOM   3590  HD3 ILE   220       4.807  15.133 -49.998  1.00  0.00      A   
ATOM   3591  C   ILE   220       2.378  10.545 -48.748  1.00 50.15      A   
ATOM   3592  O   ILE   220       2.418  10.188 -49.923  1.00 50.15      A   
ATOM   3593  N   HSD   221       1.408  10.094 -47.935  1.00 47.85      A   
ATOM   3594  HN  HSD   221       1.476  10.282 -46.954  1.00  0.00      A   
ATOM   3595  CA  HSD   221       0.272   9.326 -48.410  1.00 47.85      A   
ATOM   3596  HA  HSD   221       0.628   8.590 -49.119  1.00  0.00      A   
ATOM   3597  CB  HSD   221      -0.457   8.583 -47.266  1.00 47.85      A   
ATOM   3598  HB1 HSD   221      -0.679   9.299 -46.444  1.00  0.00      A   
ATOM   3599  HB2 HSD   221      -1.427   8.174 -47.626  1.00  0.00      A   
ATOM   3600  ND1 HSD   221       0.592   6.277 -47.432  1.00 47.85      A   
ATOM   3601  HD1 HSD   221       0.338   6.093 -48.380  1.00  0.00      A   
ATOM   3602  CG  HSD   221       0.327   7.425 -46.716  1.00 47.85      A   
ATOM   3603  CE1 HSD   221       1.265   5.440 -46.606  1.00 47.85      A   
ATOM   3604  HE1 HSD   221       1.605   4.445 -46.901  1.00  0.00      A   
ATOM   3605  NE2 HSD   221       1.448   5.970 -45.415  1.00 47.85      A   
ATOM   3606  CD2 HSD   221       0.865   7.224 -45.481  1.00 47.85      A   
ATOM   3607  HD2 HSD   221       0.880   7.881 -44.620  1.00  0.00      A   
ATOM   3608  C   HSD   221      -0.732  10.195 -49.151  1.00 47.85      A   
ATOM   3609  O   HSD   221      -1.746  10.618 -48.602  1.00 47.85      A   
ATOM   3610  N   THR   222      -0.466  10.486 -50.437  1.00 49.48      A   
ATOM   3611  HN  THR   222       0.406  10.212 -50.850  1.00  0.00      A   
ATOM   3612  CA  THR   222      -1.392  11.167 -51.333  1.00 49.48      A   
ATOM   3613  HA  THR   222      -1.721  12.079 -50.856  1.00  0.00      A   
ATOM   3614  CB  THR   222      -0.766  11.531 -52.681  1.00 49.48      A   
ATOM   3615  HB  THR   222      -1.543  11.897 -53.396  1.00  0.00      A   
ATOM   3616  OG1 THR   222      -0.083  10.421 -53.251  1.00 49.48      A   
ATOM   3617  HG1 THR   222      -0.786   9.783 -53.451  1.00  0.00      A   
ATOM   3618  CG2 THR   222       0.279  12.637 -52.495  1.00 49.48      A   
ATOM   3619 HG21 THR   222       0.732  12.894 -53.477  1.00  0.00      A   
ATOM   3620 HG22 THR   222      -0.185  13.550 -52.067  1.00  0.00      A   
ATOM   3621 HG23 THR   222       1.095  12.292 -51.827  1.00  0.00      A   
ATOM   3622  C   THR   222      -2.634  10.348 -51.642  1.00 49.48      A   
ATOM   3623  O   THR   222      -2.645   9.537 -52.565  1.00 49.48      A   
ATOM   3624  N   SER   223      -3.736  10.576 -50.904  1.00 52.43      A   
ATOM   3625  HN  SER   223      -3.699  11.127 -50.073  1.00  0.00      A   
ATOM   3626  CA  SER   223      -5.068  10.195 -51.350  1.00 52.43      A   
ATOM   3627  HA  SER   223      -5.007   9.224 -51.820  1.00  0.00      A   
ATOM   3628  CB  SER   223      -6.120  10.118 -50.202  1.00 52.43      A   
ATOM   3629  HB1 SER   223      -7.106   9.804 -50.614  1.00  0.00      A   
ATOM   3630  HB2 SER   223      -5.790   9.335 -49.484  1.00  0.00      A   
ATOM   3631  OG  SER   223      -6.259  11.362 -49.500  1.00 52.43      A   
ATOM   3632  HG1 SER   223      -7.044  11.296 -48.941  1.00  0.00      A   
ATOM   3633  C   SER   223      -5.556  11.171 -52.405  1.00 52.43      A   
ATOM   3634  O   SER   223      -5.029  12.275 -52.543  1.00 52.43      A   
ATOM   3635  N   GLU   224      -6.597  10.812 -53.175  1.00 58.04      A   
ATOM   3636  HN  GLU   224      -6.990   9.893 -53.152  1.00  0.00      A   
ATOM   3637  CA  GLU   224      -7.030  11.583 -54.332  1.00 58.04      A   
ATOM   3638  HA  GLU   224      -6.175  12.033 -54.816  1.00  0.00      A   
ATOM   3639  CB  GLU   224      -7.681  10.598 -55.315  1.00 58.04      A   
ATOM   3640  HB1 GLU   224      -8.499  10.056 -54.787  1.00  0.00      A   
ATOM   3641  HB2 GLU   224      -8.139  11.131 -56.176  1.00  0.00      A   
ATOM   3642  CG  GLU   224      -6.647   9.579 -55.857  1.00 58.04      A   
ATOM   3643  HG1 GLU   224      -6.148   9.980 -56.761  1.00  0.00      A   
ATOM   3644  HG2 GLU   224      -5.868   9.343 -55.106  1.00  0.00      A   
ATOM   3645  CD  GLU   224      -7.295   8.247 -56.203  1.00 58.04      A   
ATOM   3646  OE1 GLU   224      -7.276   7.867 -57.398  1.00 58.04      A   
ATOM   3647  OE2 GLU   224      -7.782   7.594 -55.243  1.00 58.04      A   
ATOM   3648  C   GLU   224      -7.984  12.713 -53.962  1.00 58.04      A   
ATOM   3649  O   GLU   224      -8.412  13.517 -54.787  1.00 58.04      A   
ATOM   3650  N   ASP   225      -8.213  12.873 -52.648  1.00 57.37      A   
ATOM   3651  HN  ASP   225      -7.953  12.138 -52.035  1.00  0.00      A   
ATOM   3652  CA  ASP   225      -8.574  14.118 -52.018  1.00 57.37      A   
ATOM   3653  HA  ASP   225      -9.501  14.494 -52.438  1.00  0.00      A   
ATOM   3654  CB  ASP   225      -8.640  13.889 -50.490  1.00 57.37      A   
ATOM   3655  HB1 ASP   225      -7.795  13.271 -50.138  1.00  0.00      A   
ATOM   3656  HB2 ASP   225      -8.583  14.883 -49.998  1.00  0.00      A   
ATOM   3657  CG  ASP   225      -9.923  13.273 -49.993  1.00 57.37      A   
ATOM   3658  OD1 ASP   225     -11.007  13.753 -50.379  1.00 57.37      A   
ATOM   3659  OD2 ASP   225      -9.833  12.539 -48.969  1.00 57.37      A   
ATOM   3660  C   ASP   225      -7.496  15.204 -52.169  1.00 57.37      A   
ATOM   3661  O   ASP   225      -7.784  16.399 -52.190  1.00 57.37      A   
ATOM   3662  N   GLY   226      -6.205  14.800 -52.145  1.00 55.17      A   
ATOM   3663  HN  GLY   226      -5.989  13.822 -52.256  1.00  0.00      A   
ATOM   3664  CA  GLY   226      -5.065  15.692 -51.948  1.00 55.17      A   
ATOM   3665  HA1 GLY   226      -5.265  16.635 -52.436  1.00  0.00      A   
ATOM   3666  HA2 GLY   226      -4.198  15.199 -52.359  1.00  0.00      A   
ATOM   3667  C   GLY   226      -4.759  15.988 -50.497  1.00 55.17      A   
ATOM   3668  O   GLY   226      -3.927  16.832 -50.177  1.00 55.17      A   
ATOM   3669  N   LYS   227      -5.424  15.300 -49.552  1.00 41.73      A   
ATOM   3670  HN  LYS   227      -6.036  14.567 -49.835  1.00  0.00      A   
ATOM   3671  CA  LYS   227      -5.310  15.588 -48.132  1.00 41.73      A   
ATOM   3672  HA  LYS   227      -5.134  16.646 -48.001  1.00  0.00      A   
ATOM   3673  CB  LYS   227      -6.613  15.213 -47.372  1.00 41.73      A   
ATOM   3674  HB1 LYS   227      -6.867  14.163 -47.647  1.00  0.00      A   
ATOM   3675  HB2 LYS   227      -6.426  15.229 -46.275  1.00  0.00      A   
ATOM   3676  CG  LYS   227      -7.813  16.132 -47.676  1.00 41.73      A   
ATOM   3677  HG1 LYS   227      -7.689  17.103 -47.150  1.00  0.00      A   
ATOM   3678  HG2 LYS   227      -7.798  16.355 -48.769  1.00  0.00      A   
ATOM   3679  CD  LYS   227      -9.153  15.458 -47.301  1.00 41.73      A   
ATOM   3680  HD1 LYS   227      -9.039  14.390 -47.610  1.00  0.00      A   
ATOM   3681  HD2 LYS   227      -9.293  15.466 -46.200  1.00  0.00      A   
ATOM   3682  CE  LYS   227     -10.389  16.079 -47.981  1.00 41.73      A   
ATOM   3683  HE1 LYS   227     -10.777  16.949 -47.403  1.00  0.00      A   
ATOM   3684  HE2 LYS   227     -10.118  16.413 -49.004  1.00  0.00      A   
ATOM   3685  NZ  LYS   227     -11.450  15.068 -48.177  1.00 41.73      A   
ATOM   3686  HZ1 LYS   227     -12.383  15.467 -48.366  1.00  0.00      A   
ATOM   3687  HZ2 LYS   227     -11.171  14.478 -49.031  1.00  0.00      A   
ATOM   3688  HZ3 LYS   227     -11.496  14.391 -47.406  1.00  0.00      A   
ATOM   3689  C   LYS   227      -4.137  14.855 -47.492  1.00 41.73      A   
ATOM   3690  O   LYS   227      -4.229  13.689 -47.116  1.00 41.73      A   
ATOM   3691  N   VAL   228      -2.997  15.554 -47.328  1.00 50.89      A   
ATOM   3692  HN  VAL   228      -2.926  16.468 -47.716  1.00  0.00      A   
ATOM   3693  CA  VAL   228      -1.814  15.063 -46.633  1.00 50.89      A   
ATOM   3694  HA  VAL   228      -1.511  14.148 -47.121  1.00  0.00      A   
ATOM   3695  CB  VAL   228      -0.655  16.060 -46.717  1.00 50.89      A   
ATOM   3696  HB  VAL   228      -0.924  16.985 -46.154  1.00  0.00      A   
ATOM   3697  CG1 VAL   228       0.632  15.463 -46.106  1.00 50.89      A   
ATOM   3698 HG11 VAL   228       1.471  16.181 -46.223  1.00  0.00      A   
ATOM   3699 HG12 VAL   228       0.513  15.260 -45.021  1.00  0.00      A   
ATOM   3700 HG13 VAL   228       0.908  14.518 -46.619  1.00  0.00      A   
ATOM   3701  CG2 VAL   228      -0.405  16.444 -48.190  1.00 50.89      A   
ATOM   3702 HG21 VAL   228       0.475  17.119 -48.258  1.00  0.00      A   
ATOM   3703 HG22 VAL   228      -0.196  15.539 -48.798  1.00  0.00      A   
ATOM   3704 HG23 VAL   228      -1.272  16.978 -48.632  1.00  0.00      A   
ATOM   3705  C   VAL   228      -2.078  14.733 -45.164  1.00 50.89      A   
ATOM   3706  O   VAL   228      -2.297  15.611 -44.330  1.00 50.89      A   
ATOM   3707  N   GLN   229      -2.055  13.438 -44.800  1.00 46.56      A   
ATOM   3708  HN  GLN   229      -1.936  12.721 -45.480  1.00  0.00      A   
ATOM   3709  CA  GLN   229      -2.247  13.009 -43.430  1.00 46.56      A   
ATOM   3710  HA  GLN   229      -2.725  13.793 -42.859  1.00  0.00      A   
ATOM   3711  CB  GLN   229      -3.145  11.752 -43.348  1.00 46.56      A   
ATOM   3712  HB1 GLN   229      -2.665  10.913 -43.900  1.00  0.00      A   
ATOM   3713  HB2 GLN   229      -3.233  11.441 -42.281  1.00  0.00      A   
ATOM   3714  CG  GLN   229      -4.562  11.990 -43.919  1.00 46.56      A   
ATOM   3715  HG1 GLN   229      -5.007  12.889 -43.444  1.00  0.00      A   
ATOM   3716  HG2 GLN   229      -4.505  12.155 -45.016  1.00  0.00      A   
ATOM   3717  CD  GLN   229      -5.479  10.800 -43.646  1.00 46.56      A   
ATOM   3718  OE1 GLN   229      -5.133   9.825 -42.983  1.00 46.56      A   
ATOM   3719  NE2 GLN   229      -6.727  10.882 -44.159  1.00 46.56      A   
ATOM   3720 HE21 GLN   229      -7.327  10.109 -43.978  1.00  0.00      A   
ATOM   3721 HE22 GLN   229      -6.980  11.661 -44.721  1.00  0.00      A   
ATOM   3722  C   GLN   229      -0.914  12.708 -42.773  1.00 46.56      A   
ATOM   3723  O   GLN   229      -0.210  11.771 -43.140  1.00 46.56      A   
ATOM   3724  N   VAL   230      -0.526  13.503 -41.757  1.00 55.33      A   
ATOM   3725  HN  VAL   230      -1.070  14.291 -41.492  1.00  0.00      A   
ATOM   3726  CA  VAL   230       0.719  13.286 -41.039  1.00 55.33      A   
ATOM   3727  HA  VAL   230       1.438  12.837 -41.712  1.00  0.00      A   
ATOM   3728  CB  VAL   230       1.344  14.582 -40.531  1.00 55.33      A   
ATOM   3729  HB  VAL   230       0.677  15.056 -39.775  1.00  0.00      A   
ATOM   3730  CG1 VAL   230       2.721  14.294 -39.894  1.00 55.33      A   
ATOM   3731 HG11 VAL   230       3.210  15.248 -39.602  1.00  0.00      A   
ATOM   3732 HG12 VAL   230       2.625  13.663 -38.987  1.00  0.00      A   
ATOM   3733 HG13 VAL   230       3.382  13.775 -40.621  1.00  0.00      A   
ATOM   3734  CG2 VAL   230       1.515  15.550 -41.720  1.00 55.33      A   
ATOM   3735 HG21 VAL   230       2.031  16.476 -41.389  1.00  0.00      A   
ATOM   3736 HG22 VAL   230       2.128  15.077 -42.517  1.00  0.00      A   
ATOM   3737 HG23 VAL   230       0.537  15.841 -42.156  1.00  0.00      A   
ATOM   3738  C   VAL   230       0.496  12.302 -39.900  1.00 55.33      A   
ATOM   3739  O   VAL   230       0.080  12.639 -38.788  1.00 55.33      A   
ATOM   3740  N   THR   231       0.770  11.019 -40.171  1.00 53.62      A   
ATOM   3741  HN  THR   231       1.080  10.738 -41.083  1.00  0.00      A   
ATOM   3742  CA  THR   231       0.604   9.892 -39.267  1.00 53.62      A   
ATOM   3743  HA  THR   231      -0.352   9.993 -38.775  1.00  0.00      A   
ATOM   3744  CB  THR   231       0.597   8.561 -40.018  1.00 53.62      A   
ATOM   3745  HB  THR   231       0.798   7.699 -39.338  1.00  0.00      A   
ATOM   3746  OG1 THR   231       1.542   8.583 -41.081  1.00 53.62      A   
ATOM   3747  HG1 THR   231       1.525   7.710 -41.488  1.00  0.00      A   
ATOM   3748  CG2 THR   231      -0.780   8.371 -40.667  1.00 53.62      A   
ATOM   3749 HG21 THR   231      -0.814   7.422 -41.243  1.00  0.00      A   
ATOM   3750 HG22 THR   231      -1.575   8.332 -39.893  1.00  0.00      A   
ATOM   3751 HG23 THR   231      -1.005   9.207 -41.363  1.00  0.00      A   
ATOM   3752  C   THR   231       1.644   9.848 -38.163  1.00 53.62      A   
ATOM   3753  O   THR   231       2.536   9.005 -38.137  1.00 53.62      A   
ATOM   3754  N   ARG   232       1.541  10.757 -37.163  1.00 54.53      A   
ATOM   3755  HN  ARG   232       0.879  11.497 -37.293  1.00  0.00      A   
ATOM   3756  CA  ARG   232       2.376  10.742 -35.966  1.00 54.53      A   
ATOM   3757  HA  ARG   232       3.379  10.953 -36.300  1.00  0.00      A   
ATOM   3758  CB  ARG   232       1.968  11.848 -34.947  1.00 54.53      A   
ATOM   3759  HB1 ARG   232       2.025  12.837 -35.452  1.00  0.00      A   
ATOM   3760  HB2 ARG   232       0.902  11.678 -34.676  1.00  0.00      A   
ATOM   3761  CG  ARG   232       2.823  11.870 -33.652  1.00 54.53      A   
ATOM   3762  HG1 ARG   232       2.986  10.823 -33.306  1.00  0.00      A   
ATOM   3763  HG2 ARG   232       3.826  12.295 -33.878  1.00  0.00      A   
ATOM   3764  CD  ARG   232       2.185  12.623 -32.477  1.00 54.53      A   
ATOM   3765  HD1 ARG   232       2.188  13.725 -32.631  1.00  0.00      A   
ATOM   3766  HD2 ARG   232       1.128  12.291 -32.347  1.00  0.00      A   
ATOM   3767  NE  ARG   232       2.953  12.225 -31.244  1.00 54.53      A   
ATOM   3768  HE  ARG   232       2.779  11.330 -30.826  1.00  0.00      A   
ATOM   3769  CZ  ARG   232       4.032  12.848 -30.758  1.00 54.53      A   
ATOM   3770  NH1 ARG   232       4.444  14.021 -31.211  1.00 54.53      A   
ATOM   3771 HH11 ARG   232       5.212  14.467 -30.774  1.00  0.00      A   
ATOM   3772 HH12 ARG   232       3.894  14.478 -31.895  1.00  0.00      A   
ATOM   3773  NH2 ARG   232       4.714  12.254 -29.787  1.00 54.53      A   
ATOM   3774 HH21 ARG   232       5.581  12.618 -29.481  1.00  0.00      A   
ATOM   3775 HH22 ARG   232       4.388  11.343 -29.497  1.00  0.00      A   
ATOM   3776  C   ARG   232       2.314   9.389 -35.230  1.00 54.53      A   
ATOM   3777  O   ARG   232       1.255   9.094 -34.659  1.00 54.53      A   
ATOM   3778  N   PRO   233       3.380   8.572 -35.195  1.00 54.01      A   
ATOM   3779  CD  PRO   233       4.714   8.930 -35.687  1.00 54.01      A   
ATOM   3780  HD1 PRO   233       4.705   8.896 -36.802  1.00  0.00      A   
ATOM   3781  HD2 PRO   233       5.037   9.935 -35.337  1.00  0.00      A   
ATOM   3782  CA  PRO   233       3.267   7.128 -34.997  1.00 54.01      A   
ATOM   3783  HA  PRO   233       2.577   6.743 -35.736  1.00  0.00      A   
ATOM   3784  CB  PRO   233       4.708   6.599 -35.210  1.00 54.01      A   
ATOM   3785  HB1 PRO   233       4.781   6.165 -36.233  1.00  0.00      A   
ATOM   3786  HB2 PRO   233       5.014   5.826 -34.476  1.00  0.00      A   
ATOM   3787  CG  PRO   233       5.613   7.834 -35.134  1.00 54.01      A   
ATOM   3788  HG1 PRO   233       6.549   7.716 -35.719  1.00  0.00      A   
ATOM   3789  HG2 PRO   233       5.865   8.060 -34.074  1.00  0.00      A   
ATOM   3790  C   PRO   233       2.728   6.738 -33.637  1.00 54.01      A   
ATOM   3791  O   PRO   233       3.018   7.416 -32.651  1.00 54.01      A   
ATOM   3792  N   ASP   234       1.960   5.633 -33.547  1.00 56.80      A   
ATOM   3793  HN  ASP   234       1.633   5.164 -34.364  1.00  0.00      A   
ATOM   3794  CA  ASP   234       1.374   5.176 -32.301  1.00 56.80      A   
ATOM   3795  HA  ASP   234       1.013   6.057 -31.802  1.00  0.00      A   
ATOM   3796  CB  ASP   234       0.158   4.225 -32.516  1.00 56.80      A   
ATOM   3797  HB1 ASP   234       0.304   3.570 -33.397  1.00  0.00      A   
ATOM   3798  HB2 ASP   234      -0.010   3.598 -31.619  1.00  0.00      A   
ATOM   3799  CG  ASP   234      -1.094   5.060 -32.693  1.00 56.80      A   
ATOM   3800  OD1 ASP   234      -1.848   5.274 -31.702  1.00 56.80      A   
ATOM   3801  OD2 ASP   234      -1.251   5.662 -33.781  1.00 56.80      A   
ATOM   3802  C   ASP   234       2.371   4.664 -31.266  1.00 56.80      A   
ATOM   3803  O   ASP   234       2.048   4.632 -30.085  1.00 56.80      A   
ATOM   3804  N   GLN   235       3.643   4.381 -31.627  1.00 58.53      A   
ATOM   3805  HN  GLN   235       3.888   4.316 -32.586  1.00  0.00      A   
ATOM   3806  CA  GLN   235       4.724   4.274 -30.643  1.00 58.53      A   
ATOM   3807  HA  GLN   235       4.495   3.474 -29.951  1.00  0.00      A   
ATOM   3808  CB  GLN   235       6.076   4.002 -31.354  1.00 58.53      A   
ATOM   3809  HB1 GLN   235       5.993   3.049 -31.923  1.00  0.00      A   
ATOM   3810  HB2 GLN   235       6.270   4.811 -32.092  1.00  0.00      A   
ATOM   3811  CG  GLN   235       7.308   3.912 -30.412  1.00 58.53      A   
ATOM   3812  HG1 GLN   235       8.232   3.837 -31.022  1.00  0.00      A   
ATOM   3813  HG2 GLN   235       7.401   4.815 -29.771  1.00  0.00      A   
ATOM   3814  CD  GLN   235       7.264   2.667 -29.524  1.00 58.53      A   
ATOM   3815  OE1 GLN   235       7.008   1.557 -29.999  1.00 58.53      A   
ATOM   3816  NE2 GLN   235       7.525   2.836 -28.213  1.00 58.53      A   
ATOM   3817 HE21 GLN   235       7.550   2.039 -27.627  1.00  0.00      A   
ATOM   3818 HE22 GLN   235       7.571   3.756 -27.795  1.00  0.00      A   
ATOM   3819  C   GLN   235       4.884   5.562 -29.836  1.00 58.53      A   
ATOM   3820  O   GLN   235       4.816   5.586 -28.612  1.00 58.53      A   
ATOM   3821  N   ALA   236       4.924   6.716 -30.529  1.00 55.13      A   
ATOM   3822  HN  ALA   236       4.815   6.701 -31.518  1.00  0.00      A   
ATOM   3823  CA  ALA   236       5.096   8.019 -29.925  1.00 55.13      A   
ATOM   3824  HA  ALA   236       5.693   7.906 -29.026  1.00  0.00      A   
ATOM   3825  CB  ALA   236       5.847   8.933 -30.913  1.00 55.13      A   
ATOM   3826  HB1 ALA   236       6.810   8.448 -31.190  1.00  0.00      A   
ATOM   3827  HB2 ALA   236       5.256   9.089 -31.840  1.00  0.00      A   
ATOM   3828  HB3 ALA   236       6.086   9.911 -30.452  1.00  0.00      A   
ATOM   3829  C   ALA   236       3.751   8.614 -29.501  1.00 55.13      A   
ATOM   3830  O   ALA   236       3.562   9.832 -29.395  1.00 55.13      A   
ATOM   3831  N   ARG   237       2.787   7.726 -29.226  1.00 58.62      A   
ATOM   3832  HN  ARG   237       3.019   6.771 -29.408  1.00  0.00      A   
ATOM   3833  CA  ARG   237       1.558   7.978 -28.512  1.00 58.62      A   
ATOM   3834  HA  ARG   237       1.564   8.968 -28.077  1.00  0.00      A   
ATOM   3835  CB  ARG   237       0.324   7.781 -29.429  1.00 58.62      A   
ATOM   3836  HB1 ARG   237       0.391   6.758 -29.869  1.00  0.00      A   
ATOM   3837  HB2 ARG   237      -0.604   7.808 -28.818  1.00  0.00      A   
ATOM   3838  CG  ARG   237       0.161   8.792 -30.594  1.00 58.62      A   
ATOM   3839  HG1 ARG   237      -0.161   9.779 -30.200  1.00  0.00      A   
ATOM   3840  HG2 ARG   237       1.134   8.916 -31.116  1.00  0.00      A   
ATOM   3841  CD  ARG   237      -0.861   8.243 -31.600  1.00 58.62      A   
ATOM   3842  HD1 ARG   237      -0.472   7.292 -31.995  1.00  0.00      A   
ATOM   3843  HD2 ARG   237      -1.826   8.042 -31.079  1.00  0.00      A   
ATOM   3844  NE  ARG   237      -1.072   9.134 -32.783  1.00 58.62      A   
ATOM   3845  HE  ARG   237      -0.262   9.301 -33.355  1.00  0.00      A   
ATOM   3846  CZ  ARG   237      -2.153   8.913 -33.549  1.00 58.62      A   
ATOM   3847  NH1 ARG   237      -2.827   7.770 -33.507  1.00 58.62      A   
ATOM   3848 HH11 ARG   237      -3.458   7.562 -34.235  1.00  0.00      A   
ATOM   3849 HH12 ARG   237      -2.260   6.938 -33.298  1.00  0.00      A   
ATOM   3850  NH2 ARG   237      -2.573   9.865 -34.369  1.00 58.62      A   
ATOM   3851 HH21 ARG   237      -3.426   9.724 -34.854  1.00  0.00      A   
ATOM   3852 HH22 ARG   237      -2.136  10.749 -34.301  1.00  0.00      A   
ATOM   3853  C   ARG   237       1.480   6.971 -27.363  1.00 58.62      A   
ATOM   3854  O   ARG   237       1.052   7.321 -26.265  1.00 58.62      A   
ATOM   3855  N   MET   238       1.955   5.716 -27.556  1.00 63.12      A   
ATOM   3856  HN  MET   238       2.223   5.393 -28.470  1.00  0.00      A   
ATOM   3857  CA  MET   238       2.103   4.690 -26.534  1.00 63.12      A   
ATOM   3858  HA  MET   238       1.135   4.508 -26.094  1.00  0.00      A   
ATOM   3859  CB  MET   238       2.631   3.367 -27.155  1.00 63.12      A   
ATOM   3860  HB1 MET   238       1.915   3.039 -27.941  1.00  0.00      A   
ATOM   3861  HB2 MET   238       3.601   3.567 -27.664  1.00  0.00      A   
ATOM   3862  CG  MET   238       2.841   2.213 -26.149  1.00 63.12      A   
ATOM   3863  HG1 MET   238       3.735   2.446 -25.525  1.00  0.00      A   
ATOM   3864  HG2 MET   238       1.965   2.185 -25.467  1.00  0.00      A   
ATOM   3865  SD  MET   238       3.049   0.567 -26.905  1.00 63.12      A   
ATOM   3866  CE  MET   238       4.648   0.892 -27.702  1.00 63.12      A   
ATOM   3867  HE1 MET   238       5.063  -0.020 -28.182  1.00  0.00      A   
ATOM   3868  HE2 MET   238       4.559   1.663 -28.497  1.00  0.00      A   
ATOM   3869  HE3 MET   238       5.399   1.261 -26.970  1.00  0.00      A   
ATOM   3870  C   MET   238       3.025   5.110 -25.408  1.00 63.12      A   
ATOM   3871  O   MET   238       2.645   5.027 -24.243  1.00 63.12      A   
ATOM   3872  N   ASP   239       4.211   5.662 -25.727  1.00 67.60      A   
ATOM   3873  HN  ASP   239       4.562   5.600 -26.668  1.00  0.00      A   
ATOM   3874  CA  ASP   239       5.171   6.161 -24.759  1.00 67.60      A   
ATOM   3875  HA  ASP   239       5.446   5.346 -24.100  1.00  0.00      A   
ATOM   3876  CB  ASP   239       6.430   6.666 -25.510  1.00 67.60      A   
ATOM   3877  HB1 ASP   239       6.164   7.440 -26.256  1.00  0.00      A   
ATOM   3878  HB2 ASP   239       7.181   7.074 -24.804  1.00  0.00      A   
ATOM   3879  CG  ASP   239       7.099   5.521 -26.252  1.00 67.60      A   
ATOM   3880  OD1 ASP   239       6.989   4.363 -25.778  1.00 67.60      A   
ATOM   3881  OD2 ASP   239       7.719   5.791 -27.311  1.00 67.60      A   
ATOM   3882  C   ASP   239       4.595   7.275 -23.881  1.00 67.60      A   
ATOM   3883  O   ASP   239       4.768   7.321 -22.666  1.00 67.60      A   
ATOM   3884  N   ILE   240       3.828   8.202 -24.484  1.00 68.45      A   
ATOM   3885  HN  ILE   240       3.690   8.106 -25.464  1.00  0.00      A   
ATOM   3886  CA  ILE   240       3.131   9.281 -23.793  1.00 68.45      A   
ATOM   3887  HA  ILE   240       3.839   9.719 -23.105  1.00  0.00      A   
ATOM   3888  CB  ILE   240       2.738  10.380 -24.781  1.00 68.45      A   
ATOM   3889  HB  ILE   240       2.101   9.939 -25.582  1.00  0.00      A   
ATOM   3890  CG2 ILE   240       1.937  11.496 -24.071  1.00 68.45      A   
ATOM   3891 HG21 ILE   240       1.662  12.298 -24.788  1.00  0.00      A   
ATOM   3892 HG22 ILE   240       0.986  11.107 -23.651  1.00  0.00      A   
ATOM   3893 HG23 ILE   240       2.535  11.945 -23.251  1.00  0.00      A   
ATOM   3894  CG1 ILE   240       4.035  10.937 -25.431  1.00 68.45      A   
ATOM   3895 HG11 ILE   240       4.715  11.286 -24.623  1.00  0.00      A   
ATOM   3896 HG12 ILE   240       4.564  10.115 -25.965  1.00  0.00      A   
ATOM   3897  CD  ILE   240       3.818  12.081 -26.428  1.00  0.00      A   
ATOM   3898  HD1 ILE   240       4.789  12.384 -26.875  1.00  0.00      A   
ATOM   3899  HD2 ILE   240       3.135  11.761 -27.244  1.00  0.00      A   
ATOM   3900  HD3 ILE   240       3.382  12.972 -25.930  1.00  0.00      A   
ATOM   3901  C   ILE   240       1.972   8.798 -22.908  1.00 68.45      A   
ATOM   3902  O   ILE   240       1.769   9.290 -21.790  1.00 68.45      A   
ATOM   3903  N   ARG   241       1.190   7.792 -23.361  1.00 74.31      A   
ATOM   3904  HN  ARG   241       1.322   7.443 -24.292  1.00  0.00      A   
ATOM   3905  CA  ARG   241       0.217   7.091 -22.528  1.00 74.31      A   
ATOM   3906  HA  ARG   241      -0.475   7.811 -22.114  1.00  0.00      A   
ATOM   3907  CB  ARG   241      -0.557   6.011 -23.332  1.00 74.31      A   
ATOM   3908  HB1 ARG   241       0.193   5.349 -23.823  1.00  0.00      A   
ATOM   3909  HB2 ARG   241      -1.146   5.378 -22.627  1.00  0.00      A   
ATOM   3910  CG  ARG   241      -1.534   6.510 -24.418  1.00 74.31      A   
ATOM   3911  HG1 ARG   241      -2.373   7.060 -23.939  1.00  0.00      A   
ATOM   3912  HG2 ARG   241      -1.003   7.216 -25.091  1.00  0.00      A   
ATOM   3913  CD  ARG   241      -2.072   5.322 -25.229  1.00 74.31      A   
ATOM   3914  HD1 ARG   241      -1.211   4.738 -25.635  1.00  0.00      A   
ATOM   3915  HD2 ARG   241      -2.690   4.667 -24.571  1.00  0.00      A   
ATOM   3916  NE  ARG   241      -2.895   5.834 -26.375  1.00 74.31      A   
ATOM   3917  HE  ARG   241      -2.837   6.797 -26.605  1.00  0.00      A   
ATOM   3918  CZ  ARG   241      -3.445   5.019 -27.285  1.00 74.31      A   
ATOM   3919  NH1 ARG   241      -3.504   3.707 -27.094  1.00 74.31      A   
ATOM   3920 HH11 ARG   241      -3.865   3.119 -27.807  1.00  0.00      A   
ATOM   3921 HH12 ARG   241      -3.103   3.323 -26.273  1.00  0.00      A   
ATOM   3922  NH2 ARG   241      -3.937   5.514 -28.416  1.00 74.31      A   
ATOM   3923 HH21 ARG   241      -4.103   4.877 -29.164  1.00  0.00      A   
ATOM   3924 HH22 ARG   241      -3.729   6.448 -28.664  1.00  0.00      A   
ATOM   3925  C   ARG   241       0.870   6.357 -21.355  1.00 74.31      A   
ATOM   3926  O   ARG   241       0.412   6.433 -20.217  1.00 74.31      A   
ATOM   3927  N   LEU   242       1.972   5.636 -21.610  1.00 74.32      A   
ATOM   3928  HN  LEU   242       2.307   5.554 -22.556  1.00  0.00      A   
ATOM   3929  CA  LEU   242       2.702   4.865 -20.627  1.00 74.32      A   
ATOM   3930  HA  LEU   242       2.007   4.241 -20.081  1.00  0.00      A   
ATOM   3931  CB  LEU   242       3.686   3.961 -21.421  1.00 74.32      A   
ATOM   3932  HB1 LEU   242       3.088   3.148 -21.889  1.00  0.00      A   
ATOM   3933  HB2 LEU   242       4.109   4.558 -22.262  1.00  0.00      A   
ATOM   3934  CG  LEU   242       4.891   3.332 -20.689  1.00 74.32      A   
ATOM   3935  HG  LEU   242       5.639   4.140 -20.493  1.00  0.00      A   
ATOM   3936  CD1 LEU   242       4.536   2.690 -19.344  1.00 74.32      A   
ATOM   3937 HD11 LEU   242       5.456   2.265 -18.891  1.00  0.00      A   
ATOM   3938 HD12 LEU   242       4.145   3.419 -18.610  1.00  0.00      A   
ATOM   3939 HD13 LEU   242       3.768   1.901 -19.486  1.00  0.00      A   
ATOM   3940  CD2 LEU   242       5.569   2.321 -21.628  1.00 74.32      A   
ATOM   3941 HD21 LEU   242       6.465   1.875 -21.147  1.00  0.00      A   
ATOM   3942 HD22 LEU   242       4.858   1.520 -21.912  1.00  0.00      A   
ATOM   3943 HD23 LEU   242       5.900   2.831 -22.562  1.00  0.00      A   
ATOM   3944  C   LEU   242       3.452   5.693 -19.592  1.00 74.32      A   
ATOM   3945  O   LEU   242       3.160   5.632 -18.395  1.00 74.32      A   
ATOM   3946  N   ALA   243       4.438   6.498 -20.025  1.00 78.75      A   
ATOM   3947  HN  ALA   243       4.561   6.632 -21.015  1.00  0.00      A   
ATOM   3948  CA  ALA   243       5.562   6.920 -19.205  1.00 78.75      A   
ATOM   3949  HA  ALA   243       6.103   6.041 -18.878  1.00  0.00      A   
ATOM   3950  CB  ALA   243       6.467   7.801 -20.088  1.00 78.75      A   
ATOM   3951  HB1 ALA   243       6.849   7.207 -20.947  1.00  0.00      A   
ATOM   3952  HB2 ALA   243       5.899   8.662 -20.496  1.00  0.00      A   
ATOM   3953  HB3 ALA   243       7.336   8.184 -19.520  1.00  0.00      A   
ATOM   3954  C   ALA   243       5.180   7.700 -17.967  1.00 78.75      A   
ATOM   3955  O   ALA   243       5.693   7.502 -16.864  1.00 78.75      A   
ATOM   3956  N   LYS   244       4.218   8.607 -18.126  1.00 19.75      A   
ATOM   3957  HN  LYS   244       3.786   8.675 -19.021  1.00  0.00      A   
ATOM   3958  CA  LYS   244       3.833   9.555 -17.113  1.00 19.75      A   
ATOM   3959  HA  LYS   244       4.596   9.589 -16.347  1.00  0.00      A   
ATOM   3960  CB  LYS   244       3.760  10.975 -17.746  1.00 19.75      A   
ATOM   3961  HB1 LYS   244       2.865  11.044 -18.399  1.00  0.00      A   
ATOM   3962  HB2 LYS   244       3.647  11.718 -16.923  1.00  0.00      A   
ATOM   3963  CG  LYS   244       5.029  11.303 -18.572  1.00 19.75      A   
ATOM   3964  HG1 LYS   244       5.920  11.056 -17.948  1.00  0.00      A   
ATOM   3965  HG2 LYS   244       5.060  10.635 -19.464  1.00  0.00      A   
ATOM   3966  CD  LYS   244       5.138  12.765 -19.053  1.00 19.75      A   
ATOM   3967  HD1 LYS   244       4.222  13.002 -19.639  1.00  0.00      A   
ATOM   3968  HD2 LYS   244       5.158  13.420 -18.152  1.00  0.00      A   
ATOM   3969  CE  LYS   244       6.394  13.018 -19.909  1.00 19.75      A   
ATOM   3970  HE1 LYS   244       7.312  12.803 -19.319  1.00  0.00      A   
ATOM   3971  HE2 LYS   244       6.387  12.357 -20.803  1.00  0.00      A   
ATOM   3972  NZ  LYS   244       6.458  14.425 -20.377  1.00 19.75      A   
ATOM   3973  HZ1 LYS   244       7.333  14.583 -20.920  1.00  0.00      A   
ATOM   3974  HZ2 LYS   244       5.644  14.640 -20.987  1.00  0.00      A   
ATOM   3975  HZ3 LYS   244       6.448  15.067 -19.558  1.00  0.00      A   
ATOM   3976  C   LYS   244       2.562   9.091 -16.402  1.00 19.75      A   
ATOM   3977  O   LYS   244       1.843   9.883 -15.800  1.00 19.75      A   
ATOM   3978  N   THR   245       2.267   7.770 -16.454  1.00 20.22      A   
ATOM   3979  HN  THR   245       2.824   7.174 -17.038  1.00  0.00      A   
ATOM   3980  CA  THR   245       1.209   7.117 -15.672  1.00 20.22      A   
ATOM   3981  HA  THR   245       0.491   7.855 -15.343  1.00  0.00      A   
ATOM   3982  CB  THR   245       0.468   6.031 -16.449  1.00 20.22      A   
ATOM   3983  HB  THR   245       1.180   5.247 -16.797  1.00  0.00      A   
ATOM   3984  OG1 THR   245      -0.162   6.611 -17.581  1.00 20.22      A   
ATOM   3985  HG1 THR   245      -0.027   5.993 -18.321  1.00  0.00      A   
ATOM   3986  CG2 THR   245      -0.650   5.382 -15.616  1.00 20.22      A   
ATOM   3987 HG21 THR   245      -1.245   4.682 -16.241  1.00  0.00      A   
ATOM   3988 HG22 THR   245      -0.243   4.802 -14.761  1.00  0.00      A   
ATOM   3989 HG23 THR   245      -1.335   6.154 -15.211  1.00  0.00      A   
ATOM   3990  C   THR   245       1.769   6.471 -14.422  1.00 20.22      A   
ATOM   3991  O   THR   245       1.408   6.833 -13.310  1.00 20.22      A   
ATOM   3992  N   LEU   246       2.704   5.506 -14.558  1.00 17.21      A   
ATOM   3993  HN  LEU   246       3.010   5.214 -15.458  1.00  0.00      A   
ATOM   3994  CA  LEU   246       3.291   4.787 -13.430  1.00 17.21      A   
ATOM   3995  HA  LEU   246       2.490   4.355 -12.847  1.00  0.00      A   
ATOM   3996  CB  LEU   246       4.207   3.660 -13.956  1.00 17.21      A   
ATOM   3997  HB1 LEU   246       4.778   4.033 -14.832  1.00  0.00      A   
ATOM   3998  HB2 LEU   246       4.951   3.358 -13.183  1.00  0.00      A   
ATOM   3999  CG  LEU   246       3.422   2.394 -14.344  1.00 17.21      A   
ATOM   4000  HG  LEU   246       2.460   2.689 -14.825  1.00  0.00      A   
ATOM   4001  CD1 LEU   246       4.204   1.542 -15.347  1.00 17.21      A   
ATOM   4002 HD11 LEU   246       3.625   0.629 -15.609  1.00  0.00      A   
ATOM   4003 HD12 LEU   246       4.410   2.115 -16.273  1.00  0.00      A   
ATOM   4004 HD13 LEU   246       5.171   1.221 -14.901  1.00  0.00      A   
ATOM   4005  CD2 LEU   246       3.113   1.560 -13.094  1.00 17.21      A   
ATOM   4006 HD21 LEU   246       2.612   0.611 -13.381  1.00  0.00      A   
ATOM   4007 HD22 LEU   246       4.055   1.298 -12.567  1.00  0.00      A   
ATOM   4008 HD23 LEU   246       2.456   2.110 -12.389  1.00  0.00      A   
ATOM   4009  C   LEU   246       4.060   5.675 -12.466  1.00 17.21      A   
ATOM   4010  O   LEU   246       3.954   5.559 -11.249  1.00 17.21      A   
ATOM   4011  N   VAL   247       4.825   6.635 -13.008  1.00 19.28      A   
ATOM   4012  HN  VAL   247       4.955   6.664 -13.993  1.00  0.00      A   
ATOM   4013  CA  VAL   247       5.540   7.642 -12.245  1.00 19.28      A   
ATOM   4014  HA  VAL   247       6.135   7.123 -11.506  1.00  0.00      A   
ATOM   4015  CB  VAL   247       6.496   8.402 -13.153  1.00 19.28      A   
ATOM   4016  HB  VAL   247       5.932   8.980 -13.919  1.00  0.00      A   
ATOM   4017  CG1 VAL   247       7.376   9.367 -12.334  1.00 19.28      A   
ATOM   4018 HG11 VAL   247       8.121   9.859 -12.995  1.00  0.00      A   
ATOM   4019 HG12 VAL   247       6.769  10.159 -11.847  1.00  0.00      A   
ATOM   4020 HG13 VAL   247       7.928   8.812 -11.545  1.00  0.00      A   
ATOM   4021  CG2 VAL   247       7.386   7.359 -13.860  1.00 19.28      A   
ATOM   4022 HG21 VAL   247       8.255   7.850 -14.340  1.00  0.00      A   
ATOM   4023 HG22 VAL   247       7.781   6.630 -13.121  1.00  0.00      A   
ATOM   4024 HG23 VAL   247       6.834   6.802 -14.645  1.00  0.00      A   
ATOM   4025  C   VAL   247       4.612   8.568 -11.458  1.00 19.28      A   
ATOM   4026  O   VAL   247       4.919   8.971 -10.340  1.00 19.28      A   
ATOM   4027  N   LEU   248       3.418   8.896 -12.005  1.00 21.09      A   
ATOM   4028  HN  LEU   248       3.149   8.522 -12.884  1.00  0.00      A   
ATOM   4029  CA  LEU   248       2.390   9.641 -11.291  1.00 21.09      A   
ATOM   4030  HA  LEU   248       2.841  10.550 -10.924  1.00  0.00      A   
ATOM   4031  CB  LEU   248       1.231  10.009 -12.254  1.00 21.09      A   
ATOM   4032  HB1 LEU   248       1.662  10.572 -13.111  1.00  0.00      A   
ATOM   4033  HB2 LEU   248       0.786   9.078 -12.664  1.00  0.00      A   
ATOM   4034  CG  LEU   248       0.088  10.854 -11.649  1.00 21.09      A   
ATOM   4035  HG  LEU   248      -0.405  10.258 -10.841  1.00  0.00      A   
ATOM   4036  CD1 LEU   248       0.585  12.166 -11.025  1.00 21.09      A   
ATOM   4037 HD11 LEU   248      -0.276  12.771 -10.668  1.00  0.00      A   
ATOM   4038 HD12 LEU   248       1.240  11.966 -10.150  1.00  0.00      A   
ATOM   4039 HD13 LEU   248       1.152  12.765 -11.768  1.00  0.00      A   
ATOM   4040  CD2 LEU   248      -0.970  11.149 -12.723  1.00 21.09      A   
ATOM   4041 HD21 LEU   248      -1.816  11.717 -12.278  1.00  0.00      A   
ATOM   4042 HD22 LEU   248      -0.526  11.756 -13.539  1.00  0.00      A   
ATOM   4043 HD23 LEU   248      -1.361  10.203 -13.148  1.00  0.00      A   
ATOM   4044  C   LEU   248       1.856   8.891 -10.071  1.00 21.09      A   
ATOM   4045  O   LEU   248       1.746   9.443  -8.981  1.00 21.09      A   
ATOM   4046  N   ILE   249       1.581   7.578 -10.212  1.00 20.43      A   
ATOM   4047  HN  ILE   249       1.661   7.150 -11.109  1.00  0.00      A   
ATOM   4048  CA  ILE   249       1.188   6.703  -9.109  1.00 20.43      A   
ATOM   4049  HA  ILE   249       0.324   7.133  -8.620  1.00  0.00      A   
ATOM   4050  CB  ILE   249       0.821   5.308  -9.631  1.00 20.43      A   
ATOM   4051  HB  ILE   249       1.705   4.881 -10.159  1.00  0.00      A   
ATOM   4052  CG2 ILE   249       0.441   4.374  -8.457  1.00 20.43      A   
ATOM   4053 HG21 ILE   249       0.117   3.381  -8.830  1.00  0.00      A   
ATOM   4054 HG22 ILE   249       1.291   4.209  -7.765  1.00  0.00      A   
ATOM   4055 HG23 ILE   249      -0.403   4.809  -7.876  1.00  0.00      A   
ATOM   4056  CG1 ILE   249      -0.348   5.389 -10.644  1.00 20.43      A   
ATOM   4057 HG11 ILE   249      -1.290   5.567 -10.076  1.00  0.00      A   
ATOM   4058 HG12 ILE   249      -0.212   6.255 -11.327  1.00  0.00      A   
ATOM   4059  CD  ILE   249      -0.496   4.132 -11.510  1.00  0.00      A   
ATOM   4060  HD1 ILE   249      -1.384   4.226 -12.173  1.00  0.00      A   
ATOM   4061  HD2 ILE   249       0.405   3.986 -12.141  1.00  0.00      A   
ATOM   4062  HD3 ILE   249      -0.631   3.230 -10.877  1.00  0.00      A   
ATOM   4063  C   ILE   249       2.290   6.610  -8.053  1.00 20.43      A   
ATOM   4064  O   ILE   249       2.051   6.740  -6.854  1.00 20.43      A   
ATOM   4065  N   LEU   250       3.558   6.450  -8.484  1.00 21.23      A   
ATOM   4066  HN  LEU   250       3.730   6.315  -9.461  1.00  0.00      A   
ATOM   4067  CA  LEU   250       4.709   6.427  -7.598  1.00 21.23      A   
ATOM   4068  HA  LEU   250       4.556   5.633  -6.880  1.00  0.00      A   
ATOM   4069  CB  LEU   250       5.984   6.144  -8.430  1.00 21.23      A   
ATOM   4070  HB1 LEU   250       5.839   5.188  -8.980  1.00  0.00      A   
ATOM   4071  HB2 LEU   250       6.087   6.945  -9.194  1.00  0.00      A   
ATOM   4072  CG  LEU   250       7.308   6.063  -7.639  1.00 21.23      A   
ATOM   4073  HG  LEU   250       7.445   7.006  -7.056  1.00  0.00      A   
ATOM   4074  CD1 LEU   250       7.339   4.891  -6.646  1.00 21.23      A   
ATOM   4075 HD11 LEU   250       8.313   4.866  -6.112  1.00  0.00      A   
ATOM   4076 HD12 LEU   250       6.533   4.992  -5.888  1.00  0.00      A   
ATOM   4077 HD13 LEU   250       7.210   3.927  -7.181  1.00  0.00      A   
ATOM   4078  CD2 LEU   250       8.479   5.964  -8.621  1.00 21.23      A   
ATOM   4079 HD21 LEU   250       9.436   5.825  -8.075  1.00  0.00      A   
ATOM   4080 HD22 LEU   250       8.327   5.096  -9.294  1.00  0.00      A   
ATOM   4081 HD23 LEU   250       8.551   6.882  -9.240  1.00  0.00      A   
ATOM   4082  C   LEU   250       4.919   7.707  -6.794  1.00 21.23      A   
ATOM   4083  O   LEU   250       5.115   7.658  -5.582  1.00 21.23      A   
ATOM   4084  N   VAL   251       4.858   8.900  -7.423  1.00 24.29      A   
ATOM   4085  HN  VAL   251       4.716   8.950  -8.415  1.00  0.00      A   
ATOM   4086  CA  VAL   251       5.008  10.158  -6.699  1.00 24.29      A   
ATOM   4087  HA  VAL   251       5.880  10.037  -6.072  1.00  0.00      A   
ATOM   4088  CB  VAL   251       5.327  11.353  -7.599  1.00 24.29      A   
ATOM   4089  HB  VAL   251       6.137  11.033  -8.298  1.00  0.00      A   
ATOM   4090  CG1 VAL   251       4.119  11.798  -8.442  1.00 24.29      A   
ATOM   4091 HG11 VAL   251       4.417  12.611  -9.136  1.00  0.00      A   
ATOM   4092 HG12 VAL   251       3.739  10.948  -9.040  1.00  0.00      A   
ATOM   4093 HG13 VAL   251       3.297  12.178  -7.799  1.00  0.00      A   
ATOM   4094  CG2 VAL   251       5.868  12.519  -6.747  1.00 24.29      A   
ATOM   4095 HG21 VAL   251       6.181  13.359  -7.401  1.00  0.00      A   
ATOM   4096 HG22 VAL   251       5.086  12.895  -6.053  1.00  0.00      A   
ATOM   4097 HG23 VAL   251       6.743  12.195  -6.145  1.00  0.00      A   
ATOM   4098  C   VAL   251       3.869  10.426  -5.722  1.00 24.29      A   
ATOM   4099  O   VAL   251       4.103  10.847  -4.593  1.00 24.29      A   
ATOM   4100  N   VAL   252       2.608  10.115  -6.093  1.00 25.35      A   
ATOM   4101  HN  VAL   252       2.422   9.783  -7.019  1.00  0.00      A   
ATOM   4102  CA  VAL   252       1.456  10.202  -5.201  1.00 25.35      A   
ATOM   4103  HA  VAL   252       1.404  11.208  -4.811  1.00  0.00      A   
ATOM   4104  CB  VAL   252       0.174   9.912  -5.977  1.00 25.35      A   
ATOM   4105  HB  VAL   252       0.318   8.992  -6.592  1.00  0.00      A   
ATOM   4106  CG1 VAL   252      -1.039   9.691  -5.053  1.00 25.35      A   
ATOM   4107 HG11 VAL   252      -1.954   9.588  -5.673  1.00  0.00      A   
ATOM   4108 HG12 VAL   252      -0.938   8.756  -4.458  1.00  0.00      A   
ATOM   4109 HG13 VAL   252      -1.172  10.546  -4.358  1.00  0.00      A   
ATOM   4110  CG2 VAL   252      -0.099  11.107  -6.913  1.00 25.35      A   
ATOM   4111 HG21 VAL   252      -1.008  10.915  -7.519  1.00  0.00      A   
ATOM   4112 HG22 VAL   252      -0.261  12.032  -6.320  1.00  0.00      A   
ATOM   4113 HG23 VAL   252       0.748  11.277  -7.608  1.00  0.00      A   
ATOM   4114  C   VAL   252       1.592   9.290  -3.986  1.00 25.35      A   
ATOM   4115  O   VAL   252       1.379   9.714  -2.850  1.00 25.35      A   
ATOM   4116  N   LEU   253       2.049   8.039  -4.191  1.00 26.05      A   
ATOM   4117  HN  LEU   253       2.162   7.703  -5.128  1.00  0.00      A   
ATOM   4118  CA  LEU   253       2.348   7.090  -3.132  1.00 26.05      A   
ATOM   4119  HA  LEU   253       1.448   6.927  -2.562  1.00  0.00      A   
ATOM   4120  CB  LEU   253       2.811   5.768  -3.796  1.00 26.05      A   
ATOM   4121  HB1 LEU   253       2.044   5.472  -4.547  1.00  0.00      A   
ATOM   4122  HB2 LEU   253       3.750   5.964  -4.358  1.00  0.00      A   
ATOM   4123  CG  LEU   253       3.037   4.577  -2.848  1.00 26.05      A   
ATOM   4124  HG  LEU   253       3.663   4.920  -1.991  1.00  0.00      A   
ATOM   4125  CD1 LEU   253       1.707   4.034  -2.305  1.00 26.05      A   
ATOM   4126 HD11 LEU   253       1.885   3.191  -1.607  1.00  0.00      A   
ATOM   4127 HD12 LEU   253       1.152   4.826  -1.759  1.00  0.00      A   
ATOM   4128 HD13 LEU   253       1.069   3.673  -3.138  1.00  0.00      A   
ATOM   4129  CD2 LEU   253       3.803   3.460  -3.570  1.00 26.05      A   
ATOM   4130 HD21 LEU   253       4.010   2.621  -2.873  1.00  0.00      A   
ATOM   4131 HD22 LEU   253       3.199   3.073  -4.418  1.00  0.00      A   
ATOM   4132 HD23 LEU   253       4.767   3.844  -3.966  1.00  0.00      A   
ATOM   4133  C   LEU   253       3.412   7.594  -2.156  1.00 26.05      A   
ATOM   4134  O   LEU   253       3.269   7.513  -0.935  1.00 26.05      A   
ATOM   4135  N   ILE   254       4.499   8.189  -2.686  1.00 27.97      A   
ATOM   4136  HN  ILE   254       4.600   8.212  -3.683  1.00  0.00      A   
ATOM   4137  CA  ILE   254       5.539   8.851  -1.909  1.00 27.97      A   
ATOM   4138  HA  ILE   254       5.880   8.156  -1.155  1.00  0.00      A   
ATOM   4139  CB  ILE   254       6.733   9.209  -2.797  1.00 27.97      A   
ATOM   4140  HB  ILE   254       6.351   9.757  -3.690  1.00  0.00      A   
ATOM   4141  CG2 ILE   254       7.744  10.119  -2.056  1.00 27.97      A   
ATOM   4142 HG21 ILE   254       8.635  10.309  -2.688  1.00  0.00      A   
ATOM   4143 HG22 ILE   254       7.299  11.106  -1.812  1.00  0.00      A   
ATOM   4144 HG23 ILE   254       8.078   9.637  -1.113  1.00  0.00      A   
ATOM   4145  CG1 ILE   254       7.427   7.912  -3.283  1.00 27.97      A   
ATOM   4146 HG11 ILE   254       7.955   7.441  -2.425  1.00  0.00      A   
ATOM   4147 HG12 ILE   254       6.658   7.186  -3.632  1.00  0.00      A   
ATOM   4148  CD  ILE   254       8.409   8.140  -4.438  1.00  0.00      A   
ATOM   4149  HD1 ILE   254       8.840   7.172  -4.772  1.00  0.00      A   
ATOM   4150  HD2 ILE   254       7.882   8.603  -5.300  1.00  0.00      A   
ATOM   4151  HD3 ILE   254       9.243   8.807  -4.133  1.00  0.00      A   
ATOM   4152  C   ILE   254       5.024  10.066  -1.140  1.00 27.97      A   
ATOM   4153  O   ILE   254       5.340  10.237   0.034  1.00 27.97      A   
ATOM   4154  N   ILE   255       4.191  10.935  -1.747  1.00 30.38      A   
ATOM   4155  HN  ILE   255       3.961  10.817  -2.718  1.00  0.00      A   
ATOM   4156  CA  ILE   255       3.592  12.079  -1.059  1.00 30.38      A   
ATOM   4157  HA  ILE   255       4.388  12.651  -0.606  1.00  0.00      A   
ATOM   4158  CB  ILE   255       2.848  12.992  -2.045  1.00 30.38      A   
ATOM   4159  HB  ILE   255       2.163  12.358  -2.656  1.00  0.00      A   
ATOM   4160  CG2 ILE   255       2.003  14.060  -1.306  1.00 30.38      A   
ATOM   4161 HG21 ILE   255       1.538  14.760  -2.030  1.00  0.00      A   
ATOM   4162 HG22 ILE   255       1.176  13.599  -0.727  1.00  0.00      A   
ATOM   4163 HG23 ILE   255       2.641  14.647  -0.612  1.00  0.00      A   
ATOM   4164  CG1 ILE   255       3.856  13.678  -3.001  1.00 30.38      A   
ATOM   4165 HG11 ILE   255       4.427  14.444  -2.432  1.00  0.00      A   
ATOM   4166 HG12 ILE   255       4.591  12.927  -3.367  1.00  0.00      A   
ATOM   4167  CD  ILE   255       3.193  14.326  -4.225  1.00  0.00      A   
ATOM   4168  HD1 ILE   255       3.963  14.776  -4.887  1.00  0.00      A   
ATOM   4169  HD2 ILE   255       2.635  13.561  -4.808  1.00  0.00      A   
ATOM   4170  HD3 ILE   255       2.485  15.125  -3.923  1.00  0.00      A   
ATOM   4171  C   ILE   255       2.675  11.662   0.088  1.00 30.38      A   
ATOM   4172  O   ILE   255       2.777  12.184   1.197  1.00 30.38      A   
ATOM   4173  N   CYS   256       1.777  10.681  -0.130  1.00 34.25      A   
ATOM   4174  HN  CYS   256       1.676  10.282  -1.047  1.00  0.00      A   
ATOM   4175  CA  CYS   256       0.866  10.208   0.901  1.00 34.25      A   
ATOM   4176  HA  CYS   256       0.379  11.069   1.340  1.00  0.00      A   
ATOM   4177  CB  CYS   256      -0.214   9.276   0.297  1.00 34.25      A   
ATOM   4178  HB1 CYS   256       0.291   8.417  -0.199  1.00  0.00      A   
ATOM   4179  HB2 CYS   256      -0.850   8.863   1.110  1.00  0.00      A   
ATOM   4180  SG  CYS   256      -1.282  10.125  -0.913  1.00 34.25      A   
ATOM   4181  HG1 CYS   256      -1.099   9.214  -1.866  1.00  0.00      A   
ATOM   4182  C   CYS   256       1.540   9.470   2.052  1.00 34.25      A   
ATOM   4183  O   CYS   256       1.273   9.733   3.222  1.00 34.25      A   
ATOM   4184  N   TRP   257       2.462   8.530   1.767  1.00 32.19      A   
ATOM   4185  HN  TRP   257       2.685   8.298   0.817  1.00  0.00      A   
ATOM   4186  CA  TRP   257       3.055   7.720   2.821  1.00 32.19      A   
ATOM   4187  HA  TRP   257       2.370   7.632   3.655  1.00  0.00      A   
ATOM   4188  CB  TRP   257       3.348   6.294   2.290  1.00 32.19      A   
ATOM   4189  HB1 TRP   257       3.875   6.370   1.315  1.00  0.00      A   
ATOM   4190  HB2 TRP   257       4.016   5.758   2.997  1.00  0.00      A   
ATOM   4191  CG  TRP   257       2.105   5.434   2.106  1.00 32.19      A   
ATOM   4192  CD1 TRP   257       1.193   5.424   1.084  1.00 32.19      A   
ATOM   4193  HD1 TRP   257       1.229   6.085   0.229  1.00  0.00      A   
ATOM   4194  NE1 TRP   257       0.244   4.444   1.301  1.00 32.19      A   
ATOM   4195  HE1 TRP   257      -0.485   4.202   0.697  1.00  0.00      A   
ATOM   4196  CE2 TRP   257       0.533   3.807   2.487  1.00 32.19      A   
ATOM   4197  CD2 TRP   257       1.692   4.407   3.028  1.00 32.19      A   
ATOM   4198  CE3 TRP   257       2.232   3.969   4.236  1.00 32.19      A   
ATOM   4199  HE3 TRP   257       3.119   4.413   4.655  1.00  0.00      A   
ATOM   4200  CZ3 TRP   257       1.591   2.913   4.901  1.00 32.19      A   
ATOM   4201  HZ3 TRP   257       1.996   2.553   5.836  1.00  0.00      A   
ATOM   4202  CZ2 TRP   257      -0.099   2.759   3.144  1.00 32.19      A   
ATOM   4203  HZ2 TRP   257      -0.975   2.286   2.730  1.00  0.00      A   
ATOM   4204  CH2 TRP   257       0.439   2.317   4.364  1.00 32.19      A   
ATOM   4205  HH2 TRP   257      -0.026   1.491   4.881  1.00  0.00      A   
ATOM   4206  C   TRP   257       4.334   8.328   3.387  1.00 32.19      A   
ATOM   4207  O   TRP   257       4.771   7.976   4.482  1.00 32.19      A   
ATOM   4208  N   GLY   258       4.945   9.298   2.683  1.00 40.74      A   
ATOM   4209  HN  GLY   258       4.584   9.548   1.780  1.00  0.00      A   
ATOM   4210  CA  GLY   258       6.132  10.049   3.098  1.00 40.74      A   
ATOM   4211  HA1 GLY   258       6.239  10.871   2.404  1.00  0.00      A   
ATOM   4212  HA2 GLY   258       6.967   9.365   3.046  1.00  0.00      A   
ATOM   4213  C   GLY   258       6.163  10.647   4.488  1.00 40.74      A   
ATOM   4214  O   GLY   258       7.104  10.349   5.226  1.00 40.74      A   
ATOM   4215  N   PRO   259       5.220  11.475   4.947  1.00 44.83      A   
ATOM   4216  CD  PRO   259       4.104  12.015   4.162  1.00 44.83      A   
ATOM   4217  HD1 PRO   259       4.493  12.724   3.397  1.00  0.00      A   
ATOM   4218  HD2 PRO   259       3.514  11.215   3.663  1.00  0.00      A   
ATOM   4219  CA  PRO   259       5.294  12.066   6.279  1.00 44.83      A   
ATOM   4220  HA  PRO   259       6.295  12.431   6.461  1.00  0.00      A   
ATOM   4221  CB  PRO   259       4.248  13.194   6.246  1.00 44.83      A   
ATOM   4222  HB1 PRO   259       4.742  14.128   5.894  1.00  0.00      A   
ATOM   4223  HB2 PRO   259       3.782  13.388   7.234  1.00  0.00      A   
ATOM   4224  CG  PRO   259       3.235  12.746   5.188  1.00 44.83      A   
ATOM   4225  HG1 PRO   259       2.672  13.588   4.739  1.00  0.00      A   
ATOM   4226  HG2 PRO   259       2.514  12.025   5.635  1.00  0.00      A   
ATOM   4227  C   PRO   259       5.000  11.028   7.341  1.00 44.83      A   
ATOM   4228  O   PRO   259       5.505  11.141   8.453  1.00 44.83      A   
ATOM   4229  N   LEU   260       4.187  10.008   7.023  1.00 47.79      A   
ATOM   4230  HN  LEU   260       3.800   9.963   6.105  1.00  0.00      A   
ATOM   4231  CA  LEU   260       3.909   8.893   7.902  1.00 47.79      A   
ATOM   4232  HA  LEU   260       3.602   9.286   8.862  1.00  0.00      A   
ATOM   4233  CB  LEU   260       2.741   8.089   7.290  1.00 47.79      A   
ATOM   4234  HB1 LEU   260       1.921   8.816   7.082  1.00  0.00      A   
ATOM   4235  HB2 LEU   260       3.034   7.656   6.310  1.00  0.00      A   
ATOM   4236  CG  LEU   260       2.168   6.982   8.189  1.00 47.79      A   
ATOM   4237  HG  LEU   260       2.475   7.185   9.241  1.00  0.00      A   
ATOM   4238  CD1 LEU   260       0.638   7.013   8.146  1.00 47.79      A   
ATOM   4239 HD11 LEU   260       0.206   6.180   8.741  1.00  0.00      A   
ATOM   4240 HD12 LEU   260       0.261   7.971   8.565  1.00  0.00      A   
ATOM   4241 HD13 LEU   260       0.283   6.930   7.098  1.00  0.00      A   
ATOM   4242  CD2 LEU   260       2.683   5.596   7.782  1.00 47.79      A   
ATOM   4243 HD21 LEU   260       2.269   4.818   8.458  1.00  0.00      A   
ATOM   4244 HD22 LEU   260       2.372   5.362   6.742  1.00  0.00      A   
ATOM   4245 HD23 LEU   260       3.790   5.558   7.839  1.00  0.00      A   
ATOM   4246  C   LEU   260       5.144   8.031   8.153  1.00 47.79      A   
ATOM   4247  O   LEU   260       5.504   7.749   9.293  1.00 47.79      A   
ATOM   4248  N   LEU   261       5.892   7.677   7.088  1.00 47.29      A   
ATOM   4249  HN  LEU   261       5.557   7.872   6.160  1.00  0.00      A   
ATOM   4250  CA  LEU   261       7.182   7.009   7.178  1.00 47.29      A   
ATOM   4251  HA  LEU   261       7.053   6.130   7.795  1.00  0.00      A   
ATOM   4252  CB  LEU   261       7.690   6.555   5.783  1.00 47.29      A   
ATOM   4253  HB1 LEU   261       7.214   7.182   4.999  1.00  0.00      A   
ATOM   4254  HB2 LEU   261       8.789   6.711   5.701  1.00  0.00      A   
ATOM   4255  CG  LEU   261       7.431   5.062   5.474  1.00 47.29      A   
ATOM   4256  HG  LEU   261       7.956   4.460   6.256  1.00  0.00      A   
ATOM   4257  CD1 LEU   261       5.942   4.690   5.516  1.00 47.29      A   
ATOM   4258 HD11 LEU   261       5.802   3.616   5.272  1.00  0.00      A   
ATOM   4259 HD12 LEU   261       5.512   4.868   6.523  1.00  0.00      A   
ATOM   4260 HD13 LEU   261       5.375   5.298   4.779  1.00  0.00      A   
ATOM   4261  CD2 LEU   261       8.034   4.685   4.112  1.00 47.29      A   
ATOM   4262 HD21 LEU   261       7.932   3.596   3.928  1.00  0.00      A   
ATOM   4263 HD22 LEU   261       7.512   5.233   3.298  1.00  0.00      A   
ATOM   4264 HD23 LEU   261       9.113   4.945   4.077  1.00  0.00      A   
ATOM   4265  C   LEU   261       8.240   7.842   7.893  1.00 47.29      A   
ATOM   4266  O   LEU   261       9.033   7.316   8.669  1.00 47.29      A   
ATOM   4267  N   ALA   262       8.268   9.174   7.687  1.00 50.00      A   
ATOM   4268  HN  ALA   262       7.669   9.584   6.997  1.00  0.00      A   
ATOM   4269  CA  ALA   262       9.145  10.076   8.414  1.00 50.00      A   
ATOM   4270  HA  ALA   262      10.164   9.752   8.248  1.00  0.00      A   
ATOM   4271  CB  ALA   262       8.968  11.506   7.870  1.00 50.00      A   
ATOM   4272  HB1 ALA   262       9.134  11.516   6.771  1.00  0.00      A   
ATOM   4273  HB2 ALA   262       7.940  11.876   8.069  1.00  0.00      A   
ATOM   4274  HB3 ALA   262       9.694  12.201   8.343  1.00  0.00      A   
ATOM   4275  C   ALA   262       8.929  10.072   9.931  1.00 50.00      A   
ATOM   4276  O   ALA   262       9.880  10.045  10.710  1.00 50.00      A   
ATOM   4277  N   ILE   263       7.661  10.050  10.392  1.00 50.92      A   
ATOM   4278  HN  ILE   263       6.894  10.124   9.753  1.00  0.00      A   
ATOM   4279  CA  ILE   263       7.325   9.854  11.799  1.00 50.92      A   
ATOM   4280  HA  ILE   263       7.881  10.580  12.376  1.00  0.00      A   
ATOM   4281  CB  ILE   263       5.839  10.077  12.074  1.00 50.92      A   
ATOM   4282  HB  ILE   263       5.247   9.430  11.385  1.00  0.00      A   
ATOM   4283  CG2 ILE   263       5.501   9.696  13.536  1.00 50.92      A   
ATOM   4284 HG21 ILE   263       4.474  10.011  13.805  1.00  0.00      A   
ATOM   4285 HG22 ILE   263       5.562   8.598  13.698  1.00  0.00      A   
ATOM   4286 HG23 ILE   263       6.209  10.186  14.237  1.00  0.00      A   
ATOM   4287  CG1 ILE   263       5.469  11.553  11.795  1.00 50.92      A   
ATOM   4288 HG11 ILE   263       5.915  12.192  12.589  1.00  0.00      A   
ATOM   4289 HG12 ILE   263       5.914  11.872  10.827  1.00  0.00      A   
ATOM   4290  CD  ILE   263       3.957  11.796  11.719  1.00  0.00      A   
ATOM   4291  HD1 ILE   263       3.748  12.857  11.464  1.00  0.00      A   
ATOM   4292  HD2 ILE   263       3.503  11.153  10.935  1.00  0.00      A   
ATOM   4293  HD3 ILE   263       3.468  11.571  12.690  1.00  0.00      A   
ATOM   4294  C   ILE   263       7.772   8.492  12.313  1.00 50.92      A   
ATOM   4295  O   ILE   263       8.344   8.391  13.391  1.00 50.92      A   
ATOM   4296  N   MET   264       7.582   7.411  11.536  1.00 53.88      A   
ATOM   4297  HN  MET   264       7.084   7.499  10.674  1.00  0.00      A   
ATOM   4298  CA  MET   264       8.057   6.080  11.888  1.00 53.88      A   
ATOM   4299  HA  MET   264       7.669   5.847  12.872  1.00  0.00      A   
ATOM   4300  CB  MET   264       7.492   5.028  10.910  1.00 53.88      A   
ATOM   4301  HB1 MET   264       7.806   5.281   9.875  1.00  0.00      A   
ATOM   4302  HB2 MET   264       7.919   4.036  11.172  1.00  0.00      A   
ATOM   4303  CG  MET   264       5.956   4.919  10.985  1.00 53.88      A   
ATOM   4304  HG1 MET   264       5.677   4.576  12.007  1.00  0.00      A   
ATOM   4305  HG2 MET   264       5.517   5.932  10.872  1.00  0.00      A   
ATOM   4306  SD  MET   264       5.217   3.827   9.734  1.00 53.88      A   
ATOM   4307  CE  MET   264       5.870   2.302  10.458  1.00 53.88      A   
ATOM   4308  HE1 MET   264       5.307   1.414  10.102  1.00  0.00      A   
ATOM   4309  HE2 MET   264       6.942   2.160  10.203  1.00  0.00      A   
ATOM   4310  HE3 MET   264       5.787   2.335  11.564  1.00  0.00      A   
ATOM   4311  C   MET   264       9.581   5.964  12.011  1.00 53.88      A   
ATOM   4312  O   MET   264      10.098   5.257  12.870  1.00 53.88      A   
ATOM   4313  N   VAL   265      10.363   6.684  11.183  1.00 53.25      A   
ATOM   4314  HN  VAL   265       9.952   7.175  10.413  1.00  0.00      A   
ATOM   4315  CA  VAL   265      11.800   6.847  11.407  1.00 53.25      A   
ATOM   4316  HA  VAL   265      12.230   5.861  11.517  1.00  0.00      A   
ATOM   4317  CB  VAL   265      12.493   7.530  10.224  1.00 53.25      A   
ATOM   4318  HB  VAL   265      11.992   8.504  10.015  1.00  0.00      A   
ATOM   4319  CG1 VAL   265      13.989   7.784  10.511  1.00 53.25      A   
ATOM   4320 HG11 VAL   265      14.494   8.169   9.600  1.00  0.00      A   
ATOM   4321 HG12 VAL   265      14.128   8.533  11.319  1.00  0.00      A   
ATOM   4322 HG13 VAL   265      14.491   6.841  10.818  1.00  0.00      A   
ATOM   4323  CG2 VAL   265      12.374   6.621   8.985  1.00 53.25      A   
ATOM   4324 HG21 VAL   265      12.886   7.089   8.117  1.00  0.00      A   
ATOM   4325 HG22 VAL   265      12.854   5.640   9.184  1.00  0.00      A   
ATOM   4326 HG23 VAL   265      11.316   6.444   8.708  1.00  0.00      A   
ATOM   4327  C   VAL   265      12.112   7.578  12.719  1.00 53.25      A   
ATOM   4328  O   VAL   265      12.998   7.177  13.466  1.00 53.25      A   
ATOM   4329  N   TYR   266      11.369   8.650  13.061  1.00 56.93      A   
ATOM   4330  HN  TYR   266      10.657   8.967  12.435  1.00  0.00      A   
ATOM   4331  CA  TYR   266      11.497   9.372  14.326  1.00 56.93      A   
ATOM   4332  HA  TYR   266      12.540   9.645  14.427  1.00  0.00      A   
ATOM   4333  CB  TYR   266      10.617  10.653  14.270  1.00 56.93      A   
ATOM   4334  HB1 TYR   266      10.587  11.019  13.220  1.00  0.00      A   
ATOM   4335  HB2 TYR   266       9.572  10.438  14.581  1.00  0.00      A   
ATOM   4336  CG  TYR   266      11.171  11.763  15.126  1.00 56.93      A   
ATOM   4337  CD1 TYR   266      10.975  11.778  16.517  1.00 56.93      A   
ATOM   4338  HD1 TYR   266      10.457  10.962  16.994  1.00  0.00      A   
ATOM   4339  CE1 TYR   266      11.473  12.831  17.298  1.00 56.93      A   
ATOM   4340  HE1 TYR   266      11.334  12.827  18.370  1.00  0.00      A   
ATOM   4341  CZ  TYR   266      12.177  13.874  16.694  1.00 56.93      A   
ATOM   4342  OH  TYR   266      12.665  14.934  17.481  1.00 56.93      A   
ATOM   4343  HH  TYR   266      13.371  15.353  16.985  1.00  0.00      A   
ATOM   4344  CD2 TYR   266      11.899  12.808  14.533  1.00 56.93      A   
ATOM   4345  HD2 TYR   266      12.073  12.795  13.467  1.00  0.00      A   
ATOM   4346  CE2 TYR   266      12.404  13.860  15.313  1.00 56.93      A   
ATOM   4347  HE2 TYR   266      12.959  14.656  14.841  1.00  0.00      A   
ATOM   4348  C   TYR   266      11.146   8.531  15.565  1.00 56.93      A   
ATOM   4349  O   TYR   266      11.786   8.629  16.609  1.00 56.93      A   
ATOM   4350  N   ASP   267      10.107   7.681  15.450  1.00 57.60      A   
ATOM   4351  HN  ASP   267       9.552   7.707  14.617  1.00  0.00      A   
ATOM   4352  CA  ASP   267       9.669   6.700  16.426  1.00 57.60      A   
ATOM   4353  HA  ASP   267       9.399   7.202  17.342  1.00  0.00      A   
ATOM   4354  CB  ASP   267       8.418   6.042  15.774  1.00 57.60      A   
ATOM   4355  HB1 ASP   267       7.703   6.843  15.491  1.00  0.00      A   
ATOM   4356  HB2 ASP   267       8.710   5.496  14.857  1.00  0.00      A   
ATOM   4357  CG  ASP   267       7.650   5.082  16.650  1.00 57.60      A   
ATOM   4358  OD1 ASP   267       7.316   5.442  17.807  1.00 57.60      A   
ATOM   4359  OD2 ASP   267       7.322   3.973  16.149  1.00 57.60      A   
ATOM   4360  C   ASP   267      10.777   5.696  16.771  1.00 57.60      A   
ATOM   4361  O   ASP   267      11.131   5.505  17.932  1.00 57.60      A   
ATOM   4362  N   VAL   268      11.419   5.114  15.737  1.00 55.86      A   
ATOM   4363  HN  VAL   268      11.061   5.254  14.816  1.00  0.00      A   
ATOM   4364  CA  VAL   268      12.592   4.258  15.863  1.00 55.86      A   
ATOM   4365  HA  VAL   268      12.371   3.504  16.608  1.00  0.00      A   
ATOM   4366  CB  VAL   268      12.860   3.560  14.523  1.00 55.86      A   
ATOM   4367  HB  VAL   268      12.929   4.333  13.723  1.00  0.00      A   
ATOM   4368  CG1 VAL   268      14.160   2.735  14.545  1.00 55.86      A   
ATOM   4369 HG11 VAL   268      14.253   2.145  13.610  1.00  0.00      A   
ATOM   4370 HG12 VAL   268      15.050   3.390  14.628  1.00  0.00      A   
ATOM   4371 HG13 VAL   268      14.155   2.035  15.409  1.00  0.00      A   
ATOM   4372  CG2 VAL   268      11.685   2.613  14.207  1.00 55.86      A   
ATOM   4373 HG21 VAL   268      11.847   2.105  13.235  1.00  0.00      A   
ATOM   4374 HG22 VAL   268      11.601   1.838  15.000  1.00  0.00      A   
ATOM   4375 HG23 VAL   268      10.720   3.159  14.157  1.00  0.00      A   
ATOM   4376  C   VAL   268      13.850   4.982  16.365  1.00 55.86      A   
ATOM   4377  O   VAL   268      14.592   4.481  17.207  1.00 55.86      A   
ATOM   4378  N   PHE   269      14.155   6.196  15.868  1.00 58.73      A   
ATOM   4379  HN  PHE   269      13.553   6.620  15.187  1.00  0.00      A   
ATOM   4380  CA  PHE   269      15.403   6.886  16.175  1.00 58.73      A   
ATOM   4381  HA  PHE   269      16.098   6.195  16.632  1.00  0.00      A   
ATOM   4382  CB  PHE   269      16.074   7.464  14.886  1.00 58.73      A   
ATOM   4383  HB1 PHE   269      15.288   7.866  14.213  1.00  0.00      A   
ATOM   4384  HB2 PHE   269      16.755   8.299  15.151  1.00  0.00      A   
ATOM   4385  CG  PHE   269      16.941   6.506  14.094  1.00 58.73      A   
ATOM   4386  CD1 PHE   269      17.620   7.040  12.983  1.00 58.73      A   
ATOM   4387  HD1 PHE   269      17.463   8.077  12.721  1.00  0.00      A   
ATOM   4388  CE1 PHE   269      18.515   6.265  12.236  1.00 58.73      A   
ATOM   4389  HE1 PHE   269      19.039   6.700  11.397  1.00  0.00      A   
ATOM   4390  CZ  PHE   269      18.741   4.930  12.589  1.00 58.73      A   
ATOM   4391  HZ  PHE   269      19.439   4.331  12.024  1.00  0.00      A   
ATOM   4392  CD2 PHE   269      17.178   5.158  14.433  1.00 58.73      A   
ATOM   4393  HD2 PHE   269      16.694   4.703  15.283  1.00  0.00      A   
ATOM   4394  CE2 PHE   269      18.070   4.376  13.685  1.00 58.73      A   
ATOM   4395  HE2 PHE   269      18.250   3.349  13.968  1.00  0.00      A   
ATOM   4396  C   PHE   269      15.265   7.980  17.235  1.00 58.73      A   
ATOM   4397  O   PHE   269      15.555   9.154  16.998  1.00 58.73      A   
ATOM   4398  N   GLY   270      14.916   7.601  18.481  1.00 61.32      A   
ATOM   4399  HN  GLY   270      14.568   6.672  18.621  1.00  0.00      A   
ATOM   4400  CA  GLY   270      15.291   8.407  19.648  1.00 61.32      A   
ATOM   4401  HA1 GLY   270      15.522   9.416  19.339  1.00  0.00      A   
ATOM   4402  HA2 GLY   270      16.138   7.919  20.101  1.00  0.00      A   
ATOM   4403  C   GLY   270      14.270   8.557  20.729  1.00 61.32      A   
ATOM   4404  O   GLY   270      14.648   8.521  21.906  1.00 61.32      A   
ATOM   4405  N   LYS   271      12.998   8.758  20.352  1.00 64.34      A   
ATOM   4406  HN  LYS   271      12.838   8.745  19.362  1.00  0.00      A   
ATOM   4407  CA  LYS   271      11.804   8.944  21.174  1.00 64.34      A   
ATOM   4408  HA  LYS   271      11.180   8.096  20.931  1.00  0.00      A   
ATOM   4409  CB  LYS   271      11.947   8.950  22.733  1.00 64.34      A   
ATOM   4410  HB1 LYS   271      12.522   8.045  23.028  1.00  0.00      A   
ATOM   4411  HB2 LYS   271      12.547   9.838  23.032  1.00  0.00      A   
ATOM   4412  CG  LYS   271      10.599   8.921  23.475  1.00  0.00      A   
ATOM   4413  HG1 LYS   271       9.990   9.792  23.150  1.00  0.00      A   
ATOM   4414  HG2 LYS   271      10.051   7.997  23.172  1.00  0.00      A   
ATOM   4415  CD  LYS   271      10.693   8.989  25.004  1.00  0.00      A   
ATOM   4416  HD1 LYS   271      11.338   8.151  25.350  1.00  0.00      A   
ATOM   4417  HD2 LYS   271      11.184   9.950  25.283  1.00  0.00      A   
ATOM   4418  CE  LYS   271       9.291   8.896  25.616  1.00  0.00      A   
ATOM   4419  HE1 LYS   271       8.666   9.752  25.279  1.00  0.00      A   
ATOM   4420  HE2 LYS   271       8.795   7.948  25.307  1.00  0.00      A   
ATOM   4421  NZ  LYS   271       9.367   8.918  27.090  1.00  0.00      A   
ATOM   4422  HZ1 LYS   271       8.406   8.830  27.479  1.00  0.00      A   
ATOM   4423  HZ2 LYS   271       9.944   8.115  27.411  1.00  0.00      A   
ATOM   4424  HZ3 LYS   271       9.800   9.810  27.400  1.00  0.00      A   
ATOM   4425  C   LYS   271      11.023  10.185  20.759  1.00 64.34      A   
ATOM   4426  O   LYS   271      11.529  11.307  20.684  1.00 64.34      A   
ATOM   4427  N   MET   272       9.719  10.016  20.505  1.00 66.21      A   
ATOM   4428  HN  MET   272       9.344   9.093  20.519  1.00  0.00      A   
ATOM   4429  CA  MET   272       8.785  11.071  20.185  1.00 66.21      A   
ATOM   4430  HA  MET   272       9.287  11.771  19.530  1.00  0.00      A   
ATOM   4431  CB  MET   272       7.566  10.471  19.459  1.00 66.21      A   
ATOM   4432  HB1 MET   272       7.097   9.745  20.159  1.00  0.00      A   
ATOM   4433  HB2 MET   272       6.810  11.247  19.226  1.00  0.00      A   
ATOM   4434  CG  MET   272       7.914   9.778  18.132  1.00 66.21      A   
ATOM   4435  HG1 MET   272       8.384  10.522  17.454  1.00  0.00      A   
ATOM   4436  HG2 MET   272       8.673   8.984  18.308  1.00  0.00      A   
ATOM   4437  SD  MET   272       6.475   9.051  17.299  1.00 66.21      A   
ATOM   4438  CE  MET   272       6.062   7.952  18.676  1.00 66.21      A   
ATOM   4439  HE1 MET   272       5.521   7.058  18.307  1.00  0.00      A   
ATOM   4440  HE2 MET   272       6.984   7.558  19.158  1.00  0.00      A   
ATOM   4441  HE3 MET   272       5.444   8.452  19.449  1.00  0.00      A   
ATOM   4442  C   MET   272       8.260  11.864  21.384  1.00 66.21      A   
ATOM   4443  O   MET   272       8.567  11.628  22.552  1.00 66.21      A   
ATOM   4444  N   ASN   273       7.404  12.862  21.099  1.00 70.22      A   
ATOM   4445  HN  ASN   273       7.148  13.022  20.151  1.00  0.00      A   
ATOM   4446  CA  ASN   273       6.692  13.626  22.099  1.00 70.22      A   
ATOM   4447  HA  ASN   273       6.797  13.137  23.059  1.00  0.00      A   
ATOM   4448  CB  ASN   273       7.265  15.068  22.224  1.00 70.22      A   
ATOM   4449  HB1 ASN   273       6.779  15.611  23.059  1.00  0.00      A   
ATOM   4450  HB2 ASN   273       8.351  14.999  22.445  1.00  0.00      A   
ATOM   4451  CG  ASN   273       7.050  15.882  20.952  1.00 70.22      A   
ATOM   4452  OD1 ASN   273       5.914  16.266  20.652  1.00 70.22      A   
ATOM   4453  ND2 ASN   273       8.126  16.146  20.185  1.00 70.22      A   
ATOM   4454 HD21 ASN   273       7.988  16.678  19.355  1.00  0.00      A   
ATOM   4455 HD22 ASN   273       9.025  15.792  20.435  1.00  0.00      A   
ATOM   4456  C   ASN   273       5.197  13.589  21.782  1.00 70.22      A   
ATOM   4457  O   ASN   273       4.769  13.045  20.766  1.00 70.22      A   
ATOM   4458  N   LYS   274       4.348  14.172  22.654  1.00 71.34      A   
ATOM   4459  HN  LYS   274       4.712  14.608  23.469  1.00  0.00      A   
ATOM   4460  CA  LYS   274       2.898  14.123  22.519  1.00 71.34      A   
ATOM   4461  HA  LYS   274       2.614  13.077  22.521  1.00  0.00      A   
ATOM   4462  CB  LYS   274       2.215  14.821  23.728  1.00 71.34      A   
ATOM   4463  HB1 LYS   274       2.677  14.420  24.660  1.00  0.00      A   
ATOM   4464  HB2 LYS   274       2.438  15.908  23.689  1.00  0.00      A   
ATOM   4465  CG  LYS   274       0.695  14.564  23.811  1.00 71.34      A   
ATOM   4466  HG1 LYS   274       0.197  14.825  22.852  1.00  0.00      A   
ATOM   4467  HG2 LYS   274       0.552  13.462  23.939  1.00  0.00      A   
ATOM   4468  CD  LYS   274      -0.007  15.272  24.986  1.00 71.34      A   
ATOM   4469  HD1 LYS   274      -1.049  14.882  25.058  1.00  0.00      A   
ATOM   4470  HD2 LYS   274       0.507  14.975  25.930  1.00  0.00      A   
ATOM   4471  CE  LYS   274      -0.044  16.806  24.911  1.00 71.34      A   
ATOM   4472  HE1 LYS   274      -0.599  17.218  25.783  1.00  0.00      A   
ATOM   4473  HE2 LYS   274       0.985  17.225  24.914  1.00  0.00      A   
ATOM   4474  NZ  LYS   274      -0.727  17.246  23.672  1.00 71.34      A   
ATOM   4475  HZ1 LYS   274      -0.716  18.284  23.601  1.00  0.00      A   
ATOM   4476  HZ2 LYS   274      -0.244  16.836  22.845  1.00  0.00      A   
ATOM   4477  HZ3 LYS   274      -1.711  16.910  23.677  1.00  0.00      A   
ATOM   4478  C   LYS   274       2.332  14.709  21.222  1.00 71.34      A   
ATOM   4479  O   LYS   274       1.342  14.213  20.693  1.00 71.34      A   
ATOM   4480  N   LEU   275       2.924  15.791  20.671  1.00 69.75      A   
ATOM   4481  HN  LEU   275       3.796  16.139  21.020  1.00  0.00      A   
ATOM   4482  CA  LEU   275       2.475  16.372  19.410  1.00 69.75      A   
ATOM   4483  HA  LEU   275       1.414  16.560  19.489  1.00  0.00      A   
ATOM   4484  CB  LEU   275       3.207  17.710  19.135  1.00 69.75      A   
ATOM   4485  HB1 LEU   275       3.016  18.398  19.987  1.00  0.00      A   
ATOM   4486  HB2 LEU   275       4.304  17.526  19.104  1.00  0.00      A   
ATOM   4487  CG  LEU   275       2.805  18.440  17.832  1.00 69.75      A   
ATOM   4488  HG  LEU   275       3.081  17.790  16.964  1.00  0.00      A   
ATOM   4489  CD1 LEU   275       1.298  18.730  17.739  1.00 69.75      A   
ATOM   4490 HD11 LEU   275       1.082  19.287  16.800  1.00  0.00      A   
ATOM   4491 HD12 LEU   275       0.708  17.791  17.712  1.00  0.00      A   
ATOM   4492 HD13 LEU   275       0.963  19.352  18.594  1.00  0.00      A   
ATOM   4493  CD2 LEU   275       3.594  19.749  17.688  1.00 69.75      A   
ATOM   4494 HD21 LEU   275       3.353  20.240  16.721  1.00  0.00      A   
ATOM   4495 HD22 LEU   275       3.339  20.453  18.508  1.00  0.00      A   
ATOM   4496 HD23 LEU   275       4.687  19.554  17.715  1.00  0.00      A   
ATOM   4497  C   LEU   275       2.648  15.419  18.233  1.00 69.75      A   
ATOM   4498  O   LEU   275       1.780  15.304  17.370  1.00 69.75      A   
ATOM   4499  N   ILE   276       3.767  14.670  18.211  1.00 67.45      A   
ATOM   4500  HN  ILE   276       4.434  14.755  18.946  1.00  0.00      A   
ATOM   4501  CA  ILE   276       4.092  13.710  17.167  1.00 67.45      A   
ATOM   4502  HA  ILE   276       4.062  14.243  16.232  1.00  0.00      A   
ATOM   4503  CB  ILE   276       5.518  13.188  17.293  1.00 67.45      A   
ATOM   4504  HB  ILE   276       5.613  12.615  18.240  1.00  0.00      A   
ATOM   4505  CG2 ILE   276       5.812  12.258  16.096  1.00 67.45      A   
ATOM   4506 HG21 ILE   276       6.852  11.873  16.132  1.00  0.00      A   
ATOM   4507 HG22 ILE   276       5.146  11.369  16.095  1.00  0.00      A   
ATOM   4508 HG23 ILE   276       5.674  12.796  15.135  1.00  0.00      A   
ATOM   4509  CG1 ILE   276       6.519  14.373  17.317  1.00 67.45      A   
ATOM   4510 HG11 ILE   276       6.417  14.931  16.358  1.00  0.00      A   
ATOM   4511 HG12 ILE   276       6.262  15.077  18.137  1.00  0.00      A   
ATOM   4512  CD  ILE   276       7.987  13.959  17.490  1.00  0.00      A   
ATOM   4513  HD1 ILE   276       8.650  14.850  17.467  1.00  0.00      A   
ATOM   4514  HD2 ILE   276       8.144  13.437  18.453  1.00  0.00      A   
ATOM   4515  HD3 ILE   276       8.319  13.284  16.673  1.00  0.00      A   
ATOM   4516  C   ILE   276       3.063  12.581  17.057  1.00 67.45      A   
ATOM   4517  O   ILE   276       2.633  12.222  15.964  1.00 67.45      A   
ATOM   4518  N   LYS   277       2.570  12.034  18.189  1.00 64.76      A   
ATOM   4519  HN  LYS   277       2.940  12.296  19.075  1.00  0.00      A   
ATOM   4520  CA  LYS   277       1.474  11.069  18.170  1.00 64.76      A   
ATOM   4521  HA  LYS   277       1.767  10.249  17.526  1.00  0.00      A   
ATOM   4522  CB  LYS   277       1.180  10.499  19.582  1.00 64.76      A   
ATOM   4523  HB1 LYS   277       0.853  11.317  20.261  1.00  0.00      A   
ATOM   4524  HB2 LYS   277       0.335   9.776  19.496  1.00  0.00      A   
ATOM   4525  CG  LYS   277       2.384   9.775  20.204  1.00 64.76      A   
ATOM   4526  HG1 LYS   277       2.890   9.158  19.423  1.00  0.00      A   
ATOM   4527  HG2 LYS   277       3.125  10.532  20.548  1.00  0.00      A   
ATOM   4528  CD  LYS   277       2.015   8.861  21.392  1.00 64.76      A   
ATOM   4529  HD1 LYS   277       2.977   8.620  21.904  1.00  0.00      A   
ATOM   4530  HD2 LYS   277       1.370   9.401  22.119  1.00  0.00      A   
ATOM   4531  CE  LYS   277       1.352   7.535  20.969  1.00 64.76      A   
ATOM   4532  HE1 LYS   277       0.296   7.682  20.665  1.00  0.00      A   
ATOM   4533  HE2 LYS   277       1.915   7.107  20.110  1.00  0.00      A   
ATOM   4534  NZ  LYS   277       1.399   6.543  22.060  1.00 64.76      A   
ATOM   4535  HZ1 LYS   277       1.537   5.578  21.674  1.00  0.00      A   
ATOM   4536  HZ2 LYS   277       2.304   6.695  22.603  1.00  0.00      A   
ATOM   4537  HZ3 LYS   277       0.583   6.558  22.693  1.00  0.00      A   
ATOM   4538  C   LYS   277       0.171  11.625  17.591  1.00 64.76      A   
ATOM   4539  O   LYS   277      -0.499  10.983  16.788  1.00 64.76      A   
ATOM   4540  N   THR   278      -0.203  12.866  17.960  1.00 63.06      A   
ATOM   4541  HN  THR   278       0.335  13.371  18.632  1.00  0.00      A   
ATOM   4542  CA  THR   278      -1.385  13.544  17.422  1.00 63.06      A   
ATOM   4543  HA  THR   278      -2.234  12.891  17.571  1.00  0.00      A   
ATOM   4544  CB  THR   278      -1.652  14.870  18.136  1.00 63.06      A   
ATOM   4545  HB  THR   278      -0.786  15.557  17.984  1.00  0.00      A   
ATOM   4546  OG1 THR   278      -1.815  14.662  19.534  1.00 63.06      A   
ATOM   4547  HG1 THR   278      -2.499  13.983  19.585  1.00  0.00      A   
ATOM   4548  CG2 THR   278      -2.941  15.546  17.660  1.00 63.06      A   
ATOM   4549 HG21 THR   278      -3.148  16.456  18.262  1.00  0.00      A   
ATOM   4550 HG22 THR   278      -2.856  15.852  16.596  1.00  0.00      A   
ATOM   4551 HG23 THR   278      -3.813  14.863  17.749  1.00  0.00      A   
ATOM   4552  C   THR   278      -1.312  13.789  15.920  1.00 63.06      A   
ATOM   4553  O   THR   278      -2.260  13.518  15.188  1.00 63.06      A   
ATOM   4554  N   VAL   279      -0.164  14.265  15.389  1.00 60.64      A   
ATOM   4555  HN  VAL   279       0.614  14.502  15.974  1.00  0.00      A   
ATOM   4556  CA  VAL   279       0.014  14.410  13.944  1.00 60.64      A   
ATOM   4557  HA  VAL   279      -0.884  14.886  13.573  1.00  0.00      A   
ATOM   4558  CB  VAL   279       1.152  15.365  13.575  1.00 60.64      A   
ATOM   4559  HB  VAL   279       1.020  16.290  14.188  1.00  0.00      A   
ATOM   4560  CG1 VAL   279       2.528  14.771  13.900  1.00 60.64      A   
ATOM   4561 HG11 VAL   279       3.331  15.510  13.695  1.00  0.00      A   
ATOM   4562 HG12 VAL   279       2.561  14.501  14.969  1.00  0.00      A   
ATOM   4563 HG13 VAL   279       2.730  13.862  13.296  1.00  0.00      A   
ATOM   4564  CG2 VAL   279       1.068  15.768  12.092  1.00 60.64      A   
ATOM   4565 HG21 VAL   279       1.827  16.545  11.861  1.00  0.00      A   
ATOM   4566 HG22 VAL   279       1.264  14.892  11.439  1.00  0.00      A   
ATOM   4567 HG23 VAL   279       0.063  16.171  11.846  1.00  0.00      A   
ATOM   4568  C   VAL   279       0.073  13.072  13.201  1.00 60.64      A   
ATOM   4569  O   VAL   279      -0.429  12.950  12.087  1.00 60.64      A   
ATOM   4570  N   PHE   280       0.626  12.000  13.816  1.00 58.30      A   
ATOM   4571  HN  PHE   280       1.080  12.106  14.702  1.00  0.00      A   
ATOM   4572  CA  PHE   280       0.603  10.648  13.270  1.00 58.30      A   
ATOM   4573  HA  PHE   280       1.089  10.678  12.304  1.00  0.00      A   
ATOM   4574  CB  PHE   280       1.383   9.687  14.215  1.00 58.30      A   
ATOM   4575  HB1 PHE   280       2.404  10.083  14.390  1.00  0.00      A   
ATOM   4576  HB2 PHE   280       0.874   9.608  15.198  1.00  0.00      A   
ATOM   4577  CG  PHE   280       1.517   8.308  13.626  1.00 58.30      A   
ATOM   4578  CD1 PHE   280       2.425   8.063  12.584  1.00 58.30      A   
ATOM   4579  HD1 PHE   280       3.060   8.859  12.227  1.00  0.00      A   
ATOM   4580  CE1 PHE   280       2.502   6.800  11.988  1.00 58.30      A   
ATOM   4581  HE1 PHE   280       3.215   6.614  11.199  1.00  0.00      A   
ATOM   4582  CZ  PHE   280       1.650   5.776  12.414  1.00 58.30      A   
ATOM   4583  HZ  PHE   280       1.697   4.811  11.937  1.00  0.00      A   
ATOM   4584  CD2 PHE   280       0.688   7.263  14.068  1.00 58.30      A   
ATOM   4585  HD2 PHE   280      -0.024   7.442  14.861  1.00  0.00      A   
ATOM   4586  CE2 PHE   280       0.747   6.003  13.460  1.00 58.30      A   
ATOM   4587  HE2 PHE   280       0.094   5.209  13.797  1.00  0.00      A   
ATOM   4588  C   PHE   280      -0.818  10.124  13.029  1.00 58.30      A   
ATOM   4589  O   PHE   280      -1.119   9.560  11.976  1.00 58.30      A   
ATOM   4590  N   ALA   281      -1.746  10.350  13.979  1.00 57.83      A   
ATOM   4591  HN  ALA   281      -1.486  10.767  14.851  1.00  0.00      A   
ATOM   4592  CA  ALA   281      -3.145  10.008  13.812  1.00 57.83      A   
ATOM   4593  HA  ALA   281      -3.213   8.947  13.610  1.00  0.00      A   
ATOM   4594  CB  ALA   281      -3.893  10.325  15.123  1.00 57.83      A   
ATOM   4595  HB1 ALA   281      -3.426   9.776  15.969  1.00  0.00      A   
ATOM   4596  HB2 ALA   281      -3.856  11.411  15.354  1.00  0.00      A   
ATOM   4597  HB3 ALA   281      -4.957  10.009  15.060  1.00  0.00      A   
ATOM   4598  C   ALA   281      -3.805  10.732  12.633  1.00 57.83      A   
ATOM   4599  O   ALA   281      -4.471  10.126  11.795  1.00 57.83      A   
ATOM   4600  N   PHE   282      -3.569  12.051  12.491  1.00 61.15      A   
ATOM   4601  HN  PHE   282      -3.052  12.538  13.196  1.00  0.00      A   
ATOM   4602  CA  PHE   282      -4.061  12.834  11.365  1.00 61.15      A   
ATOM   4603  HA  PHE   282      -5.124  12.651  11.275  1.00  0.00      A   
ATOM   4604  CB  PHE   282      -3.819  14.353  11.586  1.00 61.15      A   
ATOM   4605  HB1 PHE   282      -2.724  14.543  11.645  1.00  0.00      A   
ATOM   4606  HB2 PHE   282      -4.236  14.928  10.730  1.00  0.00      A   
ATOM   4607  CG  PHE   282      -4.450  14.922  12.839  1.00 61.15      A   
ATOM   4608  CD1 PHE   282      -5.514  14.316  13.543  1.00 61.15      A   
ATOM   4609  HD1 PHE   282      -5.940  13.381  13.215  1.00  0.00      A   
ATOM   4610  CE1 PHE   282      -6.035  14.907  14.702  1.00 61.15      A   
ATOM   4611  HE1 PHE   282      -6.835  14.420  15.243  1.00  0.00      A   
ATOM   4612  CZ  PHE   282      -5.520  16.124  15.158  1.00 61.15      A   
ATOM   4613  HZ  PHE   282      -5.922  16.577  16.052  1.00  0.00      A   
ATOM   4614  CD2 PHE   282      -3.955  16.151  13.310  1.00 61.15      A   
ATOM   4615  HD2 PHE   282      -3.153  16.637  12.774  1.00  0.00      A   
ATOM   4616  CE2 PHE   282      -4.485  16.752  14.458  1.00 61.15      A   
ATOM   4617  HE2 PHE   282      -4.093  17.697  14.805  1.00  0.00      A   
ATOM   4618  C   PHE   282      -3.458  12.425  10.019  1.00 61.15      A   
ATOM   4619  O   PHE   282      -4.161  12.271   9.021  1.00 61.15      A   
ATOM   4620  N   CYS   283      -2.133  12.174   9.964  1.00 55.78      A   
ATOM   4621  HN  CYS   283      -1.562  12.337  10.777  1.00  0.00      A   
ATOM   4622  CA  CYS   283      -1.435  11.759   8.751  1.00 55.78      A   
ATOM   4623  HA  CYS   283      -1.752  12.399   7.938  1.00  0.00      A   
ATOM   4624  CB  CYS   283       0.105  11.866   8.905  1.00 55.78      A   
ATOM   4625  HB1 CYS   283       0.404  11.343   9.841  1.00  0.00      A   
ATOM   4626  HB2 CYS   283       0.600  11.343   8.056  1.00  0.00      A   
ATOM   4627  SG  CYS   283       0.672  13.599   8.928  1.00 55.78      A   
ATOM   4628  HG1 CYS   283       1.935  13.327   9.229  1.00  0.00      A   
ATOM   4629  C   CYS   283      -1.774  10.339   8.326  1.00 55.78      A   
ATOM   4630  O   CYS   283      -1.578   9.954   7.178  1.00 55.78      A   
ATOM   4631  N   SER   284      -2.365   9.526   9.216  1.00 52.29      A   
ATOM   4632  HN  SER   284      -2.491   9.831  10.160  1.00  0.00      A   
ATOM   4633  CA  SER   284      -2.808   8.175   8.890  1.00 52.29      A   
ATOM   4634  HA  SER   284      -2.006   7.667   8.377  1.00  0.00      A   
ATOM   4635  CB  SER   284      -3.152   7.356  10.155  1.00 52.29      A   
ATOM   4636  HB1 SER   284      -3.913   7.884  10.771  1.00  0.00      A   
ATOM   4637  HB2 SER   284      -3.563   6.364   9.866  1.00  0.00      A   
ATOM   4638  OG  SER   284      -1.974   7.123  10.927  1.00 52.29      A   
ATOM   4639  HG1 SER   284      -1.699   7.971  11.326  1.00  0.00      A   
ATOM   4640  C   SER   284      -3.995   8.143   7.939  1.00 52.29      A   
ATOM   4641  O   SER   284      -4.251   7.142   7.272  1.00 52.29      A   
ATOM   4642  N   MET   285      -4.723   9.268   7.782  1.00 49.38      A   
ATOM   4643  HN  MET   285      -4.535  10.075   8.341  1.00  0.00      A   
ATOM   4644  CA  MET   285      -5.771   9.388   6.782  1.00 49.38      A   
ATOM   4645  HA  MET   285      -6.357   8.480   6.788  1.00  0.00      A   
ATOM   4646  CB  MET   285      -6.702  10.584   7.100  1.00 49.38      A   
ATOM   4647  HB1 MET   285      -6.086  11.506   7.204  1.00  0.00      A   
ATOM   4648  HB2 MET   285      -7.405  10.746   6.253  1.00  0.00      A   
ATOM   4649  CG  MET   285      -7.534  10.396   8.388  1.00 49.38      A   
ATOM   4650  HG1 MET   285      -6.831  10.363   9.251  1.00  0.00      A   
ATOM   4651  HG2 MET   285      -8.168  11.299   8.529  1.00  0.00      A   
ATOM   4652  SD  MET   285      -8.587   8.905   8.422  1.00 49.38      A   
ATOM   4653  CE  MET   285      -9.706   9.315   7.050  1.00 49.38      A   
ATOM   4654  HE1 MET   285     -10.498   8.542   6.944  1.00  0.00      A   
ATOM   4655  HE2 MET   285     -10.212  10.289   7.224  1.00  0.00      A   
ATOM   4656  HE3 MET   285      -9.165   9.371   6.081  1.00  0.00      A   
ATOM   4657  C   MET   285      -5.240   9.530   5.356  1.00 49.38      A   
ATOM   4658  O   MET   285      -5.954   9.252   4.394  1.00 49.38      A   
ATOM   4659  N   LEU   286      -3.952   9.900   5.170  1.00 42.50      A   
ATOM   4660  HN  LEU   286      -3.362  10.096   5.954  1.00  0.00      A   
ATOM   4661  CA  LEU   286      -3.304   9.968   3.866  1.00 42.50      A   
ATOM   4662  HA  LEU   286      -3.894  10.612   3.232  1.00  0.00      A   
ATOM   4663  CB  LEU   286      -1.873  10.542   3.971  1.00 42.50      A   
ATOM   4664  HB1 LEU   286      -1.292   9.937   4.703  1.00  0.00      A   
ATOM   4665  HB2 LEU   286      -1.354  10.447   2.992  1.00  0.00      A   
ATOM   4666  CG  LEU   286      -1.808  12.026   4.384  1.00 42.50      A   
ATOM   4667  HG  LEU   286      -2.463  12.181   5.274  1.00  0.00      A   
ATOM   4668  CD1 LEU   286      -0.375  12.395   4.788  1.00 42.50      A   
ATOM   4669 HD11 LEU   286      -0.316  13.456   5.107  1.00  0.00      A   
ATOM   4670 HD12 LEU   286      -0.034  11.750   5.626  1.00  0.00      A   
ATOM   4671 HD13 LEU   286       0.316  12.240   3.930  1.00  0.00      A   
ATOM   4672  CD2 LEU   286      -2.281  12.950   3.253  1.00 42.50      A   
ATOM   4673 HD21 LEU   286      -2.190  14.014   3.559  1.00  0.00      A   
ATOM   4674 HD22 LEU   286      -1.655  12.794   2.348  1.00  0.00      A   
ATOM   4675 HD23 LEU   286      -3.338  12.752   2.986  1.00  0.00      A   
ATOM   4676  C   LEU   286      -3.256   8.621   3.160  1.00 42.50      A   
ATOM   4677  O   LEU   286      -3.420   8.530   1.947  1.00 42.50      A   
ATOM   4678  N   CYS   287      -3.087   7.522   3.918  1.00 39.42      A   
ATOM   4679  HN  CYS   287      -2.908   7.616   4.894  1.00  0.00      A   
ATOM   4680  CA  CYS   287      -3.150   6.163   3.404  1.00 39.42      A   
ATOM   4681  HA  CYS   287      -2.399   6.061   2.631  1.00  0.00      A   
ATOM   4682  CB  CYS   287      -2.865   5.142   4.533  1.00 39.42      A   
ATOM   4683  HB1 CYS   287      -3.660   5.219   5.308  1.00  0.00      A   
ATOM   4684  HB2 CYS   287      -2.901   4.113   4.109  1.00  0.00      A   
ATOM   4685  SG  CYS   287      -1.240   5.434   5.299  1.00 39.42      A   
ATOM   4686  HG1 CYS   287      -1.216   4.330   6.034  1.00  0.00      A   
ATOM   4687  C   CYS   287      -4.492   5.813   2.770  1.00 39.42      A   
ATOM   4688  O   CYS   287      -4.551   5.198   1.712  1.00 39.42      A   
ATOM   4689  N   LEU   288      -5.617   6.225   3.389  1.00 37.98      A   
ATOM   4690  HN  LEU   288      -5.559   6.744   4.236  1.00  0.00      A   
ATOM   4691  CA  LEU   288      -6.941   6.066   2.807  1.00 37.98      A   
ATOM   4692  HA  LEU   288      -7.013   5.047   2.449  1.00  0.00      A   
ATOM   4693  CB  LEU   288      -8.037   6.310   3.870  1.00 37.98      A   
ATOM   4694  HB1 LEU   288      -7.762   5.758   4.797  1.00  0.00      A   
ATOM   4695  HB2 LEU   288      -8.064   7.392   4.126  1.00  0.00      A   
ATOM   4696  CG  LEU   288      -9.450   5.850   3.451  1.00 37.98      A   
ATOM   4697  HG  LEU   288      -9.702   6.307   2.462  1.00  0.00      A   
ATOM   4698  CD1 LEU   288      -9.554   4.322   3.314  1.00 37.98      A   
ATOM   4699 HD11 LEU   288     -10.588   4.037   3.023  1.00  0.00      A   
ATOM   4700 HD12 LEU   288      -8.865   3.940   2.532  1.00  0.00      A   
ATOM   4701 HD13 LEU   288      -9.311   3.830   4.280  1.00  0.00      A   
ATOM   4702  CD2 LEU   288     -10.482   6.346   4.470  1.00 37.98      A   
ATOM   4703 HD21 LEU   288     -11.505   6.047   4.162  1.00  0.00      A   
ATOM   4704 HD22 LEU   288     -10.268   5.911   5.466  1.00  0.00      A   
ATOM   4705 HD23 LEU   288     -10.449   7.451   4.552  1.00  0.00      A   
ATOM   4706  C   LEU   288      -7.170   6.957   1.589  1.00 37.98      A   
ATOM   4707  O   LEU   288      -7.734   6.533   0.585  1.00 37.98      A   
ATOM   4708  N   LEU   289      -6.686   8.217   1.628  1.00 37.43      A   
ATOM   4709  HN  LEU   289      -6.271   8.561   2.470  1.00  0.00      A   
ATOM   4710  CA  LEU   289      -6.722   9.135   0.495  1.00 37.43      A   
ATOM   4711  HA  LEU   289      -7.749   9.205   0.160  1.00  0.00      A   
ATOM   4712  CB  LEU   289      -6.205  10.538   0.897  1.00 37.43      A   
ATOM   4713  HB1 LEU   289      -5.201  10.424   1.360  1.00  0.00      A   
ATOM   4714  HB2 LEU   289      -6.083  11.169  -0.012  1.00  0.00      A   
ATOM   4715  CG  LEU   289      -7.135  11.289   1.870  1.00 37.43      A   
ATOM   4716  HG  LEU   289      -7.406  10.598   2.705  1.00  0.00      A   
ATOM   4717  CD1 LEU   289      -6.418  12.500   2.482  1.00 37.43      A   
ATOM   4718 HD11 LEU   289      -7.091  13.032   3.186  1.00  0.00      A   
ATOM   4719 HD12 LEU   289      -5.518  12.172   3.041  1.00  0.00      A   
ATOM   4720 HD13 LEU   289      -6.106  13.208   1.686  1.00  0.00      A   
ATOM   4721  CD2 LEU   289      -8.430  11.738   1.176  1.00 37.43      A   
ATOM   4722 HD21 LEU   289      -9.085  12.277   1.892  1.00  0.00      A   
ATOM   4723 HD22 LEU   289      -8.198  12.418   0.330  1.00  0.00      A   
ATOM   4724 HD23 LEU   289      -8.996  10.868   0.779  1.00  0.00      A   
ATOM   4725  C   LEU   289      -5.940   8.636  -0.713  1.00 37.43      A   
ATOM   4726  O   LEU   289      -6.338   8.850  -1.856  1.00 37.43      A   
ATOM   4727  N   ASN   290      -4.822   7.917  -0.486  1.00 33.49      A   
ATOM   4728  HN  ASN   290      -4.462   7.854   0.447  1.00  0.00      A   
ATOM   4729  CA  ASN   290      -4.078   7.208  -1.513  1.00 33.49      A   
ATOM   4730  HA  ASN   290      -3.732   7.939  -2.232  1.00  0.00      A   
ATOM   4731  CB  ASN   290      -2.876   6.491  -0.843  1.00 33.49      A   
ATOM   4732  HB1 ASN   290      -2.399   7.196  -0.130  1.00  0.00      A   
ATOM   4733  HB2 ASN   290      -3.197   5.594  -0.277  1.00  0.00      A   
ATOM   4734  CG  ASN   290      -1.809   6.116  -1.856  1.00 33.49      A   
ATOM   4735  OD1 ASN   290      -0.829   6.847  -2.022  1.00 33.49      A   
ATOM   4736  ND2 ASN   290      -1.962   4.972  -2.546  1.00 33.49      A   
ATOM   4737 HD21 ASN   290      -1.318   4.804  -3.281  1.00  0.00      A   
ATOM   4738 HD22 ASN   290      -2.808   4.440  -2.476  1.00  0.00      A   
ATOM   4739  C   ASN   290      -4.946   6.193  -2.257  1.00 33.49      A   
ATOM   4740  O   ASN   290      -4.960   6.151  -3.485  1.00 33.49      A   
ATOM   4741  N   SER   291      -5.746   5.401  -1.516  1.00 32.68      A   
ATOM   4742  HN  SER   291      -5.706   5.416  -0.518  1.00  0.00      A   
ATOM   4743  CA  SER   291      -6.711   4.463  -2.075  1.00 32.68      A   
ATOM   4744  HA  SER   291      -6.168   3.778  -2.712  1.00  0.00      A   
ATOM   4745  CB  SER   291      -7.478   3.638  -1.012  1.00 32.68      A   
ATOM   4746  HB1 SER   291      -8.117   4.309  -0.396  1.00  0.00      A   
ATOM   4747  HB2 SER   291      -8.137   2.900  -1.526  1.00  0.00      A   
ATOM   4748  OG  SER   291      -6.582   2.937  -0.151  1.00 32.68      A   
ATOM   4749  HG1 SER   291      -7.083   2.208   0.230  1.00  0.00      A   
ATOM   4750  C   SER   291      -7.780   5.115  -2.926  1.00 32.68      A   
ATOM   4751  O   SER   291      -8.243   4.506  -3.882  1.00 32.68      A   
ATOM   4752  N   THR   292      -8.224   6.343  -2.576  1.00 32.66      A   
ATOM   4753  HN  THR   292      -7.922   6.756  -1.717  1.00  0.00      A   
ATOM   4754  CA  THR   292      -9.152   7.147  -3.381  1.00 32.66      A   
ATOM   4755  HA  THR   292      -9.976   6.511  -3.667  1.00  0.00      A   
ATOM   4756  CB  THR   292      -9.701   8.375  -2.648  1.00 32.66      A   
ATOM   4757  HB  THR   292      -8.952   9.200  -2.637  1.00  0.00      A   
ATOM   4758  OG1 THR   292     -10.011   8.091  -1.294  1.00 32.66      A   
ATOM   4759  HG1 THR   292     -10.717   7.435  -1.348  1.00  0.00      A   
ATOM   4760  CG2 THR   292     -11.005   8.852  -3.296  1.00 32.66      A   
ATOM   4761 HG21 THR   292     -11.455   9.686  -2.720  1.00  0.00      A   
ATOM   4762 HG22 THR   292     -10.833   9.193  -4.338  1.00  0.00      A   
ATOM   4763 HG23 THR   292     -11.736   8.014  -3.342  1.00  0.00      A   
ATOM   4764  C   THR   292      -8.559   7.700  -4.663  1.00 32.66      A   
ATOM   4765  O   THR   292      -9.150   7.661  -5.737  1.00 32.66      A   
ATOM   4766  N   VAL   293      -7.341   8.274  -4.618  1.00 30.19      A   
ATOM   4767  HN  VAL   293      -6.825   8.325  -3.761  1.00  0.00      A   
ATOM   4768  CA  VAL   293      -6.805   8.937  -5.802  1.00 30.19      A   
ATOM   4769  HA  VAL   293      -7.624   9.430  -6.308  1.00  0.00      A   
ATOM   4770  CB  VAL   293      -5.804  10.043  -5.483  1.00 30.19      A   
ATOM   4771  HB  VAL   293      -5.472  10.514  -6.439  1.00  0.00      A   
ATOM   4772  CG1 VAL   293      -6.516  11.122  -4.641  1.00 30.19      A   
ATOM   4773 HG11 VAL   293      -5.847  11.994  -4.487  1.00  0.00      A   
ATOM   4774 HG12 VAL   293      -7.441  11.467  -5.149  1.00  0.00      A   
ATOM   4775 HG13 VAL   293      -6.793  10.717  -3.644  1.00  0.00      A   
ATOM   4776  CG2 VAL   293      -4.571   9.494  -4.748  1.00 30.19      A   
ATOM   4777 HG21 VAL   293      -3.868  10.320  -4.514  1.00  0.00      A   
ATOM   4778 HG22 VAL   293      -4.863   9.014  -3.794  1.00  0.00      A   
ATOM   4779 HG23 VAL   293      -4.036   8.740  -5.364  1.00  0.00      A   
ATOM   4780  C   VAL   293      -6.240   7.969  -6.828  1.00 30.19      A   
ATOM   4781  O   VAL   293      -6.194   8.274  -8.019  1.00 30.19      A   
ATOM   4782  N   ASN   294      -5.855   6.751  -6.415  1.00 26.85      A   
ATOM   4783  HN  ASN   294      -5.849   6.541  -5.436  1.00  0.00      A   
ATOM   4784  CA  ASN   294      -5.412   5.693  -7.306  1.00 26.85      A   
ATOM   4785  HA  ASN   294      -4.571   6.073  -7.871  1.00  0.00      A   
ATOM   4786  CB  ASN   294      -4.968   4.483  -6.442  1.00 26.85      A   
ATOM   4787  HB1 ASN   294      -5.613   4.393  -5.544  1.00  0.00      A   
ATOM   4788  HB2 ASN   294      -5.053   3.538  -7.008  1.00  0.00      A   
ATOM   4789  CG  ASN   294      -3.519   4.623  -5.992  1.00 26.85      A   
ATOM   4790  OD1 ASN   294      -2.805   5.583  -6.293  1.00 26.85      A   
ATOM   4791  ND2 ASN   294      -3.028   3.599  -5.264  1.00 26.85      A   
ATOM   4792 HD21 ASN   294      -2.067   3.607  -5.038  1.00  0.00      A   
ATOM   4793 HD22 ASN   294      -3.608   2.806  -5.020  1.00  0.00      A   
ATOM   4794  C   ASN   294      -6.423   5.252  -8.390  1.00 26.85      A   
ATOM   4795  O   ASN   294      -6.032   5.286  -9.562  1.00 26.85      A   
ATOM   4796  N   PRO   295      -7.704   4.910  -8.172  1.00 28.40      A   
ATOM   4797  CD  PRO   295      -8.282   4.637  -6.864  1.00 28.40      A   
ATOM   4798  HD1 PRO   295      -7.931   3.643  -6.505  1.00  0.00      A   
ATOM   4799  HD2 PRO   295      -8.020   5.419  -6.124  1.00  0.00      A   
ATOM   4800  CA  PRO   295      -8.650   4.589  -9.241  1.00 28.40      A   
ATOM   4801  HA  PRO   295      -8.214   3.841  -9.874  1.00  0.00      A   
ATOM   4802  CB  PRO   295      -9.908   4.073  -8.520  1.00 28.40      A   
ATOM   4803  HB1 PRO   295      -9.869   2.962  -8.467  1.00  0.00      A   
ATOM   4804  HB2 PRO   295     -10.859   4.381  -9.000  1.00  0.00      A   
ATOM   4805  CG  PRO   295      -9.786   4.620  -7.101  1.00 28.40      A   
ATOM   4806  HG1 PRO   295     -10.313   4.003  -6.347  1.00  0.00      A   
ATOM   4807  HG2 PRO   295     -10.193   5.656  -7.046  1.00  0.00      A   
ATOM   4808  C   PRO   295      -8.921   5.772 -10.135  1.00 28.40      A   
ATOM   4809  O   PRO   295      -9.113   5.589 -11.339  1.00 28.40      A   
ATOM   4810  N   ILE   296      -8.903   6.997  -9.585  1.00 28.67      A   
ATOM   4811  HN  ILE   296      -8.816   7.074  -8.591  1.00  0.00      A   
ATOM   4812  CA  ILE   296      -9.000   8.231 -10.342  1.00 28.67      A   
ATOM   4813  HA  ILE   296      -9.887   8.164 -10.956  1.00  0.00      A   
ATOM   4814  CB  ILE   296      -9.173   9.434  -9.413  1.00 28.67      A   
ATOM   4815  HB  ILE   296      -8.299   9.488  -8.725  1.00  0.00      A   
ATOM   4816  CG2 ILE   296      -9.248  10.741 -10.236  1.00 28.67      A   
ATOM   4817 HG21 ILE   296      -9.410  11.611  -9.566  1.00  0.00      A   
ATOM   4818 HG22 ILE   296      -8.308  10.921 -10.794  1.00  0.00      A   
ATOM   4819 HG23 ILE   296     -10.092  10.693 -10.956  1.00  0.00      A   
ATOM   4820  CG1 ILE   296     -10.448   9.252  -8.548  1.00 28.67      A   
ATOM   4821 HG11 ILE   296     -11.344   9.270  -9.206  1.00  0.00      A   
ATOM   4822 HG12 ILE   296     -10.437   8.254  -8.049  1.00  0.00      A   
ATOM   4823  CD  ILE   296     -10.609  10.297  -7.436  1.00  0.00      A   
ATOM   4824  HD1 ILE   296     -11.517  10.063  -6.837  1.00  0.00      A   
ATOM   4825  HD2 ILE   296      -9.737  10.263  -6.749  1.00  0.00      A   
ATOM   4826  HD3 ILE   296     -10.714  11.321  -7.846  1.00  0.00      A   
ATOM   4827  C   ILE   296      -7.821   8.388 -11.307  1.00 28.67      A   
ATOM   4828  O   ILE   296      -8.011   8.682 -12.487  1.00 28.67      A   
ATOM   4829  N   ILE   297      -6.568   8.115 -10.880  1.00 27.08      A   
ATOM   4830  HN  ILE   297      -6.408   7.911  -9.907  1.00  0.00      A   
ATOM   4831  CA  ILE   297      -5.409   8.063 -11.774  1.00 27.08      A   
ATOM   4832  HA  ILE   297      -5.379   8.996 -12.317  1.00  0.00      A   
ATOM   4833  CB  ILE   297      -4.080   7.916 -11.022  1.00 27.08      A   
ATOM   4834  HB  ILE   297      -4.137   7.008 -10.376  1.00  0.00      A   
ATOM   4835  CG2 ILE   297      -2.900   7.762 -12.015  1.00 27.08      A   
ATOM   4836 HG21 ILE   297      -1.934   7.784 -11.469  1.00  0.00      A   
ATOM   4837 HG22 ILE   297      -2.948   6.799 -12.563  1.00  0.00      A   
ATOM   4838 HG23 ILE   297      -2.904   8.597 -12.744  1.00  0.00      A   
ATOM   4839  CG1 ILE   297      -3.823   9.134 -10.104  1.00 27.08      A   
ATOM   4840 HG11 ILE   297      -3.519  10.006 -10.722  1.00  0.00      A   
ATOM   4841 HG12 ILE   297      -4.762   9.415  -9.581  1.00  0.00      A   
ATOM   4842  CD  ILE   297      -2.758   8.854  -9.035  1.00  0.00      A   
ATOM   4843  HD1 ILE   297      -2.659   9.723  -8.352  1.00  0.00      A   
ATOM   4844  HD2 ILE   297      -3.053   7.974  -8.420  1.00  0.00      A   
ATOM   4845  HD3 ILE   297      -1.766   8.647  -9.486  1.00  0.00      A   
ATOM   4846  C   ILE   297      -5.525   6.960 -12.826  1.00 27.08      A   
ATOM   4847  O   ILE   297      -5.280   7.200 -14.014  1.00 27.08      A   
ATOM   4848  N   TYR   298      -5.951   5.732 -12.443  1.00 28.61      A   
ATOM   4849  HN  TYR   298      -6.114   5.552 -11.464  1.00  0.00      A   
ATOM   4850  CA  TYR   298      -6.113   4.605 -13.360  1.00 28.61      A   
ATOM   4851  HA  TYR   298      -5.158   4.415 -13.829  1.00  0.00      A   
ATOM   4852  CB  TYR   298      -6.623   3.310 -12.639  1.00 28.61      A   
ATOM   4853  HB1 TYR   298      -7.652   3.497 -12.257  1.00  0.00      A   
ATOM   4854  HB2 TYR   298      -6.664   2.468 -13.360  1.00  0.00      A   
ATOM   4855  CG  TYR   298      -5.805   2.828 -11.457  1.00 28.61      A   
ATOM   4856  CD1 TYR   298      -4.428   3.079 -11.310  1.00 28.61      A   
ATOM   4857  HD1 TYR   298      -3.882   3.623 -12.063  1.00  0.00      A   
ATOM   4858  CE1 TYR   298      -3.752   2.676 -10.148  1.00 28.61      A   
ATOM   4859  HE1 TYR   298      -2.709   2.912 -10.009  1.00  0.00      A   
ATOM   4860  CZ  TYR   298      -4.434   2.014  -9.122  1.00 28.61      A   
ATOM   4861  OH  TYR   298      -3.721   1.713  -7.945  1.00 28.61      A   
ATOM   4862  HH  TYR   298      -4.322   1.479  -7.198  1.00  0.00      A   
ATOM   4863  CD2 TYR   298      -6.458   2.092 -10.444  1.00 28.61      A   
ATOM   4864  HD2 TYR   298      -7.510   1.867 -10.541  1.00  0.00      A   
ATOM   4865  CE2 TYR   298      -5.787   1.705  -9.273  1.00 28.61      A   
ATOM   4866  HE2 TYR   298      -6.312   1.196  -8.476  1.00  0.00      A   
ATOM   4867  C   TYR   298      -7.111   4.927 -14.477  1.00 28.61      A   
ATOM   4868  O   TYR   298      -6.863   4.699 -15.667  1.00 28.61      A   
ATOM   4869  N   ALA   299      -8.257   5.526 -14.099  1.00 29.53      A   
ATOM   4870  HN  ALA   299      -8.445   5.658 -13.118  1.00  0.00      A   
ATOM   4871  CA  ALA   299      -9.261   6.031 -15.003  1.00 29.53      A   
ATOM   4872  HA  ALA   299      -9.512   5.242 -15.698  1.00  0.00      A   
ATOM   4873  CB  ALA   299     -10.506   6.404 -14.177  1.00 29.53      A   
ATOM   4874  HB1 ALA   299     -10.850   5.521 -13.595  1.00  0.00      A   
ATOM   4875  HB2 ALA   299     -10.265   7.206 -13.444  1.00  0.00      A   
ATOM   4876  HB3 ALA   299     -11.341   6.746 -14.821  1.00  0.00      A   
ATOM   4877  C   ALA   299      -8.834   7.239 -15.836  1.00 29.53      A   
ATOM   4878  O   ALA   299      -9.014   7.257 -17.051  1.00 29.53      A   
ATOM   4879  N   LEU   300      -8.243   8.292 -15.237  1.00 30.42      A   
ATOM   4880  HN  LEU   300      -8.105   8.304 -14.237  1.00  0.00      A   
ATOM   4881  CA  LEU   300      -7.862   9.498 -15.959  1.00 30.42      A   
ATOM   4882  HA  LEU   300      -8.711   9.783 -16.557  1.00  0.00      A   
ATOM   4883  CB  LEU   300      -7.534  10.694 -15.030  1.00 30.42      A   
ATOM   4884  HB1 LEU   300      -6.796  10.364 -14.266  1.00  0.00      A   
ATOM   4885  HB2 LEU   300      -7.067  11.516 -15.617  1.00  0.00      A   
ATOM   4886  CG  LEU   300      -8.759  11.299 -14.305  1.00 30.42      A   
ATOM   4887  HG  LEU   300      -9.223  10.501 -13.676  1.00  0.00      A   
ATOM   4888  CD1 LEU   300      -8.310  12.430 -13.368  1.00 30.42      A   
ATOM   4889 HD11 LEU   300      -9.177  12.825 -12.797  1.00  0.00      A   
ATOM   4890 HD12 LEU   300      -7.554  12.058 -12.644  1.00  0.00      A   
ATOM   4891 HD13 LEU   300      -7.864  13.266 -13.947  1.00  0.00      A   
ATOM   4892  CD2 LEU   300      -9.835  11.838 -15.264  1.00 30.42      A   
ATOM   4893 HD21 LEU   300     -10.657  12.302 -14.675  1.00  0.00      A   
ATOM   4894 HD22 LEU   300      -9.405  12.617 -15.929  1.00  0.00      A   
ATOM   4895 HD23 LEU   300     -10.275  11.027 -15.875  1.00  0.00      A   
ATOM   4896  C   LEU   300      -6.745   9.298 -16.968  1.00 30.42      A   
ATOM   4897  O   LEU   300      -6.762   9.898 -18.047  1.00 30.42      A   
ATOM   4898  N   ARG   301      -5.751   8.445 -16.673  1.00 28.78      A   
ATOM   4899  HN  ARG   301      -5.730   7.984 -15.778  1.00  0.00      A   
ATOM   4900  CA  ARG   301      -4.678   8.161 -17.606  1.00 28.78      A   
ATOM   4901  HA  ARG   301      -4.401   9.074 -18.116  1.00  0.00      A   
ATOM   4902  CB  ARG   301      -3.455   7.643 -16.815  1.00 28.78      A   
ATOM   4903  HB1 ARG   301      -3.788   6.804 -16.161  1.00  0.00      A   
ATOM   4904  HB2 ARG   301      -2.699   7.227 -17.514  1.00  0.00      A   
ATOM   4905  CG  ARG   301      -2.786   8.716 -15.918  1.00 28.78      A   
ATOM   4906  HG1 ARG   301      -3.555   9.143 -15.235  1.00  0.00      A   
ATOM   4907  HG2 ARG   301      -2.034   8.214 -15.269  1.00  0.00      A   
ATOM   4908  CD  ARG   301      -2.089   9.870 -16.657  1.00 28.78      A   
ATOM   4909  HD1 ARG   301      -2.826  10.447 -17.261  1.00  0.00      A   
ATOM   4910  HD2 ARG   301      -1.586  10.545 -15.927  1.00  0.00      A   
ATOM   4911  NE  ARG   301      -1.060   9.247 -17.546  1.00 28.78      A   
ATOM   4912  HE  ARG   301      -0.809   8.278 -17.401  1.00  0.00      A   
ATOM   4913  CZ  ARG   301      -0.426   9.836 -18.563  1.00 28.78      A   
ATOM   4914  NH1 ARG   301      -0.618  11.111 -18.860  1.00 28.78      A   
ATOM   4915 HH11 ARG   301      -0.151  11.496 -19.639  1.00  0.00      A   
ATOM   4916 HH12 ARG   301      -1.201  11.634 -18.256  1.00  0.00      A   
ATOM   4917  NH2 ARG   301       0.406   9.108 -19.300  1.00 28.78      A   
ATOM   4918 HH21 ARG   301       0.787   9.440 -20.164  1.00  0.00      A   
ATOM   4919 HH22 ARG   301       0.401   8.117 -19.143  1.00  0.00      A   
ATOM   4920  C   ARG   301      -5.035   7.169 -18.716  1.00 28.78      A   
ATOM   4921  O   ARG   301      -4.863   7.465 -19.898  1.00 28.78      A   
ATOM   4922  N   SER   302      -5.571   5.972 -18.401  1.00 32.67      A   
ATOM   4923  HN  SER   302      -5.811   5.747 -17.456  1.00  0.00      A   
ATOM   4924  CA  SER   302      -5.797   4.938 -19.417  1.00 32.67      A   
ATOM   4925  HA  SER   302      -4.896   4.895 -20.014  1.00  0.00      A   
ATOM   4926  CB  SER   302      -5.972   3.510 -18.835  1.00 32.67      A   
ATOM   4927  HB1 SER   302      -5.968   2.765 -19.664  1.00  0.00      A   
ATOM   4928  HB2 SER   302      -5.110   3.274 -18.170  1.00  0.00      A   
ATOM   4929  OG  SER   302      -7.189   3.382 -18.101  1.00 32.67      A   
ATOM   4930  HG1 SER   302      -7.049   3.786 -17.220  1.00  0.00      A   
ATOM   4931  C   SER   302      -6.936   5.227 -20.393  1.00 32.67      A   
ATOM   4932  O   SER   302      -7.944   5.860 -20.070  1.00 32.67      A   
ATOM   4933  N   LYS   303      -6.834   4.781 -21.661  1.00 38.58      A   
ATOM   4934  HN  LYS   303      -6.028   4.267 -21.957  1.00  0.00      A   
ATOM   4935  CA  LYS   303      -7.982   4.820 -22.560  1.00 38.58      A   
ATOM   4936  HA  LYS   303      -8.630   5.642 -22.295  1.00  0.00      A   
ATOM   4937  CB  LYS   303      -7.540   5.006 -24.038  1.00 38.58      A   
ATOM   4938  HB1 LYS   303      -6.881   5.898 -24.096  1.00  0.00      A   
ATOM   4939  HB2 LYS   303      -6.915   4.127 -24.326  1.00  0.00      A   
ATOM   4940  CG  LYS   303      -8.687   5.139 -25.067  1.00 38.58      A   
ATOM   4941  HG1 LYS   303      -8.247   5.127 -26.091  1.00  0.00      A   
ATOM   4942  HG2 LYS   303      -9.328   4.228 -24.993  1.00  0.00      A   
ATOM   4943  CD  LYS   303      -9.595   6.385 -24.928  1.00 38.58      A   
ATOM   4944  HD1 LYS   303     -10.447   6.229 -25.631  1.00  0.00      A   
ATOM   4945  HD2 LYS   303     -10.015   6.415 -23.899  1.00  0.00      A   
ATOM   4946  CE  LYS   303      -8.899   7.712 -25.272  1.00 38.58      A   
ATOM   4947  HE1 LYS   303      -8.130   7.959 -24.507  1.00  0.00      A   
ATOM   4948  HE2 LYS   303      -8.409   7.635 -26.267  1.00  0.00      A   
ATOM   4949  NZ  LYS   303      -9.874   8.831 -25.332  1.00 38.58      A   
ATOM   4950  HZ1 LYS   303      -9.389   9.715 -25.595  1.00  0.00      A   
ATOM   4951  HZ2 LYS   303     -10.599   8.626 -26.050  1.00  0.00      A   
ATOM   4952  HZ3 LYS   303     -10.327   8.959 -24.406  1.00  0.00      A   
ATOM   4953  C   LYS   303      -8.801   3.548 -22.394  1.00 38.58      A   
ATOM   4954  O   LYS   303     -10.028   3.562 -22.458  1.00 38.58      A   
ATOM   4955  N   ASP   304      -8.102   2.428 -22.155  1.00 39.61      A   
ATOM   4956  HN  ASP   304      -7.094   2.449 -22.104  1.00  0.00      A   
ATOM   4957  CA  ASP   304      -8.572   1.065 -22.112  1.00 39.61      A   
ATOM   4958  HA  ASP   304      -9.028   0.843 -23.068  1.00  0.00      A   
ATOM   4959  CB  ASP   304      -7.347   0.132 -21.875  1.00 39.61      A   
ATOM   4960  HB1 ASP   304      -7.088   0.081 -20.796  1.00  0.00      A   
ATOM   4961  HB2 ASP   304      -7.593  -0.892 -22.230  1.00  0.00      A   
ATOM   4962  CG  ASP   304      -6.090   0.596 -22.583  1.00 39.61      A   
ATOM   4963  OD1 ASP   304      -5.544   1.665 -22.187  1.00 39.61      A   
ATOM   4964  OD2 ASP   304      -5.611  -0.143 -23.476  1.00 39.61      A   
ATOM   4965  C   ASP   304      -9.607   0.780 -21.029  1.00 39.61      A   
ATOM   4966  O   ASP   304     -10.678   0.243 -21.303  1.00 39.61      A   
ATOM   4967  N   LEU   305      -9.337   1.195 -19.771  1.00 38.70      A   
ATOM   4968  HN  LEU   305      -8.465   1.632 -19.560  1.00  0.00      A   
ATOM   4969  CA  LEU   305     -10.239   1.015 -18.642  1.00 38.70      A   
ATOM   4970  HA  LEU   305     -10.517  -0.029 -18.603  1.00  0.00      A   
ATOM   4971  CB  LEU   305      -9.512   1.410 -17.332  1.00 38.70      A   
ATOM   4972  HB1 LEU   305      -8.476   1.002 -17.373  1.00  0.00      A   
ATOM   4973  HB2 LEU   305      -9.415   2.517 -17.288  1.00  0.00      A   
ATOM   4974  CG  LEU   305     -10.142   0.919 -16.014  1.00 38.70      A   
ATOM   4975  HG  LEU   305     -11.218   1.214 -15.996  1.00  0.00      A   
ATOM   4976  CD1 LEU   305     -10.045  -0.606 -15.865  1.00 38.70      A   
ATOM   4977 HD11 LEU   305     -10.493  -0.927 -14.900  1.00  0.00      A   
ATOM   4978 HD12 LEU   305     -10.582  -1.124 -16.684  1.00  0.00      A   
ATOM   4979 HD13 LEU   305      -8.983  -0.929 -15.877  1.00  0.00      A   
ATOM   4980  CD2 LEU   305      -9.442   1.590 -14.822  1.00 38.70      A   
ATOM   4981 HD21 LEU   305      -9.898   1.256 -13.865  1.00  0.00      A   
ATOM   4982 HD22 LEU   305      -8.364   1.319 -14.808  1.00  0.00      A   
ATOM   4983 HD23 LEU   305      -9.526   2.695 -14.885  1.00  0.00      A   
ATOM   4984  C   LEU   305     -11.519   1.820 -18.826  1.00 38.70      A   
ATOM   4985  O   LEU   305     -12.629   1.350 -18.602  1.00 38.70      A   
ATOM   4986  N   ARG   306     -11.383   3.061 -19.336  1.00 37.49      A   
ATOM   4987  HN  ARG   306     -10.460   3.403 -19.485  1.00  0.00      A   
ATOM   4988  CA  ARG   306     -12.494   3.914 -19.721  1.00 37.49      A   
ATOM   4989  HA  ARG   306     -13.178   3.960 -18.883  1.00  0.00      A   
ATOM   4990  CB  ARG   306     -12.005   5.347 -20.050  1.00 37.49      A   
ATOM   4991  HB1 ARG   306     -11.149   5.285 -20.757  1.00  0.00      A   
ATOM   4992  HB2 ARG   306     -12.827   5.908 -20.550  1.00  0.00      A   
ATOM   4993  CG  ARG   306     -11.609   6.140 -18.791  1.00 37.49      A   
ATOM   4994  HG1 ARG   306     -12.447   6.061 -18.059  1.00  0.00      A   
ATOM   4995  HG2 ARG   306     -10.721   5.673 -18.307  1.00  0.00      A   
ATOM   4996  CD  ARG   306     -11.349   7.634 -19.027  1.00 37.49      A   
ATOM   4997  HD1 ARG   306     -12.182   8.106 -19.593  1.00  0.00      A   
ATOM   4998  HD2 ARG   306     -11.230   8.138 -18.038  1.00  0.00      A   
ATOM   4999  NE  ARG   306     -10.077   7.725 -19.811  1.00 37.49      A   
ATOM   5000  HE  ARG   306      -9.553   6.869 -19.893  1.00  0.00      A   
ATOM   5001  CZ  ARG   306      -9.240   8.764 -19.725  1.00 37.49      A   
ATOM   5002  NH1 ARG   306      -9.588   9.936 -19.216  1.00 37.49      A   
ATOM   5003 HH11 ARG   306      -8.836  10.550 -18.987  1.00  0.00      A   
ATOM   5004 HH12 ARG   306     -10.453  10.001 -18.745  1.00  0.00      A   
ATOM   5005  NH2 ARG   306      -7.978   8.587 -20.085  1.00 37.49      A   
ATOM   5006 HH21 ARG   306      -7.322   9.180 -19.605  1.00  0.00      A   
ATOM   5007 HH22 ARG   306      -7.703   7.622 -20.117  1.00  0.00      A   
ATOM   5008  C   ARG   306     -13.322   3.405 -20.900  1.00 37.49      A   
ATOM   5009  O   ARG   306     -14.503   3.733 -21.021  1.00 37.49      A   
ATOM   5010  N   HSD   307     -12.728   2.633 -21.831  1.00 42.82      A   
ATOM   5011  HN  HSD   307     -11.745   2.454 -21.784  1.00  0.00      A   
ATOM   5012  CA  HSD   307     -13.487   1.916 -22.846  1.00 42.82      A   
ATOM   5013  HA  HSD   307     -14.221   2.586 -23.271  1.00  0.00      A   
ATOM   5014  CB  HSD   307     -12.559   1.410 -23.982  1.00 42.82      A   
ATOM   5015  HB1 HSD   307     -11.849   2.232 -24.219  1.00  0.00      A   
ATOM   5016  HB2 HSD   307     -11.953   0.542 -23.645  1.00  0.00      A   
ATOM   5017  ND1 HSD   307     -12.745   1.281 -26.514  1.00 42.82      A   
ATOM   5018  HD1 HSD   307     -11.829   1.613 -26.725  1.00  0.00      A   
ATOM   5019  CG  HSD   307     -13.279   1.051 -25.261  1.00 42.82      A   
ATOM   5020  CE1 HSD   307     -13.648   0.837 -27.422  1.00 42.82      A   
ATOM   5021  HE1 HSD   307     -13.497   0.876 -28.504  1.00  0.00      A   
ATOM   5022  NE2 HSD   307     -14.713   0.335 -26.842  1.00 42.82      A   
ATOM   5023  CD2 HSD   307     -14.484   0.451 -25.484  1.00 42.82      A   
ATOM   5024  HD2 HSD   307     -15.221   0.061 -24.793  1.00  0.00      A   
ATOM   5025  C   HSD   307     -14.248   0.744 -22.246  1.00 42.82      A   
ATOM   5026  O   HSD   307     -15.461   0.641 -22.396  1.00 42.82      A   
ATOM   5027  N   ALA   308     -13.550  -0.105 -21.465  1.00 42.18      A   
ATOM   5028  HN  ALA   308     -12.567   0.036 -21.330  1.00  0.00      A   
ATOM   5029  CA  ALA   308     -14.086  -1.300 -20.844  1.00 42.18      A   
ATOM   5030  HA  ALA   308     -14.493  -1.928 -21.627  1.00  0.00      A   
ATOM   5031  CB  ALA   308     -12.933  -2.034 -20.132  1.00 42.18      A   
ATOM   5032  HB1 ALA   308     -12.132  -2.278 -20.862  1.00  0.00      A   
ATOM   5033  HB2 ALA   308     -12.494  -1.390 -19.340  1.00  0.00      A   
ATOM   5034  HB3 ALA   308     -13.295  -2.976 -19.667  1.00  0.00      A   
ATOM   5035  C   ALA   308     -15.228  -1.032 -19.871  1.00 42.18      A   
ATOM   5036  O   ALA   308     -16.227  -1.742 -19.855  1.00 42.18      A   
ATOM   5037  N   PHE   309     -15.122   0.048 -19.074  1.00 43.86      A   
ATOM   5038  HN  PHE   309     -14.254   0.549 -19.050  1.00  0.00      A   
ATOM   5039  CA  PHE   309     -16.165   0.549 -18.198  1.00 43.86      A   
ATOM   5040  HA  PHE   309     -16.413  -0.228 -17.488  1.00  0.00      A   
ATOM   5041  CB  PHE   309     -15.588   1.792 -17.455  1.00 43.86      A   
ATOM   5042  HB1 PHE   309     -14.728   1.472 -16.828  1.00  0.00      A   
ATOM   5043  HB2 PHE   309     -15.214   2.523 -18.203  1.00  0.00      A   
ATOM   5044  CG  PHE   309     -16.572   2.485 -16.549  1.00 43.86      A   
ATOM   5045  CD1 PHE   309     -17.184   1.798 -15.489  1.00 43.86      A   
ATOM   5046  HD1 PHE   309     -16.941   0.762 -15.304  1.00  0.00      A   
ATOM   5047  CE1 PHE   309     -18.132   2.439 -14.681  1.00 43.86      A   
ATOM   5048  HE1 PHE   309     -18.615   1.900 -13.881  1.00  0.00      A   
ATOM   5049  CZ  PHE   309     -18.462   3.779 -14.917  1.00 43.86      A   
ATOM   5050  HZ  PHE   309     -19.196   4.270 -14.293  1.00  0.00      A   
ATOM   5051  CD2 PHE   309     -16.910   3.830 -16.777  1.00 43.86      A   
ATOM   5052  HD2 PHE   309     -16.451   4.362 -17.595  1.00  0.00      A   
ATOM   5053  CE2 PHE   309     -17.850   4.477 -15.965  1.00 43.86      A   
ATOM   5054  HE2 PHE   309     -18.111   5.509 -16.146  1.00  0.00      A   
ATOM   5055  C   PHE   309     -17.462   0.888 -18.943  1.00 43.86      A   
ATOM   5056  O   PHE   309     -18.556   0.568 -18.489  1.00 43.86      A   
ATOM   5057  N   ARG   310     -17.383   1.515 -20.133  1.00 46.88      A   
ATOM   5058  HN  ARG   310     -16.497   1.723 -20.537  1.00  0.00      A   
ATOM   5059  CA  ARG   310     -18.565   1.710 -20.957  1.00 46.88      A   
ATOM   5060  HA  ARG   310     -19.359   2.068 -20.313  1.00  0.00      A   
ATOM   5061  CB  ARG   310     -18.368   2.763 -22.062  1.00 46.88      A   
ATOM   5062  HB1 ARG   310     -17.511   2.476 -22.711  1.00  0.00      A   
ATOM   5063  HB2 ARG   310     -19.287   2.769 -22.697  1.00  0.00      A   
ATOM   5064  CG  ARG   310     -18.183   4.175 -21.489  1.00 46.88      A   
ATOM   5065  HG1 ARG   310     -18.794   4.274 -20.561  1.00  0.00      A   
ATOM   5066  HG2 ARG   310     -17.119   4.295 -21.191  1.00  0.00      A   
ATOM   5067  CD  ARG   310     -18.647   5.245 -22.476  1.00 46.88      A   
ATOM   5068  HD1 ARG   310     -18.288   5.034 -23.510  1.00  0.00      A   
ATOM   5069  HD2 ARG   310     -19.763   5.274 -22.503  1.00  0.00      A   
ATOM   5070  NE  ARG   310     -18.127   6.569 -21.997  1.00 46.88      A   
ATOM   5071  HE  ARG   310     -18.745   7.169 -21.499  1.00  0.00      A   
ATOM   5072  CZ  ARG   310     -16.892   7.008 -22.259  1.00 46.88      A   
ATOM   5073  NH1 ARG   310     -15.997   6.224 -22.846  1.00 46.88      A   
ATOM   5074 HH11 ARG   310     -15.047   6.476 -22.862  1.00  0.00      A   
ATOM   5075 HH12 ARG   310     -16.262   5.266 -22.923  1.00  0.00      A   
ATOM   5076  NH2 ARG   310     -16.553   8.248 -21.924  1.00 46.88      A   
ATOM   5077 HH21 ARG   310     -15.714   8.628 -22.276  1.00  0.00      A   
ATOM   5078 HH22 ARG   310     -17.262   8.836 -21.551  1.00  0.00      A   
ATOM   5079  C   ARG   310     -19.117   0.441 -21.580  1.00 46.88      A   
ATOM   5080  O   ARG   310     -20.326   0.296 -21.694  1.00 46.88      A   
ATOM   5081  N   SER   311     -18.265  -0.516 -21.990  1.00 47.34      A   
ATOM   5082  HN  SER   311     -17.275  -0.368 -21.976  1.00  0.00      A   
ATOM   5083  CA  SER   311     -18.718  -1.803 -22.519  1.00 47.34      A   
ATOM   5084  HA  SER   311     -19.422  -1.602 -23.315  1.00  0.00      A   
ATOM   5085  CB  SER   311     -17.562  -2.659 -23.084  1.00 47.34      A   
ATOM   5086  HB1 SER   311     -16.878  -2.954 -22.258  1.00  0.00      A   
ATOM   5087  HB2 SER   311     -17.961  -3.585 -23.559  1.00  0.00      A   
ATOM   5088  OG  SER   311     -16.798  -1.913 -24.032  1.00 47.34      A   
ATOM   5089  HG1 SER   311     -17.366  -1.745 -24.794  1.00  0.00      A   
ATOM   5090  C   SER   311     -19.457  -2.656 -21.501  1.00 47.34      A   
ATOM   5091  O   SER   311     -20.320  -3.454 -21.851  1.00 47.34      A   
ATOM   5092  N   MET   312     -19.146  -2.487 -20.201  1.00 49.18      A   
ATOM   5093  HN  MET   312     -18.359  -1.923 -19.955  1.00  0.00      A   
ATOM   5094  CA  MET   312     -19.935  -3.010 -19.095  1.00 49.18      A   
ATOM   5095  HA  MET   312     -20.067  -4.072 -19.251  1.00  0.00      A   
ATOM   5096  CB  MET   312     -19.200  -2.782 -17.748  1.00 49.18      A   
ATOM   5097  HB1 MET   312     -18.943  -1.705 -17.661  1.00  0.00      A   
ATOM   5098  HB2 MET   312     -19.887  -3.025 -16.908  1.00  0.00      A   
ATOM   5099  CG  MET   312     -17.912  -3.620 -17.594  1.00 49.18      A   
ATOM   5100  HG1 MET   312     -17.261  -3.428 -18.473  1.00  0.00      A   
ATOM   5101  HG2 MET   312     -17.361  -3.258 -16.701  1.00  0.00      A   
ATOM   5102  SD  MET   312     -18.188  -5.410 -17.444  1.00 49.18      A   
ATOM   5103  CE  MET   312     -18.709  -5.374 -15.706  1.00 49.18      A   
ATOM   5104  HE1 MET   312     -19.090  -6.369 -15.390  1.00  0.00      A   
ATOM   5105  HE2 MET   312     -17.860  -5.097 -15.044  1.00  0.00      A   
ATOM   5106  HE3 MET   312     -19.527  -4.642 -15.539  1.00  0.00      A   
ATOM   5107  C   MET   312     -21.348  -2.424 -19.021  1.00 49.18      A   
ATOM   5108  O   MET   312     -22.292  -3.100 -18.614  1.00 49.18      A   
ATOM   5109  N   PHE   313     -21.546  -1.155 -19.430  1.00 51.48      A   
ATOM   5110  HN  PHE   313     -20.794  -0.632 -19.825  1.00  0.00      A   
ATOM   5111  CA  PHE   313     -22.858  -0.531 -19.511  1.00 51.48      A   
ATOM   5112  HA  PHE   313     -23.469  -0.925 -18.709  1.00  0.00      A   
ATOM   5113  CB  PHE   313     -22.718   1.008 -19.330  1.00  0.00      A   
ATOM   5114  HB1 PHE   313     -22.004   1.218 -18.506  1.00  0.00      A   
ATOM   5115  HB2 PHE   313     -22.331   1.474 -20.261  1.00  0.00      A   
ATOM   5116  CG  PHE   313     -24.036   1.635 -18.956  1.00  0.00      A   
ATOM   5117  CD1 PHE   313     -24.571   1.433 -17.673  1.00  0.00      A   
ATOM   5118  HD1 PHE   313     -24.022   0.839 -16.957  1.00  0.00      A   
ATOM   5119  CE1 PHE   313     -25.815   1.974 -17.324  1.00  0.00      A   
ATOM   5120  HE1 PHE   313     -26.223   1.799 -16.339  1.00  0.00      A   
ATOM   5121  CZ  PHE   313     -26.534   2.732 -18.257  1.00  0.00      A   
ATOM   5122  HZ  PHE   313     -27.499   3.140 -17.994  1.00  0.00      A   
ATOM   5123  CD2 PHE   313     -24.764   2.402 -19.881  1.00  0.00      A   
ATOM   5124  HD2 PHE   313     -24.372   2.539 -20.879  1.00  0.00      A   
ATOM   5125  CE2 PHE   313     -26.008   2.947 -19.537  1.00  0.00      A   
ATOM   5126  HE2 PHE   313     -26.567   3.518 -20.264  1.00  0.00      A   
ATOM   5127  C   PHE   313     -23.582  -0.875 -20.860  1.00 51.48      A   
ATOM   5128  O   PHE   313     -23.937  -0.031 -21.685  1.00 51.48      A   
ATOM   5129  NT  PHE   313     -23.819  -2.188 -21.092  1.00  0.00      A   
ATOM   5130  HT1 PHE   313     -24.222  -2.422 -21.969  1.00  0.00      A   
ATOM   5131  HT2 PHE   313     -23.450  -2.859 -20.450  1.00  0.00      A   
TER    5132      PHE    313
END
