# Supplementary material for: Structural mechanism of CB1R binding to peripheral and biased inverse agonists
Source: Nat Commun. 2024 Dec 18;15:10694. doi: 10.1038/s41467-024-54206-0 (PMC11655885; doi:10.1038/s41467-024-54206-0)
Supplement: Supplementary file 3 — Supplementary Data 1 [file 41467_2024_54206_MOESM3_ESM.gz › NatComm_MD_package/MRI-1867/psf_generator_1867.inp]

* CB1R:MRI1867 Uses pre-equilibrated water and ions
* ignore verbose warnings
*

bomlev -2

set LengthX 93.3168 
set LengthY 93.3168
set LengthZ 93.3168

open read unit 1 card name "top_1867_ligands_lipids.inp"
read RTF unit 1 card
close unit 1

OPEN READ UNIT 3 CARD NAME "par_1867_ligands_lipids.inp"
READ PARA UNIT 3 CARD
CLOSE UNIT 3

open read unit 17 card name "hybrid_cb1r_from_lig_renum_smooth.pdb"
read sequ pdb unit 17
close unit 17

generate a first ACE last CT2 setup

open read unit 17 card name "hybrid_cb1r_from_lig_renum_smooth.pdb"
read coor unit 17 pdb append
close unit 17

ic param
ic fill preserve
ic build

hbuild

open write unit 30 card name "protein.psf"
write psf card unit 30
* psf
*
close unit 30

read sequence cards
* generate ligand
*
1
M186
generate M186 setup

open read unit 17 card name "cryoem-1867_renum.pdb"
read coor unit 17 pdb append
close unit 17

read sequence tip3 26976
generate wat noangle nodihedral
read coor card name water-box_93x93x93.crd append
coor shake

read sequence POPC 338
generate memb first none last none setup
open read  unit 17 card name "POPC-bi-dynamics.pdb"
read coor unit 17 pdb append
close unit 17

ic param
ic fill preserve
ic build

hbuild

open write  unit 17 card name "CB1R-1867_all.pdb"
write coor unit 17 pdb
close unit 17

read sequence cards
* generate ligand
*
39
SOD SOD SOD SOD SOD SOD SOD SOD SOD SOD -
SOD SOD SOD SOD SOD SOD SOD SOD SOD SOD -
SOD SOD SOD SOD SOD SOD SOD SOD SOD SOD -
SOD SOD SOD SOD SOD SOD SOD SOD SOD
generate ECNA setup

open read unit 11 card name "EC-sodi.crd"
read coor unit 11 card append
close unit 11

read sequence cards
* generate ligand
*
39
CLA CLA CLA CLA CLA CLA CLA CLA CLA CLA -
CLA CLA CLA CLA CLA CLA CLA CLA CLA CLA -
CLA CLA CLA CLA CLA CLA CLA CLA CLA CLA -
CLA CLA CLA CLA CLA CLA CLA CLA CLA
generate ECCL setup

open read unit 11 card name "EC-chlo.crd"
read coor unit 11 card append
close unit 11

read sequence cards
* generate ligand
*
46
POT POT POT POT POT POT POT POT POT POT -
POT POT POT POT POT POT POT POT POT POT -
POT POT POT POT POT POT POT POT POT POT -
POT POT POT POT POT POT POT POT POT POT -
POT POT POT POT POT POT
generate ICK setup

open read unit 11 card name "IC-pota.crd"
read coor unit 11 card append
close unit 11

read sequence cards
* generate ligand
*
46
CLA CLA CLA CLA CLA CLA CLA CLA CLA CLA -
CLA CLA CLA CLA CLA CLA CLA CLA CLA CLA -
CLA CLA CLA CLA CLA CLA CLA CLA CLA CLA -
CLA CLA CLA CLA CLA CLA CLA CLA CLA CLA -
CLA CLA CLA CLA CLA CLA
generate ICCL setup

open read unit 11 card name "IC-chlo.crd"
read coor unit 11 card append
close unit 11

read sequence cards
* generate ligand
*
12
CLA CLA CLA CLA CLA CLA CLA CLA CLA CLA -
CLA CLA
generate NEUC setup

open read unit 11 card name "neutralizing-12-CL.crd"
read coor unit 11 card append
close unit 11

ic param
ic fill preserve
ic build

hbuild

coor stat mass

define SUPE sele ((segid a .or. segid memb .or. segid ECNA .or. segid ECCL -
.or. segid ICK .or. segid ICCL .or. segid NEUC) -
.around. 2.5) .and. (segid wat) end
delete atom sele .byres. SUPE  end

define MEMI sele ((segid a) .around. 0.75) .and. (segid memb) end
delete atom sele .byres. MEMI  end

open write unit 30 card name "CB1R-1867_complete_nomin.pdb"
write coor pdb unit 30
* complete structure
*
close unit 30

open write unit 30 card name "CB1R-1867_complete_nomin.psf"
write psf card unit 30
* psf
*
close unit 30

coor stat mass

crystal define cubic @LengthX @LengthY @LengthZ 90.0 90.0 90.0
crystal build cutoff 14.0 noperations 0
imag byres sele (resnam TIP3 .or. segid memb .or. segid ECNA .or. segid ECCL -
.or. segid ICK .or. segid ICCL .or. segid NEUC) end

update ewald pmewald kappa 0.34 fftx 48 ffty 48 fftz 48 order 6 spline -
cutnb 14.0 ctofnb 12.0 ctonnb 10.0 vatom vshift atom 

shake bonh param

!cons fix sele ((segid a .and. type CA) .or. segid M186 ) end
cons fix sele ((segid a .and. type CA)) end

energy

mini sd nstep 5000 nprint 1
mini abnr nstep 5000 nprint 1
energy

open write unit 30 card name "CB1R-1867_complete.pdb"
write coor pdb unit 30
* energy minimized starting structure 
*
close unit 30

open write unit 30 card name "input_small.pdb"
write coor pdb unit 30
* energy minimized starting structure
*
close unit 30

open write unit 30 card name "CB1R-1867_complete.psf"
write psf card unit 30
* psf 
*
close unit 30

open write unit 30 card name "input_small.psf"
write psf card unit 30
* psf
*
close unit 30

open write unit 30 card name "protein_system.psf"
write psf card unit 30
* psf
*
close unit 30


stop
