# Supplementary material for: Structural mechanism of CB1R binding to peripheral and biased inverse agonists
Source: Nat Commun. 2024 Dec 18;15:10694. doi: 10.1038/s41467-024-54206-0 (PMC11655885; doi:10.1038/s41467-024-54206-0)
Supplement: Supplementary file 3 — Supplementary Data 1 [file 41467_2024_54206_MOESM3_ESM.gz › NatComm_MD_package/MRI-1867/hybrid_cb1r_from_lig_renum_smooth.pdb]

REMARK  MODEL PROTEIN G                                                               
REMARK   DATE:     8/19/23     20:24:33      CREATED BY USER: hassan                  
ATOM      1  CAY GLU     1      -3.429   3.607  23.276  1.00  0.00      A   
ATOM      2  HY1 GLU     1      -3.753   3.627  24.338  1.00  0.00      A   
ATOM      3  HY2 GLU     1      -4.209   4.087  22.646  1.00  0.00      A   
ATOM      4  HY3 GLU     1      -2.490   4.188  23.168  1.00  0.00      A   
ATOM      5  CY  GLU     1      -3.200   2.220  22.821  1.00  0.00      A   
ATOM      6  OY  GLU     1      -2.745   1.988  21.708  1.00  0.00      A   
ATOM      7  N   GLU     1      -3.508   1.230  23.663  1.00 88.48      A   
ATOM      8  HN  GLU     1      -3.864   1.415  24.595  1.00  0.00      A   
ATOM      9  CA  GLU     1      -3.208  -0.166  23.395  1.00 88.48      A   
ATOM     10  HA  GLU     1      -2.301  -0.195  22.813  1.00  0.00      A   
ATOM     11  CB  GLU     1      -2.894  -0.901  24.728  1.00 88.48      A   
ATOM     12  HB1 GLU     1      -2.378  -1.855  24.479  1.00  0.00      A   
ATOM     13  HB2 GLU     1      -2.177  -0.285  25.319  1.00  0.00      A   
ATOM     14  CG  GLU     1      -4.114  -1.246  25.623  1.00 88.48      A   
ATOM     15  HG1 GLU     1      -4.856  -1.779  24.995  1.00  0.00      A   
ATOM     16  HG2 GLU     1      -3.800  -1.948  26.424  1.00  0.00      A   
ATOM     17  CD  GLU     1      -4.806  -0.069  26.312  1.00 88.48      A   
ATOM     18  OE1 GLU     1      -4.286   1.068  26.316  1.00 88.48      A   
ATOM     19  OE2 GLU     1      -5.908  -0.370  26.848  1.00 88.48      A   
ATOM     20  C   GLU     1      -4.251  -0.906  22.542  1.00 88.48      A   
ATOM     21  O   GLU     1      -4.450  -2.119  22.650  1.00 88.48      A   
ATOM     22  N   ASN     2      -4.921  -0.190  21.624  1.00 86.99      A   
ATOM     23  HN  ASN     2      -4.674   0.771  21.492  1.00  0.00      A   
ATOM     24  CA  ASN     2      -5.925  -0.740  20.737  1.00 86.99      A   
ATOM     25  HA  ASN     2      -5.744  -1.798  20.585  1.00  0.00      A   
ATOM     26  CB  ASN     2      -7.363  -0.451  21.241  1.00 86.99      A   
ATOM     27  HB1 ASN     2      -7.413   0.561  21.695  1.00  0.00      A   
ATOM     28  HB2 ASN     2      -8.111  -0.514  20.422  1.00  0.00      A   
ATOM     29  CG  ASN     2      -7.709  -1.492  22.283  1.00 86.99      A   
ATOM     30  OD1 ASN     2      -7.830  -1.229  23.480  1.00 86.99      A   
ATOM     31  ND2 ASN     2      -7.861  -2.754  21.823  1.00 86.99      A   
ATOM     32 HD21 ASN     2      -7.897  -3.514  22.463  1.00  0.00      A   
ATOM     33 HD22 ASN     2      -7.618  -2.976  20.865  1.00  0.00      A   
ATOM     34  C   ASN     2      -5.778  -0.119  19.374  1.00 86.99      A   
ATOM     35  O   ASN     2      -5.260   0.983  19.206  1.00 86.99      A   
ATOM     36  N   PHE     3      -6.228  -0.829  18.327  1.00 86.71      A   
ATOM     37  HN  PHE     3      -6.669  -1.725  18.455  1.00  0.00      A   
ATOM     38  CA  PHE     3      -6.056  -0.319  16.985  1.00 86.71      A   
ATOM     39  HA  PHE     3      -5.152   0.277  16.952  1.00  0.00      A   
ATOM     40  CB  PHE     3      -5.862  -1.497  15.998  1.00 86.71      A   
ATOM     41  HB1 PHE     3      -5.128  -2.215  16.425  1.00  0.00      A   
ATOM     42  HB2 PHE     3      -6.818  -2.035  15.843  1.00  0.00      A   
ATOM     43  CG  PHE     3      -5.306  -1.024  14.682  1.00 86.71      A   
ATOM     44  CD1 PHE     3      -3.928  -0.797  14.534  1.00 86.71      A   
ATOM     45  HD1 PHE     3      -3.264  -0.969  15.369  1.00  0.00      A   
ATOM     46  CE1 PHE     3      -3.408  -0.342  13.314  1.00 86.71      A   
ATOM     47  HE1 PHE     3      -2.347  -0.162  13.212  1.00  0.00      A   
ATOM     48  CZ  PHE     3      -4.265  -0.121  12.228  1.00 86.71      A   
ATOM     49  HZ  PHE     3      -3.864   0.227  11.286  1.00  0.00      A   
ATOM     50  CD2 PHE     3      -6.156  -0.786  13.592  1.00 86.71      A   
ATOM     51  HD2 PHE     3      -7.215  -0.944  13.710  1.00  0.00      A   
ATOM     52  CE2 PHE     3      -5.641  -0.344  12.366  1.00 86.71      A   
ATOM     53  HE2 PHE     3      -6.299  -0.169  11.527  1.00  0.00      A   
ATOM     54  C   PHE     3      -7.229   0.583  16.599  1.00 86.71      A   
ATOM     55  O   PHE     3      -8.344   0.093  16.413  1.00 86.71      A   
ATOM     56  N   MET     4      -6.941   1.901  16.449  1.00 91.82      A   
ATOM     57  HN  MET     4      -6.000   2.166  16.629  1.00  0.00      A   
ATOM     58  CA  MET     4      -7.844   3.020  16.152  1.00 91.82      A   
ATOM     59  HA  MET     4      -7.241   3.682  15.550  1.00  0.00      A   
ATOM     60  CB  MET     4      -9.098   2.732  15.272  1.00 91.82      A   
ATOM     61  HB1 MET     4      -9.775   2.050  15.835  1.00  0.00      A   
ATOM     62  HB2 MET     4      -9.658   3.681  15.112  1.00  0.00      A   
ATOM     63  CG  MET     4      -8.802   2.126  13.887  1.00 91.82      A   
ATOM     64  HG1 MET     4      -8.339   1.131  14.053  1.00  0.00      A   
ATOM     65  HG2 MET     4      -9.778   1.949  13.381  1.00  0.00      A   
ATOM     66  SD  MET     4      -7.723   3.105  12.799  1.00 91.82      A   
ATOM     67  CE  MET     4      -8.994   4.289  12.273  1.00 91.82      A   
ATOM     68  HE1 MET     4      -8.558   5.057  11.598  1.00  0.00      A   
ATOM     69  HE2 MET     4      -9.813   3.775  11.724  1.00  0.00      A   
ATOM     70  HE3 MET     4      -9.439   4.822  13.141  1.00  0.00      A   
ATOM     71  C   MET     4      -8.237   3.914  17.331  1.00 91.82      A   
ATOM     72  O   MET     4      -9.401   4.279  17.471  1.00 91.82      A   
ATOM     73  N   ASP     5      -7.266   4.336  18.179  1.00100.14      A   
ATOM     74  HN  ASP     5      -6.361   3.935  18.171  1.00  0.00      A   
ATOM     75  CA  ASP     5      -7.366   5.534  19.018  1.00100.14      A   
ATOM     76  HA  ASP     5      -8.039   5.301  19.833  1.00  0.00      A   
ATOM     77  CB  ASP     5      -5.953   5.856  19.612  1.00100.14      A   
ATOM     78  HB1 ASP     5      -5.553   4.952  20.115  1.00  0.00      A   
ATOM     79  HB2 ASP     5      -5.266   6.128  18.785  1.00  0.00      A   
ATOM     80  CG  ASP     5      -5.879   6.998  20.628  1.00100.14      A   
ATOM     81  OD1 ASP     5      -6.915   7.642  20.935  1.00100.14      A   
ATOM     82  OD2 ASP     5      -4.736   7.280  21.077  1.00100.14      A   
ATOM     83  C   ASP     5      -7.942   6.765  18.286  1.00100.14      A   
ATOM     84  O   ASP     5      -7.468   7.164  17.218  1.00100.14      A   
ATOM     85  N   ILE     6      -8.977   7.381  18.879  1.00102.02      A   
ATOM     86  HN  ILE     6      -9.389   6.951  19.674  1.00  0.00      A   
ATOM     87  CA  ILE     6      -9.496   8.682  18.498  1.00102.02      A   
ATOM     88  HA  ILE     6      -8.656   9.301  18.215  1.00  0.00      A   
ATOM     89  CB  ILE     6     -10.453   8.573  17.305  1.00102.02      A   
ATOM     90  HB  ILE     6      -9.932   7.929  16.555  1.00  0.00      A   
ATOM     91  CG2 ILE     6     -11.757   7.856  17.710  1.00102.02      A   
ATOM     92 HG21 ILE     6     -12.408   7.735  16.823  1.00  0.00      A   
ATOM     93 HG22 ILE     6     -11.544   6.852  18.131  1.00  0.00      A   
ATOM     94 HG23 ILE     6     -12.322   8.449  18.460  1.00  0.00      A   
ATOM     95  CG1 ILE     6     -10.703   9.931  16.599  1.00102.02      A   
ATOM     96 HG11 ILE     6     -11.379  10.549  17.231  1.00  0.00      A   
ATOM     97 HG12 ILE     6      -9.732  10.470  16.522  1.00  0.00      A   
ATOM     98  CD  ILE     6     -11.297   9.772  15.191  1.00  0.00      A   
ATOM     99  HD1 ILE     6     -11.382  10.758  14.689  1.00  0.00      A   
ATOM    100  HD2 ILE     6     -10.643   9.116  14.577  1.00  0.00      A   
ATOM    101  HD3 ILE     6     -12.307   9.311  15.244  1.00  0.00      A   
ATOM    102  C   ILE     6     -10.094   9.334  19.751  1.00102.02      A   
ATOM    103  O   ILE     6     -10.818  10.327  19.708  1.00102.02      A   
ATOM    104  N   GLU     7      -9.726   8.780  20.935  1.00110.04      A   
ATOM    105  HN  GLU     7      -9.065   8.032  20.935  1.00  0.00      A   
ATOM    106  CA  GLU     7      -9.897   9.380  22.253  1.00110.04      A   
ATOM    107  HA  GLU     7     -10.883   9.814  22.351  1.00  0.00      A   
ATOM    108  CB  GLU     7      -9.652   8.320  23.360  1.00110.04      A   
ATOM    109  HB1 GLU     7      -8.733   7.749  23.102  1.00  0.00      A   
ATOM    110  HB2 GLU     7      -9.472   8.823  24.337  1.00  0.00      A   
ATOM    111  CG  GLU     7     -10.822   7.318  23.560  1.00110.04      A   
ATOM    112  HG1 GLU     7     -11.273   7.035  22.589  1.00  0.00      A   
ATOM    113  HG2 GLU     7     -10.434   6.401  24.050  1.00  0.00      A   
ATOM    114  CD  GLU     7     -11.945   7.829  24.468  1.00110.04      A   
ATOM    115  OE1 GLU     7     -11.895   9.003  24.915  1.00110.04      A   
ATOM    116  OE2 GLU     7     -12.858   7.009  24.748  1.00110.04      A   
ATOM    117  C   GLU     7      -8.865  10.488  22.404  1.00110.04      A   
ATOM    118  O   GLU     7      -9.077  11.566  22.969  1.00110.04      A   
ATOM    119  N   CYS     8      -7.662  10.265  21.833  1.00117.03      A   
ATOM    120  HN  CYS     8      -7.444   9.349  21.457  1.00  0.00      A   
ATOM    121  CA  CYS     8      -6.721  11.337  21.614  1.00117.03      A   
ATOM    122  HA  CYS     8      -6.532  11.757  22.590  1.00  0.00      A   
ATOM    123  CB  CYS     8      -5.359  10.816  21.061  1.00117.03      A   
ATOM    124  HB1 CYS     8      -4.601  11.620  21.148  1.00  0.00      A   
ATOM    125  HB2 CYS     8      -5.036   9.977  21.719  1.00  0.00      A   
ATOM    126  SG  CYS     8      -5.387  10.185  19.344  1.00117.03      A   
ATOM    127  HG1 CYS     8      -6.059   9.070  19.661  1.00  0.00      A   
ATOM    128  C   CYS     8      -7.282  12.464  20.736  1.00117.03      A   
ATOM    129  O   CYS     8      -7.889  12.230  19.698  1.00117.03      A   
ATOM    130  N   PHE     9      -7.059  13.731  21.163  1.00125.13      A   
ATOM    131  HN  PHE     9      -6.692  13.816  22.077  1.00  0.00      A   
ATOM    132  CA  PHE     9      -7.481  14.942  20.465  1.00125.13      A   
ATOM    133  HA  PHE     9      -6.830  15.710  20.849  1.00  0.00      A   
ATOM    134  CB  PHE     9      -7.229  14.902  18.921  1.00125.13      A   
ATOM    135  HB1 PHE     9      -6.238  14.446  18.719  1.00  0.00      A   
ATOM    136  HB2 PHE     9      -7.994  14.247  18.446  1.00  0.00      A   
ATOM    137  CG  PHE     9      -7.261  16.240  18.237  1.00125.13      A   
ATOM    138  CD1 PHE     9      -6.321  17.237  18.542  1.00125.13      A   
ATOM    139  HD1 PHE     9      -5.574  17.051  19.295  1.00  0.00      A   
ATOM    140  CE1 PHE     9      -6.333  18.458  17.854  1.00125.13      A   
ATOM    141  HE1 PHE     9      -5.607  19.223  18.084  1.00  0.00      A   
ATOM    142  CZ  PHE     9      -7.288  18.688  16.854  1.00125.13      A   
ATOM    143  HZ  PHE     9      -7.296  19.625  16.316  1.00  0.00      A   
ATOM    144  CD2 PHE     9      -8.214  16.483  17.234  1.00125.13      A   
ATOM    145  HD2 PHE     9      -8.934  15.713  16.990  1.00  0.00      A   
ATOM    146  CE2 PHE     9      -8.230  17.700  16.545  1.00125.13      A   
ATOM    147  HE2 PHE     9      -8.964  17.869  15.769  1.00  0.00      A   
ATOM    148  C   PHE     9      -8.890  15.419  20.846  1.00125.13      A   
ATOM    149  O   PHE     9      -9.733  15.729  20.015  1.00125.13      A   
ATOM    150  N   MET    10      -9.116  15.612  22.165  1.00127.40      A   
ATOM    151  HN  MET    10      -8.488  15.195  22.806  1.00  0.00      A   
ATOM    152  CA  MET    10     -10.271  16.224  22.828  1.00127.40      A   
ATOM    153  HA  MET    10     -11.124  15.588  22.626  1.00  0.00      A   
ATOM    154  CB  MET    10      -9.969  16.175  24.352  1.00127.40      A   
ATOM    155  HB1 MET    10      -9.498  15.189  24.574  1.00  0.00      A   
ATOM    156  HB2 MET    10      -9.231  16.968  24.604  1.00  0.00      A   
ATOM    157  CG  MET    10     -11.175  16.291  25.306  1.00  0.00      A   
ATOM    158  HG1 MET    10     -11.728  17.233  25.103  1.00  0.00      A   
ATOM    159  HG2 MET    10     -11.880  15.453  25.106  1.00  0.00      A   
ATOM    160  SD  MET    10     -10.670  16.275  27.053  1.00  0.00      A   
ATOM    161  CE  MET    10     -12.296  16.772  27.687  1.00  0.00      A   
ATOM    162  HE1 MET    10     -12.283  16.842  28.796  1.00  0.00      A   
ATOM    163  HE2 MET    10     -12.593  17.764  27.285  1.00  0.00      A   
ATOM    164  HE3 MET    10     -13.077  16.036  27.399  1.00  0.00      A   
ATOM    165  C   MET    10     -10.673  17.659  22.395  1.00127.40      A   
ATOM    166  O   MET    10     -11.397  18.378  23.072  1.00127.40      A   
ATOM    167  N   VAL    11     -10.236  18.125  21.211  1.00128.68      A   
ATOM    168  HN  VAL    11      -9.687  17.513  20.644  1.00  0.00      A   
ATOM    169  CA  VAL    11     -10.739  19.330  20.562  1.00128.68      A   
ATOM    170  HA  VAL    11     -10.974  20.076  21.310  1.00  0.00      A   
ATOM    171  CB  VAL    11      -9.689  19.885  19.595  1.00128.68      A   
ATOM    172  HB  VAL    11      -9.476  19.131  18.801  1.00  0.00      A   
ATOM    173  CG1 VAL    11     -10.166  21.192  18.930  1.00128.68      A   
ATOM    174 HG11 VAL    11      -9.346  21.640  18.329  1.00  0.00      A   
ATOM    175 HG12 VAL    11     -11.024  21.011  18.250  1.00  0.00      A   
ATOM    176 HG13 VAL    11     -10.475  21.929  19.702  1.00  0.00      A   
ATOM    177  CG2 VAL    11      -8.383  20.159  20.371  1.00128.68      A   
ATOM    178 HG21 VAL    11      -7.637  20.632  19.697  1.00  0.00      A   
ATOM    179 HG22 VAL    11      -8.579  20.852  21.216  1.00  0.00      A   
ATOM    180 HG23 VAL    11      -7.943  19.223  20.769  1.00  0.00      A   
ATOM    181  C   VAL    11     -12.036  18.982  19.825  1.00128.68      A   
ATOM    182  O   VAL    11     -12.849  19.824  19.438  1.00128.68      A   
ATOM    183  N   LEU    12     -12.289  17.675  19.636  1.00124.36      A   
ATOM    184  HN  LEU    12     -11.632  16.984  19.932  1.00  0.00      A   
ATOM    185  CA  LEU    12     -13.499  17.169  19.035  1.00124.36      A   
ATOM    186  HA  LEU    12     -13.763  17.819  18.216  1.00  0.00      A   
ATOM    187  CB  LEU    12     -13.279  15.750  18.461  1.00124.36      A   
ATOM    188  HB1 LEU    12     -13.106  15.036  19.300  1.00  0.00      A   
ATOM    189  HB2 LEU    12     -14.202  15.425  17.933  1.00  0.00      A   
ATOM    190  CG  LEU    12     -12.092  15.625  17.484  1.00124.36      A   
ATOM    191  HG  LEU    12     -11.148  15.795  18.054  1.00  0.00      A   
ATOM    192  CD1 LEU    12     -12.024  14.196  16.927  1.00124.36      A   
ATOM    193 HD11 LEU    12     -11.159  14.083  16.240  1.00  0.00      A   
ATOM    194 HD12 LEU    12     -11.898  13.464  17.757  1.00  0.00      A   
ATOM    195 HD13 LEU    12     -12.952  13.939  16.376  1.00  0.00      A   
ATOM    196  CD2 LEU    12     -12.137  16.660  16.349  1.00124.36      A   
ATOM    197 HD21 LEU    12     -11.342  16.438  15.605  1.00  0.00      A   
ATOM    198 HD22 LEU    12     -13.121  16.629  15.838  1.00  0.00      A   
ATOM    199 HD23 LEU    12     -11.966  17.685  16.739  1.00  0.00      A   
ATOM    200  C   LEU    12     -14.693  17.167  19.984  1.00124.36      A   
ATOM    201  O   LEU    12     -15.039  16.161  20.592  1.00124.36      A   
ATOM    202  N   ASN    13     -15.393  18.313  20.100  1.00122.53      A   
ATOM    203  HN  ASN    13     -14.987  19.154  19.750  1.00  0.00      A   
ATOM    204  CA  ASN    13     -16.712  18.395  20.713  1.00122.53      A   
ATOM    205  HA  ASN    13     -16.592  18.049  21.732  1.00  0.00      A   
ATOM    206  CB  ASN    13     -17.272  19.843  20.699  1.00122.53      A   
ATOM    207  HB1 ASN    13     -17.350  20.215  19.659  1.00  0.00      A   
ATOM    208  HB2 ASN    13     -18.282  19.878  21.161  1.00  0.00      A   
ATOM    209  CG  ASN    13     -16.375  20.748  21.524  1.00122.53      A   
ATOM    210  OD1 ASN    13     -16.049  20.445  22.669  1.00122.53      A   
ATOM    211  ND2 ASN    13     -15.976  21.907  20.959  1.00122.53      A   
ATOM    212 HD21 ASN    13     -15.386  22.482  21.521  1.00  0.00      A   
ATOM    213 HD22 ASN    13     -16.372  22.205  20.099  1.00  0.00      A   
ATOM    214  C   ASN    13     -17.740  17.493  20.009  1.00122.53      A   
ATOM    215  O   ASN    13     -17.591  17.264  18.803  1.00122.53      A   
ATOM    216  N   PRO    14     -18.788  16.968  20.660  1.00117.68      A   
ATOM    217  CD  PRO    14     -18.969  17.038  22.110  1.00117.68      A   
ATOM    218  HD1 PRO    14     -18.323  16.260  22.580  1.00  0.00      A   
ATOM    219  HD2 PRO    14     -18.735  18.040  22.531  1.00  0.00      A   
ATOM    220  CA  PRO    14     -19.712  15.990  20.072  1.00117.68      A   
ATOM    221  HA  PRO    14     -19.121  15.142  19.785  1.00  0.00      A   
ATOM    222  CB  PRO    14     -20.683  15.630  21.214  1.00117.68      A   
ATOM    223  HB1 PRO    14     -20.388  14.631  21.612  1.00  0.00      A   
ATOM    224  HB2 PRO    14     -21.742  15.583  20.893  1.00  0.00      A   
ATOM    225  CG  PRO    14     -20.442  16.688  22.298  1.00117.68      A   
ATOM    226  HG1 PRO    14     -20.664  16.308  23.316  1.00  0.00      A   
ATOM    227  HG2 PRO    14     -21.066  17.586  22.094  1.00  0.00      A   
ATOM    228  C   PRO    14     -20.389  16.411  18.784  1.00117.68      A   
ATOM    229  O   PRO    14     -20.738  15.558  17.972  1.00117.68      A   
ATOM    230  N   SER    15     -20.526  17.721  18.544  1.00118.90      A   
ATOM    231  HN  SER    15     -20.233  18.387  19.225  1.00  0.00      A   
ATOM    232  CA  SER    15     -20.953  18.316  17.291  1.00118.90      A   
ATOM    233  HA  SER    15     -21.960  17.989  17.079  1.00  0.00      A   
ATOM    234  CB  SER    15     -20.922  19.861  17.435  1.00118.90      A   
ATOM    235  HB1 SER    15     -20.981  20.374  16.448  1.00  0.00      A   
ATOM    236  HB2 SER    15     -21.816  20.161  18.029  1.00  0.00      A   
ATOM    237  OG  SER    15     -19.778  20.291  18.183  1.00118.90      A   
ATOM    238  HG1 SER    15     -19.000  20.306  17.589  1.00  0.00      A   
ATOM    239  C   SER    15     -20.106  17.920  16.087  1.00118.90      A   
ATOM    240  O   SER    15     -20.635  17.636  15.016  1.00118.90      A   
ATOM    241  N   GLN    16     -18.766  17.855  16.222  1.00116.99      A   
ATOM    242  HN  GLN    16     -18.336  18.067  17.101  1.00  0.00      A   
ATOM    243  CA  GLN    16     -17.897  17.468  15.125  1.00116.99      A   
ATOM    244  HA  GLN    16     -18.445  17.517  14.195  1.00  0.00      A   
ATOM    245  CB  GLN    16     -16.681  18.421  14.955  1.00116.99      A   
ATOM    246  HB1 GLN    16     -16.048  18.022  14.127  1.00  0.00      A   
ATOM    247  HB2 GLN    16     -17.058  19.408  14.604  1.00  0.00      A   
ATOM    248  CG  GLN    16     -15.777  18.615  16.199  1.00116.99      A   
ATOM    249  HG1 GLN    16     -15.829  17.732  16.866  1.00  0.00      A   
ATOM    250  HG2 GLN    16     -14.727  18.728  15.850  1.00  0.00      A   
ATOM    251  CD  GLN    16     -16.148  19.866  16.997  1.00116.99      A   
ATOM    252  OE1 GLN    16     -17.303  20.285  17.079  1.00116.99      A   
ATOM    253  NE2 GLN    16     -15.138  20.512  17.623  1.00116.99      A   
ATOM    254 HE21 GLN    16     -15.351  21.383  18.052  1.00  0.00      A   
ATOM    255 HE22 GLN    16     -14.217  20.128  17.666  1.00  0.00      A   
ATOM    256  C   GLN    16     -17.414  16.027  15.229  1.00116.99      A   
ATOM    257  O   GLN    16     -16.874  15.491  14.265  1.00116.99      A   
ATOM    258  N   GLN    17     -17.654  15.319  16.356  1.00111.77      A   
ATOM    259  HN  GLN    17     -18.058  15.767  17.153  1.00  0.00      A   
ATOM    260  CA  GLN    17     -17.363  13.889  16.468  1.00111.77      A   
ATOM    261  HA  GLN    17     -16.325  13.722  16.213  1.00  0.00      A   
ATOM    262  CB  GLN    17     -17.626  13.367  17.906  1.00111.77      A   
ATOM    263  HB1 GLN    17     -18.629  13.722  18.231  1.00  0.00      A   
ATOM    264  HB2 GLN    17     -17.662  12.251  17.901  1.00  0.00      A   
ATOM    265  CG  GLN    17     -16.551  13.788  18.939  1.00111.77      A   
ATOM    266  HG1 GLN    17     -15.574  13.337  18.655  1.00  0.00      A   
ATOM    267  HG2 GLN    17     -16.440  14.898  18.950  1.00  0.00      A   
ATOM    268  CD  GLN    17     -16.934  13.335  20.358  1.00111.77      A   
ATOM    269  OE1 GLN    17     -18.111  13.338  20.739  1.00111.77      A   
ATOM    270  NE2 GLN    17     -15.930  13.009  21.197  1.00111.77      A   
ATOM    271 HE21 GLN    17     -16.169  12.780  22.138  1.00  0.00      A   
ATOM    272 HE22 GLN    17     -14.989  12.946  20.863  1.00  0.00      A   
ATOM    273  C   GLN    17     -18.188  13.050  15.494  1.00111.77      A   
ATOM    274  O   GLN    17     -17.663  12.210  14.765  1.00111.77      A   
ATOM    275  N   LEU    18     -19.508  13.314  15.405  1.00105.12      A   
ATOM    276  HN  LEU    18     -19.933  13.962  16.037  1.00  0.00      A   
ATOM    277  CA  LEU    18     -20.391  12.673  14.443  1.00105.12      A   
ATOM    278  HA  LEU    18     -20.249  11.603  14.522  1.00  0.00      A   
ATOM    279  CB  LEU    18     -21.887  12.980  14.719  1.00105.12      A   
ATOM    280  HB1 LEU    18     -22.022  14.063  14.925  1.00  0.00      A   
ATOM    281  HB2 LEU    18     -22.472  12.742  13.801  1.00  0.00      A   
ATOM    282  CG  LEU    18     -22.521  12.147  15.859  1.00105.12      A   
ATOM    283  HG  LEU    18     -22.284  11.072  15.668  1.00  0.00      A   
ATOM    284  CD1 LEU    18     -22.003  12.505  17.259  1.00105.12      A   
ATOM    285 HD11 LEU    18     -22.533  11.906  18.029  1.00  0.00      A   
ATOM    286 HD12 LEU    18     -20.918  12.297  17.358  1.00  0.00      A   
ATOM    287 HD13 LEU    18     -22.183  13.580  17.473  1.00  0.00      A   
ATOM    288  CD2 LEU    18     -24.050  12.292  15.834  1.00105.12      A   
ATOM    289 HD21 LEU    18     -24.509  11.663  16.626  1.00  0.00      A   
ATOM    290 HD22 LEU    18     -24.340  13.349  16.016  1.00  0.00      A   
ATOM    291 HD23 LEU    18     -24.460  11.975  14.853  1.00  0.00      A   
ATOM    292  C   LEU    18     -20.036  13.027  13.002  1.00105.12      A   
ATOM    293  O   LEU    18     -20.068  12.176  12.116  1.00105.12      A   
ATOM    294  N   ALA    19     -19.651  14.295  12.741  1.00100.26      A   
ATOM    295  HN  ALA    19     -19.653  14.970  13.470  1.00  0.00      A   
ATOM    296  CA  ALA    19     -19.188  14.739  11.440  1.00100.26      A   
ATOM    297  HA  ALA    19     -19.964  14.522  10.719  1.00  0.00      A   
ATOM    298  CB  ALA    19     -18.952  16.262  11.475  1.00100.26      A   
ATOM    299  HB1 ALA    19     -19.874  16.781  11.814  1.00  0.00      A   
ATOM    300  HB2 ALA    19     -18.127  16.520  12.170  1.00  0.00      A   
ATOM    301  HB3 ALA    19     -18.692  16.641  10.464  1.00  0.00      A   
ATOM    302  C   ALA    19     -17.921  14.024  10.961  1.00100.26      A   
ATOM    303  O   ALA    19     -17.847  13.557   9.826  1.00100.26      A   
ATOM    304  N   ILE    20     -16.909  13.867  11.839  1.00 94.43      A   
ATOM    305  HN  ILE    20     -16.960  14.290  12.747  1.00  0.00      A   
ATOM    306  CA  ILE    20     -15.717  13.075  11.561  1.00 94.43      A   
ATOM    307  HA  ILE    20     -15.320  13.408  10.617  1.00  0.00      A   
ATOM    308  CB  ILE    20     -14.622  13.321  12.596  1.00 94.43      A   
ATOM    309  HB  ILE    20     -15.064  13.248  13.617  1.00  0.00      A   
ATOM    310  CG2 ILE    20     -13.480  12.279  12.484  1.00 94.43      A   
ATOM    311 HG21 ILE    20     -12.677  12.497  13.217  1.00  0.00      A   
ATOM    312 HG22 ILE    20     -13.841  11.253  12.705  1.00  0.00      A   
ATOM    313 HG23 ILE    20     -13.040  12.291  11.464  1.00  0.00      A   
ATOM    314  CG1 ILE    20     -14.092  14.761  12.381  1.00 94.43      A   
ATOM    315 HG11 ILE    20     -13.695  14.848  11.344  1.00  0.00      A   
ATOM    316 HG12 ILE    20     -14.940  15.476  12.475  1.00  0.00      A   
ATOM    317  CD  ILE    20     -13.003  15.172  13.370  1.00  0.00      A   
ATOM    318  HD1 ILE    20     -12.770  16.254  13.269  1.00  0.00      A   
ATOM    319  HD2 ILE    20     -13.347  14.977  14.407  1.00  0.00      A   
ATOM    320  HD3 ILE    20     -12.065  14.601  13.199  1.00  0.00      A   
ATOM    321  C   ILE    20     -16.027  11.599  11.368  1.00 94.43      A   
ATOM    322  O   ILE    20     -15.543  10.965  10.432  1.00 94.43      A   
ATOM    323  N   ALA    21     -16.895  11.006  12.208  1.00 94.73      A   
ATOM    324  HN  ALA    21     -17.261  11.499  13.001  1.00  0.00      A   
ATOM    325  CA  ALA    21     -17.304   9.627  12.044  1.00 94.73      A   
ATOM    326  HA  ALA    21     -16.413   9.015  12.052  1.00  0.00      A   
ATOM    327  CB  ALA    21     -18.199   9.226  13.233  1.00 94.73      A   
ATOM    328  HB1 ALA    21     -17.651   9.398  14.185  1.00  0.00      A   
ATOM    329  HB2 ALA    21     -19.124   9.840  13.253  1.00  0.00      A   
ATOM    330  HB3 ALA    21     -18.477   8.153  13.179  1.00  0.00      A   
ATOM    331  C   ALA    21     -18.012   9.340  10.718  1.00 94.73      A   
ATOM    332  O   ALA    21     -17.670   8.388  10.017  1.00 94.73      A   
ATOM    333  N   VAL    22     -18.980  10.185  10.304  1.00 90.06      A   
ATOM    334  HN  VAL    22     -19.268  10.952  10.885  1.00  0.00      A   
ATOM    335  CA  VAL    22     -19.640  10.041   9.013  1.00 90.06      A   
ATOM    336  HA  VAL    22     -19.898   8.994   8.933  1.00  0.00      A   
ATOM    337  CB  VAL    22     -20.977  10.779   8.926  1.00 90.06      A   
ATOM    338  HB  VAL    22     -21.518  10.596   9.887  1.00  0.00      A   
ATOM    339  CG1 VAL    22     -20.810  12.299   8.757  1.00 90.06      A   
ATOM    340 HG11 VAL    22     -21.800  12.800   8.802  1.00  0.00      A   
ATOM    341 HG12 VAL    22     -20.178  12.705   9.571  1.00  0.00      A   
ATOM    342 HG13 VAL    22     -20.341  12.549   7.783  1.00  0.00      A   
ATOM    343  CG2 VAL    22     -21.831  10.188   7.785  1.00 90.06      A   
ATOM    344 HG21 VAL    22     -22.836  10.662   7.776  1.00  0.00      A   
ATOM    345 HG22 VAL    22     -21.354  10.370   6.799  1.00  0.00      A   
ATOM    346 HG23 VAL    22     -21.962   9.094   7.918  1.00  0.00      A   
ATOM    347  C   VAL    22     -18.732  10.301   7.813  1.00 90.06      A   
ATOM    348  O   VAL    22     -18.792   9.566   6.828  1.00 90.06      A   
ATOM    349  N   LEU    23     -17.829  11.314   7.845  1.00 88.57      A   
ATOM    350  HN  LEU    23     -17.784  11.949   8.620  1.00  0.00      A   
ATOM    351  CA  LEU    23     -16.875  11.517   6.758  1.00 88.57      A   
ATOM    352  HA  LEU    23     -17.463  11.491   5.854  1.00  0.00      A   
ATOM    353  CB  LEU    23     -16.228  12.932   6.727  1.00 88.57      A   
ATOM    354  HB1 LEU    23     -15.819  13.124   5.712  1.00  0.00      A   
ATOM    355  HB2 LEU    23     -17.060  13.656   6.883  1.00  0.00      A   
ATOM    356  CG  LEU    23     -15.126  13.255   7.757  1.00 88.57      A   
ATOM    357  HG  LEU    23     -15.361  12.691   8.686  1.00  0.00      A   
ATOM    358  CD1 LEU    23     -13.713  12.867   7.293  1.00 88.57      A   
ATOM    359 HD11 LEU    23     -12.972  13.130   8.079  1.00  0.00      A   
ATOM    360 HD12 LEU    23     -13.626  11.779   7.101  1.00  0.00      A   
ATOM    361 HD13 LEU    23     -13.446  13.412   6.364  1.00  0.00      A   
ATOM    362  CD2 LEU    23     -15.140  14.755   8.092  1.00 88.57      A   
ATOM    363 HD21 LEU    23     -14.372  14.986   8.860  1.00  0.00      A   
ATOM    364 HD22 LEU    23     -14.924  15.356   7.184  1.00  0.00      A   
ATOM    365 HD23 LEU    23     -16.134  15.053   8.488  1.00  0.00      A   
ATOM    366  C   LEU    23     -15.881  10.370   6.604  1.00 88.57      A   
ATOM    367  O   LEU    23     -15.616   9.921   5.491  1.00 88.57      A   
ATOM    368  N   SER    24     -15.362   9.807   7.717  1.00 81.62      A   
ATOM    369  HN  SER    24     -15.513  10.226   8.617  1.00  0.00      A   
ATOM    370  CA  SER    24     -14.533   8.602   7.698  1.00 81.62      A   
ATOM    371  HA  SER    24     -13.670   8.779   7.070  1.00  0.00      A   
ATOM    372  CB  SER    24     -14.067   8.212   9.124  1.00 81.62      A   
ATOM    373  HB1 SER    24     -14.933   8.275   9.823  1.00  0.00      A   
ATOM    374  HB2 SER    24     -13.677   7.170   9.150  1.00  0.00      A   
ATOM    375  OG  SER    24     -13.030   9.091   9.558  1.00 81.62      A   
ATOM    376  HG1 SER    24     -12.956   9.000  10.515  1.00  0.00      A   
ATOM    377  C   SER    24     -15.251   7.393   7.133  1.00 81.62      A   
ATOM    378  O   SER    24     -14.745   6.710   6.243  1.00 81.62      A   
ATOM    379  N   LEU    25     -16.490   7.125   7.597  1.00 82.48      A   
ATOM    380  HN  LEU    25     -16.890   7.676   8.333  1.00  0.00      A   
ATOM    381  CA  LEU    25     -17.308   6.039   7.087  1.00 82.48      A   
ATOM    382  HA  LEU    25     -16.726   5.130   7.133  1.00  0.00      A   
ATOM    383  CB  LEU    25     -18.588   5.851   7.944  1.00 82.48      A   
ATOM    384  HB1 LEU    25     -19.062   6.845   8.099  1.00  0.00      A   
ATOM    385  HB2 LEU    25     -19.321   5.206   7.409  1.00  0.00      A   
ATOM    386  CG  LEU    25     -18.323   5.199   9.318  1.00 82.48      A   
ATOM    387  HG  LEU    25     -17.459   5.721   9.796  1.00  0.00      A   
ATOM    388  CD1 LEU    25     -19.539   5.373  10.238  1.00 82.48      A   
ATOM    389 HD11 LEU    25     -19.341   4.926  11.234  1.00  0.00      A   
ATOM    390 HD12 LEU    25     -19.764   6.452  10.375  1.00  0.00      A   
ATOM    391 HD13 LEU    25     -20.428   4.876   9.795  1.00  0.00      A   
ATOM    392  CD2 LEU    25     -17.980   3.707   9.178  1.00 82.48      A   
ATOM    393 HD21 LEU    25     -17.881   3.233  10.177  1.00  0.00      A   
ATOM    394 HD22 LEU    25     -18.785   3.181   8.624  1.00  0.00      A   
ATOM    395 HD23 LEU    25     -17.024   3.565   8.631  1.00  0.00      A   
ATOM    396  C   LEU    25     -17.677   6.204   5.621  1.00 82.48      A   
ATOM    397  O   LEU    25     -17.550   5.265   4.840  1.00 82.48      A   
ATOM    398  N   THR    26     -18.102   7.405   5.177  1.00 81.49      A   
ATOM    399  HN  THR    26     -18.207   8.180   5.811  1.00  0.00      A   
ATOM    400  CA  THR    26     -18.428   7.623   3.765  1.00 81.49      A   
ATOM    401  HA  THR    26     -19.066   6.798   3.478  1.00  0.00      A   
ATOM    402  CB  THR    26     -19.264   8.881   3.498  1.00 81.49      A   
ATOM    403  HB  THR    26     -19.978   8.991   4.350  1.00  0.00      A   
ATOM    404  OG1 THR    26     -20.014   8.761   2.300  1.00 81.49      A   
ATOM    405  HG1 THR    26     -20.513   9.578   2.216  1.00  0.00      A   
ATOM    406  CG2 THR    26     -18.435  10.163   3.364  1.00 81.49      A   
ATOM    407 HG21 THR    26     -19.095  11.055   3.340  1.00  0.00      A   
ATOM    408 HG22 THR    26     -17.744  10.257   4.223  1.00  0.00      A   
ATOM    409 HG23 THR    26     -17.834  10.149   2.429  1.00  0.00      A   
ATOM    410  C   THR    26     -17.212   7.520   2.853  1.00 81.49      A   
ATOM    411  O   THR    26     -17.257   6.867   1.814  1.00 81.49      A   
ATOM    412  N   LEU    27     -16.049   8.092   3.248  1.00 75.38      A   
ATOM    413  HN  LEU    27     -15.995   8.615   4.102  1.00  0.00      A   
ATOM    414  CA  LEU    27     -14.823   8.008   2.469  1.00 75.38      A   
ATOM    415  HA  LEU    27     -15.056   8.346   1.468  1.00  0.00      A   
ATOM    416  CB  LEU    27     -13.728   8.917   3.083  1.00 75.38      A   
ATOM    417  HB1 LEU    27     -14.164   9.928   3.240  1.00  0.00      A   
ATOM    418  HB2 LEU    27     -13.454   8.524   4.087  1.00  0.00      A   
ATOM    419  CG  LEU    27     -12.444   9.076   2.239  1.00 75.38      A   
ATOM    420  HG  LEU    27     -12.036   8.061   2.010  1.00  0.00      A   
ATOM    421  CD1 LEU    27     -12.710   9.791   0.905  1.00 75.38      A   
ATOM    422 HD11 LEU    27     -11.764   9.900   0.333  1.00  0.00      A   
ATOM    423 HD12 LEU    27     -13.420   9.213   0.276  1.00  0.00      A   
ATOM    424 HD13 LEU    27     -13.133  10.802   1.084  1.00  0.00      A   
ATOM    425  CD2 LEU    27     -11.373   9.838   3.034  1.00 75.38      A   
ATOM    426 HD21 LEU    27     -10.429   9.893   2.450  1.00  0.00      A   
ATOM    427 HD22 LEU    27     -11.717  10.870   3.256  1.00  0.00      A   
ATOM    428 HD23 LEU    27     -11.165   9.321   3.994  1.00  0.00      A   
ATOM    429  C   LEU    27     -14.298   6.587   2.334  1.00 75.38      A   
ATOM    430  O   LEU    27     -13.988   6.136   1.235  1.00 75.38      A   
ATOM    431  N   GLY    28     -14.270   5.816   3.447  1.00 73.10      A   
ATOM    432  HN  GLY    28     -14.518   6.215   4.334  1.00  0.00      A   
ATOM    433  CA  GLY    28     -13.888   4.404   3.425  1.00 73.10      A   
ATOM    434  HA1 GLY    28     -13.837   4.060   4.446  1.00  0.00      A   
ATOM    435  HA2 GLY    28     -12.943   4.313   2.908  1.00  0.00      A   
ATOM    436  C   GLY    28     -14.864   3.512   2.701  1.00 73.10      A   
ATOM    437  O   GLY    28     -14.511   2.468   2.166  1.00 73.10      A   
ATOM    438  N   THR    29     -16.148   3.905   2.646  1.00 76.04      A   
ATOM    439  HN  THR    29     -16.426   4.727   3.140  1.00  0.00      A   
ATOM    440  CA  THR    29     -17.145   3.235   1.809  1.00 76.04      A   
ATOM    441  HA  THR    29     -17.074   2.172   1.981  1.00  0.00      A   
ATOM    442  CB  THR    29     -18.574   3.684   2.105  1.00 76.04      A   
ATOM    443  HB  THR    29     -18.680   4.782   1.933  1.00  0.00      A   
ATOM    444  OG1 THR    29     -18.914   3.380   3.452  1.00 76.04      A   
ATOM    445  HG1 THR    29     -18.401   3.983   4.017  1.00  0.00      A   
ATOM    446  CG2 THR    29     -19.608   2.917   1.267  1.00 76.04      A   
ATOM    447 HG21 THR    29     -20.622   3.210   1.615  1.00  0.00      A   
ATOM    448 HG22 THR    29     -19.544   3.111   0.175  1.00  0.00      A   
ATOM    449 HG23 THR    29     -19.473   1.828   1.442  1.00  0.00      A   
ATOM    450  C   THR    29     -16.884   3.469   0.337  1.00 76.04      A   
ATOM    451  O   THR    29     -16.909   2.549  -0.480  1.00 76.04      A   
ATOM    452  N   PHE    30     -16.593   4.731  -0.031  1.00 72.88      A   
ATOM    453  HN  PHE    30     -16.559   5.454   0.663  1.00  0.00      A   
ATOM    454  CA  PHE    30     -16.344   5.156  -1.394  1.00 72.88      A   
ATOM    455  HA  PHE    30     -17.198   4.857  -1.985  1.00  0.00      A   
ATOM    456  CB  PHE    30     -16.198   6.702  -1.405  1.00 72.88      A   
ATOM    457  HB1 PHE    30     -17.014   7.153  -0.801  1.00  0.00      A   
ATOM    458  HB2 PHE    30     -15.229   7.012  -0.958  1.00  0.00      A   
ATOM    459  CG  PHE    30     -16.312   7.268  -2.793  1.00 72.88      A   
ATOM    460  CD1 PHE    30     -17.563   7.339  -3.429  1.00 72.88      A   
ATOM    461  HD1 PHE    30     -18.443   6.995  -2.909  1.00  0.00      A   
ATOM    462  CE1 PHE    30     -17.673   7.828  -4.739  1.00 72.88      A   
ATOM    463  HE1 PHE    30     -18.632   7.855  -5.232  1.00  0.00      A   
ATOM    464  CZ  PHE    30     -16.529   8.267  -5.418  1.00 72.88      A   
ATOM    465  HZ  PHE    30     -16.590   8.617  -6.438  1.00  0.00      A   
ATOM    466  CD2 PHE    30     -15.175   7.717  -3.481  1.00 72.88      A   
ATOM    467  HD2 PHE    30     -14.195   7.639  -3.030  1.00  0.00      A   
ATOM    468  CE2 PHE    30     -15.285   8.225  -4.781  1.00 72.88      A   
ATOM    469  HE2 PHE    30     -14.393   8.535  -5.312  1.00  0.00      A   
ATOM    470  C   PHE    30     -15.124   4.477  -2.011  1.00 72.88      A   
ATOM    471  O   PHE    30     -15.209   3.901  -3.094  1.00 72.88      A   
ATOM    472  N   THR    31     -13.991   4.431  -1.280  1.00 71.02      A   
ATOM    473  HN  THR    31     -13.924   4.886  -0.388  1.00  0.00      A   
ATOM    474  CA  THR    31     -12.772   3.756  -1.721  1.00 71.02      A   
ATOM    475  HA  THR    31     -12.499   4.173  -2.683  1.00  0.00      A   
ATOM    476  CB  THR    31     -11.598   3.949  -0.769  1.00 71.02      A   
ATOM    477  HB  THR    31     -10.735   3.298  -1.052  1.00  0.00      A   
ATOM    478  OG1 THR    31     -11.971   3.742   0.589  1.00 71.02      A   
ATOM    479  HG1 THR    31     -11.600   2.892   0.883  1.00  0.00      A   
ATOM    480  CG2 THR    31     -11.158   5.409  -0.864  1.00 71.02      A   
ATOM    481 HG21 THR    31     -10.260   5.589  -0.235  1.00  0.00      A   
ATOM    482 HG22 THR    31     -10.911   5.650  -1.919  1.00  0.00      A   
ATOM    483 HG23 THR    31     -11.968   6.088  -0.523  1.00  0.00      A   
ATOM    484  C   THR    31     -12.959   2.271  -1.943  1.00 71.02      A   
ATOM    485  O   THR    31     -12.503   1.719  -2.942  1.00 71.02      A   
ATOM    486  N   VAL    32     -13.696   1.567  -1.053  1.00 69.73      A   
ATOM    487  HN  VAL    32     -14.053   2.029  -0.239  1.00  0.00      A   
ATOM    488  CA  VAL    32     -14.066   0.168  -1.270  1.00 69.73      A   
ATOM    489  HA  VAL    32     -13.156  -0.399  -1.400  1.00  0.00      A   
ATOM    490  CB  VAL    32     -14.842  -0.413  -0.080  1.00 69.73      A   
ATOM    491  HB  VAL    32     -15.665   0.288   0.195  1.00  0.00      A   
ATOM    492  CG1 VAL    32     -15.452  -1.798  -0.388  1.00 69.73      A   
ATOM    493 HG11 VAL    32     -15.903  -2.222   0.535  1.00  0.00      A   
ATOM    494 HG12 VAL    32     -16.252  -1.733  -1.154  1.00  0.00      A   
ATOM    495 HG13 VAL    32     -14.667  -2.497  -0.744  1.00  0.00      A   
ATOM    496  CG2 VAL    32     -13.894  -0.562   1.124  1.00 69.73      A   
ATOM    497 HG21 VAL    32     -14.436  -1.001   1.988  1.00  0.00      A   
ATOM    498 HG22 VAL    32     -13.036  -1.221   0.876  1.00  0.00      A   
ATOM    499 HG23 VAL    32     -13.504   0.423   1.448  1.00  0.00      A   
ATOM    500  C   VAL    32     -14.864  -0.023  -2.558  1.00 69.73      A   
ATOM    501  O   VAL    32     -14.556  -0.906  -3.360  1.00 69.73      A   
ATOM    502  N   LEU    33     -15.870   0.834  -2.833  1.00 71.60      A   
ATOM    503  HN  LEU    33     -16.105   1.563  -2.187  1.00  0.00      A   
ATOM    504  CA  LEU    33     -16.626   0.790  -4.077  1.00 71.60      A   
ATOM    505  HA  LEU    33     -16.996  -0.217  -4.196  1.00  0.00      A   
ATOM    506  CB  LEU    33     -17.825   1.780  -4.045  1.00 71.60      A   
ATOM    507  HB1 LEU    33     -17.556   2.632  -3.384  1.00  0.00      A   
ATOM    508  HB2 LEU    33     -17.996   2.205  -5.060  1.00  0.00      A   
ATOM    509  CG  LEU    33     -19.176   1.178  -3.590  1.00 71.60      A   
ATOM    510  HG  LEU    33     -19.909   2.023  -3.585  1.00  0.00      A   
ATOM    511  CD1 LEU    33     -19.703   0.130  -4.585  1.00 71.60      A   
ATOM    512 HD11 LEU    33     -20.728  -0.186  -4.299  1.00  0.00      A   
ATOM    513 HD12 LEU    33     -19.736   0.555  -5.611  1.00  0.00      A   
ATOM    514 HD13 LEU    33     -19.053  -0.769  -4.594  1.00  0.00      A   
ATOM    515  CD2 LEU    33     -19.143   0.603  -2.167  1.00 71.60      A   
ATOM    516 HD21 LEU    33     -20.149   0.236  -1.874  1.00  0.00      A   
ATOM    517 HD22 LEU    33     -18.427  -0.242  -2.096  1.00  0.00      A   
ATOM    518 HD23 LEU    33     -18.834   1.386  -1.444  1.00  0.00      A   
ATOM    519  C   LEU    33     -15.782   1.053  -5.323  1.00 71.60      A   
ATOM    520  O   LEU    33     -15.858   0.294  -6.290  1.00 71.60      A   
ATOM    521  N   GLU    34     -14.919   2.088  -5.328  1.00 71.25      A   
ATOM    522  HN  GLU    34     -14.885   2.734  -4.556  1.00  0.00      A   
ATOM    523  CA  GLU    34     -14.025   2.370  -6.440  1.00 71.25      A   
ATOM    524  HA  GLU    34     -14.616   2.491  -7.337  1.00  0.00      A   
ATOM    525  CB  GLU    34     -13.216   3.656  -6.193  1.00 71.25      A   
ATOM    526  HB1 GLU    34     -12.685   3.589  -5.215  1.00  0.00      A   
ATOM    527  HB2 GLU    34     -12.449   3.763  -6.993  1.00  0.00      A   
ATOM    528  CG  GLU    34     -14.042   4.958  -6.214  1.00 71.25      A   
ATOM    529  HG1 GLU    34     -14.566   5.081  -7.182  1.00  0.00      A   
ATOM    530  HG2 GLU    34     -14.785   4.984  -5.393  1.00  0.00      A   
ATOM    531  CD  GLU    34     -13.108   6.147  -6.031  1.00 71.25      A   
ATOM    532  OE1 GLU    34     -13.058   7.000  -6.953  1.00 71.25      A   
ATOM    533  OE2 GLU    34     -12.432   6.199  -4.971  1.00 71.25      A   
ATOM    534  C   GLU    34     -13.020   1.260  -6.711  1.00 71.25      A   
ATOM    535  O   GLU    34     -12.819   0.833  -7.849  1.00 71.25      A   
ATOM    536  N   ASN    35     -12.383   0.714  -5.655  1.00 67.54      A   
ATOM    537  HN  ASN    35     -12.532   1.100  -4.737  1.00  0.00      A   
ATOM    538  CA  ASN    35     -11.460  -0.400  -5.780  1.00 67.54      A   
ATOM    539  HA  ASN    35     -10.721  -0.132  -6.524  1.00  0.00      A   
ATOM    540  CB  ASN    35     -10.736  -0.708  -4.437  1.00 67.54      A   
ATOM    541  HB1 ASN    35     -11.489  -0.997  -3.675  1.00  0.00      A   
ATOM    542  HB2 ASN    35     -10.025  -1.548  -4.577  1.00  0.00      A   
ATOM    543  CG  ASN    35      -9.937   0.453  -3.825  1.00 67.54      A   
ATOM    544  OD1 ASN    35      -9.756   0.486  -2.606  1.00 67.54      A   
ATOM    545  ND2 ASN    35      -9.437   1.402  -4.645  1.00 67.54      A   
ATOM    546 HD21 ASN    35      -9.007   2.203  -4.225  1.00  0.00      A   
ATOM    547 HD22 ASN    35      -9.650   1.391  -5.613  1.00  0.00      A   
ATOM    548  C   ASN    35     -12.146  -1.665  -6.322  1.00 67.54      A   
ATOM    549  O   ASN    35     -11.619  -2.331  -7.212  1.00 67.54      A   
ATOM    550  N   LEU    36     -13.374  -1.992  -5.855  1.00 70.12      A   
ATOM    551  HN  LEU    36     -13.783  -1.467  -5.103  1.00  0.00      A   
ATOM    552  CA  LEU    36     -14.197  -3.056  -6.428  1.00 70.12      A   
ATOM    553  HA  LEU    36     -13.604  -3.959  -6.431  1.00  0.00      A   
ATOM    554  CB  LEU    36     -15.504  -3.287  -5.609  1.00 70.12      A   
ATOM    555  HB1 LEU    36     -15.751  -2.347  -5.068  1.00  0.00      A   
ATOM    556  HB2 LEU    36     -16.359  -3.493  -6.291  1.00  0.00      A   
ATOM    557  CG  LEU    36     -15.468  -4.462  -4.604  1.00 70.12      A   
ATOM    558  HG  LEU    36     -16.476  -4.499  -4.121  1.00  0.00      A   
ATOM    559  CD1 LEU    36     -15.250  -5.816  -5.298  1.00 70.12      A   
ATOM    560 HD11 LEU    36     -15.377  -6.644  -4.568  1.00  0.00      A   
ATOM    561 HD12 LEU    36     -15.985  -5.954  -6.119  1.00  0.00      A   
ATOM    562 HD13 LEU    36     -14.227  -5.887  -5.722  1.00  0.00      A   
ATOM    563  CD2 LEU    36     -14.442  -4.257  -3.486  1.00 70.12      A   
ATOM    564 HD21 LEU    36     -14.448  -5.120  -2.787  1.00  0.00      A   
ATOM    565 HD22 LEU    36     -13.421  -4.149  -3.905  1.00  0.00      A   
ATOM    566 HD23 LEU    36     -14.681  -3.339  -2.909  1.00  0.00      A   
ATOM    567  C   LEU    36     -14.581  -2.822  -7.889  1.00 70.12      A   
ATOM    568  O   LEU    36     -14.526  -3.737  -8.711  1.00 70.12      A   
ATOM    569  N   LEU    37     -14.964  -1.582  -8.257  1.00 71.24      A   
ATOM    570  HN  LEU    37     -15.054  -0.863  -7.559  1.00  0.00      A   
ATOM    571  CA  LEU    37     -15.318  -1.197  -9.614  1.00 71.24      A   
ATOM    572  HA  LEU    37     -16.112  -1.852  -9.933  1.00  0.00      A   
ATOM    573  CB  LEU    37     -15.821   0.268  -9.632  1.00 71.24      A   
ATOM    574  HB1 LEU    37     -16.540   0.399  -8.793  1.00  0.00      A   
ATOM    575  HB2 LEU    37     -14.966   0.949  -9.426  1.00  0.00      A   
ATOM    576  CG  LEU    37     -16.525   0.719 -10.929  1.00 71.24      A   
ATOM    577  HG  LEU    37     -15.851   0.515 -11.795  1.00  0.00      A   
ATOM    578  CD1 LEU    37     -17.850  -0.026 -11.158  1.00 71.24      A   
ATOM    579 HD11 LEU    37     -18.360   0.362 -12.064  1.00  0.00      A   
ATOM    580 HD12 LEU    37     -17.678  -1.113 -11.296  1.00  0.00      A   
ATOM    581 HD13 LEU    37     -18.525   0.120 -10.287  1.00  0.00      A   
ATOM    582  CD2 LEU    37     -16.781   2.232 -10.878  1.00 71.24      A   
ATOM    583 HD21 LEU    37     -17.282   2.581 -11.804  1.00  0.00      A   
ATOM    584 HD22 LEU    37     -17.428   2.485 -10.011  1.00  0.00      A   
ATOM    585 HD23 LEU    37     -15.822   2.784 -10.768  1.00  0.00      A   
ATOM    586  C   LEU    37     -14.171  -1.372 -10.605  1.00 71.24      A   
ATOM    587  O   LEU    37     -14.344  -1.898 -11.705  1.00 71.24      A   
ATOM    588  N   VAL    38     -12.939  -0.991 -10.203  1.00 71.67      A   
ATOM    589  HN  VAL    38     -12.840  -0.509  -9.327  1.00  0.00      A   
ATOM    590  CA  VAL    38     -11.722  -1.258 -10.960  1.00 71.67      A   
ATOM    591  HA  VAL    38     -11.846  -0.844 -11.950  1.00  0.00      A   
ATOM    592  CB  VAL    38     -10.511  -0.593 -10.302  1.00 71.67      A   
ATOM    593  HB  VAL    38     -10.484  -0.872  -9.221  1.00  0.00      A   
ATOM    594  CG1 VAL    38      -9.180  -1.013 -10.960  1.00 71.67      A   
ATOM    595 HG11 VAL    38      -8.342  -0.424 -10.531  1.00  0.00      A   
ATOM    596 HG12 VAL    38      -8.959  -2.087 -10.784  1.00  0.00      A   
ATOM    597 HG13 VAL    38      -9.212  -0.830 -12.055  1.00  0.00      A   
ATOM    598  CG2 VAL    38     -10.665   0.935 -10.419  1.00 71.67      A   
ATOM    599 HG21 VAL    38      -9.815   1.440  -9.912  1.00  0.00      A   
ATOM    600 HG22 VAL    38     -10.674   1.246 -11.484  1.00  0.00      A   
ATOM    601 HG23 VAL    38     -11.604   1.290  -9.945  1.00  0.00      A   
ATOM    602  C   VAL    38     -11.475  -2.752 -11.148  1.00 71.67      A   
ATOM    603  O   VAL    38     -11.192  -3.215 -12.253  1.00 71.67      A   
ATOM    604  N   LEU    39     -11.626  -3.572 -10.090  1.00 71.72      A   
ATOM    605  HN  LEU    39     -11.846  -3.200  -9.186  1.00  0.00      A   
ATOM    606  CA  LEU    39     -11.478  -5.013 -10.204  1.00 71.72      A   
ATOM    607  HA  LEU    39     -10.525  -5.207 -10.673  1.00  0.00      A   
ATOM    608  CB  LEU    39     -11.498  -5.686  -8.808  1.00 71.72      A   
ATOM    609  HB1 LEU    39     -12.424  -5.375  -8.276  1.00  0.00      A   
ATOM    610  HB2 LEU    39     -11.527  -6.793  -8.922  1.00  0.00      A   
ATOM    611  CG  LEU    39     -10.278  -5.339  -7.930  1.00 71.72      A   
ATOM    612  HG  LEU    39     -10.184  -4.228  -7.882  1.00  0.00      A   
ATOM    613  CD1 LEU    39     -10.473  -5.845  -6.494  1.00 71.72      A   
ATOM    614 HD11 LEU    39      -9.608  -5.545  -5.862  1.00  0.00      A   
ATOM    615 HD12 LEU    39     -11.395  -5.411  -6.052  1.00  0.00      A   
ATOM    616 HD13 LEU    39     -10.554  -6.952  -6.479  1.00  0.00      A   
ATOM    617  CD2 LEU    39      -8.972  -5.903  -8.510  1.00 71.72      A   
ATOM    618 HD21 LEU    39      -8.124  -5.655  -7.838  1.00  0.00      A   
ATOM    619 HD22 LEU    39      -9.034  -7.007  -8.604  1.00  0.00      A   
ATOM    620 HD23 LEU    39      -8.754  -5.467  -9.506  1.00  0.00      A   
ATOM    621  C   LEU    39     -12.504  -5.691 -11.108  1.00 71.72      A   
ATOM    622  O   LEU    39     -12.138  -6.503 -11.957  1.00 71.72      A   
ATOM    623  N   CYS    40     -13.810  -5.369 -11.002  1.00 76.93      A   
ATOM    624  HN  CYS    40     -14.117  -4.700 -10.315  1.00  0.00      A   
ATOM    625  CA  CYS    40     -14.822  -6.001 -11.844  1.00 76.93      A   
ATOM    626  HA  CYS    40     -14.644  -7.066 -11.775  1.00  0.00      A   
ATOM    627  CB  CYS    40     -16.277  -5.806 -11.326  1.00 76.93      A   
ATOM    628  HB1 CYS    40     -16.936  -6.506 -11.887  1.00  0.00      A   
ATOM    629  HB2 CYS    40     -16.292  -6.138 -10.263  1.00  0.00      A   
ATOM    630  SG  CYS    40     -16.946  -4.112 -11.440  1.00 76.93      A   
ATOM    631  HG1 CYS    40     -18.083  -4.368 -10.807  1.00  0.00      A   
ATOM    632  C   CYS    40     -14.694  -5.689 -13.334  1.00 76.93      A   
ATOM    633  O   CYS    40     -14.856  -6.570 -14.178  1.00 76.93      A   
ATOM    634  N   VAL    41     -14.356  -4.439 -13.717  1.00 77.48      A   
ATOM    635  HN  VAL    41     -14.251  -3.712 -13.035  1.00  0.00      A   
ATOM    636  CA  VAL    41     -14.103  -4.094 -15.111  1.00 77.48      A   
ATOM    637  HA  VAL    41     -14.938  -4.487 -15.672  1.00  0.00      A   
ATOM    638  CB  VAL    41     -14.138  -2.585 -15.351  1.00 77.48      A   
ATOM    639  HB  VAL    41     -15.053  -2.195 -14.840  1.00  0.00      A   
ATOM    640  CG1 VAL    41     -12.925  -1.864 -14.747  1.00 77.48      A   
ATOM    641 HG11 VAL    41     -13.043  -0.765 -14.861  1.00  0.00      A   
ATOM    642 HG12 VAL    41     -12.843  -2.084 -13.664  1.00  0.00      A   
ATOM    643 HG13 VAL    41     -11.982  -2.169 -15.244  1.00  0.00      A   
ATOM    644  CG2 VAL    41     -14.271  -2.273 -16.854  1.00 77.48      A   
ATOM    645 HG21 VAL    41     -14.348  -1.176 -17.005  1.00  0.00      A   
ATOM    646 HG22 VAL    41     -13.387  -2.640 -17.415  1.00  0.00      A   
ATOM    647 HG23 VAL    41     -15.183  -2.741 -17.278  1.00  0.00      A   
ATOM    648  C   VAL    41     -12.880  -4.799 -15.706  1.00 77.48      A   
ATOM    649  O   VAL    41     -12.924  -5.282 -16.842  1.00 77.48      A   
ATOM    650  N   ILE    42     -11.768  -4.948 -14.948  1.00 77.29      A   
ATOM    651  HN  ILE    42     -11.719  -4.519 -14.043  1.00  0.00      A   
ATOM    652  CA  ILE    42     -10.628  -5.782 -15.338  1.00 77.29      A   
ATOM    653  HA  ILE    42     -10.305  -5.479 -16.324  1.00  0.00      A   
ATOM    654  CB  ILE    42      -9.444  -5.610 -14.379  1.00 77.29      A   
ATOM    655  HB  ILE    42      -9.792  -5.849 -13.346  1.00  0.00      A   
ATOM    656  CG2 ILE    42      -8.285  -6.568 -14.756  1.00 77.29      A   
ATOM    657 HG21 ILE    42      -7.406  -6.390 -14.103  1.00  0.00      A   
ATOM    658 HG22 ILE    42      -8.573  -7.632 -14.633  1.00  0.00      A   
ATOM    659 HG23 ILE    42      -7.975  -6.398 -15.809  1.00  0.00      A   
ATOM    660  CG1 ILE    42      -8.939  -4.148 -14.382  1.00 77.29      A   
ATOM    661 HG11 ILE    42      -8.412  -3.943 -15.339  1.00  0.00      A   
ATOM    662 HG12 ILE    42      -9.803  -3.449 -14.325  1.00  0.00      A   
ATOM    663  CD  ILE    42      -8.013  -3.837 -13.198  1.00  0.00      A   
ATOM    664  HD1 ILE    42      -7.749  -2.760 -13.195  1.00  0.00      A   
ATOM    665  HD2 ILE    42      -8.529  -4.069 -12.240  1.00  0.00      A   
ATOM    666  HD3 ILE    42      -7.075  -4.428 -13.248  1.00  0.00      A   
ATOM    667  C   ILE    42     -10.993  -7.263 -15.439  1.00 77.29      A   
ATOM    668  O   ILE    42     -10.662  -7.937 -16.414  1.00 77.29      A   
ATOM    669  N   LEU    43     -11.716  -7.829 -14.451  1.00 80.22      A   
ATOM    670  HN  LEU    43     -11.953  -7.306 -13.624  1.00  0.00      A   
ATOM    671  CA  LEU    43     -12.126  -9.224 -14.499  1.00 80.22      A   
ATOM    672  HA  LEU    43     -11.249  -9.789 -14.768  1.00  0.00      A   
ATOM    673  CB  LEU    43     -12.615  -9.762 -13.126  1.00 80.22      A   
ATOM    674  HB1 LEU    43     -13.122  -8.941 -12.574  1.00  0.00      A   
ATOM    675  HB2 LEU    43     -13.371 -10.564 -13.283  1.00  0.00      A   
ATOM    676  CG  LEU    43     -11.506 -10.377 -12.231  1.00 80.22      A   
ATOM    677  HG  LEU    43     -12.017 -10.742 -11.304  1.00  0.00      A   
ATOM    678  CD1 LEU    43     -10.837 -11.602 -12.879  1.00 80.22      A   
ATOM    679 HD11 LEU    43     -10.194 -12.121 -12.136  1.00  0.00      A   
ATOM    680 HD12 LEU    43     -11.603 -12.319 -13.243  1.00  0.00      A   
ATOM    681 HD13 LEU    43     -10.194 -11.297 -13.729  1.00  0.00      A   
ATOM    682  CD2 LEU    43     -10.443  -9.362 -11.785  1.00 80.22      A   
ATOM    683 HD21 LEU    43      -9.688  -9.852 -11.136  1.00  0.00      A   
ATOM    684 HD22 LEU    43      -9.920  -8.923 -12.660  1.00  0.00      A   
ATOM    685 HD23 LEU    43     -10.915  -8.539 -11.208  1.00  0.00      A   
ATOM    686  C   LEU    43     -13.123  -9.538 -15.613  1.00 80.22      A   
ATOM    687  O   LEU    43     -12.994 -10.537 -16.318  1.00 80.22      A   
ATOM    688  N   HSD    44     -14.137  -8.700 -15.869  1.00 81.94      A   
ATOM    689  HN  HSD    44     -14.325  -7.913 -15.267  1.00  0.00      A   
ATOM    690  CA  HSD    44     -15.011  -8.923 -17.012  1.00 81.94      A   
ATOM    691  HA  HSD    44     -15.294  -9.966 -17.018  1.00  0.00      A   
ATOM    692  CB  HSD    44     -16.319  -8.121 -16.850  1.00 81.94      A   
ATOM    693  HB1 HSD    44     -16.076  -7.042 -16.751  1.00  0.00      A   
ATOM    694  HB2 HSD    44     -16.982  -8.260 -17.731  1.00  0.00      A   
ATOM    695  ND1 HSD    44     -17.967  -7.781 -14.926  1.00 81.94      A   
ATOM    696  HD1 HSD    44     -18.215  -6.835 -15.127  1.00  0.00      A   
ATOM    697  CG  HSD    44     -17.075  -8.569 -15.623  1.00 81.94      A   
ATOM    698  CE1 HSD    44     -18.456  -8.535 -13.912  1.00 81.94      A   
ATOM    699  HE1 HSD    44     -19.193  -8.178 -13.190  1.00  0.00      A   
ATOM    700  NE2 HSD    44     -17.946  -9.746 -13.912  1.00 81.94      A   
ATOM    701  CD2 HSD    44     -17.082  -9.776 -14.989  1.00 81.94      A   
ATOM    702  HD2 HSD    44     -16.548 -10.690 -15.218  1.00  0.00      A   
ATOM    703  C   HSD    44     -14.363  -8.682 -18.377  1.00 81.94      A   
ATOM    704  O   HSD    44     -14.465  -9.521 -19.276  1.00 81.94      A   
ATOM    705  N   SER    45     -13.634  -7.568 -18.583  1.00 84.09      A   
ATOM    706  HN  SER    45     -13.486  -6.908 -17.839  1.00  0.00      A   
ATOM    707  CA  SER    45     -13.052  -7.249 -19.888  1.00 84.09      A   
ATOM    708  HA  SER    45     -13.854  -7.383 -20.601  1.00  0.00      A   
ATOM    709  CB  SER    45     -12.641  -5.755 -20.035  1.00 84.09      A   
ATOM    710  HB1 SER    45     -12.385  -5.540 -21.097  1.00  0.00      A   
ATOM    711  HB2 SER    45     -13.504  -5.112 -19.736  1.00  0.00      A   
ATOM    712  OG  SER    45     -11.517  -5.415 -19.227  1.00 84.09      A   
ATOM    713  HG1 SER    45     -11.837  -5.392 -18.304  1.00  0.00      A   
ATOM    714  C   SER    45     -11.911  -8.160 -20.368  1.00 84.09      A   
ATOM    715  O   SER    45     -10.878  -8.347 -19.732  1.00 84.09      A   
ATOM    716  N   ARG    46     -12.055  -8.760 -21.570  1.00 85.33      A   
ATOM    717  HN  ARG    46     -12.937  -8.704 -22.028  1.00  0.00      A   
ATOM    718  CA  ARG    46     -11.034  -9.609 -22.180  1.00 85.33      A   
ATOM    719  HA  ARG    46     -10.790 -10.387 -21.466  1.00  0.00      A   
ATOM    720  CB  ARG    46     -11.604 -10.272 -23.469  1.00 85.33      A   
ATOM    721  HB1 ARG    46     -12.573 -10.750 -23.198  1.00  0.00      A   
ATOM    722  HB2 ARG    46     -11.820  -9.482 -24.223  1.00  0.00      A   
ATOM    723  CG  ARG    46     -10.704 -11.355 -24.112  1.00  0.00      A   
ATOM    724  HG1 ARG    46      -9.754 -10.882 -24.448  1.00  0.00      A   
ATOM    725  HG2 ARG    46     -10.448 -12.110 -23.333  1.00  0.00      A   
ATOM    726  CD  ARG    46     -11.360 -12.064 -25.307  1.00  0.00      A   
ATOM    727  HD1 ARG    46     -12.294 -12.579 -24.981  1.00  0.00      A   
ATOM    728  HD2 ARG    46     -11.595 -11.328 -26.111  1.00  0.00      A   
ATOM    729  NE  ARG    46     -10.372 -13.073 -25.819  1.00  0.00      A   
ATOM    730  HE  ARG    46      -9.463 -13.099 -25.422  1.00  0.00      A   
ATOM    731  CZ  ARG    46     -10.611 -13.920 -26.829  1.00  0.00      A   
ATOM    732  NH1 ARG    46      -9.648 -14.743 -27.234  1.00  0.00      A   
ATOM    733 HH11 ARG    46      -9.823 -15.357 -27.995  1.00  0.00      A   
ATOM    734 HH12 ARG    46      -8.753 -14.714 -26.814  1.00  0.00      A   
ATOM    735  NH2 ARG    46     -11.784 -13.964 -27.445  1.00  0.00      A   
ATOM    736 HH21 ARG    46     -11.929 -14.600 -28.194  1.00  0.00      A   
ATOM    737 HH22 ARG    46     -12.507 -13.354 -27.154  1.00  0.00      A   
ATOM    738  C   ARG    46      -9.713  -8.897 -22.496  1.00 85.33      A   
ATOM    739  O   ARG    46      -8.639  -9.479 -22.382  1.00 85.33      A   
ATOM    740  N   SER    47      -9.780  -7.626 -22.941  1.00 87.13      A   
ATOM    741  HN  SER    47     -10.669  -7.186 -22.964  1.00  0.00      A   
ATOM    742  CA  SER    47      -8.637  -6.829 -23.390  1.00 87.13      A   
ATOM    743  HA  SER    47      -8.106  -7.420 -24.125  1.00  0.00      A   
ATOM    744  CB  SER    47      -9.108  -5.526 -24.099  1.00 87.13      A   
ATOM    745  HB1 SER    47      -9.926  -5.792 -24.807  1.00  0.00      A   
ATOM    746  HB2 SER    47      -9.517  -4.806 -23.354  1.00  0.00      A   
ATOM    747  OG  SER    47      -8.056  -4.905 -24.840  1.00 87.13      A   
ATOM    748  HG1 SER    47      -8.452  -4.522 -25.637  1.00  0.00      A   
ATOM    749  C   SER    47      -7.599  -6.466 -22.331  1.00 87.13      A   
ATOM    750  O   SER    47      -6.398  -6.482 -22.598  1.00 87.13      A   
ATOM    751  N   LEU    48      -8.010  -6.095 -21.102  1.00 84.55      A   
ATOM    752  HN  LEU    48      -8.970  -6.080 -20.835  1.00  0.00      A   
ATOM    753  CA  LEU    48      -7.056  -5.677 -20.085  1.00 84.55      A   
ATOM    754  HA  LEU    48      -6.315  -5.038 -20.547  1.00  0.00      A   
ATOM    755  CB  LEU    48      -7.760  -4.863 -18.971  1.00 84.55      A   
ATOM    756  HB1 LEU    48      -8.471  -5.521 -18.423  1.00  0.00      A   
ATOM    757  HB2 LEU    48      -6.997  -4.507 -18.242  1.00  0.00      A   
ATOM    758  CG  LEU    48      -8.546  -3.632 -19.479  1.00 84.55      A   
ATOM    759  HG  LEU    48      -9.356  -3.988 -20.161  1.00  0.00      A   
ATOM    760  CD1 LEU    48      -9.225  -2.910 -18.309  1.00 84.55      A   
ATOM    761 HD11 LEU    48      -9.819  -2.049 -18.681  1.00  0.00      A   
ATOM    762 HD12 LEU    48      -9.908  -3.598 -17.769  1.00  0.00      A   
ATOM    763 HD13 LEU    48      -8.463  -2.533 -17.593  1.00  0.00      A   
ATOM    764  CD2 LEU    48      -7.673  -2.636 -20.254  1.00 84.55      A   
ATOM    765 HD21 LEU    48      -8.282  -1.760 -20.562  1.00  0.00      A   
ATOM    766 HD22 LEU    48      -6.843  -2.271 -19.611  1.00  0.00      A   
ATOM    767 HD23 LEU    48      -7.241  -3.099 -21.165  1.00  0.00      A   
ATOM    768  C   LEU    48      -6.273  -6.838 -19.482  1.00 84.55      A   
ATOM    769  O   LEU    48      -5.048  -6.829 -19.436  1.00 84.55      A   
ATOM    770  N   ARG    49      -6.956  -7.932 -19.089  1.00 83.72      A   
ATOM    771  HN  ARG    49      -7.951  -7.952 -19.143  1.00  0.00      A   
ATOM    772  CA  ARG    49      -6.308  -9.041 -18.405  1.00 83.72      A   
ATOM    773  HA  ARG    49      -5.447  -8.675 -17.858  1.00  0.00      A   
ATOM    774  CB  ARG    49      -7.260  -9.701 -17.384  1.00 83.72      A   
ATOM    775  HB1 ARG    49      -6.744 -10.565 -16.906  1.00  0.00      A   
ATOM    776  HB2 ARG    49      -7.476  -8.967 -16.573  1.00  0.00      A   
ATOM    777  CG  ARG    49      -8.598 -10.156 -17.987  1.00 83.72      A   
ATOM    778  HG1 ARG    49      -9.232  -9.248 -18.128  1.00  0.00      A   
ATOM    779  HG2 ARG    49      -8.448 -10.621 -18.985  1.00  0.00      A   
ATOM    780  CD  ARG    49      -9.333 -11.143 -17.088  1.00 83.72      A   
ATOM    781  HD1 ARG    49      -8.837 -12.139 -17.053  1.00  0.00      A   
ATOM    782  HD2 ARG    49      -9.389 -10.737 -16.049  1.00  0.00      A   
ATOM    783  NE  ARG    49     -10.720 -11.235 -17.623  1.00 83.72      A   
ATOM    784  HE  ARG    49     -11.393 -10.577 -17.268  1.00  0.00      A   
ATOM    785  CZ  ARG    49     -11.244 -12.183 -18.401  1.00 83.72      A   
ATOM    786  NH1 ARG    49     -10.511 -13.158 -18.915  1.00 83.72      A   
ATOM    787 HH11 ARG    49     -10.973 -13.927 -19.330  1.00  0.00      A   
ATOM    788 HH12 ARG    49      -9.560 -13.164 -18.643  1.00  0.00      A   
ATOM    789  NH2 ARG    49     -12.553 -12.149 -18.625  1.00 83.72      A   
ATOM    790 HH21 ARG    49     -13.024 -12.895 -19.067  1.00  0.00      A   
ATOM    791 HH22 ARG    49     -13.064 -11.468 -18.091  1.00  0.00      A   
ATOM    792  C   ARG    49      -5.787 -10.116 -19.351  1.00 83.72      A   
ATOM    793  O   ARG    49      -5.402 -11.210 -18.943  1.00 83.72      A   
ATOM    794  N   CYS    50      -5.714  -9.828 -20.665  1.00 87.07      A   
ATOM    795  HN  CYS    50      -6.109  -8.984 -21.023  1.00  0.00      A   
ATOM    796  CA  CYS    50      -4.937 -10.662 -21.560  1.00 87.07      A   
ATOM    797  HA  CYS    50      -4.834 -11.650 -21.135  1.00  0.00      A   
ATOM    798  CB  CYS    50      -5.623 -10.868 -22.942  1.00 87.07      A   
ATOM    799  HB1 CYS    50      -5.089 -11.683 -23.476  1.00  0.00      A   
ATOM    800  HB2 CYS    50      -6.656 -11.232 -22.739  1.00  0.00      A   
ATOM    801  SG  CYS    50      -5.703  -9.393 -24.019  1.00 87.07      A   
ATOM    802  HG1 CYS    50      -6.367  -9.961 -25.015  1.00  0.00      A   
ATOM    803  C   CYS    50      -3.525 -10.109 -21.721  1.00 87.07      A   
ATOM    804  O   CYS    50      -2.652 -10.783 -22.275  1.00 87.07      A   
ATOM    805  N   ARG    51      -3.253  -8.906 -21.183  1.00 79.22      A   
ATOM    806  HN  ARG    51      -3.943  -8.407 -20.656  1.00  0.00      A   
ATOM    807  CA  ARG    51      -2.004  -8.197 -21.350  1.00 79.22      A   
ATOM    808  HA  ARG    51      -1.396  -8.709 -22.077  1.00  0.00      A   
ATOM    809  CB  ARG    51      -2.282  -6.765 -21.879  1.00 79.22      A   
ATOM    810  HB1 ARG    51      -3.049  -6.282 -21.231  1.00  0.00      A   
ATOM    811  HB2 ARG    51      -1.352  -6.156 -21.813  1.00  0.00      A   
ATOM    812  CG  ARG    51      -2.762  -6.751 -23.344  1.00 79.22      A   
ATOM    813  HG1 ARG    51      -1.980  -7.257 -23.954  1.00  0.00      A   
ATOM    814  HG2 ARG    51      -3.696  -7.345 -23.448  1.00  0.00      A   
ATOM    815  CD  ARG    51      -2.970  -5.353 -23.940  1.00 79.22      A   
ATOM    816  HD1 ARG    51      -2.145  -4.674 -23.629  1.00  0.00      A   
ATOM    817  HD2 ARG    51      -2.999  -5.419 -25.052  1.00  0.00      A   
ATOM    818  NE  ARG    51      -4.293  -4.825 -23.483  1.00 79.22      A   
ATOM    819  HE  ARG    51      -5.007  -5.473 -23.179  1.00  0.00      A   
ATOM    820  CZ  ARG    51      -4.710  -3.587 -23.741  1.00 79.22      A   
ATOM    821  NH1 ARG    51      -3.888  -2.582 -24.021  1.00 79.22      A   
ATOM    822 HH11 ARG    51      -4.346  -1.684 -24.117  1.00  0.00      A   
ATOM    823 HH12 ARG    51      -2.919  -2.686 -23.888  1.00  0.00      A   
ATOM    824  NH2 ARG    51      -5.999  -3.279 -23.738  1.00 79.22      A   
ATOM    825 HH21 ARG    51      -6.199  -2.324 -23.995  1.00  0.00      A   
ATOM    826 HH22 ARG    51      -6.647  -4.024 -23.918  1.00  0.00      A   
ATOM    827  C   ARG    51      -1.258  -8.088 -20.018  1.00 79.22      A   
ATOM    828  O   ARG    51      -1.818  -7.543 -19.065  1.00 79.22      A   
ATOM    829  N   PRO    52      -0.006  -8.549 -19.867  1.00 70.24      A   
ATOM    830  CD  PRO    52       0.809  -9.149 -20.929  1.00 70.24      A   
ATOM    831  HD1 PRO    52       0.446 -10.183 -21.119  1.00  0.00      A   
ATOM    832  HD2 PRO    52       0.773  -8.545 -21.863  1.00  0.00      A   
ATOM    833  CA  PRO    52       0.729  -8.464 -18.603  1.00 70.24      A   
ATOM    834  HA  PRO    52       0.126  -8.896 -17.822  1.00  0.00      A   
ATOM    835  CB  PRO    52       2.015  -9.267 -18.857  1.00 70.24      A   
ATOM    836  HB1 PRO    52       1.832 -10.328 -18.576  1.00  0.00      A   
ATOM    837  HB2 PRO    52       2.883  -8.888 -18.276  1.00  0.00      A   
ATOM    838  CG  PRO    52       2.231  -9.173 -20.370  1.00 70.24      A   
ATOM    839  HG1 PRO    52       2.839 -10.009 -20.771  1.00  0.00      A   
ATOM    840  HG2 PRO    52       2.741  -8.212 -20.606  1.00  0.00      A   
ATOM    841  C   PRO    52       0.985  -7.029 -18.178  1.00 70.24      A   
ATOM    842  O   PRO    52       1.074  -6.758 -16.983  1.00 70.24      A   
ATOM    843  N   SER    53       1.041  -6.090 -19.139  1.00 66.23      A   
ATOM    844  HN  SER    53       0.960  -6.360 -20.092  1.00  0.00      A   
ATOM    845  CA  SER    53       1.257  -4.669 -18.925  1.00 66.23      A   
ATOM    846  HA  SER    53       2.180  -4.547 -18.372  1.00  0.00      A   
ATOM    847  CB  SER    53       1.375  -3.915 -20.279  1.00 66.23      A   
ATOM    848  HB1 SER    53       1.577  -2.834 -20.100  1.00  0.00      A   
ATOM    849  HB2 SER    53       2.248  -4.332 -20.830  1.00  0.00      A   
ATOM    850  OG  SER    53       0.203  -4.079 -21.092  1.00 66.23      A   
ATOM    851  HG1 SER    53      -0.482  -3.536 -20.681  1.00  0.00      A   
ATOM    852  C   SER    53       0.161  -3.976 -18.133  1.00 66.23      A   
ATOM    853  O   SER    53       0.358  -2.873 -17.636  1.00 66.23      A   
ATOM    854  N   TYR    54      -1.034  -4.589 -17.999  1.00 70.07      A   
ATOM    855  HN  TYR    54      -1.200  -5.466 -18.450  1.00  0.00      A   
ATOM    856  CA  TYR    54      -2.102  -4.056 -17.170  1.00 70.07      A   
ATOM    857  HA  TYR    54      -1.804  -3.107 -16.751  1.00  0.00      A   
ATOM    858  CB  TYR    54      -3.421  -3.878 -17.986  1.00 70.07      A   
ATOM    859  HB1 TYR    54      -3.568  -4.757 -18.652  1.00  0.00      A   
ATOM    860  HB2 TYR    54      -4.292  -3.817 -17.298  1.00  0.00      A   
ATOM    861  CG  TYR    54      -3.476  -2.601 -18.809  1.00 70.07      A   
ATOM    862  CD1 TYR    54      -3.077  -1.361 -18.275  1.00 70.07      A   
ATOM    863  HD1 TYR    54      -2.646  -1.304 -17.289  1.00  0.00      A   
ATOM    864  CE1 TYR    54      -3.289  -0.166 -18.979  1.00 70.07      A   
ATOM    865  HE1 TYR    54      -2.996   0.776 -18.540  1.00  0.00      A   
ATOM    866  CZ  TYR    54      -3.908  -0.180 -20.230  1.00 70.07      A   
ATOM    867  OH  TYR    54      -4.157   1.062 -20.866  1.00 70.07      A   
ATOM    868  HH  TYR    54      -4.469   0.921 -21.783  1.00  0.00      A   
ATOM    869  CD2 TYR    54      -4.074  -2.607 -20.083  1.00 70.07      A   
ATOM    870  HD2 TYR    54      -4.415  -3.544 -20.498  1.00  0.00      A   
ATOM    871  CE2 TYR    54      -4.295  -1.407 -20.785  1.00 70.07      A   
ATOM    872  HE2 TYR    54      -4.801  -1.431 -21.734  1.00  0.00      A   
ATOM    873  C   TYR    54      -2.344  -4.918 -15.929  1.00 70.07      A   
ATOM    874  O   TYR    54      -3.240  -4.639 -15.133  1.00 70.07      A   
ATOM    875  N   HSD    55      -1.499  -5.942 -15.653  1.00 69.00      A   
ATOM    876  HN  HSD    55      -0.753  -6.167 -16.284  1.00  0.00      A   
ATOM    877  CA  HSD    55      -1.585  -6.732 -14.422  1.00 69.00      A   
ATOM    878  HA  HSD    55      -2.594  -7.115 -14.337  1.00  0.00      A   
ATOM    879  CB  HSD    55      -0.598  -7.930 -14.383  1.00 69.00      A   
ATOM    880  HB1 HSD    55       0.424  -7.570 -14.631  1.00  0.00      A   
ATOM    881  HB2 HSD    55      -0.570  -8.345 -13.349  1.00  0.00      A   
ATOM    882  ND1 HSD    55      -0.234 -10.297 -15.148  1.00 69.00      A   
ATOM    883  HD1 HSD    55       0.464 -10.505 -14.463  1.00  0.00      A   
ATOM    884  CG  HSD    55      -0.917  -9.105 -15.273  1.00 69.00      A   
ATOM    885  CE1 HSD    55      -0.727 -11.143 -16.081  1.00 69.00      A   
ATOM    886  HE1 HSD    55      -0.365 -12.166 -16.207  1.00  0.00      A   
ATOM    887  NE2 HSD    55      -1.678 -10.583 -16.800  1.00 69.00      A   
ATOM    888  CD2 HSD    55      -1.807  -9.295 -16.290  1.00 69.00      A   
ATOM    889  HD2 HSD    55      -2.530  -8.609 -16.716  1.00  0.00      A   
ATOM    890  C   HSD    55      -1.336  -5.912 -13.156  1.00 69.00      A   
ATOM    891  O   HSD    55      -1.883  -6.204 -12.092  1.00 69.00      A   
ATOM    892  N   PHE    56      -0.510  -4.844 -13.239  1.00 62.19      A   
ATOM    893  HN  PHE    56      -0.076  -4.622 -14.108  1.00  0.00      A   
ATOM    894  CA  PHE    56      -0.195  -3.984 -12.107  1.00 62.19      A   
ATOM    895  HA  PHE    56       0.202  -4.637 -11.341  1.00  0.00      A   
ATOM    896  CB  PHE    56       0.938  -2.955 -12.433  1.00 62.19      A   
ATOM    897  HB1 PHE    56       1.361  -2.565 -11.480  1.00  0.00      A   
ATOM    898  HB2 PHE    56       1.760  -3.464 -12.980  1.00  0.00      A   
ATOM    899  CG  PHE    56       0.491  -1.762 -13.245  1.00 62.19      A   
ATOM    900  CD1 PHE    56       0.562  -1.749 -14.646  1.00 62.19      A   
ATOM    901  HD1 PHE    56       0.975  -2.597 -15.172  1.00  0.00      A   
ATOM    902  CE1 PHE    56       0.103  -0.640 -15.372  1.00 62.19      A   
ATOM    903  HE1 PHE    56       0.159  -0.644 -16.451  1.00  0.00      A   
ATOM    904  CZ  PHE    56      -0.431   0.468 -14.702  1.00 62.19      A   
ATOM    905  HZ  PHE    56      -0.798   1.316 -15.260  1.00  0.00      A   
ATOM    906  CD2 PHE    56      -0.016  -0.630 -12.585  1.00 62.19      A   
ATOM    907  HD2 PHE    56      -0.058  -0.624 -11.507  1.00  0.00      A   
ATOM    908  CE2 PHE    56      -0.488   0.474 -13.304  1.00 62.19      A   
ATOM    909  HE2 PHE    56      -0.900   1.322 -12.777  1.00  0.00      A   
ATOM    910  C   PHE    56      -1.425  -3.325 -11.473  1.00 62.19      A   
ATOM    911  O   PHE    56      -1.524  -3.241 -10.253  1.00 62.19      A   
ATOM    912  N   ILE    57      -2.409  -2.888 -12.293  1.00 63.41      A   
ATOM    913  HN  ILE    57      -2.304  -2.988 -13.278  1.00  0.00      A   
ATOM    914  CA  ILE    57      -3.640  -2.241 -11.848  1.00 63.41      A   
ATOM    915  HA  ILE    57      -3.363  -1.390 -11.240  1.00  0.00      A   
ATOM    916  CB  ILE    57      -4.498  -1.749 -13.018  1.00 63.41      A   
ATOM    917  HB  ILE    57      -4.869  -2.623 -13.602  1.00  0.00      A   
ATOM    918  CG2 ILE    57      -5.707  -0.958 -12.466  1.00 63.41      A   
ATOM    919 HG21 ILE    57      -6.373  -0.619 -13.285  1.00  0.00      A   
ATOM    920 HG22 ILE    57      -6.328  -1.562 -11.774  1.00  0.00      A   
ATOM    921 HG23 ILE    57      -5.347  -0.063 -11.917  1.00  0.00      A   
ATOM    922  CG1 ILE    57      -3.668  -0.856 -13.971  1.00 63.41      A   
ATOM    923 HG11 ILE    57      -3.279   0.011 -13.390  1.00  0.00      A   
ATOM    924 HG12 ILE    57      -2.792  -1.424 -14.354  1.00  0.00      A   
ATOM    925  CD  ILE    57      -4.461  -0.337 -15.178  1.00  0.00      A   
ATOM    926  HD1 ILE    57      -3.793   0.223 -15.865  1.00  0.00      A   
ATOM    927  HD2 ILE    57      -4.913  -1.185 -15.738  1.00  0.00      A   
ATOM    928  HD3 ILE    57      -5.273   0.349 -14.860  1.00  0.00      A   
ATOM    929  C   ILE    57      -4.476  -3.150 -10.964  1.00 63.41      A   
ATOM    930  O   ILE    57      -4.983  -2.738  -9.925  1.00 63.41      A   
ATOM    931  N   GLY    58      -4.608  -4.447 -11.319  1.00 61.12      A   
ATOM    932  HN  GLY    58      -4.175  -4.775 -12.156  1.00  0.00      A   
ATOM    933  CA  GLY    58      -5.339  -5.399 -10.484  1.00 61.12      A   
ATOM    934  HA1 GLY    58      -5.418  -6.329 -11.026  1.00  0.00      A   
ATOM    935  HA2 GLY    58      -6.302  -4.975 -10.234  1.00  0.00      A   
ATOM    936  C   GLY    58      -4.638  -5.703  -9.187  1.00 61.12      A   
ATOM    937  O   GLY    58      -5.268  -5.819  -8.142  1.00 61.12      A   
ATOM    938  N   SER    59      -3.296  -5.795  -9.219  1.00 59.99      A   
ATOM    939  HN  SER    59      -2.829  -5.724 -10.099  1.00  0.00      A   
ATOM    940  CA  SER    59      -2.473  -5.956  -8.023  1.00 59.99      A   
ATOM    941  HA  SER    59      -2.835  -6.821  -7.482  1.00  0.00      A   
ATOM    942  CB  SER    59      -0.991  -6.193  -8.414  1.00 59.99      A   
ATOM    943  HB1 SER    59      -0.963  -6.966  -9.217  1.00  0.00      A   
ATOM    944  HB2 SER    59      -0.552  -5.257  -8.827  1.00  0.00      A   
ATOM    945  OG  SER    59      -0.219  -6.657  -7.305  1.00 59.99      A   
ATOM    946  HG1 SER    59       0.666  -6.862  -7.619  1.00  0.00      A   
ATOM    947  C   SER    59      -2.560  -4.771  -7.064  1.00 59.99      A   
ATOM    948  O   SER    59      -2.780  -4.941  -5.867  1.00 59.99      A   
ATOM    949  N   LEU    60      -2.465  -3.527  -7.584  1.00 57.32      A   
ATOM    950  HN  LEU    60      -2.263  -3.388  -8.556  1.00  0.00      A   
ATOM    951  CA  LEU    60      -2.694  -2.314  -6.813  1.00 57.32      A   
ATOM    952  HA  LEU    60      -2.056  -2.330  -5.941  1.00  0.00      A   
ATOM    953  CB  LEU    60      -2.408  -1.047  -7.653  1.00 57.32      A   
ATOM    954  HB1 LEU    60      -2.953  -1.130  -8.619  1.00  0.00      A   
ATOM    955  HB2 LEU    60      -2.812  -0.155  -7.117  1.00  0.00      A   
ATOM    956  CG  LEU    60      -0.928  -0.742  -7.936  1.00 57.32      A   
ATOM    957  HG  LEU    60      -0.439  -1.662  -8.332  1.00  0.00      A   
ATOM    958  CD1 LEU    60      -0.818   0.361  -8.997  1.00 57.32      A   
ATOM    959 HD11 LEU    60       0.244   0.545  -9.263  1.00  0.00      A   
ATOM    960 HD12 LEU    60      -1.386   0.077  -9.907  1.00  0.00      A   
ATOM    961 HD13 LEU    60      -1.256   1.305  -8.602  1.00  0.00      A   
ATOM    962  CD2 LEU    60      -0.212  -0.279  -6.662  1.00 57.32      A   
ATOM    963 HD21 LEU    60       0.861  -0.073  -6.862  1.00  0.00      A   
ATOM    964 HD22 LEU    60      -0.681   0.656  -6.282  1.00  0.00      A   
ATOM    965 HD23 LEU    60      -0.287  -1.041  -5.861  1.00  0.00      A   
ATOM    966  C   LEU    60      -4.115  -2.193  -6.286  1.00 57.32      A   
ATOM    967  O   LEU    60      -4.323  -1.893  -5.121  1.00 57.32      A   
ATOM    968  N   ALA    61      -5.147  -2.475  -7.105  1.00 57.76      A   
ATOM    969  HN  ALA    61      -4.986  -2.689  -8.071  1.00  0.00      A   
ATOM    970  CA  ALA    61      -6.531  -2.405  -6.678  1.00 57.76      A   
ATOM    971  HA  ALA    61      -6.701  -1.404  -6.300  1.00  0.00      A   
ATOM    972  CB  ALA    61      -7.454  -2.636  -7.890  1.00 57.76      A   
ATOM    973  HB1 ALA    61      -7.245  -1.872  -8.669  1.00  0.00      A   
ATOM    974  HB2 ALA    61      -7.267  -3.635  -8.334  1.00  0.00      A   
ATOM    975  HB3 ALA    61      -8.524  -2.558  -7.600  1.00  0.00      A   
ATOM    976  C   ALA    61      -6.876  -3.350  -5.525  1.00 57.76      A   
ATOM    977  O   ALA    61      -7.594  -2.971  -4.603  1.00 57.76      A   
ATOM    978  N   VAL    62      -6.337  -4.588  -5.517  1.00 54.45      A   
ATOM    979  HN  VAL    62      -5.807  -4.904  -6.304  1.00  0.00      A   
ATOM    980  CA  VAL    62      -6.382  -5.474  -4.355  1.00 54.45      A   
ATOM    981  HA  VAL    62      -7.412  -5.554  -4.037  1.00  0.00      A   
ATOM    982  CB  VAL    62      -5.879  -6.878  -4.700  1.00 54.45      A   
ATOM    983  HB  VAL    62      -4.870  -6.803  -5.171  1.00  0.00      A   
ATOM    984  CG1 VAL    62      -5.782  -7.781  -3.451  1.00 54.45      A   
ATOM    985 HG11 VAL    62      -5.514  -8.816  -3.751  1.00  0.00      A   
ATOM    986 HG12 VAL    62      -5.000  -7.425  -2.749  1.00  0.00      A   
ATOM    987 HG13 VAL    62      -6.755  -7.809  -2.917  1.00  0.00      A   
ATOM    988  CG2 VAL    62      -6.855  -7.521  -5.705  1.00 54.45      A   
ATOM    989 HG21 VAL    62      -6.520  -8.549  -5.957  1.00  0.00      A   
ATOM    990 HG22 VAL    62      -7.875  -7.581  -5.271  1.00  0.00      A   
ATOM    991 HG23 VAL    62      -6.904  -6.936  -6.644  1.00  0.00      A   
ATOM    992  C   VAL    62      -5.612  -4.918  -3.154  1.00 54.45      A   
ATOM    993  O   VAL    62      -6.097  -4.943  -2.023  1.00 54.45      A   
ATOM    994  N   ALA    63      -4.396  -4.373  -3.362  1.00 54.41      A   
ATOM    995  HN  ALA    63      -3.998  -4.345  -4.280  1.00  0.00      A   
ATOM    996  CA  ALA    63      -3.597  -3.772  -2.310  1.00 54.41      A   
ATOM    997  HA  ALA    63      -3.486  -4.502  -1.520  1.00  0.00      A   
ATOM    998  CB  ALA    63      -2.204  -3.439  -2.870  1.00 54.41      A   
ATOM    999  HB1 ALA    63      -1.740  -4.340  -3.322  1.00  0.00      A   
ATOM   1000  HB2 ALA    63      -2.277  -2.659  -3.658  1.00  0.00      A   
ATOM   1001  HB3 ALA    63      -1.530  -3.060  -2.072  1.00  0.00      A   
ATOM   1002  C   ALA    63      -4.223  -2.537  -1.656  1.00 54.41      A   
ATOM   1003  O   ALA    63      -4.279  -2.449  -0.431  1.00 54.41      A   
ATOM   1004  N   ASP    64      -4.775  -1.597  -2.453  1.00 62.19      A   
ATOM   1005  HN  ASP    64      -4.645  -1.654  -3.450  1.00  0.00      A   
ATOM   1006  CA  ASP    64      -5.548  -0.454  -1.995  1.00 62.19      A   
ATOM   1007  HA  ASP    64      -4.943   0.133  -1.317  1.00  0.00      A   
ATOM   1008  CB  ASP    64      -6.005   0.401  -3.218  1.00 62.19      A   
ATOM   1009  HB1 ASP    64      -6.406  -0.256  -4.016  1.00  0.00      A   
ATOM   1010  HB2 ASP    64      -6.804   1.105  -2.914  1.00  0.00      A   
ATOM   1011  CG  ASP    64      -4.899   1.257  -3.813  1.00 62.19      A   
ATOM   1012  OD1 ASP    64      -4.135   1.874  -3.026  1.00 62.19      A   
ATOM   1013  OD2 ASP    64      -4.862   1.388  -5.067  1.00 62.19      A   
ATOM   1014  C   ASP    64      -6.794  -0.900  -1.221  1.00 62.19      A   
ATOM   1015  O   ASP    64      -7.075  -0.443  -0.111  1.00 62.19      A   
ATOM   1016  N   LEU    65      -7.533  -1.890  -1.766  1.00 57.78      A   
ATOM   1017  HN  LEU    65      -7.285  -2.240  -2.670  1.00  0.00      A   
ATOM   1018  CA  LEU    65      -8.725  -2.453  -1.156  1.00 57.78      A   
ATOM   1019  HA  LEU    65      -9.417  -1.639  -1.001  1.00  0.00      A   
ATOM   1020  CB  LEU    65      -9.364  -3.499  -2.099  1.00 57.78      A   
ATOM   1021  HB1 LEU    65      -9.565  -3.005  -3.073  1.00  0.00      A   
ATOM   1022  HB2 LEU    65      -8.620  -4.301  -2.296  1.00  0.00      A   
ATOM   1023  CG  LEU    65     -10.677  -4.145  -1.613  1.00 57.78      A   
ATOM   1024  HG  LEU    65     -10.497  -4.617  -0.618  1.00  0.00      A   
ATOM   1025  CD1 LEU    65     -11.808  -3.118  -1.456  1.00 57.78      A   
ATOM   1026 HD11 LEU    65     -12.728  -3.619  -1.089  1.00  0.00      A   
ATOM   1027 HD12 LEU    65     -11.531  -2.327  -0.728  1.00  0.00      A   
ATOM   1028 HD13 LEU    65     -12.039  -2.637  -2.429  1.00  0.00      A   
ATOM   1029  CD2 LEU    65     -11.089  -5.261  -2.582  1.00 57.78      A   
ATOM   1030 HD21 LEU    65     -12.015  -5.761  -2.229  1.00  0.00      A   
ATOM   1031 HD22 LEU    65     -11.271  -4.841  -3.595  1.00  0.00      A   
ATOM   1032 HD23 LEU    65     -10.281  -6.021  -2.658  1.00  0.00      A   
ATOM   1033  C   LEU    65      -8.472  -3.096   0.199  1.00 57.78      A   
ATOM   1034  O   LEU    65      -9.260  -2.949   1.132  1.00 57.78      A   
ATOM   1035  N   LEU    66      -7.345  -3.811   0.359  1.00 57.79      A   
ATOM   1036  HN  LEU    66      -6.741  -3.947  -0.432  1.00  0.00      A   
ATOM   1037  CA  LEU    66      -6.968  -4.473   1.594  1.00 57.79      A   
ATOM   1038  HA  LEU    66      -7.748  -5.180   1.840  1.00  0.00      A   
ATOM   1039  CB  LEU    66      -5.632  -5.221   1.358  1.00 57.79      A   
ATOM   1040  HB1 LEU    66      -5.793  -5.946   0.529  1.00  0.00      A   
ATOM   1041  HB2 LEU    66      -4.876  -4.488   0.999  1.00  0.00      A   
ATOM   1042  CG  LEU    66      -5.044  -5.980   2.565  1.00 57.79      A   
ATOM   1043  HG  LEU    66      -4.822  -5.242   3.375  1.00  0.00      A   
ATOM   1044  CD1 LEU    66      -6.012  -7.030   3.130  1.00 57.79      A   
ATOM   1045 HD11 LEU    66      -5.537  -7.574   3.974  1.00  0.00      A   
ATOM   1046 HD12 LEU    66      -6.937  -6.550   3.512  1.00  0.00      A   
ATOM   1047 HD13 LEU    66      -6.289  -7.765   2.346  1.00  0.00      A   
ATOM   1048  CD2 LEU    66      -3.715  -6.639   2.167  1.00 57.79      A   
ATOM   1049 HD21 LEU    66      -3.246  -7.125   3.048  1.00  0.00      A   
ATOM   1050 HD22 LEU    66      -3.886  -7.406   1.381  1.00  0.00      A   
ATOM   1051 HD23 LEU    66      -3.011  -5.878   1.770  1.00  0.00      A   
ATOM   1052  C   LEU    66      -6.845  -3.525   2.785  1.00 57.79      A   
ATOM   1053  O   LEU    66      -7.395  -3.780   3.856  1.00 57.79      A   
ATOM   1054  N   GLY    67      -6.190  -2.357   2.612  1.00 61.50      A   
ATOM   1055  HN  GLY    67      -5.778  -2.144   1.725  1.00  0.00      A   
ATOM   1056  CA  GLY    67      -6.128  -1.346   3.669  1.00 61.50      A   
ATOM   1057  HA1 GLY    67      -5.418  -0.593   3.362  1.00  0.00      A   
ATOM   1058  HA2 GLY    67      -5.862  -1.826   4.600  1.00  0.00      A   
ATOM   1059  C   GLY    67      -7.447  -0.649   3.889  1.00 61.50      A   
ATOM   1060  O   GLY    67      -7.845  -0.377   5.021  1.00 61.50      A   
ATOM   1061  N   SER    68      -8.179  -0.384   2.794  1.00 63.41      A   
ATOM   1062  HN  SER    68      -7.789  -0.585   1.893  1.00  0.00      A   
ATOM   1063  CA  SER    68      -9.504   0.225   2.803  1.00 63.41      A   
ATOM   1064  HA  SER    68      -9.431   1.190   3.285  1.00  0.00      A   
ATOM   1065  CB  SER    68      -9.950   0.434   1.329  1.00 63.41      A   
ATOM   1066  HB1 SER    68      -9.139   0.982   0.793  1.00  0.00      A   
ATOM   1067  HB2 SER    68     -10.070  -0.552   0.832  1.00  0.00      A   
ATOM   1068  OG  SER    68     -11.154   1.186   1.208  1.00 63.41      A   
ATOM   1069  HG1 SER    68     -11.555   0.928   0.365  1.00  0.00      A   
ATOM   1070  C   SER    68     -10.556  -0.585   3.571  1.00 63.41      A   
ATOM   1071  O   SER    68     -11.241  -0.072   4.452  1.00 63.41      A   
ATOM   1072  N   VAL    69     -10.661  -1.910   3.332  1.00 61.66      A   
ATOM   1073  HN  VAL    69     -10.107  -2.328   2.605  1.00  0.00      A   
ATOM   1074  CA  VAL    69     -11.564  -2.799   4.066  1.00 61.66      A   
ATOM   1075  HA  VAL    69     -12.547  -2.350   4.050  1.00  0.00      A   
ATOM   1076  CB  VAL    69     -11.670  -4.177   3.406  1.00 61.66      A   
ATOM   1077  HB  VAL    69     -10.653  -4.624   3.318  1.00  0.00      A   
ATOM   1078  CG1 VAL    69     -12.582  -5.131   4.207  1.00 61.66      A   
ATOM   1079 HG11 VAL    69     -12.713  -6.085   3.653  1.00  0.00      A   
ATOM   1080 HG12 VAL    69     -12.154  -5.373   5.202  1.00  0.00      A   
ATOM   1081 HG13 VAL    69     -13.584  -4.673   4.354  1.00  0.00      A   
ATOM   1082  CG2 VAL    69     -12.267  -4.001   1.997  1.00 61.66      A   
ATOM   1083 HG21 VAL    69     -12.337  -4.982   1.482  1.00  0.00      A   
ATOM   1084 HG22 VAL    69     -13.286  -3.563   2.060  1.00  0.00      A   
ATOM   1085 HG23 VAL    69     -11.642  -3.331   1.375  1.00  0.00      A   
ATOM   1086  C   VAL    69     -11.198  -2.939   5.541  1.00 61.66      A   
ATOM   1087  O   VAL    69     -12.059  -2.924   6.423  1.00 61.66      A   
ATOM   1088  N   ILE    70      -9.892  -3.051   5.866  1.00 61.77      A   
ATOM   1089  HN  ILE    70      -9.195  -3.072   5.147  1.00  0.00      A   
ATOM   1090  CA  ILE    70      -9.410  -3.114   7.243  1.00 61.77      A   
ATOM   1091  HA  ILE    70      -9.966  -3.894   7.742  1.00  0.00      A   
ATOM   1092  CB  ILE    70      -7.936  -3.507   7.308  1.00 61.77      A   
ATOM   1093  HB  ILE    70      -7.363  -2.879   6.586  1.00  0.00      A   
ATOM   1094  CG2 ILE    70      -7.341  -3.300   8.723  1.00 61.77      A   
ATOM   1095 HG21 ILE    70      -6.286  -3.643   8.755  1.00  0.00      A   
ATOM   1096 HG22 ILE    70      -7.340  -2.229   9.012  1.00  0.00      A   
ATOM   1097 HG23 ILE    70      -7.919  -3.875   9.477  1.00  0.00      A   
ATOM   1098  CG1 ILE    70      -7.829  -4.989   6.873  1.00 61.77      A   
ATOM   1099 HG11 ILE    70      -8.346  -5.624   7.627  1.00  0.00      A   
ATOM   1100 HG12 ILE    70      -8.359  -5.125   5.903  1.00  0.00      A   
ATOM   1101  CD  ILE    70      -6.393  -5.481   6.689  1.00  0.00      A   
ATOM   1102  HD1 ILE    70      -6.391  -6.536   6.338  1.00  0.00      A   
ATOM   1103  HD2 ILE    70      -5.871  -4.861   5.927  1.00  0.00      A   
ATOM   1104  HD3 ILE    70      -5.826  -5.431   7.643  1.00  0.00      A   
ATOM   1105  C   ILE    70      -9.726  -1.851   8.031  1.00 61.77      A   
ATOM   1106  O   ILE    70     -10.140  -1.933   9.186  1.00 61.77      A   
ATOM   1107  N   PHE    71      -9.606  -0.661   7.407  1.00 67.28      A   
ATOM   1108  HN  PHE    71      -9.223  -0.618   6.481  1.00  0.00      A   
ATOM   1109  CA  PHE    71     -10.042   0.605   7.975  1.00 67.28      A   
ATOM   1110  HA  PHE    71      -9.521   0.756   8.911  1.00  0.00      A   
ATOM   1111  CB  PHE    71      -9.659   1.740   6.975  1.00 67.28      A   
ATOM   1112  HB1 PHE    71      -8.554   1.803   6.891  1.00  0.00      A   
ATOM   1113  HB2 PHE    71     -10.058   1.499   5.967  1.00  0.00      A   
ATOM   1114  CG  PHE    71     -10.181   3.094   7.376  1.00 67.28      A   
ATOM   1115  CD1 PHE    71      -9.566   3.837   8.395  1.00 67.28      A   
ATOM   1116  HD1 PHE    71      -8.680   3.454   8.879  1.00  0.00      A   
ATOM   1117  CE1 PHE    71     -10.103   5.067   8.798  1.00 67.28      A   
ATOM   1118  HE1 PHE    71      -9.623   5.644   9.575  1.00  0.00      A   
ATOM   1119  CZ  PHE    71     -11.267   5.554   8.191  1.00 67.28      A   
ATOM   1120  HZ  PHE    71     -11.671   6.507   8.497  1.00  0.00      A   
ATOM   1121  CD2 PHE    71     -11.339   3.600   6.762  1.00 67.28      A   
ATOM   1122  HD2 PHE    71     -11.820   3.030   5.980  1.00  0.00      A   
ATOM   1123  CE2 PHE    71     -11.887   4.821   7.173  1.00 67.28      A   
ATOM   1124  HE2 PHE    71     -12.777   5.199   6.693  1.00  0.00      A   
ATOM   1125  C   PHE    71     -11.538   0.626   8.316  1.00 67.28      A   
ATOM   1126  O   PHE    71     -11.926   1.008   9.418  1.00 67.28      A   
ATOM   1127  N   VAL    72     -12.424   0.167   7.407  1.00 67.38      A   
ATOM   1128  HN  VAL    72     -12.114  -0.117   6.499  1.00  0.00      A   
ATOM   1129  CA  VAL    72     -13.856   0.097   7.688  1.00 67.38      A   
ATOM   1130  HA  VAL    72     -14.166   1.073   8.036  1.00  0.00      A   
ATOM   1131  CB  VAL    72     -14.669  -0.217   6.433  1.00 67.38      A   
ATOM   1132  HB  VAL    72     -14.358  -1.204   6.017  1.00  0.00      A   
ATOM   1133  CG1 VAL    72     -16.181  -0.245   6.744  1.00 67.38      A   
ATOM   1134 HG11 VAL    72     -16.757  -0.375   5.803  1.00  0.00      A   
ATOM   1135 HG12 VAL    72     -16.446  -1.078   7.427  1.00  0.00      A   
ATOM   1136 HG13 VAL    72     -16.496   0.714   7.210  1.00  0.00      A   
ATOM   1137  CG2 VAL    72     -14.400   0.879   5.381  1.00 67.38      A   
ATOM   1138 HG21 VAL    72     -15.016   0.706   4.472  1.00  0.00      A   
ATOM   1139 HG22 VAL    72     -14.656   1.879   5.789  1.00  0.00      A   
ATOM   1140 HG23 VAL    72     -13.339   0.895   5.063  1.00  0.00      A   
ATOM   1141  C   VAL    72     -14.177  -0.876   8.824  1.00 67.38      A   
ATOM   1142  O   VAL    72     -14.929  -0.555   9.745  1.00 67.38      A   
ATOM   1143  N   TYR    73     -13.556  -2.076   8.834  1.00 68.37      A   
ATOM   1144  HN  TYR    73     -12.947  -2.321   8.075  1.00  0.00      A   
ATOM   1145  CA  TYR    73     -13.706  -3.036   9.917  1.00 68.37      A   
ATOM   1146  HA  TYR    73     -14.763  -3.222  10.045  1.00  0.00      A   
ATOM   1147  CB  TYR    73     -12.990  -4.373   9.537  1.00 68.37      A   
ATOM   1148  HB1 TYR    73     -13.473  -4.818   8.642  1.00  0.00      A   
ATOM   1149  HB2 TYR    73     -11.925  -4.172   9.295  1.00  0.00      A   
ATOM   1150  CG  TYR    73     -13.059  -5.376  10.665  1.00 68.37      A   
ATOM   1151  CD1 TYR    73     -14.304  -5.871  11.091  1.00 68.37      A   
ATOM   1152  HD1 TYR    73     -15.195  -5.634  10.529  1.00  0.00      A   
ATOM   1153  CE1 TYR    73     -14.411  -6.586  12.295  1.00 68.37      A   
ATOM   1154  HE1 TYR    73     -15.382  -6.893  12.660  1.00  0.00      A   
ATOM   1155  CZ  TYR    73     -13.264  -6.818  13.061  1.00 68.37      A   
ATOM   1156  OH  TYR    73     -13.338  -7.351  14.352  1.00 68.37      A   
ATOM   1157  HH  TYR    73     -13.277  -6.563  14.936  1.00  0.00      A   
ATOM   1158  CD2 TYR    73     -11.909  -5.665  11.423  1.00 68.37      A   
ATOM   1159  HD2 TYR    73     -10.952  -5.267  11.120  1.00  0.00      A   
ATOM   1160  CE2 TYR    73     -12.016  -6.384  12.620  1.00 68.37      A   
ATOM   1161  HE2 TYR    73     -11.151  -6.561  13.239  1.00  0.00      A   
ATOM   1162  C   TYR    73     -13.206  -2.520  11.274  1.00 68.37      A   
ATOM   1163  O   TYR    73     -13.892  -2.636  12.291  1.00 68.37      A   
ATOM   1164  N   SER    74     -12.004  -1.916  11.338  1.00 71.25      A   
ATOM   1165  HN  SER    74     -11.449  -1.765  10.511  1.00  0.00      A   
ATOM   1166  CA  SER    74     -11.448  -1.421  12.589  1.00 71.25      A   
ATOM   1167  HA  SER    74     -11.523  -2.228  13.302  1.00  0.00      A   
ATOM   1168  CB  SER    74      -9.948  -1.040  12.492  1.00 71.25      A   
ATOM   1169  HB1 SER    74      -9.573  -0.753  13.501  1.00  0.00      A   
ATOM   1170  HB2 SER    74      -9.383  -1.934  12.143  1.00  0.00      A   
ATOM   1171  OG  SER    74      -9.722   0.024  11.569  1.00 71.25      A   
ATOM   1172  HG1 SER    74      -8.794   0.277  11.607  1.00  0.00      A   
ATOM   1173  C   SER    74     -12.248  -0.285  13.193  1.00 71.25      A   
ATOM   1174  O   SER    74     -12.425  -0.218  14.408  1.00 71.25      A   
ATOM   1175  N   PHE    75     -12.792   0.605  12.344  1.00 74.86      A   
ATOM   1176  HN  PHE    75     -12.557   0.555  11.370  1.00  0.00      A   
ATOM   1177  CA  PHE    75     -13.703   1.659  12.741  1.00 74.86      A   
ATOM   1178  HA  PHE    75     -13.201   2.224  13.515  1.00  0.00      A   
ATOM   1179  CB  PHE    75     -13.977   2.561  11.510  1.00 74.86      A   
ATOM   1180  HB1 PHE    75     -13.069   2.584  10.869  1.00  0.00      A   
ATOM   1181  HB2 PHE    75     -14.815   2.178  10.890  1.00  0.00      A   
ATOM   1182  CG  PHE    75     -14.232   3.981  11.917  1.00 74.86      A   
ATOM   1183  CD1 PHE    75     -13.149   4.795  12.284  1.00 74.86      A   
ATOM   1184  HD1 PHE    75     -12.150   4.384  12.284  1.00  0.00      A   
ATOM   1185  CE1 PHE    75     -13.354   6.129  12.655  1.00 74.86      A   
ATOM   1186  HE1 PHE    75     -12.520   6.741  12.967  1.00  0.00      A   
ATOM   1187  CZ  PHE    75     -14.650   6.660  12.652  1.00 74.86      A   
ATOM   1188  HZ  PHE    75     -14.809   7.676  12.982  1.00  0.00      A   
ATOM   1189  CD2 PHE    75     -15.528   4.517  11.933  1.00 74.86      A   
ATOM   1190  HD2 PHE    75     -16.366   3.891  11.672  1.00  0.00      A   
ATOM   1191  CE2 PHE    75     -15.739   5.855  12.294  1.00 74.86      A   
ATOM   1192  HE2 PHE    75     -16.740   6.260  12.312  1.00  0.00      A   
ATOM   1193  C   PHE    75     -15.011   1.142  13.350  1.00 74.86      A   
ATOM   1194  O   PHE    75     -15.462   1.631  14.381  1.00 74.86      A   
ATOM   1195  N   ILE    76     -15.633   0.094  12.766  1.00 73.63      A   
ATOM   1196  HN  ILE    76     -15.265  -0.288  11.916  1.00  0.00      A   
ATOM   1197  CA  ILE    76     -16.828  -0.563  13.303  1.00 73.63      A   
ATOM   1198  HA  ILE    76     -17.581   0.195  13.461  1.00  0.00      A   
ATOM   1199  CB  ILE    76     -17.382  -1.576  12.295  1.00 73.63      A   
ATOM   1200  HB  ILE    76     -16.539  -2.220  11.951  1.00  0.00      A   
ATOM   1201  CG2 ILE    76     -18.465  -2.489  12.922  1.00 73.63      A   
ATOM   1202 HG21 ILE    76     -18.865  -3.193  12.164  1.00  0.00      A   
ATOM   1203 HG22 ILE    76     -18.055  -3.106  13.749  1.00  0.00      A   
ATOM   1204 HG23 ILE    76     -19.309  -1.885  13.314  1.00  0.00      A   
ATOM   1205  CG1 ILE    76     -17.948  -0.813  11.071  1.00 73.63      A   
ATOM   1206 HG11 ILE    76     -18.852  -0.246  11.387  1.00  0.00      A   
ATOM   1207 HG12 ILE    76     -17.198  -0.070  10.721  1.00  0.00      A   
ATOM   1208  CD  ILE    76     -18.299  -1.716   9.881  1.00  0.00      A   
ATOM   1209  HD1 ILE    76     -18.636  -1.101   9.019  1.00  0.00      A   
ATOM   1210  HD2 ILE    76     -17.408  -2.298   9.562  1.00  0.00      A   
ATOM   1211  HD3 ILE    76     -19.114  -2.424  10.139  1.00  0.00      A   
ATOM   1212  C   ILE    76     -16.594  -1.195  14.676  1.00 73.63      A   
ATOM   1213  O   ILE    76     -17.399  -1.020  15.592  1.00 73.63      A   
ATOM   1214  N   ASP    77     -15.443  -1.878  14.868  1.00 77.92      A   
ATOM   1215  HN  ASP    77     -14.848  -2.039  14.081  1.00  0.00      A   
ATOM   1216  CA  ASP    77     -14.993  -2.449  16.133  1.00 77.92      A   
ATOM   1217  HA  ASP    77     -15.729  -3.176  16.454  1.00  0.00      A   
ATOM   1218  CB  ASP    77     -13.585  -3.111  15.938  1.00 77.92      A   
ATOM   1219  HB1 ASP    77     -13.174  -2.771  14.966  1.00  0.00      A   
ATOM   1220  HB2 ASP    77     -12.881  -2.772  16.729  1.00  0.00      A   
ATOM   1221  CG  ASP    77     -13.547  -4.630  15.967  1.00 77.92      A   
ATOM   1222  OD1 ASP    77     -14.570  -5.343  16.092  1.00 77.92      A   
ATOM   1223  OD2 ASP    77     -12.402  -5.151  15.861  1.00 77.92      A   
ATOM   1224  C   ASP    77     -14.898  -1.415  17.275  1.00 77.92      A   
ATOM   1225  O   ASP    77     -15.173  -1.743  18.420  1.00 77.92      A   
ATOM   1226  N   PHE    78     -14.476  -0.159  16.971  1.00 84.10      A   
ATOM   1227  HN  PHE    78     -14.241   0.055  16.029  1.00  0.00      A   
ATOM   1228  CA  PHE    78     -14.252   0.875  17.979  1.00 84.10      A   
ATOM   1229  HA  PHE    78     -14.171   0.412  18.954  1.00  0.00      A   
ATOM   1230  CB  PHE    78     -12.902   1.593  17.652  1.00 84.10      A   
ATOM   1231  HB1 PHE    78     -12.161   0.832  17.324  1.00  0.00      A   
ATOM   1232  HB2 PHE    78     -13.023   2.319  16.823  1.00  0.00      A   
ATOM   1233  CG  PHE    78     -12.294   2.297  18.846  1.00 84.10      A   
ATOM   1234  CD1 PHE    78     -11.552   1.564  19.791  1.00 84.10      A   
ATOM   1235  HD1 PHE    78     -11.436   0.499  19.665  1.00  0.00      A   
ATOM   1236  CE1 PHE    78     -10.958   2.203  20.889  1.00 84.10      A   
ATOM   1237  HE1 PHE    78     -10.392   1.636  21.613  1.00  0.00      A   
ATOM   1238  CZ  PHE    78     -11.101   3.586  21.055  1.00 84.10      A   
ATOM   1239  HZ  PHE    78     -10.654   4.085  21.905  1.00  0.00      A   
ATOM   1240  CD2 PHE    78     -12.426   3.687  19.026  1.00 84.10      A   
ATOM   1241  HD2 PHE    78     -12.995   4.273  18.322  1.00  0.00      A   
ATOM   1242  CE2 PHE    78     -11.836   4.328  20.124  1.00 84.10      A   
ATOM   1243  HE2 PHE    78     -11.953   5.394  20.263  1.00  0.00      A   
ATOM   1244  C   PHE    78     -15.381   1.916  18.088  1.00 84.10      A   
ATOM   1245  O   PHE    78     -15.550   2.533  19.134  1.00 84.10      A   
ATOM   1246  N   HSD    79     -16.197   2.148  17.031  1.00 82.12      A   
ATOM   1247  HN  HSD    79     -16.024   1.692  16.158  1.00  0.00      A   
ATOM   1248  CA  HSD    79     -17.235   3.186  17.062  1.00 82.12      A   
ATOM   1249  HA  HSD    79     -17.167   3.773  17.970  1.00  0.00      A   
ATOM   1250  CB  HSD    79     -17.115   4.136  15.839  1.00 82.12      A   
ATOM   1251  HB1 HSD    79     -17.033   3.535  14.909  1.00  0.00      A   
ATOM   1252  HB2 HSD    79     -18.023   4.771  15.756  1.00  0.00      A   
ATOM   1253  ND1 HSD    79     -14.645   4.757  15.908  1.00 82.12      A   
ATOM   1254  HD1 HSD    79     -14.288   3.827  15.976  1.00  0.00      A   
ATOM   1255  CG  HSD    79     -15.976   5.104  15.889  1.00 82.12      A   
ATOM   1256  CE1 HSD    79     -13.936   5.910  15.906  1.00 82.12      A   
ATOM   1257  HE1 HSD    79     -12.845   5.946  15.945  1.00  0.00      A   
ATOM   1258  NE2 HSD    79     -14.723   6.969  15.875  1.00 82.12      A   
ATOM   1259  CD2 HSD    79     -16.006   6.463  15.877  1.00 82.12      A   
ATOM   1260  HD2 HSD    79     -16.858   7.131  15.870  1.00  0.00      A   
ATOM   1261  C   HSD    79     -18.672   2.690  16.984  1.00 82.12      A   
ATOM   1262  O   HSD    79     -19.596   3.449  17.265  1.00 82.12      A   
ATOM   1263  N   VAL    80     -18.928   1.433  16.584  1.00 80.47      A   
ATOM   1264  HN  VAL    80     -18.171   0.807  16.402  1.00  0.00      A   
ATOM   1265  CA  VAL    80     -20.296   0.920  16.471  1.00 80.47      A   
ATOM   1266  HA  VAL    80     -21.027   1.684  16.698  1.00  0.00      A   
ATOM   1267  CB  VAL    80     -20.583   0.345  15.082  1.00 80.47      A   
ATOM   1268  HB  VAL    80     -19.837  -0.449  14.848  1.00  0.00      A   
ATOM   1269  CG1 VAL    80     -21.998  -0.270  15.023  1.00 80.47      A   
ATOM   1270 HG11 VAL    80     -22.234  -0.593  13.987  1.00  0.00      A   
ATOM   1271 HG12 VAL    80     -22.078  -1.161  15.683  1.00  0.00      A   
ATOM   1272 HG13 VAL    80     -22.759   0.473  15.343  1.00  0.00      A   
ATOM   1273  CG2 VAL    80     -20.451   1.467  14.033  1.00 80.47      A   
ATOM   1274 HG21 VAL    80     -20.697   1.077  13.022  1.00  0.00      A   
ATOM   1275 HG22 VAL    80     -21.150   2.297  14.270  1.00  0.00      A   
ATOM   1276 HG23 VAL    80     -19.418   1.873  14.010  1.00  0.00      A   
ATOM   1277  C   VAL    80     -20.456  -0.160  17.513  1.00 80.47      A   
ATOM   1278  O   VAL    80     -21.434  -0.225  18.257  1.00 80.47      A   
ATOM   1279  N   PHE    81     -19.417  -0.991  17.654  1.00 80.76      A   
ATOM   1280  HN  PHE    81     -18.661  -0.969  16.997  1.00  0.00      A   
ATOM   1281  CA  PHE    81     -19.187  -1.784  18.833  1.00 80.76      A   
ATOM   1282  HA  PHE    81     -20.087  -1.849  19.429  1.00  0.00      A   
ATOM   1283  CB  PHE    81     -18.653  -3.196  18.470  1.00 80.76      A   
ATOM   1284  HB1 PHE    81     -17.647  -3.097  18.003  1.00  0.00      A   
ATOM   1285  HB2 PHE    81     -18.575  -3.835  19.373  1.00  0.00      A   
ATOM   1286  CG  PHE    81     -19.558  -3.893  17.483  1.00 80.76      A   
ATOM   1287  CD1 PHE    81     -20.960  -3.866  17.610  1.00 80.76      A   
ATOM   1288  HD1 PHE    81     -21.426  -3.340  18.429  1.00  0.00      A   
ATOM   1289  CE1 PHE    81     -21.777  -4.485  16.656  1.00 80.76      A   
ATOM   1290  HE1 PHE    81     -22.852  -4.435  16.756  1.00  0.00      A   
ATOM   1291  CZ  PHE    81     -21.202  -5.158  15.573  1.00 80.76      A   
ATOM   1292  HZ  PHE    81     -21.833  -5.635  14.836  1.00  0.00      A   
ATOM   1293  CD2 PHE    81     -18.994  -4.577  16.392  1.00 80.76      A   
ATOM   1294  HD2 PHE    81     -17.919  -4.601  16.274  1.00  0.00      A   
ATOM   1295  CE2 PHE    81     -19.809  -5.206  15.442  1.00 80.76      A   
ATOM   1296  HE2 PHE    81     -19.362  -5.720  14.604  1.00  0.00      A   
ATOM   1297  C   PHE    81     -18.149  -1.022  19.631  1.00 80.76      A   
ATOM   1298  O   PHE    81     -17.465  -0.157  19.105  1.00 80.76      A   
ATOM   1299  N   HSD    82     -18.019  -1.284  20.940  1.00 83.82      A   
ATOM   1300  HN  HSD    82     -18.644  -1.901  21.401  1.00  0.00      A   
ATOM   1301  CA  HSD    82     -16.915  -0.743  21.724  1.00 83.82      A   
ATOM   1302  HA  HSD    82     -16.311  -0.053  21.143  1.00  0.00      A   
ATOM   1303  CB  HSD    82     -17.395  -0.018  23.008  1.00 83.82      A   
ATOM   1304  HB1 HSD    82     -18.067  -0.691  23.581  1.00  0.00      A   
ATOM   1305  HB2 HSD    82     -16.517   0.216  23.649  1.00  0.00      A   
ATOM   1306  ND1 HSD    82     -19.034   1.527  21.770  1.00 83.82      A   
ATOM   1307  HD1 HSD    82     -19.154   0.972  20.946  1.00  0.00      A   
ATOM   1308  CG  HSD    82     -18.123   1.288  22.779  1.00 83.82      A   
ATOM   1309  CE1 HSD    82     -19.529   2.773  21.963  1.00 83.82      A   
ATOM   1310  HE1 HSD    82     -20.247   3.247  21.292  1.00  0.00      A   
ATOM   1311  NE2 HSD    82     -19.011   3.345  23.028  1.00 83.82      A   
ATOM   1312  CD2 HSD    82     -18.110   2.424  23.532  1.00 83.82      A   
ATOM   1313  HD2 HSD    82     -17.513   2.670  24.402  1.00  0.00      A   
ATOM   1314  C   HSD    82     -16.033  -1.921  22.090  1.00 83.82      A   
ATOM   1315  O   HSD    82     -15.933  -2.334  23.244  1.00 83.82      A   
ATOM   1316  N   ARG    83     -15.414  -2.558  21.084  1.00 82.13      A   
ATOM   1317  HN  ARG    83     -15.415  -2.174  20.150  1.00  0.00      A   
ATOM   1318  CA  ARG    83     -14.771  -3.840  21.253  1.00 82.13      A   
ATOM   1319  HA  ARG    83     -15.185  -4.348  22.114  1.00  0.00      A   
ATOM   1320  CB  ARG    83     -15.000  -4.723  20.007  1.00 82.13      A   
ATOM   1321  HB1 ARG    83     -16.087  -4.727  19.770  1.00  0.00      A   
ATOM   1322  HB2 ARG    83     -14.488  -4.246  19.137  1.00  0.00      A   
ATOM   1323  CG  ARG    83     -14.519  -6.182  20.137  1.00  0.00      A   
ATOM   1324  HG1 ARG    83     -13.481  -6.214  20.541  1.00  0.00      A   
ATOM   1325  HG2 ARG    83     -15.190  -6.728  20.837  1.00  0.00      A   
ATOM   1326  CD  ARG    83     -14.510  -6.851  18.766  1.00  0.00      A   
ATOM   1327  HD1 ARG    83     -15.499  -6.714  18.265  1.00  0.00      A   
ATOM   1328  HD2 ARG    83     -13.707  -6.393  18.139  1.00  0.00      A   
ATOM   1329  NE  ARG    83     -14.235  -8.311  18.957  1.00  0.00      A   
ATOM   1330  HE  ARG    83     -14.119  -8.671  19.873  1.00  0.00      A   
ATOM   1331  CZ  ARG    83     -14.133  -9.137  17.912  1.00  0.00      A   
ATOM   1332  NH1 ARG    83     -13.955 -10.440  18.104  1.00  0.00      A   
ATOM   1333 HH11 ARG    83     -13.998 -11.026  17.307  1.00  0.00      A   
ATOM   1334 HH12 ARG    83     -14.010 -10.792  19.029  1.00  0.00      A   
ATOM   1335  NH2 ARG    83     -14.231  -8.675  16.674  1.00  0.00      A   
ATOM   1336 HH21 ARG    83     -13.979  -9.213  15.880  1.00  0.00      A   
ATOM   1337 HH22 ARG    83     -14.310  -7.681  16.540  1.00  0.00      A   
ATOM   1338  C   ARG    83     -13.283  -3.686  21.466  1.00 82.13      A   
ATOM   1339  O   ARG    83     -12.515  -3.390  20.554  1.00 82.13      A   
ATOM   1340  N   LYS    84     -12.811  -3.929  22.700  1.00 84.97      A   
ATOM   1341  HN  LYS    84     -13.432  -4.074  23.462  1.00  0.00      A   
ATOM   1342  CA  LYS    84     -11.389  -3.984  22.954  1.00 84.97      A   
ATOM   1343  HA  LYS    84     -10.951  -3.092  22.524  1.00  0.00      A   
ATOM   1344  CB  LYS    84     -11.100  -3.963  24.477  1.00 84.97      A   
ATOM   1345  HB1 LYS    84     -11.878  -3.331  24.964  1.00  0.00      A   
ATOM   1346  HB2 LYS    84     -11.176  -4.986  24.907  1.00  0.00      A   
ATOM   1347  CG  LYS    84      -9.734  -3.349  24.801  1.00 84.97      A   
ATOM   1348  HG1 LYS    84      -8.940  -3.898  24.244  1.00  0.00      A   
ATOM   1349  HG2 LYS    84      -9.757  -2.299  24.425  1.00  0.00      A   
ATOM   1350  CD  LYS    84      -9.399  -3.337  26.301  1.00 84.97      A   
ATOM   1351  HD1 LYS    84     -10.320  -3.083  26.876  1.00  0.00      A   
ATOM   1352  HD2 LYS    84      -9.076  -4.359  26.601  1.00  0.00      A   
ATOM   1353  CE  LYS    84      -8.334  -2.311  26.720  1.00 84.97      A   
ATOM   1354  HE1 LYS    84      -8.754  -1.276  26.706  1.00  0.00      A   
ATOM   1355  HE2 LYS    84      -7.965  -2.520  27.750  1.00  0.00      A   
ATOM   1356  NZ  LYS    84      -7.183  -2.321  25.805  1.00 84.97      A   
ATOM   1357  HZ1 LYS    84      -6.415  -1.757  26.287  1.00  0.00      A   
ATOM   1358  HZ2 LYS    84      -6.852  -3.243  25.473  1.00  0.00      A   
ATOM   1359  HZ3 LYS    84      -7.405  -1.713  24.972  1.00  0.00      A   
ATOM   1360  C   LYS    84     -10.718  -5.189  22.288  1.00 84.97      A   
ATOM   1361  O   LYS    84     -10.876  -6.332  22.720  1.00 84.97      A   
ATOM   1362  N   ASP    85      -9.954  -4.974  21.196  1.00 85.23      A   
ATOM   1363  HN  ASP    85      -9.923  -4.080  20.752  1.00  0.00      A   
ATOM   1364  CA  ASP    85      -9.092  -5.997  20.648  1.00 85.23      A   
ATOM   1365  HA  ASP    85      -9.726  -6.868  20.543  1.00  0.00      A   
ATOM   1366  CB  ASP    85      -8.579  -5.740  19.194  1.00 85.23      A   
ATOM   1367  HB1 ASP    85      -7.691  -6.370  18.986  1.00  0.00      A   
ATOM   1368  HB2 ASP    85      -9.395  -6.037  18.499  1.00  0.00      A   
ATOM   1369  CG  ASP    85      -8.175  -4.324  18.816  1.00 85.23      A   
ATOM   1370  OD1 ASP    85      -7.207  -3.763  19.377  1.00 85.23      A   
ATOM   1371  OD2 ASP    85      -8.793  -3.806  17.855  1.00 85.23      A   
ATOM   1372  C   ASP    85      -7.989  -6.476  21.597  1.00 85.23      A   
ATOM   1373  O   ASP    85      -7.480  -5.766  22.464  1.00 85.23      A   
ATOM   1374  N   SER    86      -7.627  -7.766  21.453  1.00 80.87      A   
ATOM   1375  HN  SER    86      -8.094  -8.341  20.792  1.00  0.00      A   
ATOM   1376  CA  SER    86      -6.436  -8.334  22.048  1.00 80.87      A   
ATOM   1377  HA  SER    86      -6.158  -7.753  22.917  1.00  0.00      A   
ATOM   1378  CB  SER    86      -6.606  -9.823  22.473  1.00 80.87      A   
ATOM   1379  HB1 SER    86      -5.703 -10.159  23.032  1.00  0.00      A   
ATOM   1380  HB2 SER    86      -7.475  -9.880  23.169  1.00  0.00      A   
ATOM   1381  OG  SER    86      -6.830 -10.698  21.359  1.00 80.87      A   
ATOM   1382  HG1 SER    86      -7.151 -11.535  21.720  1.00  0.00      A   
ATOM   1383  C   SER    86      -5.315  -8.214  21.042  1.00 80.87      A   
ATOM   1384  O   SER    86      -5.538  -7.997  19.851  1.00 80.87      A   
ATOM   1385  N   ARG    87      -4.051  -8.371  21.469  1.00 81.83      A   
ATOM   1386  HN  ARG    87      -3.837  -8.505  22.432  1.00  0.00      A   
ATOM   1387  CA  ARG    87      -2.924  -8.096  20.602  1.00 81.83      A   
ATOM   1388  HA  ARG    87      -3.060  -7.088  20.242  1.00  0.00      A   
ATOM   1389  CB  ARG    87      -1.615  -8.095  21.405  1.00 81.83      A   
ATOM   1390  HB1 ARG    87      -0.867  -7.476  20.859  1.00  0.00      A   
ATOM   1391  HB2 ARG    87      -1.814  -7.561  22.362  1.00  0.00      A   
ATOM   1392  CG  ARG    87      -0.995  -9.465  21.741  1.00 81.83      A   
ATOM   1393  HG1 ARG    87      -0.709  -9.464  22.822  1.00  0.00      A   
ATOM   1394  HG2 ARG    87      -1.724 -10.289  21.591  1.00  0.00      A   
ATOM   1395  CD  ARG    87       0.282  -9.730  20.939  1.00 81.83      A   
ATOM   1396  HD1 ARG    87       0.106  -9.736  19.843  1.00  0.00      A   
ATOM   1397  HD2 ARG    87       1.032  -8.940  21.178  1.00  0.00      A   
ATOM   1398  NE  ARG    87       0.843 -11.026  21.399  1.00 81.83      A   
ATOM   1399  HE  ARG    87       1.519 -10.998  22.182  1.00  0.00      A   
ATOM   1400  CZ  ARG    87       0.567 -12.247  20.942  1.00 81.83      A   
ATOM   1401  NH1 ARG    87      -0.294 -12.432  19.952  1.00 81.83      A   
ATOM   1402 HH11 ARG    87      -0.534 -13.349  19.641  1.00  0.00      A   
ATOM   1403 HH12 ARG    87      -0.704 -11.619  19.578  1.00  0.00      A   
ATOM   1404  NH2 ARG    87       1.170 -13.284  21.501  1.00 81.83      A   
ATOM   1405 HH21 ARG    87       0.967 -14.207  21.237  1.00  0.00      A   
ATOM   1406 HH22 ARG    87       1.847 -13.077  22.255  1.00  0.00      A   
ATOM   1407  C   ARG    87      -2.807  -8.994  19.377  1.00 81.83      A   
ATOM   1408  O   ARG    87      -2.227  -8.630  18.364  1.00 81.83      A   
ATOM   1409  N   ASN    88      -3.404 -10.199  19.415  1.00 77.37      A   
ATOM   1410  HN  ASN    88      -3.906 -10.451  20.237  1.00  0.00      A   
ATOM   1411  CA  ASN    88      -3.504 -11.087  18.272  1.00 77.37      A   
ATOM   1412  HA  ASN    88      -2.499 -11.245  17.896  1.00  0.00      A   
ATOM   1413  CB  ASN    88      -4.157 -12.411  18.753  1.00 77.37      A   
ATOM   1414  HB1 ASN    88      -3.957 -12.534  19.843  1.00  0.00      A   
ATOM   1415  HB2 ASN    88      -5.256 -12.431  18.598  1.00  0.00      A   
ATOM   1416  CG  ASN    88      -3.468 -13.589  18.078  1.00 77.37      A   
ATOM   1417  OD1 ASN    88      -2.349 -13.932  18.470  1.00 77.37      A   
ATOM   1418  ND2 ASN    88      -4.126 -14.212  17.079  1.00 77.37      A   
ATOM   1419 HD21 ASN    88      -3.668 -14.991  16.653  1.00  0.00      A   
ATOM   1420 HD22 ASN    88      -5.002 -13.858  16.753  1.00  0.00      A   
ATOM   1421  C   ASN    88      -4.307 -10.466  17.124  1.00 77.37      A   
ATOM   1422  O   ASN    88      -3.953 -10.559  15.953  1.00 77.37      A   
ATOM   1423  N   VAL    89      -5.411  -9.782  17.469  1.00 75.01      A   
ATOM   1424  HN  VAL    89      -5.654  -9.679  18.431  1.00  0.00      A   
ATOM   1425  CA  VAL    89      -6.212  -8.988  16.554  1.00 75.01      A   
ATOM   1426  HA  VAL    89      -6.350  -9.556  15.643  1.00  0.00      A   
ATOM   1427  CB  VAL    89      -7.583  -8.723  17.162  1.00 75.01      A   
ATOM   1428  HB  VAL    89      -7.453  -8.200  18.136  1.00  0.00      A   
ATOM   1429  CG1 VAL    89      -8.446  -7.852  16.230  1.00 75.01      A   
ATOM   1430 HG11 VAL    89      -9.474  -7.750  16.640  1.00  0.00      A   
ATOM   1431 HG12 VAL    89      -8.021  -6.830  16.134  1.00  0.00      A   
ATOM   1432 HG13 VAL    89      -8.515  -8.306  15.218  1.00  0.00      A   
ATOM   1433  CG2 VAL    89      -8.287 -10.069  17.431  1.00 75.01      A   
ATOM   1434 HG21 VAL    89      -9.306  -9.887  17.833  1.00  0.00      A   
ATOM   1435 HG22 VAL    89      -8.384 -10.648  16.487  1.00  0.00      A   
ATOM   1436 HG23 VAL    89      -7.731 -10.681  18.170  1.00  0.00      A   
ATOM   1437  C   VAL    89      -5.509  -7.693  16.141  1.00 75.01      A   
ATOM   1438  O   VAL    89      -5.515  -7.330  14.968  1.00 75.01      A   
ATOM   1439  N   PHE    90      -4.837  -6.984  17.079  1.00 74.51      A   
ATOM   1440  HN  PHE    90      -4.901  -7.262  18.037  1.00  0.00      A   
ATOM   1441  CA  PHE    90      -4.070  -5.765  16.807  1.00 74.51      A   
ATOM   1442  HA  PHE    90      -4.745  -5.009  16.429  1.00  0.00      A   
ATOM   1443  CB  PHE    90      -3.427  -5.293  18.148  1.00 74.51      A   
ATOM   1444  HB1 PHE    90      -4.230  -5.164  18.908  1.00  0.00      A   
ATOM   1445  HB2 PHE    90      -2.723  -6.066  18.512  1.00  0.00      A   
ATOM   1446  CG  PHE    90      -2.652  -4.000  18.077  1.00 74.51      A   
ATOM   1447  CD1 PHE    90      -3.266  -2.787  18.419  1.00 74.51      A   
ATOM   1448  HD1 PHE    90      -4.306  -2.786  18.713  1.00  0.00      A   
ATOM   1449  CE1 PHE    90      -2.538  -1.589  18.408  1.00 74.51      A   
ATOM   1450  HE1 PHE    90      -3.015  -0.658  18.683  1.00  0.00      A   
ATOM   1451  CZ  PHE    90      -1.182  -1.596  18.060  1.00 74.51      A   
ATOM   1452  HZ  PHE    90      -0.618  -0.674  18.065  1.00  0.00      A   
ATOM   1453  CD2 PHE    90      -1.284  -3.997  17.746  1.00 74.51      A   
ATOM   1454  HD2 PHE    90      -0.784  -4.924  17.512  1.00  0.00      A   
ATOM   1455  CE2 PHE    90      -0.553  -2.802  17.730  1.00 74.51      A   
ATOM   1456  HE2 PHE    90       0.501  -2.812  17.490  1.00  0.00      A   
ATOM   1457  C   PHE    90      -2.973  -5.973  15.759  1.00 74.51      A   
ATOM   1458  O   PHE    90      -2.854  -5.225  14.789  1.00 74.51      A   
ATOM   1459  N   LEU    91      -2.180  -7.053  15.906  1.00 72.32      A   
ATOM   1460  HN  LEU    91      -2.272  -7.631  16.718  1.00  0.00      A   
ATOM   1461  CA  LEU    91      -1.154  -7.442  14.957  1.00 72.32      A   
ATOM   1462  HA  LEU    91      -0.510  -6.588  14.792  1.00  0.00      A   
ATOM   1463  CB  LEU    91      -0.318  -8.619  15.513  1.00 72.32      A   
ATOM   1464  HB1 LEU    91      -1.004  -9.461  15.750  1.00  0.00      A   
ATOM   1465  HB2 LEU    91       0.395  -8.970  14.733  1.00  0.00      A   
ATOM   1466  CG  LEU    91       0.500  -8.277  16.777  1.00 72.32      A   
ATOM   1467  HG  LEU    91      -0.181  -7.864  17.555  1.00  0.00      A   
ATOM   1468  CD1 LEU    91       1.149  -9.546  17.341  1.00 72.32      A   
ATOM   1469 HD11 LEU    91       1.768  -9.304  18.232  1.00  0.00      A   
ATOM   1470 HD12 LEU    91       0.371 -10.285  17.625  1.00  0.00      A   
ATOM   1471 HD13 LEU    91       1.803 -10.004  16.573  1.00  0.00      A   
ATOM   1472  CD2 LEU    91       1.563  -7.209  16.509  1.00 72.32      A   
ATOM   1473 HD21 LEU    91       2.229  -7.093  17.393  1.00  0.00      A   
ATOM   1474 HD22 LEU    91       2.182  -7.486  15.632  1.00  0.00      A   
ATOM   1475 HD23 LEU    91       1.092  -6.224  16.305  1.00  0.00      A   
ATOM   1476  C   LEU    91      -1.711  -7.800  13.586  1.00 72.32      A   
ATOM   1477  O   LEU    91      -1.147  -7.425  12.565  1.00 72.32      A   
ATOM   1478  N   PHE    92      -2.859  -8.502  13.523  1.00 68.50      A   
ATOM   1479  HN  PHE    92      -3.294  -8.825  14.360  1.00  0.00      A   
ATOM   1480  CA  PHE    92      -3.566  -8.764  12.279  1.00 68.50      A   
ATOM   1481  HA  PHE    92      -2.873  -9.239  11.596  1.00  0.00      A   
ATOM   1482  CB  PHE    92      -4.741  -9.733  12.590  1.00 68.50      A   
ATOM   1483  HB1 PHE    92      -4.349 -10.625  13.126  1.00  0.00      A   
ATOM   1484  HB2 PHE    92      -5.488  -9.240  13.246  1.00  0.00      A   
ATOM   1485  CG  PHE    92      -5.431 -10.214  11.343  1.00 68.50      A   
ATOM   1486  CD1 PHE    92      -4.902 -11.283  10.603  1.00 68.50      A   
ATOM   1487  HD1 PHE    92      -3.998 -11.770  10.937  1.00  0.00      A   
ATOM   1488  CE1 PHE    92      -5.533 -11.716   9.430  1.00 68.50      A   
ATOM   1489  HE1 PHE    92      -5.119 -12.538   8.864  1.00  0.00      A   
ATOM   1490  CZ  PHE    92      -6.698 -11.077   8.986  1.00 68.50      A   
ATOM   1491  HZ  PHE    92      -7.182 -11.405   8.077  1.00  0.00      A   
ATOM   1492  CD2 PHE    92      -6.601  -9.582  10.891  1.00 68.50      A   
ATOM   1493  HD2 PHE    92      -7.004  -8.747  11.445  1.00  0.00      A   
ATOM   1494  CE2 PHE    92      -7.232 -10.007   9.716  1.00 68.50      A   
ATOM   1495  HE2 PHE    92      -8.125  -9.508   9.368  1.00  0.00      A   
ATOM   1496  C   PHE    92      -4.070  -7.487  11.584  1.00 68.50      A   
ATOM   1497  O   PHE    92      -3.865  -7.292  10.386  1.00 68.50      A   
ATOM   1498  N   LYS    93      -4.698  -6.555  12.339  1.00 70.27      A   
ATOM   1499  HN  LYS    93      -4.858  -6.734  13.312  1.00  0.00      A   
ATOM   1500  CA  LYS    93      -5.172  -5.276  11.825  1.00 70.27      A   
ATOM   1501  HA  LYS    93      -5.837  -5.469  10.995  1.00  0.00      A   
ATOM   1502  CB  LYS    93      -5.921  -4.462  12.924  1.00 70.27      A   
ATOM   1503  HB1 LYS    93      -5.294  -4.443  13.843  1.00  0.00      A   
ATOM   1504  HB2 LYS    93      -6.037  -3.410  12.578  1.00  0.00      A   
ATOM   1505  CG  LYS    93      -7.331  -4.982  13.275  1.00 70.27      A   
ATOM   1506  HG1 LYS    93      -7.944  -4.979  12.346  1.00  0.00      A   
ATOM   1507  HG2 LYS    93      -7.255  -6.034  13.629  1.00  0.00      A   
ATOM   1508  CD  LYS    93      -8.042  -4.132  14.355  1.00 70.27      A   
ATOM   1509  HD1 LYS    93      -7.489  -4.241  15.317  1.00  0.00      A   
ATOM   1510  HD2 LYS    93      -7.991  -3.063  14.056  1.00  0.00      A   
ATOM   1511  CE  LYS    93      -9.514  -4.515  14.576  1.00 70.27      A   
ATOM   1512  HE1 LYS    93     -10.107  -4.350  13.650  1.00  0.00      A   
ATOM   1513  HE2 LYS    93      -9.582  -5.592  14.839  1.00  0.00      A   
ATOM   1514  NZ  LYS    93     -10.147  -3.756  15.673  1.00 70.27      A   
ATOM   1515  HZ1 LYS    93     -11.086  -4.209  15.881  1.00  0.00      A   
ATOM   1516  HZ2 LYS    93      -9.565  -3.808  16.565  1.00  0.00      A   
ATOM   1517  HZ3 LYS    93     -10.279  -2.756  15.471  1.00  0.00      A   
ATOM   1518  C   LYS    93      -4.046  -4.409  11.270  1.00 70.27      A   
ATOM   1519  O   LYS    93      -4.144  -3.868  10.171  1.00 70.27      A   
ATOM   1520  N   LEU    94      -2.921  -4.288  11.999  1.00 67.81      A   
ATOM   1521  HN  LEU    94      -2.864  -4.697  12.914  1.00  0.00      A   
ATOM   1522  CA  LEU    94      -1.743  -3.597  11.508  1.00 67.81      A   
ATOM   1523  HA  LEU    94      -2.062  -2.633  11.132  1.00  0.00      A   
ATOM   1524  CB  LEU    94      -0.759  -3.351  12.673  1.00 67.81      A   
ATOM   1525  HB1 LEU    94      -1.338  -2.857  13.486  1.00  0.00      A   
ATOM   1526  HB2 LEU    94      -0.392  -4.315  13.084  1.00  0.00      A   
ATOM   1527  CG  LEU    94       0.437  -2.440  12.320  1.00 67.81      A   
ATOM   1528  HG  LEU    94       0.137  -1.780  11.470  1.00  0.00      A   
ATOM   1529  CD1 LEU    94       0.768  -1.525  13.503  1.00 67.81      A   
ATOM   1530 HD11 LEU    94       1.681  -0.927  13.292  1.00  0.00      A   
ATOM   1531 HD12 LEU    94      -0.069  -0.823  13.698  1.00  0.00      A   
ATOM   1532 HD13 LEU    94       0.940  -2.116  14.425  1.00  0.00      A   
ATOM   1533  CD2 LEU    94       1.682  -3.234  11.890  1.00 67.81      A   
ATOM   1534 HD21 LEU    94       2.526  -2.540  11.686  1.00  0.00      A   
ATOM   1535 HD22 LEU    94       1.989  -3.941  12.686  1.00  0.00      A   
ATOM   1536 HD23 LEU    94       1.490  -3.818  10.966  1.00  0.00      A   
ATOM   1537  C   LEU    94      -1.051  -4.304  10.347  1.00 67.81      A   
ATOM   1538  O   LEU    94      -0.653  -3.681   9.363  1.00 67.81      A   
ATOM   1539  N   GLY    95      -0.901  -5.642  10.417  1.00 64.74      A   
ATOM   1540  HN  GLY    95      -1.220  -6.140  11.230  1.00  0.00      A   
ATOM   1541  CA  GLY    95      -0.195  -6.441   9.419  1.00 64.74      A   
ATOM   1542  HA1 GLY    95      -0.181  -7.461   9.773  1.00  0.00      A   
ATOM   1543  HA2 GLY    95       0.797  -6.030   9.303  1.00  0.00      A   
ATOM   1544  C   GLY    95      -0.822  -6.457   8.053  1.00 64.74      A   
ATOM   1545  O   GLY    95      -0.142  -6.536   7.036  1.00 64.74      A   
ATOM   1546  N   GLY    96      -2.157  -6.332   7.956  1.00 62.82      A   
ATOM   1547  HN  GLY    96      -2.721  -6.360   8.786  1.00  0.00      A   
ATOM   1548  CA  GLY    96      -2.801  -6.144   6.658  1.00 62.82      A   
ATOM   1549  HA1 GLY    96      -3.862  -6.207   6.813  1.00  0.00      A   
ATOM   1550  HA2 GLY    96      -2.438  -6.901   5.978  1.00  0.00      A   
ATOM   1551  C   GLY    96      -2.511  -4.802   6.022  1.00 62.82      A   
ATOM   1552  O   GLY    96      -2.414  -4.681   4.804  1.00 62.82      A   
ATOM   1553  N   VAL    97      -2.326  -3.753   6.843  1.00 62.38      A   
ATOM   1554  HN  VAL    97      -2.389  -3.887   7.831  1.00  0.00      A   
ATOM   1555  CA  VAL    97      -1.905  -2.427   6.406  1.00 62.38      A   
ATOM   1556  HA  VAL    97      -2.507  -2.156   5.550  1.00  0.00      A   
ATOM   1557  CB  VAL    97      -2.145  -1.379   7.494  1.00 62.38      A   
ATOM   1558  HB  VAL    97      -1.563  -1.646   8.405  1.00  0.00      A   
ATOM   1559  CG1 VAL    97      -1.715   0.028   7.027  1.00 62.38      A   
ATOM   1560 HG11 VAL    97      -1.966   0.777   7.808  1.00  0.00      A   
ATOM   1561 HG12 VAL    97      -0.622   0.079   6.842  1.00  0.00      A   
ATOM   1562 HG13 VAL    97      -2.249   0.306   6.094  1.00  0.00      A   
ATOM   1563  CG2 VAL    97      -3.645  -1.366   7.853  1.00 62.38      A   
ATOM   1564 HG21 VAL    97      -3.842  -0.614   8.646  1.00  0.00      A   
ATOM   1565 HG22 VAL    97      -4.256  -1.106   6.963  1.00  0.00      A   
ATOM   1566 HG23 VAL    97      -3.984  -2.352   8.233  1.00  0.00      A   
ATOM   1567  C   VAL    97      -0.454  -2.416   5.926  1.00 62.38      A   
ATOM   1568  O   VAL    97      -0.129  -1.839   4.888  1.00 62.38      A   
ATOM   1569  N   THR    98       0.475  -3.095   6.637  1.00 61.02      A   
ATOM   1570  HN  THR    98       0.235  -3.546   7.500  1.00  0.00      A   
ATOM   1571  CA  THR    98       1.848  -3.272   6.150  1.00 61.02      A   
ATOM   1572  HA  THR    98       2.194  -2.297   5.841  1.00  0.00      A   
ATOM   1573  CB  THR    98       2.878  -3.756   7.171  1.00 61.02      A   
ATOM   1574  HB  THR    98       3.882  -3.819   6.688  1.00  0.00      A   
ATOM   1575  OG1 THR    98       2.547  -5.014   7.736  1.00 61.02      A   
ATOM   1576  HG1 THR    98       3.263  -5.230   8.344  1.00  0.00      A   
ATOM   1577  CG2 THR    98       2.949  -2.754   8.329  1.00 61.02      A   
ATOM   1578 HG21 THR    98       3.739  -3.049   9.052  1.00  0.00      A   
ATOM   1579 HG22 THR    98       3.190  -1.739   7.948  1.00  0.00      A   
ATOM   1580 HG23 THR    98       1.978  -2.709   8.868  1.00  0.00      A   
ATOM   1581  C   THR    98       1.932  -4.130   4.899  1.00 61.02      A   
ATOM   1582  O   THR    98       2.633  -3.778   3.955  1.00 61.02      A   
ATOM   1583  N   ALA    99       1.167  -5.240   4.813  1.00 60.85      A   
ATOM   1584  HN  ALA    99       0.675  -5.564   5.628  1.00  0.00      A   
ATOM   1585  CA  ALA    99       1.053  -6.061   3.618  1.00 60.85      A   
ATOM   1586  HA  ALA    99       2.041  -6.421   3.366  1.00  0.00      A   
ATOM   1587  CB  ALA    99       0.130  -7.265   3.892  1.00 60.85      A   
ATOM   1588  HB1 ALA    99       0.509  -7.844   4.760  1.00  0.00      A   
ATOM   1589  HB2 ALA    99      -0.898  -6.923   4.132  1.00  0.00      A   
ATOM   1590  HB3 ALA    99       0.089  -7.942   3.012  1.00  0.00      A   
ATOM   1591  C   ALA    99       0.531  -5.304   2.397  1.00 60.85      A   
ATOM   1592  O   ALA    99       1.065  -5.443   1.299  1.00 60.85      A   
ATOM   1593  N   SER   100      -0.493  -4.442   2.585  1.00 58.63      A   
ATOM   1594  HN  SER   100      -0.929  -4.409   3.487  1.00  0.00      A   
ATOM   1595  CA  SER   100      -1.017  -3.518   1.580  1.00 58.63      A   
ATOM   1596  HA  SER   100      -1.398  -4.093   0.747  1.00  0.00      A   
ATOM   1597  CB  SER   100      -2.166  -2.669   2.223  1.00 58.63      A   
ATOM   1598  HB1 SER   100      -3.022  -3.345   2.449  1.00  0.00      A   
ATOM   1599  HB2 SER   100      -1.802  -2.262   3.191  1.00  0.00      A   
ATOM   1600  OG  SER   100      -2.615  -1.558   1.442  1.00 58.63      A   
ATOM   1601  HG1 SER   100      -3.149  -1.895   0.693  1.00  0.00      A   
ATOM   1602  C   SER   100       0.054  -2.593   1.010  1.00 58.63      A   
ATOM   1603  O   SER   100       0.259  -2.534  -0.200  1.00 58.63      A   
ATOM   1604  N   PHE   101       0.834  -1.903   1.869  1.00 59.48      A   
ATOM   1605  HN  PHE   101       0.669  -1.951   2.853  1.00  0.00      A   
ATOM   1606  CA  PHE   101       1.906  -1.040   1.401  1.00 59.48      A   
ATOM   1607  HA  PHE   101       1.472  -0.411   0.636  1.00  0.00      A   
ATOM   1608  CB  PHE   101       2.434  -0.145   2.554  1.00 59.48      A   
ATOM   1609  HB1 PHE   101       1.570   0.312   3.079  1.00  0.00      A   
ATOM   1610  HB2 PHE   101       3.003  -0.754   3.284  1.00  0.00      A   
ATOM   1611  CG  PHE   101       3.292   0.993   2.046  1.00 59.48      A   
ATOM   1612  CD1 PHE   101       2.805   1.863   1.054  1.00 59.48      A   
ATOM   1613  HD1 PHE   101       1.805   1.740   0.665  1.00  0.00      A   
ATOM   1614  CE1 PHE   101       3.593   2.913   0.572  1.00 59.48      A   
ATOM   1615  HE1 PHE   101       3.193   3.576  -0.181  1.00  0.00      A   
ATOM   1616  CZ  PHE   101       4.872   3.128   1.096  1.00 59.48      A   
ATOM   1617  HZ  PHE   101       5.467   3.955   0.737  1.00  0.00      A   
ATOM   1618  CD2 PHE   101       4.583   1.213   2.555  1.00 59.48      A   
ATOM   1619  HD2 PHE   101       4.981   0.551   3.305  1.00  0.00      A   
ATOM   1620  CE2 PHE   101       5.366   2.280   2.091  1.00 59.48      A   
ATOM   1621  HE2 PHE   101       6.352   2.445   2.501  1.00  0.00      A   
ATOM   1622  C   PHE   101       3.046  -1.796   0.721  1.00 59.48      A   
ATOM   1623  O   PHE   101       3.512  -1.408  -0.349  1.00 59.48      A   
ATOM   1624  N   THR   102       3.486  -2.939   1.288  1.00 56.35      A   
ATOM   1625  HN  THR   102       3.138  -3.231   2.184  1.00  0.00      A   
ATOM   1626  CA  THR   102       4.520  -3.785   0.688  1.00 56.35      A   
ATOM   1627  HA  THR   102       5.408  -3.182   0.567  1.00  0.00      A   
ATOM   1628  CB  THR   102       4.872  -5.003   1.542  1.00 56.35      A   
ATOM   1629  HB  THR   102       4.001  -5.699   1.582  1.00  0.00      A   
ATOM   1630  OG1 THR   102       5.205  -4.620   2.868  1.00 56.35      A   
ATOM   1631  HG1 THR   102       4.897  -5.339   3.431  1.00  0.00      A   
ATOM   1632  CG2 THR   102       6.116  -5.721   0.999  1.00 56.35      A   
ATOM   1633 HG21 THR   102       6.408  -6.555   1.671  1.00  0.00      A   
ATOM   1634 HG22 THR   102       5.938  -6.138  -0.014  1.00  0.00      A   
ATOM   1635 HG23 THR   102       6.969  -5.010   0.944  1.00  0.00      A   
ATOM   1636  C   THR   102       4.117  -4.292  -0.690  1.00 56.35      A   
ATOM   1637  O   THR   102       4.902  -4.257  -1.638  1.00 56.35      A   
ATOM   1638  N   ALA   103       2.853  -4.733  -0.855  1.00 53.98      A   
ATOM   1639  HN  ALA   103       2.216  -4.773  -0.080  1.00  0.00      A   
ATOM   1640  CA  ALA   103       2.300  -5.129  -2.133  1.00 53.98      A   
ATOM   1641  HA  ALA   103       2.945  -5.888  -2.549  1.00  0.00      A   
ATOM   1642  CB  ALA   103       0.902  -5.733  -1.918  1.00 53.98      A   
ATOM   1643  HB1 ALA   103       0.960  -6.594  -1.219  1.00  0.00      A   
ATOM   1644  HB2 ALA   103       0.209  -4.981  -1.483  1.00  0.00      A   
ATOM   1645  HB3 ALA   103       0.479  -6.096  -2.879  1.00  0.00      A   
ATOM   1646  C   ALA   103       2.217  -4.007  -3.168  1.00 53.98      A   
ATOM   1647  O   ALA   103       2.607  -4.186  -4.321  1.00 53.98      A   
ATOM   1648  N   SER   104       1.748  -2.803  -2.782  1.00 52.01      A   
ATOM   1649  HN  SER   104       1.344  -2.682  -1.870  1.00  0.00      A   
ATOM   1650  CA  SER   104       1.720  -1.636  -3.663  1.00 52.01      A   
ATOM   1651  HA  SER   104       1.237  -1.944  -4.578  1.00  0.00      A   
ATOM   1652  CB  SER   104       0.911  -0.444  -3.096  1.00 52.01      A   
ATOM   1653  HB1 SER   104       1.253  -0.210  -2.063  1.00  0.00      A   
ATOM   1654  HB2 SER   104       1.049   0.454  -3.740  1.00  0.00      A   
ATOM   1655  OG  SER   104      -0.476  -0.777  -3.093  1.00 52.01      A   
ATOM   1656  HG1 SER   104      -0.996  -0.009  -2.818  1.00  0.00      A   
ATOM   1657  C   SER   104       3.089  -1.139  -4.088  1.00 52.01      A   
ATOM   1658  O   SER   104       3.301  -0.745  -5.231  1.00 52.01      A   
ATOM   1659  N   VAL   105       4.092  -1.154  -3.191  1.00 50.82      A   
ATOM   1660  HN  VAL   105       3.915  -1.387  -2.229  1.00  0.00      A   
ATOM   1661  CA  VAL   105       5.477  -0.903  -3.578  1.00 50.82      A   
ATOM   1662  HA  VAL   105       5.504   0.016  -4.147  1.00  0.00      A   
ATOM   1663  CB  VAL   105       6.354  -0.718  -2.340  1.00 50.82      A   
ATOM   1664  HB  VAL   105       6.247  -1.604  -1.671  1.00  0.00      A   
ATOM   1665  CG1 VAL   105       7.840  -0.543  -2.711  1.00 50.82      A   
ATOM   1666 HG11 VAL   105       8.436  -0.331  -1.797  1.00  0.00      A   
ATOM   1667 HG12 VAL   105       8.254  -1.459  -3.181  1.00  0.00      A   
ATOM   1668 HG13 VAL   105       7.966   0.310  -3.411  1.00  0.00      A   
ATOM   1669  CG2 VAL   105       5.875   0.539  -1.587  1.00 50.82      A   
ATOM   1670 HG21 VAL   105       6.532   0.741  -0.715  1.00  0.00      A   
ATOM   1671 HG22 VAL   105       5.898   1.422  -2.258  1.00  0.00      A   
ATOM   1672 HG23 VAL   105       4.839   0.423  -1.207  1.00  0.00      A   
ATOM   1673  C   VAL   105       6.033  -1.992  -4.504  1.00 50.82      A   
ATOM   1674  O   VAL   105       6.652  -1.719  -5.533  1.00 50.82      A   
ATOM   1675  N   GLY   106       5.789  -3.282  -4.192  1.00 50.11      A   
ATOM   1676  HN  GLY   106       5.293  -3.505  -3.345  1.00  0.00      A   
ATOM   1677  CA  GLY   106       6.270  -4.403  -4.998  1.00 50.11      A   
ATOM   1678  HA1 GLY   106       6.044  -5.302  -4.445  1.00  0.00      A   
ATOM   1679  HA2 GLY   106       7.332  -4.275  -5.153  1.00  0.00      A   
ATOM   1680  C   GLY   106       5.641  -4.556  -6.364  1.00 50.11      A   
ATOM   1681  O   GLY   106       6.266  -5.040  -7.306  1.00 50.11      A   
ATOM   1682  N   SER   107       4.378  -4.139  -6.539  1.00 49.84      A   
ATOM   1683  HN  SER   107       3.840  -3.818  -5.751  1.00  0.00      A   
ATOM   1684  CA  SER   107       3.707  -4.127  -7.834  1.00 49.84      A   
ATOM   1685  HA  SER   107       3.840  -5.108  -8.263  1.00  0.00      A   
ATOM   1686  CB  SER   107       2.182  -3.867  -7.689  1.00 49.84      A   
ATOM   1687  HB1 SER   107       1.673  -4.003  -8.667  1.00  0.00      A   
ATOM   1688  HB2 SER   107       1.767  -4.604  -6.962  1.00  0.00      A   
ATOM   1689  OG  SER   107       1.922  -2.554  -7.208  1.00 49.84      A   
ATOM   1690  HG1 SER   107       1.014  -2.510  -6.881  1.00  0.00      A   
ATOM   1691  C   SER   107       4.322  -3.149  -8.827  1.00 49.84      A   
ATOM   1692  O   SER   107       4.537  -3.474  -9.997  1.00 49.84      A   
ATOM   1693  N   LEU   108       4.673  -1.937  -8.354  1.00 47.72      A   
ATOM   1694  HN  LEU   108       4.379  -1.697  -7.427  1.00  0.00      A   
ATOM   1695  CA  LEU   108       5.400  -0.918  -9.089  1.00 47.72      A   
ATOM   1696  HA  LEU   108       4.871  -0.746 -10.014  1.00  0.00      A   
ATOM   1697  CB  LEU   108       5.452   0.403  -8.282  1.00 47.72      A   
ATOM   1698  HB1 LEU   108       5.869   0.185  -7.272  1.00  0.00      A   
ATOM   1699  HB2 LEU   108       6.131   1.128  -8.781  1.00  0.00      A   
ATOM   1700  CG  LEU   108       4.078   1.088  -8.105  1.00 47.72      A   
ATOM   1701  HG  LEU   108       3.370   0.350  -7.653  1.00  0.00      A   
ATOM   1702  CD1 LEU   108       4.187   2.271  -7.134  1.00 47.72      A   
ATOM   1703 HD11 LEU   108       3.187   2.731  -6.976  1.00  0.00      A   
ATOM   1704 HD12 LEU   108       4.572   1.929  -6.149  1.00  0.00      A   
ATOM   1705 HD13 LEU   108       4.867   3.047  -7.540  1.00  0.00      A   
ATOM   1706  CD2 LEU   108       3.484   1.571  -9.439  1.00 47.72      A   
ATOM   1707 HD21 LEU   108       2.530   2.112  -9.253  1.00  0.00      A   
ATOM   1708 HD22 LEU   108       4.184   2.267  -9.949  1.00  0.00      A   
ATOM   1709 HD23 LEU   108       3.266   0.718 -10.113  1.00  0.00      A   
ATOM   1710  C   LEU   108       6.806  -1.348  -9.499  1.00 47.72      A   
ATOM   1711  O   LEU   108       7.261  -1.017 -10.596  1.00 47.72      A   
ATOM   1712  N   PHE   109       7.509  -2.122  -8.640  1.00 48.46      A   
ATOM   1713  HN  PHE   109       7.132  -2.290  -7.728  1.00  0.00      A   
ATOM   1714  CA  PHE   109       8.777  -2.774  -8.952  1.00 48.46      A   
ATOM   1715  HA  PHE   109       9.491  -2.015  -9.242  1.00  0.00      A   
ATOM   1716  CB  PHE   109       9.272  -3.510  -7.669  1.00 48.46      A   
ATOM   1717  HB1 PHE   109       9.423  -2.772  -6.855  1.00  0.00      A   
ATOM   1718  HB2 PHE   109       8.500  -4.225  -7.323  1.00  0.00      A   
ATOM   1719  CG  PHE   109      10.558  -4.278  -7.834  1.00 48.46      A   
ATOM   1720  CD1 PHE   109      11.801  -3.636  -7.732  1.00 48.46      A   
ATOM   1721  HD1 PHE   109      11.839  -2.573  -7.547  1.00  0.00      A   
ATOM   1722  CE1 PHE   109      12.991  -4.370  -7.835  1.00 48.46      A   
ATOM   1723  HE1 PHE   109      13.946  -3.877  -7.734  1.00  0.00      A   
ATOM   1724  CZ  PHE   109      12.945  -5.752  -8.056  1.00 48.46      A   
ATOM   1725  HZ  PHE   109      13.862  -6.317  -8.138  1.00  0.00      A   
ATOM   1726  CD2 PHE   109      10.523  -5.666  -8.056  1.00 48.46      A   
ATOM   1727  HD2 PHE   109       9.571  -6.171  -8.136  1.00  0.00      A   
ATOM   1728  CE2 PHE   109      11.709  -6.401  -8.170  1.00 48.46      A   
ATOM   1729  HE2 PHE   109      11.672  -7.467  -8.344  1.00  0.00      A   
ATOM   1730  C   PHE   109       8.681  -3.752 -10.126  1.00 48.46      A   
ATOM   1731  O   PHE   109       9.458  -3.684 -11.076  1.00 48.46      A   
ATOM   1732  N   LEU   110       7.684  -4.659 -10.122  1.00 48.40      A   
ATOM   1733  HN  LEU   110       7.072  -4.726  -9.335  1.00  0.00      A   
ATOM   1734  CA  LEU   110       7.461  -5.589 -11.221  1.00 48.40      A   
ATOM   1735  HA  LEU   110       8.401  -6.077 -11.437  1.00  0.00      A   
ATOM   1736  CB  LEU   110       6.403  -6.649 -10.846  1.00 48.40      A   
ATOM   1737  HB1 LEU   110       5.469  -6.134 -10.531  1.00  0.00      A   
ATOM   1738  HB2 LEU   110       6.163  -7.267 -11.741  1.00  0.00      A   
ATOM   1739  CG  LEU   110       6.848  -7.608  -9.726  1.00 48.40      A   
ATOM   1740  HG  LEU   110       7.107  -7.009  -8.819  1.00  0.00      A   
ATOM   1741  CD1 LEU   110       5.692  -8.542  -9.359  1.00 48.40      A   
ATOM   1742 HD11 LEU   110       6.022  -9.288  -8.607  1.00  0.00      A   
ATOM   1743 HD12 LEU   110       4.845  -7.963  -8.935  1.00  0.00      A   
ATOM   1744 HD13 LEU   110       5.333  -9.090 -10.256  1.00  0.00      A   
ATOM   1745  CD2 LEU   110       8.084  -8.433 -10.122  1.00 48.40      A   
ATOM   1746 HD21 LEU   110       8.327  -9.165  -9.323  1.00  0.00      A   
ATOM   1747 HD22 LEU   110       7.889  -8.990 -11.062  1.00  0.00      A   
ATOM   1748 HD23 LEU   110       8.971  -7.783 -10.272  1.00  0.00      A   
ATOM   1749  C   LEU   110       7.066  -4.907 -12.520  1.00 48.40      A   
ATOM   1750  O   LEU   110       7.535  -5.266 -13.600  1.00 48.40      A   
ATOM   1751  N   ALA   111       6.225  -3.860 -12.436  1.00 46.44      A   
ATOM   1752  HN  ALA   111       5.814  -3.621 -11.554  1.00  0.00      A   
ATOM   1753  CA  ALA   111       5.900  -3.009 -13.560  1.00 46.44      A   
ATOM   1754  HA  ALA   111       5.488  -3.631 -14.345  1.00  0.00      A   
ATOM   1755  CB  ALA   111       4.841  -1.977 -13.125  1.00 46.44      A   
ATOM   1756  HB1 ALA   111       3.935  -2.499 -12.754  1.00  0.00      A   
ATOM   1757  HB2 ALA   111       5.229  -1.338 -12.306  1.00  0.00      A   
ATOM   1758  HB3 ALA   111       4.549  -1.326 -13.978  1.00  0.00      A   
ATOM   1759  C   ALA   111       7.127  -2.316 -14.160  1.00 46.44      A   
ATOM   1760  O   ALA   111       7.286  -2.257 -15.374  1.00 46.44      A   
ATOM   1761  N   ALA   112       8.074  -1.830 -13.333  1.00 46.94      A   
ATOM   1762  HN  ALA   112       7.955  -1.885 -12.342  1.00  0.00      A   
ATOM   1763  CA  ALA   112       9.309  -1.231 -13.809  1.00 46.94      A   
ATOM   1764  HA  ALA   112       9.046  -0.406 -14.457  1.00  0.00      A   
ATOM   1765  CB  ALA   112      10.119  -0.689 -12.612  1.00 46.94      A   
ATOM   1766  HB1 ALA   112       9.498   0.020 -12.026  1.00  0.00      A   
ATOM   1767  HB2 ALA   112      10.430  -1.513 -11.936  1.00  0.00      A   
ATOM   1768  HB3 ALA   112      11.025  -0.150 -12.961  1.00  0.00      A   
ATOM   1769  C   ALA   112      10.166  -2.187 -14.645  1.00 46.94      A   
ATOM   1770  O   ALA   112      10.710  -1.820 -15.687  1.00 46.94      A   
ATOM   1771  N   ILE   113      10.264  -3.464 -14.224  1.00 45.56      A   
ATOM   1772  HN  ILE   113       9.827  -3.732 -13.365  1.00  0.00      A   
ATOM   1773  CA  ILE   113      10.948  -4.513 -14.970  1.00 45.56      A   
ATOM   1774  HA  ILE   113      11.938  -4.151 -15.209  1.00  0.00      A   
ATOM   1775  CB  ILE   113      11.111  -5.762 -14.098  1.00 45.56      A   
ATOM   1776  HB  ILE   113      10.106  -6.090 -13.744  1.00  0.00      A   
ATOM   1777  CG2 ILE   113      11.755  -6.914 -14.908  1.00 45.56      A   
ATOM   1778 HG21 ILE   113      11.915  -7.801 -14.261  1.00  0.00      A   
ATOM   1779 HG22 ILE   113      11.103  -7.233 -15.748  1.00  0.00      A   
ATOM   1780 HG23 ILE   113      12.735  -6.595 -15.318  1.00  0.00      A   
ATOM   1781  CG1 ILE   113      11.970  -5.407 -12.854  1.00 45.56      A   
ATOM   1782 HG11 ILE   113      12.993  -5.135 -13.195  1.00  0.00      A   
ATOM   1783 HG12 ILE   113      11.545  -4.513 -12.345  1.00  0.00      A   
ATOM   1784  CD  ILE   113      12.063  -6.518 -11.801  1.00  0.00      A   
ATOM   1785  HD1 ILE   113      12.665  -6.166 -10.936  1.00  0.00      A   
ATOM   1786  HD2 ILE   113      11.051  -6.785 -11.428  1.00  0.00      A   
ATOM   1787  HD3 ILE   113      12.548  -7.428 -12.211  1.00  0.00      A   
ATOM   1788  C   ILE   113      10.282  -4.822 -16.317  1.00 45.56      A   
ATOM   1789  O   ILE   113      10.950  -4.838 -17.352  1.00 45.56      A   
ATOM   1790  N   ASP   114       8.938  -4.987 -16.360  1.00 47.48      A   
ATOM   1791  HN  ASP   114       8.417  -4.963 -15.505  1.00  0.00      A   
ATOM   1792  CA  ASP   114       8.156  -5.203 -17.577  1.00 47.48      A   
ATOM   1793  HA  ASP   114       8.528  -6.086 -18.079  1.00  0.00      A   
ATOM   1794  CB  ASP   114       6.668  -5.437 -17.130  1.00 47.48      A   
ATOM   1795  HB1 ASP   114       6.562  -6.471 -16.748  1.00  0.00      A   
ATOM   1796  HB2 ASP   114       6.451  -4.744 -16.288  1.00  0.00      A   
ATOM   1797  CG  ASP   114       5.587  -5.197 -18.172  1.00 47.48      A   
ATOM   1798  OD1 ASP   114       5.539  -5.851 -19.243  1.00 47.48      A   
ATOM   1799  OD2 ASP   114       4.791  -4.245 -17.964  1.00 47.48      A   
ATOM   1800  C   ASP   114       8.313  -4.048 -18.573  1.00 47.48      A   
ATOM   1801  O   ASP   114       8.576  -4.238 -19.762  1.00 47.48      A   
ATOM   1802  N   ARG   115       8.207  -2.799 -18.097  1.00 46.32      A   
ATOM   1803  HN  ARG   115       7.980  -2.661 -17.128  1.00  0.00      A   
ATOM   1804  CA  ARG   115       8.340  -1.622 -18.927  1.00 46.32      A   
ATOM   1805  HA  ARG   115       7.747  -1.796 -19.812  1.00  0.00      A   
ATOM   1806  CB  ARG   115       7.730  -0.397 -18.216  1.00 46.32      A   
ATOM   1807  HB1 ARG   115       8.314  -0.208 -17.285  1.00  0.00      A   
ATOM   1808  HB2 ARG   115       7.818   0.500 -18.867  1.00  0.00      A   
ATOM   1809  CG  ARG   115       6.243  -0.590 -17.812  1.00 46.32      A   
ATOM   1810  HG1 ARG   115       6.114  -1.471 -17.151  1.00  0.00      A   
ATOM   1811  HG2 ARG   115       5.972   0.298 -17.200  1.00  0.00      A   
ATOM   1812  CD  ARG   115       5.210  -0.702 -18.942  1.00 46.32      A   
ATOM   1813  HD1 ARG   115       4.203  -0.430 -18.550  1.00  0.00      A   
ATOM   1814  HD2 ARG   115       5.488  -0.013 -19.762  1.00  0.00      A   
ATOM   1815  NE  ARG   115       5.121  -2.105 -19.424  1.00 46.32      A   
ATOM   1816  HE  ARG   115       5.032  -2.879 -18.749  1.00  0.00      A   
ATOM   1817  CZ  ARG   115       5.012  -2.512 -20.689  1.00 46.32      A   
ATOM   1818  NH1 ARG   115       5.033  -1.674 -21.715  1.00 46.32      A   
ATOM   1819 HH11 ARG   115       5.301  -2.073 -22.597  1.00  0.00      A   
ATOM   1820 HH12 ARG   115       5.236  -0.731 -21.519  1.00  0.00      A   
ATOM   1821  NH2 ARG   115       4.927  -3.812 -20.916  1.00 46.32      A   
ATOM   1822 HH21 ARG   115       4.944  -4.177 -21.835  1.00  0.00      A   
ATOM   1823 HH22 ARG   115       5.097  -4.439 -20.123  1.00  0.00      A   
ATOM   1824  C   ARG   115       9.749  -1.387 -19.468  1.00 46.32      A   
ATOM   1825  O   ARG   115       9.904  -1.023 -20.634  1.00 46.32      A   
ATOM   1826  N   TYR   116      10.819  -1.658 -18.681  1.00 45.83      A   
ATOM   1827  HN  TYR   116      10.691  -1.903 -17.716  1.00  0.00      A   
ATOM   1828  CA  TYR   116      12.191  -1.665 -19.184  1.00 45.83      A   
ATOM   1829  HA  TYR   116      12.393  -0.691 -19.608  1.00  0.00      A   
ATOM   1830  CB  TYR   116      13.205  -1.950 -18.025  1.00 45.83      A   
ATOM   1831  HB1 TYR   116      13.196  -1.106 -17.306  1.00  0.00      A   
ATOM   1832  HB2 TYR   116      12.888  -2.864 -17.476  1.00  0.00      A   
ATOM   1833  CG  TYR   116      14.627  -2.141 -18.514  1.00 45.83      A   
ATOM   1834  CD1 TYR   116      15.370  -1.066 -19.027  1.00 45.83      A   
ATOM   1835  HD1 TYR   116      14.961  -0.069 -18.965  1.00  0.00      A   
ATOM   1836  CE1 TYR   116      16.614  -1.286 -19.641  1.00 45.83      A   
ATOM   1837  HE1 TYR   116      17.163  -0.454 -20.052  1.00  0.00      A   
ATOM   1838  CZ  TYR   116      17.144  -2.579 -19.703  1.00 45.83      A   
ATOM   1839  OH  TYR   116      18.418  -2.817 -20.265  1.00 45.83      A   
ATOM   1840  HH  TYR   116      18.822  -3.468 -19.679  1.00  0.00      A   
ATOM   1841  CD2 TYR   116      15.174  -3.433 -18.576  1.00 45.83      A   
ATOM   1842  HD2 TYR   116      14.599  -4.267 -18.197  1.00  0.00      A   
ATOM   1843  CE2 TYR   116      16.430  -3.652 -19.159  1.00 45.83      A   
ATOM   1844  HE2 TYR   116      16.825  -4.656 -19.196  1.00  0.00      A   
ATOM   1845  C   TYR   116      12.389  -2.683 -20.313  1.00 45.83      A   
ATOM   1846  O   TYR   116      12.971  -2.373 -21.353  1.00 45.83      A   
ATOM   1847  N   ILE   117      11.880  -3.921 -20.157  1.00 45.89      A   
ATOM   1848  HN  ILE   117      11.419  -4.175 -19.302  1.00  0.00      A   
ATOM   1849  CA  ILE   117      11.926  -4.927 -21.211  1.00 45.89      A   
ATOM   1850  HA  ILE   117      12.950  -5.014 -21.539  1.00  0.00      A   
ATOM   1851  CB  ILE   117      11.459  -6.298 -20.719  1.00 45.89      A   
ATOM   1852  HB  ILE   117      10.408  -6.202 -20.355  1.00  0.00      A   
ATOM   1853  CG2 ILE   117      11.512  -7.330 -21.870  1.00 45.89      A   
ATOM   1854 HG21 ILE   117      11.126  -8.312 -21.529  1.00  0.00      A   
ATOM   1855 HG22 ILE   117      10.895  -7.012 -22.733  1.00  0.00      A   
ATOM   1856 HG23 ILE   117      12.556  -7.466 -22.219  1.00  0.00      A   
ATOM   1857  CG1 ILE   117      12.332  -6.798 -19.544  1.00 45.89      A   
ATOM   1858 HG11 ILE   117      13.321  -7.119 -19.935  1.00  0.00      A   
ATOM   1859 HG12 ILE   117      12.515  -5.972 -18.824  1.00  0.00      A   
ATOM   1860  CD  ILE   117      11.674  -7.948 -18.771  1.00  0.00      A   
ATOM   1861  HD1 ILE   117      12.319  -8.268 -17.925  1.00  0.00      A   
ATOM   1862  HD2 ILE   117      10.700  -7.612 -18.352  1.00  0.00      A   
ATOM   1863  HD3 ILE   117      11.487  -8.821 -19.426  1.00  0.00      A   
ATOM   1864  C   ILE   117      11.117  -4.494 -22.428  1.00 45.89      A   
ATOM   1865  O   ILE   117      11.537  -4.625 -23.573  1.00 45.89      A   
ATOM   1866  N   SER   118       9.928  -3.920 -22.227  1.00 47.14      A   
ATOM   1867  HN  SER   118       9.561  -3.858 -21.292  1.00  0.00      A   
ATOM   1868  CA  SER   118       9.077  -3.484 -23.321  1.00 47.14      A   
ATOM   1869  HA  SER   118       8.934  -4.332 -23.968  1.00  0.00      A   
ATOM   1870  CB  SER   118       7.698  -3.057 -22.780  1.00 47.14      A   
ATOM   1871  HB1 SER   118       7.361  -3.853 -22.077  1.00  0.00      A   
ATOM   1872  HB2 SER   118       7.797  -2.108 -22.205  1.00  0.00      A   
ATOM   1873  OG  SER   118       6.688  -2.927 -23.788  1.00 47.14      A   
ATOM   1874  HG1 SER   118       7.153  -2.940 -24.640  1.00  0.00      A   
ATOM   1875  C   SER   118       9.621  -2.377 -24.208  1.00 47.14      A   
ATOM   1876  O   SER   118       9.524  -2.484 -25.425  1.00 47.14      A   
ATOM   1877  N   ILE   119      10.208  -1.300 -23.647  1.00 44.05      A   
ATOM   1878  HN  ILE   119      10.244  -1.185 -22.651  1.00  0.00      A   
ATOM   1879  CA  ILE   119      10.707  -0.197 -24.468  1.00 44.05      A   
ATOM   1880  HA  ILE   119      10.136  -0.139 -25.384  1.00  0.00      A   
ATOM   1881  CB  ILE   119      10.583   1.161 -23.760  1.00 44.05      A   
ATOM   1882  HB  ILE   119      11.342   1.224 -22.945  1.00  0.00      A   
ATOM   1883  CG2 ILE   119      10.837   2.299 -24.781  1.00 44.05      A   
ATOM   1884 HG21 ILE   119      10.745   3.294 -24.302  1.00  0.00      A   
ATOM   1885 HG22 ILE   119      11.847   2.237 -25.230  1.00  0.00      A   
ATOM   1886 HG23 ILE   119      10.088   2.248 -25.602  1.00  0.00      A   
ATOM   1887  CG1 ILE   119       9.192   1.350 -23.101  1.00 44.05      A   
ATOM   1888 HG11 ILE   119       8.415   1.372 -23.899  1.00  0.00      A   
ATOM   1889 HG12 ILE   119       8.972   0.493 -22.429  1.00  0.00      A   
ATOM   1890  CD  ILE   119       9.103   2.633 -22.260  1.00  0.00      A   
ATOM   1891  HD1 ILE   119       8.168   2.647 -21.664  1.00  0.00      A   
ATOM   1892  HD2 ILE   119       9.972   2.697 -21.568  1.00  0.00      A   
ATOM   1893  HD3 ILE   119       9.107   3.531 -22.916  1.00  0.00      A   
ATOM   1894  C   ILE   119      12.163  -0.432 -24.863  1.00 44.05      A   
ATOM   1895  O   ILE   119      12.662   0.055 -25.877  1.00 44.05      A   
ATOM   1896  N   HSD   120      12.927  -1.214 -24.075  1.00 47.42      A   
ATOM   1897  HN  HSD   120      12.546  -1.615 -23.239  1.00  0.00      A   
ATOM   1898  CA  HSD   120      14.366  -1.306 -24.280  1.00 47.42      A   
ATOM   1899  HA  HSD   120      14.657  -0.755 -25.164  1.00  0.00      A   
ATOM   1900  CB  HSD   120      15.123  -0.656 -23.100  1.00 47.42      A   
ATOM   1901  HB1 HSD   120      14.993  -1.269 -22.182  1.00  0.00      A   
ATOM   1902  HB2 HSD   120      16.206  -0.591 -23.332  1.00  0.00      A   
ATOM   1903  ND1 HSD   120      14.359   1.692 -23.776  1.00 47.42      A   
ATOM   1904  HD1 HSD   120      14.242   1.497 -24.753  1.00  0.00      A   
ATOM   1905  CG  HSD   120      14.600   0.732 -22.809  1.00 47.42      A   
ATOM   1906  CE1 HSD   120      13.783   2.748 -23.148  1.00 47.42      A   
ATOM   1907  HE1 HSD   120      13.401   3.628 -23.671  1.00  0.00      A   
ATOM   1908  NE2 HSD   120      13.643   2.532 -21.860  1.00 47.42      A   
ATOM   1909  CD2 HSD   120      14.142   1.264 -21.645  1.00 47.42      A   
ATOM   1910  HD2 HSD   120      14.069   0.825 -20.661  1.00  0.00      A   
ATOM   1911  C   HSD   120      14.830  -2.720 -24.563  1.00 47.42      A   
ATOM   1912  O   HSD   120      16.028  -3.003 -24.600  1.00 47.42      A   
ATOM   1913  N   ARG   121      13.887  -3.632 -24.837  1.00 52.44      A   
ATOM   1914  HN  ARG   121      12.925  -3.398 -24.672  1.00  0.00      A   
ATOM   1915  CA  ARG   121      14.106  -4.929 -25.456  1.00 52.44      A   
ATOM   1916  HA  ARG   121      14.933  -4.857 -26.147  1.00  0.00      A   
ATOM   1917  CB  ARG   121      14.356  -6.061 -24.402  1.00 52.44      A   
ATOM   1918  HB1 ARG   121      13.536  -6.019 -23.652  1.00  0.00      A   
ATOM   1919  HB2 ARG   121      14.298  -7.057 -24.891  1.00  0.00      A   
ATOM   1920  CG  ARG   121      15.703  -6.036 -23.651  1.00 52.44      A   
ATOM   1921  HG1 ARG   121      15.746  -5.114 -23.033  1.00  0.00      A   
ATOM   1922  HG2 ARG   121      15.721  -6.903 -22.950  1.00  0.00      A   
ATOM   1923  CD  ARG   121      16.917  -6.124 -24.584  1.00 52.44      A   
ATOM   1924  HD1 ARG   121      16.860  -7.067 -25.177  1.00  0.00      A   
ATOM   1925  HD2 ARG   121      16.963  -5.270 -25.296  1.00  0.00      A   
ATOM   1926  NE  ARG   121      18.168  -6.162 -23.754  1.00 52.44      A   
ATOM   1927  HE  ARG   121      18.656  -7.022 -23.665  1.00  0.00      A   
ATOM   1928  CZ  ARG   121      18.703  -5.110 -23.125  1.00 52.44      A   
ATOM   1929  NH1 ARG   121      18.145  -3.908 -23.118  1.00 52.44      A   
ATOM   1930 HH11 ARG   121      18.334  -3.308 -22.345  1.00  0.00      A   
ATOM   1931 HH12 ARG   121      17.301  -3.764 -23.653  1.00  0.00      A   
ATOM   1932  NH2 ARG   121      19.857  -5.259 -22.481  1.00 52.44      A   
ATOM   1933 HH21 ARG   121      20.328  -4.430 -22.214  1.00  0.00      A   
ATOM   1934 HH22 ARG   121      20.359  -6.109 -22.579  1.00  0.00      A   
ATOM   1935  C   ARG   121      12.879  -5.327 -26.298  1.00 52.44      A   
ATOM   1936  O   ARG   121      12.469  -6.483 -26.189  1.00 52.44      A   
ATOM   1937  N   PRO   122      12.240  -4.499 -27.146  1.00 48.54      A   
ATOM   1938  CD  PRO   122      12.807  -3.265 -27.704  1.00 48.54      A   
ATOM   1939  HD1 PRO   122      12.660  -2.440 -26.970  1.00  0.00      A   
ATOM   1940  HD2 PRO   122      13.885  -3.372 -27.954  1.00  0.00      A   
ATOM   1941  CA  PRO   122      10.884  -4.745 -27.663  1.00 48.54      A   
ATOM   1942  HA  PRO   122      10.214  -4.834 -26.820  1.00  0.00      A   
ATOM   1943  CB  PRO   122      10.584  -3.504 -28.524  1.00 48.54      A   
ATOM   1944  HB1 PRO   122      10.094  -2.734 -27.883  1.00  0.00      A   
ATOM   1945  HB2 PRO   122       9.921  -3.711 -29.388  1.00  0.00      A   
ATOM   1946  CG  PRO   122      11.961  -2.982 -28.943  1.00 48.54      A   
ATOM   1947  HG1 PRO   122      11.937  -1.902 -29.200  1.00  0.00      A   
ATOM   1948  HG2 PRO   122      12.341  -3.559 -29.814  1.00  0.00      A   
ATOM   1949  C   PRO   122      10.746  -6.031 -28.463  1.00 48.54      A   
ATOM   1950  O   PRO   122       9.689  -6.658 -28.448  1.00 48.54      A   
ATOM   1951  N   LEU   123      11.818  -6.453 -29.153  1.00 58.18      A   
ATOM   1952  HN  LEU   123      12.606  -5.852 -29.197  1.00  0.00      A   
ATOM   1953  CA  LEU   123      11.929  -7.714 -29.862  1.00 58.18      A   
ATOM   1954  HA  LEU   123      11.142  -7.766 -30.601  1.00  0.00      A   
ATOM   1955  CB  LEU   123      13.324  -7.783 -30.535  1.00 58.18      A   
ATOM   1956  HB1 LEU   123      14.109  -7.821 -29.747  1.00  0.00      A   
ATOM   1957  HB2 LEU   123      13.400  -8.722 -31.127  1.00  0.00      A   
ATOM   1958  CG  LEU   123      13.662  -6.601 -31.469  1.00 58.18      A   
ATOM   1959  HG  LEU   123      13.599  -5.646 -30.896  1.00  0.00      A   
ATOM   1960  CD1 LEU   123      15.105  -6.730 -31.978  1.00 58.18      A   
ATOM   1961 HD11 LEU   123      15.364  -5.869 -32.631  1.00  0.00      A   
ATOM   1962 HD12 LEU   123      15.823  -6.757 -31.132  1.00  0.00      A   
ATOM   1963 HD13 LEU   123      15.224  -7.662 -32.571  1.00  0.00      A   
ATOM   1964  CD2 LEU   123      12.691  -6.506 -32.655  1.00 58.18      A   
ATOM   1965 HD21 LEU   123      12.983  -5.668 -33.324  1.00  0.00      A   
ATOM   1966 HD22 LEU   123      12.712  -7.445 -33.248  1.00  0.00      A   
ATOM   1967 HD23 LEU   123      11.652  -6.323 -32.311  1.00  0.00      A   
ATOM   1968  C   LEU   123      11.782  -8.933 -28.954  1.00 58.18      A   
ATOM   1969  O   LEU   123      11.096  -9.907 -29.263  1.00 58.18      A   
ATOM   1970  N   ALA   124      12.414  -8.885 -27.767  1.00 57.76      A   
ATOM   1971  HN  ALA   124      12.864  -8.042 -27.479  1.00  0.00      A   
ATOM   1972  CA  ALA   124      12.430  -9.985 -26.834  1.00 57.76      A   
ATOM   1973  HA  ALA   124      12.303 -10.920 -27.365  1.00  0.00      A   
ATOM   1974  CB  ALA   124      13.788 -10.005 -26.104  1.00 57.76      A   
ATOM   1975  HB1 ALA   124      14.611 -10.058 -26.848  1.00  0.00      A   
ATOM   1976  HB2 ALA   124      13.923  -9.091 -25.489  1.00  0.00      A   
ATOM   1977  HB3 ALA   124      13.863 -10.893 -25.441  1.00  0.00      A   
ATOM   1978  C   ALA   124      11.297  -9.879 -25.823  1.00 57.76      A   
ATOM   1979  O   ALA   124      10.986 -10.844 -25.133  1.00 57.76      A   
ATOM   1980  N   TYR   125      10.583  -8.737 -25.768  1.00 55.34      A   
ATOM   1981  HN  TYR   125      10.889  -7.959 -26.319  1.00  0.00      A   
ATOM   1982  CA  TYR   125       9.476  -8.474 -24.861  1.00 55.34      A   
ATOM   1983  HA  TYR   125       9.855  -8.515 -23.851  1.00  0.00      A   
ATOM   1984  CB  TYR   125       8.930  -7.047 -25.167  1.00 55.34      A   
ATOM   1985  HB1 TYR   125       9.730  -6.306 -24.951  1.00  0.00      A   
ATOM   1986  HB2 TYR   125       8.659  -6.970 -26.239  1.00  0.00      A   
ATOM   1987  CG  TYR   125       7.713  -6.693 -24.343  1.00 55.34      A   
ATOM   1988  CD1 TYR   125       7.741  -6.842 -22.949  1.00 55.34      A   
ATOM   1989  HD1 TYR   125       8.648  -7.133 -22.444  1.00  0.00      A   
ATOM   1990  CE1 TYR   125       6.572  -6.705 -22.193  1.00 55.34      A   
ATOM   1991  HE1 TYR   125       6.611  -6.838 -21.124  1.00  0.00      A   
ATOM   1992  CZ  TYR   125       5.353  -6.456 -22.812  1.00 55.34      A   
ATOM   1993  OH  TYR   125       4.191  -6.457 -22.010  1.00 55.34      A   
ATOM   1994  HH  TYR   125       4.488  -6.460 -21.081  1.00  0.00      A   
ATOM   1995  CD2 TYR   125       6.499  -6.313 -24.950  1.00 55.34      A   
ATOM   1996  HD2 TYR   125       6.443  -6.175 -26.016  1.00  0.00      A   
ATOM   1997  CE2 TYR   125       5.323  -6.190 -24.186  1.00 55.34      A   
ATOM   1998  HE2 TYR   125       4.393  -5.909 -24.651  1.00  0.00      A   
ATOM   1999  C   TYR   125       8.374  -9.527 -24.938  1.00 55.34      A   
ATOM   2000  O   TYR   125       7.917 -10.056 -23.932  1.00 55.34      A   
ATOM   2001  N   LYS   126       8.005  -9.945 -26.160  1.00 62.81      A   
ATOM   2002  HN  LYS   126       8.459  -9.544 -26.949  1.00  0.00      A   
ATOM   2003  CA  LYS   126       6.894 -10.852 -26.389  1.00 62.81      A   
ATOM   2004  HA  LYS   126       6.162 -10.715 -25.601  1.00  0.00      A   
ATOM   2005  CB  LYS   126       6.257 -10.447 -27.751  1.00 62.81      A   
ATOM   2006  HB1 LYS   126       6.360  -9.338 -27.813  1.00  0.00      A   
ATOM   2007  HB2 LYS   126       6.849 -10.875 -28.588  1.00  0.00      A   
ATOM   2008  CG  LYS   126       4.760 -10.780 -27.904  1.00 62.81      A   
ATOM   2009  HG1 LYS   126       4.647 -11.888 -27.892  1.00  0.00      A   
ATOM   2010  HG2 LYS   126       4.211 -10.385 -27.018  1.00  0.00      A   
ATOM   2011  CD  LYS   126       4.120 -10.218 -29.197  1.00 62.81      A   
ATOM   2012  HD1 LYS   126       4.707 -10.595 -30.064  1.00  0.00      A   
ATOM   2013  HD2 LYS   126       3.091 -10.642 -29.268  1.00  0.00      A   
ATOM   2014  CE  LYS   126       4.027  -8.680 -29.247  1.00 62.81      A   
ATOM   2015  HE1 LYS   126       3.390  -8.307 -28.414  1.00  0.00      A   
ATOM   2016  HE2 LYS   126       5.036  -8.222 -29.157  1.00  0.00      A   
ATOM   2017  NZ  LYS   126       3.433  -8.216 -30.528  1.00 62.81      A   
ATOM   2018  HZ1 LYS   126       3.383  -7.175 -30.537  1.00  0.00      A   
ATOM   2019  HZ2 LYS   126       4.024  -8.525 -31.327  1.00  0.00      A   
ATOM   2020  HZ3 LYS   126       2.474  -8.599 -30.643  1.00  0.00      A   
ATOM   2021  C   LYS   126       7.350 -12.321 -26.331  1.00 62.81      A   
ATOM   2022  O   LYS   126       6.628 -13.256 -26.691  1.00 62.81      A   
ATOM   2023  N   ARG   127       8.585 -12.549 -25.835  1.00 68.71      A   
ATOM   2024  HN  ARG   127       9.141 -11.752 -25.598  1.00  0.00      A   
ATOM   2025  CA  ARG   127       9.149 -13.847 -25.506  1.00 68.71      A   
ATOM   2026  HA  ARG   127       8.425 -14.631 -25.672  1.00  0.00      A   
ATOM   2027  CB  ARG   127      10.454 -14.084 -26.323  1.00 68.71      A   
ATOM   2028  HB1 ARG   127      11.187 -13.296 -26.026  1.00  0.00      A   
ATOM   2029  HB2 ARG   127      10.900 -15.065 -26.044  1.00  0.00      A   
ATOM   2030  CG  ARG   127      10.347 -14.004 -27.867  1.00 68.71      A   
ATOM   2031  HG1 ARG   127       9.780 -13.099 -28.173  1.00  0.00      A   
ATOM   2032  HG2 ARG   127      11.388 -13.862 -28.245  1.00  0.00      A   
ATOM   2033  CD  ARG   127       9.803 -15.251 -28.579  1.00 68.71      A   
ATOM   2034  HD1 ARG   127      10.039 -15.203 -29.666  1.00  0.00      A   
ATOM   2035  HD2 ARG   127      10.259 -16.176 -28.153  1.00  0.00      A   
ATOM   2036  NE  ARG   127       8.323 -15.270 -28.346  1.00 68.71      A   
ATOM   2037  HE  ARG   127       7.996 -15.251 -27.407  1.00  0.00      A   
ATOM   2038  CZ  ARG   127       7.362 -15.136 -29.263  1.00 68.71      A   
ATOM   2039  NH1 ARG   127       7.606 -15.149 -30.565  1.00 68.71      A   
ATOM   2040 HH11 ARG   127       6.849 -15.104 -31.202  1.00  0.00      A   
ATOM   2041 HH12 ARG   127       8.541 -15.308 -30.851  1.00  0.00      A   
ATOM   2042  NH2 ARG   127       6.119 -14.953 -28.836  1.00 68.71      A   
ATOM   2043 HH21 ARG   127       5.376 -14.882 -29.482  1.00  0.00      A   
ATOM   2044 HH22 ARG   127       6.037 -14.598 -27.898  1.00  0.00      A   
ATOM   2045  C   ARG   127       9.530 -13.911 -24.025  1.00 68.71      A   
ATOM   2046  O   ARG   127       9.269 -14.897 -23.335  1.00 68.71      A   
ATOM   2047  N   ILE   128      10.160 -12.849 -23.482  1.00 62.26      A   
ATOM   2048  HN  ILE   128      10.425 -12.065 -24.054  1.00  0.00      A   
ATOM   2049  CA  ILE   128      10.518 -12.752 -22.077  1.00 62.26      A   
ATOM   2050  HA  ILE   128      10.963 -13.693 -21.793  1.00  0.00      A   
ATOM   2051  CB  ILE   128      11.562 -11.663 -21.800  1.00 62.26      A   
ATOM   2052  HB  ILE   128      11.165 -10.682 -22.151  1.00  0.00      A   
ATOM   2053  CG2 ILE   128      11.859 -11.565 -20.281  1.00 62.26      A   
ATOM   2054 HG21 ILE   128      12.626 -10.787 -20.086  1.00  0.00      A   
ATOM   2055 HG22 ILE   128      10.961 -11.269 -19.700  1.00  0.00      A   
ATOM   2056 HG23 ILE   128      12.245 -12.529 -19.892  1.00  0.00      A   
ATOM   2057  CG1 ILE   128      12.866 -11.965 -22.581  1.00 62.26      A   
ATOM   2058 HG11 ILE   128      13.293 -12.928 -22.222  1.00  0.00      A   
ATOM   2059 HG12 ILE   128      12.629 -12.093 -23.660  1.00  0.00      A   
ATOM   2060  CD  ILE   128      13.932 -10.867 -22.461  1.00  0.00      A   
ATOM   2061  HD1 ILE   128      14.796 -11.097 -23.122  1.00  0.00      A   
ATOM   2062  HD2 ILE   128      13.511  -9.883 -22.760  1.00  0.00      A   
ATOM   2063  HD3 ILE   128      14.314 -10.788 -21.421  1.00  0.00      A   
ATOM   2064  C   ILE   128       9.300 -12.564 -21.190  1.00 62.26      A   
ATOM   2065  O   ILE   128       9.157 -13.271 -20.188  1.00 62.26      A   
ATOM   2066  N   VAL   129       8.371 -11.657 -21.541  1.00 60.99      A   
ATOM   2067  HN  VAL   129       8.420 -11.122 -22.389  1.00  0.00      A   
ATOM   2068  CA  VAL   129       7.233 -11.340 -20.700  1.00 60.99      A   
ATOM   2069  HA  VAL   129       7.433 -11.655 -19.686  1.00  0.00      A   
ATOM   2070  CB  VAL   129       6.953  -9.847 -20.621  1.00 60.99      A   
ATOM   2071  HB  VAL   129       6.582  -9.474 -21.605  1.00  0.00      A   
ATOM   2072  CG1 VAL   129       5.896  -9.562 -19.535  1.00 60.99      A   
ATOM   2073 HG11 VAL   129       5.726  -8.465 -19.455  1.00  0.00      A   
ATOM   2074 HG12 VAL   129       4.927 -10.040 -19.778  1.00  0.00      A   
ATOM   2075 HG13 VAL   129       6.241  -9.922 -18.544  1.00  0.00      A   
ATOM   2076  CG2 VAL   129       8.264  -9.112 -20.267  1.00 60.99      A   
ATOM   2077 HG21 VAL   129       8.055  -8.043 -20.048  1.00  0.00      A   
ATOM   2078 HG22 VAL   129       8.733  -9.551 -19.363  1.00  0.00      A   
ATOM   2079 HG23 VAL   129       8.982  -9.152 -21.111  1.00  0.00      A   
ATOM   2080  C   VAL   129       6.023 -12.113 -21.186  1.00 60.99      A   
ATOM   2081  O   VAL   129       5.408 -11.839 -22.215  1.00 60.99      A   
ATOM   2082  N   THR   130       5.665 -13.166 -20.436  1.00 68.66      A   
ATOM   2083  HN  THR   130       6.170 -13.391 -19.611  1.00  0.00      A   
ATOM   2084  CA  THR   130       4.554 -14.040 -20.759  1.00 68.66      A   
ATOM   2085  HA  THR   130       4.025 -13.645 -21.615  1.00  0.00      A   
ATOM   2086  CB  THR   130       4.937 -15.488 -21.085  1.00 68.66      A   
ATOM   2087  HB  THR   130       4.021 -16.061 -21.361  1.00  0.00      A   
ATOM   2088  OG1 THR   130       5.600 -16.154 -20.016  1.00 68.66      A   
ATOM   2089  HG1 THR   130       5.766 -17.046 -20.339  1.00  0.00      A   
ATOM   2090  CG2 THR   130       5.904 -15.495 -22.276  1.00 68.66      A   
ATOM   2091 HG21 THR   130       6.123 -16.531 -22.607  1.00  0.00      A   
ATOM   2092 HG22 THR   130       5.470 -14.937 -23.133  1.00  0.00      A   
ATOM   2093 HG23 THR   130       6.865 -15.004 -22.007  1.00  0.00      A   
ATOM   2094  C   THR   130       3.588 -14.014 -19.603  1.00 68.66      A   
ATOM   2095  O   THR   130       3.967 -13.854 -18.445  1.00 68.66      A   
ATOM   2096  N   ARG   131       2.280 -14.158 -19.881  1.00 76.32      A   
ATOM   2097  HN  ARG   131       1.975 -14.235 -20.822  1.00  0.00      A   
ATOM   2098  CA  ARG   131       1.245 -14.051 -18.866  1.00 76.32      A   
ATOM   2099  HA  ARG   131       1.330 -13.054 -18.450  1.00  0.00      A   
ATOM   2100  CB  ARG   131      -0.148 -14.155 -19.531  1.00 76.32      A   
ATOM   2101  HB1 ARG   131      -0.108 -13.558 -20.471  1.00  0.00      A   
ATOM   2102  HB2 ARG   131      -0.356 -15.209 -19.811  1.00  0.00      A   
ATOM   2103  CG  ARG   131      -1.302 -13.592 -18.672  1.00 76.32      A   
ATOM   2104  HG1 ARG   131      -1.267 -14.036 -17.651  1.00  0.00      A   
ATOM   2105  HG2 ARG   131      -1.145 -12.495 -18.552  1.00  0.00      A   
ATOM   2106  CD  ARG   131      -2.717 -13.817 -19.227  1.00 76.32      A   
ATOM   2107  HD1 ARG   131      -2.991 -14.894 -19.175  1.00  0.00      A   
ATOM   2108  HD2 ARG   131      -3.456 -13.233 -18.627  1.00  0.00      A   
ATOM   2109  NE  ARG   131      -2.722 -13.306 -20.641  1.00 76.32      A   
ATOM   2110  HE  ARG   131      -2.553 -12.329 -20.776  1.00  0.00      A   
ATOM   2111  CZ  ARG   131      -2.759 -14.046 -21.755  1.00 76.32      A   
ATOM   2112  NH1 ARG   131      -2.940 -15.359 -21.734  1.00 76.32      A   
ATOM   2113 HH11 ARG   131      -3.006 -15.859 -22.586  1.00  0.00      A   
ATOM   2114 HH12 ARG   131      -3.148 -15.779 -20.862  1.00  0.00      A   
ATOM   2115  NH2 ARG   131      -2.594 -13.434 -22.922  1.00 76.32      A   
ATOM   2116 HH21 ARG   131      -2.541 -13.945 -23.766  1.00  0.00      A   
ATOM   2117 HH22 ARG   131      -2.475 -12.432 -22.895  1.00  0.00      A   
ATOM   2118  C   ARG   131       1.348 -15.006 -17.664  1.00 76.32      A   
ATOM   2119  O   ARG   131       1.193 -14.495 -16.556  1.00 76.32      A   
ATOM   2120  N   PRO   132       1.634 -16.319 -17.720  1.00 72.82      A   
ATOM   2121  CD  PRO   132       1.641 -17.164 -18.919  1.00 72.82      A   
ATOM   2122  HD1 PRO   132       0.589 -17.411 -19.187  1.00  0.00      A   
ATOM   2123  HD2 PRO   132       2.158 -16.686 -19.775  1.00  0.00      A   
ATOM   2124  CA  PRO   132       1.861 -17.109 -16.509  1.00 72.82      A   
ATOM   2125  HA  PRO   132       1.028 -16.974 -15.833  1.00  0.00      A   
ATOM   2126  CB  PRO   132       1.978 -18.561 -17.010  1.00 72.82      A   
ATOM   2127  HB1 PRO   132       0.980 -19.049 -16.939  1.00  0.00      A   
ATOM   2128  HB2 PRO   132       2.702 -19.168 -16.425  1.00  0.00      A   
ATOM   2129  CG  PRO   132       2.376 -18.430 -18.483  1.00 72.82      A   
ATOM   2130  HG1 PRO   132       2.093 -19.324 -19.077  1.00  0.00      A   
ATOM   2131  HG2 PRO   132       3.475 -18.274 -18.558  1.00  0.00      A   
ATOM   2132  C   PRO   132       3.098 -16.678 -15.747  1.00 72.82      A   
ATOM   2133  O   PRO   132       3.075 -16.701 -14.524  1.00 72.82      A   
ATOM   2134  N   LYS   133       4.188 -16.271 -16.424  1.00 66.88      A   
ATOM   2135  HN  LYS   133       4.166 -16.224 -17.417  1.00  0.00      A   
ATOM   2136  CA  LYS   133       5.398 -15.802 -15.770  1.00 66.88      A   
ATOM   2137  HA  LYS   133       5.711 -16.556 -15.058  1.00  0.00      A   
ATOM   2138  CB  LYS   133       6.507 -15.598 -16.830  1.00 66.88      A   
ATOM   2139  HB1 LYS   133       6.542 -16.521 -17.450  1.00  0.00      A   
ATOM   2140  HB2 LYS   133       6.215 -14.760 -17.502  1.00  0.00      A   
ATOM   2141  CG  LYS   133       7.906 -15.332 -16.251  1.00 66.88      A   
ATOM   2142  HG1 LYS   133       7.846 -14.471 -15.542  1.00  0.00      A   
ATOM   2143  HG2 LYS   133       8.243 -16.215 -15.662  1.00  0.00      A   
ATOM   2144  CD  LYS   133       8.942 -14.980 -17.334  1.00 66.88      A   
ATOM   2145  HD1 LYS   133       8.563 -14.077 -17.867  1.00  0.00      A   
ATOM   2146  HD2 LYS   133       9.890 -14.694 -16.822  1.00  0.00      A   
ATOM   2147  CE  LYS   133       9.217 -16.103 -18.343  1.00 66.88      A   
ATOM   2148  HE1 LYS   133       9.658 -16.989 -17.837  1.00  0.00      A   
ATOM   2149  HE2 LYS   133       8.283 -16.406 -18.865  1.00  0.00      A   
ATOM   2150  NZ  LYS   133      10.165 -15.622 -19.368  1.00 66.88      A   
ATOM   2151  HZ1 LYS   133      10.271 -16.307 -20.141  1.00  0.00      A   
ATOM   2152  HZ2 LYS   133       9.771 -14.724 -19.762  1.00  0.00      A   
ATOM   2153  HZ3 LYS   133      11.087 -15.414 -18.939  1.00  0.00      A   
ATOM   2154  C   LYS   133       5.171 -14.519 -14.982  1.00 66.88      A   
ATOM   2155  O   LYS   133       5.623 -14.370 -13.849  1.00 66.88      A   
ATOM   2156  N   ALA   134       4.405 -13.576 -15.564  1.00 66.72      A   
ATOM   2157  HN  ALA   134       4.099 -13.697 -16.510  1.00  0.00      A   
ATOM   2158  CA  ALA   134       3.948 -12.383 -14.889  1.00 66.72      A   
ATOM   2159  HA  ALA   134       4.815 -11.861 -14.504  1.00  0.00      A   
ATOM   2160  CB  ALA   134       3.219 -11.485 -15.909  1.00 66.72      A   
ATOM   2161  HB1 ALA   134       3.897 -11.260 -16.761  1.00  0.00      A   
ATOM   2162  HB2 ALA   134       2.316 -11.991 -16.309  1.00  0.00      A   
ATOM   2163  HB3 ALA   134       2.921 -10.520 -15.446  1.00  0.00      A   
ATOM   2164  C   ALA   134       3.044 -12.674 -13.690  1.00 66.72      A   
ATOM   2165  O   ALA   134       3.224 -12.105 -12.619  1.00 66.72      A   
ATOM   2166  N   VAL   135       2.076 -13.607 -13.818  1.00 67.96      A   
ATOM   2167  HN  VAL   135       1.924 -14.061 -14.696  1.00  0.00      A   
ATOM   2168  CA  VAL   135       1.230 -14.043 -12.707  1.00 67.96      A   
ATOM   2169  HA  VAL   135       0.768 -13.168 -12.273  1.00  0.00      A   
ATOM   2170  CB  VAL   135       0.116 -14.973 -13.191  1.00 67.96      A   
ATOM   2171  HB  VAL   135       0.559 -15.776 -13.824  1.00  0.00      A   
ATOM   2172  CG1 VAL   135      -0.645 -15.633 -12.021  1.00 67.96      A   
ATOM   2173 HG11 VAL   135      -1.523 -16.195 -12.405  1.00  0.00      A   
ATOM   2174 HG12 VAL   135      -0.003 -16.350 -11.468  1.00  0.00      A   
ATOM   2175 HG13 VAL   135      -1.010 -14.864 -11.306  1.00  0.00      A   
ATOM   2176  CG2 VAL   135      -0.875 -14.146 -14.032  1.00 67.96      A   
ATOM   2177 HG21 VAL   135      -1.682 -14.801 -14.422  1.00  0.00      A   
ATOM   2178 HG22 VAL   135      -1.345 -13.359 -13.402  1.00  0.00      A   
ATOM   2179 HG23 VAL   135      -0.372 -13.658 -14.888  1.00  0.00      A   
ATOM   2180  C   VAL   135       2.028 -14.680 -11.575  1.00 67.96      A   
ATOM   2181  O   VAL   135       1.850 -14.321 -10.414  1.00 67.96      A   
ATOM   2182  N   VAL   136       2.988 -15.577 -11.879  1.00 69.02      A   
ATOM   2183  HN  VAL   136       3.099 -15.893 -12.824  1.00  0.00      A   
ATOM   2184  CA  VAL   136       3.888 -16.168 -10.892  1.00 69.02      A   
ATOM   2185  HA  VAL   136       3.286 -16.643 -10.131  1.00  0.00      A   
ATOM   2186  CB  VAL   136       4.776 -17.234 -11.540  1.00 69.02      A   
ATOM   2187  HB  VAL   136       5.237 -16.808 -12.461  1.00  0.00      A   
ATOM   2188  CG1 VAL   136       5.898 -17.723 -10.600  1.00 69.02      A   
ATOM   2189 HG11 VAL   136       6.458 -18.555 -11.079  1.00  0.00      A   
ATOM   2190 HG12 VAL   136       6.625 -16.917 -10.368  1.00  0.00      A   
ATOM   2191 HG13 VAL   136       5.468 -18.101  -9.648  1.00  0.00      A   
ATOM   2192  CG2 VAL   136       3.894 -18.439 -11.922  1.00 69.02      A   
ATOM   2193 HG21 VAL   136       4.497 -19.199 -12.463  1.00  0.00      A   
ATOM   2194 HG22 VAL   136       3.478 -18.915 -11.009  1.00  0.00      A   
ATOM   2195 HG23 VAL   136       3.047 -18.141 -12.572  1.00  0.00      A   
ATOM   2196  C   VAL   136       4.722 -15.116 -10.166  1.00 69.02      A   
ATOM   2197  O   VAL   136       4.836 -15.137  -8.942  1.00 69.02      A   
ATOM   2198  N   ALA   137       5.273 -14.118 -10.888  1.00 65.07      A   
ATOM   2199  HN  ALA   137       5.198 -14.116 -11.886  1.00  0.00      A   
ATOM   2200  CA  ALA   137       5.984 -13.007 -10.283  1.00 65.07      A   
ATOM   2201  HA  ALA   137       6.790 -13.414  -9.686  1.00  0.00      A   
ATOM   2202  CB  ALA   137       6.573 -12.121 -11.399  1.00 65.07      A   
ATOM   2203  HB1 ALA   137       7.216 -12.734 -12.065  1.00  0.00      A   
ATOM   2204  HB2 ALA   137       5.763 -11.673 -12.013  1.00  0.00      A   
ATOM   2205  HB3 ALA   137       7.189 -11.303 -10.968  1.00  0.00      A   
ATOM   2206  C   ALA   137       5.128 -12.159  -9.337  1.00 65.07      A   
ATOM   2207  O   ALA   137       5.539 -11.850  -8.220  1.00 65.07      A   
ATOM   2208  N   PHE   138       3.887 -11.807  -9.737  1.00 61.99      A   
ATOM   2209  HN  PHE   138       3.583 -12.041 -10.662  1.00  0.00      A   
ATOM   2210  CA  PHE   138       2.932 -11.128  -8.870  1.00 61.99      A   
ATOM   2211  HA  PHE   138       3.432 -10.266  -8.450  1.00  0.00      A   
ATOM   2212  CB  PHE   138       1.667 -10.669  -9.655  1.00 61.99      A   
ATOM   2213  HB1 PHE   138       1.376 -11.444 -10.396  1.00  0.00      A   
ATOM   2214  HB2 PHE   138       0.812 -10.500  -8.965  1.00  0.00      A   
ATOM   2215  CG  PHE   138       1.921  -9.356 -10.355  1.00 61.99      A   
ATOM   2216  CD1 PHE   138       2.041  -8.180  -9.597  1.00 61.99      A   
ATOM   2217  HD1 PHE   138       1.949  -8.241  -8.524  1.00  0.00      A   
ATOM   2218  CE1 PHE   138       2.302  -6.951 -10.217  1.00 61.99      A   
ATOM   2219  HE1 PHE   138       2.404  -6.055  -9.630  1.00  0.00      A   
ATOM   2220  CZ  PHE   138       2.457  -6.886 -11.606  1.00 61.99      A   
ATOM   2221  HZ  PHE   138       2.688  -5.944 -12.083  1.00  0.00      A   
ATOM   2222  CD2 PHE   138       2.038  -9.269 -11.752  1.00 61.99      A   
ATOM   2223  HD2 PHE   138       1.922 -10.155 -12.350  1.00  0.00      A   
ATOM   2224  CE2 PHE   138       2.327  -8.047 -12.375  1.00 61.99      A   
ATOM   2225  HE2 PHE   138       2.458  -8.001 -13.448  1.00  0.00      A   
ATOM   2226  C   PHE   138       2.519 -11.954  -7.653  1.00 61.99      A   
ATOM   2227  O   PHE   138       2.455 -11.431  -6.542  1.00 61.99      A   
ATOM   2228  N   CYS   139       2.263 -13.267  -7.812  1.00 63.40      A   
ATOM   2229  HN  CYS   139       2.251 -13.672  -8.733  1.00  0.00      A   
ATOM   2230  CA  CYS   139       1.965 -14.165  -6.705  1.00 63.40      A   
ATOM   2231  HA  CYS   139       1.133 -13.749  -6.153  1.00  0.00      A   
ATOM   2232  CB  CYS   139       1.575 -15.579  -7.210  1.00 63.40      A   
ATOM   2233  HB1 CYS   139       2.379 -15.947  -7.885  1.00  0.00      A   
ATOM   2234  HB2 CYS   139       1.515 -16.277  -6.346  1.00  0.00      A   
ATOM   2235  SG  CYS   139      -0.030 -15.579  -8.079  1.00 63.40      A   
ATOM   2236  HG1 CYS   139       0.011 -16.849  -8.456  1.00  0.00      A   
ATOM   2237  C   CYS   139       3.102 -14.308  -5.701  1.00 63.40      A   
ATOM   2238  O   CYS   139       2.875 -14.229  -4.497  1.00 63.40      A   
ATOM   2239  N   LEU   140       4.360 -14.476  -6.159  1.00 63.86      A   
ATOM   2240  HN  LEU   140       4.530 -14.589  -7.143  1.00  0.00      A   
ATOM   2241  CA  LEU   140       5.535 -14.501  -5.293  1.00 63.86      A   
ATOM   2242  HA  LEU   140       5.350 -15.220  -4.510  1.00  0.00      A   
ATOM   2243  CB  LEU   140       6.816 -14.911  -6.076  1.00 63.86      A   
ATOM   2244  HB1 LEU   140       6.703 -14.586  -7.133  1.00  0.00      A   
ATOM   2245  HB2 LEU   140       7.701 -14.375  -5.663  1.00  0.00      A   
ATOM   2246  CG  LEU   140       7.166 -16.419  -6.036  1.00 63.86      A   
ATOM   2247  HG  LEU   140       8.072 -16.550  -6.680  1.00  0.00      A   
ATOM   2248  CD1 LEU   140       7.553 -16.878  -4.621  1.00 63.86      A   
ATOM   2249 HD11 LEU   140       7.914 -17.928  -4.642  1.00  0.00      A   
ATOM   2250 HD12 LEU   140       8.360 -16.235  -4.211  1.00  0.00      A   
ATOM   2251 HD13 LEU   140       6.682 -16.823  -3.936  1.00  0.00      A   
ATOM   2252  CD2 LEU   140       6.067 -17.321  -6.614  1.00 63.86      A   
ATOM   2253 HD21 LEU   140       6.403 -18.380  -6.624  1.00  0.00      A   
ATOM   2254 HD22 LEU   140       5.140 -17.252  -6.008  1.00  0.00      A   
ATOM   2255 HD23 LEU   140       5.832 -17.019  -7.655  1.00  0.00      A   
ATOM   2256  C   LEU   140       5.769 -13.181  -4.567  1.00 63.86      A   
ATOM   2257  O   LEU   140       6.101 -13.145  -3.386  1.00 63.86      A   
ATOM   2258  N   MET   141       5.567 -12.039  -5.249  1.00 62.83      A   
ATOM   2259  HN  MET   141       5.356 -12.073  -6.228  1.00  0.00      A   
ATOM   2260  CA  MET   141       5.621 -10.724  -4.633  1.00 62.83      A   
ATOM   2261  HA  MET   141       6.594 -10.601  -4.179  1.00  0.00      A   
ATOM   2262  CB  MET   141       5.434  -9.676  -5.759  1.00 62.83      A   
ATOM   2263  HB1 MET   141       6.223  -9.889  -6.517  1.00  0.00      A   
ATOM   2264  HB2 MET   141       4.461  -9.849  -6.263  1.00  0.00      A   
ATOM   2265  CG  MET   141       5.573  -8.191  -5.366  1.00 62.83      A   
ATOM   2266  HG1 MET   141       6.485  -8.081  -4.739  1.00  0.00      A   
ATOM   2267  HG2 MET   141       5.758  -7.616  -6.302  1.00  0.00      A   
ATOM   2268  SD  MET   141       4.147  -7.443  -4.512  1.00 62.83      A   
ATOM   2269  CE  MET   141       2.941  -7.539  -5.861  1.00 62.83      A   
ATOM   2270  HE1 MET   141       2.015  -6.989  -5.583  1.00  0.00      A   
ATOM   2271  HE2 MET   141       3.352  -7.092  -6.790  1.00  0.00      A   
ATOM   2272  HE3 MET   141       2.658  -8.593  -6.066  1.00  0.00      A   
ATOM   2273  C   MET   141       4.588 -10.552  -3.519  1.00 62.83      A   
ATOM   2274  O   MET   141       4.904 -10.105  -2.415  1.00 62.83      A   
ATOM   2275  N   TRP   142       3.332 -10.978  -3.759  1.00 60.16      A   
ATOM   2276  HN  TRP   142       3.083 -11.305  -4.672  1.00  0.00      A   
ATOM   2277  CA  TRP   142       2.295 -11.014  -2.746  1.00 60.16      A   
ATOM   2278  HA  TRP   142       2.248 -10.030  -2.296  1.00  0.00      A   
ATOM   2279  CB  TRP   142       0.916 -11.341  -3.374  1.00 60.16      A   
ATOM   2280  HB1 TRP   142       1.060 -12.016  -4.245  1.00  0.00      A   
ATOM   2281  HB2 TRP   142       0.269 -11.867  -2.639  1.00  0.00      A   
ATOM   2282  CG  TRP   142       0.146 -10.101  -3.791  1.00 60.16      A   
ATOM   2283  CD1 TRP   142       0.015  -9.516  -5.020  1.00 60.16      A   
ATOM   2284  HD1 TRP   142       0.481  -9.885  -5.921  1.00  0.00      A   
ATOM   2285  NE1 TRP   142      -0.783  -8.392  -4.930  1.00 60.16      A   
ATOM   2286  HE1 TRP   142      -0.904  -7.705  -5.625  1.00  0.00      A   
ATOM   2287  CE2 TRP   142      -1.194  -8.251  -3.624  1.00 60.16      A   
ATOM   2288  CD2 TRP   142      -0.608  -9.290  -2.871  1.00 60.16      A   
ATOM   2289  CE3 TRP   142      -0.812  -9.389  -1.496  1.00 60.16      A   
ATOM   2290  HE3 TRP   142      -0.354 -10.169  -0.908  1.00  0.00      A   
ATOM   2291  CZ3 TRP   142      -1.626  -8.425  -0.881  1.00 60.16      A   
ATOM   2292  HZ3 TRP   142      -1.793  -8.471   0.186  1.00  0.00      A   
ATOM   2293  CZ2 TRP   142      -2.013  -7.308  -3.019  1.00 60.16      A   
ATOM   2294  HZ2 TRP   142      -2.472  -6.520  -3.594  1.00  0.00      A   
ATOM   2295  CH2 TRP   142      -2.227  -7.403  -1.633  1.00 60.16      A   
ATOM   2296  HH2 TRP   142      -2.856  -6.677  -1.139  1.00  0.00      A   
ATOM   2297  C   TRP   142       2.581 -11.958  -1.582  1.00 60.16      A   
ATOM   2298  O   TRP   142       2.374 -11.591  -0.427  1.00 60.16      A   
ATOM   2299  N   THR   143       3.092 -13.186  -1.817  1.00 62.29      A   
ATOM   2300  HN  THR   143       3.255 -13.517  -2.752  1.00  0.00      A   
ATOM   2301  CA  THR   143       3.479 -14.072  -0.715  1.00 62.29      A   
ATOM   2302  HA  THR   143       2.633 -14.107  -0.044  1.00  0.00      A   
ATOM   2303  CB  THR   143       3.773 -15.532  -1.057  1.00 62.29      A   
ATOM   2304  HB  THR   143       4.049 -16.083  -0.124  1.00  0.00      A   
ATOM   2305  OG1 THR   143       4.816 -15.677  -2.006  1.00 62.29      A   
ATOM   2306  HG1 THR   143       4.915 -16.620  -2.155  1.00  0.00      A   
ATOM   2307  CG2 THR   143       2.521 -16.181  -1.658  1.00 62.29      A   
ATOM   2308 HG21 THR   143       2.697 -17.256  -1.868  1.00  0.00      A   
ATOM   2309 HG22 THR   143       1.665 -16.095  -0.956  1.00  0.00      A   
ATOM   2310 HG23 THR   143       2.242 -15.682  -2.609  1.00  0.00      A   
ATOM   2311  C   THR   143       4.612 -13.523   0.127  1.00 62.29      A   
ATOM   2312  O   THR   143       4.538 -13.581   1.349  1.00 62.29      A   
ATOM   2313  N   ILE   144       5.657 -12.913  -0.469  1.00 60.10      A   
ATOM   2314  HN  ILE   144       5.735 -12.935  -1.472  1.00  0.00      A   
ATOM   2315  CA  ILE   144       6.706 -12.217   0.277  1.00 60.10      A   
ATOM   2316  HA  ILE   144       7.119 -12.914   0.992  1.00  0.00      A   
ATOM   2317  CB  ILE   144       7.844 -11.759  -0.641  1.00 60.10      A   
ATOM   2318  HB  ILE   144       7.405 -11.175  -1.483  1.00  0.00      A   
ATOM   2319  CG2 ILE   144       8.853 -10.862   0.120  1.00 60.10      A   
ATOM   2320 HG21 ILE   144       9.705 -10.590  -0.535  1.00  0.00      A   
ATOM   2321 HG22 ILE   144       8.385  -9.913   0.457  1.00  0.00      A   
ATOM   2322 HG23 ILE   144       9.251 -11.396   1.009  1.00  0.00      A   
ATOM   2323  CG1 ILE   144       8.567 -12.995  -1.231  1.00 60.10      A   
ATOM   2324 HG11 ILE   144       9.133 -13.504  -0.420  1.00  0.00      A   
ATOM   2325 HG12 ILE   144       7.811 -13.721  -1.609  1.00  0.00      A   
ATOM   2326  CD  ILE   144       9.512 -12.660  -2.391  1.00  0.00      A   
ATOM   2327  HD1 ILE   144       9.964 -13.589  -2.800  1.00  0.00      A   
ATOM   2328  HD2 ILE   144       8.949 -12.159  -3.209  1.00  0.00      A   
ATOM   2329  HD3 ILE   144      10.334 -11.990  -2.063  1.00  0.00      A   
ATOM   2330  C   ILE   144       6.155 -11.053   1.102  1.00 60.10      A   
ATOM   2331  O   ILE   144       6.487 -10.900   2.279  1.00 60.10      A   
ATOM   2332  N   ALA   145       5.241 -10.238   0.533  1.00 61.51      A   
ATOM   2333  HN  ALA   145       5.003 -10.351  -0.435  1.00  0.00      A   
ATOM   2334  CA  ALA   145       4.573  -9.163   1.245  1.00 61.51      A   
ATOM   2335  HA  ALA   145       5.332  -8.491   1.617  1.00  0.00      A   
ATOM   2336  CB  ALA   145       3.646  -8.417   0.260  1.00 61.51      A   
ATOM   2337  HB1 ALA   145       4.235  -8.036  -0.602  1.00  0.00      A   
ATOM   2338  HB2 ALA   145       2.866  -9.098  -0.140  1.00  0.00      A   
ATOM   2339  HB3 ALA   145       3.140  -7.558   0.749  1.00  0.00      A   
ATOM   2340  C   ALA   145       3.767  -9.627   2.460  1.00 61.51      A   
ATOM   2341  O   ALA   145       3.865  -9.056   3.546  1.00 61.51      A   
ATOM   2342  N   ILE   146       2.984 -10.712   2.310  1.00 61.65      A   
ATOM   2343  HN  ILE   146       2.895 -11.122   1.398  1.00  0.00      A   
ATOM   2344  CA  ILE   146       2.255 -11.363   3.392  1.00 61.65      A   
ATOM   2345  HA  ILE   146       1.697 -10.603   3.921  1.00  0.00      A   
ATOM   2346  CB  ILE   146       1.256 -12.374   2.820  1.00 61.65      A   
ATOM   2347  HB  ILE   146       1.808 -13.059   2.135  1.00  0.00      A   
ATOM   2348  CG2 ILE   146       0.596 -13.214   3.940  1.00 61.65      A   
ATOM   2349 HG21 ILE   146      -0.168 -13.896   3.514  1.00  0.00      A   
ATOM   2350 HG22 ILE   146       1.340 -13.843   4.472  1.00  0.00      A   
ATOM   2351 HG23 ILE   146       0.099 -12.550   4.678  1.00  0.00      A   
ATOM   2352  CG1 ILE   146       0.175 -11.631   1.993  1.00 61.65      A   
ATOM   2353 HG11 ILE   146      -0.504 -11.092   2.690  1.00  0.00      A   
ATOM   2354 HG12 ILE   146       0.656 -10.863   1.348  1.00  0.00      A   
ATOM   2355  CD  ILE   146      -0.642 -12.554   1.080  1.00  0.00      A   
ATOM   2356  HD1 ILE   146      -1.377 -11.962   0.492  1.00  0.00      A   
ATOM   2357  HD2 ILE   146       0.031 -13.076   0.364  1.00  0.00      A   
ATOM   2358  HD3 ILE   146      -1.198 -13.315   1.665  1.00  0.00      A   
ATOM   2359  C   ILE   146       3.179 -12.000   4.431  1.00 61.65      A   
ATOM   2360  O   ILE   146       2.983 -11.834   5.636  1.00 61.65      A   
ATOM   2361  N   VAL   147       4.241 -12.718   4.006  1.00 63.63      A   
ATOM   2362  HN  VAL   147       4.384 -12.873   3.023  1.00  0.00      A   
ATOM   2363  CA  VAL   147       5.203 -13.354   4.902  1.00 63.63      A   
ATOM   2364  HA  VAL   147       4.646 -13.976   5.588  1.00  0.00      A   
ATOM   2365  CB  VAL   147       6.172 -14.266   4.145  1.00 63.63      A   
ATOM   2366  HB  VAL   147       6.555 -13.724   3.249  1.00  0.00      A   
ATOM   2367  CG1 VAL   147       7.372 -14.713   5.010  1.00 63.63      A   
ATOM   2368 HG11 VAL   147       7.975 -15.467   4.460  1.00  0.00      A   
ATOM   2369 HG12 VAL   147       8.039 -13.861   5.256  1.00  0.00      A   
ATOM   2370 HG13 VAL   147       7.017 -15.173   5.957  1.00  0.00      A   
ATOM   2371  CG2 VAL   147       5.400 -15.521   3.690  1.00 63.63      A   
ATOM   2372 HG21 VAL   147       6.053 -16.164   3.061  1.00  0.00      A   
ATOM   2373 HG22 VAL   147       5.070 -16.112   4.570  1.00  0.00      A   
ATOM   2374 HG23 VAL   147       4.503 -15.252   3.097  1.00  0.00      A   
ATOM   2375  C   VAL   147       5.952 -12.363   5.780  1.00 63.63      A   
ATOM   2376  O   VAL   147       6.046 -12.570   6.986  1.00 63.63      A   
ATOM   2377  N   ILE   148       6.450 -11.229   5.239  1.00 63.89      A   
ATOM   2378  HN  ILE   148       6.387 -11.071   4.249  1.00  0.00      A   
ATOM   2379  CA  ILE   148       7.070 -10.181   6.054  1.00 63.89      A   
ATOM   2380  HA  ILE   148       7.840 -10.643   6.656  1.00  0.00      A   
ATOM   2381  CB  ILE   148       7.723  -9.084   5.206  1.00 63.89      A   
ATOM   2382  HB  ILE   148       6.954  -8.662   4.518  1.00  0.00      A   
ATOM   2383  CG2 ILE   148       8.267  -7.948   6.111  1.00 63.89      A   
ATOM   2384 HG21 ILE   148       8.807  -7.188   5.510  1.00  0.00      A   
ATOM   2385 HG22 ILE   148       7.451  -7.419   6.645  1.00  0.00      A   
ATOM   2386 HG23 ILE   148       8.970  -8.359   6.866  1.00  0.00      A   
ATOM   2387  CG1 ILE   148       8.862  -9.680   4.344  1.00 63.89      A   
ATOM   2388 HG11 ILE   148       9.692 -10.001   5.013  1.00  0.00      A   
ATOM   2389 HG12 ILE   148       8.493 -10.587   3.815  1.00  0.00      A   
ATOM   2390  CD  ILE   148       9.397  -8.706   3.286  1.00  0.00      A   
ATOM   2391  HD1 ILE   148      10.166  -9.203   2.657  1.00  0.00      A   
ATOM   2392  HD2 ILE   148       8.570  -8.368   2.624  1.00  0.00      A   
ATOM   2393  HD3 ILE   148       9.861  -7.813   3.755  1.00  0.00      A   
ATOM   2394  C   ILE   148       6.077  -9.565   7.034  1.00 63.89      A   
ATOM   2395  O   ILE   148       6.372  -9.352   8.209  1.00 63.89      A   
ATOM   2396  N   ALA   149       4.836  -9.301   6.591  1.00 66.98      A   
ATOM   2397  HN  ALA   149       4.588  -9.484   5.639  1.00  0.00      A   
ATOM   2398  CA  ALA   149       3.796  -8.741   7.426  1.00 66.98      A   
ATOM   2399  HA  ALA   149       4.146  -7.788   7.796  1.00  0.00      A   
ATOM   2400  CB  ALA   149       2.553  -8.493   6.563  1.00 66.98      A   
ATOM   2401  HB1 ALA   149       2.809  -7.838   5.703  1.00  0.00      A   
ATOM   2402  HB2 ALA   149       2.144  -9.446   6.168  1.00  0.00      A   
ATOM   2403  HB3 ALA   149       1.768  -7.986   7.160  1.00  0.00      A   
ATOM   2404  C   ALA   149       3.414  -9.587   8.644  1.00 66.98      A   
ATOM   2405  O   ALA   149       3.179  -9.068   9.733  1.00 66.98      A   
ATOM   2406  N   VAL   150       3.363 -10.923   8.501  1.00 68.73      A   
ATOM   2407  HN  VAL   150       3.541 -11.330   7.602  1.00  0.00      A   
ATOM   2408  CA  VAL   150       2.804 -11.796   9.523  1.00 68.73      A   
ATOM   2409  HA  VAL   150       2.071 -11.231  10.084  1.00  0.00      A   
ATOM   2410  CB  VAL   150       2.062 -12.936   8.828  1.00 68.73      A   
ATOM   2411  HB  VAL   150       1.537 -12.488   7.947  1.00  0.00      A   
ATOM   2412  CG1 VAL   150       3.034 -14.009   8.301  1.00 68.73      A   
ATOM   2413 HG11 VAL   150       2.483 -14.747   7.681  1.00  0.00      A   
ATOM   2414 HG12 VAL   150       3.823 -13.547   7.674  1.00  0.00      A   
ATOM   2415 HG13 VAL   150       3.521 -14.556   9.135  1.00  0.00      A   
ATOM   2416  CG2 VAL   150       0.978 -13.537   9.741  1.00 68.73      A   
ATOM   2417 HG21 VAL   150       0.374 -14.276   9.174  1.00  0.00      A   
ATOM   2418 HG22 VAL   150       1.436 -14.059  10.606  1.00  0.00      A   
ATOM   2419 HG23 VAL   150       0.299 -12.744  10.119  1.00  0.00      A   
ATOM   2420  C   VAL   150       3.822 -12.308  10.549  1.00 68.73      A   
ATOM   2421  O   VAL   150       3.470 -12.935  11.549  1.00 68.73      A   
ATOM   2422  N   LEU   151       5.124 -11.982  10.407  1.00 70.65      A   
ATOM   2423  HN  LEU   151       5.421 -11.494   9.587  1.00  0.00      A   
ATOM   2424  CA  LEU   151       6.152 -12.341  11.384  1.00 70.65      A   
ATOM   2425  HA  LEU   151       6.185 -13.421  11.408  1.00  0.00      A   
ATOM   2426  CB  LEU   151       7.559 -11.829  10.971  1.00 70.65      A   
ATOM   2427  HB1 LEU   151       7.565 -10.717  10.999  1.00  0.00      A   
ATOM   2428  HB2 LEU   151       8.304 -12.195  11.713  1.00  0.00      A   
ATOM   2429  CG  LEU   151       8.049 -12.261   9.574  1.00 70.65      A   
ATOM   2430  HG  LEU   151       7.308 -11.894   8.828  1.00  0.00      A   
ATOM   2431  CD1 LEU   151       9.390 -11.594   9.233  1.00 70.65      A   
ATOM   2432 HD11 LEU   151       9.701 -11.867   8.202  1.00  0.00      A   
ATOM   2433 HD12 LEU   151       9.300 -10.489   9.292  1.00  0.00      A   
ATOM   2434 HD13 LEU   151      10.181 -11.930   9.938  1.00  0.00      A   
ATOM   2435  CD2 LEU   151       8.171 -13.785   9.426  1.00 70.65      A   
ATOM   2436 HD21 LEU   151       8.537 -14.036   8.407  1.00  0.00      A   
ATOM   2437 HD22 LEU   151       8.886 -14.196  10.168  1.00  0.00      A   
ATOM   2438 HD23 LEU   151       7.185 -14.278   9.560  1.00  0.00      A   
ATOM   2439  C   LEU   151       5.893 -11.903  12.843  1.00 70.65      A   
ATOM   2440  O   LEU   151       6.118 -12.725  13.742  1.00 70.65      A   
ATOM   2441  N   PRO   152       5.403 -10.706  13.207  1.00 75.65      A   
ATOM   2442  CD  PRO   152       5.300  -9.513  12.365  1.00 75.65      A   
ATOM   2443  HD1 PRO   152       6.295  -9.018  12.351  1.00  0.00      A   
ATOM   2444  HD2 PRO   152       4.966  -9.717  11.329  1.00  0.00      A   
ATOM   2445  CA  PRO   152       5.009 -10.397  14.577  1.00 75.65      A   
ATOM   2446  HA  PRO   152       5.833 -10.611  15.232  1.00  0.00      A   
ATOM   2447  CB  PRO   152       4.681  -8.895  14.552  1.00 75.65      A   
ATOM   2448  HB1 PRO   152       5.612  -8.323  14.780  1.00  0.00      A   
ATOM   2449  HB2 PRO   152       3.902  -8.603  15.280  1.00  0.00      A   
ATOM   2450  CG  PRO   152       4.292  -8.636  13.101  1.00 75.65      A   
ATOM   2451  HG1 PRO   152       4.361  -7.569  12.811  1.00  0.00      A   
ATOM   2452  HG2 PRO   152       3.261  -8.999  12.891  1.00  0.00      A   
ATOM   2453  C   PRO   152       3.856 -11.234  15.084  1.00 75.65      A   
ATOM   2454  O   PRO   152       3.761 -11.425  16.292  1.00 75.65      A   
ATOM   2455  N   LEU   153       2.951 -11.734  14.221  1.00 75.29      A   
ATOM   2456  HN  LEU   153       3.063 -11.594  13.237  1.00  0.00      A   
ATOM   2457  CA  LEU   153       1.858 -12.594  14.645  1.00 75.29      A   
ATOM   2458  HA  LEU   153       1.381 -12.127  15.495  1.00  0.00      A   
ATOM   2459  CB  LEU   153       0.830 -12.756  13.500  1.00 75.29      A   
ATOM   2460  HB1 LEU   153       0.665 -11.764  13.024  1.00  0.00      A   
ATOM   2461  HB2 LEU   153       1.256 -13.421  12.717  1.00  0.00      A   
ATOM   2462  CG  LEU   153      -0.543 -13.308  13.937  1.00 75.29      A   
ATOM   2463  HG  LEU   153      -0.377 -14.195  14.596  1.00  0.00      A   
ATOM   2464  CD1 LEU   153      -1.342 -12.257  14.721  1.00 75.29      A   
ATOM   2465 HD11 LEU   153      -2.331 -12.666  15.019  1.00  0.00      A   
ATOM   2466 HD12 LEU   153      -0.801 -11.944  15.636  1.00  0.00      A   
ATOM   2467 HD13 LEU   153      -1.518 -11.360  14.087  1.00  0.00      A   
ATOM   2468  CD2 LEU   153      -1.351 -13.780  12.719  1.00 75.29      A   
ATOM   2469 HD21 LEU   153      -2.338 -14.177  13.039  1.00  0.00      A   
ATOM   2470 HD22 LEU   153      -1.520 -12.939  12.013  1.00  0.00      A   
ATOM   2471 HD23 LEU   153      -0.808 -14.588  12.182  1.00  0.00      A   
ATOM   2472  C   LEU   153       2.346 -13.962  15.115  1.00 75.29      A   
ATOM   2473  O   LEU   153       1.973 -14.446  16.182  1.00 75.29      A   
ATOM   2474  N   LEU   154       3.267 -14.585  14.343  1.00 78.56      A   
ATOM   2475  HN  LEU   154       3.516 -14.183  13.461  1.00  0.00      A   
ATOM   2476  CA  LEU   154       3.938 -15.830  14.689  1.00 78.56      A   
ATOM   2477  HA  LEU   154       3.193 -16.589  14.883  1.00  0.00      A   
ATOM   2478  CB  LEU   154       4.877 -16.276  13.533  1.00 78.56      A   
ATOM   2479  HB1 LEU   154       5.371 -15.374  13.113  1.00  0.00      A   
ATOM   2480  HB2 LEU   154       5.682 -16.931  13.939  1.00  0.00      A   
ATOM   2481  CG  LEU   154       4.226 -17.072  12.376  1.00 78.56      A   
ATOM   2482  HG  LEU   154       3.854 -18.039  12.792  1.00  0.00      A   
ATOM   2483  CD1 LEU   154       3.039 -16.373  11.700  1.00 78.56      A   
ATOM   2484 HD11 LEU   154       2.664 -16.987  10.852  1.00  0.00      A   
ATOM   2485 HD12 LEU   154       2.200 -16.225  12.410  1.00  0.00      A   
ATOM   2486 HD13 LEU   154       3.346 -15.387  11.296  1.00  0.00      A   
ATOM   2487  CD2 LEU   154       5.293 -17.398  11.320  1.00 78.56      A   
ATOM   2488 HD21 LEU   154       4.860 -18.012  10.501  1.00  0.00      A   
ATOM   2489 HD22 LEU   154       5.696 -16.464  10.874  1.00  0.00      A   
ATOM   2490 HD23 LEU   154       6.135 -17.964  11.771  1.00  0.00      A   
ATOM   2491  C   LEU   154       4.774 -15.695  15.965  1.00 78.56      A   
ATOM   2492  O   LEU   154       4.761 -16.520  16.874  1.00 78.56      A   
ATOM   2493  N   GLY   155       5.525 -14.581  16.090  1.00 84.94      A   
ATOM   2494  HN  GLY   155       5.531 -13.888  15.369  1.00  0.00      A   
ATOM   2495  CA  GLY   155       6.196 -14.342  17.354  1.00 84.94      A   
ATOM   2496  HA1 GLY   155       6.641 -15.265  17.689  1.00  0.00      A   
ATOM   2497  HA2 GLY   155       5.461 -13.946  18.038  1.00  0.00      A   
ATOM   2498  C   GLY   155       7.338 -13.394  17.364  1.00 84.94      A   
ATOM   2499  O   GLY   155       8.103 -13.418  18.319  1.00 84.94      A   
ATOM   2500  N   TRP   156       7.470 -12.498  16.372  1.00 83.39      A   
ATOM   2501  HN  TRP   156       6.954 -12.562  15.518  1.00  0.00      A   
ATOM   2502  CA  TRP   156       8.333 -11.337  16.506  1.00 83.39      A   
ATOM   2503  HA  TRP   156       9.198 -11.623  17.093  1.00  0.00      A   
ATOM   2504  CB  TRP   156       8.829 -10.878  15.109  1.00 83.39      A   
ATOM   2505  HB1 TRP   156       9.039 -11.787  14.504  1.00  0.00      A   
ATOM   2506  HB2 TRP   156       8.034 -10.315  14.576  1.00  0.00      A   
ATOM   2507  CG  TRP   156      10.109 -10.064  15.092  1.00 83.39      A   
ATOM   2508  CD1 TRP   156      10.768  -9.441  16.117  1.00 83.39      A   
ATOM   2509  HD1 TRP   156      10.450  -9.415  17.152  1.00  0.00      A   
ATOM   2510  NE1 TRP   156      11.910  -8.838  15.648  1.00 83.39      A   
ATOM   2511  HE1 TRP   156      12.545  -8.277  16.160  1.00  0.00      A   
ATOM   2512  CE2 TRP   156      12.017  -9.078  14.303  1.00 83.39      A   
ATOM   2513  CD2 TRP   156      10.906  -9.837  13.909  1.00 83.39      A   
ATOM   2514  CE3 TRP   156      10.739 -10.230  12.582  1.00 83.39      A   
ATOM   2515  HE3 TRP   156       9.900 -10.820  12.267  1.00  0.00      A   
ATOM   2516  CZ3 TRP   156      11.712  -9.830  11.650  1.00 83.39      A   
ATOM   2517  HZ3 TRP   156      11.613 -10.117  10.613  1.00  0.00      A   
ATOM   2518  CZ2 TRP   156      12.988  -8.691  13.388  1.00 83.39      A   
ATOM   2519  HZ2 TRP   156      13.839  -8.107  13.695  1.00  0.00      A   
ATOM   2520  CH2 TRP   156      12.821  -9.071  12.047  1.00 83.39      A   
ATOM   2521  HH2 TRP   156      13.562  -8.774  11.316  1.00  0.00      A   
ATOM   2522  C   TRP   156       7.601 -10.227  17.279  1.00 83.39      A   
ATOM   2523  O   TRP   156       7.329  -9.138  16.776  1.00 83.39      A   
ATOM   2524  N   ASN   157       7.210 -10.525  18.531  1.00 93.35      A   
ATOM   2525  HN  ASN   157       7.482 -11.404  18.928  1.00  0.00      A   
ATOM   2526  CA  ASN   157       6.461  -9.647  19.402  1.00 93.35      A   
ATOM   2527  HA  ASN   157       6.387  -8.673  18.934  1.00  0.00      A   
ATOM   2528  CB  ASN   157       4.997 -10.127  19.686  1.00 93.35      A   
ATOM   2529  HB1 ASN   157       4.628  -9.720  20.650  1.00  0.00      A   
ATOM   2530  HB2 ASN   157       4.364  -9.692  18.882  1.00  0.00      A   
ATOM   2531  CG  ASN   157       4.770 -11.643  19.691  1.00 93.35      A   
ATOM   2532  OD1 ASN   157       5.510 -12.475  20.217  1.00 93.35      A   
ATOM   2533  ND2 ASN   157       3.651 -12.059  19.051  1.00 93.35      A   
ATOM   2534 HD21 ASN   157       3.441 -13.027  19.068  1.00  0.00      A   
ATOM   2535 HD22 ASN   157       3.250 -11.463  18.355  1.00  0.00      A   
ATOM   2536  C   ASN   157       7.248  -9.412  20.682  1.00 93.35      A   
ATOM   2537  O   ASN   157       7.814 -10.330  21.271  1.00 93.35      A   
ATOM   2538  N   CYS   158       7.299  -8.148  21.149  1.00100.72      A   
ATOM   2539  HN  CYS   158       6.797  -7.420  20.691  1.00  0.00      A   
ATOM   2540  CA  CYS   158       8.215  -7.677  22.185  1.00100.72      A   
ATOM   2541  HA  CYS   158       9.222  -7.917  21.864  1.00  0.00      A   
ATOM   2542  CB  CYS   158       8.127  -6.135  22.332  1.00100.72      A   
ATOM   2543  HB1 CYS   158       8.808  -5.808  23.150  1.00  0.00      A   
ATOM   2544  HB2 CYS   158       8.536  -5.688  21.397  1.00  0.00      A   
ATOM   2545  SG  CYS   158       6.428  -5.513  22.618  1.00100.72      A   
ATOM   2546  HG1 CYS   158       6.778  -4.232  22.698  1.00  0.00      A   
ATOM   2547  C   CYS   158       8.037  -8.325  23.554  1.00100.72      A   
ATOM   2548  O   CYS   158       8.956  -8.360  24.368  1.00100.72      A   
ATOM   2549  N   GLU   159       6.858  -8.926  23.807  1.00 98.39      A   
ATOM   2550  HN  GLU   159       6.128  -8.842  23.139  1.00  0.00      A   
ATOM   2551  CA  GLU   159       6.559  -9.773  24.948  1.00 98.39      A   
ATOM   2552  HA  GLU   159       6.695  -9.183  25.845  1.00  0.00      A   
ATOM   2553  CB  GLU   159       5.081 -10.260  24.849  1.00 98.39      A   
ATOM   2554  HB1 GLU   159       4.778 -10.705  25.823  1.00  0.00      A   
ATOM   2555  HB2 GLU   159       4.436  -9.369  24.677  1.00  0.00      A   
ATOM   2556  CG  GLU   159       4.822 -11.303  23.723  1.00 98.39      A   
ATOM   2557  HG1 GLU   159       5.238 -10.925  22.768  1.00  0.00      A   
ATOM   2558  HG2 GLU   159       5.328 -12.259  23.973  1.00  0.00      A   
ATOM   2559  CD  GLU   159       3.369 -11.622  23.455  1.00 98.39      A   
ATOM   2560  OE1 GLU   159       2.570 -10.668  23.288  1.00 98.39      A   
ATOM   2561  OE2 GLU   159       3.029 -12.822  23.278  1.00 98.39      A   
ATOM   2562  C   GLU   159       7.487 -10.987  25.046  1.00 98.39      A   
ATOM   2563  O   GLU   159       7.862 -11.435  26.126  1.00 98.39      A   
ATOM   2564  N   LYS   160       7.889 -11.547  23.887  1.00 95.61      A   
ATOM   2565  HN  LYS   160       7.628 -11.115  23.020  1.00  0.00      A   
ATOM   2566  CA  LYS   160       8.580 -12.811  23.782  1.00 95.61      A   
ATOM   2567  HA  LYS   160       8.459 -13.377  24.695  1.00  0.00      A   
ATOM   2568  CB  LYS   160       7.951 -13.567  22.583  1.00 95.61      A   
ATOM   2569  HB1 LYS   160       6.847 -13.483  22.698  1.00  0.00      A   
ATOM   2570  HB2 LYS   160       8.216 -13.039  21.638  1.00  0.00      A   
ATOM   2571  CG  LYS   160       8.334 -15.052  22.488  1.00 95.61      A   
ATOM   2572  HG1 LYS   160       9.447 -15.125  22.435  1.00  0.00      A   
ATOM   2573  HG2 LYS   160       8.013 -15.570  23.420  1.00  0.00      A   
ATOM   2574  CD  LYS   160       7.741 -15.752  21.250  1.00 95.61      A   
ATOM   2575  HD1 LYS   160       8.118 -15.213  20.349  1.00  0.00      A   
ATOM   2576  HD2 LYS   160       8.150 -16.788  21.228  1.00  0.00      A   
ATOM   2577  CE  LYS   160       6.207 -15.792  21.235  1.00 95.61      A   
ATOM   2578  HE1 LYS   160       5.831 -16.339  22.127  1.00  0.00      A   
ATOM   2579  HE2 LYS   160       5.779 -14.766  21.236  1.00  0.00      A   
ATOM   2580  NZ  LYS   160       5.723 -16.489  20.021  1.00 95.61      A   
ATOM   2581  HZ1 LYS   160       4.690 -16.592  20.051  1.00  0.00      A   
ATOM   2582  HZ2 LYS   160       5.968 -15.932  19.179  1.00  0.00      A   
ATOM   2583  HZ3 LYS   160       6.165 -17.424  19.943  1.00  0.00      A   
ATOM   2584  C   LYS   160      10.066 -12.595  23.558  1.00 95.61      A   
ATOM   2585  O   LYS   160      10.884 -13.492  23.750  1.00 95.61      A   
ATOM   2586  N   LEU   161      10.447 -11.354  23.211  1.00101.38      A   
ATOM   2587  HN  LEU   161       9.758 -10.673  22.982  1.00  0.00      A   
ATOM   2588  CA  LEU   161      11.830 -10.932  23.099  1.00101.38      A   
ATOM   2589  HA  LEU   161      12.491 -11.785  23.053  1.00  0.00      A   
ATOM   2590  CB  LEU   161      12.037 -10.033  21.845  1.00101.38      A   
ATOM   2591  HB1 LEU   161      11.245  -9.253  21.808  1.00  0.00      A   
ATOM   2592  HB2 LEU   161      13.008  -9.495  21.943  1.00  0.00      A   
ATOM   2593  CG  LEU   161      12.090 -10.743  20.464  1.00101.38      A   
ATOM   2594  HG  LEU   161      12.283  -9.924  19.722  1.00  0.00      A   
ATOM   2595  CD1 LEU   161      13.261 -11.731  20.363  1.00101.38      A   
ATOM   2596 HD11 LEU   161      13.365 -12.091  19.318  1.00  0.00      A   
ATOM   2597 HD12 LEU   161      14.208 -11.229  20.657  1.00  0.00      A   
ATOM   2598 HD13 LEU   161      13.097 -12.606  21.025  1.00  0.00      A   
ATOM   2599  CD2 LEU   161      10.780 -11.419  20.031  1.00101.38      A   
ATOM   2600 HD21 LEU   161      10.863 -11.780  18.985  1.00  0.00      A   
ATOM   2601 HD22 LEU   161      10.548 -12.286  20.682  1.00  0.00      A   
ATOM   2602 HD23 LEU   161       9.947 -10.689  20.086  1.00  0.00      A   
ATOM   2603  C   LEU   161      12.223 -10.152  24.350  1.00101.38      A   
ATOM   2604  O   LEU   161      13.380  -9.770  24.520  1.00101.38      A   
ATOM   2605  N   GLN   162      11.259  -9.918  25.271  1.00102.14      A   
ATOM   2606  HN  GLN   162      10.335 -10.225  25.061  1.00  0.00      A   
ATOM   2607  CA  GLN   162      11.413  -9.270  26.568  1.00102.14      A   
ATOM   2608  HA  GLN   162      10.410  -9.055  26.910  1.00  0.00      A   
ATOM   2609  CB  GLN   162      12.040 -10.273  27.575  1.00102.14      A   
ATOM   2610  HB1 GLN   162      11.512 -11.242  27.416  1.00  0.00      A   
ATOM   2611  HB2 GLN   162      13.111 -10.415  27.306  1.00  0.00      A   
ATOM   2612  CG  GLN   162      11.907  -9.884  29.072  1.00  0.00      A   
ATOM   2613  HG1 GLN   162      12.495  -8.964  29.277  1.00  0.00      A   
ATOM   2614  HG2 GLN   162      10.845  -9.673  29.313  1.00  0.00      A   
ATOM   2615  CD  GLN   162      12.390 -10.952  30.060  1.00  0.00      A   
ATOM   2616  OE1 GLN   162      12.305 -10.784  31.275  1.00  0.00      A   
ATOM   2617  NE2 GLN   162      12.905 -12.094  29.556  1.00  0.00      A   
ATOM   2618 HE21 GLN   162      13.210 -12.769  30.218  1.00  0.00      A   
ATOM   2619 HE22 GLN   162      12.972 -12.205  28.570  1.00  0.00      A   
ATOM   2620  C   GLN   162      12.117  -7.912  26.495  1.00102.14      A   
ATOM   2621  O   GLN   162      12.997  -7.575  27.285  1.00102.14      A   
ATOM   2622  N   SER   163      11.732  -7.093  25.502  1.00105.65      A   
ATOM   2623  HN  SER   163      10.937  -7.334  24.946  1.00  0.00      A   
ATOM   2624  CA  SER   163      12.565  -5.991  25.042  1.00105.65      A   
ATOM   2625  HA  SER   163      13.308  -5.756  25.792  1.00  0.00      A   
ATOM   2626  CB  SER   163      13.302  -6.329  23.715  1.00105.65      A   
ATOM   2627  HB1 SER   163      12.595  -6.788  22.984  1.00  0.00      A   
ATOM   2628  HB2 SER   163      13.731  -5.413  23.251  1.00  0.00      A   
ATOM   2629  OG  SER   163      14.391  -7.218  23.969  1.00105.65      A   
ATOM   2630  HG1 SER   163      14.021  -8.099  24.175  1.00  0.00      A   
ATOM   2631  C   SER   163      11.765  -4.726  24.842  1.00105.65      A   
ATOM   2632  O   SER   163      10.536  -4.716  24.818  1.00105.65      A   
ATOM   2633  N   VAL   164      12.475  -3.584  24.742  1.00102.94      A   
ATOM   2634  HN  VAL   164      13.466  -3.628  24.740  1.00  0.00      A   
ATOM   2635  CA  VAL   164      11.905  -2.268  24.498  1.00102.94      A   
ATOM   2636  HA  VAL   164      11.148  -2.123  25.256  1.00  0.00      A   
ATOM   2637  CB  VAL   164      12.968  -1.182  24.703  1.00102.94      A   
ATOM   2638  HB  VAL   164      13.473  -1.401  25.675  1.00  0.00      A   
ATOM   2639  CG1 VAL   164      14.042  -1.221  23.597  1.00102.94      A   
ATOM   2640 HG11 VAL   164      14.848  -0.489  23.818  1.00  0.00      A   
ATOM   2641 HG12 VAL   164      14.501  -2.227  23.506  1.00  0.00      A   
ATOM   2642 HG13 VAL   164      13.604  -0.953  22.610  1.00  0.00      A   
ATOM   2643  CG2 VAL   164      12.335   0.219  24.821  1.00102.94      A   
ATOM   2644 HG21 VAL   164      13.119   0.965  25.073  1.00  0.00      A   
ATOM   2645 HG22 VAL   164      11.873   0.527  23.858  1.00  0.00      A   
ATOM   2646 HG23 VAL   164      11.561   0.238  25.617  1.00  0.00      A   
ATOM   2647  C   VAL   164      11.180  -2.168  23.150  1.00102.94      A   
ATOM   2648  O   VAL   164      11.555  -2.801  22.168  1.00102.94      A   
ATOM   2649  N   CYS   165      10.085  -1.390  23.084  1.00 98.99      A   
ATOM   2650  HN  CYS   165       9.767  -0.856  23.858  1.00  0.00      A   
ATOM   2651  CA  CYS   165       9.304  -1.241  21.875  1.00 98.99      A   
ATOM   2652  HA  CYS   165       9.905  -1.494  21.008  1.00  0.00      A   
ATOM   2653  CB  CYS   165       8.021  -2.119  21.901  1.00 98.99      A   
ATOM   2654  HB1 CYS   165       7.535  -2.033  20.905  1.00  0.00      A   
ATOM   2655  HB2 CYS   165       8.333  -3.175  22.020  1.00  0.00      A   
ATOM   2656  SG  CYS   165       6.808  -1.736  23.213  1.00 98.99      A   
ATOM   2657  HG1 CYS   165       6.893  -0.422  22.986  1.00  0.00      A   
ATOM   2658  C   CYS   165       8.872   0.197  21.713  1.00 98.99      A   
ATOM   2659  O   CYS   165       8.891   0.967  22.675  1.00 98.99      A   
ATOM   2660  N   SER   166       8.449   0.584  20.497  1.00 94.91      A   
ATOM   2661  HN  SER   166       8.439  -0.034  19.715  1.00  0.00      A   
ATOM   2662  CA  SER   166       7.973   1.928  20.224  1.00 94.91      A   
ATOM   2663  HA  SER   166       8.721   2.569  20.666  1.00  0.00      A   
ATOM   2664  CB  SER   166       8.012   2.335  18.736  1.00 94.91      A   
ATOM   2665  HB1 SER   166       8.014   3.445  18.683  1.00  0.00      A   
ATOM   2666  HB2 SER   166       8.972   1.998  18.281  1.00  0.00      A   
ATOM   2667  OG  SER   166       6.922   1.865  17.941  1.00 94.91      A   
ATOM   2668  HG1 SER   166       7.043   2.410  17.127  1.00  0.00      A   
ATOM   2669  C   SER   166       6.663   2.359  20.874  1.00 94.91      A   
ATOM   2670  O   SER   166       5.808   1.564  21.271  1.00 94.91      A   
ATOM   2671  N   ASP   167       6.501   3.688  21.045  1.00 94.35      A   
ATOM   2672  HN  ASP   167       7.185   4.307  20.668  1.00  0.00      A   
ATOM   2673  CA  ASP   167       5.387   4.292  21.751  1.00 94.35      A   
ATOM   2674  HA  ASP   167       5.160   3.687  22.621  1.00  0.00      A   
ATOM   2675  CB  ASP   167       5.851   5.711  22.207  1.00 94.35      A   
ATOM   2676  HB1 ASP   167       6.877   5.633  22.623  1.00  0.00      A   
ATOM   2677  HB2 ASP   167       5.899   6.392  21.333  1.00  0.00      A   
ATOM   2678  CG  ASP   167       4.974   6.330  23.282  1.00 94.35      A   
ATOM   2679  OD1 ASP   167       4.276   7.332  22.964  1.00 94.35      A   
ATOM   2680  OD2 ASP   167       4.986   5.863  24.443  1.00 94.35      A   
ATOM   2681  C   ASP   167       4.114   4.352  20.893  1.00 94.35      A   
ATOM   2682  O   ASP   167       2.996   4.413  21.411  1.00 94.35      A   
ATOM   2683  N   ILE   168       4.229   4.337  19.547  1.00 90.79      A   
ATOM   2684  HN  ILE   168       5.129   4.305  19.106  1.00  0.00      A   
ATOM   2685  CA  ILE   168       3.064   4.375  18.668  1.00 90.79      A   
ATOM   2686  HA  ILE   168       2.316   5.005  19.122  1.00  0.00      A   
ATOM   2687  CB  ILE   168       3.363   5.002  17.308  1.00 90.79      A   
ATOM   2688  HB  ILE   168       2.420   5.033  16.711  1.00  0.00      A   
ATOM   2689  CG2 ILE   168       3.836   6.453  17.539  1.00 90.79      A   
ATOM   2690 HG21 ILE   168       3.958   6.976  16.567  1.00  0.00      A   
ATOM   2691 HG22 ILE   168       3.109   7.022  18.148  1.00  0.00      A   
ATOM   2692 HG23 ILE   168       4.828   6.458  18.044  1.00  0.00      A   
ATOM   2693  CG1 ILE   168       4.407   4.207  16.499  1.00 90.79      A   
ATOM   2694 HG11 ILE   168       5.387   4.265  17.024  1.00  0.00      A   
ATOM   2695 HG12 ILE   168       4.128   3.134  16.457  1.00  0.00      A   
ATOM   2696  CD  ILE   168       4.588   4.709  15.060  1.00  0.00      A   
ATOM   2697  HD1 ILE   168       5.296   4.036  14.528  1.00  0.00      A   
ATOM   2698  HD2 ILE   168       3.621   4.720  14.514  1.00  0.00      A   
ATOM   2699  HD3 ILE   168       5.030   5.728  15.051  1.00  0.00      A   
ATOM   2700  C   ILE   168       2.382   3.025  18.478  1.00 90.79      A   
ATOM   2701  O   ILE   168       1.182   2.971  18.211  1.00 90.79      A   
ATOM   2702  N   PHE   169       3.101   1.900  18.660  1.00 88.47      A   
ATOM   2703  HN  PHE   169       4.072   1.960  18.894  1.00  0.00      A   
ATOM   2704  CA  PHE   169       2.564   0.576  18.390  1.00 88.47      A   
ATOM   2705  HA  PHE   169       1.486   0.611  18.337  1.00  0.00      A   
ATOM   2706  CB  PHE   169       3.104  -0.005  17.054  1.00 88.47      A   
ATOM   2707  HB1 PHE   169       4.217  -0.022  17.088  1.00  0.00      A   
ATOM   2708  HB2 PHE   169       2.735  -1.042  16.920  1.00  0.00      A   
ATOM   2709  CG  PHE   169       2.670   0.756  15.829  1.00 88.47      A   
ATOM   2710  CD1 PHE   169       1.337   1.155  15.616  1.00 88.47      A   
ATOM   2711  HD1 PHE   169       0.584   0.963  16.365  1.00  0.00      A   
ATOM   2712  CE1 PHE   169       0.967   1.809  14.433  1.00 88.47      A   
ATOM   2713  HE1 PHE   169      -0.058   2.119  14.285  1.00  0.00      A   
ATOM   2714  CZ  PHE   169       1.925   2.047  13.440  1.00 88.47      A   
ATOM   2715  HZ  PHE   169       1.643   2.524  12.516  1.00  0.00      A   
ATOM   2716  CD2 PHE   169       3.619   1.024  14.830  1.00 88.47      A   
ATOM   2717  HD2 PHE   169       4.647   0.739  14.993  1.00  0.00      A   
ATOM   2718  CE2 PHE   169       3.255   1.668  13.643  1.00 88.47      A   
ATOM   2719  HE2 PHE   169       4.004   1.881  12.894  1.00  0.00      A   
ATOM   2720  C   PHE   169       2.911  -0.422  19.495  1.00 88.47      A   
ATOM   2721  O   PHE   169       3.735  -1.313  19.267  1.00 88.47      A   
ATOM   2722  N   PRO   170       2.341  -0.362  20.702  1.00 87.59      A   
ATOM   2723  CD  PRO   170       1.261   0.567  21.060  1.00 87.59      A   
ATOM   2724  HD1 PRO   170       1.717   1.492  21.478  1.00  0.00      A   
ATOM   2725  HD2 PRO   170       0.602   0.828  20.201  1.00  0.00      A   
ATOM   2726  CA  PRO   170       2.481  -1.431  21.694  1.00 87.59      A   
ATOM   2727  HA  PRO   170       3.514  -1.422  22.013  1.00  0.00      A   
ATOM   2728  CB  PRO   170       1.513  -1.037  22.822  1.00 87.59      A   
ATOM   2729  HB1 PRO   170       2.059  -0.411  23.564  1.00  0.00      A   
ATOM   2730  HB2 PRO   170       1.069  -1.909  23.345  1.00  0.00      A   
ATOM   2731  CG  PRO   170       0.457  -0.177  22.125  1.00 87.59      A   
ATOM   2732  HG1 PRO   170      -0.064   0.515  22.817  1.00  0.00      A   
ATOM   2733  HG2 PRO   170      -0.291  -0.829  21.621  1.00  0.00      A   
ATOM   2734  C   PRO   170       2.224  -2.841  21.161  1.00 87.59      A   
ATOM   2735  O   PRO   170       1.317  -3.033  20.356  1.00 87.59      A   
ATOM   2736  N   HSD   171       3.043  -3.820  21.598  1.00 89.39      A   
ATOM   2737  HN  HSD   171       3.763  -3.557  22.233  1.00  0.00      A   
ATOM   2738  CA  HSD   171       2.993  -5.242  21.264  1.00 89.39      A   
ATOM   2739  HA  HSD   171       3.469  -5.752  22.089  1.00  0.00      A   
ATOM   2740  CB  HSD   171       1.583  -5.882  21.104  1.00 89.39      A   
ATOM   2741  HB1 HSD   171       1.129  -5.533  20.149  1.00  0.00      A   
ATOM   2742  HB2 HSD   171       1.708  -6.980  21.026  1.00  0.00      A   
ATOM   2743  ND1 HSD   171      -0.326  -4.579  22.145  1.00 89.39      A   
ATOM   2744  HD1 HSD   171      -0.299  -3.828  21.473  1.00  0.00      A   
ATOM   2745  CG  HSD   171       0.581  -5.618  22.203  1.00 89.39      A   
ATOM   2746  CE1 HSD   171      -1.162  -4.713  23.199  1.00 89.39      A   
ATOM   2747  HE1 HSD   171      -1.989  -4.027  23.398  1.00  0.00      A   
ATOM   2748  NE2 HSD   171      -0.859  -5.771  23.929  1.00 89.39      A   
ATOM   2749  CD2 HSD   171       0.247  -6.335  23.313  1.00 89.39      A   
ATOM   2750  HD2 HSD   171       0.682  -7.246  23.712  1.00  0.00      A   
ATOM   2751  C   HSD   171       3.812  -5.608  20.028  1.00 89.39      A   
ATOM   2752  O   HSD   171       3.906  -6.778  19.664  1.00 89.39      A   
ATOM   2753  N   ILE   172       4.469  -4.627  19.385  1.00 85.37      A   
ATOM   2754  HN  ILE   172       4.385  -3.675  19.681  1.00  0.00      A   
ATOM   2755  CA  ILE   172       5.315  -4.829  18.217  1.00 85.37      A   
ATOM   2756  HA  ILE   172       5.238  -5.850  17.869  1.00  0.00      A   
ATOM   2757  CB  ILE   172       4.906  -3.893  17.075  1.00 85.37      A   
ATOM   2758  HB  ILE   172       4.666  -2.890  17.501  1.00  0.00      A   
ATOM   2759  CG2 ILE   172       6.025  -3.697  16.027  1.00 85.37      A   
ATOM   2760 HG21 ILE   172       5.681  -3.070  15.179  1.00  0.00      A   
ATOM   2761 HG22 ILE   172       6.899  -3.169  16.467  1.00  0.00      A   
ATOM   2762 HG23 ILE   172       6.363  -4.677  15.638  1.00  0.00      A   
ATOM   2763  CG1 ILE   172       3.633  -4.487  16.435  1.00 85.37      A   
ATOM   2764 HG11 ILE   172       3.873  -5.510  16.068  1.00  0.00      A   
ATOM   2765 HG12 ILE   172       2.855  -4.583  17.226  1.00  0.00      A   
ATOM   2766  CD  ILE   172       3.051  -3.677  15.277  1.00  0.00      A   
ATOM   2767  HD1 ILE   172       2.088  -4.123  14.945  1.00  0.00      A   
ATOM   2768  HD2 ILE   172       2.860  -2.630  15.587  1.00  0.00      A   
ATOM   2769  HD3 ILE   172       3.740  -3.660  14.406  1.00  0.00      A   
ATOM   2770  C   ILE   172       6.753  -4.622  18.640  1.00 85.37      A   
ATOM   2771  O   ILE   172       7.039  -3.815  19.514  1.00 85.37      A   
ATOM   2772  N   ASP   173       7.703  -5.389  18.075  1.00 86.73      A   
ATOM   2773  HN  ASP   173       7.492  -6.063  17.377  1.00  0.00      A   
ATOM   2774  CA  ASP   173       9.110  -5.220  18.362  1.00 86.73      A   
ATOM   2775  HA  ASP   173       9.223  -4.908  19.393  1.00  0.00      A   
ATOM   2776  CB  ASP   173       9.805  -6.588  18.174  1.00 86.73      A   
ATOM   2777  HB1 ASP   173       9.163  -7.390  18.595  1.00  0.00      A   
ATOM   2778  HB2 ASP   173       9.989  -6.801  17.104  1.00  0.00      A   
ATOM   2779  CG  ASP   173      11.110  -6.631  18.938  1.00 86.73      A   
ATOM   2780  OD1 ASP   173      12.124  -6.119  18.400  1.00 86.73      A   
ATOM   2781  OD2 ASP   173      11.088  -7.161  20.075  1.00 86.73      A   
ATOM   2782  C   ASP   173       9.752  -4.123  17.502  1.00 86.73      A   
ATOM   2783  O   ASP   173       9.405  -3.925  16.335  1.00 86.73      A   
ATOM   2784  N   GLU   174      10.736  -3.414  18.085  1.00 84.48      A   
ATOM   2785  HN  GLU   174      11.010  -3.642  19.016  1.00  0.00      A   
ATOM   2786  CA  GLU   174      11.571  -2.403  17.456  1.00 84.48      A   
ATOM   2787  HA  GLU   174      10.971  -1.577  17.099  1.00  0.00      A   
ATOM   2788  CB  GLU   174      12.569  -1.924  18.548  1.00 84.48      A   
ATOM   2789  HB1 GLU   174      12.005  -1.274  19.255  1.00  0.00      A   
ATOM   2790  HB2 GLU   174      12.926  -2.806  19.124  1.00  0.00      A   
ATOM   2791  CG  GLU   174      13.817  -1.137  18.068  1.00 84.48      A   
ATOM   2792  HG1 GLU   174      14.374  -0.754  18.947  1.00  0.00      A   
ATOM   2793  HG2 GLU   174      14.501  -1.782  17.480  1.00  0.00      A   
ATOM   2794  CD  GLU   174      13.467   0.071  17.210  1.00 84.48      A   
ATOM   2795  OE1 GLU   174      12.421   0.706  17.494  1.00 84.48      A   
ATOM   2796  OE2 GLU   174      14.253   0.351  16.268  1.00 84.48      A   
ATOM   2797  C   GLU   174      12.329  -2.966  16.267  1.00 84.48      A   
ATOM   2798  O   GLU   174      12.332  -2.435  15.155  1.00 84.48      A   
ATOM   2799  N   THR   175      12.915  -4.162  16.454  1.00 81.61      A   
ATOM   2800  HN  THR   175      12.783  -4.646  17.328  1.00  0.00      A   
ATOM   2801  CA  THR   175      13.734  -4.820  15.448  1.00 81.61      A   
ATOM   2802  HA  THR   175      14.452  -4.078  15.132  1.00  0.00      A   
ATOM   2803  CB  THR   175      14.561  -5.980  15.993  1.00 81.61      A   
ATOM   2804  HB  THR   175      15.151  -6.451  15.170  1.00  0.00      A   
ATOM   2805  OG1 THR   175      13.781  -7.002  16.588  1.00 81.61      A   
ATOM   2806  HG1 THR   175      13.301  -6.595  17.352  1.00  0.00      A   
ATOM   2807  CG2 THR   175      15.508  -5.460  17.087  1.00 81.61      A   
ATOM   2808 HG21 THR   175      16.137  -6.299  17.456  1.00  0.00      A   
ATOM   2809 HG22 THR   175      16.154  -4.637  16.710  1.00  0.00      A   
ATOM   2810 HG23 THR   175      14.942  -5.065  17.959  1.00  0.00      A   
ATOM   2811  C   THR   175      12.959  -5.204  14.192  1.00 81.61      A   
ATOM   2812  O   THR   175      13.474  -5.132  13.074  1.00 81.61      A   
ATOM   2813  N   TYR   176      11.670  -5.579  14.328  1.00 76.05      A   
ATOM   2814  HN  TYR   176      11.302  -5.679  15.250  1.00  0.00      A   
ATOM   2815  CA  TYR   176      10.744  -5.727  13.214  1.00 76.05      A   
ATOM   2816  HA  TYR   176      11.206  -6.376  12.484  1.00  0.00      A   
ATOM   2817  CB  TYR   176       9.429  -6.389  13.727  1.00 76.05      A   
ATOM   2818  HB1 TYR   176       9.648  -7.433  14.034  1.00  0.00      A   
ATOM   2819  HB2 TYR   176       9.068  -5.841  14.623  1.00  0.00      A   
ATOM   2820  CG  TYR   176       8.315  -6.435  12.709  1.00 76.05      A   
ATOM   2821  CD1 TYR   176       8.404  -7.251  11.571  1.00 76.05      A   
ATOM   2822  HD1 TYR   176       9.286  -7.852  11.407  1.00  0.00      A   
ATOM   2823  CE1 TYR   176       7.350  -7.293  10.649  1.00 76.05      A   
ATOM   2824  HE1 TYR   176       7.429  -7.939   9.788  1.00  0.00      A   
ATOM   2825  CZ  TYR   176       6.204  -6.519  10.858  1.00 76.05      A   
ATOM   2826  OH  TYR   176       5.133  -6.625   9.959  1.00 76.05      A   
ATOM   2827  HH  TYR   176       5.239  -7.482   9.530  1.00  0.00      A   
ATOM   2828  CD2 TYR   176       7.176  -5.630  12.883  1.00 76.05      A   
ATOM   2829  HD2 TYR   176       7.134  -4.956  13.722  1.00  0.00      A   
ATOM   2830  CE2 TYR   176       6.112  -5.682  11.974  1.00 76.05      A   
ATOM   2831  HE2 TYR   176       5.220  -5.093  12.132  1.00  0.00      A   
ATOM   2832  C   TYR   176      10.435  -4.410  12.492  1.00 76.05      A   
ATOM   2833  O   TYR   176      10.421  -4.354  11.260  1.00 76.05      A   
ATOM   2834  N   LEU   177      10.169  -3.317  13.233  1.00 76.07      A   
ATOM   2835  HN  LEU   177      10.250  -3.341  14.232  1.00  0.00      A   
ATOM   2836  CA  LEU   177       9.773  -2.047  12.649  1.00 76.07      A   
ATOM   2837  HA  LEU   177       8.951  -2.249  11.977  1.00  0.00      A   
ATOM   2838  CB  LEU   177       9.257  -1.094  13.754  1.00 76.07      A   
ATOM   2839  HB1 LEU   177       8.579  -1.694  14.404  1.00  0.00      A   
ATOM   2840  HB2 LEU   177      10.093  -0.753  14.405  1.00  0.00      A   
ATOM   2841  CG  LEU   177       8.453   0.128  13.253  1.00 76.07      A   
ATOM   2842  HG  LEU   177       7.926  -0.152  12.312  1.00  0.00      A   
ATOM   2843  CD1 LEU   177       7.394   0.529  14.288  1.00 76.07      A   
ATOM   2844 HD11 LEU   177       6.807   1.401  13.932  1.00  0.00      A   
ATOM   2845 HD12 LEU   177       6.705  -0.314  14.501  1.00  0.00      A   
ATOM   2846 HD13 LEU   177       7.891   0.828  15.239  1.00  0.00      A   
ATOM   2847  CD2 LEU   177       9.344   1.346  12.985  1.00 76.07      A   
ATOM   2848 HD21 LEU   177       8.731   2.219  12.688  1.00  0.00      A   
ATOM   2849 HD22 LEU   177       9.873   1.623  13.924  1.00  0.00      A   
ATOM   2850 HD23 LEU   177      10.101   1.154  12.199  1.00  0.00      A   
ATOM   2851  C   LEU   177      10.871  -1.415  11.803  1.00 76.07      A   
ATOM   2852  O   LEU   177      10.638  -1.039  10.650  1.00 76.07      A   
ATOM   2853  N   MET   178      12.120  -1.386  12.319  1.00 78.51      A   
ATOM   2854  HN  MET   178      12.265  -1.641  13.283  1.00  0.00      A   
ATOM   2855  CA  MET   178      13.292  -0.932  11.586  1.00 78.51      A   
ATOM   2856  HA  MET   178      13.064   0.064  11.235  1.00  0.00      A   
ATOM   2857  CB  MET   178      14.535  -0.789  12.507  1.00 78.51      A   
ATOM   2858  HB1 MET   178      15.319  -0.222  11.962  1.00  0.00      A   
ATOM   2859  HB2 MET   178      14.238  -0.172  13.391  1.00  0.00      A   
ATOM   2860  CG  MET   178      15.133  -2.109  13.036  1.00 78.51      A   
ATOM   2861  HG1 MET   178      14.298  -2.675  13.500  1.00  0.00      A   
ATOM   2862  HG2 MET   178      15.513  -2.716  12.188  1.00  0.00      A   
ATOM   2863  SD  MET   178      16.448  -1.922  14.283  1.00 78.51      A   
ATOM   2864  CE  MET   178      17.682  -1.086  13.245  1.00 78.51      A   
ATOM   2865  HE1 MET   178      18.631  -0.949  13.806  1.00  0.00      A   
ATOM   2866  HE2 MET   178      17.900  -1.674  12.328  1.00  0.00      A   
ATOM   2867  HE3 MET   178      17.328  -0.077  12.942  1.00  0.00      A   
ATOM   2868  C   MET   178      13.589  -1.774  10.339  1.00 78.51      A   
ATOM   2869  O   MET   178      13.928  -1.254   9.274  1.00 78.51      A   
ATOM   2870  N   PHE   179      13.410  -3.111  10.420  1.00 73.09      A   
ATOM   2871  HN  PHE   179      13.163  -3.515  11.301  1.00  0.00      A   
ATOM   2872  CA  PHE   179      13.513  -4.019   9.289  1.00 73.09      A   
ATOM   2873  HA  PHE   179      14.489  -3.890   8.841  1.00  0.00      A   
ATOM   2874  CB  PHE   179      13.367  -5.476   9.828  1.00 73.09      A   
ATOM   2875  HB1 PHE   179      14.222  -5.705  10.499  1.00  0.00      A   
ATOM   2876  HB2 PHE   179      12.442  -5.549  10.439  1.00  0.00      A   
ATOM   2877  CG  PHE   179      13.318  -6.543   8.763  1.00 73.09      A   
ATOM   2878  CD1 PHE   179      14.390  -6.726   7.875  1.00 73.09      A   
ATOM   2879  HD1 PHE   179      15.268  -6.103   7.961  1.00  0.00      A   
ATOM   2880  CE1 PHE   179      14.322  -7.699   6.869  1.00 73.09      A   
ATOM   2881  HE1 PHE   179      15.148  -7.824   6.184  1.00  0.00      A   
ATOM   2882  CZ  PHE   179      13.179  -8.499   6.744  1.00 73.09      A   
ATOM   2883  HZ  PHE   179      13.125  -9.246   5.965  1.00  0.00      A   
ATOM   2884  CD2 PHE   179      12.176  -7.352   8.630  1.00 73.09      A   
ATOM   2885  HD2 PHE   179      11.343  -7.210   9.303  1.00  0.00      A   
ATOM   2886  CE2 PHE   179      12.105  -8.326   7.626  1.00 73.09      A   
ATOM   2887  HE2 PHE   179      11.221  -8.940   7.529  1.00  0.00      A   
ATOM   2888  C   PHE   179      12.487  -3.731   8.187  1.00 73.09      A   
ATOM   2889  O   PHE   179      12.840  -3.596   7.016  1.00 73.09      A   
ATOM   2890  N   TRP   180      11.192  -3.576   8.530  1.00 68.28      A   
ATOM   2891  HN  TRP   180      10.913  -3.672   9.490  1.00  0.00      A   
ATOM   2892  CA  TRP   180      10.154  -3.326   7.543  1.00 68.28      A   
ATOM   2893  HA  TRP   180      10.239  -4.091   6.782  1.00  0.00      A   
ATOM   2894  CB  TRP   180       8.746  -3.445   8.192  1.00 68.28      A   
ATOM   2895  HB1 TRP   180       8.655  -4.460   8.638  1.00  0.00      A   
ATOM   2896  HB2 TRP   180       8.668  -2.711   9.023  1.00  0.00      A   
ATOM   2897  CG  TRP   180       7.595  -3.242   7.214  1.00 68.28      A   
ATOM   2898  CD1 TRP   180       7.158  -4.059   6.205  1.00 68.28      A   
ATOM   2899  HD1 TRP   180       7.550  -5.046   6.007  1.00  0.00      A   
ATOM   2900  NE1 TRP   180       6.210  -3.410   5.441  1.00 68.28      A   
ATOM   2901  HE1 TRP   180       5.911  -3.667   4.535  1.00  0.00      A   
ATOM   2902  CE2 TRP   180       6.033  -2.147   5.951  1.00 68.28      A   
ATOM   2903  CD2 TRP   180       6.887  -2.000   7.063  1.00 68.28      A   
ATOM   2904  CE3 TRP   180       6.957  -0.797   7.765  1.00 68.28      A   
ATOM   2905  HE3 TRP   180       7.617  -0.665   8.608  1.00  0.00      A   
ATOM   2906  CZ3 TRP   180       6.156   0.265   7.322  1.00 68.28      A   
ATOM   2907  HZ3 TRP   180       6.213   1.215   7.830  1.00  0.00      A   
ATOM   2908  CZ2 TRP   180       5.224  -1.104   5.533  1.00 68.28      A   
ATOM   2909  HZ2 TRP   180       4.576  -1.225   4.682  1.00  0.00      A   
ATOM   2910  CH2 TRP   180       5.295   0.116   6.225  1.00 68.28      A   
ATOM   2911  HH2 TRP   180       4.690   0.951   5.900  1.00  0.00      A   
ATOM   2912  C   TRP   180      10.314  -1.991   6.813  1.00 68.28      A   
ATOM   2913  O   TRP   180      10.212  -1.917   5.586  1.00 68.28      A   
ATOM   2914  N   ILE   181      10.619  -0.894   7.539  1.00 70.16      A   
ATOM   2915  HN  ILE   181      10.702  -0.951   8.538  1.00  0.00      A   
ATOM   2916  CA  ILE   181      10.877   0.395   6.910  1.00 70.16      A   
ATOM   2917  HA  ILE   181      10.048   0.576   6.239  1.00  0.00      A   
ATOM   2918  CB  ILE   181      10.870   1.561   7.898  1.00 70.16      A   
ATOM   2919  HB  ILE   181       9.915   1.485   8.474  1.00  0.00      A   
ATOM   2920  CG2 ILE   181      12.033   1.480   8.903  1.00 70.16      A   
ATOM   2921 HG21 ILE   181      11.928   2.262   9.686  1.00  0.00      A   
ATOM   2922 HG22 ILE   181      12.039   0.496   9.407  1.00  0.00      A   
ATOM   2923 HG23 ILE   181      13.014   1.623   8.404  1.00  0.00      A   
ATOM   2924  CG1 ILE   181      10.868   2.919   7.166  1.00 70.16      A   
ATOM   2925 HG11 ILE   181      11.909   3.174   6.865  1.00  0.00      A   
ATOM   2926 HG12 ILE   181      10.269   2.826   6.235  1.00  0.00      A   
ATOM   2927  CD  ILE   181      10.285   4.042   8.025  1.00  0.00      A   
ATOM   2928  HD1 ILE   181      10.262   4.997   7.458  1.00  0.00      A   
ATOM   2929  HD2 ILE   181       9.245   3.798   8.331  1.00  0.00      A   
ATOM   2930  HD3 ILE   181      10.887   4.197   8.947  1.00  0.00      A   
ATOM   2931  C   ILE   181      12.114   0.390   6.019  1.00 70.16      A   
ATOM   2932  O   ILE   181      12.097   0.947   4.921  1.00 70.16      A   
ATOM   2933  N   GLY   182      13.200  -0.296   6.444  1.00 66.97      A   
ATOM   2934  HN  GLY   182      13.185  -0.733   7.348  1.00  0.00      A   
ATOM   2935  CA  GLY   182      14.435  -0.411   5.675  1.00 66.97      A   
ATOM   2936  HA1 GLY   182      15.163  -0.895   6.308  1.00  0.00      A   
ATOM   2937  HA2 GLY   182      14.738   0.581   5.369  1.00  0.00      A   
ATOM   2938  C   GLY   182      14.339  -1.232   4.416  1.00 66.97      A   
ATOM   2939  O   GLY   182      14.928  -0.878   3.402  1.00 66.97      A   
ATOM   2940  N   VAL   183      13.570  -2.339   4.408  1.00 64.60      A   
ATOM   2941  HN  VAL   183      13.157  -2.681   5.256  1.00  0.00      A   
ATOM   2942  CA  VAL   183      13.285  -3.069   3.172  1.00 64.60      A   
ATOM   2943  HA  VAL   183      14.219  -3.290   2.675  1.00  0.00      A   
ATOM   2944  CB  VAL   183      12.550  -4.384   3.458  1.00 64.60      A   
ATOM   2945  HB  VAL   183      11.658  -4.176   4.096  1.00  0.00      A   
ATOM   2946  CG1 VAL   183      12.083  -5.084   2.162  1.00 64.60      A   
ATOM   2947 HG11 VAL   183      11.658  -6.082   2.403  1.00  0.00      A   
ATOM   2948 HG12 VAL   183      11.297  -4.500   1.640  1.00  0.00      A   
ATOM   2949 HG13 VAL   183      12.940  -5.226   1.469  1.00  0.00      A   
ATOM   2950  CG2 VAL   183      13.496  -5.329   4.223  1.00 64.60      A   
ATOM   2951 HG21 VAL   183      12.972  -6.278   4.468  1.00  0.00      A   
ATOM   2952 HG22 VAL   183      14.386  -5.569   3.604  1.00  0.00      A   
ATOM   2953 HG23 VAL   183      13.842  -4.877   5.174  1.00  0.00      A   
ATOM   2954  C   VAL   183      12.466  -2.220   2.206  1.00 64.60      A   
ATOM   2955  O   VAL   183      12.762  -2.098   1.017  1.00 64.60      A   
ATOM   2956  N   THR   184      11.413  -1.564   2.724  1.00 64.23      A   
ATOM   2957  HN  THR   184      11.219  -1.653   3.700  1.00  0.00      A   
ATOM   2958  CA  THR   184      10.470  -0.795   1.919  1.00 64.23      A   
ATOM   2959  HA  THR   184      10.148  -1.439   1.112  1.00  0.00      A   
ATOM   2960  CB  THR   184       9.228  -0.388   2.702  1.00 64.23      A   
ATOM   2961  HB  THR   184       9.463   0.387   3.467  1.00  0.00      A   
ATOM   2962  OG1 THR   184       8.657  -1.511   3.357  1.00 64.23      A   
ATOM   2963  HG1 THR   184       9.142  -1.654   4.189  1.00  0.00      A   
ATOM   2964  CG2 THR   184       8.143   0.102   1.738  1.00 64.23      A   
ATOM   2965 HG21 THR   184       7.186   0.209   2.289  1.00  0.00      A   
ATOM   2966 HG22 THR   184       8.401   1.075   1.274  1.00  0.00      A   
ATOM   2967 HG23 THR   184       7.986  -0.645   0.929  1.00  0.00      A   
ATOM   2968  C   THR   184      11.080   0.437   1.270  1.00 64.23      A   
ATOM   2969  O   THR   184      10.854   0.729   0.095  1.00 64.23      A   
ATOM   2970  N   SER   185      11.912   1.195   2.014  1.00 63.99      A   
ATOM   2971  HN  SER   185      12.121   0.942   2.963  1.00  0.00      A   
ATOM   2972  CA  SER   185      12.614   2.369   1.503  1.00 63.99      A   
ATOM   2973  HA  SER   185      11.870   3.003   1.042  1.00  0.00      A   
ATOM   2974  CB  SER   185      13.281   3.198   2.635  1.00 63.99      A   
ATOM   2975  HB1 SER   185      13.675   4.153   2.220  1.00  0.00      A   
ATOM   2976  HB2 SER   185      12.497   3.440   3.389  1.00  0.00      A   
ATOM   2977  OG  SER   185      14.337   2.484   3.281  1.00 63.99      A   
ATOM   2978  HG1 SER   185      14.512   2.910   4.126  1.00  0.00      A   
ATOM   2979  C   SER   185      13.622   2.060   0.405  1.00 63.99      A   
ATOM   2980  O   SER   185      13.698   2.778  -0.592  1.00 63.99      A   
ATOM   2981  N   VAL   186      14.381   0.952   0.540  1.00 62.58      A   
ATOM   2982  HN  VAL   186      14.340   0.438   1.398  1.00  0.00      A   
ATOM   2983  CA  VAL   186      15.298   0.437  -0.470  1.00 62.58      A   
ATOM   2984  HA  VAL   186      15.989   1.225  -0.724  1.00  0.00      A   
ATOM   2985  CB  VAL   186      16.107  -0.734   0.084  1.00 62.58      A   
ATOM   2986  HB  VAL   186      15.416  -1.459   0.577  1.00  0.00      A   
ATOM   2987  CG1 VAL   186      16.907  -1.470  -1.012  1.00 62.58      A   
ATOM   2988 HG11 VAL   186      17.573  -2.228  -0.547  1.00  0.00      A   
ATOM   2989 HG12 VAL   186      16.235  -2.000  -1.720  1.00  0.00      A   
ATOM   2990 HG13 VAL   186      17.534  -0.754  -1.583  1.00  0.00      A   
ATOM   2991  CG2 VAL   186      17.083  -0.173   1.137  1.00 62.58      A   
ATOM   2992 HG21 VAL   186      17.656  -1.001   1.606  1.00  0.00      A   
ATOM   2993 HG22 VAL   186      17.800   0.531   0.665  1.00  0.00      A   
ATOM   2994 HG23 VAL   186      16.540   0.366   1.942  1.00  0.00      A   
ATOM   2995  C   VAL   186      14.591   0.068  -1.767  1.00 62.58      A   
ATOM   2996  O   VAL   186      15.037   0.429  -2.858  1.00 62.58      A   
ATOM   2997  N   LEU   187      13.421  -0.602  -1.700  1.00 60.73      A   
ATOM   2998  HN  LEU   187      13.082  -0.951  -0.825  1.00  0.00      A   
ATOM   2999  CA  LEU   187      12.604  -0.820  -2.885  1.00 60.73      A   
ATOM   3000  HA  LEU   187      13.230  -1.276  -3.638  1.00  0.00      A   
ATOM   3001  CB  LEU   187      11.389  -1.749  -2.599  1.00 60.73      A   
ATOM   3002  HB1 LEU   187      11.031  -1.561  -1.563  1.00  0.00      A   
ATOM   3003  HB2 LEU   187      10.554  -1.490  -3.289  1.00  0.00      A   
ATOM   3004  CG  LEU   187      11.635  -3.266  -2.793  1.00 60.73      A   
ATOM   3005  HG  LEU   187      10.667  -3.774  -2.555  1.00  0.00      A   
ATOM   3006  CD1 LEU   187      11.972  -3.612  -4.251  1.00 60.73      A   
ATOM   3007 HD11 LEU   187      11.987  -4.714  -4.393  1.00  0.00      A   
ATOM   3008 HD12 LEU   187      11.215  -3.182  -4.939  1.00  0.00      A   
ATOM   3009 HD13 LEU   187      12.972  -3.219  -4.533  1.00  0.00      A   
ATOM   3010  CD2 LEU   187      12.691  -3.848  -1.845  1.00 60.73      A   
ATOM   3011 HD21 LEU   187      12.803  -4.940  -2.016  1.00  0.00      A   
ATOM   3012 HD22 LEU   187      13.678  -3.367  -2.004  1.00  0.00      A   
ATOM   3013 HD23 LEU   187      12.387  -3.692  -0.789  1.00  0.00      A   
ATOM   3014  C   LEU   187      12.112   0.484  -3.513  1.00 60.73      A   
ATOM   3015  O   LEU   187      12.248   0.682  -4.717  1.00 60.73      A   
ATOM   3016  N   LEU   188      11.591   1.444  -2.720  1.00 61.03      A   
ATOM   3017  HN  LEU   188      11.488   1.276  -1.737  1.00  0.00      A   
ATOM   3018  CA  LEU   188      11.116   2.723  -3.238  1.00 61.03      A   
ATOM   3019  HA  LEU   188      10.358   2.519  -3.979  1.00  0.00      A   
ATOM   3020  CB  LEU   188      10.509   3.591  -2.105  1.00 61.03      A   
ATOM   3021  HB1 LEU   188      11.200   3.558  -1.234  1.00  0.00      A   
ATOM   3022  HB2 LEU   188      10.431   4.653  -2.431  1.00  0.00      A   
ATOM   3023  CG  LEU   188       9.101   3.157  -1.650  1.00 61.03      A   
ATOM   3024  HG  LEU   188       9.106   2.054  -1.476  1.00  0.00      A   
ATOM   3025  CD1 LEU   188       8.732   3.835  -0.322  1.00 61.03      A   
ATOM   3026 HD11 LEU   188       7.726   3.500   0.011  1.00  0.00      A   
ATOM   3027 HD12 LEU   188       9.469   3.567   0.464  1.00  0.00      A   
ATOM   3028 HD13 LEU   188       8.719   4.939  -0.441  1.00  0.00      A   
ATOM   3029  CD2 LEU   188       8.043   3.484  -2.716  1.00 61.03      A   
ATOM   3030 HD21 LEU   188       7.026   3.266  -2.326  1.00  0.00      A   
ATOM   3031 HD22 LEU   188       8.084   4.561  -2.987  1.00  0.00      A   
ATOM   3032 HD23 LEU   188       8.201   2.881  -3.634  1.00  0.00      A   
ATOM   3033  C   LEU   188      12.178   3.551  -3.958  1.00 61.03      A   
ATOM   3034  O   LEU   188      11.935   4.058  -5.053  1.00 61.03      A   
ATOM   3035  N   LEU   189      13.398   3.685  -3.400  1.00 61.64      A   
ATOM   3036  HN  LEU   189      13.595   3.277  -2.503  1.00  0.00      A   
ATOM   3037  CA  LEU   189      14.481   4.394  -4.070  1.00 61.64      A   
ATOM   3038  HA  LEU   189      14.066   5.337  -4.399  1.00  0.00      A   
ATOM   3039  CB  LEU   189      15.631   4.775  -3.097  1.00 61.64      A   
ATOM   3040  HB1 LEU   189      16.326   5.483  -3.597  1.00  0.00      A   
ATOM   3041  HB2 LEU   189      15.151   5.330  -2.259  1.00  0.00      A   
ATOM   3042  CG  LEU   189      16.452   3.626  -2.476  1.00 61.64      A   
ATOM   3043  HG  LEU   189      15.791   2.734  -2.386  1.00  0.00      A   
ATOM   3044  CD1 LEU   189      17.682   3.246  -3.314  1.00 61.64      A   
ATOM   3045 HD11 LEU   189      18.232   2.413  -2.825  1.00  0.00      A   
ATOM   3046 HD12 LEU   189      17.397   2.917  -4.333  1.00  0.00      A   
ATOM   3047 HD13 LEU   189      18.370   4.113  -3.404  1.00  0.00      A   
ATOM   3048  CD2 LEU   189      16.907   4.006  -1.058  1.00 61.64      A   
ATOM   3049 HD21 LEU   189      17.483   3.174  -0.600  1.00  0.00      A   
ATOM   3050 HD22 LEU   189      17.551   4.910  -1.086  1.00  0.00      A   
ATOM   3051 HD23 LEU   189      16.026   4.213  -0.413  1.00  0.00      A   
ATOM   3052  C   LEU   189      14.949   3.719  -5.358  1.00 61.64      A   
ATOM   3053  O   LEU   189      15.203   4.383  -6.364  1.00 61.64      A   
ATOM   3054  N   PHE   190      15.006   2.369  -5.389  1.00 58.84      A   
ATOM   3055  HN  PHE   190      14.828   1.840  -4.557  1.00  0.00      A   
ATOM   3056  CA  PHE   190      15.273   1.607  -6.598  1.00 58.84      A   
ATOM   3057  HA  PHE   190      16.203   1.973  -7.013  1.00  0.00      A   
ATOM   3058  CB  PHE   190      15.424   0.100  -6.249  1.00 58.84      A   
ATOM   3059  HB1 PHE   190      16.173  -0.019  -5.437  1.00  0.00      A   
ATOM   3060  HB2 PHE   190      14.460  -0.320  -5.888  1.00  0.00      A   
ATOM   3061  CG  PHE   190      15.898  -0.688  -7.444  1.00 58.84      A   
ATOM   3062  CD1 PHE   190      17.261  -0.736  -7.772  1.00 58.84      A   
ATOM   3063  HD1 PHE   190      17.979  -0.236  -7.139  1.00  0.00      A   
ATOM   3064  CE1 PHE   190      17.693  -1.409  -8.923  1.00 58.84      A   
ATOM   3065  HE1 PHE   190      18.745  -1.438  -9.168  1.00  0.00      A   
ATOM   3066  CZ  PHE   190      16.760  -2.040  -9.756  1.00 58.84      A   
ATOM   3067  HZ  PHE   190      17.090  -2.557 -10.646  1.00  0.00      A   
ATOM   3068  CD2 PHE   190      14.971  -1.325  -8.286  1.00 58.84      A   
ATOM   3069  HD2 PHE   190      13.918  -1.272  -8.053  1.00  0.00      A   
ATOM   3070  CE2 PHE   190      15.397  -1.996  -9.439  1.00 58.84      A   
ATOM   3071  HE2 PHE   190      14.673  -2.477 -10.081  1.00  0.00      A   
ATOM   3072  C   PHE   190      14.202   1.811  -7.674  1.00 58.84      A   
ATOM   3073  O   PHE   190      14.510   2.016  -8.845  1.00 58.84      A   
ATOM   3074  N   ILE   191      12.909   1.798  -7.299  1.00 54.89      A   
ATOM   3075  HN  ILE   191      12.672   1.587  -6.346  1.00  0.00      A   
ATOM   3076  CA  ILE   191      11.796   2.049  -8.207  1.00 54.89      A   
ATOM   3077  HA  ILE   191      11.877   1.359  -9.035  1.00  0.00      A   
ATOM   3078  CB  ILE   191      10.468   1.793  -7.495  1.00 54.89      A   
ATOM   3079  HB  ILE   191      10.456   2.382  -6.548  1.00  0.00      A   
ATOM   3080  CG2 ILE   191       9.267   2.209  -8.364  1.00 54.89      A   
ATOM   3081 HG21 ILE   191       8.312   1.955  -7.859  1.00  0.00      A   
ATOM   3082 HG22 ILE   191       9.264   3.299  -8.555  1.00  0.00      A   
ATOM   3083 HG23 ILE   191       9.306   1.669  -9.333  1.00  0.00      A   
ATOM   3084  CG1 ILE   191      10.324   0.296  -7.142  1.00 54.89      A   
ATOM   3085 HG11 ILE   191      10.062  -0.268  -8.062  1.00  0.00      A   
ATOM   3086 HG12 ILE   191      11.294  -0.108  -6.780  1.00  0.00      A   
ATOM   3087  CD  ILE   191       9.270   0.056  -6.057  1.00  0.00      A   
ATOM   3088  HD1 ILE   191       9.282  -1.002  -5.720  1.00  0.00      A   
ATOM   3089  HD2 ILE   191       9.479   0.693  -5.172  1.00  0.00      A   
ATOM   3090  HD3 ILE   191       8.248   0.287  -6.425  1.00  0.00      A   
ATOM   3091  C   ILE   191      11.851   3.449  -8.818  1.00 54.89      A   
ATOM   3092  O   ILE   191      11.695   3.615 -10.029  1.00 54.89      A   
ATOM   3093  N   VAL   192      12.147   4.496  -8.017  1.00 54.59      A   
ATOM   3094  HN  VAL   192      12.247   4.356  -7.029  1.00  0.00      A   
ATOM   3095  CA  VAL   192      12.362   5.851  -8.526  1.00 54.59      A   
ATOM   3096  HA  VAL   192      11.488   6.138  -9.092  1.00  0.00      A   
ATOM   3097  CB  VAL   192      12.552   6.855  -7.387  1.00 54.59      A   
ATOM   3098  HB  VAL   192      13.363   6.495  -6.711  1.00  0.00      A   
ATOM   3099  CG1 VAL   192      12.922   8.259  -7.914  1.00 54.59      A   
ATOM   3100 HG11 VAL   192      12.934   8.988  -7.075  1.00  0.00      A   
ATOM   3101 HG12 VAL   192      13.928   8.270  -8.383  1.00  0.00      A   
ATOM   3102 HG13 VAL   192      12.177   8.603  -8.663  1.00  0.00      A   
ATOM   3103  CG2 VAL   192      11.240   6.955  -6.586  1.00 54.59      A   
ATOM   3104 HG21 VAL   192      11.372   7.644  -5.724  1.00  0.00      A   
ATOM   3105 HG22 VAL   192      10.425   7.355  -7.226  1.00  0.00      A   
ATOM   3106 HG23 VAL   192      10.923   5.969  -6.191  1.00  0.00      A   
ATOM   3107  C   VAL   192      13.536   5.929  -9.496  1.00 54.59      A   
ATOM   3108  O   VAL   192      13.413   6.484 -10.587  1.00 54.59      A   
ATOM   3109  N   TYR   193      14.685   5.307  -9.161  1.00 56.53      A   
ATOM   3110  HN  TYR   193      14.770   4.867  -8.263  1.00  0.00      A   
ATOM   3111  CA  TYR   193      15.844   5.220 -10.037  1.00 56.53      A   
ATOM   3112  HA  TYR   193      16.147   6.225 -10.299  1.00  0.00      A   
ATOM   3113  CB  TYR   193      16.991   4.511  -9.255  1.00 56.53      A   
ATOM   3114  HB1 TYR   193      17.287   5.134  -8.384  1.00  0.00      A   
ATOM   3115  HB2 TYR   193      16.627   3.536  -8.865  1.00  0.00      A   
ATOM   3116  CG  TYR   193      18.220   4.263 -10.092  1.00 56.53      A   
ATOM   3117  CD1 TYR   193      19.055   5.322 -10.482  1.00 56.53      A   
ATOM   3118  HD1 TYR   193      18.839   6.326 -10.149  1.00  0.00      A   
ATOM   3119  CE1 TYR   193      20.155   5.086 -11.320  1.00 56.53      A   
ATOM   3120  HE1 TYR   193      20.794   5.901 -11.625  1.00  0.00      A   
ATOM   3121  CZ  TYR   193      20.426   3.790 -11.770  1.00 56.53      A   
ATOM   3122  OH  TYR   193      21.525   3.562 -12.619  1.00 56.53      A   
ATOM   3123  HH  TYR   193      21.601   2.614 -12.740  1.00  0.00      A   
ATOM   3124  CD2 TYR   193      18.506   2.963 -10.545  1.00 56.53      A   
ATOM   3125  HD2 TYR   193      17.856   2.147 -10.263  1.00  0.00      A   
ATOM   3126  CE2 TYR   193      19.605   2.726 -11.382  1.00 56.53      A   
ATOM   3127  HE2 TYR   193      19.803   1.725 -11.731  1.00  0.00      A   
ATOM   3128  C   TYR   193      15.540   4.497 -11.353  1.00 56.53      A   
ATOM   3129  O   TYR   193      15.878   4.976 -12.436  1.00 56.53      A   
ATOM   3130  N   ALA   194      14.847   3.344 -11.293  1.00 52.64      A   
ATOM   3131  HN  ALA   194      14.606   2.952 -10.398  1.00  0.00      A   
ATOM   3132  CA  ALA   194      14.465   2.580 -12.459  1.00 52.64      A   
ATOM   3133  HA  ALA   194      15.362   2.351 -13.019  1.00  0.00      A   
ATOM   3134  CB  ALA   194      13.789   1.271 -12.002  1.00 52.64      A   
ATOM   3135  HB1 ALA   194      14.482   0.699 -11.348  1.00  0.00      A   
ATOM   3136  HB2 ALA   194      12.870   1.490 -11.417  1.00  0.00      A   
ATOM   3137  HB3 ALA   194      13.519   0.637 -12.873  1.00  0.00      A   
ATOM   3138  C   ALA   194      13.539   3.336 -13.401  1.00 52.64      A   
ATOM   3139  O   ALA   194      13.795   3.420 -14.600  1.00 52.64      A   
ATOM   3140  N   TYR   195      12.473   3.974 -12.875  1.00 50.36      A   
ATOM   3141  HN  TYR   195      12.277   3.901 -11.894  1.00  0.00      A   
ATOM   3142  CA  TYR   195      11.591   4.804 -13.677  1.00 50.36      A   
ATOM   3143  HA  TYR   195      11.315   4.226 -14.549  1.00  0.00      A   
ATOM   3144  CB  TYR   195      10.303   5.206 -12.912  1.00 50.36      A   
ATOM   3145  HB1 TYR   195      10.551   5.480 -11.863  1.00  0.00      A   
ATOM   3146  HB2 TYR   195       9.810   6.073 -13.398  1.00  0.00      A   
ATOM   3147  CG  TYR   195       9.302   4.078 -12.924  1.00 50.36      A   
ATOM   3148  CD1 TYR   195       8.689   3.662 -14.123  1.00 50.36      A   
ATOM   3149  HD1 TYR   195       8.947   4.149 -15.051  1.00  0.00      A   
ATOM   3150  CE1 TYR   195       7.752   2.615 -14.120  1.00 50.36      A   
ATOM   3151  HE1 TYR   195       7.298   2.281 -15.040  1.00  0.00      A   
ATOM   3152  CZ  TYR   195       7.419   1.982 -12.918  1.00 50.36      A   
ATOM   3153  OH  TYR   195       6.517   0.907 -12.892  1.00 50.36      A   
ATOM   3154  HH  TYR   195       6.721   0.385 -12.103  1.00  0.00      A   
ATOM   3155  CD2 TYR   195       8.942   3.437 -11.732  1.00 50.36      A   
ATOM   3156  HD2 TYR   195       9.402   3.750 -10.810  1.00  0.00      A   
ATOM   3157  CE2 TYR   195       8.003   2.398 -11.723  1.00 50.36      A   
ATOM   3158  HE2 TYR   195       7.732   1.914 -10.798  1.00  0.00      A   
ATOM   3159  C   TYR   195      12.268   6.039 -14.258  1.00 50.36      A   
ATOM   3160  O   TYR   195      12.035   6.374 -15.416  1.00 50.36      A   
ATOM   3161  N   MET   196      13.147   6.736 -13.510  1.00 58.26      A   
ATOM   3162  HN  MET   196      13.314   6.497 -12.549  1.00  0.00      A   
ATOM   3163  CA  MET   196      13.944   7.825 -14.061  1.00 58.26      A   
ATOM   3164  HA  MET   196      13.267   8.529 -14.523  1.00  0.00      A   
ATOM   3165  CB  MET   196      14.736   8.566 -12.956  1.00 58.26      A   
ATOM   3166  HB1 MET   196      15.304   7.818 -12.359  1.00  0.00      A   
ATOM   3167  HB2 MET   196      15.474   9.257 -13.424  1.00  0.00      A   
ATOM   3168  CG  MET   196      13.852   9.407 -12.010  1.00 58.26      A   
ATOM   3169  HG1 MET   196      13.099   8.748 -11.527  1.00  0.00      A   
ATOM   3170  HG2 MET   196      14.505   9.791 -11.195  1.00  0.00      A   
ATOM   3171  SD  MET   196      13.026  10.817 -12.815  1.00 58.26      A   
ATOM   3172  CE  MET   196      11.347  10.125 -12.789  1.00 58.26      A   
ATOM   3173  HE1 MET   196      10.629  10.821 -13.272  1.00  0.00      A   
ATOM   3174  HE2 MET   196      11.303   9.154 -13.327  1.00  0.00      A   
ATOM   3175  HE3 MET   196      11.006   9.956 -11.744  1.00  0.00      A   
ATOM   3176  C   MET   196      14.889   7.389 -15.178  1.00 58.26      A   
ATOM   3177  O   MET   196      14.976   8.048 -16.216  1.00 58.26      A   
ATOM   3178  N   TYR   197      15.580   6.236 -15.036  1.00 54.01      A   
ATOM   3179  HN  TYR   197      15.547   5.727 -14.170  1.00  0.00      A   
ATOM   3180  CA  TYR   197      16.375   5.666 -16.115  1.00 54.01      A   
ATOM   3181  HA  TYR   197      17.068   6.430 -16.438  1.00  0.00      A   
ATOM   3182  CB  TYR   197      17.183   4.426 -15.620  1.00 54.01      A   
ATOM   3183  HB1 TYR   197      17.875   4.735 -14.807  1.00  0.00      A   
ATOM   3184  HB2 TYR   197      16.483   3.668 -15.204  1.00  0.00      A   
ATOM   3185  CG  TYR   197      18.008   3.794 -16.723  1.00 54.01      A   
ATOM   3186  CD1 TYR   197      18.986   4.539 -17.404  1.00 54.01      A   
ATOM   3187  HD1 TYR   197      19.193   5.550 -17.086  1.00  0.00      A   
ATOM   3188  CE1 TYR   197      19.673   3.990 -18.497  1.00 54.01      A   
ATOM   3189  HE1 TYR   197      20.417   4.578 -19.008  1.00  0.00      A   
ATOM   3190  CZ  TYR   197      19.409   2.678 -18.901  1.00 54.01      A   
ATOM   3191  OH  TYR   197      20.125   2.096 -19.971  1.00 54.01      A   
ATOM   3192  HH  TYR   197      20.007   1.147 -19.844  1.00  0.00      A   
ATOM   3193  CD2 TYR   197      17.748   2.478 -17.141  1.00 54.01      A   
ATOM   3194  HD2 TYR   197      16.988   1.902 -16.632  1.00  0.00      A   
ATOM   3195  CE2 TYR   197      18.449   1.920 -18.220  1.00 54.01      A   
ATOM   3196  HE2 TYR   197      18.231   0.905 -18.513  1.00  0.00      A   
ATOM   3197  C   TYR   197      15.535   5.306 -17.344  1.00 54.01      A   
ATOM   3198  O   TYR   197      15.897   5.660 -18.465  1.00 54.01      A   
ATOM   3199  N   ILE   198      14.375   4.639 -17.169  1.00 50.59      A   
ATOM   3200  HN  ILE   198      14.108   4.342 -16.246  1.00  0.00      A   
ATOM   3201  CA  ILE   198      13.463   4.300 -18.258  1.00 50.59      A   
ATOM   3202  HA  ILE   198      14.016   3.757 -19.011  1.00  0.00      A   
ATOM   3203  CB  ILE   198      12.316   3.408 -17.768  1.00 50.59      A   
ATOM   3204  HB  ILE   198      11.838   3.907 -16.893  1.00  0.00      A   
ATOM   3205  CG2 ILE   198      11.249   3.196 -18.870  1.00 50.59      A   
ATOM   3206 HG21 ILE   198      10.483   2.467 -18.534  1.00  0.00      A   
ATOM   3207 HG22 ILE   198      10.727   4.141 -19.124  1.00  0.00      A   
ATOM   3208 HG23 ILE   198      11.724   2.796 -19.793  1.00  0.00      A   
ATOM   3209  CG1 ILE   198      12.860   2.037 -17.299  1.00 50.59      A   
ATOM   3210 HG11 ILE   198      13.096   1.417 -18.190  1.00  0.00      A   
ATOM   3211 HG12 ILE   198      13.808   2.182 -16.737  1.00  0.00      A   
ATOM   3212  CD  ILE   198      11.880   1.290 -16.383  1.00  0.00      A   
ATOM   3213  HD1 ILE   198      12.353   0.374 -15.968  1.00  0.00      A   
ATOM   3214  HD2 ILE   198      11.586   1.933 -15.526  1.00  0.00      A   
ATOM   3215  HD3 ILE   198      10.965   0.987 -16.932  1.00  0.00      A   
ATOM   3216  C   ILE   198      12.924   5.546 -18.947  1.00 50.59      A   
ATOM   3217  O   ILE   198      12.931   5.653 -20.171  1.00 50.59      A   
ATOM   3218  N   LEU   199      12.492   6.575 -18.192  1.00 50.38      A   
ATOM   3219  HN  LEU   199      12.464   6.501 -17.188  1.00  0.00      A   
ATOM   3220  CA  LEU   199      12.035   7.818 -18.787  1.00 50.38      A   
ATOM   3221  HA  LEU   199      11.352   7.550 -19.580  1.00  0.00      A   
ATOM   3222  CB  LEU   199      11.279   8.748 -17.803  1.00 50.38      A   
ATOM   3223  HB1 LEU   199      11.950   9.019 -16.958  1.00  0.00      A   
ATOM   3224  HB2 LEU   199      11.029   9.688 -18.346  1.00  0.00      A   
ATOM   3225  CG  LEU   199       9.954   8.186 -17.232  1.00 50.38      A   
ATOM   3226  HG  LEU   199      10.193   7.600 -16.312  1.00  0.00      A   
ATOM   3227  CD1 LEU   199       9.022   9.341 -16.827  1.00 50.38      A   
ATOM   3228 HD11 LEU   199       8.039   8.940 -16.496  1.00  0.00      A   
ATOM   3229 HD12 LEU   199       9.474   9.919 -15.991  1.00  0.00      A   
ATOM   3230 HD13 LEU   199       8.856  10.023 -17.684  1.00  0.00      A   
ATOM   3231  CD2 LEU   199       9.222   7.230 -18.187  1.00 50.38      A   
ATOM   3232 HD21 LEU   199       8.242   6.931 -17.759  1.00  0.00      A   
ATOM   3233 HD22 LEU   199       9.070   7.712 -19.171  1.00  0.00      A   
ATOM   3234 HD23 LEU   199       9.814   6.302 -18.341  1.00  0.00      A   
ATOM   3235  C   LEU   199      13.114   8.600 -19.514  1.00 50.38      A   
ATOM   3236  O   LEU   199      12.860   9.115 -20.599  1.00 50.38      A   
ATOM   3237  N   TRP   200      14.349   8.690 -18.982  1.00 53.51      A   
ATOM   3238  HN  TRP   200      14.538   8.328 -18.062  1.00  0.00      A   
ATOM   3239  CA  TRP   200      15.472   9.255 -19.714  1.00 53.51      A   
ATOM   3240  HA  TRP   200      15.201  10.252 -20.033  1.00  0.00      A   
ATOM   3241  CB  TRP   200      16.718   9.341 -18.792  1.00 53.51      A   
ATOM   3242  HB1 TRP   200      16.459   9.986 -17.923  1.00  0.00      A   
ATOM   3243  HB2 TRP   200      16.931   8.329 -18.382  1.00  0.00      A   
ATOM   3244  CG  TRP   200      17.985   9.911 -19.430  1.00 53.51      A   
ATOM   3245  CD1 TRP   200      18.178  11.119 -20.044  1.00 53.51      A   
ATOM   3246  HD1 TRP   200      17.422  11.886 -20.130  1.00  0.00      A   
ATOM   3247  NE1 TRP   200      19.476  11.218 -20.506  1.00 53.51      A   
ATOM   3248  HE1 TRP   200      19.903  12.022 -20.862  1.00  0.00      A   
ATOM   3249  CE2 TRP   200      20.148  10.065 -20.174  1.00 53.51      A   
ATOM   3250  CD2 TRP   200      19.241   9.214 -19.503  1.00 53.51      A   
ATOM   3251  CE3 TRP   200      19.641   7.965 -19.034  1.00 53.51      A   
ATOM   3252  HE3 TRP   200      18.958   7.321 -18.502  1.00  0.00      A   
ATOM   3253  CZ3 TRP   200      20.980   7.590 -19.218  1.00 53.51      A   
ATOM   3254  HZ3 TRP   200      21.334   6.659 -18.802  1.00  0.00      A   
ATOM   3255  CZ2 TRP   200      21.466   9.680 -20.380  1.00 53.51      A   
ATOM   3256  HZ2 TRP   200      22.171  10.334 -20.871  1.00  0.00      A   
ATOM   3257  CH2 TRP   200      21.881   8.434 -19.886  1.00 53.51      A   
ATOM   3258  HH2 TRP   200      22.915   8.139 -19.991  1.00  0.00      A   
ATOM   3259  C   TRP   200      15.808   8.457 -20.976  1.00 53.51      A   
ATOM   3260  O   TRP   200      15.999   9.008 -22.061  1.00 53.51      A   
ATOM   3261  N   LYS   201      15.845   7.117 -20.883  1.00 86.38      A   
ATOM   3262  HN  LYS   201      15.689   6.668 -19.994  1.00  0.00      A   
ATOM   3263  CA  LYS   201      16.128   6.252 -22.007  1.00 86.38      A   
ATOM   3264  HA  LYS   201      17.047   6.614 -22.442  1.00  0.00      A   
ATOM   3265  CB  LYS   201      16.345   4.806 -21.511  1.00 86.38      A   
ATOM   3266  HB1 LYS   201      16.851   4.851 -20.520  1.00  0.00      A   
ATOM   3267  HB2 LYS   201      15.358   4.329 -21.324  1.00  0.00      A   
ATOM   3268  CG  LYS   201      17.218   3.932 -22.424  1.00 86.38      A   
ATOM   3269  HG1 LYS   201      17.102   2.881 -22.066  1.00  0.00      A   
ATOM   3270  HG2 LYS   201      16.846   3.974 -23.470  1.00  0.00      A   
ATOM   3271  CD  LYS   201      18.698   4.343 -22.319  1.00 86.38      A   
ATOM   3272  HD1 LYS   201      18.841   5.346 -22.782  1.00  0.00      A   
ATOM   3273  HD2 LYS   201      18.906   4.447 -21.227  1.00  0.00      A   
ATOM   3274  CE  LYS   201      19.676   3.336 -22.926  1.00 86.38      A   
ATOM   3275  HE1 LYS   201      19.387   2.301 -22.634  1.00  0.00      A   
ATOM   3276  HE2 LYS   201      19.692   3.410 -24.034  1.00  0.00      A   
ATOM   3277  NZ  LYS   201      21.035   3.590 -22.394  1.00 86.38      A   
ATOM   3278  HZ1 LYS   201      21.741   2.995 -22.870  1.00  0.00      A   
ATOM   3279  HZ2 LYS   201      21.288   4.593 -22.501  1.00  0.00      A   
ATOM   3280  HZ3 LYS   201      21.019   3.349 -21.373  1.00  0.00      A   
ATOM   3281  C   LYS   201      15.070   6.298 -23.107  1.00 86.38      A   
ATOM   3282  O   LYS   201      15.403   6.439 -24.285  1.00 86.38      A   
ATOM   3283  N   ALA   202      13.774   6.258 -22.748  1.00 83.03      A   
ATOM   3284  HN  ALA   202      13.531   6.060 -21.788  1.00  0.00      A   
ATOM   3285  CA  ALA   202      12.642   6.485 -23.628  1.00 83.03      A   
ATOM   3286  HA  ALA   202      12.734   5.812 -24.471  1.00  0.00      A   
ATOM   3287  CB  ALA   202      11.339   6.151 -22.879  1.00 83.03      A   
ATOM   3288  HB1 ALA   202      11.382   5.101 -22.511  1.00  0.00      A   
ATOM   3289  HB2 ALA   202      11.210   6.813 -21.998  1.00  0.00      A   
ATOM   3290  HB3 ALA   202      10.457   6.245 -23.548  1.00  0.00      A   
ATOM   3291  C   ALA   202      12.585   7.901 -24.202  1.00 83.03      A   
ATOM   3292  O   ALA   202      12.342   8.099 -25.390  1.00 83.03      A   
ATOM   3293  N   HSD   203      12.875   8.947 -23.400  1.00 86.02      A   
ATOM   3294  HN  HSD   203      13.018   8.802 -22.415  1.00  0.00      A   
ATOM   3295  CA  HSD   203      13.000  10.315 -23.897  1.00 86.02      A   
ATOM   3296  HA  HSD   203      12.080  10.569 -24.405  1.00  0.00      A   
ATOM   3297  CB  HSD   203      13.244  11.323 -22.750  1.00 86.02      A   
ATOM   3298  HB1 HSD   203      12.461  11.172 -21.977  1.00  0.00      A   
ATOM   3299  HB2 HSD   203      14.223  11.128 -22.260  1.00  0.00      A   
ATOM   3300  ND1 HSD   203      14.227  13.603 -23.367  1.00 86.02      A   
ATOM   3301  HD1 HSD   203      15.190  13.401 -23.193  1.00  0.00      A   
ATOM   3302  CG  HSD   203      13.154  12.753 -23.198  1.00 86.02      A   
ATOM   3303  CE1 HSD   203      13.729  14.782 -23.815  1.00 86.02      A   
ATOM   3304  HE1 HSD   203      14.348  15.655 -24.035  1.00  0.00      A   
ATOM   3305  NE2 HSD   203      12.418  14.739 -23.948  1.00 86.02      A   
ATOM   3306  CD2 HSD   203      12.057  13.466 -23.564  1.00 86.02      A   
ATOM   3307  HD2 HSD   203      11.019  13.167 -23.601  1.00  0.00      A   
ATOM   3308  C   HSD   203      14.116  10.466 -24.913  1.00 86.02      A   
ATOM   3309  O   HSD   203      13.946  11.054 -25.977  1.00 86.02      A   
ATOM   3310  N   SER   204      15.282   9.847 -24.643  1.00 86.03      A   
ATOM   3311  HN  SER   204      15.420   9.439 -23.733  1.00  0.00      A   
ATOM   3312  CA  SER   204      16.378   9.759 -25.595  1.00 86.03      A   
ATOM   3313  HA  SER   204      16.618  10.774 -25.878  1.00  0.00      A   
ATOM   3314  CB  SER   204      17.673   9.120 -24.993  1.00 86.03      A   
ATOM   3315  HB1 SER   204      18.552   9.489 -25.569  1.00  0.00      A   
ATOM   3316  HB2 SER   204      17.793   9.481 -23.943  1.00  0.00      A   
ATOM   3317  OG  SER   204      17.680   7.683 -25.025  1.00 86.03      A   
ATOM   3318  HG1 SER   204      16.906   7.398 -24.495  1.00  0.00      A   
ATOM   3319  C   SER   204      15.987   9.036 -26.875  1.00 86.03      A   
ATOM   3320  O   SER   204      16.488   9.348 -27.951  1.00 86.03      A   
ATOM   3321  N   HSD   205      15.114   8.009 -26.783  1.00 80.80      A   
ATOM   3322  HN  HSD   205      14.737   7.760 -25.891  1.00  0.00      A   
ATOM   3323  CA  HSD   205      14.563   7.304 -27.928  1.00 80.80      A   
ATOM   3324  HA  HSD   205      15.383   7.000 -28.560  1.00  0.00      A   
ATOM   3325  CB  HSD   205      13.770   6.051 -27.482  1.00 80.80      A   
ATOM   3326  HB1 HSD   205      14.345   5.510 -26.702  1.00  0.00      A   
ATOM   3327  HB2 HSD   205      12.798   6.342 -27.028  1.00  0.00      A   
ATOM   3328  ND1 HSD   205      12.315   4.460 -28.848  1.00 80.80      A   
ATOM   3329  HD1 HSD   205      11.439   4.609 -28.377  1.00  0.00      A   
ATOM   3330  CG  HSD   205      13.517   5.089 -28.602  1.00 80.80      A   
ATOM   3331  CE1 HSD   205      12.518   3.617 -29.890  1.00 80.80      A   
ATOM   3332  HE1 HSD   205      11.730   2.982 -30.303  1.00  0.00      A   
ATOM   3333  NE2 HSD   205      13.767   3.664 -30.324  1.00 80.80      A   
ATOM   3334  CD2 HSD   205      14.389   4.590 -29.516  1.00 80.80      A   
ATOM   3335  HD2 HSD   205      15.436   4.813 -29.665  1.00  0.00      A   
ATOM   3336  C   HSD   205      13.664   8.174 -28.782  1.00 80.80      A   
ATOM   3337  O   HSD   205      13.870   8.276 -29.989  1.00 80.80      A   
ATOM   3338  N   ALA   206      12.714   8.891 -28.151  1.00 83.30      A   
ATOM   3339  HN  ALA   206      12.564   8.765 -27.167  1.00  0.00      A   
ATOM   3340  CA  ALA   206      11.811   9.803 -28.819  1.00 83.30      A   
ATOM   3341  HA  ALA   206      11.288   9.251 -29.589  1.00  0.00      A   
ATOM   3342  CB  ALA   206      10.792  10.353 -27.799  1.00 83.30      A   
ATOM   3343  HB1 ALA   206      10.221   9.511 -27.351  1.00  0.00      A   
ATOM   3344  HB2 ALA   206      11.311  10.900 -26.984  1.00  0.00      A   
ATOM   3345  HB3 ALA   206      10.074  11.041 -28.295  1.00  0.00      A   
ATOM   3346  C   ALA   206      12.527  10.954 -29.512  1.00 83.30      A   
ATOM   3347  O   ALA   206      12.267  11.244 -30.676  1.00 83.30      A   
ATOM   3348  N   VAL   207      13.507  11.590 -28.837  1.00 83.99      A   
ATOM   3349  HN  VAL   207      13.673  11.368 -27.874  1.00  0.00      A   
ATOM   3350  CA  VAL   207      14.339  12.636 -29.422  1.00 83.99      A   
ATOM   3351  HA  VAL   207      13.689  13.413 -29.801  1.00  0.00      A   
ATOM   3352  CB  VAL   207      15.261  13.246 -28.363  1.00 83.99      A   
ATOM   3353  HB  VAL   207      15.797  12.428 -27.828  1.00  0.00      A   
ATOM   3354  CG1 VAL   207      16.300  14.205 -28.980  1.00 83.99      A   
ATOM   3355 HG11 VAL   207      16.865  14.720 -28.175  1.00  0.00      A   
ATOM   3356 HG12 VAL   207      17.032  13.665 -29.617  1.00  0.00      A   
ATOM   3357 HG13 VAL   207      15.793  14.978 -29.597  1.00  0.00      A   
ATOM   3358  CG2 VAL   207      14.399  14.022 -27.347  1.00 83.99      A   
ATOM   3359 HG21 VAL   207      15.041  14.464 -26.557  1.00  0.00      A   
ATOM   3360 HG22 VAL   207      13.858  14.851 -27.852  1.00  0.00      A   
ATOM   3361 HG23 VAL   207      13.650  13.371 -26.853  1.00  0.00      A   
ATOM   3362  C   VAL   207      15.145  12.140 -30.618  1.00 83.99      A   
ATOM   3363  O   VAL   207      15.161  12.764 -31.676  1.00 83.99      A   
ATOM   3364  N   ARG   208      15.789  10.959 -30.519  1.00 82.93      A   
ATOM   3365  HN  ARG   208      15.759  10.450 -29.661  1.00  0.00      A   
ATOM   3366  CA  ARG   208      16.504  10.361 -31.636  1.00 82.93      A   
ATOM   3367  HA  ARG   208      17.173  11.113 -32.034  1.00  0.00      A   
ATOM   3368  CB  ARG   208      17.363   9.158 -31.180  1.00 82.93      A   
ATOM   3369  HB1 ARG   208      16.731   8.496 -30.548  1.00  0.00      A   
ATOM   3370  HB2 ARG   208      17.694   8.577 -32.070  1.00  0.00      A   
ATOM   3371  CG  ARG   208      18.624   9.616 -30.416  1.00 82.93      A   
ATOM   3372  HG1 ARG   208      19.247  10.221 -31.117  1.00  0.00      A   
ATOM   3373  HG2 ARG   208      18.327  10.306 -29.594  1.00  0.00      A   
ATOM   3374  CD  ARG   208      19.487   8.483 -29.854  1.00 82.93      A   
ATOM   3375  HD1 ARG   208      19.747   7.759 -30.657  1.00  0.00      A   
ATOM   3376  HD2 ARG   208      20.424   8.898 -29.414  1.00  0.00      A   
ATOM   3377  NE  ARG   208      18.681   7.854 -28.757  1.00 82.93      A   
ATOM   3378  HE  ARG   208      18.019   8.457 -28.291  1.00  0.00      A   
ATOM   3379  CZ  ARG   208      18.488   6.549 -28.545  1.00 82.93      A   
ATOM   3380  NH1 ARG   208      18.925   5.625 -29.390  1.00 82.93      A   
ATOM   3381 HH11 ARG   208      18.699   4.675 -29.235  1.00  0.00      A   
ATOM   3382 HH12 ARG   208      19.397   5.936 -30.200  1.00  0.00      A   
ATOM   3383  NH2 ARG   208      17.817   6.163 -27.465  1.00 82.93      A   
ATOM   3384 HH21 ARG   208      17.596   5.213 -27.315  1.00  0.00      A   
ATOM   3385 HH22 ARG   208      17.658   6.840 -26.733  1.00  0.00      A   
ATOM   3386  C   ARG   208      15.616   9.963 -32.810  1.00 82.93      A   
ATOM   3387  O   ARG   208      16.010  10.094 -33.966  1.00 82.93      A   
ATOM   3388  N   MET   209      14.394   9.461 -32.560  1.00 78.65      A   
ATOM   3389  HN  MET   209      14.094   9.274 -31.620  1.00  0.00      A   
ATOM   3390  CA  MET   209      13.405   9.251 -33.604  1.00 78.65      A   
ATOM   3391  HA  MET   209      13.884   8.700 -34.399  1.00  0.00      A   
ATOM   3392  CB  MET   209      12.211   8.410 -33.094  1.00 78.65      A   
ATOM   3393  HB1 MET   209      11.835   8.849 -32.144  1.00  0.00      A   
ATOM   3394  HB2 MET   209      11.383   8.446 -33.837  1.00  0.00      A   
ATOM   3395  CG  MET   209      12.566   6.924 -32.871  1.00 78.65      A   
ATOM   3396  HG1 MET   209      13.362   6.848 -32.099  1.00  0.00      A   
ATOM   3397  HG2 MET   209      11.668   6.418 -32.452  1.00  0.00      A   
ATOM   3398  SD  MET   209      13.089   6.066 -34.393  1.00 78.65      A   
ATOM   3399  CE  MET   209      13.100   4.417 -33.642  1.00 78.65      A   
ATOM   3400  HE1 MET   209      13.306   3.628 -34.396  1.00  0.00      A   
ATOM   3401  HE2 MET   209      13.871   4.344 -32.846  1.00  0.00      A   
ATOM   3402  HE3 MET   209      12.119   4.185 -33.173  1.00  0.00      A   
ATOM   3403  C   MET   209      12.925  10.535 -34.274  1.00 78.65      A   
ATOM   3404  O   MET   209      12.786  10.572 -35.493  1.00 78.65      A   
ATOM   3405  N   ILE   210      12.705  11.635 -33.524  1.00 79.13      A   
ATOM   3406  HN  ILE   210      12.758  11.583 -32.523  1.00  0.00      A   
ATOM   3407  CA  ILE   210      12.408  12.950 -34.095  1.00 79.13      A   
ATOM   3408  HA  ILE   210      11.563  12.841 -34.761  1.00  0.00      A   
ATOM   3409  CB  ILE   210      12.025  13.956 -33.003  1.00 79.13      A   
ATOM   3410  HB  ILE   210      12.820  13.942 -32.222  1.00  0.00      A   
ATOM   3411  CG2 ILE   210      11.914  15.394 -33.568  1.00 79.13      A   
ATOM   3412 HG21 ILE   210      11.576  16.097 -32.779  1.00  0.00      A   
ATOM   3413 HG22 ILE   210      12.892  15.766 -33.938  1.00  0.00      A   
ATOM   3414 HG23 ILE   210      11.184  15.428 -34.404  1.00  0.00      A   
ATOM   3415  CG1 ILE   210      10.688  13.538 -32.343  1.00 79.13      A   
ATOM   3416 HG11 ILE   210       9.858  13.743 -33.054  1.00  0.00      A   
ATOM   3417 HG12 ILE   210      10.695  12.442 -32.153  1.00  0.00      A   
ATOM   3418  CD  ILE   210      10.423  14.246 -31.008  1.00  0.00      A   
ATOM   3419  HD1 ILE   210       9.496  13.859 -30.537  1.00  0.00      A   
ATOM   3420  HD2 ILE   210      11.269  14.066 -30.309  1.00  0.00      A   
ATOM   3421  HD3 ILE   210      10.316  15.342 -31.150  1.00  0.00      A   
ATOM   3422  C   ILE   210      13.550  13.477 -34.965  1.00 79.13      A   
ATOM   3423  O   ILE   210      13.325  13.939 -36.080  1.00 79.13      A   
ATOM   3424  N   GLN   211      14.815  13.356 -34.509  1.00 80.24      A   
ATOM   3425  HN  GLN   211      14.967  13.022 -33.575  1.00  0.00      A   
ATOM   3426  CA  GLN   211      16.003  13.710 -35.280  1.00 80.24      A   
ATOM   3427  HA  GLN   211      15.929  14.750 -35.565  1.00  0.00      A   
ATOM   3428  CB  GLN   211      17.276  13.482 -34.422  1.00 80.24      A   
ATOM   3429  HB1 GLN   211      17.242  12.443 -34.026  1.00  0.00      A   
ATOM   3430  HB2 GLN   211      18.184  13.572 -35.061  1.00  0.00      A   
ATOM   3431  CG  GLN   211      17.423  14.481 -33.249  1.00 80.24      A   
ATOM   3432  HG1 GLN   211      17.651  15.488 -33.655  1.00  0.00      A   
ATOM   3433  HG2 GLN   211      16.476  14.543 -32.675  1.00  0.00      A   
ATOM   3434  CD  GLN   211      18.526  14.058 -32.278  1.00 80.24      A   
ATOM   3435  OE1 GLN   211      18.942  12.902 -32.182  1.00 80.24      A   
ATOM   3436  NE2 GLN   211      19.024  15.038 -31.492  1.00 80.24      A   
ATOM   3437 HE21 GLN   211      19.755  14.786 -30.867  1.00  0.00      A   
ATOM   3438 HE22 GLN   211      18.682  15.968 -31.583  1.00  0.00      A   
ATOM   3439  C   GLN   211      16.158  12.919 -36.578  1.00 80.24      A   
ATOM   3440  O   GLN   211      16.558  13.444 -37.611  1.00 80.24      A   
ATOM   3441  N   ARG   212      15.862  11.610 -36.550  1.00 73.91      A   
ATOM   3442  HN  ARG   212      15.599  11.193 -35.681  1.00  0.00      A   
ATOM   3443  CA  ARG   212      15.833  10.773 -37.735  1.00 73.91      A   
ATOM   3444  HA  ARG   212      16.728  10.969 -38.313  1.00  0.00      A   
ATOM   3445  CB  ARG   212      15.814   9.291 -37.310  1.00 73.91      A   
ATOM   3446  HB1 ARG   212      15.007   9.153 -36.554  1.00  0.00      A   
ATOM   3447  HB2 ARG   212      15.580   8.643 -38.185  1.00  0.00      A   
ATOM   3448  CG  ARG   212      17.172   8.869 -36.728  1.00 73.91      A   
ATOM   3449  HG1 ARG   212      17.913   8.892 -37.560  1.00  0.00      A   
ATOM   3450  HG2 ARG   212      17.489   9.625 -35.973  1.00  0.00      A   
ATOM   3451  CD  ARG   212      17.142   7.497 -36.069  1.00 73.91      A   
ATOM   3452  HD1 ARG   212      16.506   7.516 -35.152  1.00  0.00      A   
ATOM   3453  HD2 ARG   212      16.755   6.741 -36.792  1.00  0.00      A   
ATOM   3454  NE  ARG   212      18.571   7.219 -35.708  1.00 73.91      A   
ATOM   3455  HE  ARG   212      19.194   7.995 -35.720  1.00  0.00      A   
ATOM   3456  CZ  ARG   212      19.095   5.996 -35.585  1.00 73.91      A   
ATOM   3457  NH1 ARG   212      18.327   4.916 -35.564  1.00 73.91      A   
ATOM   3458 HH11 ARG   212      18.730   4.011 -35.520  1.00  0.00      A   
ATOM   3459 HH12 ARG   212      17.346   5.045 -35.641  1.00  0.00      A   
ATOM   3460  NH2 ARG   212      20.414   5.860 -35.484  1.00 73.91      A   
ATOM   3461 HH21 ARG   212      20.810   4.951 -35.485  1.00  0.00      A   
ATOM   3462 HH22 ARG   212      20.987   6.662 -35.606  1.00  0.00      A   
ATOM   3463  C   ARG   212      14.672  11.039 -38.679  1.00 73.91      A   
ATOM   3464  O   ARG   212      14.822  10.985 -39.900  1.00 73.91      A   
ATOM   3465  N   GLY   213      13.469  11.297 -38.135  1.00 59.93      A   
ATOM   3466  HN  GLY   213      13.366  11.319 -37.136  1.00  0.00      A   
ATOM   3467  CA  GLY   213      12.249  11.457 -38.916  1.00 59.93      A   
ATOM   3468  HA1 GLY   213      11.432  11.594 -38.224  1.00  0.00      A   
ATOM   3469  HA2 GLY   213      12.131  10.578 -39.530  1.00  0.00      A   
ATOM   3470  C   GLY   213      12.235  12.638 -39.841  1.00 59.93      A   
ATOM   3471  O   GLY   213      11.680  12.584 -40.936  1.00 59.93      A   
ATOM   3472  N   THR   214      12.916  13.729 -39.472  1.00 52.07      A   
ATOM   3473  HN  THR   214      13.409  13.768 -38.601  1.00  0.00      A   
ATOM   3474  CA  THR   214      12.965  14.941 -40.283  1.00 52.07      A   
ATOM   3475  HA  THR   214      11.962  15.166 -40.614  1.00  0.00      A   
ATOM   3476  CB  THR   214      13.477  16.146 -39.506  1.00 52.07      A   
ATOM   3477  HB  THR   214      13.539  17.039 -40.174  1.00  0.00      A   
ATOM   3478  OG1 THR   214      14.744  15.879 -38.924  1.00 52.07      A   
ATOM   3479  HG1 THR   214      14.956  16.632 -38.370  1.00  0.00      A   
ATOM   3480  CG2 THR   214      12.509  16.440 -38.351  1.00 52.07      A   
ATOM   3481 HG21 THR   214      12.826  17.345 -37.791  1.00  0.00      A   
ATOM   3482 HG22 THR   214      11.480  16.600 -38.736  1.00  0.00      A   
ATOM   3483 HG23 THR   214      12.480  15.589 -37.639  1.00  0.00      A   
ATOM   3484  C   THR   214      13.795  14.790 -41.545  1.00 52.07      A   
ATOM   3485  O   THR   214      13.609  15.531 -42.506  1.00 52.07      A   
ATOM   3486  N   GLN   215      14.689  13.783 -41.603  1.00 50.43      A   
ATOM   3487  HN  GLN   215      14.869  13.239 -40.786  1.00  0.00      A   
ATOM   3488  CA  GLN   215      15.389  13.437 -42.825  1.00 50.43      A   
ATOM   3489  HA  GLN   215      15.466  14.299 -43.475  1.00  0.00      A   
ATOM   3490  CB  GLN   215      16.818  12.907 -42.516  1.00 50.43      A   
ATOM   3491  HB1 GLN   215      16.781  12.227 -41.637  1.00  0.00      A   
ATOM   3492  HB2 GLN   215      17.184  12.309 -43.385  1.00  0.00      A   
ATOM   3493  CG  GLN   215      17.865  14.018 -42.276  1.00 50.43      A   
ATOM   3494  HG1 GLN   215      17.756  14.794 -43.063  1.00  0.00      A   
ATOM   3495  HG2 GLN   215      17.712  14.486 -41.282  1.00  0.00      A   
ATOM   3496  CD  GLN   215      19.281  13.445 -42.355  1.00 50.43      A   
ATOM   3497  OE1 GLN   215      19.522  12.236 -42.335  1.00 50.43      A   
ATOM   3498  NE2 GLN   215      20.279  14.346 -42.492  1.00 50.43      A   
ATOM   3499 HE21 GLN   215      21.202  13.982 -42.561  1.00  0.00      A   
ATOM   3500 HE22 GLN   215      20.067  15.317 -42.531  1.00  0.00      A   
ATOM   3501  C   GLN   215      14.693  12.347 -43.630  1.00 50.43      A   
ATOM   3502  O   GLN   215      15.082  12.098 -44.771  1.00 50.43      A   
ATOM   3503  N   LYS   216      13.671  11.640 -43.088  1.00 47.49      A   
ATOM   3504  HN  LYS   216      13.308  11.884 -42.190  1.00  0.00      A   
ATOM   3505  CA  LYS   216      13.238  10.426 -43.772  1.00 47.49      A   
ATOM   3506  HA  LYS   216      13.117  10.682 -44.816  1.00  0.00      A   
ATOM   3507  CB  LYS   216      14.340   9.323 -43.658  1.00 47.49      A   
ATOM   3508  HB1 LYS   216      15.234   9.783 -43.178  1.00  0.00      A   
ATOM   3509  HB2 LYS   216      14.023   8.491 -42.996  1.00  0.00      A   
ATOM   3510  CG  LYS   216      14.766   8.792 -45.037  1.00 47.49      A   
ATOM   3511  HG1 LYS   216      13.922   8.224 -45.491  1.00  0.00      A   
ATOM   3512  HG2 LYS   216      14.958   9.682 -45.684  1.00  0.00      A   
ATOM   3513  CD  LYS   216      16.044   7.941 -44.983  1.00 47.49      A   
ATOM   3514  HD1 LYS   216      16.772   8.481 -44.333  1.00  0.00      A   
ATOM   3515  HD2 LYS   216      15.797   6.969 -44.499  1.00  0.00      A   
ATOM   3516  CE  LYS   216      16.656   7.736 -46.371  1.00 47.49      A   
ATOM   3517  HE1 LYS   216      15.953   7.184 -47.033  1.00  0.00      A   
ATOM   3518  HE2 LYS   216      16.890   8.722 -46.833  1.00  0.00      A   
ATOM   3519  NZ  LYS   216      17.915   6.965 -46.270  1.00 47.49      A   
ATOM   3520  HZ1 LYS   216      18.347   6.866 -47.210  1.00  0.00      A   
ATOM   3521  HZ2 LYS   216      18.573   7.469 -45.640  1.00  0.00      A   
ATOM   3522  HZ3 LYS   216      17.715   6.022 -45.879  1.00  0.00      A   
ATOM   3523  C   LYS   216      11.897   9.793 -43.401  1.00 47.49      A   
ATOM   3524  O   LYS   216      11.557   8.757 -43.966  1.00 47.49      A   
ATOM   3525  N   SER   217      11.069  10.352 -42.491  1.00 49.17      A   
ATOM   3526  HN  SER   217      11.295  11.200 -41.996  1.00  0.00      A   
ATOM   3527  CA  SER   217       9.805   9.701 -42.121  1.00 49.17      A   
ATOM   3528  HA  SER   217       9.829   8.668 -42.437  1.00  0.00      A   
ATOM   3529  CB  SER   217       9.533   9.622 -40.588  1.00 49.17      A   
ATOM   3530  HB1 SER   217       8.698   8.910 -40.398  1.00  0.00      A   
ATOM   3531  HB2 SER   217      10.438   9.202 -40.095  1.00  0.00      A   
ATOM   3532  OG  SER   217       9.222  10.883 -39.990  1.00 49.17      A   
ATOM   3533  HG1 SER   217       8.353  11.139 -40.326  1.00  0.00      A   
ATOM   3534  C   SER   217       8.588  10.291 -42.809  1.00 49.17      A   
ATOM   3535  O   SER   217       7.453  10.023 -42.423  1.00 49.17      A   
ATOM   3536  N   ILE   218       8.775  11.113 -43.859  1.00 45.89      A   
ATOM   3537  HN  ILE   218       9.697  11.346 -44.148  1.00  0.00      A   
ATOM   3538  CA  ILE   218       7.671  11.648 -44.646  1.00 45.89      A   
ATOM   3539  HA  ILE   218       6.859  11.869 -43.966  1.00  0.00      A   
ATOM   3540  CB  ILE   218       7.997  12.959 -45.365  1.00 45.89      A   
ATOM   3541  HB  ILE   218       8.645  12.749 -46.248  1.00  0.00      A   
ATOM   3542  CG2 ILE   218       6.666  13.584 -45.848  1.00 45.89      A   
ATOM   3543 HG21 ILE   218       6.855  14.499 -46.446  1.00  0.00      A   
ATOM   3544 HG22 ILE   218       6.103  12.879 -46.493  1.00  0.00      A   
ATOM   3545 HG23 ILE   218       6.026  13.854 -44.981  1.00  0.00      A   
ATOM   3546  CG1 ILE   218       8.767  13.938 -44.444  1.00 45.89      A   
ATOM   3547 HG11 ILE   218       8.147  14.158 -43.547  1.00  0.00      A   
ATOM   3548 HG12 ILE   218       9.709  13.461 -44.092  1.00  0.00      A   
ATOM   3549  CD  ILE   218       9.152  15.255 -45.133  1.00  0.00      A   
ATOM   3550  HD1 ILE   218       9.789  15.870 -44.461  1.00  0.00      A   
ATOM   3551  HD2 ILE   218       9.725  15.055 -46.064  1.00  0.00      A   
ATOM   3552  HD3 ILE   218       8.252  15.852 -45.393  1.00  0.00      A   
ATOM   3553  C   ILE   218       7.142  10.612 -45.640  1.00 45.89      A   
ATOM   3554  O   ILE   218       7.472  10.604 -46.825  1.00 45.89      A   
ATOM   3555  N   ILE   219       6.278   9.694 -45.172  1.00 52.06      A   
ATOM   3556  HN  ILE   219       6.079   9.650 -44.195  1.00  0.00      A   
ATOM   3557  CA  ILE   219       5.637   8.705 -46.023  1.00 52.06      A   
ATOM   3558  HA  ILE   219       6.318   8.427 -46.815  1.00  0.00      A   
ATOM   3559  CB  ILE   219       5.265   7.428 -45.271  1.00 52.06      A   
ATOM   3560  HB  ILE   219       4.516   7.671 -44.481  1.00  0.00      A   
ATOM   3561  CG2 ILE   219       4.634   6.413 -46.256  1.00 52.06      A   
ATOM   3562 HG21 ILE   219       4.350   5.481 -45.724  1.00  0.00      A   
ATOM   3563 HG22 ILE   219       3.699   6.808 -46.707  1.00  0.00      A   
ATOM   3564 HG23 ILE   219       5.344   6.153 -47.067  1.00  0.00      A   
ATOM   3565  CG1 ILE   219       6.518   6.835 -44.576  1.00 52.06      A   
ATOM   3566 HG11 ILE   219       7.270   6.576 -45.354  1.00  0.00      A   
ATOM   3567 HG12 ILE   219       6.974   7.603 -43.913  1.00  0.00      A   
ATOM   3568  CD  ILE   219       6.224   5.597 -43.719  1.00  0.00      A   
ATOM   3569  HD1 ILE   219       7.148   5.255 -43.205  1.00  0.00      A   
ATOM   3570  HD2 ILE   219       5.458   5.832 -42.949  1.00  0.00      A   
ATOM   3571  HD3 ILE   219       5.848   4.758 -44.342  1.00  0.00      A   
ATOM   3572  C   ILE   219       4.408   9.330 -46.665  1.00 52.06      A   
ATOM   3573  O   ILE   219       3.334   9.439 -46.073  1.00 52.06      A   
ATOM   3574  N   ILE   220       4.540   9.801 -47.919  1.00 50.15      A   
ATOM   3575  HN  ILE   220       5.422   9.765 -48.379  1.00  0.00      A   
ATOM   3576  CA  ILE   220       3.460  10.494 -48.599  1.00 50.15      A   
ATOM   3577  HA  ILE   220       2.934  11.088 -47.864  1.00  0.00      A   
ATOM   3578  CB  ILE   220       3.933  11.473 -49.676  1.00 50.15      A   
ATOM   3579  HB  ILE   220       4.274  10.905 -50.573  1.00  0.00      A   
ATOM   3580  CG2 ILE   220       2.741  12.381 -50.068  1.00 50.15      A   
ATOM   3581 HG21 ILE   220       3.011  13.024 -50.932  1.00  0.00      A   
ATOM   3582 HG22 ILE   220       1.853  11.786 -50.362  1.00  0.00      A   
ATOM   3583 HG23 ILE   220       2.459  13.037 -49.217  1.00  0.00      A   
ATOM   3584  CG1 ILE   220       5.124  12.327 -49.177  1.00 50.15      A   
ATOM   3585 HG11 ILE   220       4.797  12.910 -48.288  1.00  0.00      A   
ATOM   3586 HG12 ILE   220       5.958  11.664 -48.853  1.00  0.00      A   
ATOM   3587  CD  ILE   220       5.682  13.284 -50.238  1.00  0.00      A   
ATOM   3588  HD1 ILE   220       6.580  13.810 -49.847  1.00  0.00      A   
ATOM   3589  HD2 ILE   220       5.977  12.721 -51.150  1.00  0.00      A   
ATOM   3590  HD3 ILE   220       4.930  14.050 -50.523  1.00  0.00      A   
ATOM   3591  C   ILE   220       2.448   9.515 -49.181  1.00 50.15      A   
ATOM   3592  O   ILE   220       2.478   9.149 -50.355  1.00 50.15      A   
ATOM   3593  N   HSD   221       1.480   9.075 -48.358  1.00 47.85      A   
ATOM   3594  HN  HSD   221       1.559   9.266 -47.379  1.00  0.00      A   
ATOM   3595  CA  HSD   221       0.335   8.310 -48.821  1.00 47.85      A   
ATOM   3596  HA  HSD   221       0.685   7.560 -49.517  1.00  0.00      A   
ATOM   3597  CB  HSD   221      -0.407   7.591 -47.671  1.00 47.85      A   
ATOM   3598  HB1 HSD   221      -0.643   8.321 -46.867  1.00  0.00      A   
ATOM   3599  HB2 HSD   221      -1.369   7.170 -48.037  1.00  0.00      A   
ATOM   3600  ND1 HSD   221       0.649   5.282 -47.771  1.00 47.85      A   
ATOM   3601  HD1 HSD   221       0.401   5.071 -48.715  1.00  0.00      A   
ATOM   3602  CG  HSD   221       0.375   6.449 -47.088  1.00 47.85      A   
ATOM   3603  CE1 HSD   221       1.321   4.472 -46.918  1.00 47.85      A   
ATOM   3604  HE1 HSD   221       1.667   3.470 -47.183  1.00  0.00      A   
ATOM   3605  NE2 HSD   221       1.496   5.035 -45.742  1.00 47.85      A   
ATOM   3606  CD2 HSD   221       0.909   6.285 -45.847  1.00 47.85      A   
ATOM   3607  HD2 HSD   221       0.918   6.968 -45.006  1.00  0.00      A   
ATOM   3608  C   HSD   221      -0.660   9.173 -49.578  1.00 47.85      A   
ATOM   3609  O   HSD   221      -1.670   9.620 -49.040  1.00 47.85      A   
ATOM   3610  N   THR   222      -0.390   9.433 -50.868  1.00 49.48      A   
ATOM   3611  HN  THR   222       0.484   9.154 -51.273  1.00  0.00      A   
ATOM   3612  CA  THR   222      -1.316  10.090 -51.778  1.00 49.48      A   
ATOM   3613  HA  THR   222      -1.639  11.016 -51.323  1.00  0.00      A   
ATOM   3614  CB  THR   222      -0.685  10.418 -53.135  1.00 49.48      A   
ATOM   3615  HB  THR   222      -1.451  10.822 -53.841  1.00  0.00      A   
ATOM   3616  OG1 THR   222      -0.060   9.281 -53.721  1.00 49.48      A   
ATOM   3617  HG1 THR   222      -0.788   8.659 -53.886  1.00  0.00      A   
ATOM   3618  CG2 THR   222       0.419  11.467 -52.954  1.00 49.48      A   
ATOM   3619 HG21 THR   222       0.854  11.718 -53.946  1.00  0.00      A   
ATOM   3620 HG22 THR   222       0.021  12.396 -52.496  1.00  0.00      A   
ATOM   3621 HG23 THR   222       1.234  11.067 -52.313  1.00  0.00      A   
ATOM   3622  C   THR   222      -2.563   9.266 -52.057  1.00 49.48      A   
ATOM   3623  O   THR   222      -2.571   8.408 -52.937  1.00 49.48      A   
ATOM   3624  N   SER   223      -3.673   9.535 -51.346  1.00 52.43      A   
ATOM   3625  HN  SER   223      -3.645  10.120 -50.536  1.00  0.00      A   
ATOM   3626  CA  SER   223      -4.998   9.139 -51.803  1.00 52.43      A   
ATOM   3627  HA  SER   223      -4.940   8.153 -52.235  1.00  0.00      A   
ATOM   3628  CB  SER   223      -6.071   9.093 -50.676  1.00 52.43      A   
ATOM   3629  HB1 SER   223      -7.068   8.822 -51.100  1.00  0.00      A   
ATOM   3630  HB2 SER   223      -5.790   8.289 -49.958  1.00  0.00      A   
ATOM   3631  OG  SER   223      -6.153  10.329 -49.963  1.00 52.43      A   
ATOM   3632  HG1 SER   223      -6.916  10.258 -49.372  1.00  0.00      A   
ATOM   3633  C   SER   223      -5.459  10.074 -52.904  1.00 52.43      A   
ATOM   3634  O   SER   223      -4.923  11.170 -53.073  1.00 52.43      A   
ATOM   3635  N   GLU   224      -6.489   9.693 -53.682  1.00 58.04      A   
ATOM   3636  HN  GLU   224      -6.894   8.780 -53.635  1.00  0.00      A   
ATOM   3637  CA  GLU   224      -6.921  10.438 -54.858  1.00 58.04      A   
ATOM   3638  HA  GLU   224      -6.070  10.877 -55.359  1.00  0.00      A   
ATOM   3639  CB  GLU   224      -7.605   9.438 -55.800  1.00 58.04      A   
ATOM   3640  HB1 GLU   224      -8.413   8.917 -55.236  1.00  0.00      A   
ATOM   3641  HB2 GLU   224      -8.081   9.952 -56.664  1.00  0.00      A   
ATOM   3642  CG  GLU   224      -6.589   8.401 -56.338  1.00 58.04      A   
ATOM   3643  HG1 GLU   224      -6.116   8.771 -57.269  1.00  0.00      A   
ATOM   3644  HG2 GLU   224      -5.790   8.193 -55.599  1.00  0.00      A   
ATOM   3645  CD  GLU   224      -7.234   7.052 -56.622  1.00 58.04      A   
ATOM   3646  OE1 GLU   224      -7.188   6.607 -57.794  1.00 58.04      A   
ATOM   3647  OE2 GLU   224      -7.738   6.449 -55.637  1.00 58.04      A   
ATOM   3648  C   GLU   224      -7.870  11.573 -54.510  1.00 58.04      A   
ATOM   3649  O   GLU   224      -8.367  12.319 -55.352  1.00 58.04      A   
ATOM   3650  N   ASP   225      -8.031  11.791 -53.199  1.00 57.37      A   
ATOM   3651  HN  ASP   225      -7.713  11.079 -52.585  1.00  0.00      A   
ATOM   3652  CA  ASP   225      -8.397  13.042 -52.591  1.00 57.37      A   
ATOM   3653  HA  ASP   225      -9.327  13.396 -53.023  1.00  0.00      A   
ATOM   3654  CB  ASP   225      -8.439  12.833 -51.058  1.00 57.37      A   
ATOM   3655  HB1 ASP   225      -7.550  12.264 -50.731  1.00  0.00      A   
ATOM   3656  HB2 ASP   225      -8.397  13.821 -50.564  1.00  0.00      A   
ATOM   3657  CG  ASP   225      -9.684  12.165 -50.534  1.00 57.37      A   
ATOM   3658  OD1 ASP   225     -10.802  12.554 -50.949  1.00 57.37      A   
ATOM   3659  OD2 ASP   225      -9.540  11.493 -49.480  1.00 57.37      A   
ATOM   3660  C   ASP   225      -7.325  14.127 -52.801  1.00 57.37      A   
ATOM   3661  O   ASP   225      -7.622  15.318 -52.890  1.00 57.37      A   
ATOM   3662  N   GLY   226      -6.027  13.734 -52.753  1.00 55.17      A   
ATOM   3663  HN  GLY   226      -5.799  12.754 -52.835  1.00  0.00      A   
ATOM   3664  CA  GLY   226      -4.901  14.644 -52.547  1.00 55.17      A   
ATOM   3665  HA1 GLY   226      -5.108  15.579 -53.048  1.00  0.00      A   
ATOM   3666  HA2 GLY   226      -4.019  14.157 -52.933  1.00  0.00      A   
ATOM   3667  C   GLY   226      -4.624  14.960 -51.095  1.00 55.17      A   
ATOM   3668  O   GLY   226      -3.796  15.806 -50.772  1.00 55.17      A   
ATOM   3669  N   LYS   227      -5.307  14.287 -50.151  1.00 41.73      A   
ATOM   3670  HN  LYS   227      -5.913  13.549 -50.431  1.00  0.00      A   
ATOM   3671  CA  LYS   227      -5.211  14.594 -48.732  1.00 41.73      A   
ATOM   3672  HA  LYS   227      -5.034  15.654 -48.613  1.00  0.00      A   
ATOM   3673  CB  LYS   227      -6.521  14.233 -47.975  1.00 41.73      A   
ATOM   3674  HB1 LYS   227      -6.778  13.183 -48.249  1.00  0.00      A   
ATOM   3675  HB2 LYS   227      -6.343  14.256 -46.877  1.00  0.00      A   
ATOM   3676  CG  LYS   227      -7.715  15.163 -48.279  1.00 41.73      A   
ATOM   3677  HG1 LYS   227      -7.622  16.114 -47.710  1.00  0.00      A   
ATOM   3678  HG2 LYS   227      -7.674  15.416 -49.365  1.00  0.00      A   
ATOM   3679  CD  LYS   227      -9.060  14.480 -47.953  1.00 41.73      A   
ATOM   3680  HD1 LYS   227      -8.922  13.418 -48.261  1.00  0.00      A   
ATOM   3681  HD2 LYS   227      -9.249  14.474 -46.860  1.00  0.00      A   
ATOM   3682  CE  LYS   227     -10.284  15.074 -48.670  1.00 41.73      A   
ATOM   3683  HE1 LYS   227     -10.700  15.927 -48.096  1.00  0.00      A   
ATOM   3684  HE2 LYS   227     -10.001  15.450 -49.676  1.00  0.00      A   
ATOM   3685  NZ  LYS   227     -11.314  14.033 -48.910  1.00 41.73      A   
ATOM   3686  HZ1 LYS   227     -12.266  14.379 -49.093  1.00  0.00      A   
ATOM   3687  HZ2 LYS   227     -11.021  13.501 -49.796  1.00  0.00      A   
ATOM   3688  HZ3 LYS   227     -11.346  13.283 -48.200  1.00  0.00      A   
ATOM   3689  C   LYS   227      -4.043  13.871 -48.068  1.00 41.73      A   
ATOM   3690  O   LYS   227      -4.142  12.716 -47.661  1.00 41.73      A   
ATOM   3691  N   VAL   228      -2.898  14.565 -47.922  1.00 50.89      A   
ATOM   3692  HN  VAL   228      -2.820  15.466 -48.339  1.00  0.00      A   
ATOM   3693  CA  VAL   228      -1.719  14.086 -47.210  1.00 50.89      A   
ATOM   3694  HA  VAL   228      -1.421  13.156 -47.673  1.00  0.00      A   
ATOM   3695  CB  VAL   228      -0.551  15.070 -47.318  1.00 50.89      A   
ATOM   3696  HB  VAL   228      -0.814  16.014 -46.783  1.00  0.00      A   
ATOM   3697  CG1 VAL   228       0.729  14.481 -46.684  1.00 50.89      A   
ATOM   3698 HG11 VAL   228       1.575  15.187 -46.822  1.00  0.00      A   
ATOM   3699 HG12 VAL   228       0.605  14.314 -45.593  1.00  0.00      A   
ATOM   3700 HG13 VAL   228       0.997  13.517 -47.165  1.00  0.00      A   
ATOM   3701  CG2 VAL   228      -0.290  15.408 -48.800  1.00 50.89      A   
ATOM   3702 HG21 VAL   228       0.594  16.075 -48.883  1.00  0.00      A   
ATOM   3703 HG22 VAL   228      -0.085  14.483 -49.379  1.00  0.00      A   
ATOM   3704 HG23 VAL   228      -1.152  15.934 -49.263  1.00  0.00      A   
ATOM   3705  C   VAL   228      -1.987  13.796 -45.733  1.00 50.89      A   
ATOM   3706  O   VAL   228      -2.193  14.697 -44.921  1.00 50.89      A   
ATOM   3707  N   GLN   229      -1.984  12.509 -45.339  1.00 46.56      A   
ATOM   3708  HN  GLN   229      -1.875  11.775 -46.002  1.00  0.00      A   
ATOM   3709  CA  GLN   229      -2.187  12.116 -43.960  1.00 46.56      A   
ATOM   3710  HA  GLN   229      -2.663  12.917 -43.411  1.00  0.00      A   
ATOM   3711  CB  GLN   229      -3.094  10.867 -43.848  1.00 46.56      A   
ATOM   3712  HB1 GLN   229      -2.614  10.008 -44.370  1.00  0.00      A   
ATOM   3713  HB2 GLN   229      -3.191  10.589 -42.773  1.00  0.00      A   
ATOM   3714  CG  GLN   229      -4.505  11.094 -44.438  1.00 46.56      A   
ATOM   3715  HG1 GLN   229      -4.948  12.012 -43.997  1.00  0.00      A   
ATOM   3716  HG2 GLN   229      -4.438  11.222 -45.540  1.00  0.00      A   
ATOM   3717  CD  GLN   229      -5.431   9.920 -44.129  1.00 46.56      A   
ATOM   3718  OE1 GLN   229      -5.112   8.989 -43.392  1.00 46.56      A   
ATOM   3719  NE2 GLN   229      -6.657   9.965 -44.697  1.00 46.56      A   
ATOM   3720 HE21 GLN   229      -7.262   9.202 -44.491  1.00  0.00      A   
ATOM   3721 HE22 GLN   229      -6.885  10.706 -45.320  1.00  0.00      A   
ATOM   3722  C   GLN   229      -0.860  11.823 -43.287  1.00 46.56      A   
ATOM   3723  O   GLN   229      -0.159  10.873 -43.626  1.00 46.56      A   
ATOM   3724  N   VAL   230      -0.476  12.639 -42.287  1.00 55.33      A   
ATOM   3725  HN  VAL   230      -1.017  13.437 -42.046  1.00  0.00      A   
ATOM   3726  CA  VAL   230       0.761  12.434 -41.554  1.00 55.33      A   
ATOM   3727  HA  VAL   230       1.484  11.966 -42.210  1.00  0.00      A   
ATOM   3728  CB  VAL   230       1.388  13.737 -41.070  1.00 55.33      A   
ATOM   3729  HB  VAL   230       0.717  14.230 -40.329  1.00  0.00      A   
ATOM   3730  CG1 VAL   230       2.759  13.458 -40.417  1.00 55.33      A   
ATOM   3731 HG11 VAL   230       3.250  14.415 -40.141  1.00  0.00      A   
ATOM   3732 HG12 VAL   230       2.653  12.845 -39.499  1.00  0.00      A   
ATOM   3733 HG13 VAL   230       3.423  12.921 -41.129  1.00  0.00      A   
ATOM   3734  CG2 VAL   230       1.568  14.678 -42.280  1.00 55.33      A   
ATOM   3735 HG21 VAL   230       2.084  15.611 -41.967  1.00  0.00      A   
ATOM   3736 HG22 VAL   230       2.184  14.185 -43.062  1.00  0.00      A   
ATOM   3737 HG23 VAL   230       0.593  14.961 -42.729  1.00  0.00      A   
ATOM   3738  C   VAL   230       0.523  11.478 -40.395  1.00 55.33      A   
ATOM   3739  O   VAL   230       0.096  11.842 -39.296  1.00 55.33      A   
ATOM   3740  N   THR   231       0.798  10.188 -40.633  1.00 53.62      A   
ATOM   3741  HN  THR   231       1.117   9.885 -41.535  1.00  0.00      A   
ATOM   3742  CA  THR   231       0.626   9.085 -39.702  1.00 53.62      A   
ATOM   3743  HA  THR   231      -0.331   9.199 -39.216  1.00  0.00      A   
ATOM   3744  CB  THR   231       0.621   7.736 -40.419  1.00 53.62      A   
ATOM   3745  HB  THR   231       0.804   6.891 -39.714  1.00  0.00      A   
ATOM   3746  OG1 THR   231       1.579   7.723 -41.470  1.00 53.62      A   
ATOM   3747  HG1 THR   231       1.555   6.843 -41.860  1.00  0.00      A   
ATOM   3748  CG2 THR   231      -0.748   7.540 -41.085  1.00 53.62      A   
ATOM   3749 HG21 THR   231      -0.778   6.579 -41.641  1.00  0.00      A   
ATOM   3750 HG22 THR   231      -1.555   7.525 -40.323  1.00  0.00      A   
ATOM   3751 HG23 THR   231      -0.955   8.363 -41.803  1.00  0.00      A   
ATOM   3752  C   THR   231       1.663   9.072 -38.595  1.00 53.62      A   
ATOM   3753  O   THR   231       2.556   8.232 -38.543  1.00 53.62      A   
ATOM   3754  N   ARG   232       1.553  10.009 -37.622  1.00 54.53      A   
ATOM   3755  HN  ARG   232       0.889  10.743 -37.774  1.00  0.00      A   
ATOM   3756  CA  ARG   232       2.379  10.027 -36.420  1.00 54.53      A   
ATOM   3757  HA  ARG   232       3.385  10.224 -36.751  1.00  0.00      A   
ATOM   3758  CB  ARG   232       1.969  11.165 -35.437  1.00 54.53      A   
ATOM   3759  HB1 ARG   232       2.037  12.138 -35.971  1.00  0.00      A   
ATOM   3760  HB2 ARG   232       0.900  11.009 -35.170  1.00  0.00      A   
ATOM   3761  CG  ARG   232       2.817  11.217 -34.139  1.00 54.53      A   
ATOM   3762  HG1 ARG   232       2.979  10.179 -33.769  1.00  0.00      A   
ATOM   3763  HG2 ARG   232       3.821  11.637 -34.369  1.00  0.00      A   
ATOM   3764  CD  ARG   232       2.169  11.995 -32.986  1.00 54.53      A   
ATOM   3765  HD1 ARG   232       2.179  13.094 -33.163  1.00  0.00      A   
ATOM   3766  HD2 ARG   232       1.110  11.669 -32.862  1.00  0.00      A   
ATOM   3767  NE  ARG   232       2.922  11.616 -31.739  1.00 54.53      A   
ATOM   3768  HE  ARG   232       2.739  10.728 -31.311  1.00  0.00      A   
ATOM   3769  CZ  ARG   232       4.005  12.240 -31.261  1.00 54.53      A   
ATOM   3770  NH1 ARG   232       4.428  13.403 -31.730  1.00 54.53      A   
ATOM   3771 HH11 ARG   232       5.199  13.847 -31.293  1.00  0.00      A   
ATOM   3772 HH12 ARG   232       3.883  13.858 -32.419  1.00  0.00      A   
ATOM   3773  NH2 ARG   232       4.684  11.657 -30.281  1.00 54.53      A   
ATOM   3774 HH21 ARG   232       5.548  12.027 -29.972  1.00  0.00      A   
ATOM   3775 HH22 ARG   232       4.352  10.750 -29.983  1.00  0.00      A   
ATOM   3776  C   ARG   232       2.303   8.697 -35.648  1.00 54.53      A   
ATOM   3777  O   ARG   232       1.237   8.414 -35.085  1.00 54.53      A   
ATOM   3778  N   PRO   233       3.366   7.883 -35.576  1.00 54.01      A   
ATOM   3779  CD  PRO   233       4.705   8.222 -36.063  1.00 54.01      A   
ATOM   3780  HD1 PRO   233       4.697   8.174 -37.177  1.00  0.00      A   
ATOM   3781  HD2 PRO   233       5.036   9.227 -35.722  1.00  0.00      A   
ATOM   3782  CA  PRO   233       3.238   6.444 -35.364  1.00 54.01      A   
ATOM   3783  HA  PRO   233       2.538   6.061 -36.093  1.00  0.00      A   
ATOM   3784  CB  PRO   233       4.669   5.895 -35.579  1.00 54.01      A   
ATOM   3785  HB1 PRO   233       4.731   5.466 -36.605  1.00  0.00      A   
ATOM   3786  HB2 PRO   233       4.962   5.114 -34.849  1.00  0.00      A   
ATOM   3787  CG  PRO   233       5.588   7.118 -35.498  1.00 54.01      A   
ATOM   3788  HG1 PRO   233       6.524   6.987 -36.079  1.00  0.00      A   
ATOM   3789  HG2 PRO   233       5.837   7.339 -34.437  1.00  0.00      A   
ATOM   3790  C   PRO   233       2.710   6.075 -33.998  1.00 54.01      A   
ATOM   3791  O   PRO   233       2.991   6.774 -33.023  1.00 54.01      A   
ATOM   3792  N   ASP   234       1.954   4.965 -33.889  1.00 56.80      A   
ATOM   3793  HN  ASP   234       1.646   4.467 -34.697  1.00  0.00      A   
ATOM   3794  CA  ASP   234       1.347   4.561 -32.635  1.00 56.80      A   
ATOM   3795  HA  ASP   234       0.978   5.468 -32.186  1.00  0.00      A   
ATOM   3796  CB  ASP   234       0.129   3.607 -32.830  1.00 56.80      A   
ATOM   3797  HB1 ASP   234       0.270   2.925 -33.691  1.00  0.00      A   
ATOM   3798  HB2 ASP   234      -0.105   3.031 -31.909  1.00  0.00      A   
ATOM   3799  CG  ASP   234      -1.089   4.443 -33.129  1.00 56.80      A   
ATOM   3800  OD1 ASP   234      -1.942   4.662 -32.229  1.00 56.80      A   
ATOM   3801  OD2 ASP   234      -1.133   5.034 -34.234  1.00 56.80      A   
ATOM   3802  C   ASP   234       2.328   4.078 -31.572  1.00 56.80      A   
ATOM   3803  O   ASP   234       1.989   4.092 -30.395  1.00 56.80      A   
ATOM   3804  N   GLN   235       3.604   3.768 -31.905  1.00 58.53      A   
ATOM   3805  HN  GLN   235       3.859   3.654 -32.857  1.00  0.00      A   
ATOM   3806  CA  GLN   235       4.679   3.686 -30.909  1.00 58.53      A   
ATOM   3807  HA  GLN   235       4.438   2.918 -30.186  1.00  0.00      A   
ATOM   3808  CB  GLN   235       6.040   3.387 -31.592  1.00 58.53      A   
ATOM   3809  HB1 GLN   235       5.954   2.428 -32.151  1.00  0.00      A   
ATOM   3810  HB2 GLN   235       6.256   4.183 -32.339  1.00  0.00      A   
ATOM   3811  CG  GLN   235       7.261   3.295 -30.632  1.00 58.53      A   
ATOM   3812  HG1 GLN   235       8.189   3.216 -31.236  1.00  0.00      A   
ATOM   3813  HG2 GLN   235       7.356   4.194 -29.987  1.00  0.00      A   
ATOM   3814  CD  GLN   235       7.207   2.042 -29.756  1.00 58.53      A   
ATOM   3815  OE1 GLN   235       7.006   0.934 -30.257  1.00 58.53      A   
ATOM   3816  NE2 GLN   235       7.402   2.192 -28.430  1.00 58.53      A   
ATOM   3817 HE21 GLN   235       7.417   1.376 -27.869  1.00  0.00      A   
ATOM   3818 HE22 GLN   235       7.422   3.099 -27.983  1.00  0.00      A   
ATOM   3819  C   GLN   235       4.855   4.998 -30.152  1.00 58.53      A   
ATOM   3820  O   GLN   235       4.826   5.067 -28.927  1.00 58.53      A   
ATOM   3821  N   ALA   236       4.887   6.126 -30.885  1.00 55.13      A   
ATOM   3822  HN  ALA   236       4.752   6.081 -31.872  1.00  0.00      A   
ATOM   3823  CA  ALA   236       5.073   7.445 -30.322  1.00 55.13      A   
ATOM   3824  HA  ALA   236       5.681   7.349 -29.427  1.00  0.00      A   
ATOM   3825  CB  ALA   236       5.847   8.317 -31.331  1.00 55.13      A   
ATOM   3826  HB1 ALA   236       6.806   7.810 -31.580  1.00  0.00      A   
ATOM   3827  HB2 ALA   236       5.277   8.450 -32.274  1.00  0.00      A   
ATOM   3828  HB3 ALA   236       6.099   9.307 -30.901  1.00  0.00      A   
ATOM   3829  C   ALA   236       3.726   8.052 -29.906  1.00 55.13      A   
ATOM   3830  O   ALA   236       3.525   9.270 -29.834  1.00 55.13      A   
ATOM   3831  N   ARG   237       2.770   7.172 -29.589  1.00 58.62      A   
ATOM   3832  HN  ARG   237       3.014   6.211 -29.724  1.00  0.00      A   
ATOM   3833  CA  ARG   237       1.546   7.452 -28.879  1.00 58.62      A   
ATOM   3834  HA  ARG   237       1.560   8.451 -28.460  1.00  0.00      A   
ATOM   3835  CB  ARG   237       0.309   7.248 -29.787  1.00 58.62      A   
ATOM   3836  HB1 ARG   237       0.356   6.216 -30.208  1.00  0.00      A   
ATOM   3837  HB2 ARG   237      -0.612   7.304 -29.166  1.00  0.00      A   
ATOM   3838  CG  ARG   237       0.157   8.208 -30.991  1.00 58.62      A   
ATOM   3839  HG1 ARG   237      -0.102   9.228 -30.637  1.00  0.00      A   
ATOM   3840  HG2 ARG   237       1.119   8.267 -31.546  1.00  0.00      A   
ATOM   3841  CD  ARG   237      -0.925   7.638 -31.923  1.00 58.62      A   
ATOM   3842  HD1 ARG   237      -0.628   6.607 -32.175  1.00  0.00      A   
ATOM   3843  HD2 ARG   237      -1.912   7.578 -31.403  1.00  0.00      A   
ATOM   3844  NE  ARG   237      -1.052   8.395 -33.214  1.00 58.62      A   
ATOM   3845  HE  ARG   237      -0.230   8.496 -33.793  1.00  0.00      A   
ATOM   3846  CZ  ARG   237      -2.131   8.146 -33.972  1.00 58.62      A   
ATOM   3847  NH1 ARG   237      -2.844   7.040 -33.838  1.00 58.62      A   
ATOM   3848 HH11 ARG   237      -3.383   6.760 -34.612  1.00  0.00      A   
ATOM   3849 HH12 ARG   237      -2.244   6.236 -33.635  1.00  0.00      A   
ATOM   3850  NH2 ARG   237      -2.472   9.004 -34.921  1.00 58.62      A   
ATOM   3851 HH21 ARG   237      -3.337   8.844 -35.385  1.00  0.00      A   
ATOM   3852 HH22 ARG   237      -2.047   9.898 -34.866  1.00  0.00      A   
ATOM   3853  C   ARG   237       1.463   6.464 -27.715  1.00 58.62      A   
ATOM   3854  O   ARG   237       1.042   6.839 -26.623  1.00 58.62      A   
ATOM   3855  N   MET   238       1.930   5.202 -27.884  1.00 63.12      A   
ATOM   3856  HN  MET   238       2.178   4.855 -28.795  1.00  0.00      A   
ATOM   3857  CA  MET   238       2.080   4.193 -26.843  1.00 63.12      A   
ATOM   3858  HA  MET   238       1.114   4.025 -26.393  1.00  0.00      A   
ATOM   3859  CB  MET   238       2.586   2.855 -27.448  1.00 63.12      A   
ATOM   3860  HB1 MET   238       1.871   2.537 -28.240  1.00  0.00      A   
ATOM   3861  HB2 MET   238       3.567   3.025 -27.947  1.00  0.00      A   
ATOM   3862  CG  MET   238       2.744   1.704 -26.430  1.00 63.12      A   
ATOM   3863  HG1 MET   238       3.632   1.912 -25.791  1.00  0.00      A   
ATOM   3864  HG2 MET   238       1.854   1.708 -25.766  1.00  0.00      A   
ATOM   3865  SD  MET   238       2.906   0.046 -27.169  1.00 63.12      A   
ATOM   3866  CE  MET   238       4.531   0.300 -27.937  1.00 63.12      A   
ATOM   3867  HE1 MET   238       4.908  -0.631 -28.413  1.00  0.00      A   
ATOM   3868  HE2 MET   238       4.491   1.076 -28.730  1.00  0.00      A   
ATOM   3869  HE3 MET   238       5.285   0.627 -27.189  1.00  0.00      A   
ATOM   3870  C   MET   238       3.018   4.632 -25.735  1.00 63.12      A   
ATOM   3871  O   MET   238       2.649   4.586 -24.561  1.00 63.12      A   
ATOM   3872  N   ASP   239       4.199   5.180 -26.084  1.00 67.60      A   
ATOM   3873  HN  ASP   239       4.545   5.073 -27.024  1.00  0.00      A   
ATOM   3874  CA  ASP   239       5.157   5.756 -25.157  1.00 67.60      A   
ATOM   3875  HA  ASP   239       5.492   4.982 -24.477  1.00  0.00      A   
ATOM   3876  CB  ASP   239       6.356   6.346 -25.947  1.00 67.60      A   
ATOM   3877  HB1 ASP   239       5.999   7.050 -26.725  1.00  0.00      A   
ATOM   3878  HB2 ASP   239       7.061   6.872 -25.271  1.00  0.00      A   
ATOM   3879  CG  ASP   239       7.172   5.282 -26.661  1.00 67.60      A   
ATOM   3880  OD1 ASP   239       7.006   4.078 -26.355  1.00 67.60      A   
ATOM   3881  OD2 ASP   239       7.989   5.687 -27.526  1.00 67.60      A   
ATOM   3882  C   ASP   239       4.547   6.891 -24.332  1.00 67.60      A   
ATOM   3883  O   ASP   239       4.741   7.018 -23.125  1.00 67.60      A   
ATOM   3884  N   ILE   240       3.749   7.763 -24.972  1.00 68.45      A   
ATOM   3885  HN  ILE   240       3.578   7.598 -25.939  1.00  0.00      A   
ATOM   3886  CA  ILE   240       3.051   8.865 -24.323  1.00 68.45      A   
ATOM   3887  HA  ILE   240       3.756   9.329 -23.651  1.00  0.00      A   
ATOM   3888  CB  ILE   240       2.662   9.931 -25.344  1.00 68.45      A   
ATOM   3889  HB  ILE   240       2.026   9.468 -26.135  1.00  0.00      A   
ATOM   3890  CG2 ILE   240       1.856  11.064 -24.667  1.00 68.45      A   
ATOM   3891 HG21 ILE   240       1.586  11.849 -25.404  1.00  0.00      A   
ATOM   3892 HG22 ILE   240       0.902  10.684 -24.247  1.00  0.00      A   
ATOM   3893 HG23 ILE   240       2.445  11.534 -23.853  1.00  0.00      A   
ATOM   3894  CG1 ILE   240       3.963  10.464 -26.005  1.00 68.45      A   
ATOM   3895 HG11 ILE   240       4.660  10.797 -25.205  1.00  0.00      A   
ATOM   3896 HG12 ILE   240       4.466   9.632 -26.551  1.00  0.00      A   
ATOM   3897  CD  ILE   240       3.754  11.619 -26.989  1.00  0.00      A   
ATOM   3898  HD1 ILE   240       4.718  11.893 -27.468  1.00  0.00      A   
ATOM   3899  HD2 ILE   240       3.031  11.330 -27.783  1.00  0.00      A   
ATOM   3900  HD3 ILE   240       3.366  12.523 -26.473  1.00  0.00      A   
ATOM   3901  C   ILE   240       1.896   8.417 -23.420  1.00 68.45      A   
ATOM   3902  O   ILE   240       1.714   8.937 -22.312  1.00 68.45      A   
ATOM   3903  N   ARG   241       1.105   7.404 -23.841  1.00 74.31      A   
ATOM   3904  HN  ARG   241       1.221   7.030 -24.768  1.00  0.00      A   
ATOM   3905  CA  ARG   241       0.115   6.752 -22.994  1.00 74.31      A   
ATOM   3906  HA  ARG   241      -0.581   7.494 -22.633  1.00  0.00      A   
ATOM   3907  CB  ARG   241      -0.650   5.621 -23.741  1.00 74.31      A   
ATOM   3908  HB1 ARG   241       0.098   4.946 -24.217  1.00  0.00      A   
ATOM   3909  HB2 ARG   241      -1.219   5.015 -22.997  1.00  0.00      A   
ATOM   3910  CG  ARG   241      -1.665   6.063 -24.817  1.00 74.31      A   
ATOM   3911  HG1 ARG   241      -2.416   6.743 -24.358  1.00  0.00      A   
ATOM   3912  HG2 ARG   241      -1.131   6.626 -25.612  1.00  0.00      A   
ATOM   3913  CD  ARG   241      -2.380   4.849 -25.431  1.00 74.31      A   
ATOM   3914  HD1 ARG   241      -1.624   4.136 -25.841  1.00  0.00      A   
ATOM   3915  HD2 ARG   241      -2.996   4.335 -24.657  1.00  0.00      A   
ATOM   3916  NE  ARG   241      -3.256   5.330 -26.551  1.00 74.31      A   
ATOM   3917  HE  ARG   241      -3.107   6.249 -26.898  1.00  0.00      A   
ATOM   3918  CZ  ARG   241      -3.935   4.490 -27.342  1.00 74.31      A   
ATOM   3919  NH1 ARG   241      -4.200   3.242 -26.968  1.00 74.31      A   
ATOM   3920 HH11 ARG   241      -4.654   2.625 -27.597  1.00  0.00      A   
ATOM   3921 HH12 ARG   241      -3.934   2.940 -26.059  1.00  0.00      A   
ATOM   3922  NH2 ARG   241      -4.356   4.901 -28.534  1.00 74.31      A   
ATOM   3923 HH21 ARG   241      -4.658   4.217 -29.190  1.00  0.00      A   
ATOM   3924 HH22 ARG   241      -4.024   5.764 -28.893  1.00  0.00      A   
ATOM   3925  C   ARG   241       0.753   6.094 -21.775  1.00 74.31      A   
ATOM   3926  O   ARG   241       0.285   6.243 -20.649  1.00 74.31      A   
ATOM   3927  N   LEU   242       1.856   5.360 -21.978  1.00 74.32      A   
ATOM   3928  HN  LEU   242       2.204   5.219 -22.913  1.00  0.00      A   
ATOM   3929  CA  LEU   242       2.537   4.629 -20.935  1.00 74.32      A   
ATOM   3930  HA  LEU   242       1.812   4.089 -20.339  1.00  0.00      A   
ATOM   3931  CB  LEU   242       3.468   3.617 -21.651  1.00 74.32      A   
ATOM   3932  HB1 LEU   242       2.824   2.842 -22.125  1.00  0.00      A   
ATOM   3933  HB2 LEU   242       3.995   4.136 -22.485  1.00  0.00      A   
ATOM   3934  CG  LEU   242       4.548   2.915 -20.809  1.00 74.32      A   
ATOM   3935  HG  LEU   242       5.319   3.669 -20.516  1.00  0.00      A   
ATOM   3936  CD1 LEU   242       3.984   2.292 -19.526  1.00 74.32      A   
ATOM   3937 HD11 LEU   242       4.822   1.933 -18.894  1.00  0.00      A   
ATOM   3938 HD12 LEU   242       3.427   3.021 -18.907  1.00  0.00      A   
ATOM   3939 HD13 LEU   242       3.299   1.452 -19.766  1.00  0.00      A   
ATOM   3940  CD2 LEU   242       5.254   1.873 -21.690  1.00 74.32      A   
ATOM   3941 HD21 LEU   242       6.113   1.415 -21.157  1.00  0.00      A   
ATOM   3942 HD22 LEU   242       4.534   1.088 -22.001  1.00  0.00      A   
ATOM   3943 HD23 LEU   242       5.652   2.355 -22.611  1.00  0.00      A   
ATOM   3944  C   LEU   242       3.350   5.478 -19.967  1.00 74.32      A   
ATOM   3945  O   LEU   242       3.120   5.458 -18.757  1.00 74.32      A   
ATOM   3946  N   ALA   243       4.323   6.261 -20.474  1.00 78.75      A   
ATOM   3947  HN  ALA   243       4.406   6.366 -21.473  1.00  0.00      A   
ATOM   3948  CA  ALA   243       5.496   6.659 -19.715  1.00 78.75      A   
ATOM   3949  HA  ALA   243       6.009   5.760 -19.393  1.00  0.00      A   
ATOM   3950  CB  ALA   243       6.423   7.460 -20.649  1.00 78.75      A   
ATOM   3951  HB1 ALA   243       6.782   6.798 -21.470  1.00  0.00      A   
ATOM   3952  HB2 ALA   243       5.870   8.302 -21.111  1.00  0.00      A   
ATOM   3953  HB3 ALA   243       7.307   7.850 -20.111  1.00  0.00      A   
ATOM   3954  C   ALA   243       5.225   7.463 -18.453  1.00 78.75      A   
ATOM   3955  O   ALA   243       5.820   7.282 -17.408  1.00 78.75      A   
ATOM   3956  N   LYS   244       4.262   8.389 -18.546  1.00 51.21      A   
ATOM   3957  HN  LYS   244       3.729   8.448 -19.379  1.00  0.00      A   
ATOM   3958  CA  LYS   244       3.992   9.340 -17.489  1.00 51.21      A   
ATOM   3959  HA  LYS   244       4.787   9.320 -16.755  1.00  0.00      A   
ATOM   3960  CB  LYS   244       3.975  10.774 -18.095  1.00 51.21      A   
ATOM   3961  HB1 LYS   244       3.091  10.883 -18.755  1.00  0.00      A   
ATOM   3962  HB2 LYS   244       3.874  11.512 -17.267  1.00  0.00      A   
ATOM   3963  CG  LYS   244       5.271  11.078 -18.891  1.00 51.21      A   
ATOM   3964  HG1 LYS   244       6.126  11.059 -18.173  1.00  0.00      A   
ATOM   3965  HG2 LYS   244       5.418  10.261 -19.631  1.00  0.00      A   
ATOM   3966  CD  LYS   244       5.283  12.423 -19.647  1.00 51.21      A   
ATOM   3967  HD1 LYS   244       4.394  12.481 -20.315  1.00  0.00      A   
ATOM   3968  HD2 LYS   244       5.180  13.252 -18.904  1.00  0.00      A   
ATOM   3969  CE  LYS   244       6.563  12.687 -20.469  1.00 51.21      A   
ATOM   3970  HE1 LYS   244       6.474  13.650 -21.019  1.00  0.00      A   
ATOM   3971  HE2 LYS   244       7.452  12.746 -19.802  1.00  0.00      A   
ATOM   3972  NZ  LYS   244       6.807  11.607 -21.464  1.00 51.21      A   
ATOM   3973  HZ1 LYS   244       7.631  11.846 -22.054  1.00  0.00      A   
ATOM   3974  HZ2 LYS   244       6.996  10.714 -20.963  1.00  0.00      A   
ATOM   3975  HZ3 LYS   244       5.975  11.490 -22.078  1.00  0.00      A   
ATOM   3976  C   LYS   244       2.722   8.930 -16.748  1.00 51.21      A   
ATOM   3977  O   LYS   244       2.100   9.736 -16.053  1.00 51.21      A   
ATOM   3978  N   THR   245       2.308   7.650 -16.867  1.00 51.84      A   
ATOM   3979  HN  THR   245       2.795   7.034 -17.493  1.00  0.00      A   
ATOM   3980  CA  THR   245       1.198   7.054 -16.115  1.00 51.84      A   
ATOM   3981  HA  THR   245       0.521   7.834 -15.793  1.00  0.00      A   
ATOM   3982  CB  THR   245       0.410   6.041 -16.941  1.00 51.84      A   
ATOM   3983  HB  THR   245       1.079   5.223 -17.301  1.00  0.00      A   
ATOM   3984  OG1 THR   245      -0.157   6.701 -18.063  1.00 51.84      A   
ATOM   3985  HG1 THR   245      -0.100   6.074 -18.810  1.00  0.00      A   
ATOM   3986  CG2 THR   245      -0.769   5.437 -16.165  1.00 51.84      A   
ATOM   3987 HG21 THR   245      -1.401   4.818 -16.838  1.00  0.00      A   
ATOM   3988 HG22 THR   245      -0.423   4.789 -15.332  1.00  0.00      A   
ATOM   3989 HG23 THR   245      -1.404   6.239 -15.736  1.00  0.00      A   
ATOM   3990  C   THR   245       1.682   6.364 -14.858  1.00 51.84      A   
ATOM   3991  O   THR   245       1.268   6.705 -13.757  1.00 51.84      A   
ATOM   3992  N   LEU   246       2.612   5.391 -14.969  1.00 49.05      A   
ATOM   3993  HN  LEU   246       2.952   5.103 -15.858  1.00  0.00      A   
ATOM   3994  CA  LEU   246       3.161   4.672 -13.821  1.00 49.05      A   
ATOM   3995  HA  LEU   246       2.340   4.278 -13.237  1.00  0.00      A   
ATOM   3996  CB  LEU   246       4.047   3.503 -14.308  1.00 49.05      A   
ATOM   3997  HB1 LEU   246       4.634   3.833 -15.191  1.00  0.00      A   
ATOM   3998  HB2 LEU   246       4.778   3.206 -13.520  1.00  0.00      A   
ATOM   3999  CG  LEU   246       3.230   2.247 -14.661  1.00 49.05      A   
ATOM   4000  HG  LEU   246       2.295   2.553 -15.188  1.00  0.00      A   
ATOM   4001  CD1 LEU   246       4.012   1.321 -15.598  1.00 49.05      A   
ATOM   4002 HD11 LEU   246       3.405   0.423 -15.845  1.00  0.00      A   
ATOM   4003 HD12 LEU   246       4.275   1.847 -16.538  1.00  0.00      A   
ATOM   4004 HD13 LEU   246       4.949   0.981 -15.104  1.00  0.00      A   
ATOM   4005  CD2 LEU   246       2.848   1.482 -13.387  1.00 49.05      A   
ATOM   4006 HD21 LEU   246       2.330   0.535 -13.649  1.00  0.00      A   
ATOM   4007 HD22 LEU   246       3.759   1.220 -12.806  1.00  0.00      A   
ATOM   4008 HD23 LEU   246       2.177   2.081 -12.736  1.00  0.00      A   
ATOM   4009  C   LEU   246       3.939   5.561 -12.862  1.00 49.05      A   
ATOM   4010  O   LEU   246       3.816   5.471 -11.645  1.00 49.05      A   
ATOM   4011  N   VAL   247       4.726   6.498 -13.416  1.00 49.70      A   
ATOM   4012  HN  VAL   247       4.871   6.505 -14.397  1.00  0.00      A   
ATOM   4013  CA  VAL   247       5.436   7.516 -12.661  1.00 49.70      A   
ATOM   4014  HA  VAL   247       6.026   7.008 -11.911  1.00  0.00      A   
ATOM   4015  CB  VAL   247       6.398   8.269 -13.572  1.00 49.70      A   
ATOM   4016  HB  VAL   247       5.836   8.815 -14.363  1.00  0.00      A   
ATOM   4017  CG1 VAL   247       7.247   9.277 -12.773  1.00 49.70      A   
ATOM   4018 HG11 VAL   247       7.977   9.778 -13.444  1.00  0.00      A   
ATOM   4019 HG12 VAL   247       6.617  10.063 -12.305  1.00  0.00      A   
ATOM   4020 HG13 VAL   247       7.815   8.761 -11.970  1.00  0.00      A   
ATOM   4021  CG2 VAL   247       7.316   7.223 -14.235  1.00 49.70      A   
ATOM   4022 HG21 VAL   247       8.223   7.709 -14.651  1.00  0.00      A   
ATOM   4023 HG22 VAL   247       7.651   6.479 -13.481  1.00  0.00      A   
ATOM   4024 HG23 VAL   247       6.805   6.683 -15.059  1.00  0.00      A   
ATOM   4025  C   VAL   247       4.505   8.450 -11.890  1.00 49.70      A   
ATOM   4026  O   VAL   247       4.793   8.823 -10.758  1.00 49.70      A   
ATOM   4027  N   LEU   248       3.331   8.813 -12.457  1.00 51.99      A   
ATOM   4028  HN  LEU   248       3.081   8.479 -13.357  1.00  0.00      A   
ATOM   4029  CA  LEU   248       2.304   9.578 -11.759  1.00 51.99      A   
ATOM   4030  HA  LEU   248       2.761  10.486 -11.394  1.00  0.00      A   
ATOM   4031  CB  LEU   248       1.164   9.953 -12.743  1.00 51.99      A   
ATOM   4032  HB1 LEU   248       1.612  10.535 -13.578  1.00  0.00      A   
ATOM   4033  HB2 LEU   248       0.744   9.023 -13.179  1.00  0.00      A   
ATOM   4034  CG  LEU   248      -0.007  10.775 -12.159  1.00 51.99      A   
ATOM   4035  HG  LEU   248      -0.510  10.166 -11.369  1.00  0.00      A   
ATOM   4036  CD1 LEU   248       0.449  12.094 -11.517  1.00 51.99      A   
ATOM   4037 HD11 LEU   248      -0.432  12.668 -11.157  1.00  0.00      A   
ATOM   4038 HD12 LEU   248       1.107  11.903 -10.643  1.00  0.00      A   
ATOM   4039 HD13 LEU   248       0.999  12.718 -12.252  1.00  0.00      A   
ATOM   4040  CD2 LEU   248      -1.043  11.061 -13.257  1.00 51.99      A   
ATOM   4041 HD21 LEU   248      -1.922  11.588 -12.825  1.00  0.00      A   
ATOM   4042 HD22 LEU   248      -0.596  11.703 -14.045  1.00  0.00      A   
ATOM   4043 HD23 LEU   248      -1.388  10.111 -13.716  1.00  0.00      A   
ATOM   4044  C   LEU   248       1.744   8.849 -10.537  1.00 51.99      A   
ATOM   4045  O   LEU   248       1.633   9.419  -9.457  1.00 51.99      A   
ATOM   4046  N   ILE   249       1.449   7.538 -10.666  1.00 51.55      A   
ATOM   4047  HN  ILE   249       1.531   7.098 -11.556  1.00  0.00      A   
ATOM   4048  CA  ILE   249       1.029   6.680  -9.559  1.00 51.55      A   
ATOM   4049  HA  ILE   249       0.161   7.122  -9.088  1.00  0.00      A   
ATOM   4050  CB  ILE   249       0.659   5.283 -10.076  1.00 51.55      A   
ATOM   4051  HB  ILE   249       1.541   4.854 -10.603  1.00  0.00      A   
ATOM   4052  CG2 ILE   249       0.280   4.349  -8.902  1.00 51.55      A   
ATOM   4053 HG21 ILE   249      -0.045   3.357  -9.277  1.00  0.00      A   
ATOM   4054 HG22 ILE   249       1.136   4.178  -8.217  1.00  0.00      A   
ATOM   4055 HG23 ILE   249      -0.558   4.784  -8.314  1.00  0.00      A   
ATOM   4056  CG1 ILE   249      -0.510   5.369 -11.091  1.00 51.55      A   
ATOM   4057 HG11 ILE   249      -1.447   5.581 -10.527  1.00  0.00      A   
ATOM   4058 HG12 ILE   249      -0.351   6.216 -11.792  1.00  0.00      A   
ATOM   4059  CD  ILE   249      -0.690   4.098 -11.931  1.00  0.00      A   
ATOM   4060  HD1 ILE   249      -1.564   4.208 -12.609  1.00  0.00      A   
ATOM   4061  HD2 ILE   249       0.214   3.905 -12.545  1.00  0.00      A   
ATOM   4062  HD3 ILE   249      -0.865   3.218 -11.277  1.00  0.00      A   
ATOM   4063  C   ILE   249       2.112   6.586  -8.482  1.00 51.55      A   
ATOM   4064  O   ILE   249       1.853   6.740  -7.289  1.00 51.55      A   
ATOM   4065  N   LEU   250       3.384   6.400  -8.889  1.00 52.51      A   
ATOM   4066  HN  LEU   250       3.572   6.250  -9.861  1.00  0.00      A   
ATOM   4067  CA  LEU   250       4.517   6.363  -7.982  1.00 52.51      A   
ATOM   4068  HA  LEU   250       4.337   5.578  -7.260  1.00  0.00      A   
ATOM   4069  CB  LEU   250       5.801   6.048  -8.789  1.00 52.51      A   
ATOM   4070  HB1 LEU   250       5.653   5.083  -9.321  1.00  0.00      A   
ATOM   4071  HB2 LEU   250       5.925   6.832  -9.568  1.00  0.00      A   
ATOM   4072  CG  LEU   250       7.110   5.969  -7.974  1.00 52.51      A   
ATOM   4073  HG  LEU   250       7.244   6.919  -7.403  1.00  0.00      A   
ATOM   4074  CD1 LEU   250       7.105   4.810  -6.966  1.00 52.51      A   
ATOM   4075 HD11 LEU   250       8.067   4.779  -6.410  1.00  0.00      A   
ATOM   4076 HD12 LEU   250       6.285   4.932  -6.227  1.00  0.00      A   
ATOM   4077 HD13 LEU   250       6.971   3.842  -7.490  1.00  0.00      A   
ATOM   4078  CD2 LEU   250       8.298   5.850  -8.935  1.00 52.51      A   
ATOM   4079 HD21 LEU   250       9.245   5.717  -8.371  1.00  0.00      A   
ATOM   4080 HD22 LEU   250       8.151   4.973  -9.595  1.00  0.00      A   
ATOM   4081 HD23 LEU   250       8.381   6.759  -9.568  1.00  0.00      A   
ATOM   4082  C   LEU   250       4.742   7.645  -7.187  1.00 52.51      A   
ATOM   4083  O   LEU   250       4.905   7.603  -5.969  1.00 52.51      A   
ATOM   4084  N   VAL   251       4.729   8.834  -7.829  1.00 55.30      A   
ATOM   4085  HN  VAL   251       4.615   8.881  -8.824  1.00  0.00      A   
ATOM   4086  CA  VAL   251       4.907  10.094  -7.111  1.00 55.30      A   
ATOM   4087  HA  VAL   251       5.767   9.958  -6.470  1.00  0.00      A   
ATOM   4088  CB  VAL   251       5.249  11.304  -7.981  1.00 55.30      A   
ATOM   4089  HB  VAL   251       5.425  12.183  -7.313  1.00  0.00      A   
ATOM   4090  CG1 VAL   251       6.567  11.016  -8.728  1.00 55.30      A   
ATOM   4091 HG11 VAL   251       6.875  11.905  -9.319  1.00  0.00      A   
ATOM   4092 HG12 VAL   251       7.377  10.773  -8.009  1.00  0.00      A   
ATOM   4093 HG13 VAL   251       6.449  10.162  -9.427  1.00  0.00      A   
ATOM   4094  CG2 VAL   251       4.119  11.668  -8.960  1.00 55.30      A   
ATOM   4095 HG21 VAL   251       4.429  12.519  -9.603  1.00  0.00      A   
ATOM   4096 HG22 VAL   251       3.885  10.806  -9.614  1.00  0.00      A   
ATOM   4097 HG23 VAL   251       3.194  11.962  -8.421  1.00  0.00      A   
ATOM   4098  C   VAL   251       3.767  10.396  -6.152  1.00 55.30      A   
ATOM   4099  O   VAL   251       4.003  10.832  -5.030  1.00 55.30      A   
ATOM   4100  N   VAL   252       2.506  10.108  -6.535  1.00 57.05      A   
ATOM   4101  HN  VAL   252       2.323   9.766  -7.458  1.00  0.00      A   
ATOM   4102  CA  VAL   252       1.351  10.219  -5.653  1.00 57.05      A   
ATOM   4103  HA  VAL   252       1.326  11.224  -5.254  1.00  0.00      A   
ATOM   4104  CB  VAL   252       0.068   9.984  -6.443  1.00 57.05      A   
ATOM   4105  HB  VAL   252       0.171   9.046  -7.040  1.00  0.00      A   
ATOM   4106  CG1 VAL   252      -1.164   9.849  -5.529  1.00 57.05      A   
ATOM   4107 HG11 VAL   252      -2.079   9.780  -6.154  1.00  0.00      A   
ATOM   4108 HG12 VAL   252      -1.116   8.927  -4.909  1.00  0.00      A   
ATOM   4109 HG13 VAL   252      -1.258  10.727  -4.856  1.00  0.00      A   
ATOM   4110  CG2 VAL   252      -0.134  11.174  -7.404  1.00 57.05      A   
ATOM   4111 HG21 VAL   252      -1.040  11.014  -8.023  1.00  0.00      A   
ATOM   4112 HG22 VAL   252      -0.263  12.116  -6.830  1.00  0.00      A   
ATOM   4113 HG23 VAL   252       0.731  11.294  -8.088  1.00  0.00      A   
ATOM   4114  C   VAL   252       1.451   9.295  -4.441  1.00 57.05      A   
ATOM   4115  O   VAL   252       1.258   9.727  -3.306  1.00 57.05      A   
ATOM   4116  N   LEU   253       1.855   8.023  -4.636  1.00 59.08      A   
ATOM   4117  HN  LEU   253       1.960   7.673  -5.570  1.00  0.00      A   
ATOM   4118  CA  LEU   253       2.098   7.070  -3.561  1.00 59.08      A   
ATOM   4119  HA  LEU   253       1.189   6.981  -2.986  1.00  0.00      A   
ATOM   4120  CB  LEU   253       2.433   5.692  -4.194  1.00 59.08      A   
ATOM   4121  HB1 LEU   253       1.562   5.427  -4.837  1.00  0.00      A   
ATOM   4122  HB2 LEU   253       3.306   5.792  -4.873  1.00  0.00      A   
ATOM   4123  CG  LEU   253       2.678   4.525  -3.213  1.00 59.08      A   
ATOM   4124  HG  LEU   253       2.151   4.755  -2.255  1.00  0.00      A   
ATOM   4125  CD1 LEU   253       2.080   3.222  -3.764  1.00 59.08      A   
ATOM   4126 HD11 LEU   253       2.226   2.395  -3.037  1.00  0.00      A   
ATOM   4127 HD12 LEU   253       0.992   3.341  -3.952  1.00  0.00      A   
ATOM   4128 HD13 LEU   253       2.572   2.942  -4.719  1.00  0.00      A   
ATOM   4129  CD2 LEU   253       4.173   4.313  -2.925  1.00 59.08      A   
ATOM   4130 HD21 LEU   253       4.314   3.427  -2.269  1.00  0.00      A   
ATOM   4131 HD22 LEU   253       4.724   4.136  -3.873  1.00  0.00      A   
ATOM   4132 HD23 LEU   253       4.612   5.196  -2.419  1.00  0.00      A   
ATOM   4133  C   LEU   253       3.179   7.523  -2.582  1.00 59.08      A   
ATOM   4134  O   LEU   253       3.025   7.435  -1.361  1.00 59.08      A   
ATOM   4135  N   ILE   254       4.293   8.077  -3.100  1.00 59.33      A   
ATOM   4136  HN  ILE   254       4.405   8.094  -4.097  1.00  0.00      A   
ATOM   4137  CA  ILE   254       5.348   8.698  -2.309  1.00 59.33      A   
ATOM   4138  HA  ILE   254       5.658   7.986  -1.558  1.00  0.00      A   
ATOM   4139  CB  ILE   254       6.563   9.018  -3.184  1.00 59.33      A   
ATOM   4140  HB  ILE   254       6.208   9.570  -4.086  1.00  0.00      A   
ATOM   4141  CG2 ILE   254       7.593   9.903  -2.439  1.00 59.33      A   
ATOM   4142 HG21 ILE   254       8.492  10.067  -3.068  1.00  0.00      A   
ATOM   4143 HG22 ILE   254       7.173  10.903  -2.203  1.00  0.00      A   
ATOM   4144 HG23 ILE   254       7.908   9.417  -1.493  1.00  0.00      A   
ATOM   4145  CG1 ILE   254       7.217   7.692  -3.649  1.00 59.33      A   
ATOM   4146 HG11 ILE   254       7.695   7.199  -2.774  1.00  0.00      A   
ATOM   4147 HG12 ILE   254       6.428   7.003  -4.025  1.00  0.00      A   
ATOM   4148  CD  ILE   254       8.248   7.875  -4.768  1.00  0.00      A   
ATOM   4149  HD1 ILE   254       8.631   6.887  -5.101  1.00  0.00      A   
ATOM   4150  HD2 ILE   254       7.778   8.378  -5.641  1.00  0.00      A   
ATOM   4151  HD3 ILE   254       9.109   8.487  -4.428  1.00  0.00      A   
ATOM   4152  C   ILE   254       4.867   9.921  -1.530  1.00 59.33      A   
ATOM   4153  O   ILE   254       5.176  10.065  -0.350  1.00 59.33      A   
ATOM   4154  N   ILE   255       4.065  10.820  -2.137  1.00 64.00      A   
ATOM   4155  HN  ILE   255       3.844  10.721  -3.111  1.00  0.00      A   
ATOM   4156  CA  ILE   255       3.474  11.961  -1.441  1.00 64.00      A   
ATOM   4157  HA  ILE   255       4.270  12.502  -0.949  1.00  0.00      A   
ATOM   4158  CB  ILE   255       2.794  12.916  -2.433  1.00 64.00      A   
ATOM   4159  HB  ILE   255       2.114  12.316  -3.082  1.00  0.00      A   
ATOM   4160  CG2 ILE   255       1.954  13.996  -1.706  1.00 64.00      A   
ATOM   4161 HG21 ILE   255       1.531  14.716  -2.435  1.00  0.00      A   
ATOM   4162 HG22 ILE   255       1.098  13.547  -1.159  1.00  0.00      A   
ATOM   4163 HG23 ILE   255       2.584  14.556  -0.983  1.00  0.00      A   
ATOM   4164  CG1 ILE   255       3.860  13.587  -3.336  1.00 64.00      A   
ATOM   4165 HG11 ILE   255       4.438  14.319  -2.731  1.00  0.00      A   
ATOM   4166 HG12 ILE   255       4.580  12.818  -3.693  1.00  0.00      A   
ATOM   4167  CD  ILE   255       3.269  14.284  -4.570  1.00  0.00      A   
ATOM   4168  HD1 ILE   255       4.081  14.700  -5.204  1.00  0.00      A   
ATOM   4169  HD2 ILE   255       2.689  13.557  -5.178  1.00  0.00      A   
ATOM   4170  HD3 ILE   255       2.596  15.116  -4.276  1.00  0.00      A   
ATOM   4171  C   ILE   255       2.509  11.543  -0.331  1.00 64.00      A   
ATOM   4172  O   ILE   255       2.585  12.046   0.789  1.00 64.00      A   
ATOM   4173  N   CYS   256       1.598  10.584  -0.594  1.00 68.19      A   
ATOM   4174  HN  CYS   256       1.518  10.205  -1.523  1.00  0.00      A   
ATOM   4175  CA  CYS   256       0.635  10.117   0.394  1.00 68.19      A   
ATOM   4176  HA  CYS   256       0.129  10.980   0.807  1.00  0.00      A   
ATOM   4177  CB  CYS   256      -0.410   9.175  -0.259  1.00 68.19      A   
ATOM   4178  HB1 CYS   256       0.128   8.333  -0.749  1.00  0.00      A   
ATOM   4179  HB2 CYS   256      -1.064   8.736   0.526  1.00  0.00      A   
ATOM   4180  SG  CYS   256      -1.458  10.017  -1.490  1.00 68.19      A   
ATOM   4181  HG1 CYS   256      -1.433   9.002  -2.354  1.00  0.00      A   
ATOM   4182  C   CYS   256       1.244   9.373   1.575  1.00 68.19      A   
ATOM   4183  O   CYS   256       0.944   9.654   2.733  1.00 68.19      A   
ATOM   4184  N   TRP   257       2.147   8.407   1.330  1.00 67.51      A   
ATOM   4185  HN  TRP   257       2.399   8.169   0.388  1.00  0.00      A   
ATOM   4186  CA  TRP   257       2.667   7.580   2.407  1.00 67.51      A   
ATOM   4187  HA  TRP   257       1.950   7.518   3.218  1.00  0.00      A   
ATOM   4188  CB  TRP   257       2.927   6.151   1.878  1.00 67.51      A   
ATOM   4189  HB1 TRP   257       3.465   6.216   0.907  1.00  0.00      A   
ATOM   4190  HB2 TRP   257       3.575   5.592   2.587  1.00  0.00      A   
ATOM   4191  CG  TRP   257       1.666   5.323   1.682  1.00 67.51      A   
ATOM   4192  CD1 TRP   257       0.803   5.281   0.619  1.00 67.51      A   
ATOM   4193  HD1 TRP   257       0.891   5.904  -0.262  1.00  0.00      A   
ATOM   4194  NE1 TRP   257      -0.160   4.310   0.821  1.00 67.51      A   
ATOM   4195  HE1 TRP   257      -0.875   4.061   0.206  1.00  0.00      A   
ATOM   4196  CE2 TRP   257       0.081   3.705   2.036  1.00 67.51      A   
ATOM   4197  CD2 TRP   257       1.208   4.321   2.613  1.00 67.51      A   
ATOM   4198  CE3 TRP   257       1.696   3.914   3.855  1.00 67.51      A   
ATOM   4199  HE3 TRP   257       2.552   4.382   4.309  1.00  0.00      A   
ATOM   4200  CZ3 TRP   257       1.031   2.868   4.513  1.00 67.51      A   
ATOM   4201  HZ3 TRP   257       1.392   2.532   5.475  1.00  0.00      A   
ATOM   4202  CZ2 TRP   257      -0.572   2.661   2.682  1.00 67.51      A   
ATOM   4203  HZ2 TRP   257      -1.424   2.171   2.239  1.00  0.00      A   
ATOM   4204  CH2 TRP   257      -0.087   2.250   3.936  1.00 67.51      A   
ATOM   4205  HH2 TRP   257      -0.571   1.431   4.450  1.00  0.00      A   
ATOM   4206  C   TRP   257       3.946   8.143   3.012  1.00 67.51      A   
ATOM   4207  O   TRP   257       4.325   7.802   4.132  1.00 67.51      A   
ATOM   4208  N   GLY   258       4.624   9.070   2.308  1.00 76.34      A   
ATOM   4209  HN  GLY   258       4.294   9.333   1.398  1.00  0.00      A   
ATOM   4210  CA  GLY   258       5.834   9.762   2.753  1.00 76.34      A   
ATOM   4211  HA1 GLY   258       5.993  10.584   2.072  1.00  0.00      A   
ATOM   4212  HA2 GLY   258       6.637   9.041   2.712  1.00  0.00      A   
ATOM   4213  C   GLY   258       5.860  10.342   4.152  1.00 76.34      A   
ATOM   4214  O   GLY   258       6.790  10.011   4.890  1.00 76.34      A   
ATOM   4215  N   PRO   259       4.929  11.179   4.616  1.00 80.09      A   
ATOM   4216  CD  PRO   259       3.848  11.774   3.823  1.00 80.09      A   
ATOM   4217  HD1 PRO   259       4.275  12.512   3.108  1.00  0.00      A   
ATOM   4218  HD2 PRO   259       3.261  11.011   3.267  1.00  0.00      A   
ATOM   4219  CA  PRO   259       4.988  11.733   5.965  1.00 80.09      A   
ATOM   4220  HA  PRO   259       5.985  12.108   6.148  1.00  0.00      A   
ATOM   4221  CB  PRO   259       3.936  12.855   5.965  1.00 80.09      A   
ATOM   4222  HB1 PRO   259       4.435  13.810   5.684  1.00  0.00      A   
ATOM   4223  HB2 PRO   259       3.440  12.989   6.948  1.00  0.00      A   
ATOM   4224  CG  PRO   259       2.955  12.464   4.856  1.00 80.09      A   
ATOM   4225  HG1 PRO   259       2.414  13.331   4.427  1.00  0.00      A   
ATOM   4226  HG2 PRO   259       2.216  11.728   5.244  1.00  0.00      A   
ATOM   4227  C   PRO   259       4.724  10.684   7.027  1.00 80.09      A   
ATOM   4228  O   PRO   259       5.269  10.801   8.120  1.00 80.09      A   
ATOM   4229  N   LEU   260       3.900   9.656   6.753  1.00 80.23      A   
ATOM   4230  HN  LEU   260       3.465   9.589   5.858  1.00  0.00      A   
ATOM   4231  CA  LEU   260       3.691   8.556   7.680  1.00 80.23      A   
ATOM   4232  HA  LEU   260       3.461   8.974   8.651  1.00  0.00      A   
ATOM   4233  CB  LEU   260       2.486   7.699   7.227  1.00 80.23      A   
ATOM   4234  HB1 LEU   260       1.612   8.384   7.126  1.00  0.00      A   
ATOM   4235  HB2 LEU   260       2.670   7.259   6.224  1.00  0.00      A   
ATOM   4236  CG  LEU   260       2.111   6.587   8.228  1.00 80.23      A   
ATOM   4237  HG  LEU   260       2.638   6.803   9.189  1.00  0.00      A   
ATOM   4238  CD1 LEU   260       0.612   6.592   8.534  1.00 80.23      A   
ATOM   4239 HD11 LEU   260       0.367   5.825   9.301  1.00  0.00      A   
ATOM   4240 HD12 LEU   260       0.302   7.581   8.936  1.00  0.00      A   
ATOM   4241 HD13 LEU   260       0.023   6.380   7.620  1.00  0.00      A   
ATOM   4242  CD2 LEU   260       2.550   5.199   7.744  1.00 80.23      A   
ATOM   4243 HD21 LEU   260       2.285   4.432   8.503  1.00  0.00      A   
ATOM   4244 HD22 LEU   260       2.048   4.945   6.787  1.00  0.00      A   
ATOM   4245 HD23 LEU   260       3.648   5.177   7.594  1.00  0.00      A   
ATOM   4246  C   LEU   260       4.942   7.702   7.862  1.00 80.23      A   
ATOM   4247  O   LEU   260       5.368   7.410   8.978  1.00 80.23      A   
ATOM   4248  N   LEU   261       5.624   7.350   6.753  1.00 79.92      A   
ATOM   4249  HN  LEU   261       5.243   7.565   5.850  1.00  0.00      A   
ATOM   4250  CA  LEU   261       6.907   6.662   6.774  1.00 79.92      A   
ATOM   4251  HA  LEU   261       6.799   5.772   7.379  1.00  0.00      A   
ATOM   4252  CB  LEU   261       7.341   6.251   5.338  1.00 79.92      A   
ATOM   4253  HB1 LEU   261       7.002   7.044   4.635  1.00  0.00      A   
ATOM   4254  HB2 LEU   261       8.452   6.211   5.278  1.00  0.00      A   
ATOM   4255  CG  LEU   261       6.820   4.875   4.840  1.00 79.92      A   
ATOM   4256  HG  LEU   261       7.037   4.829   3.744  1.00  0.00      A   
ATOM   4257  CD1 LEU   261       7.569   3.709   5.498  1.00 79.92      A   
ATOM   4258 HD11 LEU   261       7.204   2.738   5.098  1.00  0.00      A   
ATOM   4259 HD12 LEU   261       8.655   3.791   5.289  1.00  0.00      A   
ATOM   4260 HD13 LEU   261       7.415   3.712   6.597  1.00  0.00      A   
ATOM   4261  CD2 LEU   261       5.312   4.663   5.013  1.00 79.92      A   
ATOM   4262 HD21 LEU   261       4.997   3.703   4.552  1.00  0.00      A   
ATOM   4263 HD22 LEU   261       5.043   4.632   6.088  1.00  0.00      A   
ATOM   4264 HD23 LEU   261       4.743   5.481   4.530  1.00  0.00      A   
ATOM   4265  C   LEU   261       7.993   7.487   7.466  1.00 79.92      A   
ATOM   4266  O   LEU   261       8.805   6.957   8.220  1.00 79.92      A   
ATOM   4267  N   ALA   262       8.009   8.821   7.272  1.00 86.22      A   
ATOM   4268  HN  ALA   262       7.380   9.234   6.609  1.00  0.00      A   
ATOM   4269  CA  ALA   262       8.892   9.736   7.974  1.00 86.22      A   
ATOM   4270  HA  ALA   262       9.908   9.423   7.776  1.00  0.00      A   
ATOM   4271  CB  ALA   262       8.696  11.162   7.424  1.00 86.22      A   
ATOM   4272  HB1 ALA   262       8.835  11.165   6.322  1.00  0.00      A   
ATOM   4273  HB2 ALA   262       7.672  11.531   7.645  1.00  0.00      A   
ATOM   4274  HB3 ALA   262       9.430  11.864   7.874  1.00  0.00      A   
ATOM   4275  C   ALA   262       8.736   9.736   9.500  1.00 86.22      A   
ATOM   4276  O   ALA   262       9.719   9.805  10.234  1.00 86.22      A   
ATOM   4277  N   ILE   263       7.502   9.626  10.030  1.00 87.25      A   
ATOM   4278  HN  ILE   263       6.698   9.612   9.435  1.00  0.00      A   
ATOM   4279  CA  ILE   263       7.255   9.478  11.464  1.00 87.25      A   
ATOM   4280  HA  ILE   263       7.781  10.277  11.966  1.00  0.00      A   
ATOM   4281  CB  ILE   263       5.776   9.638  11.806  1.00 87.25      A   
ATOM   4282  HB  ILE   263       5.182   8.957  11.152  1.00  0.00      A   
ATOM   4283  CG2 ILE   263       5.496   9.275  13.286  1.00 87.25      A   
ATOM   4284 HG21 ILE   263       4.445   9.498  13.555  1.00  0.00      A   
ATOM   4285 HG22 ILE   263       5.659   8.192  13.475  1.00  0.00      A   
ATOM   4286 HG23 ILE   263       6.160   9.853  13.963  1.00  0.00      A   
ATOM   4287  CG1 ILE   263       5.357  11.099  11.511  1.00 87.25      A   
ATOM   4288 HG11 ILE   263       5.857  11.774  12.241  1.00  0.00      A   
ATOM   4289 HG12 ILE   263       5.715  11.388  10.498  1.00  0.00      A   
ATOM   4290  CD  ILE   263       3.844  11.321  11.554  1.00  0.00      A   
ATOM   4291  HD1 ILE   263       3.587  12.318  11.139  1.00  0.00      A   
ATOM   4292  HD2 ILE   263       3.328  10.548  10.945  1.00  0.00      A   
ATOM   4293  HD3 ILE   263       3.463  11.266  12.596  1.00  0.00      A   
ATOM   4294  C   ILE   263       7.850   8.196  12.041  1.00 87.25      A   
ATOM   4295  O   ILE   263       8.460   8.222  13.105  1.00 87.25      A   
ATOM   4296  N   MET   264       7.767   7.048  11.340  1.00 86.68      A   
ATOM   4297  HN  MET   264       7.227   7.003  10.501  1.00  0.00      A   
ATOM   4298  CA  MET   264       8.450   5.834  11.776  1.00 86.68      A   
ATOM   4299  HA  MET   264       8.204   5.680  12.819  1.00  0.00      A   
ATOM   4300  CB  MET   264       7.967   4.576  11.017  1.00 86.68      A   
ATOM   4301  HB1 MET   264       7.893   4.796   9.932  1.00  0.00      A   
ATOM   4302  HB2 MET   264       8.724   3.767  11.145  1.00  0.00      A   
ATOM   4303  CG  MET   264       6.642   4.021  11.583  1.00 86.68      A   
ATOM   4304  HG1 MET   264       6.698   2.910  11.572  1.00  0.00      A   
ATOM   4305  HG2 MET   264       6.574   4.305  12.658  1.00  0.00      A   
ATOM   4306  SD  MET   264       5.141   4.544  10.708  1.00 86.68      A   
ATOM   4307  CE  MET   264       5.360   3.343   9.368  1.00 86.68      A   
ATOM   4308  HE1 MET   264       4.494   3.358   8.674  1.00  0.00      A   
ATOM   4309  HE2 MET   264       6.276   3.563   8.780  1.00  0.00      A   
ATOM   4310  HE3 MET   264       5.447   2.313   9.776  1.00  0.00      A   
ATOM   4311  C   MET   264       9.980   5.910  11.760  1.00 86.68      A   
ATOM   4312  O   MET   264      10.644   5.250  12.551  1.00 86.68      A   
ATOM   4313  N   VAL   265      10.594   6.744  10.894  1.00 89.25      A   
ATOM   4314  HN  VAL   265      10.055   7.228  10.210  1.00  0.00      A   
ATOM   4315  CA  VAL   265      12.018   7.083  10.996  1.00 89.25      A   
ATOM   4316  HA  VAL   265      12.576   6.158  11.043  1.00  0.00      A   
ATOM   4317  CB  VAL   265      12.512   7.886   9.785  1.00 89.25      A   
ATOM   4318  HB  VAL   265      11.930   8.833   9.708  1.00  0.00      A   
ATOM   4319  CG1 VAL   265      14.010   8.236   9.912  1.00 89.25      A   
ATOM   4320 HG11 VAL   265      14.371   8.724   8.982  1.00  0.00      A   
ATOM   4321 HG12 VAL   265      14.191   8.935  10.756  1.00  0.00      A   
ATOM   4322 HG13 VAL   265      14.608   7.317  10.088  1.00  0.00      A   
ATOM   4323  CG2 VAL   265      12.298   7.063   8.501  1.00 89.25      A   
ATOM   4324 HG21 VAL   265      12.701   7.611   7.624  1.00  0.00      A   
ATOM   4325 HG22 VAL   265      12.822   6.087   8.580  1.00  0.00      A   
ATOM   4326 HG23 VAL   265      11.222   6.873   8.324  1.00  0.00      A   
ATOM   4327  C   VAL   265      12.338   7.834  12.292  1.00 89.25      A   
ATOM   4328  O   VAL   265      13.379   7.640  12.916  1.00 89.25      A   
ATOM   4329  N   TYR   266      11.434   8.728  12.736  1.00 92.01      A   
ATOM   4330  HN  TYR   266      10.591   8.868  12.222  1.00  0.00      A   
ATOM   4331  CA  TYR   266      11.550   9.423  14.006  1.00 92.01      A   
ATOM   4332  HA  TYR   266      12.544   9.849  14.052  1.00  0.00      A   
ATOM   4333  CB  TYR   266      10.483  10.559  14.046  1.00 92.01      A   
ATOM   4334  HB1 TYR   266      10.390  10.996  13.029  1.00  0.00      A   
ATOM   4335  HB2 TYR   266       9.488  10.165  14.342  1.00  0.00      A   
ATOM   4336  CG  TYR   266      10.873  11.663  14.991  1.00 92.01      A   
ATOM   4337  CD1 TYR   266      11.451  12.844  14.495  1.00 92.01      A   
ATOM   4338  HD1 TYR   266      11.593  12.961  13.431  1.00  0.00      A   
ATOM   4339  CE1 TYR   266      11.873  13.854  15.372  1.00 92.01      A   
ATOM   4340  HE1 TYR   266      12.339  14.750  14.990  1.00  0.00      A   
ATOM   4341  CZ  TYR   266      11.733  13.681  16.752  1.00 92.01      A   
ATOM   4342  OH  TYR   266      12.221  14.659  17.637  1.00 92.01      A   
ATOM   4343  HH  TYR   266      12.362  14.220  18.479  1.00  0.00      A   
ATOM   4344  CD2 TYR   266      10.703  11.520  16.377  1.00 92.01      A   
ATOM   4345  HD2 TYR   266      10.280  10.608  16.778  1.00  0.00      A   
ATOM   4346  CE2 TYR   266      11.144  12.518  17.257  1.00 92.01      A   
ATOM   4347  HE2 TYR   266      11.049  12.363  18.321  1.00  0.00      A   
ATOM   4348  C   TYR   266      11.408   8.497  15.222  1.00 92.01      A   
ATOM   4349  O   TYR   266      12.199   8.569  16.157  1.00 92.01      A   
ATOM   4350  N   ASP   267      10.407   7.591  15.201  1.00 91.25      A   
ATOM   4351  HN  ASP   267       9.821   7.554  14.393  1.00  0.00      A   
ATOM   4352  CA  ASP   267       9.974   6.715  16.285  1.00 91.25      A   
ATOM   4353  HA  ASP   267       9.602   7.325  17.096  1.00  0.00      A   
ATOM   4354  CB  ASP   267       8.817   5.880  15.650  1.00 91.25      A   
ATOM   4355  HB1 ASP   267       8.113   6.586  15.161  1.00  0.00      A   
ATOM   4356  HB2 ASP   267       9.227   5.202  14.873  1.00  0.00      A   
ATOM   4357  CG  ASP   267       7.972   5.047  16.595  1.00 91.25      A   
ATOM   4358  OD1 ASP   267       7.563   5.555  17.671  1.00 91.25      A   
ATOM   4359  OD2 ASP   267       7.645   3.892  16.206  1.00 91.25      A   
ATOM   4360  C   ASP   267      11.104   5.851  16.863  1.00 91.25      A   
ATOM   4361  O   ASP   267      11.362   5.854  18.067  1.00 91.25      A   
ATOM   4362  N   VAL   268      11.862   5.184  15.974  1.00 90.31      A   
ATOM   4363  HN  VAL   268      11.590   5.177  15.018  1.00  0.00      A   
ATOM   4364  CA  VAL   268      13.037   4.379  16.280  1.00 90.31      A   
ATOM   4365  HA  VAL   268      12.755   3.666  17.045  1.00  0.00      A   
ATOM   4366  CB  VAL   268      13.469   3.571  15.049  1.00 90.31      A   
ATOM   4367  HB  VAL   268      14.334   2.923  15.334  1.00  0.00      A   
ATOM   4368  CG1 VAL   268      12.312   2.642  14.640  1.00 90.31      A   
ATOM   4369 HG11 VAL   268      12.645   1.945  13.844  1.00  0.00      A   
ATOM   4370 HG12 VAL   268      11.994   2.026  15.510  1.00  0.00      A   
ATOM   4371 HG13 VAL   268      11.437   3.216  14.274  1.00  0.00      A   
ATOM   4372  CG2 VAL   268      13.848   4.453  13.841  1.00 90.31      A   
ATOM   4373 HG21 VAL   268      14.114   3.806  12.980  1.00  0.00      A   
ATOM   4374 HG22 VAL   268      12.992   5.091  13.539  1.00  0.00      A   
ATOM   4375 HG23 VAL   268      14.714   5.105  14.061  1.00  0.00      A   
ATOM   4376  C   VAL   268      14.227   5.159  16.852  1.00 90.31      A   
ATOM   4377  O   VAL   268      14.939   4.711  17.750  1.00 90.31      A   
ATOM   4378  N   PHE   269      14.508   6.374  16.337  1.00 95.27      A   
ATOM   4379  HN  PHE   269      13.878   6.768  15.672  1.00  0.00      A   
ATOM   4380  CA  PHE   269      15.764   7.066  16.595  1.00 95.27      A   
ATOM   4381  HA  PHE   269      16.472   6.400  17.070  1.00  0.00      A   
ATOM   4382  CB  PHE   269      16.364   7.599  15.256  1.00 95.27      A   
ATOM   4383  HB1 PHE   269      15.544   7.773  14.527  1.00  0.00      A   
ATOM   4384  HB2 PHE   269      16.892   8.562  15.423  1.00  0.00      A   
ATOM   4385  CG  PHE   269      17.369   6.662  14.617  1.00 95.27      A   
ATOM   4386  CD1 PHE   269      17.362   5.265  14.795  1.00 95.27      A   
ATOM   4387  HD1 PHE   269      16.612   4.784  15.406  1.00  0.00      A   
ATOM   4388  CE1 PHE   269      18.326   4.455  14.183  1.00 95.27      A   
ATOM   4389  HE1 PHE   269      18.295   3.385  14.339  1.00  0.00      A   
ATOM   4390  CZ  PHE   269      19.317   5.031  13.381  1.00 95.27      A   
ATOM   4391  HZ  PHE   269      20.062   4.404  12.914  1.00  0.00      A   
ATOM   4392  CD2 PHE   269      18.369   7.222  13.800  1.00 95.27      A   
ATOM   4393  HD2 PHE   269      18.389   8.291  13.653  1.00  0.00      A   
ATOM   4394  CE2 PHE   269      19.339   6.418  13.188  1.00 95.27      A   
ATOM   4395  HE2 PHE   269      20.103   6.868  12.572  1.00  0.00      A   
ATOM   4396  C   PHE   269      15.628   8.223  17.574  1.00 95.27      A   
ATOM   4397  O   PHE   269      16.605   8.879  17.931  1.00 95.27      A   
ATOM   4398  N   GLY   270      14.420   8.507  18.079  1.00 96.92      A   
ATOM   4399  HN  GLY   270      13.605   8.027  17.742  1.00  0.00      A   
ATOM   4400  CA  GLY   270      14.269   9.598  19.024  1.00 96.92      A   
ATOM   4401  HA1 GLY   270      14.396  10.523  18.478  1.00  0.00      A   
ATOM   4402  HA2 GLY   270      14.978   9.465  19.828  1.00  0.00      A   
ATOM   4403  C   GLY   270      12.895   9.631  19.608  1.00 96.92      A   
ATOM   4404  O   GLY   270      11.915   9.897  18.922  1.00 96.92      A   
ATOM   4405  N   LYS   271      12.769   9.406  20.935  1.00101.46      A   
ATOM   4406  HN  LYS   271      13.567   9.170  21.476  1.00  0.00      A   
ATOM   4407  CA  LYS   271      11.465   9.381  21.581  1.00101.46      A   
ATOM   4408  HA  LYS   271      10.924   8.571  21.109  1.00  0.00      A   
ATOM   4409  CB  LYS   271      11.523   9.077  23.105  1.00101.46      A   
ATOM   4410  HB1 LYS   271      12.142   8.167  23.266  1.00  0.00      A   
ATOM   4411  HB2 LYS   271      12.022   9.931  23.615  1.00  0.00      A   
ATOM   4412  CG  LYS   271      10.114   8.848  23.691  1.00  0.00      A   
ATOM   4413  HG1 LYS   271       9.425   9.643  23.321  1.00  0.00      A   
ATOM   4414  HG2 LYS   271       9.720   7.879  23.307  1.00  0.00      A   
ATOM   4415  CD  LYS   271      10.004   8.898  25.220  1.00  0.00      A   
ATOM   4416  HD1 LYS   271      10.574   8.047  25.654  1.00  0.00      A   
ATOM   4417  HD2 LYS   271      10.467   9.849  25.570  1.00  0.00      A   
ATOM   4418  CE  LYS   271       8.521   8.853  25.616  1.00  0.00      A   
ATOM   4419  HE1 LYS   271       7.993   9.739  25.196  1.00  0.00      A   
ATOM   4420  HE2 LYS   271       8.046   7.930  25.214  1.00  0.00      A   
ATOM   4421  NZ  LYS   271       8.346   8.860  27.083  1.00  0.00      A   
ATOM   4422  HZ1 LYS   271       7.328   8.814  27.297  1.00  0.00      A   
ATOM   4423  HZ2 LYS   271       8.814   8.028  27.492  1.00  0.00      A   
ATOM   4424  HZ3 LYS   271       8.751   9.729  27.484  1.00  0.00      A   
ATOM   4425  C   LYS   271      10.635  10.656  21.384  1.00101.46      A   
ATOM   4426  O   LYS   271      10.983  11.750  21.805  1.00101.46      A   
ATOM   4427  N   MET   272       9.474  10.485  20.726  1.00103.63      A   
ATOM   4428  HN  MET   272       9.267   9.599  20.327  1.00  0.00      A   
ATOM   4429  CA  MET   272       8.564  11.553  20.410  1.00103.63      A   
ATOM   4430  HA  MET   272       9.166  12.380  20.056  1.00  0.00      A   
ATOM   4431  CB  MET   272       7.650  11.105  19.251  1.00103.63      A   
ATOM   4432  HB1 MET   272       7.116  11.982  18.837  1.00  0.00      A   
ATOM   4433  HB2 MET   272       8.306  10.719  18.438  1.00  0.00      A   
ATOM   4434  CG  MET   272       6.607  10.031  19.618  1.00103.63      A   
ATOM   4435  HG1 MET   272       7.122   9.131  20.019  1.00  0.00      A   
ATOM   4436  HG2 MET   272       5.952  10.418  20.428  1.00  0.00      A   
ATOM   4437  SD  MET   272       5.561   9.556  18.216  1.00103.63      A   
ATOM   4438  CE  MET   272       6.854   8.615  17.359  1.00103.63      A   
ATOM   4439  HE1 MET   272       6.428   7.992  16.542  1.00  0.00      A   
ATOM   4440  HE2 MET   272       7.636   9.266  16.915  1.00  0.00      A   
ATOM   4441  HE3 MET   272       7.358   7.911  18.057  1.00  0.00      A   
ATOM   4442  C   MET   272       7.728  12.090  21.569  1.00103.63      A   
ATOM   4443  O   MET   272       7.738  11.610  22.705  1.00103.63      A   
ATOM   4444  N   ASN   273       6.947  13.146  21.273  1.00 99.88      A   
ATOM   4445  HN  ASN   273       6.944  13.496  20.340  1.00  0.00      A   
ATOM   4446  CA  ASN   273       5.989  13.726  22.185  1.00 99.88      A   
ATOM   4447  HA  ASN   273       6.058  13.218  23.138  1.00  0.00      A   
ATOM   4448  CB  ASN   273       6.293  15.237  22.443  1.00 99.88      A   
ATOM   4449  HB1 ASN   273       5.621  15.639  23.226  1.00  0.00      A   
ATOM   4450  HB2 ASN   273       7.340  15.311  22.811  1.00  0.00      A   
ATOM   4451  CG  ASN   273       6.150  16.118  21.199  1.00 99.88      A   
ATOM   4452  OD1 ASN   273       5.351  15.851  20.307  1.00 99.88      A   
ATOM   4453  ND2 ASN   273       6.902  17.240  21.162  1.00 99.88      A   
ATOM   4454 HD21 ASN   273       6.805  17.827  20.360  1.00  0.00      A   
ATOM   4455 HD22 ASN   273       7.541  17.451  21.894  1.00  0.00      A   
ATOM   4456  C   ASN   273       4.574  13.456  21.669  1.00 99.88      A   
ATOM   4457  O   ASN   273       4.355  12.874  20.609  1.00 99.88      A   
ATOM   4458  N   LYS   274       3.535  13.888  22.409  1.00101.53      A   
ATOM   4459  HN  LYS   274       3.691  14.338  23.281  1.00  0.00      A   
ATOM   4460  CA  LYS   274       2.163  13.625  22.011  1.00101.53      A   
ATOM   4461  HA  LYS   274       2.105  12.590  21.696  1.00  0.00      A   
ATOM   4462  CB  LYS   274       1.205  13.798  23.221  1.00101.53      A   
ATOM   4463  HB1 LYS   274       1.709  13.380  24.124  1.00  0.00      A   
ATOM   4464  HB2 LYS   274       1.048  14.882  23.405  1.00  0.00      A   
ATOM   4465  CG  LYS   274      -0.132  13.041  23.064  1.00101.53      A   
ATOM   4466  HG1 LYS   274      -0.577  13.223  22.063  1.00  0.00      A   
ATOM   4467  HG2 LYS   274       0.093  11.947  23.099  1.00  0.00      A   
ATOM   4468  CD  LYS   274      -1.171  13.354  24.158  1.00101.53      A   
ATOM   4469  HD1 LYS   274      -2.031  12.653  24.037  1.00  0.00      A   
ATOM   4470  HD2 LYS   274      -0.719  13.131  25.153  1.00  0.00      A   
ATOM   4471  CE  LYS   274      -1.696  14.795  24.165  1.00101.53      A   
ATOM   4472  HE1 LYS   274      -2.504  14.908  24.921  1.00  0.00      A   
ATOM   4473  HE2 LYS   274      -0.878  15.509  24.409  1.00  0.00      A   
ATOM   4474  NZ  LYS   274      -2.239  15.145  22.831  1.00101.53      A   
ATOM   4475  HZ1 LYS   274      -2.549  16.137  22.818  1.00  0.00      A   
ATOM   4476  HZ2 LYS   274      -1.504  14.999  22.103  1.00  0.00      A   
ATOM   4477  HZ3 LYS   274      -3.042  14.523  22.607  1.00  0.00      A   
ATOM   4478  C   LYS   274       1.674  14.470  20.823  1.00101.53      A   
ATOM   4479  O   LYS   274       0.610  14.207  20.270  1.00101.53      A   
ATOM   4480  N   LEU   275       2.409  15.519  20.393  1.00100.43      A   
ATOM   4481  HN  LEU   275       3.316  15.708  20.771  1.00  0.00      A   
ATOM   4482  CA  LEU   275       2.090  16.250  19.171  1.00100.43      A   
ATOM   4483  HA  LEU   275       1.035  16.484  19.183  1.00  0.00      A   
ATOM   4484  CB  LEU   275       2.902  17.567  19.083  1.00100.43      A   
ATOM   4485  HB1 LEU   275       2.797  18.117  20.043  1.00  0.00      A   
ATOM   4486  HB2 LEU   275       3.981  17.327  18.957  1.00  0.00      A   
ATOM   4487  CG  LEU   275       2.499  18.520  17.937  1.00100.43      A   
ATOM   4488  HG  LEU   275       2.565  17.967  16.968  1.00  0.00      A   
ATOM   4489  CD1 LEU   275       1.066  19.051  18.088  1.00100.43      A   
ATOM   4490 HD11 LEU   275       0.841  19.763  17.264  1.00  0.00      A   
ATOM   4491 HD12 LEU   275       0.324  18.228  18.040  1.00  0.00      A   
ATOM   4492 HD13 LEU   275       0.954  19.592  19.051  1.00  0.00      A   
ATOM   4493  CD2 LEU   275       3.485  19.694  17.861  1.00100.43      A   
ATOM   4494 HD21 LEU   275       3.222  20.366  17.015  1.00  0.00      A   
ATOM   4495 HD22 LEU   275       3.460  20.288  18.799  1.00  0.00      A   
ATOM   4496 HD23 LEU   275       4.521  19.327  17.701  1.00  0.00      A   
ATOM   4497  C   LEU   275       2.338  15.406  17.926  1.00100.43      A   
ATOM   4498  O   LEU   275       1.503  15.334  17.027  1.00100.43      A   
ATOM   4499  N   ILE   276       3.477  14.683  17.894  1.00 98.16      A   
ATOM   4500  HN  ILE   276       4.156  14.787  18.619  1.00  0.00      A   
ATOM   4501  CA  ILE   276       3.823  13.739  16.837  1.00 98.16      A   
ATOM   4502  HA  ILE   276       3.743  14.270  15.901  1.00  0.00      A   
ATOM   4503  CB  ILE   276       5.275  13.271  16.945  1.00 98.16      A   
ATOM   4504  HB  ILE   276       5.416  12.763  17.924  1.00  0.00      A   
ATOM   4505  CG2 ILE   276       5.594  12.269  15.809  1.00 98.16      A   
ATOM   4506 HG21 ILE   276       6.644  11.913  15.880  1.00  0.00      A   
ATOM   4507 HG22 ILE   276       4.950  11.366  15.858  1.00  0.00      A   
ATOM   4508 HG23 ILE   276       5.456  12.744  14.815  1.00  0.00      A   
ATOM   4509  CG1 ILE   276       6.222  14.501  16.870  1.00 98.16      A   
ATOM   4510 HG11 ILE   276       6.065  14.993  15.882  1.00  0.00      A   
ATOM   4511 HG12 ILE   276       5.948  15.242  17.653  1.00  0.00      A   
ATOM   4512  CD  ILE   276       7.719  14.192  17.023  1.00  0.00      A   
ATOM   4513  HD1 ILE   276       8.319  15.119  16.889  1.00  0.00      A   
ATOM   4514  HD2 ILE   276       7.947  13.784  18.026  1.00  0.00      A   
ATOM   4515  HD3 ILE   276       8.067  13.464  16.259  1.00  0.00      A   
ATOM   4516  C   ILE   276       2.817  12.588  16.760  1.00 98.16      A   
ATOM   4517  O   ILE   276       2.379  12.196  15.682  1.00 98.16      A   
ATOM   4518  N   LYS   277       2.336  12.069  17.911  1.00 93.65      A   
ATOM   4519  HN  LYS   277       2.749  12.330  18.777  1.00  0.00      A   
ATOM   4520  CA  LYS   277       1.234  11.110  17.932  1.00 93.65      A   
ATOM   4521  HA  LYS   277       1.523  10.292  17.284  1.00  0.00      A   
ATOM   4522  CB  LYS   277       1.004  10.512  19.350  1.00 93.65      A   
ATOM   4523  HB1 LYS   277       0.612  11.298  20.029  1.00  0.00      A   
ATOM   4524  HB2 LYS   277       0.232   9.712  19.265  1.00  0.00      A   
ATOM   4525  CG  LYS   277       2.290   9.907  19.939  1.00 93.65      A   
ATOM   4526  HG1 LYS   277       2.786   9.280  19.162  1.00  0.00      A   
ATOM   4527  HG2 LYS   277       2.997  10.736  20.172  1.00  0.00      A   
ATOM   4528  CD  LYS   277       2.119   9.047  21.211  1.00 93.65      A   
ATOM   4529  HD1 LYS   277       3.136   9.002  21.672  1.00  0.00      A   
ATOM   4530  HD2 LYS   277       1.454   9.550  21.940  1.00  0.00      A   
ATOM   4531  CE  LYS   277       1.646   7.601  20.949  1.00 93.65      A   
ATOM   4532  HE1 LYS   277       0.568   7.569  20.682  1.00  0.00      A   
ATOM   4533  HE2 LYS   277       2.248   7.170  20.118  1.00  0.00      A   
ATOM   4534  NZ  LYS   277       1.882   6.740  22.129  1.00 93.65      A   
ATOM   4535  HZ1 LYS   277       2.047   5.739  21.847  1.00  0.00      A   
ATOM   4536  HZ2 LYS   277       2.813   7.035  22.554  1.00  0.00      A   
ATOM   4537  HZ3 LYS   277       1.150   6.775  22.853  1.00  0.00      A   
ATOM   4538  C   LYS   277      -0.081  11.648  17.346  1.00 93.65      A   
ATOM   4539  O   LYS   277      -0.754  10.956  16.587  1.00 93.65      A   
ATOM   4540  N   THR   278      -0.466  12.918  17.627  1.00 96.62      A   
ATOM   4541  HN  THR   278       0.037  13.474  18.286  1.00  0.00      A   
ATOM   4542  CA  THR   278      -1.625  13.552  16.975  1.00 96.62      A   
ATOM   4543  HA  THR   278      -2.491  12.929  17.154  1.00  0.00      A   
ATOM   4544  CB  THR   278      -1.929  14.980  17.458  1.00 96.62      A   
ATOM   4545  HB  THR   278      -1.100  15.661  17.147  1.00  0.00      A   
ATOM   4546  OG1 THR   278      -2.078  15.082  18.871  1.00 96.62      A   
ATOM   4547  HG1 THR   278      -2.382  15.988  18.960  1.00  0.00      A   
ATOM   4548  CG2 THR   278      -3.264  15.494  16.890  1.00 96.62      A   
ATOM   4549 HG21 THR   278      -3.498  16.513  17.261  1.00  0.00      A   
ATOM   4550 HG22 THR   278      -3.242  15.550  15.781  1.00  0.00      A   
ATOM   4551 HG23 THR   278      -4.095  14.813  17.176  1.00  0.00      A   
ATOM   4552  C   THR   278      -1.464  13.670  15.462  1.00 96.62      A   
ATOM   4553  O   THR   278      -2.372  13.351  14.696  1.00 96.62      A   
ATOM   4554  N   VAL   279      -0.288  14.124  14.969  1.00 92.07      A   
ATOM   4555  HN  VAL   279       0.465  14.377  15.578  1.00  0.00      A   
ATOM   4556  CA  VAL   279      -0.060  14.266  13.533  1.00 92.07      A   
ATOM   4557  HA  VAL   279      -0.947  14.742  13.139  1.00  0.00      A   
ATOM   4558  CB  VAL   279       1.086  15.219  13.178  1.00 92.07      A   
ATOM   4559  HB  VAL   279       1.079  16.048  13.926  1.00  0.00      A   
ATOM   4560  CG1 VAL   279       2.470  14.547  13.211  1.00 92.07      A   
ATOM   4561 HG11 VAL   279       3.269  15.302  13.055  1.00  0.00      A   
ATOM   4562 HG12 VAL   279       2.639  14.051  14.182  1.00  0.00      A   
ATOM   4563 HG13 VAL   279       2.562  13.786  12.409  1.00  0.00      A   
ATOM   4564  CG2 VAL   279       0.821  15.837  11.789  1.00 92.07      A   
ATOM   4565 HG21 VAL   279       1.620  16.566  11.534  1.00  0.00      A   
ATOM   4566 HG22 VAL   279       0.806  15.050  11.005  1.00  0.00      A   
ATOM   4567 HG23 VAL   279      -0.155  16.366  11.776  1.00  0.00      A   
ATOM   4568  C   VAL   279       0.009  12.930  12.804  1.00 92.07      A   
ATOM   4569  O   VAL   279      -0.436  12.821  11.665  1.00 92.07      A   
ATOM   4570  N   PHE   280       0.504  11.860  13.464  1.00 89.20      A   
ATOM   4571  HN  PHE   280       0.918  11.981  14.368  1.00  0.00      A   
ATOM   4572  CA  PHE   280       0.478  10.498  12.954  1.00 89.20      A   
ATOM   4573  HA  PHE   280       0.997  10.480  12.007  1.00  0.00      A   
ATOM   4574  CB  PHE   280       1.209   9.579  13.976  1.00 89.20      A   
ATOM   4575  HB1 PHE   280       2.252   9.932  14.115  1.00  0.00      A   
ATOM   4576  HB2 PHE   280       0.697   9.620  14.960  1.00  0.00      A   
ATOM   4577  CG  PHE   280       1.258   8.149  13.520  1.00 89.20      A   
ATOM   4578  CD1 PHE   280       0.354   7.212  14.047  1.00 89.20      A   
ATOM   4579  HD1 PHE   280      -0.345   7.513  14.814  1.00  0.00      A   
ATOM   4580  CE1 PHE   280       0.315   5.904  13.550  1.00 89.20      A   
ATOM   4581  HE1 PHE   280      -0.397   5.196  13.947  1.00  0.00      A   
ATOM   4582  CZ  PHE   280       1.193   5.525  12.528  1.00 89.20      A   
ATOM   4583  HZ  PHE   280       1.148   4.530  12.119  1.00  0.00      A   
ATOM   4584  CD2 PHE   280       2.145   7.752  12.508  1.00 89.20      A   
ATOM   4585  HD2 PHE   280       2.835   8.465  12.085  1.00  0.00      A   
ATOM   4586  CE2 PHE   280       2.120   6.441  12.021  1.00 89.20      A   
ATOM   4587  HE2 PHE   280       2.806   6.142  11.245  1.00  0.00      A   
ATOM   4588  C   PHE   280      -0.936   9.982  12.680  1.00 89.20      A   
ATOM   4589  O   PHE   280      -1.223   9.443  11.611  1.00 89.20      A   
ATOM   4590  N   ALA   281      -1.878  10.189  13.622  1.00 86.36      A   
ATOM   4591  HN  ALA   281      -1.633  10.593  14.502  1.00  0.00      A   
ATOM   4592  CA  ALA   281      -3.276   9.849  13.434  1.00 86.36      A   
ATOM   4593  HA  ALA   281      -3.348   8.798  13.190  1.00  0.00      A   
ATOM   4594  CB  ALA   281      -4.031  10.130  14.750  1.00 86.36      A   
ATOM   4595  HB1 ALA   281      -3.580   9.544  15.580  1.00  0.00      A   
ATOM   4596  HB2 ALA   281      -3.977  11.207  15.016  1.00  0.00      A   
ATOM   4597  HB3 ALA   281      -5.100   9.836  14.669  1.00  0.00      A   
ATOM   4598  C   ALA   281      -3.908  10.626  12.280  1.00 86.36      A   
ATOM   4599  O   ALA   281      -4.593  10.074  11.419  1.00 86.36      A   
ATOM   4600  N   PHE   282      -3.624  11.939  12.206  1.00 88.98      A   
ATOM   4601  HN  PHE   282      -3.068  12.350  12.931  1.00  0.00      A   
ATOM   4602  CA  PHE   282      -4.092  12.807  11.142  1.00 88.98      A   
ATOM   4603  HA  PHE   282      -5.162  12.664  11.080  1.00  0.00      A   
ATOM   4604  CB  PHE   282      -3.781  14.277  11.546  1.00 88.98      A   
ATOM   4605  HB1 PHE   282      -4.020  14.408  12.625  1.00  0.00      A   
ATOM   4606  HB2 PHE   282      -2.703  14.501  11.405  1.00  0.00      A   
ATOM   4607  CG  PHE   282      -4.618  15.287  10.803  1.00 88.98      A   
ATOM   4608  CD1 PHE   282      -6.021  15.268  10.900  1.00 88.98      A   
ATOM   4609  HD1 PHE   282      -6.510  14.508  11.492  1.00  0.00      A   
ATOM   4610  CE1 PHE   282      -6.796  16.237  10.250  1.00 88.98      A   
ATOM   4611  HE1 PHE   282      -7.874  16.211  10.331  1.00  0.00      A   
ATOM   4612  CZ  PHE   282      -6.174  17.243   9.501  1.00 88.98      A   
ATOM   4613  HZ  PHE   282      -6.771  17.995   9.005  1.00  0.00      A   
ATOM   4614  CD2 PHE   282      -4.006  16.303  10.050  1.00 88.98      A   
ATOM   4615  HD2 PHE   282      -2.929  16.337   9.978  1.00  0.00      A   
ATOM   4616  CE2 PHE   282      -4.778  17.277   9.402  1.00 88.98      A   
ATOM   4617  HE2 PHE   282      -4.297  18.057   8.829  1.00  0.00      A   
ATOM   4618  C   PHE   282      -3.531  12.463   9.752  1.00 88.98      A   
ATOM   4619  O   PHE   282      -4.268  12.388   8.769  1.00 88.98      A   
ATOM   4620  N   CYS   283      -2.213  12.187   9.621  1.00 87.59      A   
ATOM   4621  HN  CYS   283      -1.597  12.235  10.416  1.00  0.00      A   
ATOM   4622  CA  CYS   283      -1.600  11.892   8.330  1.00 87.59      A   
ATOM   4623  HA  CYS   283      -2.060  12.546   7.600  1.00  0.00      A   
ATOM   4624  CB  CYS   283      -0.072  12.206   8.287  1.00 87.59      A   
ATOM   4625  HB1 CYS   283       0.240  12.220   7.219  1.00  0.00      A   
ATOM   4626  HB2 CYS   283       0.062  13.240   8.676  1.00  0.00      A   
ATOM   4627  SG  CYS   283       1.014  11.060   9.211  1.00 87.59      A   
ATOM   4628  HG1 CYS   283       2.157  11.675   8.934  1.00  0.00      A   
ATOM   4629  C   CYS   283      -1.873  10.478   7.837  1.00 87.59      A   
ATOM   4630  O   CYS   283      -1.760  10.189   6.650  1.00 87.59      A   
ATOM   4631  N   SER   284      -2.327   9.572   8.726  1.00 85.50      A   
ATOM   4632  HN  SER   284      -2.367   9.829   9.692  1.00  0.00      A   
ATOM   4633  CA  SER   284      -2.740   8.208   8.396  1.00 85.50      A   
ATOM   4634  HA  SER   284      -1.903   7.709   7.927  1.00  0.00      A   
ATOM   4635  CB  SER   284      -3.174   7.407   9.652  1.00 85.50      A   
ATOM   4636  HB1 SER   284      -3.949   7.974  10.217  1.00  0.00      A   
ATOM   4637  HB2 SER   284      -3.606   6.427   9.344  1.00  0.00      A   
ATOM   4638  OG  SER   284      -2.055   7.132  10.497  1.00 85.50      A   
ATOM   4639  HG1 SER   284      -1.748   7.975  10.891  1.00  0.00      A   
ATOM   4640  C   SER   284      -3.881   8.154   7.392  1.00 85.50      A   
ATOM   4641  O   SER   284      -4.019   7.208   6.618  1.00 85.50      A   
ATOM   4642  N   MET   285      -4.719   9.206   7.329  1.00 80.94      A   
ATOM   4643  HN  MET   285      -4.615   9.970   7.965  1.00  0.00      A   
ATOM   4644  CA  MET   285      -5.801   9.306   6.369  1.00 80.94      A   
ATOM   4645  HA  MET   285      -6.332   8.364   6.359  1.00  0.00      A   
ATOM   4646  CB  MET   285      -6.781  10.426   6.792  1.00 80.94      A   
ATOM   4647  HB1 MET   285      -6.245  11.402   6.792  1.00  0.00      A   
ATOM   4648  HB2 MET   285      -7.604  10.494   6.046  1.00  0.00      A   
ATOM   4649  CG  MET   285      -7.406  10.211   8.190  1.00 80.94      A   
ATOM   4650  HG1 MET   285      -6.624  10.420   8.956  1.00  0.00      A   
ATOM   4651  HG2 MET   285      -8.200  10.976   8.338  1.00  0.00      A   
ATOM   4652  SD  MET   285      -8.090   8.545   8.500  1.00 80.94      A   
ATOM   4653  CE  MET   285      -9.344   8.495   7.184  1.00 80.94      A   
ATOM   4654  HE1 MET   285      -9.787   7.480   7.112  1.00  0.00      A   
ATOM   4655  HE2 MET   285     -10.169   9.212   7.387  1.00  0.00      A   
ATOM   4656  HE3 MET   285      -8.914   8.728   6.187  1.00  0.00      A   
ATOM   4657  C   MET   285      -5.337   9.528   4.929  1.00 80.94      A   
ATOM   4658  O   MET   285      -6.075   9.254   3.984  1.00 80.94      A   
ATOM   4659  N   LEU   286      -4.075   9.958   4.708  1.00 74.91      A   
ATOM   4660  HN  LEU   286      -3.465  10.172   5.473  1.00  0.00      A   
ATOM   4661  CA  LEU   286      -3.461  10.010   3.389  1.00 74.91      A   
ATOM   4662  HA  LEU   286      -4.107  10.582   2.741  1.00  0.00      A   
ATOM   4663  CB  LEU   286      -2.070  10.678   3.427  1.00 74.91      A   
ATOM   4664  HB1 LEU   286      -1.411  10.107   4.119  1.00  0.00      A   
ATOM   4665  HB2 LEU   286      -1.605  10.625   2.417  1.00  0.00      A   
ATOM   4666  CG  LEU   286      -2.073  12.158   3.857  1.00 74.91      A   
ATOM   4667  HG  LEU   286      -2.600  12.243   4.836  1.00  0.00      A   
ATOM   4668  CD1 LEU   286      -0.628  12.632   4.059  1.00 74.91      A   
ATOM   4669 HD11 LEU   286      -0.601  13.690   4.388  1.00  0.00      A   
ATOM   4670 HD12 LEU   286      -0.128  12.001   4.825  1.00  0.00      A   
ATOM   4671 HD13 LEU   286      -0.055  12.536   3.110  1.00  0.00      A   
ATOM   4672  CD2 LEU   286      -2.787  13.053   2.834  1.00 74.91      A   
ATOM   4673 HD21 LEU   286      -2.722  14.117   3.141  1.00  0.00      A   
ATOM   4674 HD22 LEU   286      -2.310  12.946   1.836  1.00  0.00      A   
ATOM   4675 HD23 LEU   286      -3.859  12.780   2.745  1.00  0.00      A   
ATOM   4676  C   LEU   286      -3.324   8.634   2.748  1.00 74.91      A   
ATOM   4677  O   LEU   286      -3.461   8.475   1.539  1.00 74.91      A   
ATOM   4678  N   CYS   287      -3.091   7.583   3.554  1.00 73.45      A   
ATOM   4679  HN  CYS   287      -2.940   7.723   4.531  1.00  0.00      A   
ATOM   4680  CA  CYS   287      -3.059   6.205   3.093  1.00 73.45      A   
ATOM   4681  HA  CYS   287      -2.326   6.135   2.299  1.00  0.00      A   
ATOM   4682  CB  CYS   287      -2.639   5.258   4.243  1.00 73.45      A   
ATOM   4683  HB1 CYS   287      -3.436   5.239   5.019  1.00  0.00      A   
ATOM   4684  HB2 CYS   287      -2.541   4.227   3.837  1.00  0.00      A   
ATOM   4685  SG  CYS   287      -1.065   5.788   5.000  1.00 73.45      A   
ATOM   4686  HG1 CYS   287      -0.816   4.650   5.634  1.00  0.00      A   
ATOM   4687  C   CYS   287      -4.389   5.737   2.509  1.00 73.45      A   
ATOM   4688  O   CYS   287      -4.429   5.093   1.467  1.00 73.45      A   
ATOM   4689  N   LEU   288      -5.524   6.094   3.148  1.00 71.29      A   
ATOM   4690  HN  LEU   288      -5.467   6.606   4.000  1.00  0.00      A   
ATOM   4691  CA  LEU   288      -6.858   5.882   2.597  1.00 71.29      A   
ATOM   4692  HA  LEU   288      -6.917   4.851   2.274  1.00  0.00      A   
ATOM   4693  CB  LEU   288      -7.935   6.146   3.679  1.00 71.29      A   
ATOM   4694  HB1 LEU   288      -7.656   5.587   4.600  1.00  0.00      A   
ATOM   4695  HB2 LEU   288      -7.933   7.228   3.936  1.00  0.00      A   
ATOM   4696  CG  LEU   288      -9.369   5.725   3.289  1.00 71.29      A   
ATOM   4697  HG  LEU   288      -9.626   6.181   2.301  1.00  0.00      A   
ATOM   4698  CD1 LEU   288      -9.514   4.201   3.161  1.00 71.29      A   
ATOM   4699 HD11 LEU   288     -10.562   3.939   2.899  1.00  0.00      A   
ATOM   4700 HD12 LEU   288      -8.857   3.802   2.359  1.00  0.00      A   
ATOM   4701 HD13 LEU   288      -9.259   3.701   4.119  1.00  0.00      A   
ATOM   4702  CD2 LEU   288     -10.376   6.256   4.316  1.00 71.29      A   
ATOM   4703 HD21 LEU   288     -11.410   5.979   4.018  1.00  0.00      A   
ATOM   4704 HD22 LEU   288     -10.166   5.823   5.316  1.00  0.00      A   
ATOM   4705 HD23 LEU   288     -10.315   7.360   4.387  1.00  0.00      A   
ATOM   4706  C   LEU   288      -7.133   6.738   1.359  1.00 71.29      A   
ATOM   4707  O   LEU   288      -7.701   6.282   0.371  1.00 71.29      A   
ATOM   4708  N   LEU   289      -6.682   8.010   1.370  1.00 71.13      A   
ATOM   4709  HN  LEU   289      -6.270   8.372   2.206  1.00  0.00      A   
ATOM   4710  CA  LEU   289      -6.773   8.939   0.250  1.00 71.13      A   
ATOM   4711  HA  LEU   289      -7.818   9.027  -0.012  1.00  0.00      A   
ATOM   4712  CB  LEU   289      -6.209  10.319   0.675  1.00 71.13      A   
ATOM   4713  HB1 LEU   289      -6.642  10.583   1.665  1.00  0.00      A   
ATOM   4714  HB2 LEU   289      -5.110  10.224   0.810  1.00  0.00      A   
ATOM   4715  CG  LEU   289      -6.477  11.488  -0.295  1.00 71.13      A   
ATOM   4716  HG  LEU   289      -6.148  11.185  -1.319  1.00  0.00      A   
ATOM   4717  CD1 LEU   289      -7.968  11.851  -0.357  1.00 71.13      A   
ATOM   4718 HD11 LEU   289      -8.124  12.725  -1.024  1.00  0.00      A   
ATOM   4719 HD12 LEU   289      -8.565  11.002  -0.753  1.00  0.00      A   
ATOM   4720 HD13 LEU   289      -8.346  12.108   0.655  1.00  0.00      A   
ATOM   4721  CD2 LEU   289      -5.645  12.713   0.115  1.00 71.13      A   
ATOM   4722 HD21 LEU   289      -5.822  13.553  -0.590  1.00  0.00      A   
ATOM   4723 HD22 LEU   289      -5.919  13.044   1.139  1.00  0.00      A   
ATOM   4724 HD23 LEU   289      -4.562  12.465   0.099  1.00  0.00      A   
ATOM   4725  C   LEU   289      -6.048   8.449  -1.004  1.00 71.13      A   
ATOM   4726  O   LEU   289      -6.479   8.678  -2.131  1.00 71.13      A   
ATOM   4727  N   ASN   290      -4.931   7.713  -0.832  1.00 70.14      A   
ATOM   4728  HN  ASN   290      -4.549   7.625   0.089  1.00  0.00      A   
ATOM   4729  CA  ASN   290      -4.215   7.031  -1.899  1.00 70.14      A   
ATOM   4730  HA  ASN   290      -3.867   7.780  -2.597  1.00  0.00      A   
ATOM   4731  CB  ASN   290      -3.017   6.267  -1.281  1.00 70.14      A   
ATOM   4732  HB1 ASN   290      -2.524   6.923  -0.531  1.00  0.00      A   
ATOM   4733  HB2 ASN   290      -3.342   5.338  -0.770  1.00  0.00      A   
ATOM   4734  CG  ASN   290      -1.974   5.957  -2.340  1.00 70.14      A   
ATOM   4735  OD1 ASN   290      -1.180   6.828  -2.689  1.00 70.14      A   
ATOM   4736  ND2 ASN   290      -1.948   4.710  -2.860  1.00 70.14      A   
ATOM   4737 HD21 ASN   290      -1.290   4.568  -3.591  1.00  0.00      A   
ATOM   4738 HD22 ASN   290      -2.686   4.056  -2.677  1.00  0.00      A   
ATOM   4739  C   ASN   290      -5.103   6.044  -2.658  1.00 70.14      A   
ATOM   4740  O   ASN   290      -5.138   6.014  -3.887  1.00 70.14      A   
ATOM   4741  N   SER   291      -5.895   5.257  -1.909  1.00 68.75      A   
ATOM   4742  HN  SER   291      -5.858   5.289  -0.911  1.00  0.00      A   
ATOM   4743  CA  SER   291      -6.858   4.308  -2.438  1.00 68.75      A   
ATOM   4744  HA  SER   291      -6.324   3.659  -3.120  1.00  0.00      A   
ATOM   4745  CB  SER   291      -7.499   3.432  -1.331  1.00 68.75      A   
ATOM   4746  HB1 SER   291      -8.186   4.049  -0.709  1.00  0.00      A   
ATOM   4747  HB2 SER   291      -8.091   2.607  -1.788  1.00  0.00      A   
ATOM   4748  OG  SER   291      -6.495   2.882  -0.476  1.00 68.75      A   
ATOM   4749  HG1 SER   291      -5.890   2.370  -1.034  1.00  0.00      A   
ATOM   4750  C   SER   291      -7.975   4.957  -3.233  1.00 68.75      A   
ATOM   4751  O   SER   291      -8.508   4.331  -4.145  1.00 68.75      A   
ATOM   4752  N   THR   292      -8.355   6.215  -2.900  1.00 68.94      A   
ATOM   4753  HN  THR   292      -7.992   6.640  -2.071  1.00  0.00      A   
ATOM   4754  CA  THR   292      -9.236   7.066  -3.712  1.00 68.94      A   
ATOM   4755  HA  THR   292     -10.107   6.487  -3.991  1.00  0.00      A   
ATOM   4756  CB  THR   292      -9.682   8.357  -2.999  1.00 68.94      A   
ATOM   4757  HB  THR   292      -8.892   9.142  -3.049  1.00  0.00      A   
ATOM   4758  OG1 THR   292      -9.943   8.168  -1.620  1.00 68.94      A   
ATOM   4759  HG1 THR   292     -10.746   7.637  -1.606  1.00  0.00      A   
ATOM   4760  CG2 THR   292     -10.985   8.882  -3.610  1.00 68.94      A   
ATOM   4761 HG21 THR   292     -11.336   9.788  -3.078  1.00  0.00      A   
ATOM   4762 HG22 THR   292     -10.848   9.124  -4.685  1.00  0.00      A   
ATOM   4763 HG23 THR   292     -11.785   8.110  -3.554  1.00  0.00      A   
ATOM   4764  C   THR   292      -8.593   7.565  -4.997  1.00 68.94      A   
ATOM   4765  O   THR   292      -9.148   7.502  -6.088  1.00 68.94      A   
ATOM   4766  N   VAL   293      -7.362   8.109  -4.935  1.00 69.60      A   
ATOM   4767  HN  VAL   293      -6.858   8.151  -4.071  1.00  0.00      A   
ATOM   4768  CA  VAL   293      -6.809   8.799  -6.098  1.00 69.60      A   
ATOM   4769  HA  VAL   293      -7.620   9.324  -6.585  1.00  0.00      A   
ATOM   4770  CB  VAL   293      -5.790   9.877  -5.744  1.00 69.60      A   
ATOM   4771  HB  VAL   293      -5.419  10.354  -6.683  1.00  0.00      A   
ATOM   4772  CG1 VAL   293      -6.498  10.960  -4.905  1.00 69.60      A   
ATOM   4773 HG11 VAL   293      -5.804  11.800  -4.695  1.00  0.00      A   
ATOM   4774 HG12 VAL   293      -7.386  11.354  -5.444  1.00  0.00      A   
ATOM   4775 HG13 VAL   293      -6.836  10.541  -3.932  1.00  0.00      A   
ATOM   4776  CG2 VAL   293      -4.594   9.290  -4.981  1.00 69.60      A   
ATOM   4777 HG21 VAL   293      -3.883  10.095  -4.704  1.00  0.00      A   
ATOM   4778 HG22 VAL   293      -4.937   8.808  -4.046  1.00  0.00      A   
ATOM   4779 HG23 VAL   293      -4.053   8.531  -5.587  1.00  0.00      A   
ATOM   4780  C   VAL   293      -6.265   7.867  -7.165  1.00 69.60      A   
ATOM   4781  O   VAL   293      -6.245   8.215  -8.344  1.00 69.60      A   
ATOM   4782  N   ASN   294      -5.868   6.631  -6.809  1.00 68.26      A   
ATOM   4783  HN  ASN   294      -5.831   6.384  -5.838  1.00  0.00      A   
ATOM   4784  CA  ASN   294      -5.456   5.629  -7.780  1.00 68.26      A   
ATOM   4785  HA  ASN   294      -4.646   6.056  -8.359  1.00  0.00      A   
ATOM   4786  CB  ASN   294      -4.940   4.351  -7.070  1.00 68.26      A   
ATOM   4787  HB1 ASN   294      -5.664   4.006  -6.303  1.00  0.00      A   
ATOM   4788  HB2 ASN   294      -4.789   3.546  -7.812  1.00  0.00      A   
ATOM   4789  CG  ASN   294      -3.592   4.571  -6.398  1.00 68.26      A   
ATOM   4790  OD1 ASN   294      -2.867   5.538  -6.636  1.00 68.26      A   
ATOM   4791  ND2 ASN   294      -3.210   3.592  -5.550  1.00 68.26      A   
ATOM   4792 HD21 ASN   294      -2.374   3.720  -5.040  1.00  0.00      A   
ATOM   4793 HD22 ASN   294      -3.835   2.825  -5.326  1.00  0.00      A   
ATOM   4794  C   ASN   294      -6.533   5.250  -8.821  1.00 68.26      A   
ATOM   4795  O   ASN   294      -6.195   5.283 -10.008  1.00 68.26      A   
ATOM   4796  N   PRO   295      -7.813   4.951  -8.531  1.00 68.60      A   
ATOM   4797  CD  PRO   295      -8.263   4.474  -7.227  1.00 68.60      A   
ATOM   4798  HD1 PRO   295      -7.876   3.446  -7.057  1.00  0.00      A   
ATOM   4799  HD2 PRO   295      -7.923   5.143  -6.408  1.00  0.00      A   
ATOM   4800  CA  PRO   295      -8.854   4.771  -9.544  1.00 68.60      A   
ATOM   4801  HA  PRO   295      -8.545   3.970 -10.190  1.00  0.00      A   
ATOM   4802  CB  PRO   295     -10.143   4.417  -8.778  1.00 68.60      A   
ATOM   4803  HB1 PRO   295     -10.486   3.400  -9.052  1.00  0.00      A   
ATOM   4804  HB2 PRO   295     -10.977   5.130  -8.973  1.00  0.00      A   
ATOM   4805  CG  PRO   295      -9.786   4.468  -7.287  1.00 68.60      A   
ATOM   4806  HG1 PRO   295     -10.219   3.627  -6.710  1.00  0.00      A   
ATOM   4807  HG2 PRO   295     -10.180   5.416  -6.849  1.00  0.00      A   
ATOM   4808  C   PRO   295      -9.040   5.964 -10.450  1.00 68.60      A   
ATOM   4809  O   PRO   295      -9.201   5.783 -11.658  1.00 68.60      A   
ATOM   4810  N   ILE   296      -8.997   7.187  -9.898  1.00 66.75      A   
ATOM   4811  HN  ILE   296      -8.932   7.265  -8.902  1.00  0.00      A   
ATOM   4812  CA  ILE   296      -9.095   8.428 -10.649  1.00 66.75      A   
ATOM   4813  HA  ILE   296     -10.000   8.376 -11.238  1.00  0.00      A   
ATOM   4814  CB  ILE   296      -9.210   9.634  -9.715  1.00 66.75      A   
ATOM   4815  HB  ILE   296      -8.259   9.749  -9.145  1.00  0.00      A   
ATOM   4816  CG2 ILE   296      -9.464  10.910 -10.551  1.00 66.75      A   
ATOM   4817 HG21 ILE   296      -9.539  11.798  -9.890  1.00  0.00      A   
ATOM   4818 HG22 ILE   296      -8.645  11.096 -11.274  1.00  0.00      A   
ATOM   4819 HG23 ILE   296     -10.420  10.812 -11.109  1.00  0.00      A   
ATOM   4820  CG1 ILE   296     -10.350   9.418  -8.685  1.00 66.75      A   
ATOM   4821 HG11 ILE   296     -11.322   9.320  -9.218  1.00  0.00      A   
ATOM   4822 HG12 ILE   296     -10.202   8.462  -8.132  1.00  0.00      A   
ATOM   4823  CD  ILE   296     -10.463  10.523  -7.626  1.00  0.00      A   
ATOM   4824  HD1 ILE   296     -11.234  10.231  -6.876  1.00  0.00      A   
ATOM   4825  HD2 ILE   296      -9.498  10.650  -7.091  1.00  0.00      A   
ATOM   4826  HD3 ILE   296     -10.765  11.489  -8.077  1.00  0.00      A   
ATOM   4827  C   ILE   296      -7.933   8.579 -11.634  1.00 66.75      A   
ATOM   4828  O   ILE   296      -8.125   8.894 -12.810  1.00 66.75      A   
ATOM   4829  N   ILE   297      -6.687   8.272 -11.207  1.00 64.88      A   
ATOM   4830  HN  ILE   297      -6.538   8.051 -10.236  1.00  0.00      A   
ATOM   4831  CA  ILE   297      -5.522   8.215 -12.087  1.00 64.88      A   
ATOM   4832  HA  ILE   297      -5.459   9.163 -12.602  1.00  0.00      A   
ATOM   4833  CB  ILE   297      -4.213   8.011 -11.315  1.00 64.88      A   
ATOM   4834  HB  ILE   297      -4.320   7.104 -10.673  1.00  0.00      A   
ATOM   4835  CG2 ILE   297      -3.022   7.804 -12.284  1.00 64.88      A   
ATOM   4836 HG21 ILE   297      -2.066   7.793 -11.722  1.00  0.00      A   
ATOM   4837 HG22 ILE   297      -3.099   6.839 -12.825  1.00  0.00      A   
ATOM   4838 HG23 ILE   297      -2.981   8.633 -13.020  1.00  0.00      A   
ATOM   4839  CG1 ILE   297      -3.926   9.217 -10.390  1.00 64.88      A   
ATOM   4840 HG11 ILE   297      -3.599  10.084 -11.003  1.00  0.00      A   
ATOM   4841 HG12 ILE   297      -4.861   9.519  -9.869  1.00  0.00      A   
ATOM   4842  CD  ILE   297      -2.873   8.910  -9.315  1.00  0.00      A   
ATOM   4843  HD1 ILE   297      -2.761   9.775  -8.628  1.00  0.00      A   
ATOM   4844  HD2 ILE   297      -3.189   8.034  -8.704  1.00  0.00      A   
ATOM   4845  HD3 ILE   297      -1.881   8.687  -9.760  1.00  0.00      A   
ATOM   4846  C   ILE   297      -5.663   7.152 -13.174  1.00 64.88      A   
ATOM   4847  O   ILE   297      -5.403   7.425 -14.349  1.00 64.88      A   
ATOM   4848  N   TYR   298      -6.130   5.924 -12.845  1.00 73.27      A   
ATOM   4849  HN  TYR   298      -6.309   5.700 -11.879  1.00  0.00      A   
ATOM   4850  CA  TYR   298      -6.354   4.871 -13.833  1.00 73.27      A   
ATOM   4851  HA  TYR   298      -5.418   4.675 -14.336  1.00  0.00      A   
ATOM   4852  CB  TYR   298      -6.916   3.554 -13.205  1.00 73.27      A   
ATOM   4853  HB1 TYR   298      -7.932   3.757 -12.798  1.00  0.00      A   
ATOM   4854  HB2 TYR   298      -7.000   2.770 -13.986  1.00  0.00      A   
ATOM   4855  CG  TYR   298      -6.114   2.949 -12.082  1.00 73.27      A   
ATOM   4856  CD1 TYR   298      -4.716   3.059 -11.976  1.00 73.27      A   
ATOM   4857  HD1 TYR   298      -4.148   3.589 -12.723  1.00  0.00      A   
ATOM   4858  CE1 TYR   298      -4.045   2.513 -10.872  1.00 73.27      A   
ATOM   4859  HE1 TYR   298      -2.977   2.623 -10.768  1.00  0.00      A   
ATOM   4860  CZ  TYR   298      -4.761   1.858  -9.866  1.00 73.27      A   
ATOM   4861  OH  TYR   298      -4.063   1.371  -8.750  1.00 73.27      A   
ATOM   4862  HH  TYR   298      -4.660   1.288  -7.995  1.00  0.00      A   
ATOM   4863  CD2 TYR   298      -6.810   2.230 -11.090  1.00 73.27      A   
ATOM   4864  HD2 TYR   298      -7.880   2.115 -11.172  1.00  0.00      A   
ATOM   4865  CE2 TYR   298      -6.145   1.711  -9.971  1.00 73.27      A   
ATOM   4866  HE2 TYR   298      -6.698   1.200  -9.196  1.00  0.00      A   
ATOM   4867  C   TYR   298      -7.365   5.290 -14.898  1.00 73.27      A   
ATOM   4868  O   TYR   298      -7.137   5.139 -16.101  1.00 73.27      A   
ATOM   4869  N   ALA   299      -8.498   5.871 -14.456  1.00 72.91      A   
ATOM   4870  HN  ALA   299      -8.647   5.967 -13.464  1.00  0.00      A   
ATOM   4871  CA  ALA   299      -9.559   6.368 -15.298  1.00 72.91      A   
ATOM   4872  HA  ALA   299      -9.872   5.565 -15.951  1.00  0.00      A   
ATOM   4873  CB  ALA   299     -10.736   6.780 -14.391  1.00 72.91      A   
ATOM   4874  HB1 ALA   299     -11.051   5.917 -13.765  1.00  0.00      A   
ATOM   4875  HB2 ALA   299     -10.432   7.595 -13.697  1.00  0.00      A   
ATOM   4876  HB3 ALA   299     -11.610   7.121 -14.982  1.00  0.00      A   
ATOM   4877  C   ALA   299      -9.161   7.540 -16.190  1.00 72.91      A   
ATOM   4878  O   ALA   299      -9.406   7.527 -17.394  1.00 72.91      A   
ATOM   4879  N   LEU   300      -8.497   8.579 -15.646  1.00 70.30      A   
ATOM   4880  HN  LEU   300      -8.329   8.609 -14.653  1.00  0.00      A   
ATOM   4881  CA  LEU   300      -8.043   9.716 -16.432  1.00 70.30      A   
ATOM   4882  HA  LEU   300      -8.878  10.065 -17.020  1.00  0.00      A   
ATOM   4883  CB  LEU   300      -7.553  10.875 -15.528  1.00 70.30      A   
ATOM   4884  HB1 LEU   300      -6.792  10.476 -14.820  1.00  0.00      A   
ATOM   4885  HB2 LEU   300      -7.064  11.657 -16.151  1.00  0.00      A   
ATOM   4886  CG  LEU   300      -8.656  11.577 -14.706  1.00 70.30      A   
ATOM   4887  HG  LEU   300      -9.165  10.815 -14.067  1.00  0.00      A   
ATOM   4888  CD1 LEU   300      -8.021  12.618 -13.772  1.00 70.30      A   
ATOM   4889 HD11 LEU   300      -8.800  13.103 -13.146  1.00  0.00      A   
ATOM   4890 HD12 LEU   300      -7.285  12.131 -13.096  1.00  0.00      A   
ATOM   4891 HD13 LEU   300      -7.501  13.404 -14.359  1.00  0.00      A   
ATOM   4892  CD2 LEU   300      -9.721  12.252 -15.585  1.00 70.30      A   
ATOM   4893 HD21 LEU   300     -10.443  12.804 -14.943  1.00  0.00      A   
ATOM   4894 HD22 LEU   300      -9.249  12.978 -16.279  1.00  0.00      A   
ATOM   4895 HD23 LEU   300     -10.290  11.502 -16.171  1.00  0.00      A   
ATOM   4896  C   LEU   300      -6.949   9.373 -17.439  1.00 70.30      A   
ATOM   4897  O   LEU   300      -6.944   9.859 -18.573  1.00 70.30      A   
ATOM   4898  N   ARG   301      -5.972   8.529 -17.058  1.00 67.60      A   
ATOM   4899  HN  ARG   301      -5.976   8.134 -16.133  1.00  0.00      A   
ATOM   4900  CA  ARG   301      -4.873   8.180 -17.939  1.00 67.60      A   
ATOM   4901  HA  ARG   301      -4.569   9.067 -18.478  1.00  0.00      A   
ATOM   4902  CB  ARG   301      -3.670   7.679 -17.102  1.00 67.60      A   
ATOM   4903  HB1 ARG   301      -4.021   6.844 -16.453  1.00  0.00      A   
ATOM   4904  HB2 ARG   301      -2.886   7.265 -17.773  1.00  0.00      A   
ATOM   4905  CG  ARG   301      -3.033   8.757 -16.187  1.00 67.60      A   
ATOM   4906  HG1 ARG   301      -3.827   9.182 -15.531  1.00  0.00      A   
ATOM   4907  HG2 ARG   301      -2.304   8.260 -15.509  1.00  0.00      A   
ATOM   4908  CD  ARG   301      -2.324   9.918 -16.900  1.00 67.60      A   
ATOM   4909  HD1 ARG   301      -3.053  10.485 -17.524  1.00  0.00      A   
ATOM   4910  HD2 ARG   301      -1.862  10.604 -16.152  1.00  0.00      A   
ATOM   4911  NE  ARG   301      -1.248   9.316 -17.753  1.00 67.60      A   
ATOM   4912  HE  ARG   301      -0.967   8.361 -17.595  1.00  0.00      A   
ATOM   4913  CZ  ARG   301      -0.728   9.865 -18.856  1.00 67.60      A   
ATOM   4914  NH1 ARG   301      -1.000  11.113 -19.206  1.00 67.60      A   
ATOM   4915 HH11 ARG   301      -0.596  11.490 -20.025  1.00  0.00      A   
ATOM   4916 HH12 ARG   301      -1.519  11.663 -18.565  1.00  0.00      A   
ATOM   4917  NH2 ARG   301       0.066   9.119 -19.618  1.00 67.60      A   
ATOM   4918 HH21 ARG   301       0.363   9.414 -20.519  1.00  0.00      A   
ATOM   4919 HH22 ARG   301       0.143   8.152 -19.355  1.00  0.00      A   
ATOM   4920  C   ARG   301      -5.215   7.151 -19.016  1.00 67.60      A   
ATOM   4921  O   ARG   301      -4.955   7.371 -20.199  1.00 67.60      A   
ATOM   4922  N   SER   302      -5.837   6.003 -18.681  1.00 78.41      A   
ATOM   4923  HN  SER   302      -6.166   5.843 -17.744  1.00  0.00      A   
ATOM   4924  CA  SER   302      -6.033   4.934 -19.663  1.00 78.41      A   
ATOM   4925  HA  SER   302      -5.128   4.849 -20.250  1.00  0.00      A   
ATOM   4926  CB  SER   302      -6.262   3.547 -18.999  1.00 78.41      A   
ATOM   4927  HB1 SER   302      -5.384   3.304 -18.358  1.00  0.00      A   
ATOM   4928  HB2 SER   302      -7.148   3.613 -18.329  1.00  0.00      A   
ATOM   4929  OG  SER   302      -6.455   2.500 -19.961  1.00 78.41      A   
ATOM   4930  HG1 SER   302      -5.605   2.022 -20.051  1.00  0.00      A   
ATOM   4931  C   SER   302      -7.171   5.221 -20.635  1.00 78.41      A   
ATOM   4932  O   SER   302      -8.237   5.707 -20.263  1.00 78.41      A   
ATOM   4933  N   LYS   303      -6.993   4.930 -21.941  1.00 84.98      A   
ATOM   4934  HN  LYS   303      -6.122   4.552 -22.244  1.00  0.00      A   
ATOM   4935  CA  LYS   303      -8.076   5.040 -22.909  1.00 84.98      A   
ATOM   4936  HA  LYS   303      -8.871   5.649 -22.502  1.00  0.00      A   
ATOM   4937  CB  LYS   303      -7.584   5.725 -24.221  1.00 84.98      A   
ATOM   4938  HB1 LYS   303      -7.270   6.763 -23.964  1.00  0.00      A   
ATOM   4939  HB2 LYS   303      -6.676   5.190 -24.581  1.00  0.00      A   
ATOM   4940  CG  LYS   303      -8.601   5.793 -25.386  1.00 84.98      A   
ATOM   4941  HG1 LYS   303      -8.117   6.295 -26.257  1.00  0.00      A   
ATOM   4942  HG2 LYS   303      -8.812   4.748 -25.701  1.00  0.00      A   
ATOM   4943  CD  LYS   303      -9.910   6.544 -25.053  1.00 84.98      A   
ATOM   4944  HD1 LYS   303     -10.179   6.393 -23.985  1.00  0.00      A   
ATOM   4945  HD2 LYS   303      -9.726   7.637 -25.178  1.00  0.00      A   
ATOM   4946  CE  LYS   303     -11.130   6.147 -25.902  1.00 84.98      A   
ATOM   4947  HE1 LYS   303     -12.019   6.732 -25.576  1.00  0.00      A   
ATOM   4948  HE2 LYS   303     -10.949   6.338 -26.982  1.00  0.00      A   
ATOM   4949  NZ  LYS   303     -11.433   4.707 -25.720  1.00 84.98      A   
ATOM   4950  HZ1 LYS   303     -12.428   4.504 -25.943  1.00  0.00      A   
ATOM   4951  HZ2 LYS   303     -10.824   4.144 -26.346  1.00  0.00      A   
ATOM   4952  HZ3 LYS   303     -11.214   4.420 -24.736  1.00  0.00      A   
ATOM   4953  C   LYS   303      -8.695   3.671 -23.179  1.00 84.98      A   
ATOM   4954  O   LYS   303      -9.856   3.582 -23.601  1.00 84.98      A   
ATOM   4955  N   ASP   304      -7.965   2.576 -22.874  1.00 86.43      A   
ATOM   4956  HN  ASP   304      -6.990   2.628 -22.641  1.00  0.00      A   
ATOM   4957  CA  ASP   304      -8.457   1.214 -22.841  1.00 86.43      A   
ATOM   4958  HA  ASP   304      -8.904   0.983 -23.798  1.00  0.00      A   
ATOM   4959  CB  ASP   304      -7.293   0.227 -22.536  1.00 86.43      A   
ATOM   4960  HB1 ASP   304      -6.939   0.355 -21.490  1.00  0.00      A   
ATOM   4961  HB2 ASP   304      -7.651  -0.817 -22.657  1.00  0.00      A   
ATOM   4962  CG  ASP   304      -6.074   0.410 -23.414  1.00 86.43      A   
ATOM   4963  OD1 ASP   304      -5.402   1.466 -23.292  1.00 86.43      A   
ATOM   4964  OD2 ASP   304      -5.726  -0.563 -24.134  1.00 86.43      A   
ATOM   4965  C   ASP   304      -9.516   1.022 -21.752  1.00 86.43      A   
ATOM   4966  O   ASP   304     -10.629   0.568 -22.013  1.00 86.43      A   
ATOM   4967  N   LEU   305      -9.219   1.460 -20.509  1.00 81.64      A   
ATOM   4968  HN  LEU   305      -8.296   1.810 -20.314  1.00  0.00      A   
ATOM   4969  CA  LEU   305     -10.114   1.355 -19.364  1.00 81.64      A   
ATOM   4970  HA  LEU   305     -10.414   0.319 -19.288  1.00  0.00      A   
ATOM   4971  CB  LEU   305      -9.374   1.767 -18.071  1.00 81.64      A   
ATOM   4972  HB1 LEU   305      -8.406   1.218 -18.035  1.00  0.00      A   
ATOM   4973  HB2 LEU   305      -9.136   2.852 -18.112  1.00  0.00      A   
ATOM   4974  CG  LEU   305     -10.123   1.481 -16.754  1.00 81.64      A   
ATOM   4975  HG  LEU   305     -11.104   2.014 -16.769  1.00  0.00      A   
ATOM   4976  CD1 LEU   305     -10.391  -0.014 -16.548  1.00 81.64      A   
ATOM   4977 HD11 LEU   305     -10.858  -0.177 -15.554  1.00  0.00      A   
ATOM   4978 HD12 LEU   305     -11.077  -0.417 -17.321  1.00  0.00      A   
ATOM   4979 HD13 LEU   305      -9.439  -0.586 -16.574  1.00  0.00      A   
ATOM   4980  CD2 LEU   305      -9.318   2.016 -15.564  1.00 81.64      A   
ATOM   4981 HD21 LEU   305      -9.870   1.846 -14.614  1.00  0.00      A   
ATOM   4982 HD22 LEU   305      -8.339   1.495 -15.497  1.00  0.00      A   
ATOM   4983 HD23 LEU   305      -9.134   3.106 -15.673  1.00  0.00      A   
ATOM   4984  C   LEU   305     -11.388   2.172 -19.527  1.00 81.64      A   
ATOM   4985  O   LEU   305     -12.497   1.720 -19.258  1.00 81.64      A   
ATOM   4986  N   ARG   306     -11.268   3.396 -20.080  1.00 84.45      A   
ATOM   4987  HN  ARG   306     -10.356   3.766 -20.230  1.00  0.00      A   
ATOM   4988  CA  ARG   306     -12.410   4.231 -20.415  1.00 84.45      A   
ATOM   4989  HA  ARG   306     -13.083   4.253 -19.566  1.00  0.00      A   
ATOM   4990  CB  ARG   306     -11.967   5.675 -20.750  1.00 84.45      A   
ATOM   4991  HB1 ARG   306     -11.078   5.631 -21.415  1.00  0.00      A   
ATOM   4992  HB2 ARG   306     -12.780   6.207 -21.296  1.00  0.00      A   
ATOM   4993  CG  ARG   306     -11.658   6.522 -19.502  1.00 84.45      A   
ATOM   4994  HG1 ARG   306     -12.573   6.569 -18.869  1.00  0.00      A   
ATOM   4995  HG2 ARG   306     -10.871   6.028 -18.888  1.00  0.00      A   
ATOM   4996  CD  ARG   306     -11.235   7.960 -19.825  1.00 84.45      A   
ATOM   4997  HD1 ARG   306     -11.962   8.447 -20.513  1.00  0.00      A   
ATOM   4998  HD2 ARG   306     -11.136   8.553 -18.885  1.00  0.00      A   
ATOM   4999  NE  ARG   306      -9.900   7.844 -20.481  1.00 84.45      A   
ATOM   5000  HE  ARG   306      -9.365   7.019 -20.247  1.00  0.00      A   
ATOM   5001  CZ  ARG   306      -9.125   8.886 -20.791  1.00 84.45      A   
ATOM   5002  NH1 ARG   306      -9.605  10.117 -20.886  1.00 84.45      A   
ATOM   5003 HH11 ARG   306      -8.973  10.854 -21.089  1.00  0.00      A   
ATOM   5004 HH12 ARG   306     -10.554  10.269 -20.660  1.00  0.00      A   
ATOM   5005  NH2 ARG   306      -7.828   8.683 -20.979  1.00 84.45      A   
ATOM   5006 HH21 ARG   306      -7.245   9.432 -20.671  1.00  0.00      A   
ATOM   5007 HH22 ARG   306      -7.493   7.787 -20.702  1.00  0.00      A   
ATOM   5008  C   ARG   306     -13.230   3.713 -21.591  1.00 84.45      A   
ATOM   5009  O   ARG   306     -14.350   4.162 -21.815  1.00 84.45      A   
ATOM   5010  N   HSD   307     -12.707   2.762 -22.391  1.00 89.57      A   
ATOM   5011  HN  HSD   307     -11.798   2.391 -22.199  1.00  0.00      A   
ATOM   5012  CA  HSD   307     -13.551   2.013 -23.310  1.00 89.57      A   
ATOM   5013  HA  HSD   307     -14.286   2.678 -23.744  1.00  0.00      A   
ATOM   5014  CB  HSD   307     -12.713   1.370 -24.440  1.00 89.57      A   
ATOM   5015  HB1 HSD   307     -12.060   2.148 -24.878  1.00  0.00      A   
ATOM   5016  HB2 HSD   307     -12.047   0.583 -24.028  1.00  0.00      A   
ATOM   5017  ND1 HSD   307     -14.795   1.107 -25.924  1.00 89.57      A   
ATOM   5018  HD1 HSD   307     -15.485   1.528 -25.331  1.00  0.00      A   
ATOM   5019  CG  HSD   307     -13.501   0.769 -25.573  1.00 89.57      A   
ATOM   5020  CE1 HSD   307     -15.096   0.403 -27.044  1.00 89.57      A   
ATOM   5021  HE1 HSD   307     -16.068   0.443 -27.544  1.00  0.00      A   
ATOM   5022  NE2 HSD   307     -14.091  -0.356 -27.425  1.00 89.57      A   
ATOM   5023  CD2 HSD   307     -13.094  -0.139 -26.500  1.00 89.57      A   
ATOM   5024  HD2 HSD   307     -12.154  -0.671 -26.587  1.00  0.00      A   
ATOM   5025  C   HSD   307     -14.316   0.923 -22.584  1.00 89.57      A   
ATOM   5026  O   HSD   307     -15.532   0.840 -22.700  1.00 89.57      A   
ATOM   5027  N   ALA   308     -13.615   0.119 -21.759  1.00 87.55      A   
ATOM   5028  HN  ALA   308     -12.628   0.238 -21.659  1.00  0.00      A   
ATOM   5029  CA  ALA   308     -14.174  -0.999 -21.024  1.00 87.55      A   
ATOM   5030  HA  ALA   308     -14.630  -1.673 -21.738  1.00  0.00      A   
ATOM   5031  CB  ALA   308     -13.022  -1.715 -20.292  1.00 87.55      A   
ATOM   5032  HB1 ALA   308     -12.242  -2.030 -21.017  1.00  0.00      A   
ATOM   5033  HB2 ALA   308     -12.550  -1.041 -19.545  1.00  0.00      A   
ATOM   5034  HB3 ALA   308     -13.392  -2.620 -19.764  1.00  0.00      A   
ATOM   5035  C   ALA   308     -15.273  -0.618 -20.035  1.00 87.55      A   
ATOM   5036  O   ALA   308     -16.311  -1.268 -19.962  1.00 87.55      A   
ATOM   5037  N   PHE   309     -15.079   0.483 -19.284  1.00 87.20      A   
ATOM   5038  HN  PHE   309     -14.185   0.937 -19.303  1.00  0.00      A   
ATOM   5039  CA  PHE   309     -16.082   1.076 -18.416  1.00 87.20      A   
ATOM   5040  HA  PHE   309     -16.428   0.307 -17.737  1.00  0.00      A   
ATOM   5041  CB  PHE   309     -15.413   2.230 -17.614  1.00 87.20      A   
ATOM   5042  HB1 PHE   309     -14.553   1.824 -17.038  1.00  0.00      A   
ATOM   5043  HB2 PHE   309     -15.029   3.007 -18.307  1.00  0.00      A   
ATOM   5044  CG  PHE   309     -16.350   2.869 -16.623  1.00 87.20      A   
ATOM   5045  CD1 PHE   309     -16.879   2.120 -15.560  1.00 87.20      A   
ATOM   5046  HD1 PHE   309     -16.593   1.086 -15.434  1.00  0.00      A   
ATOM   5047  CE1 PHE   309     -17.792   2.696 -14.668  1.00 87.20      A   
ATOM   5048  HE1 PHE   309     -18.206   2.106 -13.863  1.00  0.00      A   
ATOM   5049  CZ  PHE   309     -18.174   4.034 -14.825  1.00 87.20      A   
ATOM   5050  HZ  PHE   309     -18.879   4.476 -14.135  1.00  0.00      A   
ATOM   5051  CD2 PHE   309     -16.738   4.211 -16.771  1.00 87.20      A   
ATOM   5052  HD2 PHE   309     -16.344   4.794 -17.588  1.00  0.00      A   
ATOM   5053  CE2 PHE   309     -17.645   4.794 -15.876  1.00 87.20      A   
ATOM   5054  HE2 PHE   309     -17.943   5.825 -15.993  1.00  0.00      A   
ATOM   5055  C   PHE   309     -17.317   1.563 -19.181  1.00 87.20      A   
ATOM   5056  O   PHE   309     -18.453   1.369 -18.761  1.00 87.20      A   
ATOM   5057  N   ARG   310     -17.133   2.192 -20.359  1.00 92.56      A   
ATOM   5058  HN  ARG   310     -16.217   2.291 -20.731  1.00  0.00      A   
ATOM   5059  CA  ARG   310     -18.245   2.601 -21.200  1.00 92.56      A   
ATOM   5060  HA  ARG   310     -18.940   3.122 -20.559  1.00  0.00      A   
ATOM   5061  CB  ARG   310     -17.791   3.547 -22.342  1.00 92.56      A   
ATOM   5062  HB1 ARG   310     -16.746   3.288 -22.617  1.00  0.00      A   
ATOM   5063  HB2 ARG   310     -18.416   3.388 -23.252  1.00  0.00      A   
ATOM   5064  CG  ARG   310     -17.894   5.038 -21.960  1.00 92.56      A   
ATOM   5065  HG1 ARG   310     -17.343   5.200 -21.007  1.00  0.00      A   
ATOM   5066  HG2 ARG   310     -17.391   5.631 -22.758  1.00  0.00      A   
ATOM   5067  CD  ARG   310     -19.349   5.513 -21.827  1.00 92.56      A   
ATOM   5068  HD1 ARG   310     -19.887   5.313 -22.784  1.00  0.00      A   
ATOM   5069  HD2 ARG   310     -19.871   4.989 -20.994  1.00  0.00      A   
ATOM   5070  NE  ARG   310     -19.309   6.986 -21.537  1.00 92.56      A   
ATOM   5071  HE  ARG   310     -18.498   7.366 -21.112  1.00  0.00      A   
ATOM   5072  CZ  ARG   310     -20.338   7.818 -21.743  1.00 92.56      A   
ATOM   5073  NH1 ARG   310     -21.492   7.391 -22.238  1.00 92.56      A   
ATOM   5074 HH11 ARG   310     -22.247   8.020 -22.364  1.00  0.00      A   
ATOM   5075 HH12 ARG   310     -21.608   6.419 -22.402  1.00  0.00      A   
ATOM   5076  NH2 ARG   310     -20.206   9.108 -21.445  1.00 92.56      A   
ATOM   5077 HH21 ARG   310     -20.969   9.722 -21.599  1.00  0.00      A   
ATOM   5078 HH22 ARG   310     -19.361   9.438 -21.048  1.00  0.00      A   
ATOM   5079  C   ARG   310     -19.068   1.453 -21.758  1.00 92.56      A   
ATOM   5080  O   ARG   310     -20.287   1.559 -21.830  1.00 92.56      A   
ATOM   5081  N   SER   311     -18.432   0.328 -22.129  1.00 94.06      A   
ATOM   5082  HN  SER   311     -17.433   0.280 -22.134  1.00  0.00      A   
ATOM   5083  CA  SER   311     -19.110  -0.856 -22.651  1.00 94.06      A   
ATOM   5084  HA  SER   311     -19.766  -0.537 -23.450  1.00  0.00      A   
ATOM   5085  CB  SER   311     -18.122  -1.896 -23.235  1.00 94.06      A   
ATOM   5086  HB1 SER   311     -17.463  -2.280 -22.423  1.00  0.00      A   
ATOM   5087  HB2 SER   311     -18.696  -2.751 -23.663  1.00  0.00      A   
ATOM   5088  OG  SER   311     -17.316  -1.306 -24.261  1.00 94.06      A   
ATOM   5089  HG1 SER   311     -16.963  -2.024 -24.797  1.00  0.00      A   
ATOM   5090  C   SER   311     -19.988  -1.583 -21.641  1.00 94.06      A   
ATOM   5091  O   SER   311     -20.738  -2.484 -22.000  1.00 94.06      A   
ATOM   5092  N   MET   312     -19.935  -1.201 -20.348  1.00 94.17      A   
ATOM   5093  HN  MET   312     -19.273  -0.517 -20.053  1.00  0.00      A   
ATOM   5094  CA  MET   312     -20.880  -1.654 -19.342  1.00 94.17      A   
ATOM   5095  HA  MET   312     -21.072  -2.710 -19.479  1.00  0.00      A   
ATOM   5096  CB  MET   312     -20.297  -1.404 -17.926  1.00 94.17      A   
ATOM   5097  HB1 MET   312     -20.074  -0.320 -17.818  1.00  0.00      A   
ATOM   5098  HB2 MET   312     -21.063  -1.664 -17.160  1.00  0.00      A   
ATOM   5099  CG  MET   312     -19.016  -2.202 -17.609  1.00 94.17      A   
ATOM   5100  HG1 MET   312     -18.258  -2.017 -18.402  1.00  0.00      A   
ATOM   5101  HG2 MET   312     -18.598  -1.794 -16.661  1.00  0.00      A   
ATOM   5102  SD  MET   312     -19.308  -3.987 -17.416  1.00 94.17      A   
ATOM   5103  CE  MET   312     -17.716  -4.324 -16.617  1.00 94.17      A   
ATOM   5104  HE1 MET   312     -17.625  -5.399 -16.360  1.00  0.00      A   
ATOM   5105  HE2 MET   312     -16.876  -4.062 -17.293  1.00  0.00      A   
ATOM   5106  HE3 MET   312     -17.606  -3.736 -15.679  1.00  0.00      A   
ATOM   5107  C   MET   312     -22.231  -0.936 -19.424  1.00 94.17      A   
ATOM   5108  O   MET   312     -23.239  -1.422 -18.913  1.00 94.17      A   
ATOM   5109  N   PHE   313     -22.297   0.241 -20.079  1.00 93.86      A   
ATOM   5110  HN  PHE   313     -21.489   0.597 -20.551  1.00  0.00      A   
ATOM   5111  CA  PHE   313     -23.519   1.018 -20.211  1.00 93.86      A   
ATOM   5112  HA  PHE   313     -24.299   0.581 -19.594  1.00  0.00      A   
ATOM   5113  CB  PHE   313     -23.282   2.475 -19.727  1.00 93.86      A   
ATOM   5114  HB1 PHE   313     -22.816   2.452 -18.719  1.00  0.00      A   
ATOM   5115  HB2 PHE   313     -22.600   3.009 -20.421  1.00  0.00      A   
ATOM   5116  CG  PHE   313     -24.587   3.223 -19.613  1.00 93.86      A   
ATOM   5117  CD1 PHE   313     -25.437   3.002 -18.517  1.00 93.86      A   
ATOM   5118  HD1 PHE   313     -25.140   2.312 -17.741  1.00  0.00      A   
ATOM   5119  CE1 PHE   313     -26.678   3.649 -18.435  1.00 93.86      A   
ATOM   5120  HE1 PHE   313     -27.331   3.461 -17.595  1.00  0.00      A   
ATOM   5121  CZ  PHE   313     -27.080   4.523 -19.453  1.00  0.00      A   
ATOM   5122  HZ  PHE   313     -28.042   5.011 -19.397  1.00  0.00      A   
ATOM   5123  CD2 PHE   313     -25.002   4.102 -20.628  1.00 93.86      A   
ATOM   5124  HD2 PHE   313     -24.373   4.242 -21.494  1.00  0.00      A   
ATOM   5125  CE2 PHE   313     -26.242   4.749 -20.551  1.00 93.86      A   
ATOM   5126  HE2 PHE   313     -26.562   5.405 -21.348  1.00  0.00      A   
ATOM   5127  C   PHE   313     -24.020   0.996 -21.689  1.00 93.86      A   
ATOM   5128  O   PHE   313     -23.732   1.881 -22.505  1.00 93.86      A   
ATOM   5129  NT  PHE   313     -24.824  -0.035 -22.039  1.00  0.00      A   
ATOM   5130  HT1 PHE   313     -25.128  -0.055 -22.986  1.00  0.00      A   
ATOM   5131  HT2 PHE   313     -25.015  -0.758 -21.375  1.00  0.00      A   
TER    5132      PHE    313
END
