# Supplementary material for: Structural mechanism of CB1R binding to peripheral and biased inverse agonists
Source: Nat Commun. 2024 Dec 18;15:10694. doi: 10.1038/s41467-024-54206-0 (PMC11655885; doi:10.1038/s41467-024-54206-0)
Supplement: Supplementary file 3 — Supplementary Data 1 [file 41467_2024_54206_MOESM3_ESM.gz › NatComm_MD_package/MRI-1867/cryoem-1867_renum.pdb]

ATOM      1  CL  M186    1       1.499   1.576   9.308  1.00 87.61      M186
ATOM      2  S   M186    1      -7.661   7.128  13.804  1.00 87.61      M186
ATOM      3  F   M186    1     -10.319  12.781  11.438  1.00  0.00      M186
ATOM      4  F1  M186    1     -10.452  12.668  11.307  1.00 87.61      M186
ATOM      5  F2  M186    1      -8.384  12.814  10.451  1.00  0.00      M186
ATOM      6  O1  M186    1      -6.685   7.528  14.781  1.00 87.61      M186
ATOM      7  O2  M186    1      -8.822   6.421  14.269  1.00 87.61      M186
ATOM      8  N   M186    1      -4.359   4.094  11.505  1.00 87.61      M186
ATOM      9  N1  M186    1      -5.416   4.961  11.475  1.00 87.61      M186
ATOM     10  N2  M186    1      -6.983   6.404  12.543  1.00 87.61      M186
ATOM     11  N3  M186    1      -5.426   5.154  13.795  1.00 87.61      M186
ATOM     12  N4  M186    1      -3.400   6.237  13.400  1.00 87.61      M186
ATOM     13  H   M186    1      -3.759   6.571  12.517  1.00  0.00      M186
ATOM     14  H1  M186    1      -2.460   6.446  13.736  1.00  0.00      M186
ATOM     15  C   M186    1      -1.994   3.420   8.795  1.00 87.61      M186
ATOM     16  H3  M186    1      -2.532   3.855   7.966  1.00  0.00      M186
ATOM     17  C1  M186    1      -0.750   2.861   8.559  1.00 87.61      M186
ATOM     18  H4  M186    1      -0.325   2.869   7.566  1.00  0.00      M186
ATOM     19  C2  M186    1      -0.062   2.286   9.603  1.00 87.61      M186
ATOM     20  C3  M186    1      -0.588   2.259  10.876  1.00 87.61      M186
ATOM     21  H5  M186    1      -0.028   1.799  11.690  1.00  0.00      M186
ATOM     22  C4  M186    1      -1.832   2.821  11.106  1.00 87.61      M186
ATOM     23  H6  M186    1      -2.259   2.815  12.098  1.00  0.00      M186
ATOM     24  C5  M186    1      -2.549   3.408  10.069  1.00 87.61      M186
ATOM     25  C6  M186    1      -3.876   4.003  10.312  1.00 87.61      M186
ATOM     26  C7  M186    1      -4.775   4.578   9.247  1.00 87.61      M186
ATOM     27  H7  M186    1      -4.361   5.332   8.562  1.00  0.00      M186
ATOM     28  C8  M186    1      -5.881   5.207  10.114  1.00 87.61      M186
ATOM     29  H8  M186    1      -5.686   6.244   9.841  1.00  0.00      M186
ATOM     30  H9  M186    1      -6.955   5.034  10.043  1.00  0.00      M186
ATOM     31  C9  M186    1      -5.308   3.528   8.288  1.00 87.61      M186
ATOM     32  C10 M186    1      -5.861   2.348   8.766  1.00 87.61      M186
ATOM     33  H10 M186    1      -5.877   2.156   9.839  1.00  0.00      M186
ATOM     34  C11 M186    1      -6.362   1.401   7.890  1.00 87.61      M186
ATOM     35  H11 M186    1      -6.789   0.477   8.280  1.00  0.00      M186
ATOM     36  C12 M186    1      -6.316   1.621   6.531  1.00 87.61      M186
ATOM     37  H12 M186    1      -6.708   0.874   5.841  1.00  0.00      M186
ATOM     38  C13 M186    1      -5.771   2.789   6.045  1.00 87.61      M186
ATOM     39  H13 M186    1      -5.732   2.970   4.971  1.00  0.00      M186
ATOM     40  C14 M186    1      -5.268   3.738   6.918  1.00 87.61      M186
ATOM     41  H14 M186    1      -4.842   4.661   6.526  1.00  0.00      M186
ATOM     42  C15 M186    1      -5.964   5.542  12.604  1.00 87.61      M186
ATOM     43  C16 M186    1      -4.215   5.499  14.156  1.00 87.61      M186
ATOM     44  C18 M186    1      -3.677   5.051  15.470  1.00 87.61      M186
ATOM     45  H15 M186    1      -3.249   5.903  16.040  1.00  0.00      M186
ATOM     46  H16 M186    1      -2.873   4.299  15.319  1.00  0.00      M186
ATOM     47  H17 M186    1      -4.487   4.600  16.082  1.00  0.00      M186
ATOM     48  C19 M186    1      -8.213   8.578  12.971  1.00 87.61      M186
ATOM     49  C20 M186    1      -9.419   8.560  12.288  1.00 87.61      M186
ATOM     50  H18 M186    1     -10.016   7.661  12.267  1.00  0.00      M186
ATOM     51  C21 M186    1      -9.813   9.682  11.581  1.00 87.61      M186
ATOM     52  H19 M186    1     -10.746   9.681  11.037  1.00  0.00      M186
ATOM     53  C22 M186    1      -9.019  10.821  11.548  1.00 87.61      M186
ATOM     54  C23 M186    1      -7.816  10.817  12.242  1.00 87.61      M186
ATOM     55  H20 M186    1      -7.177  11.700  12.231  1.00  0.00      M186
ATOM     56  C24 M186    1      -7.408   9.704  12.954  1.00 87.61      M186
ATOM     57  H21 M186    1      -6.467   9.699  13.504  1.00  0.00      M186
ATOM     58  C25 M186    1      -9.434  12.022  10.757  1.00 87.61      M186
