# Supplementary material for: Structural mechanism of CB1R binding to peripheral and biased inverse agonists
Source: Nat Commun. 2024 Dec 18;15:10694. doi: 10.1038/s41467-024-54206-0 (PMC11655885; doi:10.1038/s41467-024-54206-0)
Supplement: Supplementary file 3 — Supplementary Data 1 [file 41467_2024_54206_MOESM3_ESM.gz › NatComm_MD_package/MRI-1867/input_small.pdb]

REMARK  ENERGY MINIMIZED STARTING STRUCTURE                                           
REMARK   DATE:     9/ 4/23     20:36:48      CREATED BY USER: hassan                  
ATOM      1  CAY GLU     1      -2.963   3.480  22.382  1.00  0.00      A   
ATOM      2  HY1 GLU     1      -2.891   3.811  23.440  1.00  0.00      A   
ATOM      3  HY2 GLU     1      -3.970   3.738  21.990  1.00  0.00      A   
ATOM      4  HY3 GLU     1      -2.200   4.018  21.780  1.00  0.00      A   
ATOM      5  CY  GLU     1      -2.736   2.022  22.282  1.00  0.00      A   
ATOM      6  OY  GLU     1      -2.056   1.551  21.378  1.00  0.00      A   
ATOM      7  N   GLU     1      -3.344   1.268  23.209  1.00 88.48      A   
ATOM      8  HN  GLU     1      -3.898   1.698  23.918  1.00  0.00      A   
ATOM      9  CA  GLU     1      -3.208  -0.166  23.395  1.00 88.48      A   
ATOM     10  HA  GLU     1      -2.239  -0.471  23.028  1.00  0.00      A   
ATOM     11  CB  GLU     1      -3.313  -0.499  24.909  1.00 88.48      A   
ATOM     12  HB1 GLU     1      -2.928  -1.532  25.048  1.00  0.00      A   
ATOM     13  HB2 GLU     1      -2.632   0.180  25.466  1.00  0.00      A   
ATOM     14  CG  GLU     1      -4.726  -0.452  25.568  1.00 88.48      A   
ATOM     15  HG1 GLU     1      -5.416  -1.117  25.007  1.00  0.00      A   
ATOM     16  HG2 GLU     1      -4.624  -0.868  26.593  1.00  0.00      A   
ATOM     17  CD  GLU     1      -5.415   0.897  25.726  1.00 88.48      A   
ATOM     18  OE1 GLU     1      -4.959   1.959  25.239  1.00 88.48      A   
ATOM     19  OE2 GLU     1      -6.499   0.911  26.376  1.00 88.48      A   
ATOM     20  C   GLU     1      -4.259  -0.923  22.580  1.00 88.48      A   
ATOM     21  O   GLU     1      -4.438  -2.134  22.725  1.00 88.48      A   
ATOM     22  N   ASN     2      -4.958  -0.206  21.673  1.00 86.99      A   
ATOM     23  HN  ASN     2      -4.742   0.761  21.562  1.00  0.00      A   
ATOM     24  CA  ASN     2      -5.925  -0.740  20.737  1.00 86.99      A   
ATOM     25  HA  ASN     2      -5.734  -1.793  20.593  1.00  0.00      A   
ATOM     26  CB  ASN     2      -7.393  -0.496  21.175  1.00 86.99      A   
ATOM     27  HB1 ASN     2      -7.539   0.569  21.457  1.00  0.00      A   
ATOM     28  HB2 ASN     2      -8.104  -0.748  20.360  1.00  0.00      A   
ATOM     29  CG  ASN     2      -7.735  -1.366  22.370  1.00 86.99      A   
ATOM     30  OD1 ASN     2      -8.046  -0.893  23.465  1.00 86.99      A   
ATOM     31  ND2 ASN     2      -7.707  -2.701  22.170  1.00 86.99      A   
ATOM     32 HD21 ASN     2      -7.865  -3.324  22.936  1.00  0.00      A   
ATOM     33 HD22 ASN     2      -7.431  -3.069  21.282  1.00  0.00      A   
ATOM     34  C   ASN     2      -5.743  -0.104  19.391  1.00 86.99      A   
ATOM     35  O   ASN     2      -5.198   0.990  19.258  1.00 86.99      A   
ATOM     36  N   PHE     3      -6.197  -0.802  18.336  1.00 86.71      A   
ATOM     37  HN  PHE     3      -6.666  -1.673  18.460  1.00  0.00      A   
ATOM     38  CA  PHE     3      -6.056  -0.319  16.985  1.00 86.71      A   
ATOM     39  HA  PHE     3      -5.150   0.266  16.920  1.00  0.00      A   
ATOM     40  CB  PHE     3      -5.935  -1.524  16.033  1.00 86.71      A   
ATOM     41  HB1 PHE     3      -5.227  -2.264  16.463  1.00  0.00      A   
ATOM     42  HB2 PHE     3      -6.926  -2.016  15.930  1.00  0.00      A   
ATOM     43  CG  PHE     3      -5.410  -1.123  14.687  1.00 86.71      A   
ATOM     44  CD1 PHE     3      -4.035  -1.168  14.401  1.00 86.71      A   
ATOM     45  HD1 PHE     3      -3.340  -1.488  15.162  1.00  0.00      A   
ATOM     46  CE1 PHE     3      -3.565  -0.808  13.129  1.00 86.71      A   
ATOM     47  HE1 PHE     3      -2.507  -0.844  12.915  1.00  0.00      A   
ATOM     48  CZ  PHE     3      -4.469  -0.414  12.134  1.00 86.71      A   
ATOM     49  HZ  PHE     3      -4.115  -0.155  11.147  1.00  0.00      A   
ATOM     50  CD2 PHE     3      -6.299  -0.706  13.691  1.00 86.71      A   
ATOM     51  HD2 PHE     3      -7.356  -0.659  13.908  1.00  0.00      A   
ATOM     52  CE2 PHE     3      -5.838  -0.360  12.419  1.00 86.71      A   
ATOM     53  HE2 PHE     3      -6.549  -0.050  11.668  1.00  0.00      A   
ATOM     54  C   PHE     3      -7.244   0.596  16.671  1.00 86.71      A   
ATOM     55  O   PHE     3      -8.391   0.148  16.706  1.00 86.71      A   
ATOM     56  N   MET     4      -6.944   1.880  16.351  1.00 91.82      A   
ATOM     57  HN  MET     4      -5.975   2.111  16.305  1.00  0.00      A   
ATOM     58  CA  MET     4      -7.844   3.020  16.152  1.00 91.82      A   
ATOM     59  HA  MET     4      -7.307   3.675  15.481  1.00  0.00      A   
ATOM     60  CB  MET     4      -9.202   2.749  15.432  1.00 91.82      A   
ATOM     61  HB1 MET     4      -9.859   2.178  16.122  1.00  0.00      A   
ATOM     62  HB2 MET     4      -9.696   3.724  15.233  1.00  0.00      A   
ATOM     63  CG  MET     4      -9.120   1.978  14.103  1.00 91.82      A   
ATOM     64  HG1 MET     4      -8.730   0.966  14.343  1.00  0.00      A   
ATOM     65  HG2 MET     4     -10.157   1.847  13.725  1.00  0.00      A   
ATOM     66  SD  MET     4      -8.080   2.714  12.812  1.00 91.82      A   
ATOM     67  CE  MET     4      -9.320   3.899  12.225  1.00 91.82      A   
ATOM     68  HE1 MET     4      -8.852   4.622  11.524  1.00  0.00      A   
ATOM     69  HE2 MET     4     -10.153   3.390  11.693  1.00  0.00      A   
ATOM     70  HE3 MET     4      -9.743   4.487  13.067  1.00  0.00      A   
ATOM     71  C   MET     4      -8.137   3.899  17.372  1.00 91.82      A   
ATOM     72  O   MET     4      -9.291   4.115  17.739  1.00 91.82      A   
ATOM     73  N   ASP     5      -7.111   4.493  18.030  1.00100.14      A   
ATOM     74  HN  ASP     5      -6.156   4.322  17.800  1.00  0.00      A   
ATOM     75  CA  ASP     5      -7.366   5.534  19.018  1.00100.14      A   
ATOM     76  HA  ASP     5      -8.188   5.187  19.627  1.00  0.00      A   
ATOM     77  CB  ASP     5      -6.165   5.755  19.979  1.00100.14      A   
ATOM     78  HB1 ASP     5      -5.768   4.768  20.301  1.00  0.00      A   
ATOM     79  HB2 ASP     5      -5.356   6.329  19.478  1.00  0.00      A   
ATOM     80  CG  ASP     5      -6.606   6.507  21.227  1.00100.14      A   
ATOM     81  OD1 ASP     5      -7.059   7.676  21.097  1.00100.14      A   
ATOM     82  OD2 ASP     5      -6.530   5.914  22.331  1.00100.14      A   
ATOM     83  C   ASP     5      -7.817   6.860  18.371  1.00100.14      A   
ATOM     84  O   ASP     5      -7.081   7.501  17.625  1.00100.14      A   
ATOM     85  N   ILE     6      -9.042   7.312  18.707  1.00102.02      A   
ATOM     86  HN  ILE     6      -9.658   6.688  19.182  1.00  0.00      A   
ATOM     87  CA  ILE     6      -9.496   8.682  18.498  1.00102.02      A   
ATOM     88  HA  ILE     6      -8.620   9.314  18.475  1.00  0.00      A   
ATOM     89  CB  ILE     6     -10.212   8.895  17.164  1.00102.02      A   
ATOM     90  HB  ILE     6      -9.511   8.525  16.386  1.00  0.00      A   
ATOM     91  CG2 ILE     6     -11.487   8.037  17.065  1.00102.02      A   
ATOM     92 HG21 ILE     6     -11.919   8.099  16.044  1.00  0.00      A   
ATOM     93 HG22 ILE     6     -11.250   6.970  17.265  1.00  0.00      A   
ATOM     94 HG23 ILE     6     -12.260   8.375  17.788  1.00  0.00      A   
ATOM     95  CG1 ILE     6     -10.447  10.398  16.867  1.00102.02      A   
ATOM     96 HG11 ILE     6     -11.227  10.792  17.554  1.00  0.00      A   
ATOM     97 HG12 ILE     6      -9.507  10.949  17.082  1.00  0.00      A   
ATOM     98  CD  ILE     6     -10.854  10.671  15.413  1.00  0.00      A   
ATOM     99  HD1 ILE     6     -10.945  11.763  15.233  1.00  0.00      A   
ATOM    100  HD2 ILE     6     -10.090  10.262  14.718  1.00  0.00      A   
ATOM    101  HD3 ILE     6     -11.832  10.196  15.182  1.00  0.00      A   
ATOM    102  C   ILE     6     -10.239   9.088  19.781  1.00102.02      A   
ATOM    103  O   ILE     6     -11.364   9.594  19.814  1.00102.02      A   
ATOM    104  N   GLU     7      -9.605   8.804  20.940  1.00110.04      A   
ATOM    105  HN  GLU     7      -8.758   8.280  20.904  1.00  0.00      A   
ATOM    106  CA  GLU     7      -9.897   9.380  22.253  1.00110.04      A   
ATOM    107  HA  GLU     7     -10.853   9.883  22.274  1.00  0.00      A   
ATOM    108  CB  GLU     7      -9.772   8.281  23.349  1.00110.04      A   
ATOM    109  HB1 GLU     7      -8.772   7.809  23.241  1.00  0.00      A   
ATOM    110  HB2 GLU     7      -9.809   8.744  24.358  1.00  0.00      A   
ATOM    111  CG  GLU     7     -10.812   7.133  23.304  1.00110.04      A   
ATOM    112  HG1 GLU     7     -10.918   6.726  22.275  1.00  0.00      A   
ATOM    113  HG2 GLU     7     -10.438   6.310  23.950  1.00  0.00      A   
ATOM    114  CD  GLU     7     -12.172   7.541  23.835  1.00110.04      A   
ATOM    115  OE1 GLU     7     -12.535   7.122  24.968  1.00110.04      A   
ATOM    116  OE2 GLU     7     -12.902   8.263  23.100  1.00110.04      A   
ATOM    117  C   GLU     7      -8.805  10.392  22.562  1.00110.04      A   
ATOM    118  O   GLU     7      -8.971  11.317  23.363  1.00110.04      A   
ATOM    119  N   CYS     8      -7.654  10.264  21.867  1.00117.03      A   
ATOM    120  HN  CYS     8      -7.449   9.394  21.424  1.00  0.00      A   
ATOM    121  CA  CYS     8      -6.721  11.337  21.614  1.00117.03      A   
ATOM    122  HA  CYS     8      -6.419  11.709  22.582  1.00  0.00      A   
ATOM    123  CB  CYS     8      -5.440  10.857  20.877  1.00117.03      A   
ATOM    124  HB1 CYS     8      -4.736  11.710  20.774  1.00  0.00      A   
ATOM    125  HB2 CYS     8      -4.946  10.103  21.526  1.00  0.00      A   
ATOM    126  SG  CYS     8      -5.739  10.107  19.239  1.00117.03      A   
ATOM    127  HG1 CYS     8      -6.301   8.994  19.686  1.00  0.00      A   
ATOM    128  C   CYS     8      -7.407  12.504  20.890  1.00117.03      A   
ATOM    129  O   CYS     8      -8.357  12.304  20.137  1.00117.03      A   
ATOM    130  N   PHE     9      -6.966  13.760  21.149  1.00125.13      A   
ATOM    131  HN  PHE     9      -6.201  13.888  21.775  1.00  0.00      A   
ATOM    132  CA  PHE     9      -7.481  14.942  20.465  1.00125.13      A   
ATOM    133  HA  PHE     9      -6.822  15.741  20.771  1.00  0.00      A   
ATOM    134  CB  PHE     9      -7.303  14.805  18.916  1.00125.13      A   
ATOM    135  HB1 PHE     9      -6.285  14.414  18.701  1.00  0.00      A   
ATOM    136  HB2 PHE     9      -8.034  14.067  18.522  1.00  0.00      A   
ATOM    137  CG  PHE     9      -7.455  16.085  18.147  1.00125.13      A   
ATOM    138  CD1 PHE     9      -6.543  17.143  18.293  1.00125.13      A   
ATOM    139  HD1 PHE     9      -5.710  17.045  18.973  1.00  0.00      A   
ATOM    140  CE1 PHE     9      -6.713  18.328  17.565  1.00125.13      A   
ATOM    141  HE1 PHE     9      -6.017  19.145  17.688  1.00  0.00      A   
ATOM    142  CZ  PHE     9      -7.801  18.461  16.694  1.00125.13      A   
ATOM    143  HZ  PHE     9      -7.977  19.389  16.169  1.00  0.00      A   
ATOM    144  CD2 PHE     9      -8.511  16.216  17.232  1.00125.13      A   
ATOM    145  HD2 PHE     9      -9.197  15.393  17.098  1.00  0.00      A   
ATOM    146  CE2 PHE     9      -8.693  17.401  16.515  1.00125.13      A   
ATOM    147  HE2 PHE     9      -9.522  17.501  15.830  1.00  0.00      A   
ATOM    148  C   PHE     9      -8.876  15.401  20.923  1.00125.13      A   
ATOM    149  O   PHE     9      -9.801  15.604  20.138  1.00125.13      A   
ATOM    150  N   MET    10      -9.056  15.651  22.243  1.00127.40      A   
ATOM    151  HN  MET    10      -8.333  15.429  22.893  1.00  0.00      A   
ATOM    152  CA  MET    10     -10.271  16.224  22.828  1.00127.40      A   
ATOM    153  HA  MET    10     -11.122  15.735  22.376  1.00  0.00      A   
ATOM    154  CB  MET    10     -10.290  15.921  24.350  1.00127.40      A   
ATOM    155  HB1 MET    10     -10.066  14.841  24.481  1.00  0.00      A   
ATOM    156  HB2 MET    10      -9.479  16.492  24.851  1.00  0.00      A   
ATOM    157  CG  MET    10     -11.624  16.208  25.071  1.00  0.00      A   
ATOM    158  HG1 MET    10     -11.835  17.297  25.015  1.00  0.00      A   
ATOM    159  HG2 MET    10     -12.445  15.687  24.535  1.00  0.00      A   
ATOM    160  SD  MET    10     -11.611  15.694  26.817  1.00  0.00      A   
ATOM    161  CE  MET    10     -13.142  16.572  27.243  1.00  0.00      A   
ATOM    162  HE1 MET    10     -13.402  16.430  28.314  1.00  0.00      A   
ATOM    163  HE2 MET    10     -13.030  17.664  27.072  1.00  0.00      A   
ATOM    164  HE3 MET    10     -13.998  16.218  26.630  1.00  0.00      A   
ATOM    165  C   MET    10     -10.401  17.745  22.534  1.00127.40      A   
ATOM    166  O   MET    10     -10.482  18.607  23.407  1.00127.40      A   
ATOM    167  N   VAL    11     -10.402  18.073  21.230  1.00128.68      A   
ATOM    168  HN  VAL    11     -10.146  17.338  20.606  1.00  0.00      A   
ATOM    169  CA  VAL    11     -10.739  19.330  20.562  1.00128.68      A   
ATOM    170  HA  VAL    11     -11.021  20.088  21.278  1.00  0.00      A   
ATOM    171  CB  VAL    11      -9.525  19.715  19.703  1.00128.68      A   
ATOM    172  HB  VAL    11      -9.494  19.075  18.795  1.00  0.00      A   
ATOM    173  CG1 VAL    11      -9.604  21.177  19.261  1.00128.68      A   
ATOM    174 HG11 VAL    11      -8.728  21.452  18.637  1.00  0.00      A   
ATOM    175 HG12 VAL    11     -10.525  21.339  18.661  1.00  0.00      A   
ATOM    176 HG13 VAL    11      -9.648  21.859  20.138  1.00  0.00      A   
ATOM    177  CG2 VAL    11      -8.207  19.474  20.475  1.00128.68      A   
ATOM    178 HG21 VAL    11      -7.369  19.994  19.964  1.00  0.00      A   
ATOM    179 HG22 VAL    11      -8.281  19.846  21.519  1.00  0.00      A   
ATOM    180 HG23 VAL    11      -7.961  18.391  20.507  1.00  0.00      A   
ATOM    181  C   VAL    11     -11.942  18.955  19.688  1.00128.68      A   
ATOM    182  O   VAL    11     -12.594  19.750  19.020  1.00128.68      A   
ATOM    183  N   LEU    12     -12.313  17.656  19.687  1.00124.36      A   
ATOM    184  HN  LEU    12     -11.776  16.973  20.176  1.00  0.00      A   
ATOM    185  CA  LEU    12     -13.499  17.169  19.035  1.00124.36      A   
ATOM    186  HA  LEU    12     -13.763  17.827  18.220  1.00  0.00      A   
ATOM    187  CB  LEU    12     -13.303  15.744  18.472  1.00124.36      A   
ATOM    188  HB1 LEU    12     -13.089  15.042  19.306  1.00  0.00      A   
ATOM    189  HB2 LEU    12     -14.241  15.412  17.980  1.00  0.00      A   
ATOM    190  CG  LEU    12     -12.158  15.636  17.449  1.00124.36      A   
ATOM    191  HG  LEU    12     -11.209  15.883  17.970  1.00  0.00      A   
ATOM    192  CD1 LEU    12     -12.040  14.192  16.938  1.00124.36      A   
ATOM    193 HD11 LEU    12     -11.207  14.105  16.208  1.00  0.00      A   
ATOM    194 HD12 LEU    12     -11.834  13.500  17.783  1.00  0.00      A   
ATOM    195 HD13 LEU    12     -12.981  13.873  16.442  1.00  0.00      A   
ATOM    196  CD2 LEU    12     -12.325  16.624  16.284  1.00124.36      A   
ATOM    197 HD21 LEU    12     -11.546  16.436  15.514  1.00  0.00      A   
ATOM    198 HD22 LEU    12     -13.324  16.501  15.812  1.00  0.00      A   
ATOM    199 HD23 LEU    12     -12.217  17.673  16.632  1.00  0.00      A   
ATOM    200  C   LEU    12     -14.669  17.177  20.006  1.00124.36      A   
ATOM    201  O   LEU    12     -14.948  16.198  20.695  1.00124.36      A   
ATOM    202  N   ASN    13     -15.413  18.299  20.063  1.00122.53      A   
ATOM    203  HN  ASN    13     -15.090  19.122  19.601  1.00  0.00      A   
ATOM    204  CA  ASN    13     -16.712  18.395  20.713  1.00122.53      A   
ATOM    205  HA  ASN    13     -16.574  18.075  21.735  1.00  0.00      A   
ATOM    206  CB  ASN    13     -17.281  19.848  20.684  1.00122.53      A   
ATOM    207  HB1 ASN    13     -17.650  20.091  19.664  1.00  0.00      A   
ATOM    208  HB2 ASN    13     -18.135  19.958  21.387  1.00  0.00      A   
ATOM    209  CG  ASN    13     -16.238  20.912  21.012  1.00122.53      A   
ATOM    210  OD1 ASN    13     -15.994  21.795  20.186  1.00122.53      A   
ATOM    211  ND2 ASN    13     -15.599  20.827  22.194  1.00122.53      A   
ATOM    212 HD21 ASN    13     -14.756  21.354  22.304  1.00  0.00      A   
ATOM    213 HD22 ASN    13     -15.943  20.231  22.919  1.00  0.00      A   
ATOM    214  C   ASN    13     -17.740  17.478  20.035  1.00122.53      A   
ATOM    215  O   ASN    13     -17.575  17.210  18.841  1.00122.53      A   
ATOM    216  N   PRO    14     -18.793  16.959  20.673  1.00117.68      A   
ATOM    217  CD  PRO    14     -19.045  17.102  22.106  1.00117.68      A   
ATOM    218  HD1 PRO    14     -18.404  16.383  22.658  1.00  0.00      A   
ATOM    219  HD2 PRO    14     -18.864  18.137  22.467  1.00  0.00      A   
ATOM    220  CA  PRO    14     -19.712  15.990  20.072  1.00117.68      A   
ATOM    221  HA  PRO    14     -19.123  15.124  19.809  1.00  0.00      A   
ATOM    222  CB  PRO    14     -20.714  15.642  21.190  1.00117.68      A   
ATOM    223  HB1 PRO    14     -20.435  14.656  21.621  1.00  0.00      A   
ATOM    224  HB2 PRO    14     -21.767  15.587  20.838  1.00  0.00      A   
ATOM    225  CG  PRO    14     -20.519  16.727  22.253  1.00117.68      A   
ATOM    226  HG1 PRO    14     -20.770  16.380  23.278  1.00  0.00      A   
ATOM    227  HG2 PRO    14     -21.146  17.610  22.005  1.00  0.00      A   
ATOM    228  C   PRO    14     -20.372  16.408  18.773  1.00117.68      A   
ATOM    229  O   PRO    14     -20.711  15.549  17.960  1.00117.68      A   
ATOM    230  N   SER    15     -20.514  17.718  18.537  1.00118.90      A   
ATOM    231  HN  SER    15     -20.233  18.379  19.228  1.00  0.00      A   
ATOM    232  CA  SER    15     -20.953  18.316  17.291  1.00118.90      A   
ATOM    233  HA  SER    15     -21.951  17.959  17.082  1.00  0.00      A   
ATOM    234  CB  SER    15     -20.981  19.855  17.432  1.00118.90      A   
ATOM    235  HB1 SER    15     -21.020  20.367  16.447  1.00  0.00      A   
ATOM    236  HB2 SER    15     -21.907  20.131  17.981  1.00  0.00      A   
ATOM    237  OG  SER    15     -19.883  20.324  18.221  1.00118.90      A   
ATOM    238  HG1 SER    15     -19.082  20.320  17.692  1.00  0.00      A   
ATOM    239  C   SER    15     -20.104  17.952  16.077  1.00118.90      A   
ATOM    240  O   SER    15     -20.625  17.748  14.984  1.00118.90      A   
ATOM    241  N   GLN    16     -18.771  17.845  16.221  1.00116.99      A   
ATOM    242  HN  GLN    16     -18.345  18.040  17.102  1.00  0.00      A   
ATOM    243  CA  GLN    16     -17.897  17.468  15.125  1.00116.99      A   
ATOM    244  HA  GLN    16     -18.428  17.535  14.187  1.00  0.00      A   
ATOM    245  CB  GLN    16     -16.664  18.406  15.011  1.00116.99      A   
ATOM    246  HB1 GLN    16     -15.986  18.002  14.229  1.00  0.00      A   
ATOM    247  HB2 GLN    16     -17.008  19.395  14.638  1.00  0.00      A   
ATOM    248  CG  GLN    16     -15.847  18.597  16.313  1.00116.99      A   
ATOM    249  HG1 GLN    16     -15.970  17.724  16.989  1.00  0.00      A   
ATOM    250  HG2 GLN    16     -14.768  18.668  16.056  1.00  0.00      A   
ATOM    251  CD  GLN    16     -16.255  19.865  17.068  1.00116.99      A   
ATOM    252  OE1 GLN    16     -17.424  20.257  17.098  1.00116.99      A   
ATOM    253  NE2 GLN    16     -15.276  20.526  17.726  1.00116.99      A   
ATOM    254 HE21 GLN    16     -15.548  21.275  18.330  1.00  0.00      A   
ATOM    255 HE22 GLN    16     -14.318  20.242  17.698  1.00  0.00      A   
ATOM    256  C   GLN    16     -17.420  16.027  15.232  1.00116.99      A   
ATOM    257  O   GLN    16     -16.888  15.489  14.264  1.00116.99      A   
ATOM    258  N   GLN    17     -17.655  15.319  16.363  1.00111.77      A   
ATOM    259  HN  GLN    17     -18.048  15.765  17.163  1.00  0.00      A   
ATOM    260  CA  GLN    17     -17.363  13.889  16.468  1.00111.77      A   
ATOM    261  HA  GLN    17     -16.323  13.731  16.222  1.00  0.00      A   
ATOM    262  CB  GLN    17     -17.643  13.338  17.886  1.00111.77      A   
ATOM    263  HB1 GLN    17     -18.680  13.606  18.181  1.00  0.00      A   
ATOM    264  HB2 GLN    17     -17.583  12.229  17.871  1.00  0.00      A   
ATOM    265  CG  GLN    17     -16.649  13.838  18.957  1.00111.77      A   
ATOM    266  HG1 GLN    17     -15.624  13.481  18.722  1.00  0.00      A   
ATOM    267  HG2 GLN    17     -16.640  14.948  18.992  1.00  0.00      A   
ATOM    268  CD  GLN    17     -17.036  13.308  20.338  1.00111.77      A   
ATOM    269  OE1 GLN    17     -17.902  12.446  20.484  1.00111.77      A   
ATOM    270  NE2 GLN    17     -16.387  13.844  21.394  1.00111.77      A   
ATOM    271 HE21 GLN    17     -16.609  13.478  22.298  1.00  0.00      A   
ATOM    272 HE22 GLN    17     -15.749  14.600  21.250  1.00  0.00      A   
ATOM    273  C   GLN    17     -18.183  13.069  15.472  1.00111.77      A   
ATOM    274  O   GLN    17     -17.663  12.222  14.748  1.00111.77      A   
ATOM    275  N   LEU    18     -19.497  13.357  15.364  1.00105.12      A   
ATOM    276  HN  LEU    18     -19.912  14.020  15.982  1.00  0.00      A   
ATOM    277  CA  LEU    18     -20.391  12.673  14.443  1.00105.12      A   
ATOM    278  HA  LEU    18     -20.125  11.626  14.444  1.00  0.00      A   
ATOM    279  CB  LEU    18     -21.829  12.768  14.988  1.00105.12      A   
ATOM    280  HB1 LEU    18     -22.023  13.812  15.312  1.00  0.00      A   
ATOM    281  HB2 LEU    18     -22.574  12.505  14.208  1.00  0.00      A   
ATOM    282  CG  LEU    18     -22.029  11.808  16.188  1.00105.12      A   
ATOM    283  HG  LEU    18     -21.094  11.794  16.788  1.00  0.00      A   
ATOM    284  CD1 LEU    18     -23.142  12.282  17.127  1.00105.12      A   
ATOM    285 HD11 LEU    18     -23.269  11.568  17.969  1.00  0.00      A   
ATOM    286 HD12 LEU    18     -22.898  13.280  17.549  1.00  0.00      A   
ATOM    287 HD13 LEU    18     -24.104  12.349  16.575  1.00  0.00      A   
ATOM    288  CD2 LEU    18     -22.311  10.373  15.713  1.00105.12      A   
ATOM    289 HD21 LEU    18     -22.459   9.701  16.586  1.00  0.00      A   
ATOM    290 HD22 LEU    18     -23.234  10.345  15.096  1.00  0.00      A   
ATOM    291 HD23 LEU    18     -21.468   9.977  15.108  1.00  0.00      A   
ATOM    292  C   LEU    18     -20.203  13.106  12.993  1.00105.12      A   
ATOM    293  O   LEU    18     -20.451  12.329  12.073  1.00105.12      A   
ATOM    294  N   ALA    19     -19.665  14.322  12.749  1.00100.26      A   
ATOM    295  HN  ALA    19     -19.496  14.949  13.505  1.00  0.00      A   
ATOM    296  CA  ALA    19     -19.188  14.739  11.440  1.00100.26      A   
ATOM    297  HA  ALA    19     -19.970  14.543  10.721  1.00  0.00      A   
ATOM    298  CB  ALA    19     -18.896  16.251  11.467  1.00100.26      A   
ATOM    299  HB1 ALA    19     -19.806  16.811  11.770  1.00  0.00      A   
ATOM    300  HB2 ALA    19     -18.081  16.489  12.184  1.00  0.00      A   
ATOM    301  HB3 ALA    19     -18.588  16.604  10.460  1.00  0.00      A   
ATOM    302  C   ALA    19     -17.943  13.990  10.970  1.00100.26      A   
ATOM    303  O   ALA    19     -17.889  13.492   9.846  1.00100.26      A   
ATOM    304  N   ILE    20     -16.922  13.846  11.843  1.00 94.43      A   
ATOM    305  HN  ILE    20     -16.960  14.286  12.737  1.00  0.00      A   
ATOM    306  CA  ILE    20     -15.717  13.075  11.561  1.00 94.43      A   
ATOM    307  HA  ILE    20     -15.315  13.421  10.620  1.00  0.00      A   
ATOM    308  CB  ILE    20     -14.638  13.293  12.620  1.00 94.43      A   
ATOM    309  HB  ILE    20     -15.100  13.254  13.630  1.00  0.00      A   
ATOM    310  CG2 ILE    20     -13.542  12.200  12.555  1.00 94.43      A   
ATOM    311 HG21 ILE    20     -12.727  12.404  13.283  1.00  0.00      A   
ATOM    312 HG22 ILE    20     -13.940  11.194  12.806  1.00  0.00      A   
ATOM    313 HG23 ILE    20     -13.097  12.167  11.537  1.00  0.00      A   
ATOM    314  CG1 ILE    20     -14.044  14.705  12.397  1.00 94.43      A   
ATOM    315 HG11 ILE    20     -13.713  14.795  11.341  1.00  0.00      A   
ATOM    316 HG12 ILE    20     -14.842  15.460  12.564  1.00  0.00      A   
ATOM    317  CD  ILE    20     -12.856  15.026  13.305  1.00  0.00      A   
ATOM    318  HD1 ILE    20     -12.577  16.099  13.232  1.00  0.00      A   
ATOM    319  HD2 ILE    20     -13.117  14.794  14.360  1.00  0.00      A   
ATOM    320  HD3 ILE    20     -11.966  14.425  13.024  1.00  0.00      A   
ATOM    321  C   ILE    20     -16.015  11.595  11.363  1.00 94.43      A   
ATOM    322  O   ILE    20     -15.502  10.956  10.441  1.00 94.43      A   
ATOM    323  N   ALA    21     -16.890  11.005  12.202  1.00 94.73      A   
ATOM    324  HN  ALA    21     -17.253  11.500  12.987  1.00  0.00      A   
ATOM    325  CA  ALA    21     -17.304   9.627  12.044  1.00 94.73      A   
ATOM    326  HA  ALA    21     -16.419   9.009  12.054  1.00  0.00      A   
ATOM    327  CB  ALA    21     -18.223   9.230  13.216  1.00 94.73      A   
ATOM    328  HB1 ALA    21     -17.696   9.395  14.180  1.00  0.00      A   
ATOM    329  HB2 ALA    21     -19.147   9.847  13.219  1.00  0.00      A   
ATOM    330  HB3 ALA    21     -18.508   8.158  13.152  1.00  0.00      A   
ATOM    331  C   ALA    21     -18.010   9.362  10.715  1.00 94.73      A   
ATOM    332  O   ALA    21     -17.646   8.435   9.993  1.00 94.73      A   
ATOM    333  N   VAL    22     -18.989  10.205  10.307  1.00 90.06      A   
ATOM    334  HN  VAL    22     -19.294  10.964  10.877  1.00  0.00      A   
ATOM    335  CA  VAL    22     -19.640  10.041   9.013  1.00 90.06      A   
ATOM    336  HA  VAL    22     -19.890   8.992   8.950  1.00  0.00      A   
ATOM    337  CB  VAL    22     -20.988  10.754   8.882  1.00 90.06      A   
ATOM    338  HB  VAL    22     -21.560  10.563   9.815  1.00  0.00      A   
ATOM    339  CG1 VAL    22     -20.844  12.276   8.718  1.00 90.06      A   
ATOM    340 HG11 VAL    22     -21.847  12.754   8.716  1.00  0.00      A   
ATOM    341 HG12 VAL    22     -20.260  12.701   9.562  1.00  0.00      A   
ATOM    342 HG13 VAL    22     -20.336  12.537   7.765  1.00  0.00      A   
ATOM    343  CG2 VAL    22     -21.783  10.148   7.706  1.00 90.06      A   
ATOM    344 HG21 VAL    22     -22.784  10.623   7.632  1.00  0.00      A   
ATOM    345 HG22 VAL    22     -21.257  10.315   6.741  1.00  0.00      A   
ATOM    346 HG23 VAL    22     -21.924   9.055   7.848  1.00  0.00      A   
ATOM    347  C   VAL    22     -18.721  10.282   7.818  1.00 90.06      A   
ATOM    348  O   VAL    22     -18.762   9.528   6.848  1.00 90.06      A   
ATOM    349  N   LEU    23     -17.824  11.299   7.845  1.00 88.57      A   
ATOM    350  HN  LEU    23     -17.797  11.940   8.607  1.00  0.00      A   
ATOM    351  CA  LEU    23     -16.875  11.517   6.758  1.00 88.57      A   
ATOM    352  HA  LEU    23     -17.467  11.516   5.855  1.00  0.00      A   
ATOM    353  CB  LEU    23     -16.236  12.937   6.770  1.00 88.57      A   
ATOM    354  HB1 LEU    23     -15.881  13.185   5.747  1.00  0.00      A   
ATOM    355  HB2 LEU    23     -17.061  13.646   6.997  1.00  0.00      A   
ATOM    356  CG  LEU    23     -15.082  13.223   7.754  1.00 88.57      A   
ATOM    357  HG  LEU    23     -15.267  12.633   8.677  1.00  0.00      A   
ATOM    358  CD1 LEU    23     -13.694  12.848   7.205  1.00 88.57      A   
ATOM    359 HD11 LEU    23     -12.911  13.087   7.955  1.00  0.00      A   
ATOM    360 HD12 LEU    23     -13.618  11.763   6.974  1.00  0.00      A   
ATOM    361 HD13 LEU    23     -13.479  13.421   6.278  1.00  0.00      A   
ATOM    362  CD2 LEU    23     -15.074  14.712   8.136  1.00 88.57      A   
ATOM    363 HD21 LEU    23     -14.263  14.918   8.867  1.00  0.00      A   
ATOM    364 HD22 LEU    23     -14.906  15.340   7.235  1.00  0.00      A   
ATOM    365 HD23 LEU    23     -16.044  15.000   8.595  1.00  0.00      A   
ATOM    366  C   LEU    23     -15.867  10.386   6.593  1.00 88.57      A   
ATOM    367  O   LEU    23     -15.542   9.999   5.470  1.00 88.57      A   
ATOM    368  N   SER    24     -15.385   9.792   7.709  1.00 81.62      A   
ATOM    369  HN  SER    24     -15.622  10.166   8.602  1.00  0.00      A   
ATOM    370  CA  SER    24     -14.533   8.602   7.698  1.00 81.62      A   
ATOM    371  HA  SER    24     -13.661   8.803   7.093  1.00  0.00      A   
ATOM    372  CB  SER    24     -14.094   8.184   9.128  1.00 81.62      A   
ATOM    373  HB1 SER    24     -14.977   7.944   9.757  1.00  0.00      A   
ATOM    374  HB2 SER    24     -13.450   7.280   9.079  1.00  0.00      A   
ATOM    375  OG  SER    24     -13.348   9.220   9.759  1.00 81.62      A   
ATOM    376  HG1 SER    24     -13.965   9.914  10.004  1.00  0.00      A   
ATOM    377  C   SER    24     -15.240   7.394   7.118  1.00 81.62      A   
ATOM    378  O   SER    24     -14.720   6.707   6.240  1.00 81.62      A   
ATOM    379  N   LEU    25     -16.486   7.133   7.570  1.00 82.48      A   
ATOM    380  HN  LEU    25     -16.886   7.685   8.298  1.00  0.00      A   
ATOM    381  CA  LEU    25     -17.308   6.039   7.087  1.00 82.48      A   
ATOM    382  HA  LEU    25     -16.705   5.144   7.119  1.00  0.00      A   
ATOM    383  CB  LEU    25     -18.533   5.830   8.005  1.00 82.48      A   
ATOM    384  HB1 LEU    25     -19.037   6.809   8.151  1.00  0.00      A   
ATOM    385  HB2 LEU    25     -19.261   5.137   7.533  1.00  0.00      A   
ATOM    386  CG  LEU    25     -18.146   5.248   9.385  1.00 82.48      A   
ATOM    387  HG  LEU    25     -17.255   5.794   9.762  1.00  0.00      A   
ATOM    388  CD1 LEU    25     -19.271   5.463  10.405  1.00 82.48      A   
ATOM    389 HD11 LEU    25     -18.979   5.060  11.398  1.00  0.00      A   
ATOM    390 HD12 LEU    25     -19.496   6.545  10.514  1.00  0.00      A   
ATOM    391 HD13 LEU    25     -20.191   4.940  10.066  1.00  0.00      A   
ATOM    392  CD2 LEU    25     -17.792   3.754   9.296  1.00 82.48      A   
ATOM    393 HD21 LEU    25     -17.551   3.354  10.304  1.00  0.00      A   
ATOM    394 HD22 LEU    25     -18.651   3.178   8.890  1.00  0.00      A   
ATOM    395 HD23 LEU    25     -16.911   3.588   8.640  1.00  0.00      A   
ATOM    396  C   LEU    25     -17.709   6.187   5.630  1.00 82.48      A   
ATOM    397  O   LEU    25     -17.622   5.233   4.861  1.00 82.48      A   
ATOM    398  N   THR    26     -18.121   7.390   5.177  1.00 81.49      A   
ATOM    399  HN  THR    26     -18.225   8.157   5.806  1.00  0.00      A   
ATOM    400  CA  THR    26     -18.428   7.623   3.765  1.00 81.49      A   
ATOM    401  HA  THR    26     -19.060   6.801   3.464  1.00  0.00      A   
ATOM    402  CB  THR    26     -19.268   8.875   3.487  1.00 81.49      A   
ATOM    403  HB  THR    26     -20.045   8.943   4.278  1.00  0.00      A   
ATOM    404  OG1 THR    26     -19.923   8.803   2.229  1.00 81.49      A   
ATOM    405  HG1 THR    26     -20.075   9.715   1.974  1.00  0.00      A   
ATOM    406  CG2 THR    26     -18.447  10.164   3.480  1.00 81.49      A   
ATOM    407 HG21 THR    26     -19.110  11.056   3.466  1.00  0.00      A   
ATOM    408 HG22 THR    26     -17.820  10.206   4.397  1.00  0.00      A   
ATOM    409 HG23 THR    26     -17.773  10.216   2.599  1.00  0.00      A   
ATOM    410  C   THR    26     -17.213   7.531   2.857  1.00 81.49      A   
ATOM    411  O   THR    26     -17.272   6.896   1.808  1.00 81.49      A   
ATOM    412  N   LEU    27     -16.046   8.097   3.253  1.00 75.38      A   
ATOM    413  HN  LEU    27     -15.985   8.602   4.111  1.00  0.00      A   
ATOM    414  CA  LEU    27     -14.823   8.008   2.469  1.00 75.38      A   
ATOM    415  HA  LEU    27     -15.040   8.361   1.472  1.00  0.00      A   
ATOM    416  CB  LEU    27     -13.699   8.873   3.097  1.00 75.38      A   
ATOM    417  HB1 LEU    27     -14.063   9.921   3.154  1.00  0.00      A   
ATOM    418  HB2 LEU    27     -13.523   8.532   4.140  1.00  0.00      A   
ATOM    419  CG  LEU    27     -12.345   8.880   2.348  1.00 75.38      A   
ATOM    420  HG  LEU    27     -11.946   7.844   2.329  1.00  0.00      A   
ATOM    421  CD1 LEU    27     -12.471   9.357   0.891  1.00 75.38      A   
ATOM    422 HD11 LEU    27     -11.469   9.376   0.411  1.00  0.00      A   
ATOM    423 HD12 LEU    27     -13.111   8.668   0.300  1.00  0.00      A   
ATOM    424 HD13 LEU    27     -12.902  10.380   0.846  1.00  0.00      A   
ATOM    425  CD2 LEU    27     -11.324   9.750   3.098  1.00 75.38      A   
ATOM    426 HD21 LEU    27     -10.335   9.695   2.595  1.00  0.00      A   
ATOM    427 HD22 LEU    27     -11.654  10.810   3.117  1.00  0.00      A   
ATOM    428 HD23 LEU    27     -11.206   9.394   4.144  1.00  0.00      A   
ATOM    429  C   LEU    27     -14.319   6.580   2.330  1.00 75.38      A   
ATOM    430  O   LEU    27     -14.032   6.127   1.225  1.00 75.38      A   
ATOM    431  N   GLY    28     -14.279   5.812   3.446  1.00 73.10      A   
ATOM    432  HN  GLY    28     -14.501   6.208   4.334  1.00  0.00      A   
ATOM    433  CA  GLY    28     -13.888   4.404   3.425  1.00 73.10      A   
ATOM    434  HA1 GLY    28     -13.849   4.055   4.446  1.00  0.00      A   
ATOM    435  HA2 GLY    28     -12.938   4.322   2.917  1.00  0.00      A   
ATOM    436  C   GLY    28     -14.862   3.520   2.686  1.00 73.10      A   
ATOM    437  O   GLY    28     -14.499   2.503   2.106  1.00 73.10      A   
ATOM    438  N   THR    29     -16.155   3.896   2.658  1.00 76.04      A   
ATOM    439  HN  THR    29     -16.447   4.686   3.191  1.00  0.00      A   
ATOM    440  CA  THR    29     -17.145   3.235   1.809  1.00 76.04      A   
ATOM    441  HA  THR    29     -17.067   2.170   1.973  1.00  0.00      A   
ATOM    442  CB  THR    29     -18.586   3.654   2.102  1.00 76.04      A   
ATOM    443  HB  THR    29     -18.712   4.746   1.940  1.00  0.00      A   
ATOM    444  OG1 THR    29     -18.927   3.347   3.446  1.00 76.04      A   
ATOM    445  HG1 THR    29     -18.417   3.946   3.996  1.00  0.00      A   
ATOM    446  CG2 THR    29     -19.595   2.884   1.233  1.00 76.04      A   
ATOM    447 HG21 THR    29     -20.631   3.134   1.548  1.00  0.00      A   
ATOM    448 HG22 THR    29     -19.490   3.141   0.157  1.00  0.00      A   
ATOM    449 HG23 THR    29     -19.446   1.790   1.357  1.00  0.00      A   
ATOM    450  C   THR    29     -16.883   3.470   0.336  1.00 76.04      A   
ATOM    451  O   THR    29     -16.925   2.555  -0.486  1.00 76.04      A   
ATOM    452  N   PHE    30     -16.582   4.728  -0.032  1.00 72.88      A   
ATOM    453  HN  PHE    30     -16.526   5.446   0.658  1.00  0.00      A   
ATOM    454  CA  PHE    30     -16.344   5.156  -1.394  1.00 72.88      A   
ATOM    455  HA  PHE    30     -17.207   4.876  -1.980  1.00  0.00      A   
ATOM    456  CB  PHE    30     -16.174   6.701  -1.375  1.00 72.88      A   
ATOM    457  HB1 PHE    30     -16.829   7.125  -0.584  1.00  0.00      A   
ATOM    458  HB2 PHE    30     -15.130   6.996  -1.135  1.00  0.00      A   
ATOM    459  CG  PHE    30     -16.578   7.349  -2.666  1.00 72.88      A   
ATOM    460  CD1 PHE    30     -17.820   8.001  -2.770  1.00 72.88      A   
ATOM    461  HD1 PHE    30     -18.485   8.015  -1.919  1.00  0.00      A   
ATOM    462  CE1 PHE    30     -18.188   8.650  -3.956  1.00 72.88      A   
ATOM    463  HE1 PHE    30     -19.138   9.160  -4.026  1.00  0.00      A   
ATOM    464  CZ  PHE    30     -17.319   8.639  -5.053  1.00 72.88      A   
ATOM    465  HZ  PHE    30     -17.590   9.139  -5.970  1.00  0.00      A   
ATOM    466  CD2 PHE    30     -15.714   7.353  -3.770  1.00 72.88      A   
ATOM    467  HD2 PHE    30     -14.751   6.868  -3.704  1.00  0.00      A   
ATOM    468  CE2 PHE    30     -16.083   7.989  -4.961  1.00 72.88      A   
ATOM    469  HE2 PHE    30     -15.408   7.980  -5.805  1.00  0.00      A   
ATOM    470  C   PHE    30     -15.128   4.487  -2.022  1.00 72.88      A   
ATOM    471  O   PHE    30     -15.204   3.953  -3.127  1.00 72.88      A   
ATOM    472  N   THR    31     -13.997   4.424  -1.287  1.00 71.02      A   
ATOM    473  HN  THR    31     -13.949   4.840  -0.382  1.00  0.00      A   
ATOM    474  CA  THR    31     -12.772   3.756  -1.721  1.00 71.02      A   
ATOM    475  HA  THR    31     -12.488   4.175  -2.675  1.00  0.00      A   
ATOM    476  CB  THR    31     -11.612   3.933  -0.749  1.00 71.02      A   
ATOM    477  HB  THR    31     -10.754   3.279  -1.016  1.00  0.00      A   
ATOM    478  OG1 THR    31     -12.012   3.718   0.598  1.00 71.02      A   
ATOM    479  HG1 THR    31     -11.612   2.902   0.906  1.00  0.00      A   
ATOM    480  CG2 THR    31     -11.160   5.390  -0.827  1.00 71.02      A   
ATOM    481 HG21 THR    31     -10.267   5.553  -0.186  1.00  0.00      A   
ATOM    482 HG22 THR    31     -10.900   5.636  -1.879  1.00  0.00      A   
ATOM    483 HG23 THR    31     -11.967   6.071  -0.483  1.00  0.00      A   
ATOM    484  C   THR    31     -12.971   2.276  -1.951  1.00 71.02      A   
ATOM    485  O   THR    31     -12.530   1.737  -2.963  1.00 71.02      A   
ATOM    486  N   VAL    32     -13.706   1.569  -1.060  1.00 69.73      A   
ATOM    487  HN  VAL    32     -14.044   2.013  -0.234  1.00  0.00      A   
ATOM    488  CA  VAL    32     -14.066   0.168  -1.270  1.00 69.73      A   
ATOM    489  HA  VAL    32     -13.152  -0.394  -1.391  1.00  0.00      A   
ATOM    490  CB  VAL    32     -14.844  -0.417  -0.084  1.00 69.73      A   
ATOM    491  HB  VAL    32     -15.672   0.273   0.184  1.00  0.00      A   
ATOM    492  CG1 VAL    32     -15.438  -1.810  -0.398  1.00 69.73      A   
ATOM    493 HG11 VAL    32     -15.880  -2.244   0.524  1.00  0.00      A   
ATOM    494 HG12 VAL    32     -16.241  -1.749  -1.162  1.00  0.00      A   
ATOM    495 HG13 VAL    32     -14.644  -2.496  -0.763  1.00  0.00      A   
ATOM    496  CG2 VAL    32     -13.898  -0.551   1.123  1.00 69.73      A   
ATOM    497 HG21 VAL    32     -14.439  -0.978   1.993  1.00  0.00      A   
ATOM    498 HG22 VAL    32     -13.039  -1.213   0.883  1.00  0.00      A   
ATOM    499 HG23 VAL    32     -13.501   0.440   1.432  1.00  0.00      A   
ATOM    500  C   VAL    32     -14.856  -0.033  -2.560  1.00 69.73      A   
ATOM    501  O   VAL    32     -14.544  -0.923  -3.352  1.00 69.73      A   
ATOM    502  N   LEU    33     -15.859   0.827  -2.840  1.00 71.60      A   
ATOM    503  HN  LEU    33     -16.091   1.546  -2.189  1.00  0.00      A   
ATOM    504  CA  LEU    33     -16.626   0.790  -4.077  1.00 71.60      A   
ATOM    505  HA  LEU    33     -17.009  -0.213  -4.193  1.00  0.00      A   
ATOM    506  CB  LEU    33     -17.816   1.789  -4.019  1.00 71.60      A   
ATOM    507  HB1 LEU    33     -17.551   2.606  -3.314  1.00  0.00      A   
ATOM    508  HB2 LEU    33     -17.976   2.264  -5.010  1.00  0.00      A   
ATOM    509  CG  LEU    33     -19.173   1.173  -3.596  1.00 71.60      A   
ATOM    510  HG  LEU    33     -19.887   2.019  -3.509  1.00  0.00      A   
ATOM    511  CD1 LEU    33     -19.724   0.223  -4.672  1.00 71.60      A   
ATOM    512 HD11 LEU    33     -20.745  -0.119  -4.399  1.00  0.00      A   
ATOM    513 HD12 LEU    33     -19.776   0.740  -5.654  1.00  0.00      A   
ATOM    514 HD13 LEU    33     -19.075  -0.673  -4.781  1.00  0.00      A   
ATOM    515  CD2 LEU    33     -19.125   0.476  -2.227  1.00 71.60      A   
ATOM    516 HD21 LEU    33     -20.138   0.122  -1.938  1.00  0.00      A   
ATOM    517 HD22 LEU    33     -18.443  -0.401  -2.253  1.00  0.00      A   
ATOM    518 HD23 LEU    33     -18.761   1.179  -1.448  1.00  0.00      A   
ATOM    519  C   LEU    33     -15.793   1.047  -5.329  1.00 71.60      A   
ATOM    520  O   LEU    33     -15.880   0.291  -6.296  1.00 71.60      A   
ATOM    521  N   GLU    34     -14.926   2.081  -5.334  1.00 71.25      A   
ATOM    522  HN  GLU    34     -14.890   2.712  -4.564  1.00  0.00      A   
ATOM    523  CA  GLU    34     -14.025   2.370  -6.440  1.00 71.25      A   
ATOM    524  HA  GLU    34     -14.613   2.480  -7.339  1.00  0.00      A   
ATOM    525  CB  GLU    34     -13.238   3.679  -6.199  1.00 71.25      A   
ATOM    526  HB1 GLU    34     -12.713   3.636  -5.220  1.00  0.00      A   
ATOM    527  HB2 GLU    34     -12.472   3.786  -6.996  1.00  0.00      A   
ATOM    528  CG  GLU    34     -14.098   4.958  -6.248  1.00 71.25      A   
ATOM    529  HG1 GLU    34     -14.659   5.006  -7.206  1.00  0.00      A   
ATOM    530  HG2 GLU    34     -14.824   4.981  -5.407  1.00  0.00      A   
ATOM    531  CD  GLU    34     -13.229   6.208  -6.157  1.00 71.25      A   
ATOM    532  OE1 GLU    34     -13.173   6.964  -7.164  1.00 71.25      A   
ATOM    533  OE2 GLU    34     -12.639   6.451  -5.074  1.00 71.25      A   
ATOM    534  C   GLU    34     -12.999   1.277  -6.701  1.00 71.25      A   
ATOM    535  O   GLU    34     -12.732   0.899  -7.841  1.00 71.25      A   
ATOM    536  N   ASN    35     -12.393   0.706  -5.643  1.00 67.54      A   
ATOM    537  HN  ASN    35     -12.574   1.047  -4.724  1.00  0.00      A   
ATOM    538  CA  ASN    35     -11.460  -0.400  -5.780  1.00 67.54      A   
ATOM    539  HA  ASN    35     -10.718  -0.120  -6.513  1.00  0.00      A   
ATOM    540  CB  ASN    35     -10.745  -0.716  -4.436  1.00 67.54      A   
ATOM    541  HB1 ASN    35     -11.498  -1.032  -3.683  1.00  0.00      A   
ATOM    542  HB2 ASN    35     -10.014  -1.540  -4.579  1.00  0.00      A   
ATOM    543  CG  ASN    35      -9.980   0.462  -3.811  1.00 67.54      A   
ATOM    544  OD1 ASN    35      -9.764   0.470  -2.597  1.00 67.54      A   
ATOM    545  ND2 ASN    35      -9.565   1.466  -4.614  1.00 67.54      A   
ATOM    546 HD21 ASN    35      -9.159   2.271  -4.180  1.00  0.00      A   
ATOM    547 HD22 ASN    35      -9.860   1.498  -5.569  1.00  0.00      A   
ATOM    548  C   ASN    35     -12.145  -1.655  -6.344  1.00 67.54      A   
ATOM    549  O   ASN    35     -11.620  -2.313  -7.242  1.00 67.54      A   
ATOM    550  N   LEU    36     -13.376  -1.980  -5.881  1.00 70.12      A   
ATOM    551  HN  LEU    36     -13.777  -1.461  -5.130  1.00  0.00      A   
ATOM    552  CA  LEU    36     -14.197  -3.056  -6.428  1.00 70.12      A   
ATOM    553  HA  LEU    36     -13.596  -3.953  -6.407  1.00  0.00      A   
ATOM    554  CB  LEU    36     -15.487  -3.275  -5.585  1.00 70.12      A   
ATOM    555  HB1 LEU    36     -15.609  -2.412  -4.896  1.00  0.00      A   
ATOM    556  HB2 LEU    36     -16.393  -3.277  -6.228  1.00  0.00      A   
ATOM    557  CG  LEU    36     -15.513  -4.578  -4.755  1.00 70.12      A   
ATOM    558  HG  LEU    36     -16.472  -4.578  -4.196  1.00  0.00      A   
ATOM    559  CD1 LEU    36     -15.503  -5.836  -5.642  1.00 70.12      A   
ATOM    560 HD11 LEU    36     -15.621  -6.746  -5.016  1.00  0.00      A   
ATOM    561 HD12 LEU    36     -16.341  -5.802  -6.371  1.00  0.00      A   
ATOM    562 HD13 LEU    36     -14.550  -5.921  -6.205  1.00  0.00      A   
ATOM    563  CD2 LEU    36     -14.383  -4.619  -3.717  1.00 70.12      A   
ATOM    564 HD21 LEU    36     -14.483  -5.513  -3.066  1.00  0.00      A   
ATOM    565 HD22 LEU    36     -13.390  -4.652  -4.214  1.00  0.00      A   
ATOM    566 HD23 LEU    36     -14.421  -3.711  -3.078  1.00  0.00      A   
ATOM    567  C   LEU    36     -14.601  -2.869  -7.891  1.00 70.12      A   
ATOM    568  O   LEU    36     -14.554  -3.801  -8.695  1.00 70.12      A   
ATOM    569  N   LEU    37     -14.988  -1.637  -8.267  1.00 71.24      A   
ATOM    570  HN  LEU    37     -15.074  -0.934  -7.566  1.00  0.00      A   
ATOM    571  CA  LEU    37     -15.318  -1.197  -9.614  1.00 71.24      A   
ATOM    572  HA  LEU    37     -16.171  -1.750  -9.980  1.00  0.00      A   
ATOM    573  CB  LEU    37     -15.647   0.321  -9.455  1.00 71.24      A   
ATOM    574  HB1 LEU    37     -16.621   0.366  -8.922  1.00  0.00      A   
ATOM    575  HB2 LEU    37     -14.907   0.771  -8.759  1.00  0.00      A   
ATOM    576  CG  LEU    37     -15.732   1.270 -10.673  1.00 71.24      A   
ATOM    577  HG  LEU    37     -16.238   0.732 -11.503  1.00  0.00      A   
ATOM    578  CD1 LEU    37     -16.589   2.484 -10.283  1.00 71.24      A   
ATOM    579 HD11 LEU    37     -16.102   3.048  -9.459  1.00  0.00      A   
ATOM    580 HD12 LEU    37     -16.715   3.169 -11.149  1.00  0.00      A   
ATOM    581 HD13 LEU    37     -17.592   2.155  -9.939  1.00  0.00      A   
ATOM    582  CD2 LEU    37     -14.384   1.802 -11.187  1.00 71.24      A   
ATOM    583 HD21 LEU    37     -14.552   2.596 -11.945  1.00  0.00      A   
ATOM    584 HD22 LEU    37     -13.801   2.240 -10.348  1.00  0.00      A   
ATOM    585 HD23 LEU    37     -13.782   1.001 -11.666  1.00  0.00      A   
ATOM    586  C   LEU    37     -14.174  -1.409 -10.586  1.00 71.24      A   
ATOM    587  O   LEU    37     -14.364  -1.974 -11.664  1.00 71.24      A   
ATOM    588  N   VAL    38     -12.936  -1.025 -10.190  1.00 71.67      A   
ATOM    589  HN  VAL    38     -12.832  -0.533  -9.329  1.00  0.00      A   
ATOM    590  CA  VAL    38     -11.722  -1.258 -10.960  1.00 71.67      A   
ATOM    591  HA  VAL    38     -11.868  -0.850 -11.949  1.00  0.00      A   
ATOM    592  CB  VAL    38     -10.505  -0.580 -10.330  1.00 71.67      A   
ATOM    593  HB  VAL    38     -10.461  -0.836  -9.249  1.00  0.00      A   
ATOM    594  CG1 VAL    38      -9.182  -1.009 -11.001  1.00 71.67      A   
ATOM    595 HG11 VAL    38      -8.340  -0.410 -10.593  1.00  0.00      A   
ATOM    596 HG12 VAL    38      -8.954  -2.079 -10.807  1.00  0.00      A   
ATOM    597 HG13 VAL    38      -9.231  -0.846 -12.098  1.00  0.00      A   
ATOM    598  CG2 VAL    38     -10.669   0.942 -10.482  1.00 71.67      A   
ATOM    599 HG21 VAL    38      -9.795   1.459 -10.030  1.00  0.00      A   
ATOM    600 HG22 VAL    38     -10.730   1.225 -11.554  1.00  0.00      A   
ATOM    601 HG23 VAL    38     -11.587   1.304  -9.971  1.00  0.00      A   
ATOM    602  C   VAL    38     -11.468  -2.752 -11.142  1.00 71.67      A   
ATOM    603  O   VAL    38     -11.164  -3.216 -12.239  1.00 71.67      A   
ATOM    604  N   LEU    39     -11.633  -3.573 -10.086  1.00 71.72      A   
ATOM    605  HN  LEU    39     -11.855  -3.206  -9.186  1.00  0.00      A   
ATOM    606  CA  LEU    39     -11.478  -5.013 -10.204  1.00 71.72      A   
ATOM    607  HA  LEU    39     -10.512  -5.201 -10.649  1.00  0.00      A   
ATOM    608  CB  LEU    39     -11.521  -5.684  -8.809  1.00 71.72      A   
ATOM    609  HB1 LEU    39     -12.441  -5.350  -8.283  1.00  0.00      A   
ATOM    610  HB2 LEU    39     -11.573  -6.789  -8.913  1.00  0.00      A   
ATOM    611  CG  LEU    39     -10.295  -5.352  -7.933  1.00 71.72      A   
ATOM    612  HG  LEU    39     -10.136  -4.253  -7.956  1.00  0.00      A   
ATOM    613  CD1 LEU    39     -10.547  -5.741  -6.469  1.00 71.72      A   
ATOM    614 HD11 LEU    39      -9.666  -5.481  -5.844  1.00  0.00      A   
ATOM    615 HD12 LEU    39     -11.428  -5.192  -6.073  1.00  0.00      A   
ATOM    616 HD13 LEU    39     -10.738  -6.832  -6.384  1.00  0.00      A   
ATOM    617  CD2 LEU    39      -9.020  -6.031  -8.456  1.00 71.72      A   
ATOM    618 HD21 LEU    39      -8.156  -5.757  -7.813  1.00  0.00      A   
ATOM    619 HD22 LEU    39      -9.134  -7.136  -8.444  1.00  0.00      A   
ATOM    620 HD23 LEU    39      -8.786  -5.709  -9.494  1.00  0.00      A   
ATOM    621  C   LEU    39     -12.480  -5.690 -11.133  1.00 71.72      A   
ATOM    622  O   LEU    39     -12.100  -6.456 -12.014  1.00 71.72      A   
ATOM    623  N   CYS    40     -13.787  -5.389 -11.017  1.00 76.93      A   
ATOM    624  HN  CYS    40     -14.077  -4.746 -10.312  1.00  0.00      A   
ATOM    625  CA  CYS    40     -14.822  -6.001 -11.844  1.00 76.93      A   
ATOM    626  HA  CYS    40     -14.719  -7.073 -11.762  1.00  0.00      A   
ATOM    627  CB  CYS    40     -16.229  -5.592 -11.355  1.00 76.93      A   
ATOM    628  HB1 CYS    40     -16.324  -4.485 -11.382  1.00  0.00      A   
ATOM    629  HB2 CYS    40     -17.000  -6.010 -12.036  1.00  0.00      A   
ATOM    630  SG  CYS    40     -16.523  -6.204  -9.667  1.00 76.93      A   
ATOM    631  HG1 CYS    40     -15.712  -5.343  -9.072  1.00  0.00      A   
ATOM    632  C   CYS    40     -14.692  -5.670 -13.326  1.00 76.93      A   
ATOM    633  O   CYS    40     -14.860  -6.540 -14.174  1.00 76.93      A   
ATOM    634  N   VAL    41     -14.362  -4.420 -13.709  1.00 77.48      A   
ATOM    635  HN  VAL    41     -14.243  -3.690 -13.041  1.00  0.00      A   
ATOM    636  CA  VAL    41     -14.103  -4.094 -15.111  1.00 77.48      A   
ATOM    637  HA  VAL    41     -14.941  -4.469 -15.680  1.00  0.00      A   
ATOM    638  CB  VAL    41     -14.070  -2.579 -15.349  1.00 77.48      A   
ATOM    639  HB  VAL    41     -15.001  -2.159 -14.913  1.00  0.00      A   
ATOM    640  CG1 VAL    41     -12.881  -1.897 -14.656  1.00 77.48      A   
ATOM    641 HG11 VAL    41     -12.953  -0.795 -14.778  1.00  0.00      A   
ATOM    642 HG12 VAL    41     -12.884  -2.119 -13.568  1.00  0.00      A   
ATOM    643 HG13 VAL    41     -11.912  -2.233 -15.085  1.00  0.00      A   
ATOM    644  CG2 VAL    41     -14.061  -2.250 -16.852  1.00 77.48      A   
ATOM    645 HG21 VAL    41     -14.093  -1.150 -17.001  1.00  0.00      A   
ATOM    646 HG22 VAL    41     -13.142  -2.638 -17.341  1.00  0.00      A   
ATOM    647 HG23 VAL    41     -14.949  -2.691 -17.355  1.00  0.00      A   
ATOM    648  C   VAL    41     -12.875  -4.814 -15.674  1.00 77.48      A   
ATOM    649  O   VAL    41     -12.894  -5.279 -16.811  1.00 77.48      A   
ATOM    650  N   ILE    42     -11.772  -4.979 -14.904  1.00 77.29      A   
ATOM    651  HN  ILE    42     -11.728  -4.584 -13.989  1.00  0.00      A   
ATOM    652  CA  ILE    42     -10.628  -5.782 -15.338  1.00 77.29      A   
ATOM    653  HA  ILE    42     -10.392  -5.472 -16.345  1.00  0.00      A   
ATOM    654  CB  ILE    42      -9.362  -5.541 -14.518  1.00 77.29      A   
ATOM    655  HB  ILE    42      -9.535  -5.873 -13.473  1.00  0.00      A   
ATOM    656  CG2 ILE    42      -8.192  -6.335 -15.143  1.00 77.29      A   
ATOM    657 HG21 ILE    42      -7.249  -6.145 -14.586  1.00  0.00      A   
ATOM    658 HG22 ILE    42      -8.383  -7.430 -15.124  1.00  0.00      A   
ATOM    659 HG23 ILE    42      -8.038  -6.028 -16.199  1.00  0.00      A   
ATOM    660  CG1 ILE    42      -8.994  -4.038 -14.503  1.00 77.29      A   
ATOM    661 HG11 ILE    42      -8.654  -3.739 -15.517  1.00  0.00      A   
ATOM    662 HG12 ILE    42      -9.891  -3.427 -14.268  1.00  0.00      A   
ATOM    663  CD  ILE    42      -7.912  -3.691 -13.473  1.00  0.00      A   
ATOM    664  HD1 ILE    42      -7.749  -2.592 -13.460  1.00  0.00      A   
ATOM    665  HD2 ILE    42      -8.234  -4.003 -12.457  1.00  0.00      A   
ATOM    666  HD3 ILE    42      -6.947  -4.186 -13.712  1.00  0.00      A   
ATOM    667  C   ILE    42     -10.954  -7.268 -15.444  1.00 77.29      A   
ATOM    668  O   ILE    42     -10.591  -7.932 -16.414  1.00 77.29      A   
ATOM    669  N   LEU    43     -11.694  -7.835 -14.471  1.00 80.22      A   
ATOM    670  HN  LEU    43     -11.942  -7.312 -13.659  1.00  0.00      A   
ATOM    671  CA  LEU    43     -12.126  -9.224 -14.499  1.00 80.22      A   
ATOM    672  HA  LEU    43     -11.246  -9.836 -14.632  1.00  0.00      A   
ATOM    673  CB  LEU    43     -12.783  -9.646 -13.164  1.00 80.22      A   
ATOM    674  HB1 LEU    43     -13.291  -8.770 -12.707  1.00  0.00      A   
ATOM    675  HB2 LEU    43     -13.564 -10.412 -13.357  1.00  0.00      A   
ATOM    676  CG  LEU    43     -11.810 -10.281 -12.145  1.00 80.22      A   
ATOM    677  HG  LEU    43     -11.369 -11.182 -12.623  1.00  0.00      A   
ATOM    678  CD1 LEU    43     -10.655  -9.369 -11.705  1.00 80.22      A   
ATOM    679 HD11 LEU    43      -9.999  -9.906 -10.987  1.00  0.00      A   
ATOM    680 HD12 LEU    43     -10.038  -9.045 -12.571  1.00  0.00      A   
ATOM    681 HD13 LEU    43     -11.051  -8.469 -11.188  1.00  0.00      A   
ATOM    682  CD2 LEU    43     -12.588 -10.748 -10.910  1.00 80.22      A   
ATOM    683 HD21 LEU    43     -11.906 -11.259 -10.197  1.00  0.00      A   
ATOM    684 HD22 LEU    43     -13.048  -9.879 -10.392  1.00  0.00      A   
ATOM    685 HD23 LEU    43     -13.395 -11.453 -11.203  1.00  0.00      A   
ATOM    686  C   LEU    43     -13.023  -9.558 -15.692  1.00 80.22      A   
ATOM    687  O   LEU    43     -12.870 -10.590 -16.346  1.00 80.22      A   
ATOM    688  N   HSD    44     -13.958  -8.664 -16.042  1.00 81.94      A   
ATOM    689  HN  HSD    44     -14.062  -7.839 -15.492  1.00  0.00      A   
ATOM    690  CA  HSD    44     -15.011  -8.923 -17.012  1.00 81.94      A   
ATOM    691  HA  HSD    44     -15.031  -9.974 -17.259  1.00  0.00      A   
ATOM    692  CB  HSD    44     -16.330  -8.574 -16.321  1.00 81.94      A   
ATOM    693  HB1 HSD    44     -16.369  -7.485 -16.102  1.00  0.00      A   
ATOM    694  HB2 HSD    44     -17.192  -8.828 -16.974  1.00  0.00      A   
ATOM    695  ND1 HSD    44     -16.512  -8.785 -13.777  1.00 81.94      A   
ATOM    696  HD1 HSD    44     -16.535  -7.800 -13.605  1.00  0.00      A   
ATOM    697  CG  HSD    44     -16.380  -9.357 -15.023  1.00 81.94      A   
ATOM    698  CE1 HSD    44     -16.347  -9.770 -12.861  1.00 81.94      A   
ATOM    699  HE1 HSD    44     -16.395  -9.606 -11.785  1.00  0.00      A   
ATOM    700  NE2 HSD    44     -16.105 -10.932 -13.430  1.00 81.94      A   
ATOM    701  CD2 HSD    44     -16.126 -10.676 -14.790  1.00 81.94      A   
ATOM    702  HD2 HSD    44     -15.918 -11.473 -15.492  1.00  0.00      A   
ATOM    703  C   HSD    44     -14.751  -8.167 -18.316  1.00 81.94      A   
ATOM    704  O   HSD    44     -15.647  -7.993 -19.135  1.00 81.94      A   
ATOM    705  N   SER    45     -13.489  -7.731 -18.573  1.00 84.09      A   
ATOM    706  HN  SER    45     -12.785  -7.803 -17.871  1.00  0.00      A   
ATOM    707  CA  SER    45     -13.052  -7.249 -19.888  1.00 84.09      A   
ATOM    708  HA  SER    45     -13.847  -7.455 -20.590  1.00  0.00      A   
ATOM    709  CB  SER    45     -12.807  -5.719 -20.009  1.00 84.09      A   
ATOM    710  HB1 SER    45     -12.618  -5.451 -21.070  1.00  0.00      A   
ATOM    711  HB2 SER    45     -13.729  -5.190 -19.685  1.00  0.00      A   
ATOM    712  OG  SER    45     -11.712  -5.263 -19.221  1.00 84.09      A   
ATOM    713  HG1 SER    45     -12.024  -5.300 -18.315  1.00  0.00      A   
ATOM    714  C   SER    45     -11.856  -8.053 -20.386  1.00 84.09      A   
ATOM    715  O   SER    45     -10.788  -8.100 -19.782  1.00 84.09      A   
ATOM    716  N   ARG    46     -12.016  -8.725 -21.552  1.00 85.33      A   
ATOM    717  HN  ARG    46     -12.909  -8.706 -21.995  1.00  0.00      A   
ATOM    718  CA  ARG    46     -11.034  -9.609 -22.180  1.00 85.33      A   
ATOM    719  HA  ARG    46     -10.822 -10.424 -21.503  1.00  0.00      A   
ATOM    720  CB  ARG    46     -11.689 -10.142 -23.482  1.00 85.33      A   
ATOM    721  HB1 ARG    46     -12.658 -10.606 -23.201  1.00  0.00      A   
ATOM    722  HB2 ARG    46     -11.914  -9.291 -24.160  1.00  0.00      A   
ATOM    723  CG  ARG    46     -10.883 -11.198 -24.259  1.00  0.00      A   
ATOM    724  HG1 ARG    46      -9.930 -10.751 -24.616  1.00  0.00      A   
ATOM    725  HG2 ARG    46     -10.630 -12.030 -23.568  1.00  0.00      A   
ATOM    726  CD  ARG    46     -11.655 -11.762 -25.462  1.00  0.00      A   
ATOM    727  HD1 ARG    46     -12.599 -12.250 -25.137  1.00  0.00      A   
ATOM    728  HD2 ARG    46     -11.886 -10.952 -26.187  1.00  0.00      A   
ATOM    729  NE  ARG    46     -10.763 -12.795 -26.068  1.00  0.00      A   
ATOM    730  HE  ARG    46     -10.190 -13.357 -25.471  1.00  0.00      A   
ATOM    731  CZ  ARG    46     -10.504 -12.957 -27.370  1.00  0.00      A   
ATOM    732  NH1 ARG    46      -9.526 -13.800 -27.690  1.00  0.00      A   
ATOM    733 HH11 ARG    46      -9.239 -13.882 -28.644  1.00  0.00      A   
ATOM    734 HH12 ARG    46      -9.030 -14.220 -26.930  1.00  0.00      A   
ATOM    735  NH2 ARG    46     -11.150 -12.305 -28.328  1.00  0.00      A   
ATOM    736 HH21 ARG    46     -11.027 -12.592 -29.278  1.00  0.00      A   
ATOM    737 HH22 ARG    46     -12.030 -11.882 -28.109  1.00  0.00      A   
ATOM    738  C   ARG    46      -9.706  -8.895 -22.470  1.00 85.33      A   
ATOM    739  O   ARG    46      -8.624  -9.422 -22.228  1.00 85.33      A   
ATOM    740  N   SER    47      -9.778  -7.637 -22.960  1.00 87.13      A   
ATOM    741  HN  SER    47     -10.684  -7.241 -23.086  1.00  0.00      A   
ATOM    742  CA  SER    47      -8.637  -6.829 -23.390  1.00 87.13      A   
ATOM    743  HA  SER    47      -8.103  -7.428 -24.113  1.00  0.00      A   
ATOM    744  CB  SER    47      -9.094  -5.534 -24.117  1.00 87.13      A   
ATOM    745  HB1 SER    47      -9.865  -5.797 -24.872  1.00  0.00      A   
ATOM    746  HB2 SER    47      -9.557  -4.834 -23.389  1.00  0.00      A   
ATOM    747  OG  SER    47      -8.009  -4.880 -24.783  1.00 87.13      A   
ATOM    748  HG1 SER    47      -7.873  -5.338 -25.616  1.00  0.00      A   
ATOM    749  C   SER    47      -7.603  -6.452 -22.332  1.00 87.13      A   
ATOM    750  O   SER    47      -6.405  -6.401 -22.611  1.00 87.13      A   
ATOM    751  N   LEU    48      -8.010  -6.114 -21.094  1.00 84.55      A   
ATOM    752  HN  LEU    48      -8.969  -6.158 -20.824  1.00  0.00      A   
ATOM    753  CA  LEU    48      -7.056  -5.677 -20.085  1.00 84.55      A   
ATOM    754  HA  LEU    48      -6.323  -5.030 -20.544  1.00  0.00      A   
ATOM    755  CB  LEU    48      -7.786  -4.889 -18.966  1.00 84.55      A   
ATOM    756  HB1 LEU    48      -8.534  -5.554 -18.484  1.00  0.00      A   
ATOM    757  HB2 LEU    48      -7.052  -4.585 -18.189  1.00  0.00      A   
ATOM    758  CG  LEU    48      -8.523  -3.617 -19.447  1.00 84.55      A   
ATOM    759  HG  LEU    48      -9.276  -3.916 -20.208  1.00  0.00      A   
ATOM    760  CD1 LEU    48      -9.287  -2.965 -18.286  1.00 84.55      A   
ATOM    761 HD11 LEU    48      -9.868  -2.091 -18.651  1.00  0.00      A   
ATOM    762 HD12 LEU    48      -9.996  -3.689 -17.831  1.00  0.00      A   
ATOM    763 HD13 LEU    48      -8.579  -2.617 -17.503  1.00  0.00      A   
ATOM    764  CD2 LEU    48      -7.579  -2.584 -20.078  1.00 84.55      A   
ATOM    765 HD21 LEU    48      -8.150  -1.674 -20.360  1.00  0.00      A   
ATOM    766 HD22 LEU    48      -6.790  -2.290 -19.354  1.00  0.00      A   
ATOM    767 HD23 LEU    48      -7.092  -2.987 -20.992  1.00  0.00      A   
ATOM    768  C   LEU    48      -6.278  -6.826 -19.462  1.00 84.55      A   
ATOM    769  O   LEU    48      -5.059  -6.761 -19.328  1.00 84.55      A   
ATOM    770  N   ARG    49      -6.955  -7.934 -19.092  1.00 83.72      A   
ATOM    771  HN  ARG    49      -7.941  -8.004 -19.225  1.00  0.00      A   
ATOM    772  CA  ARG    49      -6.308  -9.041 -18.405  1.00 83.72      A   
ATOM    773  HA  ARG    49      -5.550  -8.638 -17.749  1.00  0.00      A   
ATOM    774  CB  ARG    49      -7.290  -9.828 -17.510  1.00 83.72      A   
ATOM    775  HB1 ARG    49      -6.766 -10.715 -17.094  1.00  0.00      A   
ATOM    776  HB2 ARG    49      -7.577  -9.184 -16.652  1.00  0.00      A   
ATOM    777  CG  ARG    49      -8.585 -10.291 -18.188  1.00 83.72      A   
ATOM    778  HG1 ARG    49      -9.235  -9.405 -18.352  1.00  0.00      A   
ATOM    779  HG2 ARG    49      -8.363 -10.746 -19.177  1.00  0.00      A   
ATOM    780  CD  ARG    49      -9.322 -11.312 -17.317  1.00 83.72      A   
ATOM    781  HD1 ARG    49      -8.822 -12.304 -17.332  1.00  0.00      A   
ATOM    782  HD2 ARG    49      -9.363 -10.953 -16.267  1.00  0.00      A   
ATOM    783  NE  ARG    49     -10.722 -11.420 -17.816  1.00 83.72      A   
ATOM    784  HE  ARG    49     -11.465 -10.997 -17.296  1.00  0.00      A   
ATOM    785  CZ  ARG    49     -11.096 -12.069 -18.918  1.00 83.72      A   
ATOM    786  NH1 ARG    49     -10.253 -12.752 -19.680  1.00 83.72      A   
ATOM    787 HH11 ARG    49     -10.611 -13.137 -20.531  1.00  0.00      A   
ATOM    788 HH12 ARG    49      -9.274 -12.775 -19.476  1.00  0.00      A   
ATOM    789  NH2 ARG    49     -12.381 -12.064 -19.264  1.00 83.72      A   
ATOM    790 HH21 ARG    49     -12.673 -12.812 -19.860  1.00  0.00      A   
ATOM    791 HH22 ARG    49     -13.052 -11.662 -18.641  1.00  0.00      A   
ATOM    792  C   ARG    49      -5.563  -9.988 -19.319  1.00 83.72      A   
ATOM    793  O   ARG    49      -4.723 -10.767 -18.876  1.00 83.72      A   
ATOM    794  N   CYS    50      -5.766  -9.903 -20.648  1.00 87.07      A   
ATOM    795  HN  CYS    50      -6.485  -9.336 -21.041  1.00  0.00      A   
ATOM    796  CA  CYS    50      -4.937 -10.662 -21.560  1.00 87.07      A   
ATOM    797  HA  CYS    50      -4.852 -11.661 -21.157  1.00  0.00      A   
ATOM    798  CB  CYS    50      -5.576 -10.821 -22.971  1.00 87.07      A   
ATOM    799  HB1 CYS    50      -4.971 -11.552 -23.548  1.00  0.00      A   
ATOM    800  HB2 CYS    50      -6.581 -11.275 -22.837  1.00  0.00      A   
ATOM    801  SG  CYS    50      -5.733  -9.279 -23.936  1.00 87.07      A   
ATOM    802  HG1 CYS    50      -5.687  -9.848 -25.132  1.00  0.00      A   
ATOM    803  C   CYS    50      -3.511 -10.103 -21.676  1.00 87.07      A   
ATOM    804  O   CYS    50      -2.592 -10.768 -22.161  1.00 87.07      A   
ATOM    805  N   ARG    51      -3.271  -8.870 -21.200  1.00 79.22      A   
ATOM    806  HN  ARG    51      -3.993  -8.360 -20.737  1.00  0.00      A   
ATOM    807  CA  ARG    51      -2.004  -8.197 -21.350  1.00 79.22      A   
ATOM    808  HA  ARG    51      -1.400  -8.720 -22.077  1.00  0.00      A   
ATOM    809  CB  ARG    51      -2.256  -6.767 -21.913  1.00 79.22      A   
ATOM    810  HB1 ARG    51      -3.000  -6.251 -21.268  1.00  0.00      A   
ATOM    811  HB2 ARG    51      -1.312  -6.183 -21.873  1.00  0.00      A   
ATOM    812  CG  ARG    51      -2.753  -6.756 -23.378  1.00 79.22      A   
ATOM    813  HG1 ARG    51      -1.990  -7.286 -23.988  1.00  0.00      A   
ATOM    814  HG2 ARG    51      -3.695  -7.338 -23.467  1.00  0.00      A   
ATOM    815  CD  ARG    51      -2.942  -5.356 -23.995  1.00 79.22      A   
ATOM    816  HD1 ARG    51      -2.156  -4.665 -23.622  1.00  0.00      A   
ATOM    817  HD2 ARG    51      -2.880  -5.421 -25.102  1.00  0.00      A   
ATOM    818  NE  ARG    51      -4.307  -4.847 -23.637  1.00 79.22      A   
ATOM    819  HE  ARG    51      -5.004  -5.480 -23.299  1.00  0.00      A   
ATOM    820  CZ  ARG    51      -4.710  -3.586 -23.827  1.00 79.22      A   
ATOM    821  NH1 ARG    51      -3.898  -2.613 -24.225  1.00 79.22      A   
ATOM    822 HH11 ARG    51      -4.341  -1.733 -24.397  1.00  0.00      A   
ATOM    823 HH12 ARG    51      -2.992  -2.842 -24.580  1.00  0.00      A   
ATOM    824  NH2 ARG    51      -5.984  -3.250 -23.652  1.00 79.22      A   
ATOM    825 HH21 ARG    51      -6.190  -2.308 -23.915  1.00  0.00      A   
ATOM    826 HH22 ARG    51      -6.670  -3.960 -23.813  1.00  0.00      A   
ATOM    827  C   ARG    51      -1.256  -8.065 -20.018  1.00 79.22      A   
ATOM    828  O   ARG    51      -1.799  -7.496 -19.068  1.00 79.22      A   
ATOM    829  N   PRO    52       0.003  -8.512 -19.875  1.00 70.24      A   
ATOM    830  CD  PRO    52       0.770  -9.204 -20.914  1.00 70.24      A   
ATOM    831  HD1 PRO    52       0.350 -10.224 -21.046  1.00  0.00      A   
ATOM    832  HD2 PRO    52       0.747  -8.650 -21.876  1.00  0.00      A   
ATOM    833  CA  PRO    52       0.729  -8.464 -18.603  1.00 70.24      A   
ATOM    834  HA  PRO    52       0.099  -8.870 -17.825  1.00  0.00      A   
ATOM    835  CB  PRO    52       1.979  -9.326 -18.850  1.00 70.24      A   
ATOM    836  HB1 PRO    52       1.749 -10.372 -18.552  1.00  0.00      A   
ATOM    837  HB2 PRO    52       2.866  -8.977 -18.279  1.00  0.00      A   
ATOM    838  CG  PRO    52       2.193  -9.269 -20.364  1.00 70.24      A   
ATOM    839  HG1 PRO    52       2.764 -10.138 -20.755  1.00  0.00      A   
ATOM    840  HG2 PRO    52       2.731  -8.332 -20.624  1.00  0.00      A   
ATOM    841  C   PRO    52       1.063  -7.043 -18.184  1.00 70.24      A   
ATOM    842  O   PRO    52       1.311  -6.799 -17.005  1.00 70.24      A   
ATOM    843  N   SER    53       1.023  -6.087 -19.127  1.00 66.23      A   
ATOM    844  HN  SER    53       0.793  -6.327 -20.067  1.00  0.00      A   
ATOM    845  CA  SER    53       1.257  -4.669 -18.925  1.00 66.23      A   
ATOM    846  HA  SER    53       2.183  -4.543 -18.383  1.00  0.00      A   
ATOM    847  CB  SER    53       1.348  -3.945 -20.293  1.00 66.23      A   
ATOM    848  HB1 SER    53       1.379  -2.843 -20.157  1.00  0.00      A   
ATOM    849  HB2 SER    53       2.293  -4.259 -20.787  1.00  0.00      A   
ATOM    850  OG  SER    53       0.264  -4.321 -21.147  1.00 66.23      A   
ATOM    851  HG1 SER    53       0.138  -3.617 -21.788  1.00  0.00      A   
ATOM    852  C   SER    53       0.169  -3.984 -18.122  1.00 66.23      A   
ATOM    853  O   SER    53       0.397  -2.909 -17.579  1.00 66.23      A   
ATOM    854  N   TYR    54      -1.032  -4.588 -17.998  1.00 70.07      A   
ATOM    855  HN  TYR    54      -1.223  -5.425 -18.504  1.00  0.00      A   
ATOM    856  CA  TYR    54      -2.102  -4.056 -17.170  1.00 70.07      A   
ATOM    857  HA  TYR    54      -1.800  -3.112 -16.741  1.00  0.00      A   
ATOM    858  CB  TYR    54      -3.412  -3.857 -17.997  1.00 70.07      A   
ATOM    859  HB1 TYR    54      -3.557  -4.724 -18.675  1.00  0.00      A   
ATOM    860  HB2 TYR    54      -4.292  -3.794 -17.322  1.00  0.00      A   
ATOM    861  CG  TYR    54      -3.434  -2.573 -18.808  1.00 70.07      A   
ATOM    862  CD1 TYR    54      -3.086  -1.338 -18.228  1.00 70.07      A   
ATOM    863  HD1 TYR    54      -2.727  -1.296 -17.211  1.00  0.00      A   
ATOM    864  CE1 TYR    54      -3.246  -0.136 -18.934  1.00 70.07      A   
ATOM    865  HE1 TYR    54      -2.992   0.802 -18.463  1.00  0.00      A   
ATOM    866  CZ  TYR    54      -3.764  -0.142 -20.232  1.00 70.07      A   
ATOM    867  OH  TYR    54      -3.960   1.098 -20.888  1.00 70.07      A   
ATOM    868  HH  TYR    54      -4.362   0.956 -21.748  1.00  0.00      A   
ATOM    869  CD2 TYR    54      -3.933  -2.568 -20.125  1.00 70.07      A   
ATOM    870  HD2 TYR    54      -4.229  -3.500 -20.583  1.00  0.00      A   
ATOM    871  CE2 TYR    54      -4.100  -1.362 -20.830  1.00 70.07      A   
ATOM    872  HE2 TYR    54      -4.513  -1.375 -21.828  1.00  0.00      A   
ATOM    873  C   TYR    54      -2.368  -4.936 -15.947  1.00 70.07      A   
ATOM    874  O   TYR    54      -3.290  -4.680 -15.175  1.00 70.07      A   
ATOM    875  N   HSD    55      -1.514  -5.952 -15.662  1.00 69.00      A   
ATOM    876  HN  HSD    55      -0.776  -6.173 -16.294  1.00  0.00      A   
ATOM    877  CA  HSD    55      -1.585  -6.732 -14.422  1.00 69.00      A   
ATOM    878  HA  HSD    55      -2.575  -7.154 -14.334  1.00  0.00      A   
ATOM    879  CB  HSD    55      -0.543  -7.880 -14.352  1.00 69.00      A   
ATOM    880  HB1 HSD    55       0.462  -7.475 -14.596  1.00  0.00      A   
ATOM    881  HB2 HSD    55      -0.512  -8.273 -13.313  1.00  0.00      A   
ATOM    882  ND1 HSD    55      -0.066 -10.257 -15.006  1.00 69.00      A   
ATOM    883  HD1 HSD    55       0.552 -10.434 -14.240  1.00  0.00      A   
ATOM    884  CG  HSD    55      -0.783  -9.095 -15.210  1.00 69.00      A   
ATOM    885  CE1 HSD    55      -0.476 -11.150 -15.934  1.00 69.00      A   
ATOM    886  HE1 HSD    55      -0.087 -12.166 -16.001  1.00  0.00      A   
ATOM    887  NE2 HSD    55      -1.396 -10.646 -16.726  1.00 69.00      A   
ATOM    888  CD2 HSD    55      -1.606  -9.354 -16.265  1.00 69.00      A   
ATOM    889  HD2 HSD    55      -2.329  -8.717 -16.760  1.00  0.00      A   
ATOM    890  C   HSD    55      -1.374  -5.888 -13.168  1.00 69.00      A   
ATOM    891  O   HSD    55      -1.961  -6.152 -12.120  1.00 69.00      A   
ATOM    892  N   PHE    56      -0.526  -4.833 -13.244  1.00 62.19      A   
ATOM    893  HN  PHE    56      -0.078  -4.621 -14.109  1.00  0.00      A   
ATOM    894  CA  PHE    56      -0.195  -3.984 -12.107  1.00 62.19      A   
ATOM    895  HA  PHE    56       0.189  -4.648 -11.347  1.00  0.00      A   
ATOM    896  CB  PHE    56       0.953  -2.971 -12.420  1.00 62.19      A   
ATOM    897  HB1 PHE    56       1.372  -2.589 -11.464  1.00  0.00      A   
ATOM    898  HB2 PHE    56       1.772  -3.491 -12.963  1.00  0.00      A   
ATOM    899  CG  PHE    56       0.521  -1.776 -13.234  1.00 62.19      A   
ATOM    900  CD1 PHE    56       0.574  -1.780 -14.635  1.00 62.19      A   
ATOM    901  HD1 PHE    56       0.960  -2.646 -15.153  1.00  0.00      A   
ATOM    902  CE1 PHE    56       0.129  -0.670 -15.368  1.00 62.19      A   
ATOM    903  HE1 PHE    56       0.169  -0.686 -16.447  1.00  0.00      A   
ATOM    904  CZ  PHE    56      -0.375   0.454 -14.704  1.00 62.19      A   
ATOM    905  HZ  PHE    56      -0.730   1.304 -15.268  1.00  0.00      A   
ATOM    906  CD2 PHE    56       0.038  -0.631 -12.579  1.00 62.19      A   
ATOM    907  HD2 PHE    56       0.001  -0.616 -11.500  1.00  0.00      A   
ATOM    908  CE2 PHE    56      -0.421   0.473 -13.305  1.00 62.19      A   
ATOM    909  HE2 PHE    56      -0.815   1.333 -12.783  1.00  0.00      A   
ATOM    910  C   PHE    56      -1.418  -3.313 -11.471  1.00 62.19      A   
ATOM    911  O   PHE    56      -1.504  -3.217 -10.251  1.00 62.19      A   
ATOM    912  N   ILE    57      -2.407  -2.883 -12.291  1.00 63.41      A   
ATOM    913  HN  ILE    57      -2.311  -2.997 -13.277  1.00  0.00      A   
ATOM    914  CA  ILE    57      -3.640  -2.241 -11.848  1.00 63.41      A   
ATOM    915  HA  ILE    57      -3.365  -1.392 -11.240  1.00  0.00      A   
ATOM    916  CB  ILE    57      -4.483  -1.736 -13.024  1.00 63.41      A   
ATOM    917  HB  ILE    57      -4.836  -2.599 -13.628  1.00  0.00      A   
ATOM    918  CG2 ILE    57      -5.707  -0.965 -12.480  1.00 63.41      A   
ATOM    919 HG21 ILE    57      -6.356  -0.602 -13.306  1.00  0.00      A   
ATOM    920 HG22 ILE    57      -6.343  -1.596 -11.823  1.00  0.00      A   
ATOM    921 HG23 ILE    57      -5.364  -0.086 -11.893  1.00  0.00      A   
ATOM    922  CG1 ILE    57      -3.637  -0.819 -13.942  1.00 63.41      A   
ATOM    923 HG11 ILE    57      -3.231   0.012 -13.327  1.00  0.00      A   
ATOM    924 HG12 ILE    57      -2.774  -1.389 -14.347  1.00  0.00      A   
ATOM    925  CD  ILE    57      -4.414  -0.227 -15.126  1.00  0.00      A   
ATOM    926  HD1 ILE    57      -3.729   0.346 -15.788  1.00  0.00      A   
ATOM    927  HD2 ILE    57      -4.890  -1.034 -15.723  1.00  0.00      A   
ATOM    928  HD3 ILE    57      -5.207   0.469 -14.776  1.00  0.00      A   
ATOM    929  C   ILE    57      -4.473  -3.150 -10.961  1.00 63.41      A   
ATOM    930  O   ILE    57      -4.978  -2.732  -9.924  1.00 63.41      A   
ATOM    931  N   GLY    58      -4.601  -4.448 -11.313  1.00 61.12      A   
ATOM    932  HN  GLY    58      -4.153  -4.784 -12.138  1.00  0.00      A   
ATOM    933  CA  GLY    58      -5.339  -5.399 -10.484  1.00 61.12      A   
ATOM    934  HA1 GLY    58      -5.418  -6.325 -11.034  1.00  0.00      A   
ATOM    935  HA2 GLY    58      -6.300  -4.974 -10.236  1.00  0.00      A   
ATOM    936  C   GLY    58      -4.647  -5.719  -9.185  1.00 61.12      A   
ATOM    937  O   GLY    58      -5.282  -5.875  -8.147  1.00 61.12      A   
ATOM    938  N   SER    59      -3.302  -5.785  -9.212  1.00 59.99      A   
ATOM    939  HN  SER    59      -2.838  -5.672 -10.087  1.00  0.00      A   
ATOM    940  CA  SER    59      -2.473  -5.956  -8.023  1.00 59.99      A   
ATOM    941  HA  SER    59      -2.837  -6.819  -7.485  1.00  0.00      A   
ATOM    942  CB  SER    59      -1.002  -6.210  -8.443  1.00 59.99      A   
ATOM    943  HB1 SER    59      -1.001  -6.998  -9.226  1.00  0.00      A   
ATOM    944  HB2 SER    59      -0.570  -5.287  -8.885  1.00  0.00      A   
ATOM    945  OG  SER    59      -0.201  -6.656  -7.349  1.00 59.99      A   
ATOM    946  HG1 SER    59       0.662  -6.894  -7.695  1.00  0.00      A   
ATOM    947  C   SER    59      -2.556  -4.772  -7.065  1.00 59.99      A   
ATOM    948  O   SER    59      -2.764  -4.943  -5.866  1.00 59.99      A   
ATOM    949  N   LEU    60      -2.468  -3.527  -7.586  1.00 57.32      A   
ATOM    950  HN  LEU    60      -2.273  -3.389  -8.554  1.00  0.00      A   
ATOM    951  CA  LEU    60      -2.694  -2.314  -6.813  1.00 57.32      A   
ATOM    952  HA  LEU    60      -2.057  -2.337  -5.941  1.00  0.00      A   
ATOM    953  CB  LEU    60      -2.403  -1.041  -7.644  1.00 57.32      A   
ATOM    954  HB1 LEU    60      -2.931  -1.123  -8.618  1.00  0.00      A   
ATOM    955  HB2 LEU    60      -2.814  -0.156  -7.114  1.00  0.00      A   
ATOM    956  CG  LEU    60      -0.918  -0.731  -7.901  1.00 57.32      A   
ATOM    957  HG  LEU    60      -0.425  -1.648  -8.288  1.00  0.00      A   
ATOM    958  CD1 LEU    60      -0.783   0.372  -8.959  1.00 57.32      A   
ATOM    959 HD11 LEU    60       0.286   0.557  -9.198  1.00  0.00      A   
ATOM    960 HD12 LEU    60      -1.328   0.087  -9.884  1.00  0.00      A   
ATOM    961 HD13 LEU    60      -1.230   1.315  -8.576  1.00  0.00      A   
ATOM    962  CD2 LEU    60      -0.225  -0.272  -6.610  1.00 57.32      A   
ATOM    963 HD21 LEU    60       0.853  -0.075  -6.788  1.00  0.00      A   
ATOM    964 HD22 LEU    60      -0.696   0.663  -6.239  1.00  0.00      A   
ATOM    965 HD23 LEU    60      -0.323  -1.036  -5.809  1.00  0.00      A   
ATOM    966  C   LEU    60      -4.112  -2.191  -6.290  1.00 57.32      A   
ATOM    967  O   LEU    60      -4.312  -1.878  -5.127  1.00 57.32      A   
ATOM    968  N   ALA    61      -5.146  -2.478  -7.107  1.00 57.76      A   
ATOM    969  HN  ALA    61      -4.992  -2.699  -8.067  1.00  0.00      A   
ATOM    970  CA  ALA    61      -6.531  -2.405  -6.678  1.00 57.76      A   
ATOM    971  HA  ALA    61      -6.705  -1.405  -6.308  1.00  0.00      A   
ATOM    972  CB  ALA    61      -7.465  -2.668  -7.875  1.00 57.76      A   
ATOM    973  HB1 ALA    61      -7.262  -1.927  -8.678  1.00  0.00      A   
ATOM    974  HB2 ALA    61      -7.289  -3.683  -8.289  1.00  0.00      A   
ATOM    975  HB3 ALA    61      -8.531  -2.578  -7.574  1.00  0.00      A   
ATOM    976  C   ALA    61      -6.861  -3.350  -5.523  1.00 57.76      A   
ATOM    977  O   ALA    61      -7.558  -2.965  -4.589  1.00 57.76      A   
ATOM    978  N   VAL    62      -6.329  -4.596  -5.523  1.00 54.45      A   
ATOM    979  HN  VAL    62      -5.813  -4.923  -6.311  1.00  0.00      A   
ATOM    980  CA  VAL    62      -6.382  -5.474  -4.355  1.00 54.45      A   
ATOM    981  HA  VAL    62      -7.410  -5.508  -4.025  1.00  0.00      A   
ATOM    982  CB  VAL    62      -5.963  -6.907  -4.673  1.00 54.45      A   
ATOM    983  HB  VAL    62      -4.971  -6.910  -5.174  1.00  0.00      A   
ATOM    984  CG1 VAL    62      -5.888  -7.788  -3.406  1.00 54.45      A   
ATOM    985 HG11 VAL    62      -5.691  -8.844  -3.689  1.00  0.00      A   
ATOM    986 HG12 VAL    62      -5.069  -7.463  -2.730  1.00  0.00      A   
ATOM    987 HG13 VAL    62      -6.848  -7.746  -2.847  1.00  0.00      A   
ATOM    988  CG2 VAL    62      -7.020  -7.502  -5.616  1.00 54.45      A   
ATOM    989 HG21 VAL    62      -6.838  -8.591  -5.745  1.00  0.00      A   
ATOM    990 HG22 VAL    62      -8.039  -7.370  -5.194  1.00  0.00      A   
ATOM    991 HG23 VAL    62      -6.974  -7.017  -6.614  1.00  0.00      A   
ATOM    992  C   VAL    62      -5.598  -4.927  -3.160  1.00 54.45      A   
ATOM    993  O   VAL    62      -6.069  -4.972  -2.024  1.00 54.45      A   
ATOM    994  N   ALA    63      -4.387  -4.372  -3.371  1.00 54.41      A   
ATOM    995  HN  ALA    63      -3.993  -4.330  -4.286  1.00  0.00      A   
ATOM    996  CA  ALA    63      -3.597  -3.772  -2.310  1.00 54.41      A   
ATOM    997  HA  ALA    63      -3.487  -4.507  -1.527  1.00  0.00      A   
ATOM    998  CB  ALA    63      -2.199  -3.422  -2.848  1.00 54.41      A   
ATOM    999  HB1 ALA    63      -1.719  -4.318  -3.295  1.00  0.00      A   
ATOM   1000  HB2 ALA    63      -2.264  -2.637  -3.632  1.00  0.00      A   
ATOM   1001  HB3 ALA    63      -1.542  -3.042  -2.036  1.00  0.00      A   
ATOM   1002  C   ALA    63      -4.236  -2.548  -1.654  1.00 54.41      A   
ATOM   1003  O   ALA    63      -4.315  -2.480  -0.427  1.00 54.41      A   
ATOM   1004  N   ASP    64      -4.777  -1.599  -2.450  1.00 62.19      A   
ATOM   1005  HN  ASP    64      -4.643  -1.650  -3.436  1.00  0.00      A   
ATOM   1006  CA  ASP    64      -5.548  -0.454  -1.995  1.00 62.19      A   
ATOM   1007  HA  ASP    64      -4.952   0.119  -1.300  1.00  0.00      A   
ATOM   1008  CB  ASP    64      -5.972   0.411  -3.220  1.00 62.19      A   
ATOM   1009  HB1 ASP    64      -6.213  -0.236  -4.090  1.00  0.00      A   
ATOM   1010  HB2 ASP    64      -6.873   1.013  -2.974  1.00  0.00      A   
ATOM   1011  CG  ASP    64      -4.895   1.405  -3.621  1.00 62.19      A   
ATOM   1012  OD1 ASP    64      -4.426   2.153  -2.720  1.00 62.19      A   
ATOM   1013  OD2 ASP    64      -4.582   1.501  -4.837  1.00 62.19      A   
ATOM   1014  C   ASP    64      -6.799  -0.899  -1.224  1.00 62.19      A   
ATOM   1015  O   ASP    64      -7.077  -0.458  -0.107  1.00 62.19      A   
ATOM   1016  N   LEU    65      -7.541  -1.884  -1.772  1.00 57.78      A   
ATOM   1017  HN  LEU    65      -7.307  -2.223  -2.680  1.00  0.00      A   
ATOM   1018  CA  LEU    65      -8.725  -2.453  -1.156  1.00 57.78      A   
ATOM   1019  HA  LEU    65      -9.433  -1.651  -1.011  1.00  0.00      A   
ATOM   1020  CB  LEU    65      -9.334  -3.529  -2.093  1.00 57.78      A   
ATOM   1021  HB1 LEU    65      -9.530  -3.055  -3.079  1.00  0.00      A   
ATOM   1022  HB2 LEU    65      -8.569  -4.317  -2.264  1.00  0.00      A   
ATOM   1023  CG  LEU    65     -10.640  -4.206  -1.624  1.00 57.78      A   
ATOM   1024  HG  LEU    65     -10.477  -4.634  -0.612  1.00  0.00      A   
ATOM   1025  CD1 LEU    65     -11.810  -3.214  -1.542  1.00 57.78      A   
ATOM   1026 HD11 LEU    65     -12.720  -3.727  -1.165  1.00  0.00      A   
ATOM   1027 HD12 LEU    65     -11.574  -2.374  -0.854  1.00  0.00      A   
ATOM   1028 HD13 LEU    65     -12.037  -2.798  -2.547  1.00  0.00      A   
ATOM   1029  CD2 LEU    65     -10.991  -5.368  -2.565  1.00 57.78      A   
ATOM   1030 HD21 LEU    65     -11.917  -5.878  -2.222  1.00  0.00      A   
ATOM   1031 HD22 LEU    65     -11.155  -4.985  -3.595  1.00  0.00      A   
ATOM   1032 HD23 LEU    65     -10.164  -6.108  -2.592  1.00  0.00      A   
ATOM   1033  C   LEU    65      -8.469  -3.097   0.198  1.00 57.78      A   
ATOM   1034  O   LEU    65      -9.265  -2.965   1.126  1.00 57.78      A   
ATOM   1035  N   LEU    66      -7.337  -3.806   0.359  1.00 57.79      A   
ATOM   1036  HN  LEU    66      -6.723  -3.924  -0.418  1.00  0.00      A   
ATOM   1037  CA  LEU    66      -6.968  -4.473   1.594  1.00 57.79      A   
ATOM   1038  HA  LEU    66      -7.753  -5.175   1.834  1.00  0.00      A   
ATOM   1039  CB  LEU    66      -5.632  -5.232   1.376  1.00 57.79      A   
ATOM   1040  HB1 LEU    66      -5.775  -5.936   0.528  1.00  0.00      A   
ATOM   1041  HB2 LEU    66      -4.858  -4.501   1.058  1.00  0.00      A   
ATOM   1042  CG  LEU    66      -5.086  -6.028   2.583  1.00 57.79      A   
ATOM   1043  HG  LEU    66      -4.898  -5.319   3.418  1.00  0.00      A   
ATOM   1044  CD1 LEU    66      -6.072  -7.098   3.079  1.00 57.79      A   
ATOM   1045 HD11 LEU    66      -5.620  -7.674   3.915  1.00  0.00      A   
ATOM   1046 HD12 LEU    66      -7.007  -6.628   3.451  1.00  0.00      A   
ATOM   1047 HD13 LEU    66      -6.324  -7.801   2.257  1.00  0.00      A   
ATOM   1048  CD2 LEU    66      -3.740  -6.677   2.223  1.00 57.79      A   
ATOM   1049 HD21 LEU    66      -3.317  -7.204   3.104  1.00  0.00      A   
ATOM   1050 HD22 LEU    66      -3.872  -7.407   1.396  1.00  0.00      A   
ATOM   1051 HD23 LEU    66      -3.013  -5.902   1.899  1.00  0.00      A   
ATOM   1052  C   LEU    66      -6.842  -3.528   2.784  1.00 57.79      A   
ATOM   1053  O   LEU    66      -7.382  -3.795   3.857  1.00 57.79      A   
ATOM   1054  N   GLY    67      -6.192  -2.356   2.612  1.00 61.50      A   
ATOM   1055  HN  GLY    67      -5.792  -2.136   1.725  1.00  0.00      A   
ATOM   1056  CA  GLY    67      -6.128  -1.346   3.669  1.00 61.50      A   
ATOM   1057  HA1 GLY    67      -5.427  -0.587   3.356  1.00  0.00      A   
ATOM   1058  HA2 GLY    67      -5.853  -1.823   4.598  1.00  0.00      A   
ATOM   1059  C   GLY    67      -7.460  -0.669   3.880  1.00 61.50      A   
ATOM   1060  O   GLY    67      -7.890  -0.425   5.003  1.00 61.50      A   
ATOM   1061  N   SER    68      -8.184  -0.393   2.787  1.00 63.41      A   
ATOM   1062  HN  SER    68      -7.794  -0.578   1.888  1.00  0.00      A   
ATOM   1063  CA  SER    68      -9.504   0.225   2.803  1.00 63.41      A   
ATOM   1064  HA  SER    68      -9.423   1.195   3.270  1.00  0.00      A   
ATOM   1065  CB  SER    68      -9.937   0.397   1.319  1.00 63.41      A   
ATOM   1066  HB1 SER    68      -9.112   0.901   0.772  1.00  0.00      A   
ATOM   1067  HB2 SER    68     -10.080  -0.602   0.855  1.00  0.00      A   
ATOM   1068  OG  SER    68     -11.119   1.170   1.149  1.00 63.41      A   
ATOM   1069  HG1 SER    68     -11.423   0.985   0.257  1.00  0.00      A   
ATOM   1070  C   SER    68     -10.562  -0.575   3.574  1.00 63.41      A   
ATOM   1071  O   SER    68     -11.254  -0.054   4.447  1.00 63.41      A   
ATOM   1072  N   VAL    69     -10.667  -1.901   3.338  1.00 61.66      A   
ATOM   1073  HN  VAL    69     -10.109  -2.313   2.622  1.00  0.00      A   
ATOM   1074  CA  VAL    69     -11.564  -2.799   4.066  1.00 61.66      A   
ATOM   1075  HA  VAL    69     -12.550  -2.359   4.049  1.00  0.00      A   
ATOM   1076  CB  VAL    69     -11.640  -4.171   3.392  1.00 61.66      A   
ATOM   1077  HB  VAL    69     -10.611  -4.565   3.250  1.00  0.00      A   
ATOM   1078  CG1 VAL    69     -12.461  -5.185   4.219  1.00 61.66      A   
ATOM   1079 HG11 VAL    69     -12.592  -6.126   3.643  1.00  0.00      A   
ATOM   1080 HG12 VAL    69     -11.953  -5.439   5.175  1.00  0.00      A   
ATOM   1081 HG13 VAL    69     -13.466  -4.771   4.448  1.00  0.00      A   
ATOM   1082  CG2 VAL    69     -12.303  -3.995   2.011  1.00 61.66      A   
ATOM   1083 HG21 VAL    69     -12.356  -4.971   1.482  1.00  0.00      A   
ATOM   1084 HG22 VAL    69     -13.334  -3.598   2.124  1.00  0.00      A   
ATOM   1085 HG23 VAL    69     -11.726  -3.290   1.375  1.00  0.00      A   
ATOM   1086  C   VAL    69     -11.196  -2.943   5.537  1.00 61.66      A   
ATOM   1087  O   VAL    69     -12.065  -2.942   6.413  1.00 61.66      A   
ATOM   1088  N   ILE    70      -9.888  -3.049   5.864  1.00 61.77      A   
ATOM   1089  HN  ILE    70      -9.189  -3.053   5.153  1.00  0.00      A   
ATOM   1090  CA  ILE    70      -9.410  -3.114   7.243  1.00 61.77      A   
ATOM   1091  HA  ILE    70      -9.967  -3.898   7.735  1.00  0.00      A   
ATOM   1092  CB  ILE    70      -7.939  -3.508   7.330  1.00 61.77      A   
ATOM   1093  HB  ILE    70      -7.350  -2.855   6.652  1.00  0.00      A   
ATOM   1094  CG2 ILE    70      -7.396  -3.354   8.772  1.00 61.77      A   
ATOM   1095 HG21 ILE    70      -6.332  -3.670   8.823  1.00  0.00      A   
ATOM   1096 HG22 ILE    70      -7.434  -2.298   9.113  1.00  0.00      A   
ATOM   1097 HG23 ILE    70      -7.984  -3.977   9.480  1.00  0.00      A   
ATOM   1098  CG1 ILE    70      -7.808  -4.975   6.850  1.00 61.77      A   
ATOM   1099 HG11 ILE    70      -8.344  -5.639   7.561  1.00  0.00      A   
ATOM   1100 HG12 ILE    70      -8.299  -5.082   5.859  1.00  0.00      A   
ATOM   1101  CD  ILE    70      -6.360  -5.441   6.706  1.00  0.00      A   
ATOM   1102  HD1 ILE    70      -6.323  -6.472   6.292  1.00  0.00      A   
ATOM   1103  HD2 ILE    70      -5.810  -4.768   6.014  1.00  0.00      A   
ATOM   1104  HD3 ILE    70      -5.840  -5.441   7.688  1.00  0.00      A   
ATOM   1105  C   ILE    70      -9.750  -1.855   8.018  1.00 61.77      A   
ATOM   1106  O   ILE    70     -10.207  -1.951   9.154  1.00 61.77      A   
ATOM   1107  N   PHE    71      -9.625  -0.662   7.394  1.00 67.28      A   
ATOM   1108  HN  PHE    71      -9.224  -0.614   6.483  1.00  0.00      A   
ATOM   1109  CA  PHE    71     -10.042   0.605   7.975  1.00 67.28      A   
ATOM   1110  HA  PHE    71      -9.493   0.747   8.894  1.00  0.00      A   
ATOM   1111  CB  PHE    71      -9.720   1.763   6.978  1.00 67.28      A   
ATOM   1112  HB1 PHE    71      -8.636   1.748   6.735  1.00  0.00      A   
ATOM   1113  HB2 PHE    71     -10.274   1.615   6.026  1.00  0.00      A   
ATOM   1114  CG  PHE    71     -10.054   3.137   7.512  1.00 67.28      A   
ATOM   1115  CD1 PHE    71      -9.143   3.838   8.318  1.00 67.28      A   
ATOM   1116  HD1 PHE    71      -8.190   3.390   8.558  1.00  0.00      A   
ATOM   1117  CE1 PHE    71      -9.456   5.112   8.810  1.00 67.28      A   
ATOM   1118  HE1 PHE    71      -8.743   5.646   9.422  1.00  0.00      A   
ATOM   1119  CZ  PHE    71     -10.696   5.692   8.512  1.00 67.28      A   
ATOM   1120  HZ  PHE    71     -10.937   6.672   8.897  1.00  0.00      A   
ATOM   1121  CD2 PHE    71     -11.289   3.737   7.206  1.00 67.28      A   
ATOM   1122  HD2 PHE    71     -11.995   3.209   6.583  1.00  0.00      A   
ATOM   1123  CE2 PHE    71     -11.614   5.004   7.709  1.00 67.28      A   
ATOM   1124  HE2 PHE    71     -12.566   5.451   7.465  1.00  0.00      A   
ATOM   1125  C   PHE    71     -11.531   0.629   8.339  1.00 67.28      A   
ATOM   1126  O   PHE    71     -11.909   1.006   9.449  1.00 67.28      A   
ATOM   1127  N   VAL    72     -12.421   0.175   7.427  1.00 67.38      A   
ATOM   1128  HN  VAL    72     -12.105  -0.102   6.523  1.00  0.00      A   
ATOM   1129  CA  VAL    72     -13.856   0.097   7.688  1.00 67.38      A   
ATOM   1130  HA  VAL    72     -14.175   1.071   8.030  1.00  0.00      A   
ATOM   1131  CB  VAL    72     -14.650  -0.233   6.425  1.00 67.38      A   
ATOM   1132  HB  VAL    72     -14.301  -1.201   6.007  1.00  0.00      A   
ATOM   1133  CG1 VAL    72     -16.160  -0.317   6.729  1.00 67.38      A   
ATOM   1134 HG11 VAL    72     -16.727  -0.487   5.788  1.00  0.00      A   
ATOM   1135 HG12 VAL    72     -16.392  -1.152   7.425  1.00  0.00      A   
ATOM   1136 HG13 VAL    72     -16.517   0.632   7.183  1.00  0.00      A   
ATOM   1137  CG2 VAL    72     -14.416   0.879   5.382  1.00 67.38      A   
ATOM   1138 HG21 VAL    72     -14.988   0.664   4.454  1.00  0.00      A   
ATOM   1139 HG22 VAL    72     -14.753   1.861   5.777  1.00  0.00      A   
ATOM   1140 HG23 VAL    72     -13.344   0.965   5.100  1.00  0.00      A   
ATOM   1141  C   VAL    72     -14.181  -0.872   8.822  1.00 67.38      A   
ATOM   1142  O   VAL    72     -14.937  -0.550   9.739  1.00 67.38      A   
ATOM   1143  N   TYR    73     -13.561  -2.071   8.836  1.00 68.37      A   
ATOM   1144  HN  TYR    73     -12.946  -2.309   8.089  1.00  0.00      A   
ATOM   1145  CA  TYR    73     -13.706  -3.036   9.917  1.00 68.37      A   
ATOM   1146  HA  TYR    73     -14.760  -3.231  10.048  1.00  0.00      A   
ATOM   1147  CB  TYR    73     -12.998  -4.370   9.486  1.00 68.37      A   
ATOM   1148  HB1 TYR    73     -13.645  -4.923   8.771  1.00  0.00      A   
ATOM   1149  HB2 TYR    73     -12.056  -4.104   8.960  1.00  0.00      A   
ATOM   1150  CG  TYR    73     -12.651  -5.290  10.633  1.00 68.37      A   
ATOM   1151  CD1 TYR    73     -13.602  -5.596  11.623  1.00 68.37      A   
ATOM   1152  HD1 TYR    73     -14.628  -5.279  11.503  1.00  0.00      A   
ATOM   1153  CE1 TYR    73     -13.197  -6.142  12.847  1.00 68.37      A   
ATOM   1154  HE1 TYR    73     -13.911  -6.264  13.648  1.00  0.00      A   
ATOM   1155  CZ  TYR    73     -11.855  -6.451  13.058  1.00 68.37      A   
ATOM   1156  OH  TYR    73     -11.444  -6.839  14.343  1.00 68.37      A   
ATOM   1157  HH  TYR    73     -11.818  -6.178  14.930  1.00  0.00      A   
ATOM   1158  CD2 TYR    73     -11.310  -5.661  10.836  1.00 68.37      A   
ATOM   1159  HD2 TYR    73     -10.568  -5.403  10.096  1.00  0.00      A   
ATOM   1160  CE2 TYR    73     -10.912  -6.248  12.044  1.00 68.37      A   
ATOM   1161  HE2 TYR    73      -9.868  -6.460  12.220  1.00  0.00      A   
ATOM   1162  C   TYR    73     -13.214  -2.503  11.271  1.00 68.37      A   
ATOM   1163  O   TYR    73     -13.918  -2.593  12.278  1.00 68.37      A   
ATOM   1164  N   SER    74     -12.008  -1.909  11.339  1.00 71.25      A   
ATOM   1165  HN  SER    74     -11.440  -1.794  10.528  1.00  0.00      A   
ATOM   1166  CA  SER    74     -11.448  -1.421  12.589  1.00 71.25      A   
ATOM   1167  HA  SER    74     -11.541  -2.225  13.304  1.00  0.00      A   
ATOM   1168  CB  SER    74      -9.938  -1.089  12.488  1.00 71.25      A   
ATOM   1169  HB1 SER    74      -9.544  -0.798  13.486  1.00  0.00      A   
ATOM   1170  HB2 SER    74      -9.407  -2.012  12.170  1.00  0.00      A   
ATOM   1171  OG  SER    74      -9.638  -0.083  11.522  1.00 71.25      A   
ATOM   1172  HG1 SER    74      -9.797   0.783  11.903  1.00  0.00      A   
ATOM   1173  C   SER    74     -12.229  -0.268  13.181  1.00 71.25      A   
ATOM   1174  O   SER    74     -12.375  -0.169  14.398  1.00 71.25      A   
ATOM   1175  N   PHE    75     -12.789   0.612  12.329  1.00 74.86      A   
ATOM   1176  HN  PHE    75     -12.603   0.541  11.352  1.00  0.00      A   
ATOM   1177  CA  PHE    75     -13.703   1.659  12.741  1.00 74.86      A   
ATOM   1178  HA  PHE    75     -13.198   2.222  13.512  1.00  0.00      A   
ATOM   1179  CB  PHE    75     -13.999   2.582  11.526  1.00 74.86      A   
ATOM   1180  HB1 PHE    75     -13.100   2.619  10.875  1.00  0.00      A   
ATOM   1181  HB2 PHE    75     -14.839   2.199  10.908  1.00  0.00      A   
ATOM   1182  CG  PHE    75     -14.285   3.996  11.953  1.00 74.86      A   
ATOM   1183  CD1 PHE    75     -13.244   4.939  11.983  1.00 74.86      A   
ATOM   1184  HD1 PHE    75     -12.247   4.643  11.690  1.00  0.00      A   
ATOM   1185  CE1 PHE    75     -13.486   6.259  12.381  1.00 74.86      A   
ATOM   1186  HE1 PHE    75     -12.678   6.976  12.398  1.00  0.00      A   
ATOM   1187  CZ  PHE    75     -14.779   6.649  12.750  1.00 74.86      A   
ATOM   1188  HZ  PHE    75     -14.959   7.664  13.070  1.00  0.00      A   
ATOM   1189  CD2 PHE    75     -15.579   4.399  12.321  1.00 74.86      A   
ATOM   1190  HD2 PHE    75     -16.387   3.683  12.304  1.00  0.00      A   
ATOM   1191  CE2 PHE    75     -15.828   5.721  12.714  1.00 74.86      A   
ATOM   1192  HE2 PHE    75     -16.826   6.022  12.997  1.00  0.00      A   
ATOM   1193  C   PHE    75     -15.008   1.136  13.355  1.00 74.86      A   
ATOM   1194  O   PHE    75     -15.472   1.639  14.374  1.00 74.86      A   
ATOM   1195  N   ILE    76     -15.626   0.086  12.773  1.00 73.63      A   
ATOM   1196  HN  ILE    76     -15.257  -0.296  11.929  1.00  0.00      A   
ATOM   1197  CA  ILE    76     -16.828  -0.563  13.303  1.00 73.63      A   
ATOM   1198  HA  ILE    76     -17.567   0.206  13.472  1.00  0.00      A   
ATOM   1199  CB  ILE    76     -17.403  -1.541  12.272  1.00 73.63      A   
ATOM   1200  HB  ILE    76     -16.583  -2.207  11.928  1.00  0.00      A   
ATOM   1201  CG2 ILE    76     -18.527  -2.415  12.871  1.00 73.63      A   
ATOM   1202 HG21 ILE    76     -18.919  -3.126  12.112  1.00  0.00      A   
ATOM   1203 HG22 ILE    76     -18.158  -3.021  13.726  1.00  0.00      A   
ATOM   1204 HG23 ILE    76     -19.371  -1.782  13.221  1.00  0.00      A   
ATOM   1205  CG1 ILE    76     -17.937  -0.748  11.052  1.00 73.63      A   
ATOM   1206 HG11 ILE    76     -18.820  -0.153  11.370  1.00  0.00      A   
ATOM   1207 HG12 ILE    76     -17.164  -0.028  10.709  1.00  0.00      A   
ATOM   1208  CD  ILE    76     -18.319  -1.633   9.859  1.00  0.00      A   
ATOM   1209  HD1 ILE    76     -18.626  -1.002   8.997  1.00  0.00      A   
ATOM   1210  HD2 ILE    76     -17.449  -2.249   9.545  1.00  0.00      A   
ATOM   1211  HD3 ILE    76     -19.164  -2.309  10.111  1.00  0.00      A   
ATOM   1212  C   ILE    76     -16.598  -1.215  14.668  1.00 73.63      A   
ATOM   1213  O   ILE    76     -17.413  -1.074  15.580  1.00 73.63      A   
ATOM   1214  N   ASP    77     -15.438  -1.878  14.865  1.00 77.92      A   
ATOM   1215  HN  ASP    77     -14.822  -2.004  14.092  1.00  0.00      A   
ATOM   1216  CA  ASP    77     -14.993  -2.449  16.133  1.00 77.92      A   
ATOM   1217  HA  ASP    77     -15.682  -3.227  16.427  1.00  0.00      A   
ATOM   1218  CB  ASP    77     -13.537  -2.977  15.914  1.00 77.92      A   
ATOM   1219  HB1 ASP    77     -13.229  -2.744  14.873  1.00  0.00      A   
ATOM   1220  HB2 ASP    77     -12.818  -2.466  16.590  1.00  0.00      A   
ATOM   1221  CG  ASP    77     -13.332  -4.465  16.104  1.00 77.92      A   
ATOM   1222  OD1 ASP    77     -14.263  -5.241  16.420  1.00 77.92      A   
ATOM   1223  OD2 ASP    77     -12.153  -4.882  15.920  1.00 77.92      A   
ATOM   1224  C   ASP    77     -14.959  -1.394  17.262  1.00 77.92      A   
ATOM   1225  O   ASP    77     -15.341  -1.677  18.396  1.00 77.92      A   
ATOM   1226  N   PHE    78     -14.494  -0.151  16.968  1.00 84.10      A   
ATOM   1227  HN  PHE    78     -14.191   0.054  16.041  1.00  0.00      A   
ATOM   1228  CA  PHE    78     -14.252   0.875  17.979  1.00 84.10      A   
ATOM   1229  HA  PHE    78     -14.281   0.400  18.948  1.00  0.00      A   
ATOM   1230  CB  PHE    78     -12.839   1.481  17.741  1.00 84.10      A   
ATOM   1231  HB1 PHE    78     -12.239   0.785  17.116  1.00  0.00      A   
ATOM   1232  HB2 PHE    78     -12.891   2.456  17.212  1.00  0.00      A   
ATOM   1233  CG  PHE    78     -12.075   1.638  19.032  1.00 84.10      A   
ATOM   1234  CD1 PHE    78     -11.791   0.518  19.835  1.00 84.10      A   
ATOM   1235  HD1 PHE    78     -12.139  -0.460  19.537  1.00  0.00      A   
ATOM   1236  CE1 PHE    78     -11.050   0.654  21.016  1.00 84.10      A   
ATOM   1237  HE1 PHE    78     -10.841  -0.215  21.623  1.00  0.00      A   
ATOM   1238  CZ  PHE    78     -10.571   1.913  21.399  1.00 84.10      A   
ATOM   1239  HZ  PHE    78      -9.986   2.019  22.301  1.00  0.00      A   
ATOM   1240  CD2 PHE    78     -11.590   2.894  19.428  1.00 84.10      A   
ATOM   1241  HD2 PHE    78     -11.773   3.752  18.798  1.00  0.00      A   
ATOM   1242  CE2 PHE    78     -10.838   3.034  20.602  1.00 84.10      A   
ATOM   1243  HE2 PHE    78     -10.445   4.001  20.880  1.00  0.00      A   
ATOM   1244  C   PHE    78     -15.319   1.982  18.057  1.00 84.10      A   
ATOM   1245  O   PHE    78     -15.327   2.762  19.007  1.00 84.10      A   
ATOM   1246  N   HSD    79     -16.277   2.073  17.101  1.00 82.12      A   
ATOM   1247  HN  HSD    79     -16.212   1.487  16.297  1.00  0.00      A   
ATOM   1248  CA  HSD    79     -17.235   3.186  17.062  1.00 82.12      A   
ATOM   1249  HA  HSD    79     -17.333   3.613  18.049  1.00  0.00      A   
ATOM   1250  CB  HSD    79     -16.752   4.279  16.079  1.00 82.12      A   
ATOM   1251  HB1 HSD    79     -16.715   3.859  15.051  1.00  0.00      A   
ATOM   1252  HB2 HSD    79     -17.455   5.139  16.080  1.00  0.00      A   
ATOM   1253  ND1 HSD    79     -14.290   4.765  15.613  1.00 82.12      A   
ATOM   1254  HD1 HSD    79     -14.282   4.456  14.662  1.00  0.00      A   
ATOM   1255  CG  HSD    79     -15.388   4.791  16.446  1.00 82.12      A   
ATOM   1256  CE1 HSD    79     -13.246   5.267  16.316  1.00 82.12      A   
ATOM   1257  HE1 HSD    79     -12.239   5.359  15.910  1.00  0.00      A   
ATOM   1258  NE2 HSD    79     -13.602   5.618  17.538  1.00 82.12      A   
ATOM   1259  CD2 HSD    79     -14.950   5.314  17.621  1.00 82.12      A   
ATOM   1260  HD2 HSD    79     -15.493   5.474  18.544  1.00  0.00      A   
ATOM   1261  C   HSD    79     -18.643   2.772  16.651  1.00 82.12      A   
ATOM   1262  O   HSD    79     -19.491   3.623  16.395  1.00 82.12      A   
ATOM   1263  N   VAL    80     -18.940   1.459  16.614  1.00 80.47      A   
ATOM   1264  HN  VAL    80     -18.219   0.806  16.834  1.00  0.00      A   
ATOM   1265  CA  VAL    80     -20.296   0.920  16.471  1.00 80.47      A   
ATOM   1266  HA  VAL    80     -21.036   1.689  16.641  1.00  0.00      A   
ATOM   1267  CB  VAL    80     -20.508   0.235  15.119  1.00 80.47      A   
ATOM   1268  HB  VAL    80     -19.756  -0.573  14.990  1.00  0.00      A   
ATOM   1269  CG1 VAL    80     -21.916  -0.387  15.042  1.00 80.47      A   
ATOM   1270 HG11 VAL    80     -22.062  -0.848  14.041  1.00  0.00      A   
ATOM   1271 HG12 VAL    80     -22.060  -1.182  15.804  1.00  0.00      A   
ATOM   1272 HG13 VAL    80     -22.689   0.397  15.188  1.00  0.00      A   
ATOM   1273  CG2 VAL    80     -20.311   1.249  13.975  1.00 80.47      A   
ATOM   1274 HG21 VAL    80     -20.450   0.749  12.993  1.00  0.00      A   
ATOM   1275 HG22 VAL    80     -21.054   2.071  14.061  1.00  0.00      A   
ATOM   1276 HG23 VAL    80     -19.292   1.691  14.001  1.00  0.00      A   
ATOM   1277  C   VAL    80     -20.442  -0.115  17.555  1.00 80.47      A   
ATOM   1278  O   VAL    80     -21.377  -0.111  18.359  1.00 80.47      A   
ATOM   1279  N   PHE    81     -19.438  -1.008  17.643  1.00 80.76      A   
ATOM   1280  HN  PHE    81     -18.742  -1.073  16.932  1.00  0.00      A   
ATOM   1281  CA  PHE    81     -19.187  -1.784  18.833  1.00 80.76      A   
ATOM   1282  HA  PHE    81     -20.126  -1.960  19.336  1.00  0.00      A   
ATOM   1283  CB  PHE    81     -18.489  -3.161  18.607  1.00 80.76      A   
ATOM   1284  HB1 PHE    81     -17.393  -3.000  18.515  1.00  0.00      A   
ATOM   1285  HB2 PHE    81     -18.674  -3.829  19.475  1.00  0.00      A   
ATOM   1286  CG  PHE    81     -18.918  -3.895  17.361  1.00 80.76      A   
ATOM   1287  CD1 PHE    81     -20.218  -3.834  16.822  1.00 80.76      A   
ATOM   1288  HD1 PHE    81     -20.997  -3.294  17.339  1.00  0.00      A   
ATOM   1289  CE1 PHE    81     -20.493  -4.401  15.571  1.00 80.76      A   
ATOM   1290  HE1 PHE    81     -21.475  -4.299  15.133  1.00  0.00      A   
ATOM   1291  CZ  PHE    81     -19.485  -5.076  14.872  1.00 80.76      A   
ATOM   1292  HZ  PHE    81     -19.685  -5.483  13.892  1.00  0.00      A   
ATOM   1293  CD2 PHE    81     -17.942  -4.641  16.680  1.00 80.76      A   
ATOM   1294  HD2 PHE    81     -16.950  -4.733  17.095  1.00  0.00      A   
ATOM   1295  CE2 PHE    81     -18.212  -5.210  15.434  1.00 80.76      A   
ATOM   1296  HE2 PHE    81     -17.421  -5.715  14.899  1.00  0.00      A   
ATOM   1297  C   PHE    81     -18.318  -0.910  19.739  1.00 80.76      A   
ATOM   1298  O   PHE    81     -17.912   0.189  19.367  1.00 80.76      A   
ATOM   1299  N   HSD    82     -18.004  -1.346  20.967  1.00 83.82      A   
ATOM   1300  HN  HSD    82     -18.452  -2.137  21.377  1.00  0.00      A   
ATOM   1301  CA  HSD    82     -16.915  -0.743  21.724  1.00 83.82      A   
ATOM   1302  HA  HSD    82     -16.352  -0.040  21.129  1.00  0.00      A   
ATOM   1303  CB  HSD    82     -17.343  -0.081  23.061  1.00 83.82      A   
ATOM   1304  HB1 HSD    82     -17.972  -0.793  23.636  1.00  0.00      A   
ATOM   1305  HB2 HSD    82     -16.445   0.150  23.672  1.00  0.00      A   
ATOM   1306  ND1 HSD    82     -18.838   1.629  21.883  1.00 83.82      A   
ATOM   1307  HD1 HSD    82     -18.804   1.221  20.971  1.00  0.00      A   
ATOM   1308  CG  HSD    82     -18.086   1.216  22.960  1.00 83.82      A   
ATOM   1309  CE1 HSD    82     -19.442   2.786  22.241  1.00 83.82      A   
ATOM   1310  HE1 HSD    82     -20.085   3.353  21.567  1.00  0.00      A   
ATOM   1311  NE2 HSD    82     -19.133   3.140  23.477  1.00 83.82      A   
ATOM   1312  CD2 HSD    82     -18.256   2.163  23.920  1.00 83.82      A   
ATOM   1313  HD2 HSD    82     -17.832   2.211  24.915  1.00  0.00      A   
ATOM   1314  C   HSD    82     -15.970  -1.880  22.084  1.00 83.82      A   
ATOM   1315  O   HSD    82     -15.686  -2.178  23.249  1.00 83.82      A   
ATOM   1316  N   ARG    83     -15.482  -2.600  21.066  1.00 82.13      A   
ATOM   1317  HN  ARG    83     -15.592  -2.291  20.125  1.00  0.00      A   
ATOM   1318  CA  ARG    83     -14.771  -3.840  21.253  1.00 82.13      A   
ATOM   1319  HA  ARG    83     -15.161  -4.347  22.124  1.00  0.00      A   
ATOM   1320  CB  ARG    83     -15.038  -4.774  20.055  1.00 82.13      A   
ATOM   1321  HB1 ARG    83     -16.128  -4.987  20.024  1.00  0.00      A   
ATOM   1322  HB2 ARG    83     -14.778  -4.248  19.111  1.00  0.00      A   
ATOM   1323  CG  ARG    83     -14.260  -6.098  20.114  1.00  0.00      A   
ATOM   1324  HG1 ARG    83     -13.197  -5.872  19.882  1.00  0.00      A   
ATOM   1325  HG2 ARG    83     -14.301  -6.525  21.138  1.00  0.00      A   
ATOM   1326  CD  ARG    83     -14.788  -7.139  19.132  1.00  0.00      A   
ATOM   1327  HD1 ARG    83     -15.723  -7.604  19.512  1.00  0.00      A   
ATOM   1328  HD2 ARG    83     -15.002  -6.692  18.137  1.00  0.00      A   
ATOM   1329  NE  ARG    83     -13.726  -8.182  19.049  1.00  0.00      A   
ATOM   1330  HE  ARG    83     -13.556  -8.752  19.853  1.00  0.00      A   
ATOM   1331  CZ  ARG    83     -12.850  -8.278  18.041  1.00  0.00      A   
ATOM   1332  NH1 ARG    83     -11.876  -9.178  18.117  1.00  0.00      A   
ATOM   1333 HH11 ARG    83     -11.426  -9.404  17.253  1.00  0.00      A   
ATOM   1334 HH12 ARG    83     -12.061  -9.922  18.758  1.00  0.00      A   
ATOM   1335  NH2 ARG    83     -12.930  -7.560  16.929  1.00  0.00      A   
ATOM   1336 HH21 ARG    83     -12.213  -7.674  16.241  1.00  0.00      A   
ATOM   1337 HH22 ARG    83     -13.495  -6.736  16.890  1.00  0.00      A   
ATOM   1338  C   ARG    83     -13.284  -3.629  21.449  1.00 82.13      A   
ATOM   1339  O   ARG    83     -12.564  -3.100  20.605  1.00 82.13      A   
ATOM   1340  N   LYS    84     -12.782  -4.073  22.610  1.00 84.97      A   
ATOM   1341  HN  LYS    84     -13.399  -4.428  23.309  1.00  0.00      A   
ATOM   1342  CA  LYS    84     -11.389  -3.984  22.954  1.00 84.97      A   
ATOM   1343  HA  LYS    84     -10.982  -3.094  22.496  1.00  0.00      A   
ATOM   1344  CB  LYS    84     -11.234  -3.844  24.492  1.00 84.97      A   
ATOM   1345  HB1 LYS    84     -12.185  -3.428  24.889  1.00  0.00      A   
ATOM   1346  HB2 LYS    84     -11.085  -4.831  24.978  1.00  0.00      A   
ATOM   1347  CG  LYS    84     -10.124  -2.861  24.887  1.00 84.97      A   
ATOM   1348  HG1 LYS    84      -9.145  -3.237  24.520  1.00  0.00      A   
ATOM   1349  HG2 LYS    84     -10.337  -1.899  24.372  1.00  0.00      A   
ATOM   1350  CD  LYS    84     -10.048  -2.600  26.402  1.00 84.97      A   
ATOM   1351  HD1 LYS    84     -11.081  -2.559  26.809  1.00  0.00      A   
ATOM   1352  HD2 LYS    84      -9.531  -3.452  26.892  1.00  0.00      A   
ATOM   1353  CE  LYS    84      -9.362  -1.277  26.778  1.00 84.97      A   
ATOM   1354  HE1 LYS    84      -9.975  -0.414  26.439  1.00  0.00      A   
ATOM   1355  HE2 LYS    84      -9.219  -1.209  27.878  1.00  0.00      A   
ATOM   1356  NZ  LYS    84      -8.053  -1.183  26.124  1.00 84.97      A   
ATOM   1357  HZ1 LYS    84      -7.513  -0.340  26.407  1.00  0.00      A   
ATOM   1358  HZ2 LYS    84      -7.469  -2.026  26.299  1.00  0.00      A   
ATOM   1359  HZ3 LYS    84      -8.167  -1.098  25.094  1.00  0.00      A   
ATOM   1360  C   LYS    84     -10.640  -5.175  22.395  1.00 84.97      A   
ATOM   1361  O   LYS    84     -10.712  -6.276  22.943  1.00 84.97      A   
ATOM   1362  N   ASP    85      -9.928  -4.982  21.259  1.00 85.23      A   
ATOM   1363  HN  ASP    85      -9.938  -4.099  20.796  1.00  0.00      A   
ATOM   1364  CA  ASP    85      -9.092  -5.997  20.648  1.00 85.23      A   
ATOM   1365  HA  ASP    85      -9.730  -6.859  20.518  1.00  0.00      A   
ATOM   1366  CB  ASP    85      -8.593  -5.621  19.218  1.00 85.23      A   
ATOM   1367  HB1 ASP    85      -7.833  -6.358  18.882  1.00  0.00      A   
ATOM   1368  HB2 ASP    85      -9.459  -5.672  18.523  1.00  0.00      A   
ATOM   1369  CG  ASP    85      -7.957  -4.249  19.048  1.00 85.23      A   
ATOM   1370  OD1 ASP    85      -7.039  -3.877  19.811  1.00 85.23      A   
ATOM   1371  OD2 ASP    85      -8.365  -3.557  18.079  1.00 85.23      A   
ATOM   1372  C   ASP    85      -7.966  -6.477  21.563  1.00 85.23      A   
ATOM   1373  O   ASP    85      -7.406  -5.755  22.391  1.00 85.23      A   
ATOM   1374  N   SER    86      -7.630  -7.772  21.453  1.00 80.87      A   
ATOM   1375  HN  SER    86      -8.130  -8.374  20.835  1.00  0.00      A   
ATOM   1376  CA  SER    86      -6.436  -8.334  22.048  1.00 80.87      A   
ATOM   1377  HA  SER    86      -6.175  -7.784  22.940  1.00  0.00      A   
ATOM   1378  CB  SER    86      -6.612  -9.836  22.418  1.00 80.87      A   
ATOM   1379  HB1 SER    86      -5.707 -10.208  22.944  1.00  0.00      A   
ATOM   1380  HB2 SER    86      -7.466  -9.918  23.124  1.00  0.00      A   
ATOM   1381  OG  SER    86      -6.866 -10.656  21.269  1.00 80.87      A   
ATOM   1382  HG1 SER    86      -7.618 -11.212  21.487  1.00  0.00      A   
ATOM   1383  C   SER    86      -5.305  -8.170  21.058  1.00 80.87      A   
ATOM   1384  O   SER    86      -5.514  -7.865  19.883  1.00 80.87      A   
ATOM   1385  N   ARG    87      -4.045  -8.374  21.479  1.00 81.83      A   
ATOM   1386  HN  ARG    87      -3.837  -8.597  22.429  1.00  0.00      A   
ATOM   1387  CA  ARG    87      -2.924  -8.096  20.602  1.00 81.83      A   
ATOM   1388  HA  ARG    87      -3.061  -7.092  20.227  1.00  0.00      A   
ATOM   1389  CB  ARG    87      -1.584  -8.093  21.385  1.00 81.83      A   
ATOM   1390  HB1 ARG    87      -0.774  -7.726  20.719  1.00  0.00      A   
ATOM   1391  HB2 ARG    87      -1.684  -7.338  22.194  1.00  0.00      A   
ATOM   1392  CG  ARG    87      -1.120  -9.414  22.048  1.00 81.83      A   
ATOM   1393  HG1 ARG    87      -0.352  -9.118  22.795  1.00  0.00      A   
ATOM   1394  HG2 ARG    87      -1.950  -9.888  22.614  1.00  0.00      A   
ATOM   1395  CD  ARG    87      -0.466 -10.446  21.111  1.00 81.83      A   
ATOM   1396  HD1 ARG    87      -1.198 -10.991  20.477  1.00  0.00      A   
ATOM   1397  HD2 ARG    87       0.269  -9.939  20.450  1.00  0.00      A   
ATOM   1398  NE  ARG    87       0.287 -11.400  21.968  1.00 81.83      A   
ATOM   1399  HE  ARG    87       1.154 -11.059  22.332  1.00  0.00      A   
ATOM   1400  CZ  ARG    87      -0.226 -12.432  22.639  1.00 81.83      A   
ATOM   1401  NH1 ARG    87      -1.380 -13.004  22.328  1.00 81.83      A   
ATOM   1402 HH11 ARG    87      -1.600 -13.828  22.850  1.00  0.00      A   
ATOM   1403 HH12 ARG    87      -1.709 -12.874  21.392  1.00  0.00      A   
ATOM   1404  NH2 ARG    87       0.449 -12.952  23.656  1.00 81.83      A   
ATOM   1405 HH21 ARG    87       0.017 -13.673  24.199  1.00  0.00      A   
ATOM   1406 HH22 ARG    87       1.276 -12.478  23.958  1.00  0.00      A   
ATOM   1407  C   ARG    87      -2.827  -9.005  19.391  1.00 81.83      A   
ATOM   1408  O   ARG    87      -2.246  -8.633  18.380  1.00 81.83      A   
ATOM   1409  N   ASN    88      -3.443 -10.208  19.430  1.00 77.37      A   
ATOM   1410  HN  ASN    88      -3.931 -10.486  20.253  1.00  0.00      A   
ATOM   1411  CA  ASN    88      -3.504 -11.087  18.272  1.00 77.37      A   
ATOM   1412  HA  ASN    88      -2.502 -11.300  17.928  1.00  0.00      A   
ATOM   1413  CB  ASN    88      -4.305 -12.390  18.563  1.00 77.37      A   
ATOM   1414  HB1 ASN    88      -5.285 -12.141  19.024  1.00  0.00      A   
ATOM   1415  HB2 ASN    88      -4.484 -12.946  17.618  1.00  0.00      A   
ATOM   1416  CG  ASN    88      -3.541 -13.316  19.491  1.00 77.37      A   
ATOM   1417  OD1 ASN    88      -2.394 -13.069  19.860  1.00 77.37      A   
ATOM   1418  ND2 ASN    88      -4.187 -14.435  19.894  1.00 77.37      A   
ATOM   1419 HD21 ASN    88      -3.700 -15.070  20.494  1.00  0.00      A   
ATOM   1420 HD22 ASN    88      -5.114 -14.626  19.571  1.00  0.00      A   
ATOM   1421  C   ASN    88      -4.249 -10.412  17.114  1.00 77.37      A   
ATOM   1422  O   ASN    88      -3.826 -10.425  15.960  1.00 77.37      A   
ATOM   1423  N   VAL    89      -5.385  -9.774  17.446  1.00 75.01      A   
ATOM   1424  HN  VAL    89      -5.673  -9.751  18.400  1.00  0.00      A   
ATOM   1425  CA  VAL    89      -6.212  -8.988  16.554  1.00 75.01      A   
ATOM   1426  HA  VAL    89      -6.382  -9.558  15.652  1.00  0.00      A   
ATOM   1427  CB  VAL    89      -7.550  -8.714  17.226  1.00 75.01      A   
ATOM   1428  HB  VAL    89      -7.372  -8.184  18.186  1.00  0.00      A   
ATOM   1429  CG1 VAL    89      -8.448  -7.846  16.326  1.00 75.01      A   
ATOM   1430 HG11 VAL    89      -9.457  -7.741  16.779  1.00  0.00      A   
ATOM   1431 HG12 VAL    89      -8.021  -6.827  16.201  1.00  0.00      A   
ATOM   1432 HG13 VAL    89      -8.557  -8.312  15.324  1.00  0.00      A   
ATOM   1433  CG2 VAL    89      -8.239 -10.056  17.548  1.00 75.01      A   
ATOM   1434 HG21 VAL    89      -9.234  -9.869  18.005  1.00  0.00      A   
ATOM   1435 HG22 VAL    89      -8.392 -10.645  16.619  1.00  0.00      A   
ATOM   1436 HG23 VAL    89      -7.650 -10.665  18.266  1.00  0.00      A   
ATOM   1437  C   VAL    89      -5.518  -7.691  16.135  1.00 75.01      A   
ATOM   1438  O   VAL    89      -5.539  -7.322  14.964  1.00 75.01      A   
ATOM   1439  N   PHE    90      -4.836  -6.986  17.071  1.00 74.51      A   
ATOM   1440  HN  PHE    90      -4.885  -7.274  18.024  1.00  0.00      A   
ATOM   1441  CA  PHE    90      -4.070  -5.765  16.807  1.00 74.51      A   
ATOM   1442  HA  PHE    90      -4.748  -5.015  16.428  1.00  0.00      A   
ATOM   1443  CB  PHE    90      -3.433  -5.283  18.145  1.00 74.51      A   
ATOM   1444  HB1 PHE    90      -4.236  -5.173  18.906  1.00  0.00      A   
ATOM   1445  HB2 PHE    90      -2.712  -6.046  18.508  1.00  0.00      A   
ATOM   1446  CG  PHE    90      -2.684  -3.973  18.073  1.00 74.51      A   
ATOM   1447  CD1 PHE    90      -3.307  -2.778  18.463  1.00 74.51      A   
ATOM   1448  HD1 PHE    90      -4.337  -2.804  18.787  1.00  0.00      A   
ATOM   1449  CE1 PHE    90      -2.598  -1.569  18.463  1.00 74.51      A   
ATOM   1450  HE1 PHE    90      -3.073  -0.649  18.774  1.00  0.00      A   
ATOM   1451  CZ  PHE    90      -1.253  -1.546  18.079  1.00 74.51      A   
ATOM   1452  HZ  PHE    90      -0.706  -0.615  18.097  1.00  0.00      A   
ATOM   1453  CD2 PHE    90      -1.326  -3.938  17.702  1.00 74.51      A   
ATOM   1454  HD2 PHE    90      -0.817  -4.852  17.432  1.00  0.00      A   
ATOM   1455  CE2 PHE    90      -0.615  -2.731  17.698  1.00 74.51      A   
ATOM   1456  HE2 PHE    90       0.432  -2.718  17.432  1.00  0.00      A   
ATOM   1457  C   PHE    90      -2.976  -5.970  15.758  1.00 74.51      A   
ATOM   1458  O   PHE    90      -2.857  -5.215  14.793  1.00 74.51      A   
ATOM   1459  N   LEU    91      -2.184  -7.052  15.901  1.00 72.32      A   
ATOM   1460  HN  LEU    91      -2.282  -7.635  16.703  1.00  0.00      A   
ATOM   1461  CA  LEU    91      -1.154  -7.442  14.957  1.00 72.32      A   
ATOM   1462  HA  LEU    91      -0.504  -6.594  14.798  1.00  0.00      A   
ATOM   1463  CB  LEU    91      -0.345  -8.632  15.520  1.00 72.32      A   
ATOM   1464  HB1 LEU    91      -1.059  -9.440  15.786  1.00  0.00      A   
ATOM   1465  HB2 LEU    91       0.346  -9.022  14.742  1.00  0.00      A   
ATOM   1466  CG  LEU    91       0.490  -8.291  16.771  1.00 72.32      A   
ATOM   1467  HG  LEU    91      -0.176  -7.858  17.548  1.00  0.00      A   
ATOM   1468  CD1 LEU    91       1.122  -9.559  17.361  1.00 72.32      A   
ATOM   1469 HD11 LEU    91       1.712  -9.310  18.269  1.00  0.00      A   
ATOM   1470 HD12 LEU    91       0.336 -10.295  17.634  1.00  0.00      A   
ATOM   1471 HD13 LEU    91       1.803 -10.024  16.616  1.00  0.00      A   
ATOM   1472  CD2 LEU    91       1.565  -7.245  16.469  1.00 72.32      A   
ATOM   1473 HD21 LEU    91       2.255  -7.145  17.333  1.00  0.00      A   
ATOM   1474 HD22 LEU    91       2.153  -7.533  15.571  1.00  0.00      A   
ATOM   1475 HD23 LEU    91       1.108  -6.250  16.278  1.00  0.00      A   
ATOM   1476  C   LEU    91      -1.712  -7.800  13.587  1.00 72.32      A   
ATOM   1477  O   LEU    91      -1.144  -7.435  12.563  1.00 72.32      A   
ATOM   1478  N   PHE    92      -2.862  -8.502  13.525  1.00 68.50      A   
ATOM   1479  HN  PHE    92      -3.294  -8.828  14.362  1.00  0.00      A   
ATOM   1480  CA  PHE    92      -3.566  -8.764  12.279  1.00 68.50      A   
ATOM   1481  HA  PHE    92      -2.866  -9.223  11.597  1.00  0.00      A   
ATOM   1482  CB  PHE    92      -4.736  -9.750  12.569  1.00 68.50      A   
ATOM   1483  HB1 PHE    92      -4.347 -10.633  13.120  1.00  0.00      A   
ATOM   1484  HB2 PHE    92      -5.509  -9.265  13.203  1.00  0.00      A   
ATOM   1485  CG  PHE    92      -5.376 -10.244  11.301  1.00 68.50      A   
ATOM   1486  CD1 PHE    92      -4.759 -11.249  10.540  1.00 68.50      A   
ATOM   1487  HD1 PHE    92      -3.836 -11.687  10.887  1.00  0.00      A   
ATOM   1488  CE1 PHE    92      -5.317 -11.666   9.324  1.00 68.50      A   
ATOM   1489  HE1 PHE    92      -4.829 -12.433   8.741  1.00  0.00      A   
ATOM   1490  CZ  PHE    92      -6.495 -11.070   8.857  1.00 68.50      A   
ATOM   1491  HZ  PHE    92      -6.916 -11.375   7.910  1.00  0.00      A   
ATOM   1492  CD2 PHE    92      -6.569  -9.668  10.833  1.00 68.50      A   
ATOM   1493  HD2 PHE    92      -7.042  -8.885  11.407  1.00  0.00      A   
ATOM   1494  CE2 PHE    92      -7.123 -10.072   9.612  1.00 68.50      A   
ATOM   1495  HE2 PHE    92      -8.026  -9.605   9.248  1.00  0.00      A   
ATOM   1496  C   PHE    92      -4.083  -7.491  11.592  1.00 68.50      A   
ATOM   1497  O   PHE    92      -3.902  -7.311  10.387  1.00 68.50      A   
ATOM   1498  N   LYS    93      -4.704  -6.554  12.350  1.00 70.27      A   
ATOM   1499  HN  LYS    93      -4.862  -6.724  13.319  1.00  0.00      A   
ATOM   1500  CA  LYS    93      -5.172  -5.276  11.825  1.00 70.27      A   
ATOM   1501  HA  LYS    93      -5.853  -5.467  11.008  1.00  0.00      A   
ATOM   1502  CB  LYS    93      -5.882  -4.431  12.919  1.00 70.27      A   
ATOM   1503  HB1 LYS    93      -5.234  -4.398  13.821  1.00  0.00      A   
ATOM   1504  HB2 LYS    93      -5.997  -3.387  12.558  1.00  0.00      A   
ATOM   1505  CG  LYS    93      -7.285  -4.921  13.321  1.00 70.27      A   
ATOM   1506  HG1 LYS    93      -7.945  -4.877  12.428  1.00  0.00      A   
ATOM   1507  HG2 LYS    93      -7.231  -5.978  13.658  1.00  0.00      A   
ATOM   1508  CD  LYS    93      -7.873  -4.047  14.448  1.00 70.27      A   
ATOM   1509  HD1 LYS    93      -7.231  -4.168  15.347  1.00  0.00      A   
ATOM   1510  HD2 LYS    93      -7.815  -2.986  14.123  1.00  0.00      A   
ATOM   1511  CE  LYS    93      -9.321  -4.372  14.816  1.00 70.27      A   
ATOM   1512  HE1 LYS    93      -9.990  -4.214  13.943  1.00  0.00      A   
ATOM   1513  HE2 LYS    93      -9.395  -5.436  15.130  1.00  0.00      A   
ATOM   1514  NZ  LYS    93      -9.831  -3.545  15.934  1.00 70.27      A   
ATOM   1515  HZ1 LYS    93     -10.774  -3.913  16.171  1.00  0.00      A   
ATOM   1516  HZ2 LYS    93      -9.230  -3.627  16.779  1.00  0.00      A   
ATOM   1517  HZ3 LYS    93      -9.898  -2.531  15.710  1.00  0.00      A   
ATOM   1518  C   LYS    93      -4.037  -4.437  11.257  1.00 70.27      A   
ATOM   1519  O   LYS    93      -4.121  -3.949  10.135  1.00 70.27      A   
ATOM   1520  N   LEU    94      -2.918  -4.295  11.995  1.00 67.81      A   
ATOM   1521  HN  LEU    94      -2.871  -4.674  12.916  1.00  0.00      A   
ATOM   1522  CA  LEU    94      -1.743  -3.597  11.508  1.00 67.81      A   
ATOM   1523  HA  LEU    94      -2.064  -2.636  11.135  1.00  0.00      A   
ATOM   1524  CB  LEU    94      -0.747  -3.364  12.664  1.00 67.81      A   
ATOM   1525  HB1 LEU    94      -1.312  -2.884  13.491  1.00  0.00      A   
ATOM   1526  HB2 LEU    94      -0.370  -4.332  13.057  1.00  0.00      A   
ATOM   1527  CG  LEU    94       0.440  -2.449  12.294  1.00 67.81      A   
ATOM   1528  HG  LEU    94       0.164  -1.862  11.392  1.00  0.00      A   
ATOM   1529  CD1 LEU    94       0.707  -1.444  13.417  1.00 67.81      A   
ATOM   1530 HD11 LEU    94       1.586  -0.810  13.170  1.00  0.00      A   
ATOM   1531 HD12 LEU    94      -0.171  -0.780  13.565  1.00  0.00      A   
ATOM   1532 HD13 LEU    94       0.909  -1.964  14.377  1.00  0.00      A   
ATOM   1533  CD2 LEU    94       1.713  -3.246  11.966  1.00 67.81      A   
ATOM   1534 HD21 LEU    94       2.554  -2.554  11.749  1.00  0.00      A   
ATOM   1535 HD22 LEU    94       1.998  -3.891  12.825  1.00  0.00      A   
ATOM   1536 HD23 LEU    94       1.559  -3.895  11.078  1.00  0.00      A   
ATOM   1537  C   LEU    94      -1.050  -4.301  10.345  1.00 67.81      A   
ATOM   1538  O   LEU    94      -0.661  -3.673   9.361  1.00 67.81      A   
ATOM   1539  N   GLY    95      -0.897  -5.640  10.417  1.00 64.74      A   
ATOM   1540  HN  GLY    95      -1.208  -6.132  11.227  1.00  0.00      A   
ATOM   1541  CA  GLY    95      -0.195  -6.441   9.419  1.00 64.74      A   
ATOM   1542  HA1 GLY    95      -0.179  -7.460   9.778  1.00  0.00      A   
ATOM   1543  HA2 GLY    95       0.797  -6.030   9.300  1.00  0.00      A   
ATOM   1544  C   GLY    95      -0.827  -6.465   8.054  1.00 64.74      A   
ATOM   1545  O   GLY    95      -0.151  -6.577   7.038  1.00 64.74      A   
ATOM   1546  N   GLY    96      -2.161  -6.322   7.958  1.00 62.82      A   
ATOM   1547  HN  GLY    96      -2.721  -6.307   8.783  1.00  0.00      A   
ATOM   1548  CA  GLY    96      -2.801  -6.144   6.658  1.00 62.82      A   
ATOM   1549  HA1 GLY    96      -3.867  -6.211   6.815  1.00  0.00      A   
ATOM   1550  HA2 GLY    96      -2.433  -6.898   5.978  1.00  0.00      A   
ATOM   1551  C   GLY    96      -2.512  -4.796   6.037  1.00 62.82      A   
ATOM   1552  O   GLY    96      -2.410  -4.675   4.818  1.00 62.82      A   
ATOM   1553  N   VAL    97      -2.332  -3.744   6.863  1.00 62.38      A   
ATOM   1554  HN  VAL    97      -2.404  -3.861   7.851  1.00  0.00      A   
ATOM   1555  CA  VAL    97      -1.905  -2.427   6.406  1.00 62.38      A   
ATOM   1556  HA  VAL    97      -2.519  -2.175   5.554  1.00  0.00      A   
ATOM   1557  CB  VAL    97      -2.099  -1.321   7.436  1.00 62.38      A   
ATOM   1558  HB  VAL    97      -1.398  -1.454   8.288  1.00  0.00      A   
ATOM   1559  CG1 VAL    97      -1.863   0.052   6.774  1.00 62.38      A   
ATOM   1560 HG11 VAL    97      -2.152   0.865   7.473  1.00  0.00      A   
ATOM   1561 HG12 VAL    97      -0.796   0.188   6.494  1.00  0.00      A   
ATOM   1562 HG13 VAL    97      -2.485   0.152   5.859  1.00  0.00      A   
ATOM   1563  CG2 VAL    97      -3.540  -1.383   7.961  1.00 62.38      A   
ATOM   1564 HG21 VAL    97      -3.741  -0.530   8.645  1.00  0.00      A   
ATOM   1565 HG22 VAL    97      -4.259  -1.337   7.115  1.00  0.00      A   
ATOM   1566 HG23 VAL    97      -3.729  -2.322   8.524  1.00  0.00      A   
ATOM   1567  C   VAL    97      -0.460  -2.438   5.900  1.00 62.38      A   
ATOM   1568  O   VAL    97      -0.144  -1.900   4.838  1.00 62.38      A   
ATOM   1569  N   THR    98       0.469  -3.104   6.618  1.00 61.02      A   
ATOM   1570  HN  THR    98       0.236  -3.523   7.492  1.00  0.00      A   
ATOM   1571  CA  THR    98       1.848  -3.272   6.150  1.00 61.02      A   
ATOM   1572  HA  THR    98       2.193  -2.293   5.852  1.00  0.00      A   
ATOM   1573  CB  THR    98       2.850  -3.756   7.199  1.00 61.02      A   
ATOM   1574  HB  THR    98       3.867  -3.799   6.752  1.00  0.00      A   
ATOM   1575  OG1 THR    98       2.525  -5.033   7.726  1.00 61.02      A   
ATOM   1576  HG1 THR    98       3.253  -5.269   8.305  1.00  0.00      A   
ATOM   1577  CG2 THR    98       2.865  -2.772   8.375  1.00 61.02      A   
ATOM   1578 HG21 THR    98       3.641  -3.062   9.116  1.00  0.00      A   
ATOM   1579 HG22 THR    98       3.094  -1.745   8.020  1.00  0.00      A   
ATOM   1580 HG23 THR    98       1.880  -2.754   8.889  1.00  0.00      A   
ATOM   1581  C   THR    98       1.962  -4.139   4.903  1.00 61.02      A   
ATOM   1582  O   THR    98       2.719  -3.826   3.980  1.00 61.02      A   
ATOM   1583  N   ALA    99       1.174  -5.234   4.808  1.00 60.85      A   
ATOM   1584  HN  ALA    99       0.659  -5.531   5.609  1.00  0.00      A   
ATOM   1585  CA  ALA    99       1.053  -6.061   3.618  1.00 60.85      A   
ATOM   1586  HA  ALA    99       2.037  -6.430   3.370  1.00  0.00      A   
ATOM   1587  CB  ALA    99       0.118  -7.256   3.892  1.00 60.85      A   
ATOM   1588  HB1 ALA    99       0.497  -7.839   4.759  1.00  0.00      A   
ATOM   1589  HB2 ALA    99      -0.906  -6.904   4.140  1.00  0.00      A   
ATOM   1590  HB3 ALA    99       0.067  -7.931   3.012  1.00  0.00      A   
ATOM   1591  C   ALA    99       0.537  -5.296   2.405  1.00 60.85      A   
ATOM   1592  O   ALA    99       1.080  -5.429   1.310  1.00 60.85      A   
ATOM   1593  N   SER   100      -0.486  -4.431   2.593  1.00 58.63      A   
ATOM   1594  HN  SER   100      -0.924  -4.393   3.488  1.00  0.00      A   
ATOM   1595  CA  SER   100      -1.017  -3.518   1.580  1.00 58.63      A   
ATOM   1596  HA  SER   100      -1.400  -4.098   0.754  1.00  0.00      A   
ATOM   1597  CB  SER   100      -2.172  -2.665   2.198  1.00 58.63      A   
ATOM   1598  HB1 SER   100      -3.032  -3.329   2.429  1.00  0.00      A   
ATOM   1599  HB2 SER   100      -1.822  -2.240   3.163  1.00  0.00      A   
ATOM   1600  OG  SER   100      -2.609  -1.569   1.391  1.00 58.63      A   
ATOM   1601  HG1 SER   100      -3.208  -1.900   0.718  1.00  0.00      A   
ATOM   1602  C   SER   100       0.057  -2.599   1.012  1.00 58.63      A   
ATOM   1603  O   SER   100       0.266  -2.550  -0.200  1.00 58.63      A   
ATOM   1604  N   PHE   101       0.838  -1.907   1.872  1.00 59.48      A   
ATOM   1605  HN  PHE   101       0.649  -1.929   2.851  1.00  0.00      A   
ATOM   1606  CA  PHE   101       1.906  -1.040   1.401  1.00 59.48      A   
ATOM   1607  HA  PHE   101       1.459  -0.415   0.642  1.00  0.00      A   
ATOM   1608  CB  PHE   101       2.435  -0.131   2.543  1.00 59.48      A   
ATOM   1609  HB1 PHE   101       1.571   0.324   3.071  1.00  0.00      A   
ATOM   1610  HB2 PHE   101       3.017  -0.727   3.278  1.00  0.00      A   
ATOM   1611  CG  PHE   101       3.280   1.010   2.019  1.00 59.48      A   
ATOM   1612  CD1 PHE   101       2.793   1.857   1.008  1.00 59.48      A   
ATOM   1613  HD1 PHE   101       1.796   1.722   0.616  1.00  0.00      A   
ATOM   1614  CE1 PHE   101       3.575   2.905   0.512  1.00 59.48      A   
ATOM   1615  HE1 PHE   101       3.175   3.553  -0.255  1.00  0.00      A   
ATOM   1616  CZ  PHE   101       4.848   3.141   1.040  1.00 59.48      A   
ATOM   1617  HZ  PHE   101       5.441   3.964   0.670  1.00  0.00      A   
ATOM   1618  CD2 PHE   101       4.561   1.256   2.542  1.00 59.48      A   
ATOM   1619  HD2 PHE   101       4.950   0.620   3.323  1.00  0.00      A   
ATOM   1620  CE2 PHE   101       5.338   2.320   2.062  1.00 59.48      A   
ATOM   1621  HE2 PHE   101       6.315   2.509   2.483  1.00  0.00      A   
ATOM   1622  C   PHE   101       3.038  -1.789   0.704  1.00 59.48      A   
ATOM   1623  O   PHE   101       3.500  -1.396  -0.366  1.00 59.48      A   
ATOM   1624  N   THR   102       3.471  -2.936   1.264  1.00 56.35      A   
ATOM   1625  HN  THR   102       3.064  -3.227   2.126  1.00  0.00      A   
ATOM   1626  CA  THR   102       4.520  -3.785   0.688  1.00 56.35      A   
ATOM   1627  HA  THR   102       5.405  -3.178   0.571  1.00  0.00      A   
ATOM   1628  CB  THR   102       4.858  -4.982   1.572  1.00 56.35      A   
ATOM   1629  HB  THR   102       4.018  -5.709   1.588  1.00  0.00      A   
ATOM   1630  OG1 THR   102       5.108  -4.569   2.909  1.00 56.35      A   
ATOM   1631  HG1 THR   102       4.255  -4.357   3.295  1.00  0.00      A   
ATOM   1632  CG2 THR   102       6.146  -5.664   1.089  1.00 56.35      A   
ATOM   1633 HG21 THR   102       6.428  -6.480   1.788  1.00  0.00      A   
ATOM   1634 HG22 THR   102       6.020  -6.098   0.074  1.00  0.00      A   
ATOM   1635 HG23 THR   102       6.979  -4.929   1.065  1.00  0.00      A   
ATOM   1636  C   THR   102       4.128  -4.302  -0.689  1.00 56.35      A   
ATOM   1637  O   THR   102       4.923  -4.291  -1.629  1.00 56.35      A   
ATOM   1638  N   ALA   103       2.858  -4.729  -0.858  1.00 53.98      A   
ATOM   1639  HN  ALA   103       2.219  -4.752  -0.092  1.00  0.00      A   
ATOM   1640  CA  ALA   103       2.300  -5.129  -2.133  1.00 53.98      A   
ATOM   1641  HA  ALA   103       2.946  -5.891  -2.544  1.00  0.00      A   
ATOM   1642  CB  ALA   103       0.902  -5.734  -1.915  1.00 53.98      A   
ATOM   1643  HB1 ALA   103       0.962  -6.588  -1.208  1.00  0.00      A   
ATOM   1644  HB2 ALA   103       0.208  -4.981  -1.484  1.00  0.00      A   
ATOM   1645  HB3 ALA   103       0.478  -6.107  -2.872  1.00  0.00      A   
ATOM   1646  C   ALA   103       2.218  -4.013  -3.171  1.00 53.98      A   
ATOM   1647  O   ALA   103       2.605  -4.197  -4.324  1.00 53.98      A   
ATOM   1648  N   SER   104       1.753  -2.806  -2.786  1.00 52.01      A   
ATOM   1649  HN  SER   104       1.359  -2.685  -1.878  1.00  0.00      A   
ATOM   1650  CA  SER   104       1.720  -1.636  -3.663  1.00 52.01      A   
ATOM   1651  HA  SER   104       1.197  -1.922  -4.563  1.00  0.00      A   
ATOM   1652  CB  SER   104       0.977  -0.434  -3.030  1.00 52.01      A   
ATOM   1653  HB1 SER   104       1.378  -0.235  -2.013  1.00  0.00      A   
ATOM   1654  HB2 SER   104       1.106   0.475  -3.657  1.00  0.00      A   
ATOM   1655  OG  SER   104      -0.416  -0.726  -2.961  1.00 52.01      A   
ATOM   1656  HG1 SER   104      -0.863  -0.018  -2.490  1.00  0.00      A   
ATOM   1657  C   SER   104       3.092  -1.167  -4.109  1.00 52.01      A   
ATOM   1658  O   SER   104       3.307  -0.825  -5.269  1.00 52.01      A   
ATOM   1659  N   VAL   105       4.092  -1.163  -3.208  1.00 50.82      A   
ATOM   1660  HN  VAL   105       3.910  -1.369  -2.249  1.00  0.00      A   
ATOM   1661  CA  VAL   105       5.477  -0.903  -3.578  1.00 50.82      A   
ATOM   1662  HA  VAL   105       5.503   0.016  -4.144  1.00  0.00      A   
ATOM   1663  CB  VAL   105       6.341  -0.716  -2.330  1.00 50.82      A   
ATOM   1664  HB  VAL   105       6.225  -1.597  -1.663  1.00  0.00      A   
ATOM   1665  CG1 VAL   105       7.831  -0.541  -2.685  1.00 50.82      A   
ATOM   1666 HG11 VAL   105       8.415  -0.328  -1.765  1.00  0.00      A   
ATOM   1667 HG12 VAL   105       8.248  -1.458  -3.152  1.00  0.00      A   
ATOM   1668 HG13 VAL   105       7.961   0.313  -3.384  1.00  0.00      A   
ATOM   1669  CG2 VAL   105       5.850   0.541  -1.585  1.00 50.82      A   
ATOM   1670 HG21 VAL   105       6.487   0.739  -0.697  1.00  0.00      A   
ATOM   1671 HG22 VAL   105       5.891   1.427  -2.255  1.00  0.00      A   
ATOM   1672 HG23 VAL   105       4.803   0.432  -1.230  1.00  0.00      A   
ATOM   1673  C   VAL   105       6.044  -1.990  -4.502  1.00 50.82      A   
ATOM   1674  O   VAL   105       6.675  -1.714  -5.525  1.00 50.82      A   
ATOM   1675  N   GLY   106       5.794  -3.280  -4.195  1.00 50.11      A   
ATOM   1676  HN  GLY   106       5.293  -3.500  -3.361  1.00  0.00      A   
ATOM   1677  CA  GLY   106       6.270  -4.403  -4.998  1.00 50.11      A   
ATOM   1678  HA1 GLY   106       6.032  -5.300  -4.445  1.00  0.00      A   
ATOM   1679  HA2 GLY   106       7.333  -4.281  -5.148  1.00  0.00      A   
ATOM   1680  C   GLY   106       5.643  -4.544  -6.366  1.00 50.11      A   
ATOM   1681  O   GLY   106       6.277  -5.015  -7.309  1.00 50.11      A   
ATOM   1682  N   SER   107       4.377  -4.129  -6.540  1.00 49.84      A   
ATOM   1683  HN  SER   107       3.842  -3.812  -5.761  1.00  0.00      A   
ATOM   1684  CA  SER   107       3.707  -4.127  -7.834  1.00 49.84      A   
ATOM   1685  HA  SER   107       3.848  -5.112  -8.254  1.00  0.00      A   
ATOM   1686  CB  SER   107       2.177  -3.885  -7.705  1.00 49.84      A   
ATOM   1687  HB1 SER   107       1.675  -4.092  -8.674  1.00  0.00      A   
ATOM   1688  HB2 SER   107       1.772  -4.582  -6.940  1.00  0.00      A   
ATOM   1689  OG  SER   107       1.887  -2.549  -7.315  1.00 49.84      A   
ATOM   1690  HG1 SER   107       1.015  -2.524  -6.914  1.00  0.00      A   
ATOM   1691  C   SER   107       4.330  -3.153  -8.826  1.00 49.84      A   
ATOM   1692  O   SER   107       4.560  -3.482  -9.992  1.00 49.84      A   
ATOM   1693  N   LEU   108       4.680  -1.939  -8.352  1.00 47.72      A   
ATOM   1694  HN  LEU   108       4.384  -1.697  -7.431  1.00  0.00      A   
ATOM   1695  CA  LEU   108       5.400  -0.918  -9.089  1.00 47.72      A   
ATOM   1696  HA  LEU   108       4.861  -0.747 -10.009  1.00  0.00      A   
ATOM   1697  CB  LEU   108       5.459   0.406  -8.289  1.00 47.72      A   
ATOM   1698  HB1 LEU   108       5.901   0.198  -7.291  1.00  0.00      A   
ATOM   1699  HB2 LEU   108       6.116   1.137  -8.807  1.00  0.00      A   
ATOM   1700  CG  LEU   108       4.081   1.078  -8.080  1.00 47.72      A   
ATOM   1701  HG  LEU   108       3.396   0.335  -7.618  1.00  0.00      A   
ATOM   1702  CD1 LEU   108       4.199   2.257  -7.104  1.00 47.72      A   
ATOM   1703 HD11 LEU   108       3.199   2.707  -6.924  1.00  0.00      A   
ATOM   1704 HD12 LEU   108       4.605   1.913  -6.129  1.00  0.00      A   
ATOM   1705 HD13 LEU   108       4.867   3.042  -7.518  1.00  0.00      A   
ATOM   1706  CD2 LEU   108       3.448   1.560  -9.397  1.00 47.72      A   
ATOM   1707 HD21 LEU   108       2.482   2.066  -9.185  1.00  0.00      A   
ATOM   1708 HD22 LEU   108       4.116   2.286  -9.908  1.00  0.00      A   
ATOM   1709 HD23 LEU   108       3.244   0.708 -10.081  1.00  0.00      A   
ATOM   1710  C   LEU   108       6.802  -1.352  -9.506  1.00 47.72      A   
ATOM   1711  O   LEU   108       7.253  -1.027 -10.607  1.00 47.72      A   
ATOM   1712  N   PHE   109       7.506  -2.126  -8.648  1.00 48.46      A   
ATOM   1713  HN  PHE   109       7.126  -2.293  -7.741  1.00  0.00      A   
ATOM   1714  CA  PHE   109       8.777  -2.774  -8.952  1.00 48.46      A   
ATOM   1715  HA  PHE   109       9.483  -2.011  -9.245  1.00  0.00      A   
ATOM   1716  CB  PHE   109       9.282  -3.492  -7.663  1.00 48.46      A   
ATOM   1717  HB1 PHE   109       9.428  -2.738  -6.860  1.00  0.00      A   
ATOM   1718  HB2 PHE   109       8.509  -4.204  -7.303  1.00  0.00      A   
ATOM   1719  CG  PHE   109      10.573  -4.258  -7.811  1.00 48.46      A   
ATOM   1720  CD1 PHE   109      11.816  -3.619  -7.687  1.00 48.46      A   
ATOM   1721  HD1 PHE   109      11.855  -2.554  -7.510  1.00  0.00      A   
ATOM   1722  CE1 PHE   109      13.005  -4.360  -7.743  1.00 48.46      A   
ATOM   1723  HE1 PHE   109      13.958  -3.868  -7.615  1.00  0.00      A   
ATOM   1724  CZ  PHE   109      12.961  -5.744  -7.947  1.00 48.46      A   
ATOM   1725  HZ  PHE   109      13.878  -6.313  -7.987  1.00  0.00      A   
ATOM   1726  CD2 PHE   109      10.540  -5.650  -8.013  1.00 48.46      A   
ATOM   1727  HD2 PHE   109       9.589  -6.153  -8.100  1.00  0.00      A   
ATOM   1728  CE2 PHE   109      11.727  -6.390  -8.087  1.00 48.46      A   
ATOM   1729  HE2 PHE   109      11.689  -7.459  -8.236  1.00  0.00      A   
ATOM   1730  C   PHE   109       8.684  -3.753 -10.123  1.00 48.46      A   
ATOM   1731  O   PHE   109       9.464  -3.683 -11.071  1.00 48.46      A   
ATOM   1732  N   LEU   110       7.685  -4.658 -10.125  1.00 48.40      A   
ATOM   1733  HN  LEU   110       7.067  -4.718  -9.345  1.00  0.00      A   
ATOM   1734  CA  LEU   110       7.461  -5.589 -11.221  1.00 48.40      A   
ATOM   1735  HA  LEU   110       8.394  -6.093 -11.427  1.00  0.00      A   
ATOM   1736  CB  LEU   110       6.387  -6.635 -10.844  1.00 48.40      A   
ATOM   1737  HB1 LEU   110       5.458  -6.104 -10.542  1.00  0.00      A   
ATOM   1738  HB2 LEU   110       6.143  -7.259 -11.731  1.00  0.00      A   
ATOM   1739  CG  LEU   110       6.802  -7.588  -9.704  1.00 48.40      A   
ATOM   1740  HG  LEU   110       7.059  -6.985  -8.807  1.00  0.00      A   
ATOM   1741  CD1 LEU   110       5.622  -8.492  -9.334  1.00 48.40      A   
ATOM   1742 HD11 LEU   110       5.930  -9.239  -8.572  1.00  0.00      A   
ATOM   1743 HD12 LEU   110       4.789  -7.887  -8.917  1.00  0.00      A   
ATOM   1744 HD13 LEU   110       5.252  -9.040 -10.227  1.00  0.00      A   
ATOM   1745  CD2 LEU   110       8.023  -8.449 -10.066  1.00 48.40      A   
ATOM   1746 HD21 LEU   110       8.229  -9.175  -9.251  1.00  0.00      A   
ATOM   1747 HD22 LEU   110       7.831  -9.016 -11.002  1.00  0.00      A   
ATOM   1748 HD23 LEU   110       8.929  -7.821 -10.203  1.00  0.00      A   
ATOM   1749  C   LEU   110       7.071  -4.908 -12.520  1.00 48.40      A   
ATOM   1750  O   LEU   110       7.546  -5.267 -13.599  1.00 48.40      A   
ATOM   1751  N   ALA   111       6.230  -3.858 -12.436  1.00 46.44      A   
ATOM   1752  HN  ALA   111       5.813  -3.623 -11.561  1.00  0.00      A   
ATOM   1753  CA  ALA   111       5.900  -3.009 -13.560  1.00 46.44      A   
ATOM   1754  HA  ALA   111       5.480  -3.632 -14.336  1.00  0.00      A   
ATOM   1755  CB  ALA   111       4.848  -1.971 -13.127  1.00 46.44      A   
ATOM   1756  HB1 ALA   111       3.943  -2.488 -12.742  1.00  0.00      A   
ATOM   1757  HB2 ALA   111       5.242  -1.326 -12.312  1.00  0.00      A   
ATOM   1758  HB3 ALA   111       4.548  -1.326 -13.980  1.00  0.00      A   
ATOM   1759  C   ALA   111       7.130  -2.330 -14.162  1.00 46.44      A   
ATOM   1760  O   ALA   111       7.301  -2.301 -15.377  1.00 46.44      A   
ATOM   1761  N   ALA   112       8.077  -1.837 -13.335  1.00 46.94      A   
ATOM   1762  HN  ALA   112       7.943  -1.862 -12.347  1.00  0.00      A   
ATOM   1763  CA  ALA   112       9.309  -1.231 -13.809  1.00 46.94      A   
ATOM   1764  HA  ALA   112       9.040  -0.398 -14.441  1.00  0.00      A   
ATOM   1765  CB  ALA   112      10.133  -0.708 -12.615  1.00 46.94      A   
ATOM   1766  HB1 ALA   112       9.516  -0.013 -12.006  1.00  0.00      A   
ATOM   1767  HB2 ALA   112      10.457  -1.543 -11.958  1.00  0.00      A   
ATOM   1768  HB3 ALA   112      11.032  -0.157 -12.966  1.00  0.00      A   
ATOM   1769  C   ALA   112      10.161  -2.178 -14.660  1.00 46.94      A   
ATOM   1770  O   ALA   112      10.689  -1.810 -15.710  1.00 46.94      A   
ATOM   1771  N   ILE   113      10.265  -3.454 -14.240  1.00 45.56      A   
ATOM   1772  HN  ILE   113       9.831  -3.712 -13.380  1.00  0.00      A   
ATOM   1773  CA  ILE   113      10.948  -4.513 -14.970  1.00 45.56      A   
ATOM   1774  HA  ILE   113      11.954  -4.180 -15.178  1.00  0.00      A   
ATOM   1775  CB  ILE   113      11.013  -5.776 -14.108  1.00 45.56      A   
ATOM   1776  HB  ILE   113       9.978  -6.079 -13.844  1.00  0.00      A   
ATOM   1777  CG2 ILE   113      11.684  -6.934 -14.884  1.00 45.56      A   
ATOM   1778 HG21 ILE   113      11.781  -7.830 -14.234  1.00  0.00      A   
ATOM   1779 HG22 ILE   113      11.081  -7.235 -15.767  1.00  0.00      A   
ATOM   1780 HG23 ILE   113      12.699  -6.637 -15.223  1.00  0.00      A   
ATOM   1781  CG1 ILE   113      11.765  -5.484 -12.785  1.00 45.56      A   
ATOM   1782 HG11 ILE   113      12.841  -5.318 -13.007  1.00  0.00      A   
ATOM   1783 HG12 ILE   113      11.389  -4.547 -12.321  1.00  0.00      A   
ATOM   1784  CD  ILE   113      11.611  -6.593 -11.737  1.00  0.00      A   
ATOM   1785  HD1 ILE   113      12.152  -6.312 -10.808  1.00  0.00      A   
ATOM   1786  HD2 ILE   113      10.539  -6.734 -11.479  1.00  0.00      A   
ATOM   1787  HD3 ILE   113      12.018  -7.562 -12.097  1.00  0.00      A   
ATOM   1788  C   ILE   113      10.292  -4.817 -16.324  1.00 45.56      A   
ATOM   1789  O   ILE   113      10.964  -4.853 -17.355  1.00 45.56      A   
ATOM   1790  N   ASP   114       8.949  -4.976 -16.370  1.00 47.48      A   
ATOM   1791  HN  ASP   114       8.427  -4.933 -15.522  1.00  0.00      A   
ATOM   1792  CA  ASP   114       8.156  -5.203 -17.577  1.00 47.48      A   
ATOM   1793  HA  ASP   114       8.505  -6.098 -18.071  1.00  0.00      A   
ATOM   1794  CB  ASP   114       6.690  -5.406 -17.072  1.00 47.48      A   
ATOM   1795  HB1 ASP   114       6.594  -6.410 -16.605  1.00  0.00      A   
ATOM   1796  HB2 ASP   114       6.477  -4.649 -16.287  1.00  0.00      A   
ATOM   1797  CG  ASP   114       5.611  -5.265 -18.124  1.00 47.48      A   
ATOM   1798  OD1 ASP   114       5.563  -6.044 -19.104  1.00 47.48      A   
ATOM   1799  OD2 ASP   114       4.837  -4.279 -18.029  1.00 47.48      A   
ATOM   1800  C   ASP   114       8.310  -4.053 -18.572  1.00 47.48      A   
ATOM   1801  O   ASP   114       8.596  -4.255 -19.752  1.00 47.48      A   
ATOM   1802  N   ARG   115       8.196  -2.801 -18.100  1.00 46.32      A   
ATOM   1803  HN  ARG   115       7.950  -2.658 -17.144  1.00  0.00      A   
ATOM   1804  CA  ARG   115       8.340  -1.622 -18.927  1.00 46.32      A   
ATOM   1805  HA  ARG   115       7.725  -1.777 -19.801  1.00  0.00      A   
ATOM   1806  CB  ARG   115       7.800  -0.374 -18.203  1.00 46.32      A   
ATOM   1807  HB1 ARG   115       8.411  -0.205 -17.290  1.00  0.00      A   
ATOM   1808  HB2 ARG   115       7.915   0.517 -18.857  1.00  0.00      A   
ATOM   1809  CG  ARG   115       6.316  -0.484 -17.768  1.00 46.32      A   
ATOM   1810  HG1 ARG   115       6.161  -1.325 -17.059  1.00  0.00      A   
ATOM   1811  HG2 ARG   115       6.098   0.448 -17.204  1.00  0.00      A   
ATOM   1812  CD  ARG   115       5.256  -0.610 -18.871  1.00 46.32      A   
ATOM   1813  HD1 ARG   115       4.264  -0.320 -18.461  1.00  0.00      A   
ATOM   1814  HD2 ARG   115       5.525   0.061 -19.715  1.00  0.00      A   
ATOM   1815  NE  ARG   115       5.134  -2.015 -19.329  1.00 46.32      A   
ATOM   1816  HE  ARG   115       5.055  -2.761 -18.667  1.00  0.00      A   
ATOM   1817  CZ  ARG   115       5.002  -2.438 -20.589  1.00 46.32      A   
ATOM   1818  NH1 ARG   115       5.005  -1.621 -21.634  1.00 46.32      A   
ATOM   1819 HH11 ARG   115       5.255  -2.024 -22.514  1.00  0.00      A   
ATOM   1820 HH12 ARG   115       5.148  -0.646 -21.466  1.00  0.00      A   
ATOM   1821  NH2 ARG   115       4.913  -3.747 -20.780  1.00 46.32      A   
ATOM   1822 HH21 ARG   115       4.739  -4.158 -21.675  1.00  0.00      A   
ATOM   1823 HH22 ARG   115       4.933  -4.320 -19.960  1.00  0.00      A   
ATOM   1824  C   ARG   115       9.740  -1.404 -19.480  1.00 46.32      A   
ATOM   1825  O   ARG   115       9.885  -1.054 -20.652  1.00 46.32      A   
ATOM   1826  N   TYR   116      10.813  -1.684 -18.696  1.00 45.83      A   
ATOM   1827  HN  TYR   116      10.682  -1.920 -17.736  1.00  0.00      A   
ATOM   1828  CA  TYR   116      12.191  -1.665 -19.184  1.00 45.83      A   
ATOM   1829  HA  TYR   116      12.392  -0.665 -19.540  1.00  0.00      A   
ATOM   1830  CB  TYR   116      13.186  -2.045 -18.044  1.00 45.83      A   
ATOM   1831  HB1 TYR   116      13.098  -1.309 -17.216  1.00  0.00      A   
ATOM   1832  HB2 TYR   116      12.926  -3.045 -17.637  1.00  0.00      A   
ATOM   1833  CG  TYR   116      14.632  -2.054 -18.493  1.00 45.83      A   
ATOM   1834  CD1 TYR   116      15.186  -0.945 -19.153  1.00 45.83      A   
ATOM   1835  HD1 TYR   116      14.598  -0.052 -19.306  1.00  0.00      A   
ATOM   1836  CE1 TYR   116      16.504  -0.980 -19.625  1.00 45.83      A   
ATOM   1837  HE1 TYR   116      16.900  -0.118 -20.142  1.00  0.00      A   
ATOM   1838  CZ  TYR   116      17.310  -2.096 -19.378  1.00 45.83      A   
ATOM   1839  OH  TYR   116      18.677  -2.057 -19.733  1.00 45.83      A   
ATOM   1840  HH  TYR   116      19.124  -2.783 -19.291  1.00  0.00      A   
ATOM   1841  CD2 TYR   116      15.436  -3.190 -18.292  1.00 45.83      A   
ATOM   1842  HD2 TYR   116      15.024  -4.050 -17.784  1.00  0.00      A   
ATOM   1843  CE2 TYR   116      16.771  -3.210 -18.725  1.00 45.83      A   
ATOM   1844  HE2 TYR   116      17.386  -4.076 -18.530  1.00  0.00      A   
ATOM   1845  C   TYR   116      12.364  -2.631 -20.369  1.00 45.83      A   
ATOM   1846  O   TYR   116      12.937  -2.316 -21.406  1.00 45.83      A   
ATOM   1847  N   ILE   117      11.800  -3.839 -20.256  1.00 45.89      A   
ATOM   1848  HN  ILE   117      11.319  -4.055 -19.410  1.00  0.00      A   
ATOM   1849  CA  ILE   117      11.926  -4.927 -21.211  1.00 45.89      A   
ATOM   1850  HA  ILE   117      12.927  -4.920 -21.617  1.00  0.00      A   
ATOM   1851  CB  ILE   117      11.734  -6.188 -20.337  1.00 45.89      A   
ATOM   1852  HB  ILE   117      10.835  -6.016 -19.708  1.00  0.00      A   
ATOM   1853  CG2 ILE   117      11.510  -7.519 -21.073  1.00 45.89      A   
ATOM   1854 HG21 ILE   117      11.121  -8.269 -20.351  1.00  0.00      A   
ATOM   1855 HG22 ILE   117      10.747  -7.431 -21.876  1.00  0.00      A   
ATOM   1856 HG23 ILE   117      12.481  -7.909 -21.446  1.00  0.00      A   
ATOM   1857  CG1 ILE   117      12.960  -6.335 -19.390  1.00 45.89      A   
ATOM   1858 HG11 ILE   117      13.887  -6.423 -19.996  1.00  0.00      A   
ATOM   1859 HG12 ILE   117      13.061  -5.418 -18.771  1.00  0.00      A   
ATOM   1860  CD  ILE   117      12.874  -7.527 -18.427  1.00  0.00      A   
ATOM   1861  HD1 ILE   117      13.700  -7.485 -17.685  1.00  0.00      A   
ATOM   1862  HD2 ILE   117      11.913  -7.496 -17.871  1.00  0.00      A   
ATOM   1863  HD3 ILE   117      12.943  -8.498 -18.963  1.00  0.00      A   
ATOM   1864  C   ILE   117      10.983  -4.780 -22.376  1.00 45.89      A   
ATOM   1865  O   ILE   117      11.173  -5.442 -23.398  1.00 45.89      A   
ATOM   1866  N   SER   118       9.986  -3.882 -22.259  1.00 47.14      A   
ATOM   1867  HN  SER   118       9.837  -3.461 -21.368  1.00  0.00      A   
ATOM   1868  CA  SER   118       9.077  -3.484 -23.321  1.00 47.14      A   
ATOM   1869  HA  SER   118       8.890  -4.341 -23.951  1.00  0.00      A   
ATOM   1870  CB  SER   118       7.731  -3.017 -22.720  1.00 47.14      A   
ATOM   1871  HB1 SER   118       7.398  -3.786 -21.990  1.00  0.00      A   
ATOM   1872  HB2 SER   118       7.879  -2.074 -22.153  1.00  0.00      A   
ATOM   1873  OG  SER   118       6.693  -2.831 -23.688  1.00 47.14      A   
ATOM   1874  HG1 SER   118       6.667  -3.612 -24.246  1.00  0.00      A   
ATOM   1875  C   SER   118       9.664  -2.420 -24.223  1.00 47.14      A   
ATOM   1876  O   SER   118       9.769  -2.629 -25.424  1.00 47.14      A   
ATOM   1877  N   ILE   119      10.128  -1.280 -23.674  1.00 44.05      A   
ATOM   1878  HN  ILE   119      10.046  -1.107 -22.695  1.00  0.00      A   
ATOM   1879  CA  ILE   119      10.707  -0.197 -24.468  1.00 44.05      A   
ATOM   1880  HA  ILE   119      10.119  -0.073 -25.365  1.00  0.00      A   
ATOM   1881  CB  ILE   119      10.679   1.125 -23.692  1.00 44.05      A   
ATOM   1882  HB  ILE   119      11.337   1.043 -22.801  1.00  0.00      A   
ATOM   1883  CG2 ILE   119      11.203   2.276 -24.585  1.00 44.05      A   
ATOM   1884 HG21 ILE   119      11.208   3.233 -24.020  1.00  0.00      A   
ATOM   1885 HG22 ILE   119      12.247   2.093 -24.920  1.00  0.00      A   
ATOM   1886 HG23 ILE   119      10.548   2.403 -25.473  1.00  0.00      A   
ATOM   1887  CG1 ILE   119       9.246   1.441 -23.183  1.00 44.05      A   
ATOM   1888 HG11 ILE   119       8.574   1.567 -24.059  1.00  0.00      A   
ATOM   1889 HG12 ILE   119       8.861   0.593 -22.577  1.00  0.00      A   
ATOM   1890  CD  ILE   119       9.172   2.706 -22.318  1.00  0.00      A   
ATOM   1891  HD1 ILE   119       8.163   2.813 -21.867  1.00  0.00      A   
ATOM   1892  HD2 ILE   119       9.930   2.671 -21.506  1.00  0.00      A   
ATOM   1893  HD3 ILE   119       9.356   3.609 -22.938  1.00  0.00      A   
ATOM   1894  C   ILE   119      12.131  -0.524 -24.907  1.00 44.05      A   
ATOM   1895  O   ILE   119      12.549  -0.225 -26.024  1.00 44.05      A   
ATOM   1896  N   HSD   120      12.939  -1.163 -24.030  1.00 47.42      A   
ATOM   1897  HN  HSD   120      12.618  -1.408 -23.118  1.00  0.00      A   
ATOM   1898  CA  HSD   120      14.366  -1.306 -24.280  1.00 47.42      A   
ATOM   1899  HA  HSD   120      14.657  -0.637 -25.077  1.00  0.00      A   
ATOM   1900  CB  HSD   120      15.205  -0.873 -23.062  1.00 47.42      A   
ATOM   1901  HB1 HSD   120      15.037  -1.552 -22.199  1.00  0.00      A   
ATOM   1902  HB2 HSD   120      16.288  -0.887 -23.311  1.00  0.00      A   
ATOM   1903  ND1 HSD   120      15.190   1.611 -23.437  1.00 47.42      A   
ATOM   1904  HD1 HSD   120      15.875   1.608 -24.166  1.00  0.00      A   
ATOM   1905  CG  HSD   120      14.816   0.524 -22.687  1.00 47.42      A   
ATOM   1906  CE1 HSD   120      14.490   2.674 -22.977  1.00 47.42      A   
ATOM   1907  HE1 HSD   120      14.569   3.672 -23.409  1.00  0.00      A   
ATOM   1908  NE2 HSD   120      13.705   2.344 -21.972  1.00 47.42      A   
ATOM   1909  CD2 HSD   120      13.900   0.988 -21.796  1.00 47.42      A   
ATOM   1910  HD2 HSD   120      13.294   0.448 -21.079  1.00  0.00      A   
ATOM   1911  C   HSD   120      14.785  -2.672 -24.755  1.00 47.42      A   
ATOM   1912  O   HSD   120      15.922  -2.855 -25.177  1.00 47.42      A   
ATOM   1913  N   ARG   121      13.868  -3.656 -24.785  1.00 52.44      A   
ATOM   1914  HN  ARG   121      12.946  -3.453 -24.465  1.00  0.00      A   
ATOM   1915  CA  ARG   121      14.106  -4.929 -25.456  1.00 52.44      A   
ATOM   1916  HA  ARG   121      14.844  -4.788 -26.232  1.00  0.00      A   
ATOM   1917  CB  ARG   121      14.625  -6.014 -24.472  1.00 52.44      A   
ATOM   1918  HB1 ARG   121      13.925  -6.044 -23.609  1.00  0.00      A   
ATOM   1919  HB2 ARG   121      14.658  -6.998 -24.988  1.00  0.00      A   
ATOM   1920  CG  ARG   121      16.029  -5.755 -23.887  1.00 52.44      A   
ATOM   1921  HG1 ARG   121      16.017  -4.777 -23.360  1.00  0.00      A   
ATOM   1922  HG2 ARG   121      16.267  -6.532 -23.129  1.00  0.00      A   
ATOM   1923  CD  ARG   121      17.156  -5.749 -24.926  1.00 52.44      A   
ATOM   1924  HD1 ARG   121      17.338  -6.771 -25.323  1.00  0.00      A   
ATOM   1925  HD2 ARG   121      16.924  -5.089 -25.790  1.00  0.00      A   
ATOM   1926  NE  ARG   121      18.378  -5.280 -24.203  1.00 52.44      A   
ATOM   1927  HE  ARG   121      18.818  -5.903 -23.557  1.00  0.00      A   
ATOM   1928  CZ  ARG   121      19.071  -4.189 -24.542  1.00 52.44      A   
ATOM   1929  NH1 ARG   121      18.608  -3.261 -25.369  1.00 52.44      A   
ATOM   1930 HH11 ARG   121      19.205  -2.479 -25.547  1.00  0.00      A   
ATOM   1931 HH12 ARG   121      17.617  -3.202 -25.492  1.00  0.00      A   
ATOM   1932  NH2 ARG   121      20.286  -4.001 -24.047  1.00 52.44      A   
ATOM   1933 HH21 ARG   121      20.887  -3.438 -24.614  1.00  0.00      A   
ATOM   1934 HH22 ARG   121      20.761  -4.786 -23.650  1.00  0.00      A   
ATOM   1935  C   ARG   121      12.838  -5.333 -26.203  1.00 52.44      A   
ATOM   1936  O   ARG   121      12.379  -6.448 -25.947  1.00 52.44      A   
ATOM   1937  N   PRO   122      12.223  -4.517 -27.096  1.00 48.54      A   
ATOM   1938  CD  PRO   122      12.853  -3.340 -27.712  1.00 48.54      A   
ATOM   1939  HD1 PRO   122      12.784  -2.487 -27.004  1.00  0.00      A   
ATOM   1940  HD2 PRO   122      13.915  -3.527 -27.981  1.00  0.00      A   
ATOM   1941  CA  PRO   122      10.884  -4.745 -27.663  1.00 48.54      A   
ATOM   1942  HA  PRO   122      10.172  -4.817 -26.854  1.00  0.00      A   
ATOM   1943  CB  PRO   122      10.618  -3.526 -28.561  1.00 48.54      A   
ATOM   1944  HB1 PRO   122      10.116  -2.741 -27.956  1.00  0.00      A   
ATOM   1945  HB2 PRO   122       9.977  -3.756 -29.438  1.00  0.00      A   
ATOM   1946  CG  PRO   122      12.010  -3.028 -28.951  1.00 48.54      A   
ATOM   1947  HG1 PRO   122      12.019  -1.945 -29.201  1.00  0.00      A   
ATOM   1948  HG2 PRO   122      12.386  -3.604 -29.824  1.00  0.00      A   
ATOM   1949  C   PRO   122      10.817  -6.059 -28.410  1.00 48.54      A   
ATOM   1950  O   PRO   122       9.836  -6.781 -28.245  1.00 48.54      A   
ATOM   1951  N   LEU   123      11.875  -6.441 -29.163  1.00 58.18      A   
ATOM   1952  HN  LEU   123      12.638  -5.816 -29.307  1.00  0.00      A   
ATOM   1953  CA  LEU   123      11.929  -7.714 -29.862  1.00 58.18      A   
ATOM   1954  HA  LEU   123      11.076  -7.762 -30.522  1.00  0.00      A   
ATOM   1955  CB  LEU   123      13.227  -7.869 -30.694  1.00 58.18      A   
ATOM   1956  HB1 LEU   123      14.096  -7.578 -30.067  1.00  0.00      A   
ATOM   1957  HB2 LEU   123      13.367  -8.932 -30.986  1.00  0.00      A   
ATOM   1958  CG  LEU   123      13.251  -7.046 -31.999  1.00 58.18      A   
ATOM   1959  HG  LEU   123      12.996  -5.993 -31.750  1.00  0.00      A   
ATOM   1960  CD1 LEU   123      14.658  -7.063 -32.616  1.00 58.18      A   
ATOM   1961 HD11 LEU   123      14.685  -6.446 -33.539  1.00  0.00      A   
ATOM   1962 HD12 LEU   123      15.405  -6.656 -31.901  1.00  0.00      A   
ATOM   1963 HD13 LEU   123      14.952  -8.101 -32.878  1.00  0.00      A   
ATOM   1964  CD2 LEU   123      12.232  -7.556 -33.030  1.00 58.18      A   
ATOM   1965 HD21 LEU   123      12.320  -6.976 -33.974  1.00  0.00      A   
ATOM   1966 HD22 LEU   123      12.421  -8.626 -33.261  1.00  0.00      A   
ATOM   1967 HD23 LEU   123      11.190  -7.451 -32.658  1.00  0.00      A   
ATOM   1968  C   LEU   123      11.790  -8.923 -28.939  1.00 58.18      A   
ATOM   1969  O   LEU   123      11.008  -9.841 -29.171  1.00 58.18      A   
ATOM   1970  N   ALA   124      12.490  -8.907 -27.794  1.00 57.76      A   
ATOM   1971  HN  ALA   124      13.132  -8.160 -27.637  1.00  0.00      A   
ATOM   1972  CA  ALA   124      12.430  -9.985 -26.834  1.00 57.76      A   
ATOM   1973  HA  ALA   124      12.157 -10.904 -27.332  1.00  0.00      A   
ATOM   1974  CB  ALA   124      13.832 -10.179 -26.223  1.00 57.76      A   
ATOM   1975  HB1 ALA   124      14.551 -10.419 -27.035  1.00  0.00      A   
ATOM   1976  HB2 ALA   124      14.196  -9.261 -25.713  1.00  0.00      A   
ATOM   1977  HB3 ALA   124      13.845 -11.032 -25.511  1.00  0.00      A   
ATOM   1978  C   ALA   124      11.397  -9.734 -25.750  1.00 57.76      A   
ATOM   1979  O   ALA   124      11.392 -10.389 -24.716  1.00 57.76      A   
ATOM   1980  N   TYR   125      10.516  -8.716 -25.861  1.00 55.34      A   
ATOM   1981  HN  TYR   125      10.500  -8.149 -26.680  1.00  0.00      A   
ATOM   1982  CA  TYR   125       9.476  -8.474 -24.861  1.00 55.34      A   
ATOM   1983  HA  TYR   125       9.883  -8.496 -23.861  1.00  0.00      A   
ATOM   1984  CB  TYR   125       8.782  -7.106 -25.150  1.00 55.34      A   
ATOM   1985  HB1 TYR   125       9.514  -6.276 -25.053  1.00  0.00      A   
ATOM   1986  HB2 TYR   125       8.389  -7.084 -26.189  1.00  0.00      A   
ATOM   1987  CG  TYR   125       7.637  -6.837 -24.205  1.00 55.34      A   
ATOM   1988  CD1 TYR   125       7.887  -6.669 -22.839  1.00 55.34      A   
ATOM   1989  HD1 TYR   125       8.901  -6.654 -22.467  1.00  0.00      A   
ATOM   1990  CE1 TYR   125       6.836  -6.541 -21.930  1.00 55.34      A   
ATOM   1991  HE1 TYR   125       7.061  -6.415 -20.881  1.00  0.00      A   
ATOM   1992  CZ  TYR   125       5.514  -6.614 -22.372  1.00 55.34      A   
ATOM   1993  OH  TYR   125       4.464  -6.551 -21.439  1.00 55.34      A   
ATOM   1994  HH  TYR   125       4.854  -6.497 -20.564  1.00  0.00      A   
ATOM   1995  CD2 TYR   125       6.303  -6.860 -24.654  1.00 55.34      A   
ATOM   1996  HD2 TYR   125       6.088  -7.008 -25.702  1.00  0.00      A   
ATOM   1997  CE2 TYR   125       5.244  -6.756 -23.737  1.00 55.34      A   
ATOM   1998  HE2 TYR   125       4.220  -6.811 -24.076  1.00  0.00      A   
ATOM   1999  C   TYR   125       8.431  -9.574 -24.932  1.00 55.34      A   
ATOM   2000  O   TYR   125       8.100 -10.174 -23.916  1.00 55.34      A   
ATOM   2001  N   LYS   126       7.954  -9.889 -26.155  1.00 62.81      A   
ATOM   2002  HN  LYS   126       8.276  -9.393 -26.959  1.00  0.00      A   
ATOM   2003  CA  LYS   126       6.894 -10.852 -26.389  1.00 62.81      A   
ATOM   2004  HA  LYS   126       6.074 -10.571 -25.745  1.00  0.00      A   
ATOM   2005  CB  LYS   126       6.391 -10.769 -27.852  1.00 62.81      A   
ATOM   2006  HB1 LYS   126       6.382  -9.694 -28.129  1.00  0.00      A   
ATOM   2007  HB2 LYS   126       7.097 -11.280 -28.540  1.00  0.00      A   
ATOM   2008  CG  LYS   126       4.963 -11.321 -28.039  1.00 62.81      A   
ATOM   2009  HG1 LYS   126       4.998 -12.428 -27.960  1.00  0.00      A   
ATOM   2010  HG2 LYS   126       4.312 -10.956 -27.216  1.00  0.00      A   
ATOM   2011  CD  LYS   126       4.309 -10.931 -29.383  1.00 62.81      A   
ATOM   2012  HD1 LYS   126       5.009 -11.203 -30.201  1.00  0.00      A   
ATOM   2013  HD2 LYS   126       3.388 -11.540 -29.509  1.00  0.00      A   
ATOM   2014  CE  LYS   126       3.925  -9.442 -29.496  1.00 62.81      A   
ATOM   2015  HE1 LYS   126       3.181  -9.164 -28.720  1.00  0.00      A   
ATOM   2016  HE2 LYS   126       4.827  -8.806 -29.370  1.00  0.00      A   
ATOM   2017  NZ  LYS   126       3.350  -9.124 -30.822  1.00 62.81      A   
ATOM   2018  HZ1 LYS   126       3.495  -8.112 -31.015  1.00  0.00      A   
ATOM   2019  HZ2 LYS   126       3.827  -9.677 -31.563  1.00  0.00      A   
ATOM   2020  HZ3 LYS   126       2.336  -9.344 -30.889  1.00  0.00      A   
ATOM   2021  C   LYS   126       7.304 -12.270 -25.958  1.00 62.81      A   
ATOM   2022  O   LYS   126       6.485 -13.052 -25.481  1.00 62.81      A   
ATOM   2023  N   ARG   127       8.606 -12.621 -26.075  1.00 68.71      A   
ATOM   2024  HN  ARG   127       9.244 -12.015 -26.545  1.00  0.00      A   
ATOM   2025  CA  ARG   127       9.149 -13.847 -25.506  1.00 68.71      A   
ATOM   2026  HA  ARG   127       8.452 -14.650 -25.695  1.00  0.00      A   
ATOM   2027  CB  ARG   127      10.518 -14.204 -26.157  1.00 68.71      A   
ATOM   2028  HB1 ARG   127      11.273 -13.452 -25.842  1.00  0.00      A   
ATOM   2029  HB2 ARG   127      10.867 -15.184 -25.769  1.00  0.00      A   
ATOM   2030  CG  ARG   127      10.583 -14.250 -27.700  1.00 68.71      A   
ATOM   2031  HG1 ARG   127      10.241 -13.285 -28.132  1.00  0.00      A   
ATOM   2032  HG2 ARG   127      11.662 -14.332 -27.951  1.00  0.00      A   
ATOM   2033  CD  ARG   127       9.913 -15.453 -28.403  1.00 68.71      A   
ATOM   2034  HD1 ARG   127      10.486 -15.733 -29.312  1.00  0.00      A   
ATOM   2035  HD2 ARG   127       9.905 -16.337 -27.730  1.00  0.00      A   
ATOM   2036  NE  ARG   127       8.502 -15.133 -28.818  1.00 68.71      A   
ATOM   2037  HE  ARG   127       7.780 -15.794 -28.614  1.00  0.00      A   
ATOM   2038  CZ  ARG   127       8.183 -14.286 -29.803  1.00 68.71      A   
ATOM   2039  NH1 ARG   127       9.079 -13.532 -30.431  1.00 68.71      A   
ATOM   2040 HH11 ARG   127       8.735 -12.996 -31.201  1.00  0.00      A   
ATOM   2041 HH12 ARG   127      10.051 -13.757 -30.351  1.00  0.00      A   
ATOM   2042  NH2 ARG   127       6.926 -14.200 -30.237  1.00 68.71      A   
ATOM   2043 HH21 ARG   127       6.795 -13.627 -31.046  1.00  0.00      A   
ATOM   2044 HH22 ARG   127       6.262 -14.914 -30.016  1.00  0.00      A   
ATOM   2045  C   ARG   127       9.413 -13.822 -24.007  1.00 68.71      A   
ATOM   2046  O   ARG   127       9.008 -14.727 -23.282  1.00 68.71      A   
ATOM   2047  N   ILE   128      10.129 -12.798 -23.484  1.00 62.26      A   
ATOM   2048  HN  ILE   128      10.467 -12.063 -24.066  1.00  0.00      A   
ATOM   2049  CA  ILE   128      10.518 -12.752 -22.077  1.00 62.26      A   
ATOM   2050  HA  ILE   128      10.932 -13.716 -21.821  1.00  0.00      A   
ATOM   2051  CB  ILE   128      11.603 -11.705 -21.797  1.00 62.26      A   
ATOM   2052  HB  ILE   128      11.268 -10.733 -22.218  1.00  0.00      A   
ATOM   2053  CG2 ILE   128      11.841 -11.527 -20.277  1.00 62.26      A   
ATOM   2054 HG21 ILE   128      12.669 -10.812 -20.086  1.00  0.00      A   
ATOM   2055 HG22 ILE   128      10.940 -11.131 -19.761  1.00  0.00      A   
ATOM   2056 HG23 ILE   128      12.115 -12.499 -19.815  1.00  0.00      A   
ATOM   2057  CG1 ILE   128      12.917 -12.132 -22.502  1.00 62.26      A   
ATOM   2058 HG11 ILE   128      13.305 -13.050 -22.011  1.00  0.00      A   
ATOM   2059 HG12 ILE   128      12.703 -12.412 -23.556  1.00  0.00      A   
ATOM   2060  CD  ILE   128      14.014 -11.059 -22.508  1.00  0.00      A   
ATOM   2061  HD1 ILE   128      14.916 -11.450 -23.025  1.00  0.00      A   
ATOM   2062  HD2 ILE   128      13.670 -10.153 -23.052  1.00  0.00      A   
ATOM   2063  HD3 ILE   128      14.309 -10.776 -21.475  1.00  0.00      A   
ATOM   2064  C   ILE   128       9.310 -12.562 -21.183  1.00 62.26      A   
ATOM   2065  O   ILE   128       9.176 -13.267 -20.185  1.00 62.26      A   
ATOM   2066  N   VAL   129       8.379 -11.651 -21.533  1.00 60.99      A   
ATOM   2067  HN  VAL   129       8.411 -11.167 -22.405  1.00  0.00      A   
ATOM   2068  CA  VAL   129       7.233 -11.340 -20.700  1.00 60.99      A   
ATOM   2069  HA  VAL   129       7.427 -11.689 -19.697  1.00  0.00      A   
ATOM   2070  CB  VAL   129       6.969  -9.850 -20.559  1.00 60.99      A   
ATOM   2071  HB  VAL   129       6.659  -9.421 -21.536  1.00  0.00      A   
ATOM   2072  CG1 VAL   129       5.858  -9.613 -19.518  1.00 60.99      A   
ATOM   2073 HG11 VAL   129       5.688  -8.523 -19.386  1.00  0.00      A   
ATOM   2074 HG12 VAL   129       4.897 -10.067 -19.841  1.00  0.00      A   
ATOM   2075 HG13 VAL   129       6.141 -10.037 -18.531  1.00  0.00      A   
ATOM   2076  CG2 VAL   129       8.268  -9.164 -20.090  1.00 60.99      A   
ATOM   2077 HG21 VAL   129       8.067  -8.099 -19.848  1.00  0.00      A   
ATOM   2078 HG22 VAL   129       8.655  -9.655 -19.172  1.00  0.00      A   
ATOM   2079 HG23 VAL   129       9.046  -9.206 -20.883  1.00  0.00      A   
ATOM   2080  C   VAL   129       6.010 -12.085 -21.186  1.00 60.99      A   
ATOM   2081  O   VAL   129       5.373 -11.752 -22.184  1.00 60.99      A   
ATOM   2082  N   THR   130       5.657 -13.151 -20.453  1.00 68.66      A   
ATOM   2083  HN  THR   130       6.186 -13.425 -19.654  1.00  0.00      A   
ATOM   2084  CA  THR   130       4.554 -14.040 -20.759  1.00 68.66      A   
ATOM   2085  HA  THR   130       4.030 -13.686 -21.634  1.00  0.00      A   
ATOM   2086  CB  THR   130       4.985 -15.479 -21.024  1.00 68.66      A   
ATOM   2087  HB  THR   130       4.103 -16.138 -21.168  1.00  0.00      A   
ATOM   2088  OG1 THR   130       5.791 -15.972 -19.965  1.00 68.66      A   
ATOM   2089  HG1 THR   130       6.180 -16.796 -20.268  1.00  0.00      A   
ATOM   2090  CG2 THR   130       5.845 -15.513 -22.294  1.00 68.66      A   
ATOM   2091 HG21 THR   130       6.186 -16.547 -22.513  1.00  0.00      A   
ATOM   2092 HG22 THR   130       5.263 -15.147 -23.167  1.00  0.00      A   
ATOM   2093 HG23 THR   130       6.744 -14.870 -22.182  1.00  0.00      A   
ATOM   2094  C   THR   130       3.583 -13.977 -19.609  1.00 68.66      A   
ATOM   2095  O   THR   130       3.952 -13.715 -18.465  1.00 68.66      A   
ATOM   2096  N   ARG   131       2.279 -14.174 -19.880  1.00 76.32      A   
ATOM   2097  HN  ARG   131       1.973 -14.378 -20.807  1.00  0.00      A   
ATOM   2098  CA  ARG   131       1.245 -14.051 -18.866  1.00 76.32      A   
ATOM   2099  HA  ARG   131       1.329 -13.051 -18.466  1.00  0.00      A   
ATOM   2100  CB  ARG   131      -0.162 -14.164 -19.515  1.00 76.32      A   
ATOM   2101  HB1 ARG   131      -0.108 -13.687 -20.517  1.00  0.00      A   
ATOM   2102  HB2 ARG   131      -0.428 -15.230 -19.678  1.00  0.00      A   
ATOM   2103  CG  ARG   131      -1.286 -13.451 -18.725  1.00 76.32      A   
ATOM   2104  HG1 ARG   131      -1.292 -13.810 -17.673  1.00  0.00      A   
ATOM   2105  HG2 ARG   131      -1.059 -12.364 -18.693  1.00  0.00      A   
ATOM   2106  CD  ARG   131      -2.711 -13.620 -19.286  1.00 76.32      A   
ATOM   2107  HD1 ARG   131      -3.037 -14.679 -19.208  1.00  0.00      A   
ATOM   2108  HD2 ARG   131      -3.434 -12.980 -18.736  1.00  0.00      A   
ATOM   2109  NE  ARG   131      -2.667 -13.188 -20.714  1.00 76.32      A   
ATOM   2110  HE  ARG   131      -2.275 -12.297 -20.946  1.00  0.00      A   
ATOM   2111  CZ  ARG   131      -3.156 -13.868 -21.757  1.00 76.32      A   
ATOM   2112  NH1 ARG   131      -3.986 -14.893 -21.632  1.00 76.32      A   
ATOM   2113 HH11 ARG   131      -4.414 -15.202 -22.481  1.00  0.00      A   
ATOM   2114 HH12 ARG   131      -4.526 -14.907 -20.791  1.00  0.00      A   
ATOM   2115  NH2 ARG   131      -2.848 -13.443 -22.977  1.00 76.32      A   
ATOM   2116 HH21 ARG   131      -3.236 -13.905 -23.774  1.00  0.00      A   
ATOM   2117 HH22 ARG   131      -2.505 -12.508 -23.078  1.00  0.00      A   
ATOM   2118  C   ARG   131       1.371 -15.000 -17.665  1.00 76.32      A   
ATOM   2119  O   ARG   131       1.223 -14.488 -16.553  1.00 76.32      A   
ATOM   2120  N   PRO   132       1.671 -16.316 -17.720  1.00 72.82      A   
ATOM   2121  CD  PRO   132       1.787 -17.150 -18.925  1.00 72.82      A   
ATOM   2122  HD1 PRO   132       0.778 -17.315 -19.359  1.00  0.00      A   
ATOM   2123  HD2 PRO   132       2.458 -16.698 -19.687  1.00  0.00      A   
ATOM   2124  CA  PRO   132       1.861 -17.109 -16.509  1.00 72.82      A   
ATOM   2125  HA  PRO   132       1.028 -16.934 -15.844  1.00  0.00      A   
ATOM   2126  CB  PRO   132       1.891 -18.567 -16.984  1.00 72.82      A   
ATOM   2127  HB1 PRO   132       0.857 -18.972 -16.972  1.00  0.00      A   
ATOM   2128  HB2 PRO   132       2.534 -19.219 -16.355  1.00  0.00      A   
ATOM   2129  CG  PRO   132       2.378 -18.473 -18.428  1.00 72.82      A   
ATOM   2130  HG1 PRO   132       2.062 -19.342 -19.044  1.00  0.00      A   
ATOM   2131  HG2 PRO   132       3.487 -18.412 -18.422  1.00  0.00      A   
ATOM   2132  C   PRO   132       3.096 -16.694 -15.736  1.00 72.82      A   
ATOM   2133  O   PRO   132       3.049 -16.685 -14.513  1.00 72.82      A   
ATOM   2134  N   LYS   133       4.193 -16.303 -16.407  1.00 66.88      A   
ATOM   2135  HN  LYS   133       4.198 -16.328 -17.403  1.00  0.00      A   
ATOM   2136  CA  LYS   133       5.398 -15.802 -15.770  1.00 66.88      A   
ATOM   2137  HA  LYS   133       5.759 -16.551 -15.080  1.00  0.00      A   
ATOM   2138  CB  LYS   133       6.426 -15.550 -16.870  1.00 66.88      A   
ATOM   2139  HB1 LYS   133       6.451 -16.503 -17.440  1.00  0.00      A   
ATOM   2140  HB2 LYS   133       6.054 -14.769 -17.566  1.00  0.00      A   
ATOM   2141  CG  LYS   133       7.842 -15.179 -16.405  1.00 66.88      A   
ATOM   2142  HG1 LYS   133       7.815 -14.215 -15.855  1.00  0.00      A   
ATOM   2143  HG2 LYS   133       8.227 -15.946 -15.700  1.00  0.00      A   
ATOM   2144  CD  LYS   133       8.791 -15.052 -17.606  1.00 66.88      A   
ATOM   2145  HD1 LYS   133       8.374 -14.224 -18.218  1.00  0.00      A   
ATOM   2146  HD2 LYS   133       9.799 -14.747 -17.252  1.00  0.00      A   
ATOM   2147  CE  LYS   133       8.899 -16.322 -18.466  1.00 66.88      A   
ATOM   2148  HE1 LYS   133       9.483 -17.115 -17.953  1.00  0.00      A   
ATOM   2149  HE2 LYS   133       7.896 -16.736 -18.701  1.00  0.00      A   
ATOM   2150  NZ  LYS   133       9.519 -16.018 -19.763  1.00 66.88      A   
ATOM   2151  HZ1 LYS   133       9.173 -16.666 -20.499  1.00  0.00      A   
ATOM   2152  HZ2 LYS   133       9.273 -15.047 -20.043  1.00  0.00      A   
ATOM   2153  HZ3 LYS   133      10.552 -16.126 -19.715  1.00  0.00      A   
ATOM   2154  C   LYS   133       5.164 -14.521 -14.985  1.00 66.88      A   
ATOM   2155  O   LYS   133       5.614 -14.363 -13.852  1.00 66.88      A   
ATOM   2156  N   ALA   134       4.395 -13.579 -15.567  1.00 66.72      A   
ATOM   2157  HN  ALA   134       4.083 -13.703 -16.506  1.00  0.00      A   
ATOM   2158  CA  ALA   134       3.948 -12.383 -14.889  1.00 66.72      A   
ATOM   2159  HA  ALA   134       4.817 -11.870 -14.504  1.00  0.00      A   
ATOM   2160  CB  ALA   134       3.219 -11.475 -15.899  1.00 66.72      A   
ATOM   2161  HB1 ALA   134       3.894 -11.242 -16.751  1.00  0.00      A   
ATOM   2162  HB2 ALA   134       2.317 -11.979 -16.306  1.00  0.00      A   
ATOM   2163  HB3 ALA   134       2.915 -10.516 -15.428  1.00  0.00      A   
ATOM   2164  C   ALA   134       3.043 -12.678 -13.694  1.00 66.72      A   
ATOM   2165  O   ALA   134       3.234 -12.118 -12.619  1.00 66.72      A   
ATOM   2166  N   VAL   135       2.068 -13.608 -13.825  1.00 67.96      A   
ATOM   2167  HN  VAL   135       1.906 -14.053 -14.702  1.00  0.00      A   
ATOM   2168  CA  VAL   135       1.230 -14.043 -12.707  1.00 67.96      A   
ATOM   2169  HA  VAL   135       0.773 -13.165 -12.274  1.00  0.00      A   
ATOM   2170  CB  VAL   135       0.107 -14.978 -13.155  1.00 67.96      A   
ATOM   2171  HB  VAL   135       0.532 -15.799 -13.772  1.00  0.00      A   
ATOM   2172  CG1 VAL   135      -0.631 -15.593 -11.948  1.00 67.96      A   
ATOM   2173 HG11 VAL   135      -1.544 -16.125 -12.290  1.00  0.00      A   
ATOM   2174 HG12 VAL   135       0.006 -16.326 -11.408  1.00  0.00      A   
ATOM   2175 HG13 VAL   135      -0.933 -14.799 -11.232  1.00  0.00      A   
ATOM   2176  CG2 VAL   135      -0.900 -14.176 -14.004  1.00 67.96      A   
ATOM   2177 HG21 VAL   135      -1.730 -14.835 -14.339  1.00  0.00      A   
ATOM   2178 HG22 VAL   135      -1.339 -13.347 -13.409  1.00  0.00      A   
ATOM   2179 HG23 VAL   135      -0.418 -13.745 -14.907  1.00  0.00      A   
ATOM   2180  C   VAL   135       2.048 -14.673 -11.587  1.00 67.96      A   
ATOM   2181  O   VAL   135       1.885 -14.309 -10.426  1.00 67.96      A   
ATOM   2182  N   VAL   136       3.008 -15.574 -11.894  1.00 69.02      A   
ATOM   2183  HN  VAL   136       3.121 -15.891 -12.833  1.00  0.00      A   
ATOM   2184  CA  VAL   136       3.888 -16.168 -10.892  1.00 69.02      A   
ATOM   2185  HA  VAL   136       3.246 -16.566 -10.120  1.00  0.00      A   
ATOM   2186  CB  VAL   136       4.688 -17.352 -11.420  1.00 69.02      A   
ATOM   2187  HB  VAL   136       5.300 -17.036 -12.292  1.00  0.00      A   
ATOM   2188  CG1 VAL   136       5.593 -17.949 -10.322  1.00 69.02      A   
ATOM   2189 HG11 VAL   136       6.128 -18.841 -10.713  1.00  0.00      A   
ATOM   2190 HG12 VAL   136       6.352 -17.223  -9.959  1.00  0.00      A   
ATOM   2191 HG13 VAL   136       4.980 -18.270  -9.453  1.00  0.00      A   
ATOM   2192  CG2 VAL   136       3.692 -18.443 -11.857  1.00 69.02      A   
ATOM   2193 HG21 VAL   136       4.235 -19.297 -12.317  1.00  0.00      A   
ATOM   2194 HG22 VAL   136       3.127 -18.821 -10.978  1.00  0.00      A   
ATOM   2195 HG23 VAL   136       2.959 -18.074 -12.605  1.00  0.00      A   
ATOM   2196  C   VAL   136       4.750 -15.130 -10.179  1.00 69.02      A   
ATOM   2197  O   VAL   136       4.895 -15.167  -8.959  1.00 69.02      A   
ATOM   2198  N   ALA   137       5.287 -14.124 -10.898  1.00 65.07      A   
ATOM   2199  HN  ALA   137       5.193 -14.105 -11.890  1.00  0.00      A   
ATOM   2200  CA  ALA   137       5.984 -13.007 -10.283  1.00 65.07      A   
ATOM   2201  HA  ALA   137       6.820 -13.396  -9.721  1.00  0.00      A   
ATOM   2202  CB  ALA   137       6.478 -12.055 -11.393  1.00 65.07      A   
ATOM   2203  HB1 ALA   137       7.045 -12.621 -12.163  1.00  0.00      A   
ATOM   2204  HB2 ALA   137       5.625 -11.564 -11.907  1.00  0.00      A   
ATOM   2205  HB3 ALA   137       7.138 -11.268 -10.970  1.00  0.00      A   
ATOM   2206  C   ALA   137       5.125 -12.179  -9.324  1.00 65.07      A   
ATOM   2207  O   ALA   137       5.540 -11.879  -8.207  1.00 65.07      A   
ATOM   2208  N   PHE   138       3.883 -11.822  -9.726  1.00 61.99      A   
ATOM   2209  HN  PHE   138       3.576 -12.053 -10.646  1.00  0.00      A   
ATOM   2210  CA  PHE   138       2.932 -11.128  -8.870  1.00 61.99      A   
ATOM   2211  HA  PHE   138       3.437 -10.270  -8.451  1.00  0.00      A   
ATOM   2212  CB  PHE   138       1.668 -10.658  -9.647  1.00 61.99      A   
ATOM   2213  HB1 PHE   138       1.344 -11.440 -10.368  1.00  0.00      A   
ATOM   2214  HB2 PHE   138       0.829 -10.453  -8.949  1.00  0.00      A   
ATOM   2215  CG  PHE   138       1.937  -9.366 -10.376  1.00 61.99      A   
ATOM   2216  CD1 PHE   138       2.104  -8.176  -9.648  1.00 61.99      A   
ATOM   2217  HD1 PHE   138       2.037  -8.207  -8.571  1.00  0.00      A   
ATOM   2218  CE1 PHE   138       2.380  -6.969 -10.304  1.00 61.99      A   
ATOM   2219  HE1 PHE   138       2.519  -6.058  -9.740  1.00  0.00      A   
ATOM   2220  CZ  PHE   138       2.504  -6.940 -11.697  1.00 61.99      A   
ATOM   2221  HZ  PHE   138       2.741  -6.015 -12.201  1.00  0.00      A   
ATOM   2222  CD2 PHE   138       2.020  -9.313 -11.776  1.00 61.99      A   
ATOM   2223  HD2 PHE   138       1.855 -10.213 -12.351  1.00  0.00      A   
ATOM   2224  CE2 PHE   138       2.328  -8.116 -12.435  1.00 61.99      A   
ATOM   2225  HE2 PHE   138       2.428  -8.099 -13.510  1.00  0.00      A   
ATOM   2226  C   PHE   138       2.516 -11.956  -7.657  1.00 61.99      A   
ATOM   2227  O   PHE   138       2.461 -11.435  -6.546  1.00 61.99      A   
ATOM   2228  N   CYS   139       2.257 -13.271  -7.819  1.00 63.40      A   
ATOM   2229  HN  CYS   139       2.240 -13.674  -8.731  1.00  0.00      A   
ATOM   2230  CA  CYS   139       1.965 -14.165  -6.705  1.00 63.40      A   
ATOM   2231  HA  CYS   139       1.123 -13.761  -6.163  1.00  0.00      A   
ATOM   2232  CB  CYS   139       1.609 -15.600  -7.184  1.00 63.40      A   
ATOM   2233  HB1 CYS   139       2.447 -15.989  -7.801  1.00  0.00      A   
ATOM   2234  HB2 CYS   139       1.512 -16.262  -6.297  1.00  0.00      A   
ATOM   2235  SG  CYS   139       0.050 -15.666  -8.132  1.00 63.40      A   
ATOM   2236  HG1 CYS   139       0.012 -16.984  -8.263  1.00  0.00      A   
ATOM   2237  C   CYS   139       3.102 -14.279  -5.702  1.00 63.40      A   
ATOM   2238  O   CYS   139       2.876 -14.155  -4.503  1.00 63.40      A   
ATOM   2239  N   LEU   140       4.360 -14.462  -6.159  1.00 63.86      A   
ATOM   2240  HN  LEU   140       4.530 -14.588  -7.134  1.00  0.00      A   
ATOM   2241  CA  LEU   140       5.535 -14.501  -5.293  1.00 63.86      A   
ATOM   2242  HA  LEU   140       5.339 -15.213  -4.505  1.00  0.00      A   
ATOM   2243  CB  LEU   140       6.803 -14.946  -6.074  1.00 63.86      A   
ATOM   2244  HB1 LEU   140       6.699 -14.620  -7.131  1.00  0.00      A   
ATOM   2245  HB2 LEU   140       7.701 -14.438  -5.661  1.00  0.00      A   
ATOM   2246  CG  LEU   140       7.099 -16.467  -6.028  1.00 63.86      A   
ATOM   2247  HG  LEU   140       7.943 -16.649  -6.727  1.00  0.00      A   
ATOM   2248  CD1 LEU   140       7.567 -16.908  -4.632  1.00 63.86      A   
ATOM   2249 HD11 LEU   140       7.870 -17.977  -4.644  1.00  0.00      A   
ATOM   2250 HD12 LEU   140       8.436 -16.299  -4.300  1.00  0.00      A   
ATOM   2251 HD13 LEU   140       6.753 -16.788  -3.886  1.00  0.00      A   
ATOM   2252  CD2 LEU   140       5.928 -17.346  -6.496  1.00 63.86      A   
ATOM   2253 HD21 LEU   140       6.240 -18.412  -6.534  1.00  0.00      A   
ATOM   2254 HD22 LEU   140       5.071 -17.261  -5.794  1.00  0.00      A   
ATOM   2255 HD23 LEU   140       5.591 -17.038  -7.509  1.00  0.00      A   
ATOM   2256  C   LEU   140       5.777 -13.181  -4.574  1.00 63.86      A   
ATOM   2257  O   LEU   140       6.114 -13.147  -3.394  1.00 63.86      A   
ATOM   2258  N   MET   141       5.569 -12.037  -5.255  1.00 62.83      A   
ATOM   2259  HN  MET   141       5.345 -12.066  -6.226  1.00  0.00      A   
ATOM   2260  CA  MET   141       5.621 -10.724  -4.633  1.00 62.83      A   
ATOM   2261  HA  MET   141       6.593 -10.607  -4.176  1.00  0.00      A   
ATOM   2262  CB  MET   141       5.444  -9.659  -5.742  1.00 62.83      A   
ATOM   2263  HB1 MET   141       6.231  -9.862  -6.500  1.00  0.00      A   
ATOM   2264  HB2 MET   141       4.468  -9.815  -6.250  1.00  0.00      A   
ATOM   2265  CG  MET   141       5.593  -8.186  -5.311  1.00 62.83      A   
ATOM   2266  HG1 MET   141       6.487  -8.104  -4.656  1.00  0.00      A   
ATOM   2267  HG2 MET   141       5.812  -7.591  -6.224  1.00  0.00      A   
ATOM   2268  SD  MET   141       4.153  -7.444  -4.478  1.00 62.83      A   
ATOM   2269  CE  MET   141       2.976  -7.501  -5.855  1.00 62.83      A   
ATOM   2270  HE1 MET   141       2.047  -6.956  -5.583  1.00  0.00      A   
ATOM   2271  HE2 MET   141       3.406  -7.029  -6.764  1.00  0.00      A   
ATOM   2272  HE3 MET   141       2.693  -8.548  -6.095  1.00  0.00      A   
ATOM   2273  C   MET   141       4.591 -10.562  -3.518  1.00 62.83      A   
ATOM   2274  O   MET   141       4.915 -10.128  -2.411  1.00 62.83      A   
ATOM   2275  N   TRP   142       3.333 -10.984  -3.759  1.00 60.16      A   
ATOM   2276  HN  TRP   142       3.079 -11.307  -4.668  1.00  0.00      A   
ATOM   2277  CA  TRP   142       2.295 -11.014  -2.746  1.00 60.16      A   
ATOM   2278  HA  TRP   142       2.251 -10.032  -2.299  1.00  0.00      A   
ATOM   2279  CB  TRP   142       0.915 -11.337  -3.361  1.00 60.16      A   
ATOM   2280  HB1 TRP   142       1.052 -12.043  -4.207  1.00  0.00      A   
ATOM   2281  HB2 TRP   142       0.261 -11.829  -2.610  1.00  0.00      A   
ATOM   2282  CG  TRP   142       0.164 -10.102  -3.822  1.00 60.16      A   
ATOM   2283  CD1 TRP   142       0.106  -9.509  -5.052  1.00 60.16      A   
ATOM   2284  HD1 TRP   142       0.616  -9.876  -5.931  1.00  0.00      A   
ATOM   2285  NE1 TRP   142      -0.708  -8.397  -5.009  1.00 60.16      A   
ATOM   2286  HE1 TRP   142      -0.823  -7.730  -5.713  1.00  0.00      A   
ATOM   2287  CE2 TRP   142      -1.199  -8.264  -3.731  1.00 60.16      A   
ATOM   2288  CD2 TRP   142      -0.658  -9.306  -2.949  1.00 60.16      A   
ATOM   2289  CE3 TRP   142      -0.956  -9.420  -1.592  1.00 60.16      A   
ATOM   2290  HE3 TRP   142      -0.538 -10.205  -0.979  1.00  0.00      A   
ATOM   2291  CZ3 TRP   142      -1.816  -8.467  -1.026  1.00 60.16      A   
ATOM   2292  HZ3 TRP   142      -2.059  -8.526   0.024  1.00  0.00      A   
ATOM   2293  CZ2 TRP   142      -2.058  -7.327  -3.173  1.00 60.16      A   
ATOM   2294  HZ2 TRP   142      -2.479  -6.531  -3.767  1.00  0.00      A   
ATOM   2295  CH2 TRP   142      -2.364  -7.438  -1.806  1.00 60.16      A   
ATOM   2296  HH2 TRP   142      -3.030  -6.721  -1.350  1.00  0.00      A   
ATOM   2297  C   TRP   142       2.585 -11.957  -1.583  1.00 60.16      A   
ATOM   2298  O   TRP   142       2.382 -11.592  -0.427  1.00 60.16      A   
ATOM   2299  N   THR   143       3.099 -13.185  -1.817  1.00 62.29      A   
ATOM   2300  HN  THR   143       3.244 -13.521  -2.744  1.00  0.00      A   
ATOM   2301  CA  THR   143       3.479 -14.072  -0.715  1.00 62.29      A   
ATOM   2302  HA  THR   143       2.629 -14.101  -0.049  1.00  0.00      A   
ATOM   2303  CB  THR   143       3.761 -15.539  -1.053  1.00 62.29      A   
ATOM   2304  HB  THR   143       3.943 -16.106  -0.116  1.00  0.00      A   
ATOM   2305  OG1 THR   143       4.883 -15.719  -1.907  1.00 62.29      A   
ATOM   2306  HG1 THR   143       5.647 -15.784  -1.330  1.00  0.00      A   
ATOM   2307  CG2 THR   143       2.534 -16.154  -1.741  1.00 62.29      A   
ATOM   2308 HG21 THR   143       2.713 -17.232  -1.939  1.00  0.00      A   
ATOM   2309 HG22 THR   143       1.631 -16.050  -1.102  1.00  0.00      A   
ATOM   2310 HG23 THR   143       2.337 -15.655  -2.715  1.00  0.00      A   
ATOM   2311  C   THR   143       4.617 -13.535   0.126  1.00 62.29      A   
ATOM   2312  O   THR   143       4.594 -13.674   1.344  1.00 62.29      A   
ATOM   2313  N   ILE   144       5.644 -12.894  -0.469  1.00 60.10      A   
ATOM   2314  HN  ILE   144       5.699 -12.862  -1.464  1.00  0.00      A   
ATOM   2315  CA  ILE   144       6.706 -12.217   0.277  1.00 60.10      A   
ATOM   2316  HA  ILE   144       7.126 -12.921   0.980  1.00  0.00      A   
ATOM   2317  CB  ILE   144       7.829 -11.752  -0.655  1.00 60.10      A   
ATOM   2318  HB  ILE   144       7.378 -11.170  -1.486  1.00  0.00      A   
ATOM   2319  CG2 ILE   144       8.839 -10.849   0.096  1.00 60.10      A   
ATOM   2320 HG21 ILE   144       9.692 -10.582  -0.563  1.00  0.00      A   
ATOM   2321 HG22 ILE   144       8.367  -9.896   0.418  1.00  0.00      A   
ATOM   2322 HG23 ILE   144       9.229 -11.370   0.996  1.00  0.00      A   
ATOM   2323  CG1 ILE   144       8.543 -12.987  -1.262  1.00 60.10      A   
ATOM   2324 HG11 ILE   144       9.101 -13.516  -0.459  1.00  0.00      A   
ATOM   2325 HG12 ILE   144       7.783 -13.702  -1.643  1.00  0.00      A   
ATOM   2326  CD  ILE   144       9.487 -12.647  -2.422  1.00  0.00      A   
ATOM   2327  HD1 ILE   144       9.921 -13.577  -2.847  1.00  0.00      A   
ATOM   2328  HD2 ILE   144       8.923 -12.129  -3.228  1.00  0.00      A   
ATOM   2329  HD3 ILE   144      10.318 -11.988  -2.092  1.00  0.00      A   
ATOM   2330  C   ILE   144       6.154 -11.063   1.108  1.00 60.10      A   
ATOM   2331  O   ILE   144       6.483 -10.930   2.287  1.00 60.10      A   
ATOM   2332  N   ALA   145       5.243 -10.241   0.538  1.00 61.51      A   
ATOM   2333  HN  ALA   145       5.006 -10.346  -0.425  1.00  0.00      A   
ATOM   2334  CA  ALA   145       4.573  -9.163   1.245  1.00 61.51      A   
ATOM   2335  HA  ALA   145       5.329  -8.490   1.621  1.00  0.00      A   
ATOM   2336  CB  ALA   145       3.645  -8.411   0.267  1.00 61.51      A   
ATOM   2337  HB1 ALA   145       4.235  -8.009  -0.584  1.00  0.00      A   
ATOM   2338  HB2 ALA   145       2.872  -9.093  -0.148  1.00  0.00      A   
ATOM   2339  HB3 ALA   145       3.130  -7.565   0.769  1.00  0.00      A   
ATOM   2340  C   ALA   145       3.771  -9.644   2.457  1.00 61.51      A   
ATOM   2341  O   ALA   145       3.890  -9.103   3.555  1.00 61.51      A   
ATOM   2342  N   ILE   146       2.980 -10.726   2.299  1.00 61.65      A   
ATOM   2343  HN  ILE   146       2.865 -11.118   1.389  1.00  0.00      A   
ATOM   2344  CA  ILE   146       2.255 -11.363   3.392  1.00 61.65      A   
ATOM   2345  HA  ILE   146       1.737 -10.580   3.927  1.00  0.00      A   
ATOM   2346  CB  ILE   146       1.186 -12.335   2.885  1.00 61.65      A   
ATOM   2347  HB  ILE   146       1.674 -13.109   2.255  1.00  0.00      A   
ATOM   2348  CG2 ILE   146       0.474 -13.013   4.080  1.00 61.65      A   
ATOM   2349 HG21 ILE   146      -0.396 -13.613   3.738  1.00  0.00      A   
ATOM   2350 HG22 ILE   146       1.160 -13.687   4.638  1.00  0.00      A   
ATOM   2351 HG23 ILE   146       0.095 -12.241   4.784  1.00  0.00      A   
ATOM   2352  CG1 ILE   146       0.155 -11.575   2.010  1.00 61.65      A   
ATOM   2353 HG11 ILE   146      -0.436 -10.896   2.661  1.00  0.00      A   
ATOM   2354 HG12 ILE   146       0.683 -10.935   1.271  1.00  0.00      A   
ATOM   2355  CD  ILE   146      -0.792 -12.496   1.231  1.00  0.00      A   
ATOM   2356  HD1 ILE   146      -1.465 -11.898   0.580  1.00  0.00      A   
ATOM   2357  HD2 ILE   146      -0.213 -13.191   0.585  1.00  0.00      A   
ATOM   2358  HD3 ILE   146      -1.425 -13.095   1.919  1.00  0.00      A   
ATOM   2359  C   ILE   146       3.180 -12.013   4.423  1.00 61.65      A   
ATOM   2360  O   ILE   146       2.976 -11.875   5.629  1.00 61.65      A   
ATOM   2361  N   VAL   147       4.250 -12.720   3.994  1.00 63.63      A   
ATOM   2362  HN  VAL   147       4.410 -12.849   3.019  1.00  0.00      A   
ATOM   2363  CA  VAL   147       5.203 -13.354   4.902  1.00 63.63      A   
ATOM   2364  HA  VAL   147       4.630 -13.962   5.587  1.00  0.00      A   
ATOM   2365  CB  VAL   147       6.169 -14.297   4.178  1.00 63.63      A   
ATOM   2366  HB  VAL   147       6.561 -13.787   3.272  1.00  0.00      A   
ATOM   2367  CG1 VAL   147       7.355 -14.731   5.069  1.00 63.63      A   
ATOM   2368 HG11 VAL   147       7.934 -15.538   4.572  1.00  0.00      A   
ATOM   2369 HG12 VAL   147       8.044 -13.883   5.274  1.00  0.00      A   
ATOM   2370 HG13 VAL   147       6.983 -15.124   6.039  1.00  0.00      A   
ATOM   2371  CG2 VAL   147       5.383 -15.557   3.762  1.00 63.63      A   
ATOM   2372 HG21 VAL   147       6.032 -16.239   3.173  1.00  0.00      A   
ATOM   2373 HG22 VAL   147       5.031 -16.104   4.663  1.00  0.00      A   
ATOM   2374 HG23 VAL   147       4.495 -15.297   3.147  1.00  0.00      A   
ATOM   2375  C   VAL   147       5.943 -12.367   5.792  1.00 63.63      A   
ATOM   2376  O   VAL   147       6.035 -12.582   6.997  1.00 63.63      A   
ATOM   2377  N   ILE   148       6.439 -11.232   5.255  1.00 63.89      A   
ATOM   2378  HN  ILE   148       6.362 -11.066   4.275  1.00  0.00      A   
ATOM   2379  CA  ILE   148       7.070 -10.181   6.054  1.00 63.89      A   
ATOM   2380  HA  ILE   148       7.850 -10.633   6.649  1.00  0.00      A   
ATOM   2381  CB  ILE   148       7.702  -9.117   5.151  1.00 63.89      A   
ATOM   2382  HB  ILE   148       6.934  -8.755   4.435  1.00  0.00      A   
ATOM   2383  CG2 ILE   148       8.202  -7.912   5.983  1.00 63.89      A   
ATOM   2384 HG21 ILE   148       8.729  -7.178   5.337  1.00  0.00      A   
ATOM   2385 HG22 ILE   148       7.362  -7.371   6.467  1.00  0.00      A   
ATOM   2386 HG23 ILE   148       8.907  -8.251   6.772  1.00  0.00      A   
ATOM   2387  CG1 ILE   148       8.862  -9.746   4.335  1.00 63.89      A   
ATOM   2388 HG11 ILE   148       9.667 -10.056   5.035  1.00  0.00      A   
ATOM   2389 HG12 ILE   148       8.496 -10.661   3.823  1.00  0.00      A   
ATOM   2390  CD  ILE   148       9.442  -8.811   3.265  1.00  0.00      A   
ATOM   2391  HD1 ILE   148      10.200  -9.345   2.655  1.00  0.00      A   
ATOM   2392  HD2 ILE   148       8.635  -8.457   2.589  1.00  0.00      A   
ATOM   2393  HD3 ILE   148       9.929  -7.926   3.726  1.00  0.00      A   
ATOM   2394  C   ILE   148       6.093  -9.555   7.037  1.00 63.89      A   
ATOM   2395  O   ILE   148       6.415  -9.331   8.204  1.00 63.89      A   
ATOM   2396  N   ALA   149       4.848  -9.295   6.603  1.00 66.98      A   
ATOM   2397  HN  ALA   149       4.599  -9.464   5.652  1.00  0.00      A   
ATOM   2398  CA  ALA   149       3.796  -8.741   7.426  1.00 66.98      A   
ATOM   2399  HA  ALA   149       4.124  -7.782   7.800  1.00  0.00      A   
ATOM   2400  CB  ALA   149       2.560  -8.512   6.546  1.00 66.98      A   
ATOM   2401  HB1 ALA   149       2.814  -7.834   5.703  1.00  0.00      A   
ATOM   2402  HB2 ALA   149       2.181  -9.467   6.126  1.00  0.00      A   
ATOM   2403  HB3 ALA   149       1.748  -8.033   7.136  1.00  0.00      A   
ATOM   2404  C   ALA   149       3.402  -9.585   8.640  1.00 66.98      A   
ATOM   2405  O   ALA   149       3.116  -9.065   9.716  1.00 66.98      A   
ATOM   2406  N   VAL   150       3.378 -10.926   8.507  1.00 68.73      A   
ATOM   2407  HN  VAL   150       3.599 -11.337   7.626  1.00  0.00      A   
ATOM   2408  CA  VAL   150       2.804 -11.796   9.523  1.00 68.73      A   
ATOM   2409  HA  VAL   150       2.074 -11.232  10.084  1.00  0.00      A   
ATOM   2410  CB  VAL   150       2.049 -12.938   8.830  1.00 68.73      A   
ATOM   2411  HB  VAL   150       1.536 -12.493   7.951  1.00  0.00      A   
ATOM   2412  CG1 VAL   150       3.003 -14.033   8.309  1.00 68.73      A   
ATOM   2413 HG11 VAL   150       2.440 -14.759   7.686  1.00  0.00      A   
ATOM   2414 HG12 VAL   150       3.807 -13.587   7.685  1.00  0.00      A   
ATOM   2415 HG13 VAL   150       3.470 -14.590   9.150  1.00  0.00      A   
ATOM   2416  CG2 VAL   150       0.952 -13.523   9.742  1.00 68.73      A   
ATOM   2417 HG21 VAL   150       0.348 -14.268   9.182  1.00  0.00      A   
ATOM   2418 HG22 VAL   150       1.399 -14.033  10.622  1.00  0.00      A   
ATOM   2419 HG23 VAL   150       0.274 -12.719  10.100  1.00  0.00      A   
ATOM   2420  C   VAL   150       3.822 -12.319  10.542  1.00 68.73      A   
ATOM   2421  O   VAL   150       3.471 -12.980  11.521  1.00 68.73      A   
ATOM   2422  N   LEU   151       5.123 -11.974  10.411  1.00 70.65      A   
ATOM   2423  HN  LEU   151       5.413 -11.450   9.614  1.00  0.00      A   
ATOM   2424  CA  LEU   151       6.152 -12.341  11.384  1.00 70.65      A   
ATOM   2425  HA  LEU   151       6.159 -13.420  11.429  1.00  0.00      A   
ATOM   2426  CB  LEU   151       7.572 -11.889  10.964  1.00 70.65      A   
ATOM   2427  HB1 LEU   151       7.623 -10.780  10.974  1.00  0.00      A   
ATOM   2428  HB2 LEU   151       8.292 -12.276  11.716  1.00  0.00      A   
ATOM   2429  CG  LEU   151       8.045 -12.379   9.580  1.00 70.65      A   
ATOM   2430  HG  LEU   151       7.367 -11.937   8.819  1.00  0.00      A   
ATOM   2431  CD1 LEU   151       9.460 -11.866   9.280  1.00 70.65      A   
ATOM   2432 HD11 LEU   151       9.762 -12.144   8.248  1.00  0.00      A   
ATOM   2433 HD12 LEU   151       9.494 -10.759   9.374  1.00  0.00      A   
ATOM   2434 HD13 LEU   151      10.190 -12.307   9.992  1.00  0.00      A   
ATOM   2435  CD2 LEU   151       8.007 -13.909   9.437  1.00 70.65      A   
ATOM   2436 HD21 LEU   151       8.403 -14.205   8.442  1.00  0.00      A   
ATOM   2437 HD22 LEU   151       8.626 -14.391  10.224  1.00  0.00      A   
ATOM   2438 HD23 LEU   151       6.965 -14.287   9.511  1.00  0.00      A   
ATOM   2439  C   LEU   151       5.894 -11.888  12.835  1.00 70.65      A   
ATOM   2440  O   LEU   151       6.138 -12.702  13.734  1.00 70.65      A   
ATOM   2441  N   PRO   152       5.391 -10.697  13.199  1.00 75.65      A   
ATOM   2442  CD  PRO   152       5.332  -9.489  12.370  1.00 75.65      A   
ATOM   2443  HD1 PRO   152       6.345  -9.033  12.343  1.00  0.00      A   
ATOM   2444  HD2 PRO   152       4.973  -9.675  11.335  1.00  0.00      A   
ATOM   2445  CA  PRO   152       5.009 -10.397  14.577  1.00 75.65      A   
ATOM   2446  HA  PRO   152       5.854 -10.601  15.217  1.00  0.00      A   
ATOM   2447  CB  PRO   152       4.680  -8.897  14.579  1.00 75.65      A   
ATOM   2448  HB1 PRO   152       5.588  -8.335  14.884  1.00  0.00      A   
ATOM   2449  HB2 PRO   152       3.856  -8.634  15.276  1.00  0.00      A   
ATOM   2450  CG  PRO   152       4.366  -8.574  13.119  1.00 75.65      A   
ATOM   2451  HG1 PRO   152       4.521  -7.502  12.870  1.00  0.00      A   
ATOM   2452  HG2 PRO   152       3.321  -8.859  12.873  1.00  0.00      A   
ATOM   2453  C   PRO   152       3.888 -11.264  15.112  1.00 75.65      A   
ATOM   2454  O   PRO   152       3.827 -11.473  16.319  1.00 75.65      A   
ATOM   2455  N   LEU   153       2.982 -11.762  14.255  1.00 75.29      A   
ATOM   2456  HN  LEU   153       3.085 -11.589  13.279  1.00  0.00      A   
ATOM   2457  CA  LEU   153       1.858 -12.594  14.645  1.00 75.29      A   
ATOM   2458  HA  LEU   153       1.455 -12.153  15.545  1.00  0.00      A   
ATOM   2459  CB  LEU   153       0.795 -12.488  13.536  1.00 75.29      A   
ATOM   2460  HB1 LEU   153       0.733 -11.412  13.268  1.00  0.00      A   
ATOM   2461  HB2 LEU   153       1.142 -13.024  12.627  1.00  0.00      A   
ATOM   2462  CG  LEU   153      -0.638 -12.939  13.878  1.00 75.29      A   
ATOM   2463  HG  LEU   153      -0.680 -14.046  13.796  1.00  0.00      A   
ATOM   2464  CD1 LEU   153      -1.115 -12.570  15.292  1.00 75.29      A   
ATOM   2465 HD11 LEU   153      -2.182 -12.851  15.420  1.00  0.00      A   
ATOM   2466 HD12 LEU   153      -0.522 -13.100  16.068  1.00  0.00      A   
ATOM   2467 HD13 LEU   153      -1.026 -11.475  15.457  1.00  0.00      A   
ATOM   2468  CD2 LEU   153      -1.584 -12.309  12.847  1.00 75.29      A   
ATOM   2469 HD21 LEU   153      -2.641 -12.547  13.095  1.00  0.00      A   
ATOM   2470 HD22 LEU   153      -1.480 -11.203  12.855  1.00  0.00      A   
ATOM   2471 HD23 LEU   153      -1.358 -12.680  11.825  1.00  0.00      A   
ATOM   2472  C   LEU   153       2.254 -14.017  15.029  1.00 75.29      A   
ATOM   2473  O   LEU   153       1.724 -14.600  15.972  1.00 75.29      A   
ATOM   2474  N   LEU   154       3.252 -14.591  14.327  1.00 78.56      A   
ATOM   2475  HN  LEU   154       3.593 -14.128  13.512  1.00  0.00      A   
ATOM   2476  CA  LEU   154       3.938 -15.830  14.689  1.00 78.56      A   
ATOM   2477  HA  LEU   154       3.214 -16.617  14.837  1.00  0.00      A   
ATOM   2478  CB  LEU   154       4.944 -16.146  13.546  1.00 78.56      A   
ATOM   2479  HB1 LEU   154       5.481 -15.204  13.301  1.00  0.00      A   
ATOM   2480  HB2 LEU   154       5.711 -16.855  13.926  1.00  0.00      A   
ATOM   2481  CG  LEU   154       4.398 -16.741  12.215  1.00 78.56      A   
ATOM   2482  HG  LEU   154       4.538 -17.842  12.279  1.00  0.00      A   
ATOM   2483  CD1 LEU   154       2.910 -16.500  11.906  1.00 78.56      A   
ATOM   2484 HD11 LEU   154       2.633 -16.998  10.953  1.00  0.00      A   
ATOM   2485 HD12 LEU   154       2.260 -16.907  12.710  1.00  0.00      A   
ATOM   2486 HD13 LEU   154       2.709 -15.413  11.797  1.00  0.00      A   
ATOM   2487  CD2 LEU   154       5.243 -16.243  11.035  1.00 78.56      A   
ATOM   2488 HD21 LEU   154       4.998 -16.811  10.112  1.00  0.00      A   
ATOM   2489 HD22 LEU   154       5.031 -15.169  10.846  1.00  0.00      A   
ATOM   2490 HD23 LEU   154       6.327 -16.355  11.252  1.00  0.00      A   
ATOM   2491  C   LEU   154       4.708 -15.667  15.988  1.00 78.56      A   
ATOM   2492  O   LEU   154       4.573 -16.455  16.925  1.00 78.56      A   
ATOM   2493  N   GLY   155       5.490 -14.574  16.108  1.00 84.94      A   
ATOM   2494  HN  GLY   155       5.582 -13.941  15.344  1.00  0.00      A   
ATOM   2495  CA  GLY   155       6.196 -14.342  17.354  1.00 84.94      A   
ATOM   2496  HA1 GLY   155       6.622 -15.281  17.675  1.00  0.00      A   
ATOM   2497  HA2 GLY   155       5.479 -13.950  18.060  1.00  0.00      A   
ATOM   2498  C   GLY   155       7.348 -13.402  17.363  1.00 84.94      A   
ATOM   2499  O   GLY   155       8.142 -13.421  18.297  1.00 84.94      A   
ATOM   2500  N   TRP   156       7.441 -12.478  16.396  1.00 83.39      A   
ATOM   2501  HN  TRP   156       6.863 -12.516  15.584  1.00  0.00      A   
ATOM   2502  CA  TRP   156       8.333 -11.337  16.506  1.00 83.39      A   
ATOM   2503  HA  TRP   156       9.212 -11.637  17.057  1.00  0.00      A   
ATOM   2504  CB  TRP   156       8.787 -10.884  15.086  1.00 83.39      A   
ATOM   2505  HB1 TRP   156       8.932 -11.797  14.469  1.00  0.00      A   
ATOM   2506  HB2 TRP   156       7.991 -10.284  14.595  1.00  0.00      A   
ATOM   2507  CG  TRP   156      10.093 -10.109  15.010  1.00 83.39      A   
ATOM   2508  CD1 TRP   156      10.750  -9.438  16.002  1.00 83.39      A   
ATOM   2509  HD1 TRP   156      10.405  -9.331  17.020  1.00  0.00      A   
ATOM   2510  NE1 TRP   156      11.911  -8.897  15.513  1.00 83.39      A   
ATOM   2511  HE1 TRP   156      12.528  -8.312  15.993  1.00  0.00      A   
ATOM   2512  CE2 TRP   156      12.034  -9.207  14.189  1.00 83.39      A   
ATOM   2513  CD2 TRP   156      10.913  -9.978  13.828  1.00 83.39      A   
ATOM   2514  CE3 TRP   156      10.770 -10.455  12.528  1.00 83.39      A   
ATOM   2515  HE3 TRP   156       9.925 -11.062  12.238  1.00  0.00      A   
ATOM   2516  CZ3 TRP   156      11.767 -10.137  11.590  1.00 83.39      A   
ATOM   2517  HZ3 TRP   156      11.688 -10.492  10.574  1.00  0.00      A   
ATOM   2518  CZ2 TRP   156      13.019  -8.886  13.264  1.00 83.39      A   
ATOM   2519  HZ2 TRP   156      13.873  -8.286  13.542  1.00  0.00      A   
ATOM   2520  CH2 TRP   156      12.874  -9.357  11.952  1.00 83.39      A   
ATOM   2521  HH2 TRP   156      13.624  -9.121  11.211  1.00  0.00      A   
ATOM   2522  C   TRP   156       7.652 -10.215  17.303  1.00 83.39      A   
ATOM   2523  O   TRP   156       7.501  -9.082  16.851  1.00 83.39      A   
ATOM   2524  N   ASN   157       7.191 -10.541  18.528  1.00 93.35      A   
ATOM   2525  HN  ASN   157       7.376 -11.451  18.889  1.00  0.00      A   
ATOM   2526  CA  ASN   157       6.461  -9.647  19.402  1.00 93.35      A   
ATOM   2527  HA  ASN   157       6.419  -8.673  18.937  1.00  0.00      A   
ATOM   2528  CB  ASN   157       4.978 -10.052  19.643  1.00 93.35      A   
ATOM   2529  HB1 ASN   157       4.553  -9.512  20.516  1.00  0.00      A   
ATOM   2530  HB2 ASN   157       4.400  -9.734  18.749  1.00  0.00      A   
ATOM   2531  CG  ASN   157       4.768 -11.550  19.850  1.00 93.35      A   
ATOM   2532  OD1 ASN   157       5.391 -12.222  20.671  1.00 93.35      A   
ATOM   2533  ND2 ASN   157       3.832 -12.130  19.061  1.00 93.35      A   
ATOM   2534 HD21 ASN   157       3.601 -13.089  19.222  1.00  0.00      A   
ATOM   2535 HD22 ASN   157       3.533 -11.659  18.231  1.00  0.00      A   
ATOM   2536  C   ASN   157       7.257  -9.420  20.680  1.00 93.35      A   
ATOM   2537  O   ASN   157       7.882 -10.326  21.231  1.00 93.35      A   
ATOM   2538  N   CYS   158       7.282  -8.159  21.169  1.00100.72      A   
ATOM   2539  HN  CYS   158       6.738  -7.441  20.743  1.00  0.00      A   
ATOM   2540  CA  CYS   158       8.215  -7.677  22.185  1.00100.72      A   
ATOM   2541  HA  CYS   158       9.213  -7.923  21.852  1.00  0.00      A   
ATOM   2542  CB  CYS   158       8.140  -6.132  22.315  1.00100.72      A   
ATOM   2543  HB1 CYS   158       8.853  -5.791  23.095  1.00  0.00      A   
ATOM   2544  HB2 CYS   158       8.504  -5.702  21.358  1.00  0.00      A   
ATOM   2545  SG  CYS   158       6.457  -5.504  22.660  1.00100.72      A   
ATOM   2546  HG1 CYS   158       6.780  -4.219  22.636  1.00  0.00      A   
ATOM   2547  C   CYS   158       8.043  -8.326  23.555  1.00100.72      A   
ATOM   2548  O   CYS   158       8.970  -8.370  24.365  1.00100.72      A   
ATOM   2549  N   GLU   159       6.856  -8.918  23.812  1.00 98.39      A   
ATOM   2550  HN  GLU   159       6.120  -8.820  23.147  1.00  0.00      A   
ATOM   2551  CA  GLU   159       6.559  -9.773  24.948  1.00 98.39      A   
ATOM   2552  HA  GLU   159       6.757  -9.203  25.844  1.00  0.00      A   
ATOM   2553  CB  GLU   159       5.077 -10.166  24.945  1.00 98.39      A   
ATOM   2554  HB1 GLU   159       4.855 -10.816  25.818  1.00  0.00      A   
ATOM   2555  HB2 GLU   159       4.487  -9.233  25.069  1.00  0.00      A   
ATOM   2556  CG  GLU   159       4.632 -10.862  23.647  1.00 98.39      A   
ATOM   2557  HG1 GLU   159       4.935 -10.287  22.746  1.00  0.00      A   
ATOM   2558  HG2 GLU   159       5.053 -11.887  23.570  1.00  0.00      A   
ATOM   2559  CD  GLU   159       3.135 -10.966  23.636  1.00 98.39      A   
ATOM   2560  OE1 GLU   159       2.496 -10.299  22.790  1.00 98.39      A   
ATOM   2561  OE2 GLU   159       2.579 -11.717  24.478  1.00 98.39      A   
ATOM   2562  C   GLU   159       7.477 -10.994  25.016  1.00 98.39      A   
ATOM   2563  O   GLU   159       7.992 -11.364  26.070  1.00 98.39      A   
ATOM   2564  N   LYS   160       7.757 -11.628  23.864  1.00 95.61      A   
ATOM   2565  HN  LYS   160       7.393 -11.276  23.005  1.00  0.00      A   
ATOM   2566  CA  LYS   160       8.580 -12.811  23.782  1.00 95.61      A   
ATOM   2567  HA  LYS   160       8.353 -13.423  24.643  1.00  0.00      A   
ATOM   2568  CB  LYS   160       8.175 -13.593  22.517  1.00 95.61      A   
ATOM   2569  HB1 LYS   160       7.153 -13.246  22.253  1.00  0.00      A   
ATOM   2570  HB2 LYS   160       8.812 -13.337  21.643  1.00  0.00      A   
ATOM   2571  CG  LYS   160       8.135 -15.110  22.746  1.00 95.61      A   
ATOM   2572  HG1 LYS   160       9.165 -15.515  22.653  1.00  0.00      A   
ATOM   2573  HG2 LYS   160       7.781 -15.329  23.776  1.00  0.00      A   
ATOM   2574  CD  LYS   160       7.206 -15.831  21.756  1.00 95.61      A   
ATOM   2575  HD1 LYS   160       7.529 -15.560  20.728  1.00  0.00      A   
ATOM   2576  HD2 LYS   160       7.355 -16.924  21.891  1.00  0.00      A   
ATOM   2577  CE  LYS   160       5.720 -15.496  21.934  1.00 95.61      A   
ATOM   2578  HE1 LYS   160       5.399 -15.689  22.980  1.00  0.00      A   
ATOM   2579  HE2 LYS   160       5.517 -14.432  21.686  1.00  0.00      A   
ATOM   2580  NZ  LYS   160       4.904 -16.335  21.041  1.00 95.61      A   
ATOM   2581  HZ1 LYS   160       3.937 -15.963  20.946  1.00  0.00      A   
ATOM   2582  HZ2 LYS   160       5.346 -16.432  20.105  1.00  0.00      A   
ATOM   2583  HZ3 LYS   160       4.857 -17.293  21.443  1.00  0.00      A   
ATOM   2584  C   LYS   160      10.050 -12.518  23.823  1.00 95.61      A   
ATOM   2585  O   LYS   160      10.792 -13.165  24.565  1.00 95.61      A   
ATOM   2586  N   LEU   161      10.478 -11.465  23.090  1.00101.38      A   
ATOM   2587  HN  LEU   161       9.839 -10.999  22.483  1.00  0.00      A   
ATOM   2588  CA  LEU   161      11.830 -10.932  23.099  1.00101.38      A   
ATOM   2589  HA  LEU   161      12.500 -11.742  22.852  1.00  0.00      A   
ATOM   2590  CB  LEU   161      12.025  -9.790  22.068  1.00101.38      A   
ATOM   2591  HB1 LEU   161      11.182  -9.069  22.136  1.00  0.00      A   
ATOM   2592  HB2 LEU   161      12.951  -9.229  22.320  1.00  0.00      A   
ATOM   2593  CG  LEU   161      12.198 -10.218  20.585  1.00101.38      A   
ATOM   2594  HG  LEU   161      12.397  -9.277  20.028  1.00  0.00      A   
ATOM   2595  CD1 LEU   161      13.420 -11.127  20.373  1.00101.38      A   
ATOM   2596 HD11 LEU   161      13.600 -11.267  19.286  1.00  0.00      A   
ATOM   2597 HD12 LEU   161      14.327 -10.666  20.820  1.00  0.00      A   
ATOM   2598 HD13 LEU   161      13.258 -12.127  20.829  1.00  0.00      A   
ATOM   2599  CD2 LEU   161      10.943 -10.835  19.945  1.00101.38      A   
ATOM   2600 HD21 LEU   161      11.122 -11.019  18.864  1.00  0.00      A   
ATOM   2601 HD22 LEU   161      10.675 -11.801  20.424  1.00  0.00      A   
ATOM   2602 HD23 LEU   161      10.090 -10.129  20.037  1.00  0.00      A   
ATOM   2603  C   LEU   161      12.220 -10.480  24.511  1.00101.38      A   
ATOM   2604  O   LEU   161      13.369 -10.643  24.925  1.00101.38      A   
ATOM   2605  N   GLN   162      11.246  -9.938  25.284  1.00102.14      A   
ATOM   2606  HN  GLN   162      10.328  -9.868  24.900  1.00  0.00      A   
ATOM   2607  CA  GLN   162      11.413  -9.270  26.568  1.00102.14      A   
ATOM   2608  HA  GLN   162      10.432  -8.882  26.799  1.00  0.00      A   
ATOM   2609  CB  GLN   162      11.789 -10.164  27.772  1.00102.14      A   
ATOM   2610  HB1 GLN   162      11.066 -11.008  27.792  1.00  0.00      A   
ATOM   2611  HB2 GLN   162      12.807 -10.586  27.635  1.00  0.00      A   
ATOM   2612  CG  GLN   162      11.702  -9.382  29.106  1.00  0.00      A   
ATOM   2613  HG1 GLN   162      12.588  -8.724  29.233  1.00  0.00      A   
ATOM   2614  HG2 GLN   162      10.799  -8.735  29.098  1.00  0.00      A   
ATOM   2615  CD  GLN   162      11.570 -10.291  30.319  1.00  0.00      A   
ATOM   2616  OE1 GLN   162      10.512 -10.336  30.955  1.00  0.00      A   
ATOM   2617  NE2 GLN   162      12.655 -11.001  30.691  1.00  0.00      A   
ATOM   2618 HE21 GLN   162      12.564 -11.572  31.508  1.00  0.00      A   
ATOM   2619 HE22 GLN   162      13.554 -10.741  30.339  1.00  0.00      A   
ATOM   2620  C   GLN   162      12.289  -8.034  26.379  1.00102.14      A   
ATOM   2621  O   GLN   162      13.429  -7.930  26.833  1.00102.14      A   
ATOM   2622  N   SER   163      11.779  -7.094  25.564  1.00105.65      A   
ATOM   2623  HN  SER   163      10.847  -7.171  25.219  1.00  0.00      A   
ATOM   2624  CA  SER   163      12.565  -5.991  25.042  1.00105.65      A   
ATOM   2625  HA  SER   163      13.395  -5.785  25.702  1.00  0.00      A   
ATOM   2626  CB  SER   163      13.097  -6.285  23.616  1.00105.65      A   
ATOM   2627  HB1 SER   163      12.268  -6.612  22.952  1.00  0.00      A   
ATOM   2628  HB2 SER   163      13.550  -5.379  23.159  1.00  0.00      A   
ATOM   2629  OG  SER   163      14.107  -7.294  23.679  1.00105.65      A   
ATOM   2630  HG1 SER   163      13.701  -8.068  24.076  1.00  0.00      A   
ATOM   2631  C   SER   163      11.759  -4.717  24.975  1.00105.65      A   
ATOM   2632  O   SER   163      10.537  -4.719  25.118  1.00105.65      A   
ATOM   2633  N   VAL   164      12.462  -3.581  24.784  1.00102.94      A   
ATOM   2634  HN  VAL   164      13.455  -3.615  24.699  1.00  0.00      A   
ATOM   2635  CA  VAL   164      11.905  -2.268  24.498  1.00102.94      A   
ATOM   2636  HA  VAL   164      11.185  -2.066  25.277  1.00  0.00      A   
ATOM   2637  CB  VAL   164      12.991  -1.193  24.584  1.00102.94      A   
ATOM   2638  HB  VAL   164      13.528  -1.346  25.545  1.00  0.00      A   
ATOM   2639  CG1 VAL   164      14.016  -1.341  23.443  1.00102.94      A   
ATOM   2640 HG11 VAL   164      14.821  -0.584  23.560  1.00  0.00      A   
ATOM   2641 HG12 VAL   164      14.485  -2.348  23.432  1.00  0.00      A   
ATOM   2642 HG13 VAL   164      13.542  -1.169  22.453  1.00  0.00      A   
ATOM   2643  CG2 VAL   164      12.396   0.230  24.619  1.00102.94      A   
ATOM   2644 HG21 VAL   164      13.198   0.971  24.823  1.00  0.00      A   
ATOM   2645 HG22 VAL   164      11.942   0.494  23.640  1.00  0.00      A   
ATOM   2646 HG23 VAL   164      11.623   0.322  25.413  1.00  0.00      A   
ATOM   2647  C   VAL   164      11.125  -2.240  23.178  1.00102.94      A   
ATOM   2648  O   VAL   164      11.367  -3.033  22.270  1.00102.94      A   
ATOM   2649  N   CYS   165      10.119  -1.356  23.062  1.00 98.99      A   
ATOM   2650  HN  CYS   165       9.931  -0.675  23.765  1.00  0.00      A   
ATOM   2651  CA  CYS   165       9.304  -1.241  21.875  1.00 98.99      A   
ATOM   2652  HA  CYS   165       9.884  -1.534  21.012  1.00  0.00      A   
ATOM   2653  CB  CYS   165       8.012  -2.106  21.955  1.00 98.99      A   
ATOM   2654  HB1 CYS   165       7.459  -2.012  20.996  1.00  0.00      A   
ATOM   2655  HB2 CYS   165       8.342  -3.164  22.028  1.00  0.00      A   
ATOM   2656  SG  CYS   165       6.880  -1.713  23.343  1.00 98.99      A   
ATOM   2657  HG1 CYS   165       6.542  -0.522  22.870  1.00  0.00      A   
ATOM   2658  C   CYS   165       8.931   0.206  21.672  1.00 98.99      A   
ATOM   2659  O   CYS   165       9.163   1.035  22.552  1.00 98.99      A   
ATOM   2660  N   SER   166       8.352   0.553  20.504  1.00 94.91      A   
ATOM   2661  HN  SER   166       8.121  -0.112  19.798  1.00  0.00      A   
ATOM   2662  CA  SER   166       7.973   1.928  20.224  1.00 94.91      A   
ATOM   2663  HA  SER   166       8.743   2.540  20.671  1.00  0.00      A   
ATOM   2664  CB  SER   166       8.045   2.332  18.742  1.00 94.91      A   
ATOM   2665  HB1 SER   166       8.230   3.426  18.697  1.00  0.00      A   
ATOM   2666  HB2 SER   166       8.922   1.845  18.263  1.00  0.00      A   
ATOM   2667  OG  SER   166       6.874   2.048  17.979  1.00 94.91      A   
ATOM   2668  HG1 SER   166       7.000   2.620  17.217  1.00  0.00      A   
ATOM   2669  C   SER   166       6.686   2.373  20.909  1.00 94.91      A   
ATOM   2670  O   SER   166       5.909   1.575  21.436  1.00 94.91      A   
ATOM   2671  N   ASP   167       6.462   3.701  20.977  1.00 94.35      A   
ATOM   2672  HN  ASP   167       7.071   4.332  20.502  1.00  0.00      A   
ATOM   2673  CA  ASP   167       5.387   4.292  21.751  1.00 94.35      A   
ATOM   2674  HA  ASP   167       5.138   3.654  22.586  1.00  0.00      A   
ATOM   2675  CB  ASP   167       5.936   5.656  22.273  1.00 94.35      A   
ATOM   2676  HB1 ASP   167       6.833   5.461  22.898  1.00  0.00      A   
ATOM   2677  HB2 ASP   167       6.236   6.299  21.418  1.00  0.00      A   
ATOM   2678  CG  ASP   167       4.944   6.414  23.123  1.00 94.35      A   
ATOM   2679  OD1 ASP   167       4.660   7.599  22.810  1.00 94.35      A   
ATOM   2680  OD2 ASP   167       4.340   5.819  24.048  1.00 94.35      A   
ATOM   2681  C   ASP   167       4.120   4.441  20.890  1.00 94.35      A   
ATOM   2682  O   ASP   167       3.004   4.575  21.401  1.00 94.35      A   
ATOM   2683  N   ILE   168       4.231   4.400  19.544  1.00 90.79      A   
ATOM   2684  HN  ILE   168       5.124   4.345  19.104  1.00  0.00      A   
ATOM   2685  CA  ILE   168       3.064   4.375  18.668  1.00 90.79      A   
ATOM   2686  HA  ILE   168       2.325   5.038  19.094  1.00  0.00      A   
ATOM   2687  CB  ILE   168       3.325   4.918  17.263  1.00 90.79      A   
ATOM   2688  HB  ILE   168       2.403   4.804  16.653  1.00  0.00      A   
ATOM   2689  CG2 ILE   168       3.619   6.430  17.392  1.00 90.79      A   
ATOM   2690 HG21 ILE   168       3.700   6.896  16.387  1.00  0.00      A   
ATOM   2691 HG22 ILE   168       2.812   6.949  17.951  1.00  0.00      A   
ATOM   2692 HG23 ILE   168       4.585   6.588  17.917  1.00  0.00      A   
ATOM   2693  CG1 ILE   168       4.469   4.180  16.536  1.00 90.79      A   
ATOM   2694 HG11 ILE   168       5.415   4.349  17.093  1.00  0.00      A   
ATOM   2695 HG12 ILE   168       4.278   3.086  16.537  1.00  0.00      A   
ATOM   2696  CD  ILE   168       4.674   4.623  15.081  1.00  0.00      A   
ATOM   2697  HD1 ILE   168       5.509   4.043  14.632  1.00  0.00      A   
ATOM   2698  HD2 ILE   168       3.756   4.447  14.481  1.00  0.00      A   
ATOM   2699  HD3 ILE   168       4.947   5.698  15.025  1.00  0.00      A   
ATOM   2700  C   ILE   168       2.368   3.022  18.615  1.00 90.79      A   
ATOM   2701  O   ILE   168       1.137   2.959  18.614  1.00 90.79      A   
ATOM   2702  N   PHE   169       3.123   1.903  18.593  1.00 88.47      A   
ATOM   2703  HN  PHE   169       4.118   1.967  18.627  1.00  0.00      A   
ATOM   2704  CA  PHE   169       2.564   0.576  18.390  1.00 88.47      A   
ATOM   2705  HA  PHE   169       1.485   0.615  18.393  1.00  0.00      A   
ATOM   2706  CB  PHE   169       3.003  -0.014  17.023  1.00 88.47      A   
ATOM   2707  HB1 PHE   169       4.112  -0.023  16.959  1.00  0.00      A   
ATOM   2708  HB2 PHE   169       2.632  -1.056  16.922  1.00  0.00      A   
ATOM   2709  CG  PHE   169       2.447   0.760  15.851  1.00 88.47      A   
ATOM   2710  CD1 PHE   169       1.081   1.094  15.765  1.00 88.47      A   
ATOM   2711  HD1 PHE   169       0.400   0.819  16.557  1.00  0.00      A   
ATOM   2712  CE1 PHE   169       0.576   1.776  14.651  1.00 88.47      A   
ATOM   2713  HE1 PHE   169      -0.475   2.016  14.602  1.00  0.00      A   
ATOM   2714  CZ  PHE   169       1.430   2.117  13.597  1.00 88.47      A   
ATOM   2715  HZ  PHE   169       1.040   2.627  12.728  1.00  0.00      A   
ATOM   2716  CD2 PHE   169       3.292   1.119  14.786  1.00 88.47      A   
ATOM   2717  HD2 PHE   169       4.343   0.873  14.836  1.00  0.00      A   
ATOM   2718  CE2 PHE   169       2.791   1.795  13.666  1.00 88.47      A   
ATOM   2719  HE2 PHE   169       3.456   2.067  12.860  1.00  0.00      A   
ATOM   2720  C   PHE   169       2.952  -0.397  19.505  1.00 88.47      A   
ATOM   2721  O   PHE   169       3.836  -1.232  19.297  1.00 88.47      A   
ATOM   2722  N   PRO   170       2.348  -0.364  20.703  1.00 87.59      A   
ATOM   2723  CD  PRO   170       1.285   0.574  21.078  1.00 87.59      A   
ATOM   2724  HD1 PRO   170       1.755   1.497  21.477  1.00  0.00      A   
ATOM   2725  HD2 PRO   170       0.609   0.828  20.233  1.00  0.00      A   
ATOM   2726  CA  PRO   170       2.481  -1.431  21.694  1.00 87.59      A   
ATOM   2727  HA  PRO   170       3.516  -1.434  22.002  1.00  0.00      A   
ATOM   2728  CB  PRO   170       1.554  -1.020  22.847  1.00 87.59      A   
ATOM   2729  HB1 PRO   170       2.133  -0.393  23.558  1.00  0.00      A   
ATOM   2730  HB2 PRO   170       1.126  -1.887  23.394  1.00  0.00      A   
ATOM   2731  CG  PRO   170       0.496  -0.157  22.167  1.00 87.59      A   
ATOM   2732  HG1 PRO   170      -0.010   0.547  22.861  1.00  0.00      A   
ATOM   2733  HG2 PRO   170      -0.262  -0.805  21.678  1.00  0.00      A   
ATOM   2734  C   PRO   170       2.227  -2.848  21.164  1.00 87.59      A   
ATOM   2735  O   PRO   170       1.362  -3.049  20.316  1.00 87.59      A   
ATOM   2736  N   HSD   171       2.999  -3.836  21.658  1.00 89.39      A   
ATOM   2737  HN  HSD   171       3.578  -3.622  22.440  1.00  0.00      A   
ATOM   2738  CA  HSD   171       2.993  -5.242  21.264  1.00 89.39      A   
ATOM   2739  HA  HSD   171       3.589  -5.726  22.024  1.00  0.00      A   
ATOM   2740  CB  HSD   171       1.623  -5.965  21.338  1.00 89.39      A   
ATOM   2741  HB1 HSD   171       0.886  -5.461  20.678  1.00  0.00      A   
ATOM   2742  HB2 HSD   171       1.734  -7.014  20.988  1.00  0.00      A   
ATOM   2743  ND1 HSD   171       0.399  -5.026  23.361  1.00 89.39      A   
ATOM   2744  HD1 HSD   171       0.126  -4.167  22.928  1.00  0.00      A   
ATOM   2745  CG  HSD   171       1.108  -6.035  22.748  1.00 89.39      A   
ATOM   2746  CE1 HSD   171       0.208  -5.398  24.650  1.00 89.39      A   
ATOM   2747  HE1 HSD   171      -0.306  -4.777  25.384  1.00  0.00      A   
ATOM   2748  NE2 HSD   171       0.752  -6.574  24.908  1.00 89.39      A   
ATOM   2749  CD2 HSD   171       1.315  -6.980  23.707  1.00 89.39      A   
ATOM   2750  HD2 HSD   171       1.846  -7.922  23.639  1.00  0.00      A   
ATOM   2751  C   HSD   171       3.741  -5.568  19.976  1.00 89.39      A   
ATOM   2752  O   HSD   171       3.717  -6.708  19.513  1.00 89.39      A   
ATOM   2753  N   ILE   172       4.503  -4.613  19.408  1.00 85.37      A   
ATOM   2754  HN  ILE   172       4.502  -3.681  19.762  1.00  0.00      A   
ATOM   2755  CA  ILE   172       5.315  -4.829  18.217  1.00 85.37      A   
ATOM   2756  HA  ILE   172       5.238  -5.858  17.899  1.00  0.00      A   
ATOM   2757  CB  ILE   172       4.890  -3.936  17.049  1.00 85.37      A   
ATOM   2758  HB  ILE   172       5.090  -2.872  17.299  1.00  0.00      A   
ATOM   2759  CG2 ILE   172       5.694  -4.306  15.778  1.00 85.37      A   
ATOM   2760 HG21 ILE   172       5.404  -3.650  14.929  1.00  0.00      A   
ATOM   2761 HG22 ILE   172       6.785  -4.156  15.929  1.00  0.00      A   
ATOM   2762 HG23 ILE   172       5.509  -5.362  15.490  1.00  0.00      A   
ATOM   2763  CG1 ILE   172       3.364  -4.091  16.847  1.00 85.37      A   
ATOM   2764 HG11 ILE   172       3.114  -5.169  16.942  1.00  0.00      A   
ATOM   2765 HG12 ILE   172       2.841  -3.557  17.669  1.00  0.00      A   
ATOM   2766  CD  ILE   172       2.828  -3.584  15.508  1.00  0.00      A   
ATOM   2767  HD1 ILE   172       1.719  -3.643  15.493  1.00  0.00      A   
ATOM   2768  HD2 ILE   172       3.129  -2.528  15.335  1.00  0.00      A   
ATOM   2769  HD3 ILE   172       3.213  -4.201  14.668  1.00  0.00      A   
ATOM   2770  C   ILE   172       6.766  -4.567  18.560  1.00 85.37      A   
ATOM   2771  O   ILE   172       7.087  -3.619  19.268  1.00 85.37      A   
ATOM   2772  N   ASP   173       7.700  -5.431  18.110  1.00 86.73      A   
ATOM   2773  HN  ASP   173       7.470  -6.213  17.536  1.00  0.00      A   
ATOM   2774  CA  ASP   173       9.110  -5.220  18.362  1.00 86.73      A   
ATOM   2775  HA  ASP   173       9.190  -4.883  19.385  1.00  0.00      A   
ATOM   2776  CB  ASP   173       9.875  -6.566  18.271  1.00 86.73      A   
ATOM   2777  HB1 ASP   173       9.249  -7.371  18.712  1.00  0.00      A   
ATOM   2778  HB2 ASP   173      10.107  -6.834  17.218  1.00  0.00      A   
ATOM   2779  CG  ASP   173      11.160  -6.510  19.079  1.00 86.73      A   
ATOM   2780  OD1 ASP   173      12.167  -5.973  18.545  1.00 86.73      A   
ATOM   2781  OD2 ASP   173      11.142  -6.979  20.242  1.00 86.73      A   
ATOM   2782  C   ASP   173       9.750  -4.115  17.510  1.00 86.73      A   
ATOM   2783  O   ASP   173       9.403  -3.894  16.348  1.00 86.73      A   
ATOM   2784  N   GLU   174      10.754  -3.422  18.090  1.00 84.48      A   
ATOM   2785  HN  GLU   174      11.045  -3.682  19.007  1.00  0.00      A   
ATOM   2786  CA  GLU   174      11.571  -2.403  17.456  1.00 84.48      A   
ATOM   2787  HA  GLU   174      10.941  -1.590  17.127  1.00  0.00      A   
ATOM   2788  CB  GLU   174      12.615  -1.914  18.492  1.00 84.48      A   
ATOM   2789  HB1 GLU   174      12.078  -1.470  19.358  1.00  0.00      A   
ATOM   2790  HB2 GLU   174      13.174  -2.791  18.883  1.00  0.00      A   
ATOM   2791  CG  GLU   174      13.636  -0.874  17.965  1.00 84.48      A   
ATOM   2792  HG1 GLU   174      14.169  -1.253  17.067  1.00  0.00      A   
ATOM   2793  HG2 GLU   174      13.119   0.076  17.708  1.00  0.00      A   
ATOM   2794  CD  GLU   174      14.692  -0.562  19.012  1.00 84.48      A   
ATOM   2795  OE1 GLU   174      14.303  -0.209  20.153  1.00 84.48      A   
ATOM   2796  OE2 GLU   174      15.910  -0.667  18.703  1.00 84.48      A   
ATOM   2797  C   GLU   174      12.320  -2.938  16.255  1.00 84.48      A   
ATOM   2798  O   GLU   174      12.365  -2.339  15.180  1.00 84.48      A   
ATOM   2799  N   THR   175      12.895  -4.140  16.420  1.00 81.61      A   
ATOM   2800  HN  THR   175      12.741  -4.616  17.283  1.00  0.00      A   
ATOM   2801  CA  THR   175      13.734  -4.820  15.448  1.00 81.61      A   
ATOM   2802  HA  THR   175      14.506  -4.121  15.161  1.00  0.00      A   
ATOM   2803  CB  THR   175      14.436  -6.027  16.065  1.00 81.61      A   
ATOM   2804  HB  THR   175      15.060  -6.542  15.304  1.00  0.00      A   
ATOM   2805  OG1 THR   175      13.540  -6.983  16.597  1.00 81.61      A   
ATOM   2806  HG1 THR   175      13.142  -6.592  17.379  1.00  0.00      A   
ATOM   2807  CG2 THR   175      15.319  -5.576  17.238  1.00 81.61      A   
ATOM   2808 HG21 THR   175      15.906  -6.436  17.627  1.00  0.00      A   
ATOM   2809 HG22 THR   175      16.024  -4.777  16.925  1.00  0.00      A   
ATOM   2810 HG23 THR   175      14.703  -5.179  18.072  1.00  0.00      A   
ATOM   2811  C   THR   175      12.990  -5.164  14.170  1.00 81.61      A   
ATOM   2812  O   THR   175      13.538  -5.027  13.072  1.00 81.61      A   
ATOM   2813  N   TYR   176      11.701  -5.559  14.298  1.00 76.05      A   
ATOM   2814  HN  TYR   176      11.346  -5.693  15.220  1.00  0.00      A   
ATOM   2815  CA  TYR   176      10.744  -5.727  13.214  1.00 76.05      A   
ATOM   2816  HA  TYR   176      11.193  -6.389  12.488  1.00  0.00      A   
ATOM   2817  CB  TYR   176       9.442  -6.375  13.773  1.00 76.05      A   
ATOM   2818  HB1 TYR   176       9.681  -7.358  14.233  1.00  0.00      A   
ATOM   2819  HB2 TYR   176       8.987  -5.726  14.552  1.00  0.00      A   
ATOM   2820  CG  TYR   176       8.443  -6.604  12.673  1.00 76.05      A   
ATOM   2821  CD1 TYR   176       8.714  -7.542  11.667  1.00 76.05      A   
ATOM   2822  HD1 TYR   176       9.601  -8.155  11.736  1.00  0.00      A   
ATOM   2823  CE1 TYR   176       7.881  -7.641  10.546  1.00 76.05      A   
ATOM   2824  HE1 TYR   176       8.113  -8.353   9.768  1.00  0.00      A   
ATOM   2825  CZ  TYR   176       6.768  -6.802  10.431  1.00 76.05      A   
ATOM   2826  OH  TYR   176       5.930  -6.899   9.310  1.00 76.05      A   
ATOM   2827  HH  TYR   176       6.134  -7.736   8.887  1.00  0.00      A   
ATOM   2828  CD2 TYR   176       7.314  -5.776  12.554  1.00 76.05      A   
ATOM   2829  HD2 TYR   176       7.122  -5.023  13.304  1.00  0.00      A   
ATOM   2830  CE2 TYR   176       6.480  -5.871  11.432  1.00 76.05      A   
ATOM   2831  HE2 TYR   176       5.622  -5.223  11.332  1.00  0.00      A   
ATOM   2832  C   TYR   176      10.423  -4.419  12.486  1.00 76.05      A   
ATOM   2833  O   TYR   176      10.429  -4.359  11.256  1.00 76.05      A   
ATOM   2834  N   LEU   177      10.151  -3.328  13.226  1.00 76.07      A   
ATOM   2835  HN  LEU   177      10.164  -3.379  14.221  1.00  0.00      A   
ATOM   2836  CA  LEU   177       9.773  -2.047  12.649  1.00 76.07      A   
ATOM   2837  HA  LEU   177       8.923  -2.207  12.003  1.00  0.00      A   
ATOM   2838  CB  LEU   177       9.368  -1.105  13.816  1.00 76.07      A   
ATOM   2839  HB1 LEU   177       8.758  -1.712  14.519  1.00  0.00      A   
ATOM   2840  HB2 LEU   177      10.268  -0.785  14.384  1.00  0.00      A   
ATOM   2841  CG  LEU   177       8.518   0.140  13.467  1.00 76.07      A   
ATOM   2842  HG  LEU   177       7.654  -0.186  12.849  1.00  0.00      A   
ATOM   2843  CD1 LEU   177       7.955   0.754  14.760  1.00 76.07      A   
ATOM   2844 HD11 LEU   177       7.309   1.629  14.535  1.00  0.00      A   
ATOM   2845 HD12 LEU   177       7.355   0.012  15.329  1.00  0.00      A   
ATOM   2846 HD13 LEU   177       8.780   1.111  15.413  1.00  0.00      A   
ATOM   2847  CD2 LEU   177       9.283   1.229  12.700  1.00 76.07      A   
ATOM   2848 HD21 LEU   177       8.676   2.159  12.665  1.00  0.00      A   
ATOM   2849 HD22 LEU   177      10.236   1.467  13.218  1.00  0.00      A   
ATOM   2850 HD23 LEU   177       9.505   0.917  11.657  1.00  0.00      A   
ATOM   2851  C   LEU   177      10.888  -1.443  11.804  1.00 76.07      A   
ATOM   2852  O   LEU   177      10.675  -1.071  10.648  1.00 76.07      A   
ATOM   2853  N   MET   178      12.138  -1.415  12.331  1.00 78.51      A   
ATOM   2854  HN  MET   178      12.280  -1.707  13.273  1.00  0.00      A   
ATOM   2855  CA  MET   178      13.292  -0.932  11.586  1.00 78.51      A   
ATOM   2856  HA  MET   178      12.991   0.021  11.177  1.00  0.00      A   
ATOM   2857  CB  MET   178      14.519  -0.578  12.460  1.00 78.51      A   
ATOM   2858  HB1 MET   178      15.300  -0.128  11.810  1.00  0.00      A   
ATOM   2859  HB2 MET   178      14.196   0.211  13.173  1.00  0.00      A   
ATOM   2860  CG  MET   178      15.135  -1.732  13.260  1.00 78.51      A   
ATOM   2861  HG1 MET   178      14.398  -2.077  14.016  1.00  0.00      A   
ATOM   2862  HG2 MET   178      15.316  -2.580  12.566  1.00  0.00      A   
ATOM   2863  SD  MET   178      16.692  -1.305  14.095  1.00 78.51      A   
ATOM   2864  CE  MET   178      16.136   0.118  15.077  1.00 78.51      A   
ATOM   2865  HE1 MET   178      16.870   0.364  15.874  1.00  0.00      A   
ATOM   2866  HE2 MET   178      16.006   1.026  14.450  1.00  0.00      A   
ATOM   2867  HE3 MET   178      15.168  -0.091  15.580  1.00  0.00      A   
ATOM   2868  C   MET   178      13.631  -1.784  10.358  1.00 78.51      A   
ATOM   2869  O   MET   178      14.022  -1.267   9.311  1.00 78.51      A   
ATOM   2870  N   PHE   179      13.426  -3.117  10.430  1.00 73.09      A   
ATOM   2871  HN  PHE   179      13.105  -3.515  11.286  1.00  0.00      A   
ATOM   2872  CA  PHE   179      13.513  -4.019   9.289  1.00 73.09      A   
ATOM   2873  HA  PHE   179      14.497  -3.932   8.852  1.00  0.00      A   
ATOM   2874  CB  PHE   179      13.263  -5.473   9.831  1.00 73.09      A   
ATOM   2875  HB1 PHE   179      14.177  -5.858  10.331  1.00  0.00      A   
ATOM   2876  HB2 PHE   179      12.488  -5.405  10.625  1.00  0.00      A   
ATOM   2877  CG  PHE   179      12.802  -6.539   8.857  1.00 73.09      A   
ATOM   2878  CD1 PHE   179      13.466  -6.804   7.647  1.00 73.09      A   
ATOM   2879  HD1 PHE   179      14.342  -6.237   7.369  1.00  0.00      A   
ATOM   2880  CE1 PHE   179      12.990  -7.792   6.774  1.00 73.09      A   
ATOM   2881  HE1 PHE   179      13.515  -7.996   5.852  1.00  0.00      A   
ATOM   2882  CZ  PHE   179      11.840  -8.521   7.098  1.00 73.09      A   
ATOM   2883  HZ  PHE   179      11.474  -9.282   6.426  1.00  0.00      A   
ATOM   2884  CD2 PHE   179      11.654  -7.286   9.172  1.00 73.09      A   
ATOM   2885  HD2 PHE   179      11.130  -7.089  10.096  1.00  0.00      A   
ATOM   2886  CE2 PHE   179      11.174  -8.271   8.303  1.00 73.09      A   
ATOM   2887  HE2 PHE   179      10.287  -8.830   8.561  1.00  0.00      A   
ATOM   2888  C   PHE   179      12.505  -3.686   8.187  1.00 73.09      A   
ATOM   2889  O   PHE   179      12.883  -3.527   7.025  1.00 73.09      A   
ATOM   2890  N   TRP   180      11.204  -3.545   8.525  1.00 68.28      A   
ATOM   2891  HN  TRP   180      10.916  -3.669   9.471  1.00  0.00      A   
ATOM   2892  CA  TRP   180      10.154  -3.326   7.543  1.00 68.28      A   
ATOM   2893  HA  TRP   180      10.235  -4.108   6.802  1.00  0.00      A   
ATOM   2894  CB  TRP   180       8.753  -3.410   8.208  1.00 68.28      A   
ATOM   2895  HB1 TRP   180       8.668  -4.393   8.719  1.00  0.00      A   
ATOM   2896  HB2 TRP   180       8.661  -2.622   8.986  1.00  0.00      A   
ATOM   2897  CG  TRP   180       7.610  -3.297   7.210  1.00 68.28      A   
ATOM   2898  CD1 TRP   180       7.297  -4.152   6.191  1.00 68.28      A   
ATOM   2899  HD1 TRP   180       7.793  -5.095   6.012  1.00  0.00      A   
ATOM   2900  NE1 TRP   180       6.318  -3.606   5.393  1.00 68.28      A   
ATOM   2901  HE1 TRP   180       6.027  -3.948   4.526  1.00  0.00      A   
ATOM   2902  CE2 TRP   180       5.987  -2.369   5.892  1.00 68.28      A   
ATOM   2903  CD2 TRP   180       6.774  -2.138   7.039  1.00 68.28      A   
ATOM   2904  CE3 TRP   180       6.672  -0.947   7.756  1.00 68.28      A   
ATOM   2905  HE3 TRP   180       7.271  -0.752   8.633  1.00  0.00      A   
ATOM   2906  CZ3 TRP   180       5.745   0.008   7.309  1.00 68.28      A   
ATOM   2907  HZ3 TRP   180       5.630   0.934   7.853  1.00  0.00      A   
ATOM   2908  CZ2 TRP   180       5.081  -1.420   5.446  1.00 68.28      A   
ATOM   2909  HZ2 TRP   180       4.483  -1.601   4.566  1.00  0.00      A   
ATOM   2910  CH2 TRP   180       4.958  -0.224   6.171  1.00 68.28      A   
ATOM   2911  HH2 TRP   180       4.246   0.524   5.853  1.00  0.00      A   
ATOM   2912  C   TRP   180      10.314  -1.998   6.797  1.00 68.28      A   
ATOM   2913  O   TRP   180      10.225  -1.935   5.567  1.00 68.28      A   
ATOM   2914  N   ILE   181      10.615  -0.900   7.524  1.00 70.16      A   
ATOM   2915  HN  ILE   181      10.675  -0.956   8.517  1.00  0.00      A   
ATOM   2916  CA  ILE   181      10.877   0.395   6.910  1.00 70.16      A   
ATOM   2917  HA  ILE   181      10.054   0.576   6.235  1.00  0.00      A   
ATOM   2918  CB  ILE   181      10.859   1.554   7.903  1.00 70.16      A   
ATOM   2919  HB  ILE   181       9.911   1.470   8.477  1.00  0.00      A   
ATOM   2920  CG2 ILE   181      12.028   1.478   8.902  1.00 70.16      A   
ATOM   2921 HG21 ILE   181      11.894   2.223   9.715  1.00  0.00      A   
ATOM   2922 HG22 ILE   181      12.070   0.468   9.364  1.00  0.00      A   
ATOM   2923 HG23 ILE   181      13.001   1.679   8.404  1.00  0.00      A   
ATOM   2924  CG1 ILE   181      10.841   2.910   7.165  1.00 70.16      A   
ATOM   2925 HG11 ILE   181      11.861   3.141   6.789  1.00  0.00      A   
ATOM   2926 HG12 ILE   181      10.173   2.824   6.281  1.00  0.00      A   
ATOM   2927  CD  ILE   181      10.344   4.056   8.044  1.00  0.00      A   
ATOM   2928  HD1 ILE   181      10.318   5.006   7.468  1.00  0.00      A   
ATOM   2929  HD2 ILE   181       9.314   3.846   8.404  1.00  0.00      A   
ATOM   2930  HD3 ILE   181      11.000   4.202   8.928  1.00  0.00      A   
ATOM   2931  C   ILE   181      12.129   0.401   6.030  1.00 70.16      A   
ATOM   2932  O   ILE   181      12.156   0.994   4.947  1.00 70.16      A   
ATOM   2933  N   GLY   182      13.200  -0.313   6.443  1.00 66.97      A   
ATOM   2934  HN  GLY   182      13.174  -0.778   7.324  1.00  0.00      A   
ATOM   2935  CA  GLY   182      14.435  -0.411   5.675  1.00 66.97      A   
ATOM   2936  HA1 GLY   182      15.155  -0.920   6.299  1.00  0.00      A   
ATOM   2937  HA2 GLY   182      14.756   0.584   5.402  1.00  0.00      A   
ATOM   2938  C   GLY   182      14.317  -1.208   4.404  1.00 66.97      A   
ATOM   2939  O   GLY   182      14.850  -0.813   3.374  1.00 66.97      A   
ATOM   2940  N   VAL   183      13.575  -2.334   4.403  1.00 64.60      A   
ATOM   2941  HN  VAL   183      13.187  -2.685   5.252  1.00  0.00      A   
ATOM   2942  CA  VAL   183      13.285  -3.069   3.172  1.00 64.60      A   
ATOM   2943  HA  VAL   183      14.219  -3.273   2.670  1.00  0.00      A   
ATOM   2944  CB  VAL   183      12.585  -4.396   3.463  1.00 64.60      A   
ATOM   2945  HB  VAL   183      11.700  -4.215   4.110  1.00  0.00      A   
ATOM   2946  CG1 VAL   183      12.123  -5.101   2.168  1.00 64.60      A   
ATOM   2947 HG11 VAL   183      11.727  -6.110   2.410  1.00  0.00      A   
ATOM   2948 HG12 VAL   183      11.313  -4.534   1.662  1.00  0.00      A   
ATOM   2949 HG13 VAL   183      12.974  -5.216   1.463  1.00  0.00      A   
ATOM   2950  CG2 VAL   183      13.573  -5.308   4.211  1.00 64.60      A   
ATOM   2951 HG21 VAL   183      13.091  -6.288   4.418  1.00  0.00      A   
ATOM   2952 HG22 VAL   183      14.482  -5.486   3.597  1.00  0.00      A   
ATOM   2953 HG23 VAL   183      13.882  -4.863   5.181  1.00  0.00      A   
ATOM   2954  C   VAL   183      12.454  -2.231   2.209  1.00 64.60      A   
ATOM   2955  O   VAL   183      12.754  -2.110   1.021  1.00 64.60      A   
ATOM   2956  N   THR   184      11.399  -1.577   2.726  1.00 64.23      A   
ATOM   2957  HN  THR   184      11.176  -1.690   3.691  1.00  0.00      A   
ATOM   2958  CA  THR   184      10.470  -0.795   1.919  1.00 64.23      A   
ATOM   2959  HA  THR   184      10.131  -1.433   1.117  1.00  0.00      A   
ATOM   2960  CB  THR   184       9.238  -0.374   2.708  1.00 64.23      A   
ATOM   2961  HB  THR   184       9.500   0.356   3.504  1.00  0.00      A   
ATOM   2962  OG1 THR   184       8.631  -1.511   3.305  1.00 64.23      A   
ATOM   2963  HG1 THR   184       9.057  -1.672   4.150  1.00  0.00      A   
ATOM   2964  CG2 THR   184       8.176   0.214   1.771  1.00 64.23      A   
ATOM   2965 HG21 THR   184       7.238   0.385   2.341  1.00  0.00      A   
ATOM   2966 HG22 THR   184       8.500   1.180   1.327  1.00  0.00      A   
ATOM   2967 HG23 THR   184       7.945  -0.501   0.952  1.00  0.00      A   
ATOM   2968  C   THR   184      11.087   0.428   1.264  1.00 64.23      A   
ATOM   2969  O   THR   184      10.892   0.693   0.078  1.00 64.23      A   
ATOM   2970  N   SER   185      11.901   1.199   2.013  1.00 63.99      A   
ATOM   2971  HN  SER   185      12.063   0.958   2.967  1.00  0.00      A   
ATOM   2972  CA  SER   185      12.614   2.369   1.503  1.00 63.99      A   
ATOM   2973  HA  SER   185      11.882   3.009   1.034  1.00  0.00      A   
ATOM   2974  CB  SER   185      13.286   3.195   2.632  1.00 63.99      A   
ATOM   2975  HB1 SER   185      13.888   4.022   2.198  1.00  0.00      A   
ATOM   2976  HB2 SER   185      12.493   3.650   3.264  1.00  0.00      A   
ATOM   2977  OG  SER   185      14.119   2.389   3.463  1.00 63.99      A   
ATOM   2978  HG1 SER   185      13.544   1.917   4.069  1.00  0.00      A   
ATOM   2979  C   SER   185      13.627   2.050   0.414  1.00 63.99      A   
ATOM   2980  O   SER   185      13.713   2.764  -0.586  1.00 63.99      A   
ATOM   2981  N   VAL   186      14.380   0.937   0.548  1.00 62.58      A   
ATOM   2982  HN  VAL   186      14.340   0.415   1.396  1.00  0.00      A   
ATOM   2983  CA  VAL   186      15.298   0.437  -0.470  1.00 62.58      A   
ATOM   2984  HA  VAL   186      15.985   1.234  -0.712  1.00  0.00      A   
ATOM   2985  CB  VAL   186      16.114  -0.737   0.063  1.00 62.58      A   
ATOM   2986  HB  VAL   186      15.429  -1.490   0.508  1.00  0.00      A   
ATOM   2987  CG1 VAL   186      16.965  -1.409  -1.036  1.00 62.58      A   
ATOM   2988 HG11 VAL   186      17.633  -2.171  -0.580  1.00  0.00      A   
ATOM   2989 HG12 VAL   186      16.328  -1.920  -1.789  1.00  0.00      A   
ATOM   2990 HG13 VAL   186      17.596  -0.654  -1.551  1.00  0.00      A   
ATOM   2991  CG2 VAL   186      17.046  -0.195   1.161  1.00 62.58      A   
ATOM   2992 HG21 VAL   186      17.603  -1.031   1.635  1.00  0.00      A   
ATOM   2993 HG22 VAL   186      17.781   0.518   0.729  1.00  0.00      A   
ATOM   2994 HG23 VAL   186      16.482   0.332   1.960  1.00  0.00      A   
ATOM   2995  C   VAL   186      14.598   0.076  -1.773  1.00 62.58      A   
ATOM   2996  O   VAL   186      15.055   0.427  -2.862  1.00 62.58      A   
ATOM   2997  N   LEU   187      13.427  -0.589  -1.708  1.00 60.73      A   
ATOM   2998  HN  LEU   187      13.080  -0.917  -0.832  1.00  0.00      A   
ATOM   2999  CA  LEU   187      12.604  -0.820  -2.885  1.00 60.73      A   
ATOM   3000  HA  LEU   187      13.219  -1.291  -3.637  1.00  0.00      A   
ATOM   3001  CB  LEU   187      11.397  -1.739  -2.549  1.00 60.73      A   
ATOM   3002  HB1 LEU   187      11.101  -1.562  -1.493  1.00  0.00      A   
ATOM   3003  HB2 LEU   187      10.526  -1.466  -3.182  1.00  0.00      A   
ATOM   3004  CG  LEU   187      11.631  -3.255  -2.768  1.00 60.73      A   
ATOM   3005  HG  LEU   187      10.719  -3.770  -2.395  1.00  0.00      A   
ATOM   3006  CD1 LEU   187      11.763  -3.591  -4.261  1.00 60.73      A   
ATOM   3007 HD11 LEU   187      11.841  -4.690  -4.404  1.00  0.00      A   
ATOM   3008 HD12 LEU   187      10.877  -3.221  -4.820  1.00  0.00      A   
ATOM   3009 HD13 LEU   187      12.674  -3.123  -4.693  1.00  0.00      A   
ATOM   3010  CD2 LEU   187      12.822  -3.820  -1.981  1.00 60.73      A   
ATOM   3011 HD21 LEU   187      12.898  -4.919  -2.128  1.00  0.00      A   
ATOM   3012 HD22 LEU   187      13.775  -3.357  -2.313  1.00  0.00      A   
ATOM   3013 HD23 LEU   187      12.695  -3.624  -0.894  1.00  0.00      A   
ATOM   3014  C   LEU   187      12.109   0.480  -3.513  1.00 60.73      A   
ATOM   3015  O   LEU   187      12.240   0.672  -4.717  1.00 60.73      A   
ATOM   3016  N   LEU   188      11.592   1.445  -2.721  1.00 61.03      A   
ATOM   3017  HN  LEU   188      11.488   1.284  -1.743  1.00  0.00      A   
ATOM   3018  CA  LEU   188      11.116   2.723  -3.238  1.00 61.03      A   
ATOM   3019  HA  LEU   188      10.349   2.522  -3.971  1.00  0.00      A   
ATOM   3020  CB  LEU   188      10.526   3.588  -2.095  1.00 61.03      A   
ATOM   3021  HB1 LEU   188      11.231   3.560  -1.237  1.00  0.00      A   
ATOM   3022  HB2 LEU   188      10.432   4.647  -2.417  1.00  0.00      A   
ATOM   3023  CG  LEU   188       9.131   3.136  -1.616  1.00 61.03      A   
ATOM   3024  HG  LEU   188       9.148   2.036  -1.458  1.00  0.00      A   
ATOM   3025  CD1 LEU   188       8.781   3.790  -0.271  1.00 61.03      A   
ATOM   3026 HD11 LEU   188       7.786   3.439   0.077  1.00  0.00      A   
ATOM   3027 HD12 LEU   188       9.536   3.522   0.499  1.00  0.00      A   
ATOM   3028 HD13 LEU   188       8.750   4.896  -0.374  1.00  0.00      A   
ATOM   3029  CD2 LEU   188       8.049   3.470  -2.655  1.00 61.03      A   
ATOM   3030 HD21 LEU   188       7.045   3.221  -2.252  1.00  0.00      A   
ATOM   3031 HD22 LEU   188       8.062   4.555  -2.892  1.00  0.00      A   
ATOM   3032 HD23 LEU   188       8.202   2.897  -3.595  1.00  0.00      A   
ATOM   3033  C   LEU   188      12.179   3.543  -3.964  1.00 61.03      A   
ATOM   3034  O   LEU   188      11.940   4.038  -5.065  1.00 61.03      A   
ATOM   3035  N   LEU   189      13.401   3.677  -3.405  1.00 61.64      A   
ATOM   3036  HN  LEU   189      13.592   3.289  -2.506  1.00  0.00      A   
ATOM   3037  CA  LEU   189      14.481   4.394  -4.070  1.00 61.64      A   
ATOM   3038  HA  LEU   189      14.065   5.340  -4.383  1.00  0.00      A   
ATOM   3039  CB  LEU   189      15.642   4.762  -3.103  1.00 61.64      A   
ATOM   3040  HB1 LEU   189      16.298   5.520  -3.582  1.00  0.00      A   
ATOM   3041  HB2 LEU   189      15.171   5.258  -2.229  1.00  0.00      A   
ATOM   3042  CG  LEU   189      16.526   3.614  -2.567  1.00 61.64      A   
ATOM   3043  HG  LEU   189      15.901   2.698  -2.501  1.00  0.00      A   
ATOM   3044  CD1 LEU   189      17.745   3.323  -3.460  1.00 61.64      A   
ATOM   3045 HD11 LEU   189      18.343   2.492  -3.027  1.00  0.00      A   
ATOM   3046 HD12 LEU   189      17.443   3.031  -4.489  1.00  0.00      A   
ATOM   3047 HD13 LEU   189      18.393   4.223  -3.527  1.00  0.00      A   
ATOM   3048  CD2 LEU   189      17.014   3.939  -1.146  1.00 61.64      A   
ATOM   3049 HD21 LEU   189      17.634   3.107  -0.749  1.00  0.00      A   
ATOM   3050 HD22 LEU   189      17.625   4.867  -1.149  1.00  0.00      A   
ATOM   3051 HD23 LEU   189      16.149   4.085  -0.465  1.00  0.00      A   
ATOM   3052  C   LEU   189      14.956   3.732  -5.358  1.00 61.64      A   
ATOM   3053  O   LEU   189      15.236   4.408  -6.349  1.00 61.64      A   
ATOM   3054  N   PHE   190      15.004   2.382  -5.398  1.00 58.84      A   
ATOM   3055  HN  PHE   190      14.810   1.860  -4.571  1.00  0.00      A   
ATOM   3056  CA  PHE   190      15.273   1.607  -6.598  1.00 58.84      A   
ATOM   3057  HA  PHE   190      16.228   1.909  -7.002  1.00  0.00      A   
ATOM   3058  CB  PHE   190      15.288   0.094  -6.206  1.00 58.84      A   
ATOM   3059  HB1 PHE   190      16.019  -0.050  -5.382  1.00  0.00      A   
ATOM   3060  HB2 PHE   190      14.294  -0.214  -5.816  1.00  0.00      A   
ATOM   3061  CG  PHE   190      15.651  -0.847  -7.334  1.00 58.84      A   
ATOM   3062  CD1 PHE   190      16.923  -1.433  -7.371  1.00 58.84      A   
ATOM   3063  HD1 PHE   190      17.630  -1.213  -6.585  1.00  0.00      A   
ATOM   3064  CE1 PHE   190      17.283  -2.300  -8.409  1.00 58.84      A   
ATOM   3065  HE1 PHE   190      18.269  -2.741  -8.421  1.00  0.00      A   
ATOM   3066  CZ  PHE   190      16.367  -2.593  -9.424  1.00 58.84      A   
ATOM   3067  HZ  PHE   190      16.646  -3.263 -10.224  1.00  0.00      A   
ATOM   3068  CD2 PHE   190      14.724  -1.186  -8.339  1.00 58.84      A   
ATOM   3069  HD2 PHE   190      13.724  -0.779  -8.310  1.00  0.00      A   
ATOM   3070  CE2 PHE   190      15.084  -2.039  -9.390  1.00 58.84      A   
ATOM   3071  HE2 PHE   190      14.365  -2.282 -10.159  1.00  0.00      A   
ATOM   3072  C   PHE   190      14.215   1.840  -7.675  1.00 58.84      A   
ATOM   3073  O   PHE   190      14.536   2.044  -8.843  1.00 58.84      A   
ATOM   3074  N   ILE   191      12.917   1.827  -7.302  1.00 54.89      A   
ATOM   3075  HN  ILE   191      12.683   1.631  -6.353  1.00  0.00      A   
ATOM   3076  CA  ILE   191      11.796   2.049  -8.207  1.00 54.89      A   
ATOM   3077  HA  ILE   191      11.883   1.352  -9.028  1.00  0.00      A   
ATOM   3078  CB  ILE   191      10.466   1.798  -7.494  1.00 54.89      A   
ATOM   3079  HB  ILE   191      10.452   2.394  -6.556  1.00  0.00      A   
ATOM   3080  CG2 ILE   191       9.268   2.211  -8.370  1.00 54.89      A   
ATOM   3081 HG21 ILE   191       8.310   1.958  -7.867  1.00  0.00      A   
ATOM   3082 HG22 ILE   191       9.261   3.305  -8.561  1.00  0.00      A   
ATOM   3083 HG23 ILE   191       9.310   1.668  -9.339  1.00  0.00      A   
ATOM   3084  CG1 ILE   191      10.317   0.306  -7.126  1.00 54.89      A   
ATOM   3085 HG11 ILE   191      10.055  -0.269  -8.040  1.00  0.00      A   
ATOM   3086 HG12 ILE   191      11.284  -0.096  -6.755  1.00  0.00      A   
ATOM   3087  CD  ILE   191       9.256   0.083  -6.044  1.00  0.00      A   
ATOM   3088  HD1 ILE   191       9.250  -0.974  -5.702  1.00  0.00      A   
ATOM   3089  HD2 ILE   191       9.467   0.721  -5.160  1.00  0.00      A   
ATOM   3090  HD3 ILE   191       8.238   0.327  -6.415  1.00  0.00      A   
ATOM   3091  C   ILE   191      11.843   3.443  -8.821  1.00 54.89      A   
ATOM   3092  O   ILE   191      11.693   3.595 -10.034  1.00 54.89      A   
ATOM   3093  N   VAL   192      12.134   4.497  -8.020  1.00 54.59      A   
ATOM   3094  HN  VAL   192      12.218   4.364  -7.035  1.00  0.00      A   
ATOM   3095  CA  VAL   192      12.362   5.851  -8.526  1.00 54.59      A   
ATOM   3096  HA  VAL   192      11.488   6.156  -9.082  1.00  0.00      A   
ATOM   3097  CB  VAL   192      12.592   6.845  -7.387  1.00 54.59      A   
ATOM   3098  HB  VAL   192      13.389   6.457  -6.717  1.00  0.00      A   
ATOM   3099  CG1 VAL   192      13.019   8.235  -7.907  1.00 54.59      A   
ATOM   3100 HG11 VAL   192      13.075   8.952  -7.060  1.00  0.00      A   
ATOM   3101 HG12 VAL   192      14.024   8.203  -8.379  1.00  0.00      A   
ATOM   3102 HG13 VAL   192      12.284   8.623  -8.644  1.00  0.00      A   
ATOM   3103  CG2 VAL   192      11.287   6.985  -6.580  1.00 54.59      A   
ATOM   3104 HG21 VAL   192      11.443   7.670  -5.720  1.00  0.00      A   
ATOM   3105 HG22 VAL   192      10.479   7.406  -7.216  1.00  0.00      A   
ATOM   3106 HG23 VAL   192      10.946   6.006  -6.180  1.00  0.00      A   
ATOM   3107  C   VAL   192      13.527   5.879  -9.507  1.00 54.59      A   
ATOM   3108  O   VAL   192      13.384   6.373 -10.624  1.00 54.59      A   
ATOM   3109  N   TYR   193      14.680   5.262  -9.165  1.00 56.53      A   
ATOM   3110  HN  TYR   193      14.783   4.855  -8.261  1.00  0.00      A   
ATOM   3111  CA  TYR   193      15.844   5.220 -10.037  1.00 56.53      A   
ATOM   3112  HA  TYR   193      16.060   6.247 -10.292  1.00  0.00      A   
ATOM   3113  CB  TYR   193      17.071   4.628  -9.296  1.00 56.53      A   
ATOM   3114  HB1 TYR   193      16.977   4.862  -8.214  1.00  0.00      A   
ATOM   3115  HB2 TYR   193      17.110   3.522  -9.399  1.00  0.00      A   
ATOM   3116  CG  TYR   193      18.376   5.226  -9.773  1.00 56.53      A   
ATOM   3117  CD1 TYR   193      19.125   6.046  -8.910  1.00 56.53      A   
ATOM   3118  HD1 TYR   193      18.756   6.250  -7.916  1.00  0.00      A   
ATOM   3119  CE1 TYR   193      20.342   6.605  -9.327  1.00 56.53      A   
ATOM   3120  HE1 TYR   193      20.910   7.232  -8.656  1.00  0.00      A   
ATOM   3121  CZ  TYR   193      20.816   6.363 -10.619  1.00 56.53      A   
ATOM   3122  OH  TYR   193      22.031   6.933 -11.044  1.00 56.53      A   
ATOM   3123  HH  TYR   193      22.165   6.663 -11.955  1.00  0.00      A   
ATOM   3124  CD2 TYR   193      18.870   4.987 -11.068  1.00 56.53      A   
ATOM   3125  HD2 TYR   193      18.322   4.352 -11.749  1.00  0.00      A   
ATOM   3126  CE2 TYR   193      20.077   5.561 -11.494  1.00 56.53      A   
ATOM   3127  HE2 TYR   193      20.431   5.376 -12.497  1.00  0.00      A   
ATOM   3128  C   TYR   193      15.569   4.491 -11.355  1.00 56.53      A   
ATOM   3129  O   TYR   193      15.924   4.958 -12.438  1.00 56.53      A   
ATOM   3130  N   ALA   194      14.872   3.340 -11.298  1.00 52.64      A   
ATOM   3131  HN  ALA   194      14.617   2.967 -10.409  1.00  0.00      A   
ATOM   3132  CA  ALA   194      14.465   2.580 -12.459  1.00 52.64      A   
ATOM   3133  HA  ALA   194      15.353   2.354 -13.031  1.00  0.00      A   
ATOM   3134  CB  ALA   194      13.809   1.262 -11.998  1.00 52.64      A   
ATOM   3135  HB1 ALA   194      14.514   0.701 -11.347  1.00  0.00      A   
ATOM   3136  HB2 ALA   194      12.893   1.469 -11.405  1.00  0.00      A   
ATOM   3137  HB3 ALA   194      13.542   0.622 -12.865  1.00  0.00      A   
ATOM   3138  C   ALA   194      13.526   3.325 -13.389  1.00 52.64      A   
ATOM   3139  O   ALA   194      13.766   3.384 -14.592  1.00 52.64      A   
ATOM   3140  N   TYR   195      12.467   3.976 -12.864  1.00 50.36      A   
ATOM   3141  HN  TYR   195      12.273   3.924 -11.887  1.00  0.00      A   
ATOM   3142  CA  TYR   195      11.591   4.804 -13.677  1.00 50.36      A   
ATOM   3143  HA  TYR   195      11.312   4.219 -14.541  1.00  0.00      A   
ATOM   3144  CB  TYR   195      10.307   5.234 -12.926  1.00 50.36      A   
ATOM   3145  HB1 TYR   195      10.547   5.511 -11.878  1.00  0.00      A   
ATOM   3146  HB2 TYR   195       9.828   6.102 -13.427  1.00  0.00      A   
ATOM   3147  CG  TYR   195       9.300   4.112 -12.943  1.00 50.36      A   
ATOM   3148  CD1 TYR   195       8.687   3.707 -14.144  1.00 50.36      A   
ATOM   3149  HD1 TYR   195       8.936   4.209 -15.067  1.00  0.00      A   
ATOM   3150  CE1 TYR   195       7.763   2.649 -14.152  1.00 50.36      A   
ATOM   3151  HE1 TYR   195       7.306   2.326 -15.075  1.00  0.00      A   
ATOM   3152  CZ  TYR   195       7.441   1.998 -12.956  1.00 50.36      A   
ATOM   3153  OH  TYR   195       6.551   0.912 -12.944  1.00 50.36      A   
ATOM   3154  HH  TYR   195       6.681   0.449 -12.113  1.00  0.00      A   
ATOM   3155  CD2 TYR   195       8.950   3.455 -11.756  1.00 50.36      A   
ATOM   3156  HD2 TYR   195       9.412   3.761 -10.829  1.00  0.00      A   
ATOM   3157  CE2 TYR   195       8.022   2.406 -11.758  1.00 50.36      A   
ATOM   3158  HE2 TYR   195       7.760   1.910 -10.835  1.00  0.00      A   
ATOM   3159  C   TYR   195      12.297   6.014 -14.266  1.00 50.36      A   
ATOM   3160  O   TYR   195      12.085   6.328 -15.433  1.00 50.36      A   
ATOM   3161  N   MET   196      13.185   6.707 -13.517  1.00 58.26      A   
ATOM   3162  HN  MET   196      13.342   6.479 -12.560  1.00  0.00      A   
ATOM   3163  CA  MET   196      13.944   7.825 -14.061  1.00 58.26      A   
ATOM   3164  HA  MET   196      13.236   8.486 -14.540  1.00  0.00      A   
ATOM   3165  CB  MET   196      14.697   8.643 -12.983  1.00 58.26      A   
ATOM   3166  HB1 MET   196      15.418   7.981 -12.456  1.00  0.00      A   
ATOM   3167  HB2 MET   196      15.280   9.439 -13.494  1.00  0.00      A   
ATOM   3168  CG  MET   196      13.805   9.342 -11.929  1.00 58.26      A   
ATOM   3169  HG1 MET   196      13.576   8.620 -11.116  1.00  0.00      A   
ATOM   3170  HG2 MET   196      14.407  10.144 -11.451  1.00  0.00      A   
ATOM   3171  SD  MET   196      12.245  10.039 -12.557  1.00 58.26      A   
ATOM   3172  CE  MET   196      11.155   8.847 -11.720  1.00 58.26      A   
ATOM   3173  HE1 MET   196      10.096   8.995 -12.021  1.00  0.00      A   
ATOM   3174  HE2 MET   196      11.434   7.798 -11.961  1.00  0.00      A   
ATOM   3175  HE3 MET   196      11.216   8.956 -10.616  1.00  0.00      A   
ATOM   3176  C   MET   196      14.895   7.420 -15.185  1.00 58.26      A   
ATOM   3177  O   MET   196      14.970   8.085 -16.216  1.00 58.26      A   
ATOM   3178  N   TYR   197      15.592   6.273 -15.048  1.00 54.01      A   
ATOM   3179  HN  TYR   197      15.559   5.778 -14.183  1.00  0.00      A   
ATOM   3180  CA  TYR   197      16.375   5.666 -16.115  1.00 54.01      A   
ATOM   3181  HA  TYR   197      17.117   6.379 -16.444  1.00  0.00      A   
ATOM   3182  CB  TYR   197      17.074   4.397 -15.528  1.00 54.01      A   
ATOM   3183  HB1 TYR   197      17.883   4.713 -14.835  1.00  0.00      A   
ATOM   3184  HB2 TYR   197      16.327   3.831 -14.932  1.00  0.00      A   
ATOM   3185  CG  TYR   197      17.677   3.448 -16.543  1.00 54.01      A   
ATOM   3186  CD1 TYR   197      18.570   3.897 -17.530  1.00 54.01      A   
ATOM   3187  HD1 TYR   197      18.867   4.935 -17.550  1.00  0.00      A   
ATOM   3188  CE1 TYR   197      19.080   3.011 -18.491  1.00 54.01      A   
ATOM   3189  HE1 TYR   197      19.764   3.368 -19.246  1.00  0.00      A   
ATOM   3190  CZ  TYR   197      18.725   1.659 -18.449  1.00 54.01      A   
ATOM   3191  OH  TYR   197      19.242   0.760 -19.402  1.00 54.01      A   
ATOM   3192  HH  TYR   197      18.804  -0.085 -19.273  1.00  0.00      A   
ATOM   3193  CD2 TYR   197      17.325   2.088 -16.517  1.00 54.01      A   
ATOM   3194  HD2 TYR   197      16.635   1.732 -15.766  1.00  0.00      A   
ATOM   3195  CE2 TYR   197      17.858   1.196 -17.456  1.00 54.01      A   
ATOM   3196  HE2 TYR   197      17.590   0.151 -17.412  1.00  0.00      A   
ATOM   3197  C   TYR   197      15.530   5.304 -17.340  1.00 54.01      A   
ATOM   3198  O   TYR   197      15.898   5.638 -18.464  1.00 54.01      A   
ATOM   3199  N   ILE   198      14.362   4.649 -17.161  1.00 50.59      A   
ATOM   3200  HN  ILE   198      14.087   4.360 -16.247  1.00  0.00      A   
ATOM   3201  CA  ILE   198      13.463   4.300 -18.258  1.00 50.59      A   
ATOM   3202  HA  ILE   198      14.033   3.765 -19.003  1.00  0.00      A   
ATOM   3203  CB  ILE   198      12.315   3.394 -17.794  1.00 50.59      A   
ATOM   3204  HB  ILE   198      11.808   3.887 -16.937  1.00  0.00      A   
ATOM   3205  CG2 ILE   198      11.285   3.166 -18.927  1.00 50.59      A   
ATOM   3206 HG21 ILE   198      10.515   2.429 -18.616  1.00  0.00      A   
ATOM   3207 HG22 ILE   198      10.757   4.106 -19.198  1.00  0.00      A   
ATOM   3208 HG23 ILE   198      11.794   2.778 -19.835  1.00  0.00      A   
ATOM   3209  CG1 ILE   198      12.859   2.028 -17.309  1.00 50.59      A   
ATOM   3210 HG11 ILE   198      13.145   1.420 -18.194  1.00  0.00      A   
ATOM   3211 HG12 ILE   198      13.781   2.182 -16.708  1.00  0.00      A   
ATOM   3212  CD  ILE   198      11.849   1.261 -16.445  1.00  0.00      A   
ATOM   3213  HD1 ILE   198      12.311   0.342 -16.025  1.00  0.00      A   
ATOM   3214  HD2 ILE   198      11.515   1.891 -15.594  1.00  0.00      A   
ATOM   3215  HD3 ILE   198      10.957   0.963 -17.035  1.00  0.00      A   
ATOM   3216  C   ILE   198      12.913   5.534 -18.955  1.00 50.59      A   
ATOM   3217  O   ILE   198      12.910   5.617 -20.179  1.00 50.59      A   
ATOM   3218  N   LEU   199      12.480   6.566 -18.205  1.00 50.38      A   
ATOM   3219  HN  LEU   199      12.457   6.497 -17.211  1.00  0.00      A   
ATOM   3220  CA  LEU   199      12.035   7.818 -18.787  1.00 50.38      A   
ATOM   3221  HA  LEU   199      11.235   7.615 -19.483  1.00  0.00      A   
ATOM   3222  CB  LEU   199      11.579   8.831 -17.696  1.00 50.38      A   
ATOM   3223  HB1 LEU   199      12.368   8.880 -16.914  1.00  0.00      A   
ATOM   3224  HB2 LEU   199      11.494   9.846 -18.139  1.00  0.00      A   
ATOM   3225  CG  LEU   199      10.231   8.562 -17.002  1.00 50.38      A   
ATOM   3226  HG  LEU   199      10.267   7.565 -16.512  1.00  0.00      A   
ATOM   3227  CD1 LEU   199      10.022   9.631 -15.917  1.00 50.38      A   
ATOM   3228 HD11 LEU   199       9.032   9.515 -15.428  1.00  0.00      A   
ATOM   3229 HD12 LEU   199      10.813   9.549 -15.141  1.00  0.00      A   
ATOM   3230 HD13 LEU   199      10.072  10.648 -16.362  1.00  0.00      A   
ATOM   3231  CD2 LEU   199       9.055   8.573 -17.986  1.00 50.38      A   
ATOM   3232 HD21 LEU   199       8.099   8.431 -17.438  1.00  0.00      A   
ATOM   3233 HD22 LEU   199       9.014   9.541 -18.530  1.00  0.00      A   
ATOM   3234 HD23 LEU   199       9.157   7.749 -18.724  1.00  0.00      A   
ATOM   3235  C   LEU   199      13.107   8.561 -19.557  1.00 50.38      A   
ATOM   3236  O   LEU   199      12.856   9.027 -20.662  1.00 50.38      A   
ATOM   3237  N   TRP   200      14.336   8.677 -19.016  1.00 53.51      A   
ATOM   3238  HN  TRP   200      14.512   8.343 -18.093  1.00  0.00      A   
ATOM   3239  CA  TRP   200      15.472   9.255 -19.714  1.00 53.51      A   
ATOM   3240  HA  TRP   200      15.262  10.279 -19.985  1.00  0.00      A   
ATOM   3241  CB  TRP   200      16.715   9.131 -18.791  1.00 53.51      A   
ATOM   3242  HB1 TRP   200      16.505   9.726 -17.876  1.00  0.00      A   
ATOM   3243  HB2 TRP   200      16.800   8.078 -18.449  1.00  0.00      A   
ATOM   3244  CG  TRP   200      18.071   9.562 -19.350  1.00 53.51      A   
ATOM   3245  CD1 TRP   200      18.388  10.651 -20.114  1.00 53.51      A   
ATOM   3246  HD1 TRP   200      17.674  11.396 -20.433  1.00  0.00      A   
ATOM   3247  NE1 TRP   200      19.743  10.662 -20.385  1.00 53.51      A   
ATOM   3248  HE1 TRP   200      20.236  11.366 -20.849  1.00  0.00      A   
ATOM   3249  CE2 TRP   200      20.319   9.558 -19.806  1.00 53.51      A   
ATOM   3250  CD2 TRP   200      19.302   8.839 -19.146  1.00 53.51      A   
ATOM   3251  CE3 TRP   200      19.588   7.665 -18.452  1.00 53.51      A   
ATOM   3252  HE3 TRP   200      18.818   7.115 -17.934  1.00  0.00      A   
ATOM   3253  CZ3 TRP   200      20.920   7.223 -18.421  1.00 53.51      A   
ATOM   3254  HZ3 TRP   200      21.171   6.323 -17.879  1.00  0.00      A   
ATOM   3255  CZ2 TRP   200      21.637   9.117 -19.785  1.00 53.51      A   
ATOM   3256  HZ2 TRP   200      22.421   9.667 -20.283  1.00  0.00      A   
ATOM   3257  CH2 TRP   200      21.933   7.941 -19.076  1.00 53.51      A   
ATOM   3258  HH2 TRP   200      22.952   7.588 -19.030  1.00  0.00      A   
ATOM   3259  C   TRP   200      15.790   8.457 -20.979  1.00 53.51      A   
ATOM   3260  O   TRP   200      15.990   9.012 -22.059  1.00 53.51      A   
ATOM   3261  N   LYS   201      15.823   7.108 -20.882  1.00 86.38      A   
ATOM   3262  HN  LYS   201      15.676   6.658 -20.004  1.00  0.00      A   
ATOM   3263  CA  LYS   201      16.128   6.252 -22.007  1.00 86.38      A   
ATOM   3264  HA  LYS   201      17.002   6.699 -22.457  1.00  0.00      A   
ATOM   3265  CB  LYS   201      16.550   4.830 -21.575  1.00 86.38      A   
ATOM   3266  HB1 LYS   201      17.142   4.920 -20.639  1.00  0.00      A   
ATOM   3267  HB2 LYS   201      15.647   4.237 -21.318  1.00  0.00      A   
ATOM   3268  CG  LYS   201      17.430   4.080 -22.602  1.00 86.38      A   
ATOM   3269  HG1 LYS   201      17.594   3.054 -22.209  1.00  0.00      A   
ATOM   3270  HG2 LYS   201      16.887   3.987 -23.566  1.00  0.00      A   
ATOM   3271  CD  LYS   201      18.804   4.741 -22.845  1.00 86.38      A   
ATOM   3272  HD1 LYS   201      18.658   5.697 -23.392  1.00  0.00      A   
ATOM   3273  HD2 LYS   201      19.245   4.984 -21.854  1.00  0.00      A   
ATOM   3274  CE  LYS   201      19.797   3.863 -23.623  1.00 86.38      A   
ATOM   3275  HE1 LYS   201      20.017   2.944 -23.038  1.00  0.00      A   
ATOM   3276  HE2 LYS   201      19.382   3.569 -24.611  1.00  0.00      A   
ATOM   3277  NZ  LYS   201      21.070   4.577 -23.844  1.00 86.38      A   
ATOM   3278  HZ1 LYS   201      21.840   3.906 -24.038  1.00  0.00      A   
ATOM   3279  HZ2 LYS   201      21.037   5.223 -24.658  1.00  0.00      A   
ATOM   3280  HZ3 LYS   201      21.324   5.130 -23.001  1.00  0.00      A   
ATOM   3281  C   LYS   201      15.062   6.294 -23.097  1.00 86.38      A   
ATOM   3282  O   LYS   201      15.387   6.466 -24.270  1.00 86.38      A   
ATOM   3283  N   ALA   202      13.765   6.246 -22.738  1.00 83.03      A   
ATOM   3284  HN  ALA   202      13.519   6.057 -21.791  1.00  0.00      A   
ATOM   3285  CA  ALA   202      12.642   6.485 -23.628  1.00 83.03      A   
ATOM   3286  HA  ALA   202      12.734   5.808 -24.464  1.00  0.00      A   
ATOM   3287  CB  ALA   202      11.327   6.179 -22.887  1.00 83.03      A   
ATOM   3288  HB1 ALA   202      11.353   5.141 -22.493  1.00  0.00      A   
ATOM   3289  HB2 ALA   202      11.189   6.867 -22.025  1.00  0.00      A   
ATOM   3290  HB3 ALA   202      10.454   6.269 -23.568  1.00  0.00      A   
ATOM   3291  C   ALA   202      12.598   7.900 -24.203  1.00 83.03      A   
ATOM   3292  O   ALA   202      12.335   8.092 -25.388  1.00 83.03      A   
ATOM   3293  N   HSD   203      12.896   8.948 -23.403  1.00 86.02      A   
ATOM   3294  HN  HSD   203      13.039   8.816 -22.425  1.00  0.00      A   
ATOM   3295  CA  HSD   203      13.000  10.315 -23.897  1.00 86.02      A   
ATOM   3296  HA  HSD   203      12.090  10.507 -24.446  1.00  0.00      A   
ATOM   3297  CB  HSD   203      13.060  11.378 -22.771  1.00 86.02      A   
ATOM   3298  HB1 HSD   203      12.345  11.079 -21.975  1.00  0.00      A   
ATOM   3299  HB2 HSD   203      14.072  11.416 -22.316  1.00  0.00      A   
ATOM   3300  ND1 HSD   203      13.479  13.614 -23.884  1.00 86.02      A   
ATOM   3301  HD1 HSD   203      14.475  13.518 -23.891  1.00  0.00      A   
ATOM   3302  CG  HSD   203      12.634  12.748 -23.235  1.00 86.02      A   
ATOM   3303  CE1 HSD   203      12.764  14.718 -24.199  1.00 86.02      A   
ATOM   3304  HE1 HSD   203      13.205  15.575 -24.708  1.00  0.00      A   
ATOM   3305  NE2 HSD   203      11.511  14.632 -23.781  1.00 86.02      A   
ATOM   3306  CD2 HSD   203      11.430  13.382 -23.178  1.00 86.02      A   
ATOM   3307  HD2 HSD   203      10.497  13.034 -22.753  1.00  0.00      A   
ATOM   3308  C   HSD   203      14.124  10.477 -24.903  1.00 86.02      A   
ATOM   3309  O   HSD   203      13.948  11.044 -25.978  1.00 86.02      A   
ATOM   3310  N   SER   204      15.292   9.863 -24.632  1.00 86.03      A   
ATOM   3311  HN  SER   204      15.439   9.477 -23.724  1.00  0.00      A   
ATOM   3312  CA  SER   204      16.378   9.759 -25.595  1.00 86.03      A   
ATOM   3313  HA  SER   204      16.600  10.770 -25.902  1.00  0.00      A   
ATOM   3314  CB  SER   204      17.697   9.176 -24.997  1.00 86.03      A   
ATOM   3315  HB1 SER   204      18.552   9.529 -25.612  1.00  0.00      A   
ATOM   3316  HB2 SER   204      17.836   9.583 -23.973  1.00  0.00      A   
ATOM   3317  OG  SER   204      17.730   7.744 -24.961  1.00 86.03      A   
ATOM   3318  HG1 SER   204      16.960   7.465 -24.460  1.00  0.00      A   
ATOM   3319  C   SER   204      16.000   9.005 -26.866  1.00 86.03      A   
ATOM   3320  O   SER   204      16.494   9.318 -27.948  1.00 86.03      A   
ATOM   3321  N   HSD   205      15.129   7.972 -26.767  1.00 80.80      A   
ATOM   3322  HN  HSD   205      14.794   7.684 -25.873  1.00  0.00      A   
ATOM   3323  CA  HSD   205      14.563   7.304 -27.928  1.00 80.80      A   
ATOM   3324  HA  HSD   205      15.376   6.990 -28.565  1.00  0.00      A   
ATOM   3325  CB  HSD   205      13.681   6.059 -27.595  1.00 80.80      A   
ATOM   3326  HB1 HSD   205      12.862   6.342 -26.899  1.00  0.00      A   
ATOM   3327  HB2 HSD   205      13.202   5.703 -28.532  1.00  0.00      A   
ATOM   3328  ND1 HSD   205      13.759   3.621 -26.948  1.00 80.80      A   
ATOM   3329  HD1 HSD   205      12.812   3.415 -27.195  1.00  0.00      A   
ATOM   3330  CG  HSD   205      14.375   4.851 -27.028  1.00 80.80      A   
ATOM   3331  CE1 HSD   205      14.659   2.750 -26.437  1.00 80.80      A   
ATOM   3332  HE1 HSD   205      14.420   1.701 -26.263  1.00  0.00      A   
ATOM   3333  NE2 HSD   205      15.818   3.338 -26.175  1.00 80.80      A   
ATOM   3334  CD2 HSD   205      15.628   4.666 -26.537  1.00 80.80      A   
ATOM   3335  HD2 HSD   205      16.415   5.396 -26.389  1.00  0.00      A   
ATOM   3336  C   HSD   205      13.681   8.200 -28.769  1.00 80.80      A   
ATOM   3337  O   HSD   205      13.856   8.287 -29.980  1.00 80.80      A   
ATOM   3338  N   ALA   206      12.732   8.917 -28.138  1.00 83.30      A   
ATOM   3339  HN  ALA   206      12.604   8.822 -27.154  1.00  0.00      A   
ATOM   3340  CA  ALA   206      11.811   9.803 -28.819  1.00 83.30      A   
ATOM   3341  HA  ALA   206      11.294   9.239 -29.581  1.00  0.00      A   
ATOM   3342  CB  ALA   206      10.797  10.352 -27.796  1.00 83.30      A   
ATOM   3343  HB1 ALA   206      10.256   9.510 -27.313  1.00  0.00      A   
ATOM   3344  HB2 ALA   206      11.313  10.933 -27.002  1.00  0.00      A   
ATOM   3345  HB3 ALA   206      10.051  11.009 -28.292  1.00  0.00      A   
ATOM   3346  C   ALA   206      12.523  10.955 -29.516  1.00 83.30      A   
ATOM   3347  O   ALA   206      12.265  11.238 -30.682  1.00 83.30      A   
ATOM   3348  N   VAL   207      13.503  11.593 -28.840  1.00 83.99      A   
ATOM   3349  HN  VAL   207      13.672  11.373 -27.883  1.00  0.00      A   
ATOM   3350  CA  VAL   207      14.339  12.636 -29.422  1.00 83.99      A   
ATOM   3351  HA  VAL   207      13.694  13.420 -29.791  1.00  0.00      A   
ATOM   3352  CB  VAL   207      15.284  13.224 -28.376  1.00 83.99      A   
ATOM   3353  HB  VAL   207      15.838  12.403 -27.871  1.00  0.00      A   
ATOM   3354  CG1 VAL   207      16.300  14.209 -28.995  1.00 83.99      A   
ATOM   3355 HG11 VAL   207      16.886  14.703 -28.191  1.00  0.00      A   
ATOM   3356 HG12 VAL   207      17.019  13.698 -29.670  1.00  0.00      A   
ATOM   3357 HG13 VAL   207      15.772  15.001 -29.568  1.00  0.00      A   
ATOM   3358  CG2 VAL   207      14.434  13.969 -27.334  1.00 83.99      A   
ATOM   3359 HG21 VAL   207      15.088  14.397 -26.544  1.00  0.00      A   
ATOM   3360 HG22 VAL   207      13.883  14.800 -27.823  1.00  0.00      A   
ATOM   3361 HG23 VAL   207      13.691  13.305 -26.844  1.00  0.00      A   
ATOM   3362  C   VAL   207      15.142  12.137 -30.618  1.00 83.99      A   
ATOM   3363  O   VAL   207      15.165  12.768 -31.673  1.00 83.99      A   
ATOM   3364  N   ARG   208      15.784  10.953 -30.519  1.00 82.93      A   
ATOM   3365  HN  ARG   208      15.767  10.436 -29.667  1.00  0.00      A   
ATOM   3366  CA  ARG   208      16.504  10.361 -31.636  1.00 82.93      A   
ATOM   3367  HA  ARG   208      17.149  11.130 -32.035  1.00  0.00      A   
ATOM   3368  CB  ARG   208      17.428   9.213 -31.190  1.00 82.93      A   
ATOM   3369  HB1 ARG   208      16.871   8.536 -30.508  1.00  0.00      A   
ATOM   3370  HB2 ARG   208      17.751   8.621 -32.073  1.00  0.00      A   
ATOM   3371  CG  ARG   208      18.698   9.771 -30.511  1.00 82.93      A   
ATOM   3372  HG1 ARG   208      19.242  10.387 -31.259  1.00  0.00      A   
ATOM   3373  HG2 ARG   208      18.419  10.450 -29.678  1.00  0.00      A   
ATOM   3374  CD  ARG   208      19.657   8.693 -30.008  1.00 82.93      A   
ATOM   3375  HD1 ARG   208      19.839   7.946 -30.810  1.00  0.00      A   
ATOM   3376  HD2 ARG   208      20.622   9.140 -29.687  1.00  0.00      A   
ATOM   3377  NE  ARG   208      18.993   8.076 -28.819  1.00 82.93      A   
ATOM   3378  HE  ARG   208      18.234   8.566 -28.391  1.00  0.00      A   
ATOM   3379  CZ  ARG   208      19.187   6.815 -28.423  1.00 82.93      A   
ATOM   3380  NH1 ARG   208      19.940   5.949 -29.091  1.00 82.93      A   
ATOM   3381 HH11 ARG   208      20.098   5.042 -28.700  1.00  0.00      A   
ATOM   3382 HH12 ARG   208      20.480   6.244 -29.879  1.00  0.00      A   
ATOM   3383  NH2 ARG   208      18.600   6.382 -27.311  1.00 82.93      A   
ATOM   3384 HH21 ARG   208      18.738   5.417 -27.087  1.00  0.00      A   
ATOM   3385 HH22 ARG   208      18.278   7.035 -26.626  1.00  0.00      A   
ATOM   3386  C   ARG   208      15.619   9.970 -32.815  1.00 82.93      A   
ATOM   3387  O   ARG   208      15.995  10.155 -33.971  1.00 82.93      A   
ATOM   3388  N   MET   209      14.399   9.457 -32.564  1.00 78.65      A   
ATOM   3389  HN  MET   209      14.121   9.245 -31.631  1.00  0.00      A   
ATOM   3390  CA  MET   209      13.405   9.251 -33.604  1.00 78.65      A   
ATOM   3391  HA  MET   209      13.869   8.669 -34.387  1.00  0.00      A   
ATOM   3392  CB  MET   209      12.180   8.467 -33.073  1.00 78.65      A   
ATOM   3393  HB1 MET   209      11.799   8.970 -32.158  1.00  0.00      A   
ATOM   3394  HB2 MET   209      11.367   8.484 -33.830  1.00  0.00      A   
ATOM   3395  CG  MET   209      12.491   6.990 -32.755  1.00 78.65      A   
ATOM   3396  HG1 MET   209      13.307   6.950 -32.003  1.00  0.00      A   
ATOM   3397  HG2 MET   209      11.592   6.541 -32.282  1.00  0.00      A   
ATOM   3398  SD  MET   209      12.959   6.009 -34.215  1.00 78.65      A   
ATOM   3399  CE  MET   209      13.251   4.479 -33.285  1.00 78.65      A   
ATOM   3400  HE1 MET   209      13.571   3.659 -33.963  1.00  0.00      A   
ATOM   3401  HE2 MET   209      14.046   4.621 -32.522  1.00  0.00      A   
ATOM   3402  HE3 MET   209      12.327   4.149 -32.762  1.00  0.00      A   
ATOM   3403  C   MET   209      12.940  10.535 -34.283  1.00 78.65      A   
ATOM   3404  O   MET   209      12.819  10.571 -35.504  1.00 78.65      A   
ATOM   3405  N   ILE   210      12.711  11.634 -33.531  1.00 79.13      A   
ATOM   3406  HN  ILE   210      12.744  11.577 -32.537  1.00  0.00      A   
ATOM   3407  CA  ILE   210      12.408  12.950 -34.095  1.00 79.13      A   
ATOM   3408  HA  ILE   210      11.563  12.841 -34.758  1.00  0.00      A   
ATOM   3409  CB  ILE   210      12.026  13.957 -33.003  1.00 79.13      A   
ATOM   3410  HB  ILE   210      12.809  13.937 -32.216  1.00  0.00      A   
ATOM   3411  CG2 ILE   210      11.926  15.395 -33.570  1.00 79.13      A   
ATOM   3412 HG21 ILE   210      11.580  16.101 -32.784  1.00  0.00      A   
ATOM   3413 HG22 ILE   210      12.909  15.764 -33.932  1.00  0.00      A   
ATOM   3414 HG23 ILE   210      11.200  15.427 -34.410  1.00  0.00      A   
ATOM   3415  CG1 ILE   210      10.678  13.544 -32.360  1.00 79.13      A   
ATOM   3416 HG11 ILE   210       9.861  13.730 -33.089  1.00  0.00      A   
ATOM   3417 HG12 ILE   210      10.682  12.452 -32.153  1.00  0.00      A   
ATOM   3418  CD  ILE   210      10.378  14.274 -31.044  1.00  0.00      A   
ATOM   3419  HD1 ILE   210       9.427  13.902 -30.606  1.00  0.00      A   
ATOM   3420  HD2 ILE   210      11.194  14.097 -30.311  1.00  0.00      A   
ATOM   3421  HD3 ILE   210      10.279  15.369 -31.208  1.00  0.00      A   
ATOM   3422  C   ILE   210      13.558  13.479 -34.956  1.00 79.13      A   
ATOM   3423  O   ILE   210      13.339  13.957 -36.068  1.00 79.13      A   
ATOM   3424  N   GLN   211      14.826  13.348 -34.497  1.00 80.24      A   
ATOM   3425  HN  GLN   211      14.982  13.002 -33.575  1.00  0.00      A   
ATOM   3426  CA  GLN   211      16.003  13.710 -35.280  1.00 80.24      A   
ATOM   3427  HA  GLN   211      15.904  14.746 -35.568  1.00  0.00      A   
ATOM   3428  CB  GLN   211      17.325  13.525 -34.485  1.00 80.24      A   
ATOM   3429  HB1 GLN   211      17.362  12.490 -34.084  1.00  0.00      A   
ATOM   3430  HB2 GLN   211      18.180  13.645 -35.185  1.00  0.00      A   
ATOM   3431  CG  GLN   211      17.532  14.537 -33.334  1.00 80.24      A   
ATOM   3432  HG1 GLN   211      17.442  15.568 -33.737  1.00  0.00      A   
ATOM   3433  HG2 GLN   211      16.762  14.398 -32.546  1.00  0.00      A   
ATOM   3434  CD  GLN   211      18.913  14.354 -32.697  1.00 80.24      A   
ATOM   3435  OE1 GLN   211      19.432  13.241 -32.555  1.00 80.24      A   
ATOM   3436  NE2 GLN   211      19.555  15.482 -32.320  1.00 80.24      A   
ATOM   3437 HE21 GLN   211      20.476  15.414 -31.936  1.00  0.00      A   
ATOM   3438 HE22 GLN   211      19.159  16.381 -32.507  1.00  0.00      A   
ATOM   3439  C   GLN   211      16.147  12.919 -36.576  1.00 80.24      A   
ATOM   3440  O   GLN   211      16.493  13.475 -37.617  1.00 80.24      A   
ATOM   3441  N   ARG   212      15.890  11.594 -36.540  1.00 73.91      A   
ATOM   3442  HN  ARG   212      15.701  11.147 -35.670  1.00  0.00      A   
ATOM   3443  CA  ARG   212      15.833  10.773 -37.735  1.00 73.91      A   
ATOM   3444  HA  ARG   212      16.732  10.947 -38.308  1.00  0.00      A   
ATOM   3445  CB  ARG   212      15.746   9.262 -37.392  1.00 73.91      A   
ATOM   3446  HB1 ARG   212      15.103   9.123 -36.497  1.00  0.00      A   
ATOM   3447  HB2 ARG   212      15.272   8.713 -38.234  1.00  0.00      A   
ATOM   3448  CG  ARG   212      17.123   8.602 -37.184  1.00 73.91      A   
ATOM   3449  HG1 ARG   212      17.744   8.848 -38.071  1.00  0.00      A   
ATOM   3450  HG2 ARG   212      17.618   9.032 -36.287  1.00  0.00      A   
ATOM   3451  CD  ARG   212      17.018   7.079 -37.051  1.00 73.91      A   
ATOM   3452  HD1 ARG   212      16.574   6.807 -36.070  1.00  0.00      A   
ATOM   3453  HD2 ARG   212      16.396   6.664 -37.873  1.00  0.00      A   
ATOM   3454  NE  ARG   212      18.402   6.523 -37.170  1.00 73.91      A   
ATOM   3455  HE  ARG   212      19.136   7.082 -37.555  1.00  0.00      A   
ATOM   3456  CZ  ARG   212      18.717   5.244 -36.924  1.00 73.91      A   
ATOM   3457  NH1 ARG   212      17.825   4.366 -36.489  1.00 73.91      A   
ATOM   3458 HH11 ARG   212      18.138   3.428 -36.345  1.00  0.00      A   
ATOM   3459 HH12 ARG   212      16.850   4.558 -36.604  1.00  0.00      A   
ATOM   3460  NH2 ARG   212      19.964   4.839 -37.148  1.00 73.91      A   
ATOM   3461 HH21 ARG   212      20.175   3.862 -37.106  1.00  0.00      A   
ATOM   3462 HH22 ARG   212      20.577   5.489 -37.597  1.00  0.00      A   
ATOM   3463  C   ARG   212      14.683  11.102 -38.675  1.00 73.91      A   
ATOM   3464  O   ARG   212      14.855  11.169 -39.892  1.00 73.91      A   
ATOM   3465  N   GLY   213      13.467  11.305 -38.130  1.00 59.93      A   
ATOM   3466  HN  GLY   213      13.354  11.252 -37.141  1.00  0.00      A   
ATOM   3467  CA  GLY   213      12.249  11.457 -38.916  1.00 59.93      A   
ATOM   3468  HA1 GLY   213      11.427  11.584 -38.227  1.00  0.00      A   
ATOM   3469  HA2 GLY   213      12.143  10.581 -39.539  1.00  0.00      A   
ATOM   3470  C   GLY   213      12.241  12.649 -39.832  1.00 59.93      A   
ATOM   3471  O   GLY   213      11.715  12.598 -40.941  1.00 59.93      A   
ATOM   3472  N   THR   214      12.911  13.745 -39.452  1.00 52.07      A   
ATOM   3473  HN  THR   214      13.386  13.793 -38.576  1.00  0.00      A   
ATOM   3474  CA  THR   214      12.965  14.941 -40.283  1.00 52.07      A   
ATOM   3475  HA  THR   214      11.961  15.169 -40.609  1.00  0.00      A   
ATOM   3476  CB  THR   214      13.503  16.171 -39.560  1.00 52.07      A   
ATOM   3477  HB  THR   214      13.591  17.027 -40.262  1.00  0.00      A   
ATOM   3478  OG1 THR   214      14.764  15.905 -38.960  1.00 52.07      A   
ATOM   3479  HG1 THR   214      15.098  16.747 -38.642  1.00  0.00      A   
ATOM   3480  CG2 THR   214      12.537  16.556 -38.433  1.00 52.07      A   
ATOM   3481 HG21 THR   214      12.884  17.482 -37.925  1.00  0.00      A   
ATOM   3482 HG22 THR   214      11.521  16.744 -38.840  1.00  0.00      A   
ATOM   3483 HG23 THR   214      12.470  15.747 -37.674  1.00  0.00      A   
ATOM   3484  C   THR   214      13.793  14.778 -41.547  1.00 52.07      A   
ATOM   3485  O   THR   214      13.643  15.542 -42.499  1.00 52.07      A   
ATOM   3486  N   GLN   215      14.663  13.749 -41.613  1.00 50.43      A   
ATOM   3487  HN  GLN   215      14.803  13.156 -40.824  1.00  0.00      A   
ATOM   3488  CA  GLN   215      15.389  13.437 -42.825  1.00 50.43      A   
ATOM   3489  HA  GLN   215      15.434  14.302 -43.470  1.00  0.00      A   
ATOM   3490  CB  GLN   215      16.846  12.991 -42.520  1.00 50.43      A   
ATOM   3491  HB1 GLN   215      16.836  12.060 -41.913  1.00  0.00      A   
ATOM   3492  HB2 GLN   215      17.347  12.762 -43.485  1.00  0.00      A   
ATOM   3493  CG  GLN   215      17.679  14.062 -41.777  1.00 50.43      A   
ATOM   3494  HG1 GLN   215      17.467  15.058 -42.222  1.00  0.00      A   
ATOM   3495  HG2 GLN   215      17.388  14.092 -40.706  1.00  0.00      A   
ATOM   3496  CD  GLN   215      19.181  13.771 -41.866  1.00 50.43      A   
ATOM   3497  OE1 GLN   215      19.680  12.690 -41.534  1.00 50.43      A   
ATOM   3498  NE2 GLN   215      19.955  14.777 -42.337  1.00 50.43      A   
ATOM   3499 HE21 GLN   215      20.947  14.650 -42.339  1.00  0.00      A   
ATOM   3500 HE22 GLN   215      19.537  15.637 -42.630  1.00  0.00      A   
ATOM   3501  C   GLN   215      14.722  12.326 -43.627  1.00 50.43      A   
ATOM   3502  O   GLN   215      15.176  12.019 -44.729  1.00 50.43      A   
ATOM   3503  N   LYS   216      13.641  11.672 -43.131  1.00 47.49      A   
ATOM   3504  HN  LYS   216      13.218  11.956 -42.274  1.00  0.00      A   
ATOM   3505  CA  LYS   216      13.238  10.426 -43.772  1.00 47.49      A   
ATOM   3506  HA  LYS   216      13.266  10.558 -44.843  1.00  0.00      A   
ATOM   3507  CB  LYS   216      14.275   9.341 -43.348  1.00 47.49      A   
ATOM   3508  HB1 LYS   216      15.287   9.788 -43.454  1.00  0.00      A   
ATOM   3509  HB2 LYS   216      14.160   9.093 -42.272  1.00  0.00      A   
ATOM   3510  CG  LYS   216      14.275   8.065 -44.202  1.00 47.49      A   
ATOM   3511  HG1 LYS   216      13.568   7.320 -43.778  1.00  0.00      A   
ATOM   3512  HG2 LYS   216      13.914   8.326 -45.219  1.00  0.00      A   
ATOM   3513  CD  LYS   216      15.686   7.481 -44.338  1.00 47.49      A   
ATOM   3514  HD1 LYS   216      16.341   8.298 -44.709  1.00  0.00      A   
ATOM   3515  HD2 LYS   216      16.066   7.167 -43.343  1.00  0.00      A   
ATOM   3516  CE  LYS   216      15.743   6.308 -45.317  1.00 47.49      A   
ATOM   3517  HE1 LYS   216      15.342   5.384 -44.850  1.00  0.00      A   
ATOM   3518  HE2 LYS   216      15.158   6.543 -46.232  1.00  0.00      A   
ATOM   3519  NZ  LYS   216      17.137   6.072 -45.726  1.00 47.49      A   
ATOM   3520  HZ1 LYS   216      17.200   5.199 -46.289  1.00  0.00      A   
ATOM   3521  HZ2 LYS   216      17.452   6.882 -46.297  1.00  0.00      A   
ATOM   3522  HZ3 LYS   216      17.742   5.991 -44.884  1.00  0.00      A   
ATOM   3523  C   LYS   216      11.844   9.857 -43.463  1.00 47.49      A   
ATOM   3524  O   LYS   216      11.396   8.927 -44.134  1.00 47.49      A   
ATOM   3525  N   SER   217      11.049  10.381 -42.505  1.00 49.17      A   
ATOM   3526  HN  SER   217      11.285  11.190 -41.971  1.00  0.00      A   
ATOM   3527  CA  SER   217       9.805   9.701 -42.121  1.00 49.17      A   
ATOM   3528  HA  SER   217       9.886   8.645 -42.333  1.00  0.00      A   
ATOM   3529  CB  SER   217       9.436   9.812 -40.605  1.00 49.17      A   
ATOM   3530  HB1 SER   217       8.528   9.203 -40.404  1.00  0.00      A   
ATOM   3531  HB2 SER   217      10.263   9.376 -40.007  1.00  0.00      A   
ATOM   3532  OG  SER   217       9.201  11.157 -40.167  1.00 49.17      A   
ATOM   3533  HG1 SER   217       8.592  11.124 -39.425  1.00  0.00      A   
ATOM   3534  C   SER   217       8.589  10.200 -42.879  1.00 49.17      A   
ATOM   3535  O   SER   217       7.456   9.828 -42.577  1.00 49.17      A   
ATOM   3536  N   ILE   218       8.770  11.054 -43.904  1.00 45.89      A   
ATOM   3537  HN  ILE   218       9.693  11.315 -44.177  1.00  0.00      A   
ATOM   3538  CA  ILE   218       7.671  11.648 -44.646  1.00 45.89      A   
ATOM   3539  HA  ILE   218       6.883  11.858 -43.938  1.00  0.00      A   
ATOM   3540  CB  ILE   218       8.053  12.990 -45.281  1.00 45.89      A   
ATOM   3541  HB  ILE   218       8.661  12.810 -46.192  1.00  0.00      A   
ATOM   3542  CG2 ILE   218       6.752  13.729 -45.667  1.00 45.89      A   
ATOM   3543 HG21 ILE   218       6.980  14.652 -46.242  1.00  0.00      A   
ATOM   3544 HG22 ILE   218       6.104  13.084 -46.298  1.00  0.00      A   
ATOM   3545 HG23 ILE   218       6.184  14.012 -44.755  1.00  0.00      A   
ATOM   3546  CG1 ILE   218       8.916  13.848 -44.316  1.00 45.89      A   
ATOM   3547 HG11 ILE   218       8.359  13.997 -43.367  1.00  0.00      A   
ATOM   3548 HG12 ILE   218       9.853  13.303 -44.070  1.00  0.00      A   
ATOM   3549  CD  ILE   218       9.327  15.210 -44.893  1.00  0.00      A   
ATOM   3550  HD1 ILE   218      10.021  15.729 -44.199  1.00  0.00      A   
ATOM   3551  HD2 ILE   218       9.849  15.073 -45.865  1.00  0.00      A   
ATOM   3552  HD3 ILE   218       8.443  15.864 -45.055  1.00  0.00      A   
ATOM   3553  C   ILE   218       7.106  10.660 -45.658  1.00 45.89      A   
ATOM   3554  O   ILE   218       7.413  10.703 -46.849  1.00 45.89      A   
ATOM   3555  N   ILE   219       6.260   9.718 -45.188  1.00 52.06      A   
ATOM   3556  HN  ILE   219       6.114   9.648 -44.204  1.00  0.00      A   
ATOM   3557  CA  ILE   219       5.637   8.705 -46.023  1.00 52.06      A   
ATOM   3558  HA  ILE   219       6.327   8.476 -46.822  1.00  0.00      A   
ATOM   3559  CB  ILE   219       5.355   7.388 -45.307  1.00 52.06      A   
ATOM   3560  HB  ILE   219       4.440   7.480 -44.682  1.00  0.00      A   
ATOM   3561  CG2 ILE   219       5.133   6.325 -46.399  1.00 52.06      A   
ATOM   3562 HG21 ILE   219       4.825   5.358 -45.945  1.00  0.00      A   
ATOM   3563 HG22 ILE   219       4.337   6.641 -47.106  1.00  0.00      A   
ATOM   3564 HG23 ILE   219       6.068   6.159 -46.975  1.00  0.00      A   
ATOM   3565  CG1 ILE   219       6.527   6.980 -44.377  1.00 52.06      A   
ATOM   3566 HG11 ILE   219       7.470   6.966 -44.964  1.00  0.00      A   
ATOM   3567 HG12 ILE   219       6.640   7.743 -43.577  1.00  0.00      A   
ATOM   3568  CD  ILE   219       6.334   5.621 -43.691  1.00  0.00      A   
ATOM   3569  HD1 ILE   219       7.156   5.435 -42.966  1.00  0.00      A   
ATOM   3570  HD2 ILE   219       5.372   5.598 -43.135  1.00  0.00      A   
ATOM   3571  HD3 ILE   219       6.337   4.792 -44.431  1.00  0.00      A   
ATOM   3572  C   ILE   219       4.391   9.294 -46.650  1.00 52.06      A   
ATOM   3573  O   ILE   219       3.370   9.480 -45.991  1.00 52.06      A   
ATOM   3574  N   ILE   220       4.465   9.673 -47.943  1.00 50.15      A   
ATOM   3575  HN  ILE   220       5.290   9.483 -48.470  1.00  0.00      A   
ATOM   3576  CA  ILE   220       3.460  10.494 -48.599  1.00 50.15      A   
ATOM   3577  HA  ILE   220       2.972  11.089 -47.841  1.00  0.00      A   
ATOM   3578  CB  ILE   220       4.060  11.499 -49.586  1.00 50.15      A   
ATOM   3579  HB  ILE   220       4.384  10.977 -50.511  1.00  0.00      A   
ATOM   3580  CG2 ILE   220       2.980  12.547 -49.932  1.00 50.15      A   
ATOM   3581 HG21 ILE   220       3.364  13.278 -50.675  1.00  0.00      A   
ATOM   3582 HG22 ILE   220       2.088  12.062 -50.384  1.00  0.00      A   
ATOM   3583 HG23 ILE   220       2.661  13.102 -49.024  1.00  0.00      A   
ATOM   3584  CG1 ILE   220       5.304  12.167 -48.949  1.00 50.15      A   
ATOM   3585 HG11 ILE   220       5.019  12.523 -47.936  1.00  0.00      A   
ATOM   3586 HG12 ILE   220       6.098  11.399 -48.827  1.00  0.00      A   
ATOM   3587  CD  ILE   220       5.914  13.334 -49.733  1.00  0.00      A   
ATOM   3588  HD1 ILE   220       6.842  13.685 -49.234  1.00  0.00      A   
ATOM   3589  HD2 ILE   220       6.182  13.015 -50.763  1.00  0.00      A   
ATOM   3590  HD3 ILE   220       5.209  14.191 -49.796  1.00  0.00      A   
ATOM   3591  C   ILE   220       2.380   9.638 -49.232  1.00 50.15      A   
ATOM   3592  O   ILE   220       2.378   9.349 -50.428  1.00 50.15      A   
ATOM   3593  N   HSD   221       1.395   9.213 -48.416  1.00 47.85      A   
ATOM   3594  HN  HSD   221       1.419   9.478 -47.456  1.00  0.00      A   
ATOM   3595  CA  HSD   221       0.335   8.310 -48.821  1.00 47.85      A   
ATOM   3596  HA  HSD   221       0.783   7.599 -49.500  1.00  0.00      A   
ATOM   3597  CB  HSD   221      -0.212   7.444 -47.661  1.00 47.85      A   
ATOM   3598  HB1 HSD   221      -0.629   8.098 -46.865  1.00  0.00      A   
ATOM   3599  HB2 HSD   221      -1.026   6.790 -48.040  1.00  0.00      A   
ATOM   3600  ND1 HSD   221       1.749   5.814 -47.724  1.00 47.85      A   
ATOM   3601  HD1 HSD   221       2.007   5.934 -48.682  1.00  0.00      A   
ATOM   3602  CG  HSD   221       0.798   6.526 -47.027  1.00 47.85      A   
ATOM   3603  CE1 HSD   221       2.375   5.008 -46.837  1.00 47.85      A   
ATOM   3604  HE1 HSD   221       3.198   4.352 -47.121  1.00  0.00      A   
ATOM   3605  NE2 HSD   221       1.900   5.152 -45.612  1.00 47.85      A   
ATOM   3606  CD2 HSD   221       0.904   6.112 -45.734  1.00 47.85      A   
ATOM   3607  HD2 HSD   221       0.323   6.417 -44.873  1.00  0.00      A   
ATOM   3608  C   HSD   221      -0.778   8.929 -49.638  1.00 47.85      A   
ATOM   3609  O   HSD   221      -1.915   9.068 -49.194  1.00 47.85      A   
ATOM   3610  N   THR   222      -0.459   9.330 -50.879  1.00 49.48      A   
ATOM   3611  HN  THR   222       0.466   9.163 -51.213  1.00  0.00      A   
ATOM   3612  CA  THR   222      -1.316  10.090 -51.778  1.00 49.48      A   
ATOM   3613  HA  THR   222      -1.655  10.975 -51.260  1.00  0.00      A   
ATOM   3614  CB  THR   222      -0.577  10.520 -53.049  1.00 49.48      A   
ATOM   3615  HB  THR   222      -1.276  10.989 -53.774  1.00  0.00      A   
ATOM   3616  OG1 THR   222       0.138   9.452 -53.672  1.00 49.48      A   
ATOM   3617  HG1 THR   222       0.210   9.693 -54.598  1.00  0.00      A   
ATOM   3618  CG2 THR   222       0.495  11.531 -52.663  1.00 49.48      A   
ATOM   3619 HG21 THR   222       0.974  11.911 -53.591  1.00  0.00      A   
ATOM   3620 HG22 THR   222       0.067  12.401 -52.122  1.00  0.00      A   
ATOM   3621 HG23 THR   222       1.282  11.065 -52.033  1.00  0.00      A   
ATOM   3622  C   THR   222      -2.560   9.329 -52.231  1.00 49.48      A   
ATOM   3623  O   THR   222      -2.640   8.744 -53.310  1.00 49.48      A   
ATOM   3624  N   SER   223      -3.617   9.356 -51.409  1.00 52.43      A   
ATOM   3625  HN  SER   223      -3.471   9.688 -50.481  1.00  0.00      A   
ATOM   3626  CA  SER   223      -4.998   9.139 -51.803  1.00 52.43      A   
ATOM   3627  HA  SER   223      -5.050   8.148 -52.230  1.00  0.00      A   
ATOM   3628  CB  SER   223      -6.012   9.196 -50.636  1.00 52.43      A   
ATOM   3629  HB1 SER   223      -6.082  10.231 -50.240  1.00  0.00      A   
ATOM   3630  HB2 SER   223      -7.017   8.885 -50.994  1.00  0.00      A   
ATOM   3631  OG  SER   223      -5.620   8.316 -49.583  1.00 52.43      A   
ATOM   3632  HG1 SER   223      -6.403   8.169 -49.047  1.00  0.00      A   
ATOM   3633  C   SER   223      -5.456  10.107 -52.870  1.00 52.43      A   
ATOM   3634  O   SER   223      -4.947  11.222 -52.964  1.00 52.43      A   
ATOM   3635  N   GLU   224      -6.437   9.708 -53.696  1.00 58.04      A   
ATOM   3636  HN  GLU   224      -6.838   8.801 -53.596  1.00  0.00      A   
ATOM   3637  CA  GLU   224      -6.921  10.438 -54.858  1.00 58.04      A   
ATOM   3638  HA  GLU   224      -6.059  10.784 -55.408  1.00  0.00      A   
ATOM   3639  CB  GLU   224      -7.680   9.458 -55.786  1.00 58.04      A   
ATOM   3640  HB1 GLU   224      -8.461   8.929 -55.199  1.00  0.00      A   
ATOM   3641  HB2 GLU   224      -8.185  10.016 -56.603  1.00  0.00      A   
ATOM   3642  CG  GLU   224      -6.690   8.447 -56.427  1.00 58.04      A   
ATOM   3643  HG1 GLU   224      -6.160   8.951 -57.263  1.00  0.00      A   
ATOM   3644  HG2 GLU   224      -5.923   8.141 -55.683  1.00  0.00      A   
ATOM   3645  CD  GLU   224      -7.301   7.166 -56.949  1.00 58.04      A   
ATOM   3646  OE1 GLU   224      -7.270   6.916 -58.183  1.00 58.04      A   
ATOM   3647  OE2 GLU   224      -7.702   6.292 -56.131  1.00 58.04      A   
ATOM   3648  C   GLU   224      -7.701  11.686 -54.532  1.00 58.04      A   
ATOM   3649  O   GLU   224      -7.868  12.587 -55.350  1.00 58.04      A   
ATOM   3650  N   ASP   225      -8.078  11.807 -53.255  1.00 57.37      A   
ATOM   3651  HN  ASP   225      -8.116  10.978 -52.701  1.00  0.00      A   
ATOM   3652  CA  ASP   225      -8.397  13.042 -52.591  1.00 57.37      A   
ATOM   3653  HA  ASP   225      -9.275  13.464 -53.056  1.00  0.00      A   
ATOM   3654  CB  ASP   225      -8.645  12.719 -51.083  1.00 57.37      A   
ATOM   3655  HB1 ASP   225      -7.945  11.925 -50.746  1.00  0.00      A   
ATOM   3656  HB2 ASP   225      -8.465  13.626 -50.467  1.00  0.00      A   
ATOM   3657  CG  ASP   225     -10.058  12.294 -50.739  1.00 57.37      A   
ATOM   3658  OD1 ASP   225     -10.983  12.418 -51.576  1.00 57.37      A   
ATOM   3659  OD2 ASP   225     -10.276  11.947 -49.546  1.00 57.37      A   
ATOM   3660  C   ASP   225      -7.324  14.130 -52.643  1.00 57.37      A   
ATOM   3661  O   ASP   225      -7.623  15.321 -52.569  1.00 57.37      A   
ATOM   3662  N   GLY   226      -6.035  13.740 -52.681  1.00 55.17      A   
ATOM   3663  HN  GLY   226      -5.818  12.780 -52.844  1.00  0.00      A   
ATOM   3664  CA  GLY   226      -4.901  14.644 -52.547  1.00 55.17      A   
ATOM   3665  HA1 GLY   226      -5.110  15.557 -53.084  1.00  0.00      A   
ATOM   3666  HA2 GLY   226      -4.028  14.130 -52.922  1.00  0.00      A   
ATOM   3667  C   GLY   226      -4.626  15.012 -51.106  1.00 55.17      A   
ATOM   3668  O   GLY   226      -3.754  15.823 -50.805  1.00 55.17      A   
ATOM   3669  N   LYS   227      -5.351  14.390 -50.158  1.00 41.73      A   
ATOM   3670  HN  LYS   227      -6.023  13.715 -50.451  1.00  0.00      A   
ATOM   3671  CA  LYS   227      -5.211  14.594 -48.732  1.00 41.73      A   
ATOM   3672  HA  LYS   227      -5.056  15.651 -48.570  1.00  0.00      A   
ATOM   3673  CB  LYS   227      -6.503  14.223 -47.976  1.00 41.73      A   
ATOM   3674  HB1 LYS   227      -6.780  13.191 -48.283  1.00  0.00      A   
ATOM   3675  HB2 LYS   227      -6.323  14.228 -46.880  1.00  0.00      A   
ATOM   3676  CG  LYS   227      -7.699  15.152 -48.242  1.00 41.73      A   
ATOM   3677  HG1 LYS   227      -7.537  16.146 -47.773  1.00  0.00      A   
ATOM   3678  HG2 LYS   227      -7.794  15.318 -49.337  1.00  0.00      A   
ATOM   3679  CD  LYS   227      -8.993  14.511 -47.712  1.00 41.73      A   
ATOM   3680  HD1 LYS   227      -8.946  13.440 -48.004  1.00  0.00      A   
ATOM   3681  HD2 LYS   227      -9.008  14.546 -46.602  1.00  0.00      A   
ATOM   3682  CE  LYS   227     -10.283  15.125 -48.272  1.00 41.73      A   
ATOM   3683  HE1 LYS   227     -10.616  15.994 -47.665  1.00  0.00      A   
ATOM   3684  HE2 LYS   227     -10.130  15.449 -49.323  1.00  0.00      A   
ATOM   3685  NZ  LYS   227     -11.338  14.098 -48.270  1.00 41.73      A   
ATOM   3686  HZ1 LYS   227     -12.220  14.420 -48.717  1.00  0.00      A   
ATOM   3687  HZ2 LYS   227     -11.001  13.265 -48.794  1.00  0.00      A   
ATOM   3688  HZ3 LYS   227     -11.575  13.788 -47.306  1.00  0.00      A   
ATOM   3689  C   LYS   227      -4.031  13.899 -48.077  1.00 41.73      A   
ATOM   3690  O   LYS   227      -4.140  12.754 -47.643  1.00 41.73      A   
ATOM   3691  N   VAL   228      -2.879  14.596 -47.935  1.00 50.89      A   
ATOM   3692  HN  VAL   228      -2.795  15.524 -48.288  1.00  0.00      A   
ATOM   3693  CA  VAL   228      -1.719  14.086 -47.210  1.00 50.89      A   
ATOM   3694  HA  VAL   228      -1.451  13.134 -47.644  1.00  0.00      A   
ATOM   3695  CB  VAL   228      -0.503  15.024 -47.250  1.00 50.89      A   
ATOM   3696  HB  VAL   228      -0.782  15.987 -46.772  1.00  0.00      A   
ATOM   3697  CG1 VAL   228       0.694  14.423 -46.480  1.00 50.89      A   
ATOM   3698 HG11 VAL   228       1.581  15.082 -46.597  1.00  0.00      A   
ATOM   3699 HG12 VAL   228       0.486  14.332 -45.392  1.00  0.00      A   
ATOM   3700 HG13 VAL   228       0.949  13.419 -46.883  1.00  0.00      A   
ATOM   3701  CG2 VAL   228      -0.059  15.310 -48.697  1.00 50.89      A   
ATOM   3702 HG21 VAL   228       0.751  16.069 -48.700  1.00  0.00      A   
ATOM   3703 HG22 VAL   228       0.342  14.389 -49.172  1.00  0.00      A   
ATOM   3704 HG23 VAL   228      -0.892  15.695 -49.324  1.00  0.00      A   
ATOM   3705  C   VAL   228      -2.058  13.822 -45.739  1.00 50.89      A   
ATOM   3706  O   VAL   228      -2.350  14.731 -44.961  1.00 50.89      A   
ATOM   3707  N   GLN   229      -2.023  12.545 -45.324  1.00 46.56      A   
ATOM   3708  HN  GLN   229      -1.850  11.819 -45.985  1.00  0.00      A   
ATOM   3709  CA  GLN   229      -2.187  12.116 -43.960  1.00 46.56      A   
ATOM   3710  HA  GLN   229      -2.670  12.899 -43.395  1.00  0.00      A   
ATOM   3711  CB  GLN   229      -3.032  10.828 -43.794  1.00 46.56      A   
ATOM   3712  HB1 GLN   229      -2.573  10.021 -44.405  1.00  0.00      A   
ATOM   3713  HB2 GLN   229      -2.988  10.507 -42.731  1.00  0.00      A   
ATOM   3714  CG  GLN   229      -4.521  10.980 -44.176  1.00 46.56      A   
ATOM   3715  HG1 GLN   229      -4.990  11.788 -43.574  1.00  0.00      A   
ATOM   3716  HG2 GLN   229      -4.604  11.237 -45.253  1.00  0.00      A   
ATOM   3717  CD  GLN   229      -5.271   9.674 -43.908  1.00 46.56      A   
ATOM   3718  OE1 GLN   229      -4.738   8.715 -43.342  1.00 46.56      A   
ATOM   3719  NE2 GLN   229      -6.548   9.600 -44.343  1.00 46.56      A   
ATOM   3720 HE21 GLN   229      -6.980   8.698 -44.314  1.00  0.00      A   
ATOM   3721 HE22 GLN   229      -6.906  10.318 -44.940  1.00  0.00      A   
ATOM   3722  C   GLN   229      -0.840  11.853 -43.316  1.00 46.56      A   
ATOM   3723  O   GLN   229      -0.169  10.867 -43.611  1.00 46.56      A   
ATOM   3724  N   VAL   230      -0.407  12.715 -42.377  1.00 55.33      A   
ATOM   3725  HN  VAL   230      -0.903  13.558 -42.184  1.00  0.00      A   
ATOM   3726  CA  VAL   230       0.761  12.434 -41.554  1.00 55.33      A   
ATOM   3727  HA  VAL   230       1.529  11.999 -42.176  1.00  0.00      A   
ATOM   3728  CB  VAL   230       1.336  13.692 -40.908  1.00 55.33      A   
ATOM   3729  HB  VAL   230       0.592  14.128 -40.206  1.00  0.00      A   
ATOM   3730  CG1 VAL   230       2.627  13.355 -40.131  1.00 55.33      A   
ATOM   3731 HG11 VAL   230       3.083  14.284 -39.726  1.00  0.00      A   
ATOM   3732 HG12 VAL   230       2.429  12.674 -39.276  1.00  0.00      A   
ATOM   3733 HG13 VAL   230       3.373  12.876 -40.800  1.00  0.00      A   
ATOM   3734  CG2 VAL   230       1.643  14.730 -42.008  1.00 55.33      A   
ATOM   3735 HG21 VAL   230       2.127  15.625 -41.561  1.00  0.00      A   
ATOM   3736 HG22 VAL   230       2.340  14.301 -42.760  1.00  0.00      A   
ATOM   3737 HG23 VAL   230       0.721  15.064 -42.531  1.00  0.00      A   
ATOM   3738  C   VAL   230       0.383  11.417 -40.484  1.00 55.33      A   
ATOM   3739  O   VAL   230      -0.461  11.654 -39.618  1.00 55.33      A   
ATOM   3740  N   THR   231       0.987  10.222 -40.533  1.00 53.62      A   
ATOM   3741  HN  THR   231       1.638   9.986 -41.250  1.00  0.00      A   
ATOM   3742  CA  THR   231       0.626   9.085 -39.702  1.00 53.62      A   
ATOM   3743  HA  THR   231      -0.359   9.231 -39.283  1.00  0.00      A   
ATOM   3744  CB  THR   231       0.594   7.788 -40.502  1.00 53.62      A   
ATOM   3745  HB  THR   231       0.573   6.898 -39.837  1.00  0.00      A   
ATOM   3746  OG1 THR   231       1.696   7.708 -41.395  1.00 53.62      A   
ATOM   3747  HG1 THR   231       1.553   6.903 -41.899  1.00  0.00      A   
ATOM   3748  CG2 THR   231      -0.670   7.789 -41.376  1.00 53.62      A   
ATOM   3749 HG21 THR   231      -0.732   6.847 -41.961  1.00  0.00      A   
ATOM   3750 HG22 THR   231      -1.583   7.872 -40.748  1.00  0.00      A   
ATOM   3751 HG23 THR   231      -0.652   8.641 -42.088  1.00  0.00      A   
ATOM   3752  C   THR   231       1.573   8.976 -38.539  1.00 53.62      A   
ATOM   3753  O   THR   231       2.316   8.007 -38.414  1.00 53.62      A   
ATOM   3754  N   ARG   232       1.549   9.986 -37.623  1.00 54.53      A   
ATOM   3755  HN  ARG   232       0.947  10.764 -37.783  1.00  0.00      A   
ATOM   3756  CA  ARG   232       2.379  10.027 -36.420  1.00 54.53      A   
ATOM   3757  HA  ARG   232       3.387  10.178 -36.776  1.00  0.00      A   
ATOM   3758  CB  ARG   232       2.059  11.225 -35.493  1.00 54.53      A   
ATOM   3759  HB1 ARG   232       2.301  12.161 -36.042  1.00  0.00      A   
ATOM   3760  HB2 ARG   232       0.972  11.238 -35.262  1.00  0.00      A   
ATOM   3761  CG  ARG   232       2.869  11.171 -34.181  1.00 54.53      A   
ATOM   3762  HG1 ARG   232       2.471  10.330 -33.574  1.00  0.00      A   
ATOM   3763  HG2 ARG   232       3.928  10.944 -34.427  1.00  0.00      A   
ATOM   3764  CD  ARG   232       2.857  12.449 -33.347  1.00 54.53      A   
ATOM   3765  HD1 ARG   232       3.466  13.237 -33.839  1.00  0.00      A   
ATOM   3766  HD2 ARG   232       1.823  12.817 -33.174  1.00  0.00      A   
ATOM   3767  NE  ARG   232       3.462  12.039 -32.042  1.00 54.53      A   
ATOM   3768  HE  ARG   232       3.441  11.076 -31.772  1.00  0.00      A   
ATOM   3769  CZ  ARG   232       3.838  12.892 -31.088  1.00 54.53      A   
ATOM   3770  NH1 ARG   232       3.975  14.197 -31.285  1.00 54.53      A   
ATOM   3771 HH11 ARG   232       4.310  14.732 -30.509  1.00  0.00      A   
ATOM   3772 HH12 ARG   232       4.072  14.547 -32.217  1.00  0.00      A   
ATOM   3773  NH2 ARG   232       4.087  12.418 -29.871  1.00 54.53      A   
ATOM   3774 HH21 ARG   232       4.227  13.108 -29.161  1.00  0.00      A   
ATOM   3775 HH22 ARG   232       3.929  11.452 -29.665  1.00  0.00      A   
ATOM   3776  C   ARG   232       2.308   8.701 -35.639  1.00 54.53      A   
ATOM   3777  O   ARG   232       1.215   8.374 -35.163  1.00 54.53      A   
ATOM   3778  N   PRO   233       3.374   7.893 -35.520  1.00 54.01      A   
ATOM   3779  CD  PRO   233       4.740   8.252 -35.912  1.00 54.01      A   
ATOM   3780  HD1 PRO   233       4.792   8.320 -37.020  1.00  0.00      A   
ATOM   3781  HD2 PRO   233       5.064   9.212 -35.457  1.00  0.00      A   
ATOM   3782  CA  PRO   233       3.238   6.444 -35.364  1.00 54.01      A   
ATOM   3783  HA  PRO   233       2.513   6.084 -36.079  1.00  0.00      A   
ATOM   3784  CB  PRO   233       4.648   5.891 -35.650  1.00 54.01      A   
ATOM   3785  HB1 PRO   233       4.702   5.605 -36.722  1.00  0.00      A   
ATOM   3786  HB2 PRO   233       4.917   5.005 -35.036  1.00  0.00      A   
ATOM   3787  CG  PRO   233       5.583   7.080 -35.418  1.00 54.01      A   
ATOM   3788  HG1 PRO   233       6.540   6.987 -35.974  1.00  0.00      A   
ATOM   3789  HG2 PRO   233       5.789   7.200 -34.333  1.00  0.00      A   
ATOM   3790  C   PRO   233       2.744   6.064 -33.990  1.00 54.01      A   
ATOM   3791  O   PRO   233       2.990   6.788 -33.027  1.00 54.01      A   
ATOM   3792  N   ASP   234       2.025   4.931 -33.863  1.00 56.80      A   
ATOM   3793  HN  ASP   234       1.860   4.350 -34.656  1.00  0.00      A   
ATOM   3794  CA  ASP   234       1.347   4.561 -32.635  1.00 56.80      A   
ATOM   3795  HA  ASP   234       0.865   5.456 -32.269  1.00  0.00      A   
ATOM   3796  CB  ASP   234       0.244   3.514 -32.948  1.00 56.80      A   
ATOM   3797  HB1 ASP   234      -0.223   3.756 -33.926  1.00  0.00      A   
ATOM   3798  HB2 ASP   234       0.665   2.487 -33.007  1.00  0.00      A   
ATOM   3799  CG  ASP   234      -0.850   3.559 -31.906  1.00 56.80      A   
ATOM   3800  OD1 ASP   234      -0.758   2.814 -30.902  1.00 56.80      A   
ATOM   3801  OD2 ASP   234      -1.811   4.364 -32.053  1.00 56.80      A   
ATOM   3802  C   ASP   234       2.323   4.127 -31.542  1.00 56.80      A   
ATOM   3803  O   ASP   234       2.003   4.197 -30.364  1.00 56.80      A   
ATOM   3804  N   GLN   235       3.592   3.795 -31.881  1.00 58.53      A   
ATOM   3805  HN  GLN   235       3.824   3.671 -32.843  1.00  0.00      A   
ATOM   3806  CA  GLN   235       4.679   3.686 -30.909  1.00 58.53      A   
ATOM   3807  HA  GLN   235       4.398   2.940 -30.180  1.00  0.00      A   
ATOM   3808  CB  GLN   235       5.995   3.261 -31.607  1.00 58.53      A   
ATOM   3809  HB1 GLN   235       5.809   2.312 -32.153  1.00  0.00      A   
ATOM   3810  HB2 GLN   235       6.278   4.023 -32.364  1.00  0.00      A   
ATOM   3811  CG  GLN   235       7.194   3.049 -30.646  1.00 58.53      A   
ATOM   3812  HG1 GLN   235       8.083   2.727 -31.229  1.00  0.00      A   
ATOM   3813  HG2 GLN   235       7.449   3.992 -30.118  1.00  0.00      A   
ATOM   3814  CD  GLN   235       6.899   1.953 -29.619  1.00 58.53      A   
ATOM   3815  OE1 GLN   235       6.535   0.829 -29.982  1.00 58.53      A   
ATOM   3816  NE2 GLN   235       7.045   2.274 -28.317  1.00 58.53      A   
ATOM   3817 HE21 GLN   235       6.888   1.579 -27.615  1.00  0.00      A   
ATOM   3818 HE22 GLN   235       7.290   3.204 -28.042  1.00  0.00      A   
ATOM   3819  C   GLN   235       4.895   4.993 -30.154  1.00 58.53      A   
ATOM   3820  O   GLN   235       4.955   5.034 -28.930  1.00 58.53      A   
ATOM   3821  N   ALA   236       4.862   6.128 -30.877  1.00 55.13      A   
ATOM   3822  HN  ALA   236       4.665   6.101 -31.854  1.00  0.00      A   
ATOM   3823  CA  ALA   236       5.073   7.445 -30.322  1.00 55.13      A   
ATOM   3824  HA  ALA   236       5.752   7.375 -29.485  1.00  0.00      A   
ATOM   3825  CB  ALA   236       5.687   8.349 -31.411  1.00 55.13      A   
ATOM   3826  HB1 ALA   236       6.641   7.907 -31.770  1.00  0.00      A   
ATOM   3827  HB2 ALA   236       4.999   8.444 -32.279  1.00  0.00      A   
ATOM   3828  HB3 ALA   236       5.906   9.362 -31.012  1.00  0.00      A   
ATOM   3829  C   ALA   236       3.768   8.062 -29.813  1.00 55.13      A   
ATOM   3830  O   ALA   236       3.672   9.263 -29.539  1.00 55.13      A   
ATOM   3831  N   ARG   237       2.743   7.203 -29.649  1.00 58.62      A   
ATOM   3832  HN  ARG   237       2.862   6.277 -29.999  1.00  0.00      A   
ATOM   3833  CA  ARG   237       1.546   7.452 -28.879  1.00 58.62      A   
ATOM   3834  HA  ARG   237       1.551   8.463 -28.498  1.00  0.00      A   
ATOM   3835  CB  ARG   237       0.273   7.209 -29.707  1.00 58.62      A   
ATOM   3836  HB1 ARG   237       0.189   6.127 -29.942  1.00  0.00      A   
ATOM   3837  HB2 ARG   237      -0.616   7.494 -29.105  1.00  0.00      A   
ATOM   3838  CG  ARG   237       0.249   7.979 -31.039  1.00 58.62      A   
ATOM   3839  HG1 ARG   237       0.336   9.072 -30.863  1.00  0.00      A   
ATOM   3840  HG2 ARG   237       1.131   7.660 -31.635  1.00  0.00      A   
ATOM   3841  CD  ARG   237      -1.039   7.682 -31.803  1.00 58.62      A   
ATOM   3842  HD1 ARG   237      -1.432   6.698 -31.469  1.00  0.00      A   
ATOM   3843  HD2 ARG   237      -1.811   8.458 -31.611  1.00  0.00      A   
ATOM   3844  NE  ARG   237      -0.726   7.617 -33.266  1.00 58.62      A   
ATOM   3845  HE  ARG   237       0.072   8.072 -33.662  1.00  0.00      A   
ATOM   3846  CZ  ARG   237      -1.618   7.147 -34.145  1.00 58.62      A   
ATOM   3847  NH1 ARG   237      -2.617   6.374 -33.747  1.00 58.62      A   
ATOM   3848 HH11 ARG   237      -3.269   6.042 -34.429  1.00  0.00      A   
ATOM   3849 HH12 ARG   237      -2.392   5.759 -32.992  1.00  0.00      A   
ATOM   3850  NH2 ARG   237      -1.483   7.452 -35.430  1.00 58.62      A   
ATOM   3851 HH21 ARG   237      -2.242   7.275 -36.055  1.00  0.00      A   
ATOM   3852 HH22 ARG   237      -0.664   7.966 -35.686  1.00  0.00      A   
ATOM   3853  C   ARG   237       1.550   6.501 -27.687  1.00 58.62      A   
ATOM   3854  O   ARG   237       1.273   6.917 -26.568  1.00 58.62      A   
ATOM   3855  N   MET   238       1.947   5.217 -27.871  1.00 63.12      A   
ATOM   3856  HN  MET   238       2.112   4.878 -28.794  1.00  0.00      A   
ATOM   3857  CA  MET   238       2.080   4.193 -26.843  1.00 63.12      A   
ATOM   3858  HA  MET   238       1.115   4.091 -26.369  1.00  0.00      A   
ATOM   3859  CB  MET   238       2.471   2.824 -27.449  1.00 63.12      A   
ATOM   3860  HB1 MET   238       1.722   2.570 -28.229  1.00  0.00      A   
ATOM   3861  HB2 MET   238       3.456   2.912 -27.956  1.00  0.00      A   
ATOM   3862  CG  MET   238       2.524   1.680 -26.414  1.00 63.12      A   
ATOM   3863  HG1 MET   238       3.450   1.789 -25.810  1.00  0.00      A   
ATOM   3864  HG2 MET   238       1.668   1.810 -25.717  1.00  0.00      A   
ATOM   3865  SD  MET   238       2.437   0.004 -27.118  1.00 63.12      A   
ATOM   3866  CE  MET   238       3.968   0.070 -28.089  1.00 63.12      A   
ATOM   3867  HE1 MET   238       4.190  -0.920 -28.542  1.00  0.00      A   
ATOM   3868  HE2 MET   238       3.893   0.803 -28.920  1.00  0.00      A   
ATOM   3869  HE3 MET   238       4.836   0.356 -27.458  1.00  0.00      A   
ATOM   3870  C   MET   238       3.054   4.603 -25.752  1.00 63.12      A   
ATOM   3871  O   MET   238       2.721   4.508 -24.571  1.00 63.12      A   
ATOM   3872  N   ASP   239       4.228   5.170 -26.110  1.00 67.60      A   
ATOM   3873  HN  ASP   239       4.537   5.151 -27.058  1.00  0.00      A   
ATOM   3874  CA  ASP   239       5.157   5.756 -25.157  1.00 67.60      A   
ATOM   3875  HA  ASP   239       5.382   4.996 -24.423  1.00  0.00      A   
ATOM   3876  CB  ASP   239       6.478   6.173 -25.846  1.00 67.60      A   
ATOM   3877  HB1 ASP   239       6.290   6.819 -26.731  1.00  0.00      A   
ATOM   3878  HB2 ASP   239       7.144   6.701 -25.130  1.00  0.00      A   
ATOM   3879  CG  ASP   239       7.224   4.928 -26.296  1.00 67.60      A   
ATOM   3880  OD1 ASP   239       7.382   4.006 -25.456  1.00 67.60      A   
ATOM   3881  OD2 ASP   239       7.645   4.875 -27.479  1.00 67.60      A   
ATOM   3882  C   ASP   239       4.544   6.907 -24.361  1.00 67.60      A   
ATOM   3883  O   ASP   239       4.697   7.001 -23.146  1.00 67.60      A   
ATOM   3884  N   ILE   240       3.765   7.795 -25.006  1.00 68.45      A   
ATOM   3885  HN  ILE   240       3.612   7.690 -25.986  1.00  0.00      A   
ATOM   3886  CA  ILE   240       3.051   8.865 -24.323  1.00 68.45      A   
ATOM   3887  HA  ILE   240       3.761   9.330 -23.655  1.00  0.00      A   
ATOM   3888  CB  ILE   240       2.608   9.965 -25.279  1.00 68.45      A   
ATOM   3889  HB  ILE   240       1.956   9.540 -26.072  1.00  0.00      A   
ATOM   3890  CG2 ILE   240       1.809  11.052 -24.521  1.00 68.45      A   
ATOM   3891 HG21 ILE   240       1.528  11.877 -25.210  1.00  0.00      A   
ATOM   3892 HG22 ILE   240       0.858  10.654 -24.108  1.00  0.00      A   
ATOM   3893 HG23 ILE   240       2.416  11.482 -23.695  1.00  0.00      A   
ATOM   3894  CG1 ILE   240       3.880  10.551 -25.942  1.00 68.45      A   
ATOM   3895 HG11 ILE   240       4.631  10.768 -25.153  1.00  0.00      A   
ATOM   3896 HG12 ILE   240       4.322   9.788 -26.619  1.00  0.00      A   
ATOM   3897  CD  ILE   240       3.646  11.832 -26.742  1.00  0.00      A   
ATOM   3898  HD1 ILE   240       4.586  12.133 -27.251  1.00  0.00      A   
ATOM   3899  HD2 ILE   240       2.850  11.678 -27.502  1.00  0.00      A   
ATOM   3900  HD3 ILE   240       3.344  12.674 -26.083  1.00  0.00      A   
ATOM   3901  C   ILE   240       1.916   8.400 -23.408  1.00 68.45      A   
ATOM   3902  O   ILE   240       1.743   8.904 -22.292  1.00 68.45      A   
ATOM   3903  N   ARG   241       1.118   7.396 -23.829  1.00 74.31      A   
ATOM   3904  HN  ARG   241       1.221   7.056 -24.760  1.00  0.00      A   
ATOM   3905  CA  ARG   241       0.115   6.752 -22.994  1.00 74.31      A   
ATOM   3906  HA  ARG   241      -0.603   7.487 -22.661  1.00  0.00      A   
ATOM   3907  CB  ARG   241      -0.598   5.577 -23.748  1.00 74.31      A   
ATOM   3908  HB1 ARG   241       0.185   4.857 -24.070  1.00  0.00      A   
ATOM   3909  HB2 ARG   241      -1.267   5.043 -23.040  1.00  0.00      A   
ATOM   3910  CG  ARG   241      -1.442   5.906 -25.003  1.00 74.31      A   
ATOM   3911  HG1 ARG   241      -2.346   6.486 -24.719  1.00  0.00      A   
ATOM   3912  HG2 ARG   241      -0.845   6.543 -25.690  1.00  0.00      A   
ATOM   3913  CD  ARG   241      -1.866   4.626 -25.760  1.00 74.31      A   
ATOM   3914  HD1 ARG   241      -0.990   3.950 -25.858  1.00  0.00      A   
ATOM   3915  HD2 ARG   241      -2.668   4.090 -25.209  1.00  0.00      A   
ATOM   3916  NE  ARG   241      -2.375   5.009 -27.119  1.00 74.31      A   
ATOM   3917  HE  ARG   241      -2.962   5.809 -27.244  1.00  0.00      A   
ATOM   3918  CZ  ARG   241      -1.987   4.460 -28.281  1.00 74.31      A   
ATOM   3919  NH1 ARG   241      -1.202   3.400 -28.379  1.00 74.31      A   
ATOM   3920 HH11 ARG   241      -1.013   3.113 -29.318  1.00  0.00      A   
ATOM   3921 HH12 ARG   241      -1.199   2.695 -27.670  1.00  0.00      A   
ATOM   3922  NH2 ARG   241      -2.418   5.015 -29.411  1.00 74.31      A   
ATOM   3923 HH21 ARG   241      -2.188   4.590 -30.287  1.00  0.00      A   
ATOM   3924 HH22 ARG   241      -3.073   5.765 -29.315  1.00  0.00      A   
ATOM   3925  C   ARG   241       0.743   6.093 -21.768  1.00 74.31      A   
ATOM   3926  O   ARG   241       0.260   6.221 -20.644  1.00 74.31      A   
ATOM   3927  N   LEU   242       1.859   5.373 -21.969  1.00 74.32      A   
ATOM   3928  HN  LEU   242       2.223   5.262 -22.891  1.00  0.00      A   
ATOM   3929  CA  LEU   242       2.537   4.629 -20.935  1.00 74.32      A   
ATOM   3930  HA  LEU   242       1.806   4.087 -20.354  1.00  0.00      A   
ATOM   3931  CB  LEU   242       3.488   3.639 -21.648  1.00 74.32      A   
ATOM   3932  HB1 LEU   242       2.869   2.885 -22.180  1.00  0.00      A   
ATOM   3933  HB2 LEU   242       4.055   4.190 -22.430  1.00  0.00      A   
ATOM   3934  CG  LEU   242       4.512   2.915 -20.761  1.00 74.32      A   
ATOM   3935  HG  LEU   242       5.217   3.669 -20.350  1.00  0.00      A   
ATOM   3936  CD1 LEU   242       3.837   2.212 -19.576  1.00 74.32      A   
ATOM   3937 HD11 LEU   242       4.613   1.914 -18.838  1.00  0.00      A   
ATOM   3938 HD12 LEU   242       3.139   2.880 -19.027  1.00  0.00      A   
ATOM   3939 HD13 LEU   242       3.264   1.324 -19.918  1.00  0.00      A   
ATOM   3940  CD2 LEU   242       5.347   1.967 -21.636  1.00 74.32      A   
ATOM   3941 HD21 LEU   242       6.181   1.516 -21.056  1.00  0.00      A   
ATOM   3942 HD22 LEU   242       4.703   1.173 -22.069  1.00  0.00      A   
ATOM   3943 HD23 LEU   242       5.796   2.533 -22.480  1.00  0.00      A   
ATOM   3944  C   LEU   242       3.349   5.480 -19.967  1.00 74.32      A   
ATOM   3945  O   LEU   242       3.124   5.441 -18.757  1.00 74.32      A   
ATOM   3946  N   ALA   243       4.320   6.268 -20.473  1.00 78.75      A   
ATOM   3947  HN  ALA   243       4.396   6.403 -21.458  1.00  0.00      A   
ATOM   3948  CA  ALA   243       5.496   6.659 -19.715  1.00 78.75      A   
ATOM   3949  HA  ALA   243       5.978   5.756 -19.372  1.00  0.00      A   
ATOM   3950  CB  ALA   243       6.474   7.407 -20.642  1.00 78.75      A   
ATOM   3951  HB1 ALA   243       6.744   6.757 -21.502  1.00  0.00      A   
ATOM   3952  HB2 ALA   243       6.011   8.331 -21.049  1.00  0.00      A   
ATOM   3953  HB3 ALA   243       7.412   7.673 -20.111  1.00  0.00      A   
ATOM   3954  C   ALA   243       5.229   7.487 -18.476  1.00 78.75      A   
ATOM   3955  O   ALA   243       5.769   7.246 -17.400  1.00 78.75      A   
ATOM   3956  N   LYS   244       4.334   8.475 -18.593  1.00 51.21      A   
ATOM   3957  HN  LYS   244       3.892   8.630 -19.473  1.00  0.00      A   
ATOM   3958  CA  LYS   244       3.992   9.340 -17.489  1.00 51.21      A   
ATOM   3959  HA  LYS   244       4.887   9.566 -16.929  1.00  0.00      A   
ATOM   3960  CB  LYS   244       3.395  10.652 -18.073  1.00 51.21      A   
ATOM   3961  HB1 LYS   244       2.511  10.412 -18.701  1.00  0.00      A   
ATOM   3962  HB2 LYS   244       3.047  11.293 -17.235  1.00  0.00      A   
ATOM   3963  CG  LYS   244       4.419  11.456 -18.906  1.00 51.21      A   
ATOM   3964  HG1 LYS   244       5.322  11.604 -18.275  1.00  0.00      A   
ATOM   3965  HG2 LYS   244       4.724  10.863 -19.794  1.00  0.00      A   
ATOM   3966  CD  LYS   244       3.898  12.841 -19.344  1.00 51.21      A   
ATOM   3967  HD1 LYS   244       3.071  12.723 -20.075  1.00  0.00      A   
ATOM   3968  HD2 LYS   244       3.472  13.338 -18.446  1.00  0.00      A   
ATOM   3969  CE  LYS   244       4.976  13.786 -19.910  1.00 51.21      A   
ATOM   3970  HE1 LYS   244       4.564  14.804 -20.074  1.00  0.00      A   
ATOM   3971  HE2 LYS   244       5.829  13.858 -19.202  1.00  0.00      A   
ATOM   3972  NZ  LYS   244       5.491  13.292 -21.200  1.00 51.21      A   
ATOM   3973  HZ1 LYS   244       6.460  13.642 -21.347  1.00  0.00      A   
ATOM   3974  HZ2 LYS   244       5.542  12.254 -21.212  1.00  0.00      A   
ATOM   3975  HZ3 LYS   244       4.900  13.610 -21.994  1.00  0.00      A   
ATOM   3976  C   LYS   244       3.015   8.685 -16.511  1.00 51.21      A   
ATOM   3977  O   LYS   244       2.913   9.093 -15.361  1.00 51.21      A   
ATOM   3978  N   THR   245       2.276   7.633 -16.922  1.00 51.84      A   
ATOM   3979  HN  THR   245       2.453   7.207 -17.805  1.00  0.00      A   
ATOM   3980  CA  THR   245       1.198   7.054 -16.115  1.00 51.84      A   
ATOM   3981  HA  THR   245       0.560   7.859 -15.781  1.00  0.00      A   
ATOM   3982  CB  THR   245       0.353   6.069 -16.919  1.00 51.84      A   
ATOM   3983  HB  THR   245       0.987   5.232 -17.282  1.00  0.00      A   
ATOM   3984  OG1 THR   245      -0.204   6.740 -18.039  1.00 51.84      A   
ATOM   3985  HG1 THR   245      -0.255   6.086 -18.741  1.00  0.00      A   
ATOM   3986  CG2 THR   245      -0.831   5.512 -16.111  1.00 51.84      A   
ATOM   3987 HG21 THR   245      -1.500   4.911 -16.763  1.00  0.00      A   
ATOM   3988 HG22 THR   245      -0.488   4.853 -15.285  1.00  0.00      A   
ATOM   3989 HG23 THR   245      -1.426   6.338 -15.666  1.00  0.00      A   
ATOM   3990  C   THR   245       1.655   6.325 -14.864  1.00 51.84      A   
ATOM   3991  O   THR   245       1.167   6.588 -13.771  1.00 51.84      A   
ATOM   3992  N   LEU   246       2.633   5.403 -14.970  1.00 49.05      A   
ATOM   3993  HN  LEU   246       3.034   5.188 -15.858  1.00  0.00      A   
ATOM   3994  CA  LEU   246       3.161   4.672 -13.821  1.00 49.05      A   
ATOM   3995  HA  LEU   246       2.336   4.267 -13.253  1.00  0.00      A   
ATOM   3996  CB  LEU   246       4.075   3.522 -14.298  1.00 49.05      A   
ATOM   3997  HB1 LEU   246       4.679   3.871 -15.162  1.00  0.00      A   
ATOM   3998  HB2 LEU   246       4.787   3.225 -13.498  1.00  0.00      A   
ATOM   3999  CG  LEU   246       3.283   2.260 -14.686  1.00 49.05      A   
ATOM   4000  HG  LEU   246       2.359   2.562 -15.223  1.00  0.00      A   
ATOM   4001  CD1 LEU   246       4.099   1.363 -15.620  1.00 49.05      A   
ATOM   4002 HD11 LEU   246       3.508   0.466 -15.904  1.00  0.00      A   
ATOM   4003 HD12 LEU   246       4.382   1.917 -16.540  1.00  0.00      A   
ATOM   4004 HD13 LEU   246       5.024   1.022 -15.107  1.00  0.00      A   
ATOM   4005  CD2 LEU   246       2.889   1.470 -13.430  1.00 49.05      A   
ATOM   4006 HD21 LEU   246       2.375   0.528 -13.716  1.00  0.00      A   
ATOM   4007 HD22 LEU   246       3.793   1.201 -12.844  1.00  0.00      A   
ATOM   4008 HD23 LEU   246       2.209   2.057 -12.777  1.00  0.00      A   
ATOM   4009  C   LEU   246       3.924   5.567 -12.860  1.00 49.05      A   
ATOM   4010  O   LEU   246       3.817   5.456 -11.642  1.00 49.05      A   
ATOM   4011  N   VAL   247       4.701   6.515 -13.410  1.00 49.70      A   
ATOM   4012  HN  VAL   247       4.790   6.568 -14.401  1.00  0.00      A   
ATOM   4013  CA  VAL   247       5.436   7.516 -12.661  1.00 49.70      A   
ATOM   4014  HA  VAL   247       6.041   7.002 -11.929  1.00  0.00      A   
ATOM   4015  CB  VAL   247       6.356   8.296 -13.591  1.00 49.70      A   
ATOM   4016  HB  VAL   247       5.760   8.863 -14.337  1.00  0.00      A   
ATOM   4017  CG1 VAL   247       7.228   9.278 -12.783  1.00 49.70      A   
ATOM   4018 HG11 VAL   247       7.971   9.773 -13.444  1.00  0.00      A   
ATOM   4019 HG12 VAL   247       6.612  10.071 -12.307  1.00  0.00      A   
ATOM   4020 HG13 VAL   247       7.777   8.738 -11.983  1.00  0.00      A   
ATOM   4021  CG2 VAL   247       7.244   7.275 -14.331  1.00 49.70      A   
ATOM   4022 HG21 VAL   247       8.040   7.792 -14.909  1.00  0.00      A   
ATOM   4023 HG22 VAL   247       7.730   6.595 -13.599  1.00  0.00      A   
ATOM   4024 HG23 VAL   247       6.661   6.660 -15.050  1.00  0.00      A   
ATOM   4025  C   VAL   247       4.512   8.452 -11.884  1.00 49.70      A   
ATOM   4026  O   VAL   247       4.796   8.798 -10.742  1.00 49.70      A   
ATOM   4027  N   LEU   248       3.350   8.843 -12.461  1.00 51.99      A   
ATOM   4028  HN  LEU   248       3.153   8.617 -13.411  1.00  0.00      A   
ATOM   4029  CA  LEU   248       2.304   9.578 -11.759  1.00 51.99      A   
ATOM   4030  HA  LEU   248       2.721  10.506 -11.396  1.00  0.00      A   
ATOM   4031  CB  LEU   248       1.119   9.867 -12.724  1.00 51.99      A   
ATOM   4032  HB1 LEU   248       1.488  10.532 -13.533  1.00  0.00      A   
ATOM   4033  HB2 LEU   248       0.818   8.912 -13.206  1.00  0.00      A   
ATOM   4034  CG  LEU   248      -0.158  10.504 -12.122  1.00 51.99      A   
ATOM   4035  HG  LEU   248      -0.607   9.777 -11.411  1.00  0.00      A   
ATOM   4036  CD1 LEU   248       0.099  11.807 -11.354  1.00 51.99      A   
ATOM   4037 HD11 LEU   248      -0.849  12.185 -10.914  1.00  0.00      A   
ATOM   4038 HD12 LEU   248       0.819  11.653 -10.522  1.00  0.00      A   
ATOM   4039 HD13 LEU   248       0.501  12.586 -12.037  1.00  0.00      A   
ATOM   4040  CD2 LEU   248      -1.182  10.763 -13.238  1.00 51.99      A   
ATOM   4041 HD21 LEU   248      -2.134  11.133 -12.801  1.00  0.00      A   
ATOM   4042 HD22 LEU   248      -0.792  11.527 -13.944  1.00  0.00      A   
ATOM   4043 HD23 LEU   248      -1.385   9.824 -13.796  1.00  0.00      A   
ATOM   4044  C   LEU   248       1.764   8.832 -10.541  1.00 51.99      A   
ATOM   4045  O   LEU   248       1.669   9.397  -9.456  1.00 51.99      A   
ATOM   4046  N   ILE   249       1.463   7.522 -10.672  1.00 51.55      A   
ATOM   4047  HN  ILE   249       1.535   7.076 -11.561  1.00  0.00      A   
ATOM   4048  CA  ILE   249       1.029   6.680  -9.559  1.00 51.55      A   
ATOM   4049  HA  ILE   249       0.160   7.130  -9.102  1.00  0.00      A   
ATOM   4050  CB  ILE   249       0.672   5.270 -10.042  1.00 51.55      A   
ATOM   4051  HB  ILE   249       1.556   4.833 -10.552  1.00  0.00      A   
ATOM   4052  CG2 ILE   249       0.292   4.364  -8.845  1.00 51.55      A   
ATOM   4053 HG21 ILE   249      -0.041   3.363  -9.194  1.00  0.00      A   
ATOM   4054 HG22 ILE   249       1.147   4.206  -8.153  1.00  0.00      A   
ATOM   4055 HG23 ILE   249      -0.542   4.819  -8.269  1.00  0.00      A   
ATOM   4056  CG1 ILE   249      -0.493   5.319 -11.060  1.00 51.55      A   
ATOM   4057 HG11 ILE   249      -1.435   5.512 -10.504  1.00  0.00      A   
ATOM   4058 HG12 ILE   249      -0.351   6.164 -11.768  1.00  0.00      A   
ATOM   4059  CD  ILE   249      -0.629   4.034 -11.884  1.00  0.00      A   
ATOM   4060  HD1 ILE   249      -1.497   4.109 -12.573  1.00  0.00      A   
ATOM   4061  HD2 ILE   249       0.289   3.859 -12.485  1.00  0.00      A   
ATOM   4062  HD3 ILE   249      -0.784   3.159 -11.218  1.00  0.00      A   
ATOM   4063  C   ILE   249       2.109   6.599  -8.479  1.00 51.55      A   
ATOM   4064  O   ILE   249       1.848   6.766  -7.289  1.00 51.55      A   
ATOM   4065  N   LEU   250       3.381   6.403  -8.884  1.00 52.51      A   
ATOM   4066  HN  LEU   250       3.567   6.248  -9.851  1.00  0.00      A   
ATOM   4067  CA  LEU   250       4.517   6.363  -7.982  1.00 52.51      A   
ATOM   4068  HA  LEU   250       4.341   5.580  -7.259  1.00  0.00      A   
ATOM   4069  CB  LEU   250       5.795   6.052  -8.800  1.00 52.51      A   
ATOM   4070  HB1 LEU   250       5.652   5.076  -9.311  1.00  0.00      A   
ATOM   4071  HB2 LEU   250       5.897   6.824  -9.592  1.00  0.00      A   
ATOM   4072  CG  LEU   250       7.120   6.006  -8.006  1.00 52.51      A   
ATOM   4073  HG  LEU   250       7.250   6.962  -7.455  1.00  0.00      A   
ATOM   4074  CD1 LEU   250       7.144   4.865  -6.977  1.00 52.51      A   
ATOM   4075 HD11 LEU   250       8.125   4.835  -6.457  1.00  0.00      A   
ATOM   4076 HD12 LEU   250       6.353   5.010  -6.210  1.00  0.00      A   
ATOM   4077 HD13 LEU   250       6.978   3.887  -7.477  1.00  0.00      A   
ATOM   4078  CD2 LEU   250       8.295   5.887  -8.983  1.00 52.51      A   
ATOM   4079 HD21 LEU   250       9.253   5.794  -8.428  1.00  0.00      A   
ATOM   4080 HD22 LEU   250       8.157   4.984  -9.615  1.00  0.00      A   
ATOM   4081 HD23 LEU   250       8.346   6.779  -9.643  1.00  0.00      A   
ATOM   4082  C   LEU   250       4.747   7.647  -7.194  1.00 52.51      A   
ATOM   4083  O   LEU   250       4.920   7.602  -5.978  1.00 52.51      A   
ATOM   4084  N   VAL   251       4.731   8.838  -7.837  1.00 55.30      A   
ATOM   4085  HN  VAL   251       4.600   8.890  -8.824  1.00  0.00      A   
ATOM   4086  CA  VAL   251       4.907  10.094  -7.111  1.00 55.30      A   
ATOM   4087  HA  VAL   251       5.771   9.960  -6.478  1.00  0.00      A   
ATOM   4088  CB  VAL   251       5.213  11.328  -7.954  1.00 55.30      A   
ATOM   4089  HB  VAL   251       5.354  12.197  -7.276  1.00  0.00      A   
ATOM   4090  CG1 VAL   251       6.544  11.083  -8.679  1.00 55.30      A   
ATOM   4091 HG11 VAL   251       6.843  12.002  -9.227  1.00  0.00      A   
ATOM   4092 HG12 VAL   251       7.346  10.832  -7.953  1.00  0.00      A   
ATOM   4093 HG13 VAL   251       6.450  10.252  -9.410  1.00  0.00      A   
ATOM   4094  CG2 VAL   251       4.089  11.677  -8.947  1.00 55.30      A   
ATOM   4095 HG21 VAL   251       4.383  12.553  -9.565  1.00  0.00      A   
ATOM   4096 HG22 VAL   251       3.894  10.819  -9.625  1.00  0.00      A   
ATOM   4097 HG23 VAL   251       3.147  11.933  -8.417  1.00  0.00      A   
ATOM   4098  C   VAL   251       3.771  10.376  -6.144  1.00 55.30      A   
ATOM   4099  O   VAL   251       4.011  10.802  -5.019  1.00 55.30      A   
ATOM   4100  N   VAL   252       2.508  10.092  -6.529  1.00 57.05      A   
ATOM   4101  HN  VAL   252       2.324   9.746  -7.446  1.00  0.00      A   
ATOM   4102  CA  VAL   252       1.351  10.219  -5.653  1.00 57.05      A   
ATOM   4103  HA  VAL   252       1.348  11.221  -5.249  1.00  0.00      A   
ATOM   4104  CB  VAL   252       0.058  10.028  -6.437  1.00 57.05      A   
ATOM   4105  HB  VAL   252       0.109   9.080  -7.014  1.00  0.00      A   
ATOM   4106  CG1 VAL   252      -1.169   9.983  -5.510  1.00 57.05      A   
ATOM   4107 HG11 VAL   252      -2.095   9.959  -6.123  1.00  0.00      A   
ATOM   4108 HG12 VAL   252      -1.166   9.076  -4.869  1.00  0.00      A   
ATOM   4109 HG13 VAL   252      -1.203  10.882  -4.858  1.00  0.00      A   
ATOM   4110  CG2 VAL   252      -0.089  11.215  -7.412  1.00 57.05      A   
ATOM   4111 HG21 VAL   252      -1.019  11.103  -8.010  1.00  0.00      A   
ATOM   4112 HG22 VAL   252      -0.147  12.169  -6.846  1.00  0.00      A   
ATOM   4113 HG23 VAL   252       0.770  11.274  -8.115  1.00  0.00      A   
ATOM   4114  C   VAL   252       1.436   9.290  -4.444  1.00 57.05      A   
ATOM   4115  O   VAL   252       1.222   9.717  -3.311  1.00 57.05      A   
ATOM   4116  N   LEU   253       1.848   8.018  -4.638  1.00 59.08      A   
ATOM   4117  HN  LEU   253       1.965   7.669  -5.565  1.00  0.00      A   
ATOM   4118  CA  LEU   253       2.098   7.070  -3.561  1.00 59.08      A   
ATOM   4119  HA  LEU   253       1.188   6.975  -2.987  1.00  0.00      A   
ATOM   4120  CB  LEU   253       2.451   5.688  -4.175  1.00 59.08      A   
ATOM   4121  HB1 LEU   253       1.571   5.385  -4.780  1.00  0.00      A   
ATOM   4122  HB2 LEU   253       3.302   5.797  -4.881  1.00  0.00      A   
ATOM   4123  CG  LEU   253       2.762   4.552  -3.173  1.00 59.08      A   
ATOM   4124  HG  LEU   253       2.267   4.796  -2.209  1.00  0.00      A   
ATOM   4125  CD1 LEU   253       2.175   3.219  -3.661  1.00 59.08      A   
ATOM   4126 HD11 LEU   253       2.381   2.417  -2.920  1.00  0.00      A   
ATOM   4127 HD12 LEU   253       1.076   3.306  -3.791  1.00  0.00      A   
ATOM   4128 HD13 LEU   253       2.627   2.928  -4.634  1.00  0.00      A   
ATOM   4129  CD2 LEU   253       4.272   4.384  -2.934  1.00 59.08      A   
ATOM   4130 HD21 LEU   253       4.458   3.535  -2.242  1.00  0.00      A   
ATOM   4131 HD22 LEU   253       4.791   4.174  -3.894  1.00  0.00      A   
ATOM   4132 HD23 LEU   253       4.712   5.301  -2.486  1.00  0.00      A   
ATOM   4133  C   LEU   253       3.176   7.541  -2.587  1.00 59.08      A   
ATOM   4134  O   LEU   253       3.018   7.472  -1.367  1.00 59.08      A   
ATOM   4135  N   ILE   254       4.291   8.093  -3.109  1.00 59.33      A   
ATOM   4136  HN  ILE   254       4.409   8.107  -4.099  1.00  0.00      A   
ATOM   4137  CA  ILE   254       5.348   8.698  -2.309  1.00 59.33      A   
ATOM   4138  HA  ILE   254       5.644   7.974  -1.564  1.00  0.00      A   
ATOM   4139  CB  ILE   254       6.581   9.013  -3.162  1.00 59.33      A   
ATOM   4140  HB  ILE   254       6.252   9.594  -4.051  1.00  0.00      A   
ATOM   4141  CG2 ILE   254       7.616   9.854  -2.375  1.00 59.33      A   
ATOM   4142 HG21 ILE   254       8.531  10.018  -2.982  1.00  0.00      A   
ATOM   4143 HG22 ILE   254       7.212  10.855  -2.113  1.00  0.00      A   
ATOM   4144 HG23 ILE   254       7.904   9.332  -1.437  1.00  0.00      A   
ATOM   4145  CG1 ILE   254       7.218   7.687  -3.651  1.00 59.33      A   
ATOM   4146 HG11 ILE   254       7.657   7.156  -2.779  1.00  0.00      A   
ATOM   4147 HG12 ILE   254       6.426   7.028  -4.068  1.00  0.00      A   
ATOM   4148  CD  ILE   254       8.288   7.879  -4.732  1.00  0.00      A   
ATOM   4149  HD1 ILE   254       8.654   6.892  -5.087  1.00  0.00      A   
ATOM   4150  HD2 ILE   254       7.861   8.426  -5.599  1.00  0.00      A   
ATOM   4151  HD3 ILE   254       9.156   8.452  -4.341  1.00  0.00      A   
ATOM   4152  C   ILE   254       4.868   9.916  -1.521  1.00 59.33      A   
ATOM   4153  O   ILE   254       5.175  10.057  -0.340  1.00 59.33      A   
ATOM   4154  N   ILE   255       4.069  10.816  -2.125  1.00 64.00      A   
ATOM   4155  HN  ILE   255       3.851  10.715  -3.093  1.00  0.00      A   
ATOM   4156  CA  ILE   255       3.474  11.961  -1.441  1.00 64.00      A   
ATOM   4157  HA  ILE   255       4.264  12.526  -0.968  1.00  0.00      A   
ATOM   4158  CB  ILE   255       2.765  12.861  -2.466  1.00 64.00      A   
ATOM   4159  HB  ILE   255       2.131  12.212  -3.107  1.00  0.00      A   
ATOM   4160  CG2 ILE   255       1.849  13.918  -1.804  1.00 64.00      A   
ATOM   4161 HG21 ILE   255       1.378  14.558  -2.582  1.00  0.00      A   
ATOM   4162 HG22 ILE   255       1.018  13.452  -1.232  1.00  0.00      A   
ATOM   4163 HG23 ILE   255       2.433  14.577  -1.127  1.00  0.00      A   
ATOM   4164  CG1 ILE   255       3.807  13.561  -3.375  1.00 64.00      A   
ATOM   4165 HG11 ILE   255       4.299  14.372  -2.797  1.00  0.00      A   
ATOM   4166 HG12 ILE   255       4.598  12.836  -3.663  1.00  0.00      A   
ATOM   4167  CD  ILE   255       3.197  14.134  -4.662  1.00  0.00      A   
ATOM   4168  HD1 ILE   255       3.981  14.619  -5.283  1.00  0.00      A   
ATOM   4169  HD2 ILE   255       2.734  13.320  -5.260  1.00  0.00      A   
ATOM   4170  HD3 ILE   255       2.414  14.887  -4.434  1.00  0.00      A   
ATOM   4171  C   ILE   255       2.508  11.557  -0.331  1.00 64.00      A   
ATOM   4172  O   ILE   255       2.576  12.092   0.776  1.00 64.00      A   
ATOM   4173  N   CYS   256       1.600  10.590  -0.588  1.00 68.19      A   
ATOM   4174  HN  CYS   256       1.531  10.200  -1.503  1.00  0.00      A   
ATOM   4175  CA  CYS   256       0.635  10.117   0.394  1.00 68.19      A   
ATOM   4176  HA  CYS   256       0.111  10.970   0.798  1.00  0.00      A   
ATOM   4177  CB  CYS   256      -0.384   9.141  -0.259  1.00 68.19      A   
ATOM   4178  HB1 CYS   256       0.178   8.330  -0.769  1.00  0.00      A   
ATOM   4179  HB2 CYS   256      -1.004   8.665   0.530  1.00  0.00      A   
ATOM   4180  SG  CYS   256      -1.493   9.951  -1.455  1.00 68.19      A   
ATOM   4181  HG1 CYS   256      -1.918   8.819  -1.997  1.00  0.00      A   
ATOM   4182  C   CYS   256       1.254   9.385   1.577  1.00 68.19      A   
ATOM   4183  O   CYS   256       0.954   9.678   2.731  1.00 68.19      A   
ATOM   4184  N   TRP   257       2.164   8.422   1.333  1.00 67.51      A   
ATOM   4185  HN  TRP   257       2.419   8.181   0.399  1.00  0.00      A   
ATOM   4186  CA  TRP   257       2.667   7.580   2.407  1.00 67.51      A   
ATOM   4187  HA  TRP   257       1.948   7.530   3.212  1.00  0.00      A   
ATOM   4188  CB  TRP   257       2.903   6.141   1.888  1.00 67.51      A   
ATOM   4189  HB1 TRP   257       3.519   6.185   0.964  1.00  0.00      A   
ATOM   4190  HB2 TRP   257       3.466   5.556   2.646  1.00  0.00      A   
ATOM   4191  CG  TRP   257       1.625   5.370   1.577  1.00 67.51      A   
ATOM   4192  CD1 TRP   257       0.818   5.433   0.472  1.00 67.51      A   
ATOM   4193  HD1 TRP   257       0.974   6.099  -0.364  1.00  0.00      A   
ATOM   4194  NE1 TRP   257      -0.198   4.505   0.568  1.00 67.51      A   
ATOM   4195  HE1 TRP   257      -0.896   4.331  -0.091  1.00  0.00      A   
ATOM   4196  CE2 TRP   257      -0.055   3.817   1.751  1.00 67.51      A   
ATOM   4197  CD2 TRP   257       1.076   4.336   2.419  1.00 67.51      A   
ATOM   4198  CE3 TRP   257       1.480   3.823   3.651  1.00 67.51      A   
ATOM   4199  HE3 TRP   257       2.347   4.202   4.171  1.00  0.00      A   
ATOM   4200  CZ3 TRP   257       0.729   2.776   4.209  1.00 67.51      A   
ATOM   4201  HZ3 TRP   257       1.026   2.354   5.157  1.00  0.00      A   
ATOM   4202  CZ2 TRP   257      -0.795   2.778   2.300  1.00 67.51      A   
ATOM   4203  HZ2 TRP   257      -1.656   2.371   1.791  1.00  0.00      A   
ATOM   4204  CH2 TRP   257      -0.393   2.259   3.541  1.00 67.51      A   
ATOM   4205  HH2 TRP   257      -0.947   1.442   3.978  1.00  0.00      A   
ATOM   4206  C   TRP   257       3.953   8.130   3.012  1.00 67.51      A   
ATOM   4207  O   TRP   257       4.336   7.787   4.130  1.00 67.51      A   
ATOM   4208  N   GLY   258       4.631   9.059   2.312  1.00 76.34      A   
ATOM   4209  HN  GLY   258       4.305   9.310   1.403  1.00  0.00      A   
ATOM   4210  CA  GLY   258       5.834   9.762   2.753  1.00 76.34      A   
ATOM   4211  HA1 GLY   258       5.988  10.579   2.064  1.00  0.00      A   
ATOM   4212  HA2 GLY   258       6.641   9.046   2.713  1.00  0.00      A   
ATOM   4213  C   GLY   258       5.869  10.361   4.143  1.00 76.34      A   
ATOM   4214  O   GLY   258       6.853  10.107   4.843  1.00 76.34      A   
ATOM   4215  N   PRO   259       4.908  11.150   4.629  1.00 80.09      A   
ATOM   4216  CD  PRO   259       3.832  11.752   3.834  1.00 80.09      A   
ATOM   4217  HD1 PRO   259       4.265  12.499   3.135  1.00  0.00      A   
ATOM   4218  HD2 PRO   259       3.251  10.995   3.265  1.00  0.00      A   
ATOM   4219  CA  PRO   259       4.988  11.733   5.965  1.00 80.09      A   
ATOM   4220  HA  PRO   259       5.982  12.120   6.132  1.00  0.00      A   
ATOM   4221  CB  PRO   259       3.925  12.847   5.961  1.00 80.09      A   
ATOM   4222  HB1 PRO   259       4.411  13.800   5.662  1.00  0.00      A   
ATOM   4223  HB2 PRO   259       3.437  12.991   6.949  1.00  0.00      A   
ATOM   4224  CG  PRO   259       2.936  12.434   4.867  1.00 80.09      A   
ATOM   4225  HG1 PRO   259       2.380  13.295   4.437  1.00  0.00      A   
ATOM   4226  HG2 PRO   259       2.211  11.693   5.266  1.00  0.00      A   
ATOM   4227  C   PRO   259       4.733  10.695   7.038  1.00 80.09      A   
ATOM   4228  O   PRO   259       5.279  10.824   8.129  1.00 80.09      A   
ATOM   4229  N   LEU   260       3.912   9.664   6.768  1.00 80.23      A   
ATOM   4230  HN  LEU   260       3.476   9.599   5.873  1.00  0.00      A   
ATOM   4231  CA  LEU   260       3.691   8.556   7.680  1.00 80.23      A   
ATOM   4232  HA  LEU   260       3.406   8.946   8.646  1.00  0.00      A   
ATOM   4233  CB  LEU   260       2.554   7.671   7.116  1.00 80.23      A   
ATOM   4234  HB1 LEU   260       1.648   8.299   6.975  1.00  0.00      A   
ATOM   4235  HB2 LEU   260       2.845   7.307   6.107  1.00  0.00      A   
ATOM   4236  CG  LEU   260       2.181   6.458   7.990  1.00 80.23      A   
ATOM   4237  HG  LEU   260       2.946   6.333   8.787  1.00  0.00      A   
ATOM   4238  CD1 LEU   260       0.826   6.664   8.675  1.00 80.23      A   
ATOM   4239 HD11 LEU   260       0.594   5.815   9.354  1.00  0.00      A   
ATOM   4240 HD12 LEU   260       0.823   7.598   9.275  1.00  0.00      A   
ATOM   4241 HD13 LEU   260       0.020   6.733   7.913  1.00  0.00      A   
ATOM   4242  CD2 LEU   260       2.187   5.173   7.154  1.00 80.23      A   
ATOM   4243 HD21 LEU   260       2.035   4.288   7.808  1.00  0.00      A   
ATOM   4244 HD22 LEU   260       1.384   5.204   6.388  1.00  0.00      A   
ATOM   4245 HD23 LEU   260       3.163   5.056   6.636  1.00  0.00      A   
ATOM   4246  C   LEU   260       4.947   7.716   7.877  1.00 80.23      A   
ATOM   4247  O   LEU   260       5.369   7.445   8.999  1.00 80.23      A   
ATOM   4248  N   LEU   261       5.629   7.359   6.769  1.00 79.92      A   
ATOM   4249  HN  LEU   261       5.241   7.559   5.873  1.00  0.00      A   
ATOM   4250  CA  LEU   261       6.907   6.662   6.774  1.00 79.92      A   
ATOM   4251  HA  LEU   261       6.801   5.752   7.346  1.00  0.00      A   
ATOM   4252  CB  LEU   261       7.340   6.327   5.318  1.00 79.92      A   
ATOM   4253  HB1 LEU   261       6.953   7.128   4.652  1.00  0.00      A   
ATOM   4254  HB2 LEU   261       8.448   6.342   5.237  1.00  0.00      A   
ATOM   4255  CG  LEU   261       6.872   4.951   4.773  1.00 79.92      A   
ATOM   4256  HG  LEU   261       7.032   4.972   3.674  1.00  0.00      A   
ATOM   4257  CD1 LEU   261       7.727   3.807   5.332  1.00 79.92      A   
ATOM   4258 HD11 LEU   261       7.412   2.836   4.894  1.00  0.00      A   
ATOM   4259 HD12 LEU   261       8.798   3.977   5.087  1.00  0.00      A   
ATOM   4260 HD13 LEU   261       7.621   3.741   6.436  1.00  0.00      A   
ATOM   4261  CD2 LEU   261       5.388   4.639   5.011  1.00 79.92      A   
ATOM   4262 HD21 LEU   261       5.106   3.686   4.515  1.00  0.00      A   
ATOM   4263 HD22 LEU   261       5.183   4.531   6.098  1.00  0.00      A   
ATOM   4264 HD23 LEU   261       4.742   5.446   4.605  1.00  0.00      A   
ATOM   4265  C   LEU   261       7.984   7.482   7.485  1.00 79.92      A   
ATOM   4266  O   LEU   261       8.779   6.950   8.256  1.00 79.92      A   
ATOM   4267  N   ALA   262       8.003   8.817   7.285  1.00 86.22      A   
ATOM   4268  HN  ALA   262       7.373   9.226   6.629  1.00  0.00      A   
ATOM   4269  CA  ALA   262       8.892   9.736   7.974  1.00 86.22      A   
ATOM   4270  HA  ALA   262       9.902   9.409   7.777  1.00  0.00      A   
ATOM   4271  CB  ALA   262       8.722  11.156   7.407  1.00 86.22      A   
ATOM   4272  HB1 ALA   262       8.884  11.150   6.308  1.00  0.00      A   
ATOM   4273  HB2 ALA   262       7.698  11.538   7.608  1.00  0.00      A   
ATOM   4274  HB3 ALA   262       9.459  11.849   7.866  1.00  0.00      A   
ATOM   4275  C   ALA   262       8.743   9.744   9.501  1.00 86.22      A   
ATOM   4276  O   ALA   262       9.731   9.826  10.231  1.00 86.22      A   
ATOM   4277  N   ILE   263       7.509   9.625  10.032  1.00 87.25      A   
ATOM   4278  HN  ILE   263       6.709   9.596   9.437  1.00  0.00      A   
ATOM   4279  CA  ILE   263       7.255   9.478  11.464  1.00 87.25      A   
ATOM   4280  HA  ILE   263       7.773  10.283  11.965  1.00  0.00      A   
ATOM   4281  CB  ILE   263       5.769   9.632  11.796  1.00 87.25      A   
ATOM   4282  HB  ILE   263       5.181   8.961  11.135  1.00  0.00      A   
ATOM   4283  CG2 ILE   263       5.473   9.256  13.269  1.00 87.25      A   
ATOM   4284 HG21 ILE   263       4.410   9.458  13.521  1.00  0.00      A   
ATOM   4285 HG22 ILE   263       5.649   8.175  13.456  1.00  0.00      A   
ATOM   4286 HG23 ILE   263       6.114   9.844  13.959  1.00  0.00      A   
ATOM   4287  CG1 ILE   263       5.356  11.098  11.516  1.00 87.25      A   
ATOM   4288 HG11 ILE   263       5.868  11.756  12.250  1.00  0.00      A   
ATOM   4289 HG12 ILE   263       5.711  11.390  10.505  1.00  0.00      A   
ATOM   4290  CD  ILE   263       3.850  11.351  11.571  1.00  0.00      A   
ATOM   4291  HD1 ILE   263       3.620  12.389  11.246  1.00  0.00      A   
ATOM   4292  HD2 ILE   263       3.323  10.650  10.889  1.00  0.00      A   
ATOM   4293  HD3 ILE   263       3.459  11.214  12.602  1.00  0.00      A   
ATOM   4294  C   ILE   263       7.849   8.203  12.051  1.00 87.25      A   
ATOM   4295  O   ILE   263       8.455   8.237  13.119  1.00 87.25      A   
ATOM   4296  N   MET   264       7.766   7.052  11.354  1.00 86.68      A   
ATOM   4297  HN  MET   264       7.229   7.006  10.515  1.00  0.00      A   
ATOM   4298  CA  MET   264       8.450   5.834  11.776  1.00 86.68      A   
ATOM   4299  HA  MET   264       8.158   5.638  12.797  1.00  0.00      A   
ATOM   4300  CB  MET   264       8.046   4.593  10.939  1.00 86.68      A   
ATOM   4301  HB1 MET   264       7.986   4.872   9.865  1.00  0.00      A   
ATOM   4302  HB2 MET   264       8.832   3.815  11.039  1.00  0.00      A   
ATOM   4303  CG  MET   264       6.735   3.930  11.415  1.00 86.68      A   
ATOM   4304  HG1 MET   264       6.758   2.861  11.114  1.00  0.00      A   
ATOM   4305  HG2 MET   264       6.724   3.939  12.526  1.00  0.00      A   
ATOM   4306  SD  MET   264       5.211   4.678  10.778  1.00 86.68      A   
ATOM   4307  CE  MET   264       5.264   3.823   9.179  1.00 86.68      A   
ATOM   4308  HE1 MET   264       4.438   4.170   8.522  1.00  0.00      A   
ATOM   4309  HE2 MET   264       6.222   4.011   8.649  1.00  0.00      A   
ATOM   4310  HE3 MET   264       5.150   2.726   9.314  1.00  0.00      A   
ATOM   4311  C   MET   264       9.974   5.951  11.815  1.00 86.68      A   
ATOM   4312  O   MET   264      10.621   5.371  12.682  1.00 86.68      A   
ATOM   4313  N   VAL   265      10.598   6.732  10.903  1.00 89.25      A   
ATOM   4314  HN  VAL   265      10.070   7.144  10.165  1.00  0.00      A   
ATOM   4315  CA  VAL   265      12.018   7.083  10.996  1.00 89.25      A   
ATOM   4316  HA  VAL   265      12.578   6.162  11.060  1.00  0.00      A   
ATOM   4317  CB  VAL   265      12.522   7.876   9.783  1.00 89.25      A   
ATOM   4318  HB  VAL   265      11.989   8.849   9.728  1.00  0.00      A   
ATOM   4319  CG1 VAL   265      14.042   8.135   9.877  1.00 89.25      A   
ATOM   4320 HG11 VAL   265      14.398   8.655   8.963  1.00  0.00      A   
ATOM   4321 HG12 VAL   265      14.300   8.766  10.755  1.00  0.00      A   
ATOM   4322 HG13 VAL   265      14.583   7.169   9.968  1.00  0.00      A   
ATOM   4323  CG2 VAL   265      12.243   7.084   8.494  1.00 89.25      A   
ATOM   4324 HG21 VAL   265      12.658   7.622   7.615  1.00  0.00      A   
ATOM   4325 HG22 VAL   265      12.715   6.079   8.548  1.00  0.00      A   
ATOM   4326 HG23 VAL   265      11.152   6.953   8.332  1.00  0.00      A   
ATOM   4327  C   VAL   265      12.322   7.862  12.277  1.00 89.25      A   
ATOM   4328  O   VAL   265      13.354   7.667  12.914  1.00 89.25      A   
ATOM   4329  N   TYR   266      11.418   8.769  12.713  1.00 92.01      A   
ATOM   4330  HN  TYR   266      10.587   8.940  12.191  1.00  0.00      A   
ATOM   4331  CA  TYR   266      11.550   9.423  14.006  1.00 92.01      A   
ATOM   4332  HA  TYR   266      12.545   9.840  14.050  1.00  0.00      A   
ATOM   4333  CB  TYR   266      10.513  10.586  14.155  1.00 92.01      A   
ATOM   4334  HB1 TYR   266      10.473  11.160  13.205  1.00  0.00      A   
ATOM   4335  HB2 TYR   266       9.496  10.182  14.350  1.00  0.00      A   
ATOM   4336  CG  TYR   266      10.870  11.548  15.272  1.00 92.01      A   
ATOM   4337  CD1 TYR   266      11.447  12.802  14.999  1.00 92.01      A   
ATOM   4338  HD1 TYR   266      11.609  13.108  13.976  1.00  0.00      A   
ATOM   4339  CE1 TYR   266      11.812  13.671  16.040  1.00 92.01      A   
ATOM   4340  HE1 TYR   266      12.266  14.626  15.819  1.00  0.00      A   
ATOM   4341  CZ  TYR   266      11.619  13.286  17.370  1.00 92.01      A   
ATOM   4342  OH  TYR   266      12.017  14.115  18.436  1.00 92.01      A   
ATOM   4343  HH  TYR   266      12.018  13.563  19.221  1.00  0.00      A   
ATOM   4344  CD2 TYR   266      10.646  11.198  16.614  1.00 92.01      A   
ATOM   4345  HD2 TYR   266      10.210  10.241  16.861  1.00  0.00      A   
ATOM   4346  CE2 TYR   266      11.037  12.051  17.653  1.00 92.01      A   
ATOM   4347  HE2 TYR   266      10.905  11.731  18.676  1.00  0.00      A   
ATOM   4348  C   TYR   266      11.442   8.458  15.192  1.00 92.01      A   
ATOM   4349  O   TYR   266      12.310   8.451  16.062  1.00 92.01      A   
ATOM   4350  N   ASP   267      10.406   7.592  15.201  1.00 91.25      A   
ATOM   4351  HN  ASP   267       9.780   7.602  14.425  1.00  0.00      A   
ATOM   4352  CA  ASP   267       9.974   6.715  16.285  1.00 91.25      A   
ATOM   4353  HA  ASP   267       9.651   7.326  17.115  1.00  0.00      A   
ATOM   4354  CB  ASP   267       8.773   5.941  15.677  1.00 91.25      A   
ATOM   4355  HB1 ASP   267       8.047   6.675  15.267  1.00  0.00      A   
ATOM   4356  HB2 ASP   267       9.123   5.298  14.842  1.00  0.00      A   
ATOM   4357  CG  ASP   267       7.999   5.074  16.644  1.00 91.25      A   
ATOM   4358  OD1 ASP   267       7.619   5.550  17.745  1.00 91.25      A   
ATOM   4359  OD2 ASP   267       7.729   3.905  16.259  1.00 91.25      A   
ATOM   4360  C   ASP   267      11.098   5.804  16.802  1.00 91.25      A   
ATOM   4361  O   ASP   267      11.299   5.647  18.006  1.00 91.25      A   
ATOM   4362  N   VAL   268      11.915   5.226  15.895  1.00 90.31      A   
ATOM   4363  HN  VAL   268      11.727   5.332  14.922  1.00  0.00      A   
ATOM   4364  CA  VAL   268      13.037   4.379  16.280  1.00 90.31      A   
ATOM   4365  HA  VAL   268      12.736   3.812  17.148  1.00  0.00      A   
ATOM   4366  CB  VAL   268      13.381   3.351  15.200  1.00 90.31      A   
ATOM   4367  HB  VAL   268      14.276   2.775  15.517  1.00  0.00      A   
ATOM   4368  CG1 VAL   268      12.208   2.358  15.074  1.00 90.31      A   
ATOM   4369 HG11 VAL   268      12.445   1.570  14.328  1.00  0.00      A   
ATOM   4370 HG12 VAL   268      12.007   1.868  16.051  1.00  0.00      A   
ATOM   4371 HG13 VAL   268      11.283   2.881  14.751  1.00  0.00      A   
ATOM   4372  CG2 VAL   268      13.678   4.028  13.848  1.00 90.31      A   
ATOM   4373 HG21 VAL   268      13.995   3.268  13.102  1.00  0.00      A   
ATOM   4374 HG22 VAL   268      12.775   4.540  13.451  1.00  0.00      A   
ATOM   4375 HG23 VAL   268      14.488   4.782  13.942  1.00  0.00      A   
ATOM   4376  C   VAL   268      14.309   5.102  16.708  1.00 90.31      A   
ATOM   4377  O   VAL   268      15.165   4.520  17.375  1.00 90.31      A   
ATOM   4378  N   PHE   269      14.493   6.391  16.360  1.00 95.27      A   
ATOM   4379  HN  PHE   269      13.775   6.878  15.869  1.00  0.00      A   
ATOM   4380  CA  PHE   269      15.764   7.066  16.595  1.00 95.27      A   
ATOM   4381  HA  PHE   269      16.505   6.374  16.967  1.00  0.00      A   
ATOM   4382  CB  PHE   269      16.279   7.682  15.269  1.00 95.27      A   
ATOM   4383  HB1 PHE   269      15.509   8.372  14.861  1.00  0.00      A   
ATOM   4384  HB2 PHE   269      17.215   8.251  15.457  1.00  0.00      A   
ATOM   4385  CG  PHE   269      16.611   6.657  14.204  1.00 95.27      A   
ATOM   4386  CD1 PHE   269      17.113   5.371  14.496  1.00 95.27      A   
ATOM   4387  HD1 PHE   269      17.284   5.054  15.514  1.00  0.00      A   
ATOM   4388  CE1 PHE   269      17.365   4.452  13.470  1.00 95.27      A   
ATOM   4389  HE1 PHE   269      17.717   3.460  13.713  1.00  0.00      A   
ATOM   4390  CZ  PHE   269      17.156   4.813  12.136  1.00 95.27      A   
ATOM   4391  HZ  PHE   269      17.354   4.103  11.346  1.00  0.00      A   
ATOM   4392  CD2 PHE   269      16.431   7.010  12.855  1.00 95.27      A   
ATOM   4393  HD2 PHE   269      16.052   7.991  12.613  1.00  0.00      A   
ATOM   4394  CE2 PHE   269      16.701   6.099  11.826  1.00 95.27      A   
ATOM   4395  HE2 PHE   269      16.549   6.383  10.796  1.00  0.00      A   
ATOM   4396  C   PHE   269      15.672   8.131  17.662  1.00 95.27      A   
ATOM   4397  O   PHE   269      16.673   8.473  18.293  1.00 95.27      A   
ATOM   4398  N   GLY   270      14.468   8.644  17.953  1.00 96.92      A   
ATOM   4399  HN  GLY   270      13.658   8.383  17.433  1.00  0.00      A   
ATOM   4400  CA  GLY   270      14.269   9.598  19.024  1.00 96.92      A   
ATOM   4401  HA1 GLY   270      14.322  10.588  18.595  1.00  0.00      A   
ATOM   4402  HA2 GLY   270      14.985   9.425  19.813  1.00  0.00      A   
ATOM   4403  C   GLY   270      12.895   9.431  19.601  1.00 96.92      A   
ATOM   4404  O   GLY   270      11.908   9.295  18.891  1.00 96.92      A   
ATOM   4405  N   LYS   271      12.765   9.458  20.938  1.00101.46      A   
ATOM   4406  HN  LYS   271      13.557   9.575  21.532  1.00  0.00      A   
ATOM   4407  CA  LYS   271      11.465   9.381  21.581  1.00101.46      A   
ATOM   4408  HA  LYS   271      10.932   8.545  21.152  1.00  0.00      A   
ATOM   4409  CB  LYS   271      11.655   9.126  23.100  1.00101.46      A   
ATOM   4410  HB1 LYS   271      12.369   8.283  23.209  1.00  0.00      A   
ATOM   4411  HB2 LYS   271      12.126  10.018  23.567  1.00  0.00      A   
ATOM   4412  CG  LYS   271      10.382   8.754  23.886  1.00  0.00      A   
ATOM   4413  HG1 LYS   271       9.658   9.596  23.854  1.00  0.00      A   
ATOM   4414  HG2 LYS   271       9.906   7.876  23.400  1.00  0.00      A   
ATOM   4415  CD  LYS   271      10.717   8.405  25.352  1.00  0.00      A   
ATOM   4416  HD1 LYS   271      11.511   7.628  25.347  1.00  0.00      A   
ATOM   4417  HD2 LYS   271      11.143   9.308  25.839  1.00  0.00      A   
ATOM   4418  CE  LYS   271       9.528   7.891  26.176  1.00  0.00      A   
ATOM   4419  HE1 LYS   271       8.736   8.667  26.248  1.00  0.00      A   
ATOM   4420  HE2 LYS   271       9.100   6.980  25.704  1.00  0.00      A   
ATOM   4421  NZ  LYS   271       9.959   7.537  27.542  1.00  0.00      A   
ATOM   4422  HZ1 LYS   271       9.191   7.103  28.093  1.00  0.00      A   
ATOM   4423  HZ2 LYS   271      10.737   6.847  27.533  1.00  0.00      A   
ATOM   4424  HZ3 LYS   271      10.306   8.359  28.077  1.00  0.00      A   
ATOM   4425  C   LYS   271      10.643  10.641  21.339  1.00101.46      A   
ATOM   4426  O   LYS   271      11.088  11.769  21.564  1.00101.46      A   
ATOM   4427  N   MET   272       9.423  10.467  20.813  1.00103.63      A   
ATOM   4428  HN  MET   272       9.090   9.550  20.611  1.00  0.00      A   
ATOM   4429  CA  MET   272       8.564  11.553  20.410  1.00103.63      A   
ATOM   4430  HA  MET   272       9.181  12.366  20.057  1.00  0.00      A   
ATOM   4431  CB  MET   272       7.661  11.093  19.238  1.00103.63      A   
ATOM   4432  HB1 MET   272       7.071  11.957  18.867  1.00  0.00      A   
ATOM   4433  HB2 MET   272       8.324  10.771  18.407  1.00  0.00      A   
ATOM   4434  CG  MET   272       6.688   9.939  19.556  1.00103.63      A   
ATOM   4435  HG1 MET   272       7.261   9.018  19.793  1.00  0.00      A   
ATOM   4436  HG2 MET   272       6.103  10.196  20.466  1.00  0.00      A   
ATOM   4437  SD  MET   272       5.524   9.592  18.202  1.00103.63      A   
ATOM   4438  CE  MET   272       6.718   8.834  17.065  1.00103.63      A   
ATOM   4439  HE1 MET   272       6.205   8.394  16.183  1.00  0.00      A   
ATOM   4440  HE2 MET   272       7.465   9.568  16.692  1.00  0.00      A   
ATOM   4441  HE3 MET   272       7.268   8.008  17.564  1.00  0.00      A   
ATOM   4442  C   MET   272       7.720  12.111  21.543  1.00103.63      A   
ATOM   4443  O   MET   272       7.702  11.601  22.661  1.00103.63      A   
ATOM   4444  N   ASN   273       6.983  13.208  21.269  1.00 99.88      A   
ATOM   4445  HN  ASN   273       7.011  13.612  20.358  1.00  0.00      A   
ATOM   4446  CA  ASN   273       5.989  13.726  22.185  1.00 99.88      A   
ATOM   4447  HA  ASN   273       5.971  13.098  23.063  1.00  0.00      A   
ATOM   4448  CB  ASN   273       6.317  15.159  22.706  1.00 99.88      A   
ATOM   4449  HB1 ASN   273       5.740  15.352  23.636  1.00  0.00      A   
ATOM   4450  HB2 ASN   273       7.395  15.216  22.966  1.00  0.00      A   
ATOM   4451  CG  ASN   273       5.957  16.271  21.728  1.00 99.88      A   
ATOM   4452  OD1 ASN   273       4.798  16.694  21.696  1.00 99.88      A   
ATOM   4453  ND2 ASN   273       6.927  16.760  20.931  1.00 99.88      A   
ATOM   4454 HD21 ASN   273       6.688  17.511  20.316  1.00  0.00      A   
ATOM   4455 HD22 ASN   273       7.881  16.519  21.112  1.00  0.00      A   
ATOM   4456  C   ASN   273       4.609  13.567  21.568  1.00 99.88      A   
ATOM   4457  O   ASN   273       4.460  13.236  20.392  1.00 99.88      A   
ATOM   4458  N   LYS   274       3.556  13.812  22.368  1.00101.53      A   
ATOM   4459  HN  LYS   274       3.716  14.103  23.308  1.00  0.00      A   
ATOM   4460  CA  LYS   274       2.163  13.625  22.011  1.00101.53      A   
ATOM   4461  HA  LYS   274       2.025  12.577  21.791  1.00  0.00      A   
ATOM   4462  CB  LYS   274       1.292  13.978  23.247  1.00101.53      A   
ATOM   4463  HB1 LYS   274       1.631  13.319  24.074  1.00  0.00      A   
ATOM   4464  HB2 LYS   274       1.488  15.028  23.554  1.00  0.00      A   
ATOM   4465  CG  LYS   274      -0.228  13.780  23.076  1.00101.53      A   
ATOM   4466  HG1 LYS   274      -0.678  14.703  22.653  1.00  0.00      A   
ATOM   4467  HG2 LYS   274      -0.398  12.971  22.334  1.00  0.00      A   
ATOM   4468  CD  LYS   274      -0.945  13.364  24.379  1.00101.53      A   
ATOM   4469  HD1 LYS   274      -2.028  13.221  24.179  1.00  0.00      A   
ATOM   4470  HD2 LYS   274      -0.545  12.368  24.669  1.00  0.00      A   
ATOM   4471  CE  LYS   274      -0.763  14.282  25.600  1.00101.53      A   
ATOM   4472  HE1 LYS   274      -1.146  13.771  26.509  1.00  0.00      A   
ATOM   4473  HE2 LYS   274       0.309  14.523  25.769  1.00  0.00      A   
ATOM   4474  NZ  LYS   274      -1.508  15.547  25.459  1.00101.53      A   
ATOM   4475  HZ1 LYS   274      -1.296  16.153  26.277  1.00  0.00      A   
ATOM   4476  HZ2 LYS   274      -1.236  16.064  24.599  1.00  0.00      A   
ATOM   4477  HZ3 LYS   274      -2.535  15.384  25.459  1.00  0.00      A   
ATOM   4478  C   LYS   274       1.706  14.378  20.757  1.00101.53      A   
ATOM   4479  O   LYS   274       0.849  13.896  20.024  1.00101.53      A   
ATOM   4480  N   LEU   275       2.319  15.536  20.423  1.00100.43      A   
ATOM   4481  HN  LEU   275       3.016  15.926  21.019  1.00  0.00      A   
ATOM   4482  CA  LEU   275       2.090  16.250  19.171  1.00100.43      A   
ATOM   4483  HA  LEU   275       1.059  16.569  19.136  1.00  0.00      A   
ATOM   4484  CB  LEU   275       3.046  17.474  19.133  1.00100.43      A   
ATOM   4485  HB1 LEU   275       2.737  18.175  19.938  1.00  0.00      A   
ATOM   4486  HB2 LEU   275       4.070  17.123  19.381  1.00  0.00      A   
ATOM   4487  CG  LEU   275       3.141  18.257  17.805  1.00100.43      A   
ATOM   4488  HG  LEU   275       3.510  17.579  17.006  1.00  0.00      A   
ATOM   4489  CD1 LEU   275       1.785  18.811  17.365  1.00100.43      A   
ATOM   4490 HD11 LEU   275       1.905  19.404  16.433  1.00  0.00      A   
ATOM   4491 HD12 LEU   275       1.056  17.996  17.165  1.00  0.00      A   
ATOM   4492 HD13 LEU   275       1.373  19.475  18.155  1.00  0.00      A   
ATOM   4493  CD2 LEU   275       4.161  19.398  17.935  1.00100.43      A   
ATOM   4494 HD21 LEU   275       4.231  19.960  16.979  1.00  0.00      A   
ATOM   4495 HD22 LEU   275       3.843  20.106  18.730  1.00  0.00      A   
ATOM   4496 HD23 LEU   275       5.166  19.001  18.191  1.00  0.00      A   
ATOM   4497  C   LEU   275       2.353  15.407  17.923  1.00100.43      A   
ATOM   4498  O   LEU   275       1.576  15.403  16.967  1.00100.43      A   
ATOM   4499  N   ILE   276       3.459  14.637  17.921  1.00 98.16      A   
ATOM   4500  HN  ILE   276       4.033  14.593  18.736  1.00  0.00      A   
ATOM   4501  CA  ILE   276       3.823  13.739  16.837  1.00 98.16      A   
ATOM   4502  HA  ILE   276       3.749  14.304  15.920  1.00  0.00      A   
ATOM   4503  CB  ILE   276       5.280  13.288  16.932  1.00 98.16      A   
ATOM   4504  HB  ILE   276       5.415  12.711  17.872  1.00  0.00      A   
ATOM   4505  CG2 ILE   276       5.624  12.377  15.730  1.00 98.16      A   
ATOM   4506 HG21 ILE   276       6.677  12.027  15.789  1.00  0.00      A   
ATOM   4507 HG22 ILE   276       4.986  11.468  15.710  1.00  0.00      A   
ATOM   4508 HG23 ILE   276       5.488  12.923  14.772  1.00  0.00      A   
ATOM   4509  CG1 ILE   276       6.202  14.540  16.969  1.00 98.16      A   
ATOM   4510 HG11 ILE   276       5.993  15.148  16.063  1.00  0.00      A   
ATOM   4511 HG12 ILE   276       5.946  15.164  17.852  1.00  0.00      A   
ATOM   4512  CD  ILE   276       7.708  14.247  17.018  1.00  0.00      A   
ATOM   4513  HD1 ILE   276       8.286  15.196  17.047  1.00  0.00      A   
ATOM   4514  HD2 ILE   276       7.976  13.656  17.919  1.00  0.00      A   
ATOM   4515  HD3 ILE   276       8.041  13.684  16.120  1.00  0.00      A   
ATOM   4516  C   ILE   276       2.827  12.580  16.743  1.00 98.16      A   
ATOM   4517  O   ILE   276       2.441  12.149  15.659  1.00 98.16      A   
ATOM   4518  N   LYS   277       2.315  12.087  17.893  1.00 93.65      A   
ATOM   4519  HN  LYS   277       2.637  12.438  18.768  1.00  0.00      A   
ATOM   4520  CA  LYS   277       1.234  11.110  17.932  1.00 93.65      A   
ATOM   4521  HA  LYS   277       1.544  10.282  17.311  1.00  0.00      A   
ATOM   4522  CB  LYS   277       1.006  10.551  19.363  1.00 93.65      A   
ATOM   4523  HB1 LYS   277       0.563  11.339  20.008  1.00  0.00      A   
ATOM   4524  HB2 LYS   277       0.281   9.711  19.302  1.00  0.00      A   
ATOM   4525  CG  LYS   277       2.317  10.054  19.999  1.00 93.65      A   
ATOM   4526  HG1 LYS   277       2.861   9.420  19.265  1.00  0.00      A   
ATOM   4527  HG2 LYS   277       2.965  10.933  20.203  1.00  0.00      A   
ATOM   4528  CD  LYS   277       2.167   9.261  21.312  1.00 93.65      A   
ATOM   4529  HD1 LYS   277       3.151   9.332  21.824  1.00  0.00      A   
ATOM   4530  HD2 LYS   277       1.410   9.740  21.970  1.00  0.00      A   
ATOM   4531  CE  LYS   277       1.856   7.769  21.105  1.00 93.65      A   
ATOM   4532  HE1 LYS   277       0.797   7.607  20.808  1.00  0.00      A   
ATOM   4533  HE2 LYS   277       2.521   7.365  20.312  1.00  0.00      A   
ATOM   4534  NZ  LYS   277       2.135   7.000  22.335  1.00 93.65      A   
ATOM   4535  HZ1 LYS   277       2.229   5.986  22.125  1.00  0.00      A   
ATOM   4536  HZ2 LYS   277       3.084   7.267  22.666  1.00  0.00      A   
ATOM   4537  HZ3 LYS   277       1.462   7.152  23.112  1.00  0.00      A   
ATOM   4538  C   LYS   277      -0.072  11.631  17.312  1.00 93.65      A   
ATOM   4539  O   LYS   277      -0.719  10.935  16.529  1.00 93.65      A   
ATOM   4540  N   THR   278      -0.466  12.894  17.594  1.00 96.62      A   
ATOM   4541  HN  THR   278      -0.003  13.413  18.309  1.00  0.00      A   
ATOM   4542  CA  THR   278      -1.625  13.552  16.975  1.00 96.62      A   
ATOM   4543  HA  THR   278      -2.467  12.894  17.129  1.00  0.00      A   
ATOM   4544  CB  THR   278      -1.979  14.894  17.605  1.00 96.62      A   
ATOM   4545  HB  THR   278      -1.259  15.674  17.278  1.00  0.00      A   
ATOM   4546  OG1 THR   278      -1.944  14.805  19.022  1.00 96.62      A   
ATOM   4547  HG1 THR   278      -1.970  15.705  19.354  1.00  0.00      A   
ATOM   4548  CG2 THR   278      -3.423  15.280  17.255  1.00 96.62      A   
ATOM   4549 HG21 THR   278      -3.689  16.260  17.704  1.00  0.00      A   
ATOM   4550 HG22 THR   278      -3.572  15.352  16.156  1.00  0.00      A   
ATOM   4551 HG23 THR   278      -4.128  14.514  17.643  1.00  0.00      A   
ATOM   4552  C   THR   278      -1.484  13.734  15.471  1.00 96.62      A   
ATOM   4553  O   THR   278      -2.409  13.458  14.708  1.00 96.62      A   
ATOM   4554  N   VAL   279      -0.302  14.173  14.973  1.00 92.07      A   
ATOM   4555  HN  VAL   279       0.445  14.421  15.585  1.00  0.00      A   
ATOM   4556  CA  VAL   279      -0.060  14.266  13.533  1.00 92.07      A   
ATOM   4557  HA  VAL   279      -0.937  14.751  13.131  1.00  0.00      A   
ATOM   4558  CB  VAL   279       1.084  15.197  13.129  1.00 92.07      A   
ATOM   4559  HB  VAL   279       0.995  16.120  13.741  1.00  0.00      A   
ATOM   4560  CG1 VAL   279       2.447  14.559  13.403  1.00 92.07      A   
ATOM   4561 HG11 VAL   279       3.264  15.293  13.235  1.00  0.00      A   
ATOM   4562 HG12 VAL   279       2.478  14.221  14.460  1.00  0.00      A   
ATOM   4563 HG13 VAL   279       2.623  13.680  12.746  1.00  0.00      A   
ATOM   4564  CG2 VAL   279       0.971  15.595  11.642  1.00 92.07      A   
ATOM   4565 HG21 VAL   279       1.764  16.328  11.382  1.00  0.00      A   
ATOM   4566 HG22 VAL   279       1.097  14.707  10.987  1.00  0.00      A   
ATOM   4567 HG23 VAL   279      -0.016  16.055  11.424  1.00  0.00      A   
ATOM   4568  C   VAL   279      -0.028  12.921  12.824  1.00 92.07      A   
ATOM   4569  O   VAL   279      -0.514  12.800  11.705  1.00 92.07      A   
ATOM   4570  N   PHE   280       0.487  11.856  13.473  1.00 89.20      A   
ATOM   4571  HN  PHE   280       0.929  11.980  14.358  1.00  0.00      A   
ATOM   4572  CA  PHE   280       0.478  10.498  12.954  1.00 89.20      A   
ATOM   4573  HA  PHE   280       1.004  10.503  12.011  1.00  0.00      A   
ATOM   4574  CB  PHE   280       1.218   9.594  13.981  1.00 89.20      A   
ATOM   4575  HB1 PHE   280       2.218  10.029  14.193  1.00  0.00      A   
ATOM   4576  HB2 PHE   280       0.654   9.559  14.937  1.00  0.00      A   
ATOM   4577  CG  PHE   280       1.456   8.190  13.500  1.00 89.20      A   
ATOM   4578  CD1 PHE   280       1.048   7.091  14.276  1.00 89.20      A   
ATOM   4579  HD1 PHE   280       0.548   7.260  15.219  1.00  0.00      A   
ATOM   4580  CE1 PHE   280       1.307   5.782  13.850  1.00 89.20      A   
ATOM   4581  HE1 PHE   280       1.014   4.942  14.462  1.00  0.00      A   
ATOM   4582  CZ  PHE   280       1.984   5.565  12.643  1.00 89.20      A   
ATOM   4583  HZ  PHE   280       2.217   4.563  12.315  1.00  0.00      A   
ATOM   4584  CD2 PHE   280       2.130   7.956  12.292  1.00 89.20      A   
ATOM   4585  HD2 PHE   280       2.468   8.783  11.685  1.00  0.00      A   
ATOM   4586  CE2 PHE   280       2.397   6.653  11.868  1.00 89.20      A   
ATOM   4587  HE2 PHE   280       2.938   6.489  10.948  1.00  0.00      A   
ATOM   4588  C   PHE   280      -0.926   9.956  12.686  1.00 89.20      A   
ATOM   4589  O   PHE   280      -1.205   9.392  11.628  1.00 89.20      A   
ATOM   4590  N   ALA   281      -1.872  10.167  13.622  1.00 86.36      A   
ATOM   4591  HN  ALA   281      -1.625  10.593  14.489  1.00  0.00      A   
ATOM   4592  CA  ALA   281      -3.276   9.849  13.434  1.00 86.36      A   
ATOM   4593  HA  ALA   281      -3.364   8.804  13.176  1.00  0.00      A   
ATOM   4594  CB  ALA   281      -3.995  10.142  14.766  1.00 86.36      A   
ATOM   4595  HB1 ALA   281      -3.537   9.545  15.584  1.00  0.00      A   
ATOM   4596  HB2 ALA   281      -3.909  11.215  15.039  1.00  0.00      A   
ATOM   4597  HB3 ALA   281      -5.072   9.874  14.719  1.00  0.00      A   
ATOM   4598  C   ALA   281      -3.906  10.643  12.295  1.00 86.36      A   
ATOM   4599  O   ALA   281      -4.606  10.099  11.446  1.00 86.36      A   
ATOM   4600  N   PHE   282      -3.621  11.957  12.218  1.00 88.98      A   
ATOM   4601  HN  PHE   282      -3.062  12.383  12.926  1.00  0.00      A   
ATOM   4602  CA  PHE   282      -4.092  12.807  11.142  1.00 88.98      A   
ATOM   4603  HA  PHE   282      -5.163  12.683  11.082  1.00  0.00      A   
ATOM   4604  CB  PHE   282      -3.761  14.286  11.494  1.00 88.98      A   
ATOM   4605  HB1 PHE   282      -4.130  14.511  12.517  1.00  0.00      A   
ATOM   4606  HB2 PHE   282      -2.662  14.449  11.480  1.00  0.00      A   
ATOM   4607  CG  PHE   282      -4.424  15.256  10.551  1.00 88.98      A   
ATOM   4608  CD1 PHE   282      -5.818  15.420  10.564  1.00 88.98      A   
ATOM   4609  HD1 PHE   282      -6.417  14.861  11.268  1.00  0.00      A   
ATOM   4610  CE1 PHE   282      -6.444  16.279   9.650  1.00 88.98      A   
ATOM   4611  HE1 PHE   282      -7.519  16.378   9.652  1.00  0.00      A   
ATOM   4612  CZ  PHE   282      -5.675  16.988   8.719  1.00 88.98      A   
ATOM   4613  HZ  PHE   282      -6.157  17.646   8.012  1.00  0.00      A   
ATOM   4614  CD2 PHE   282      -3.662  15.975   9.615  1.00 88.98      A   
ATOM   4615  HD2 PHE   282      -2.590  15.843   9.587  1.00  0.00      A   
ATOM   4616  CE2 PHE   282      -4.283  16.837   8.701  1.00 88.98      A   
ATOM   4617  HE2 PHE   282      -3.690  17.377   7.978  1.00  0.00      A   
ATOM   4618  C   PHE   282      -3.537  12.435   9.754  1.00 88.98      A   
ATOM   4619  O   PHE   282      -4.279  12.333   8.779  1.00 88.98      A   
ATOM   4620  N   CYS   283      -2.215  12.177   9.621  1.00 87.59      A   
ATOM   4621  HN  CYS   283      -1.604  12.245  10.406  1.00  0.00      A   
ATOM   4622  CA  CYS   283      -1.600  11.892   8.330  1.00 87.59      A   
ATOM   4623  HA  CYS   283      -2.056  12.550   7.605  1.00  0.00      A   
ATOM   4624  CB  CYS   283      -0.069  12.185   8.292  1.00 87.59      A   
ATOM   4625  HB1 CYS   283       0.250  12.177   7.228  1.00  0.00      A   
ATOM   4626  HB2 CYS   283       0.081  13.219   8.669  1.00  0.00      A   
ATOM   4627  SG  CYS   283       0.987  11.028   9.238  1.00 87.59      A   
ATOM   4628  HG1 CYS   283       2.147  11.592   8.933  1.00  0.00      A   
ATOM   4629  C   CYS   283      -1.880  10.477   7.837  1.00 87.59      A   
ATOM   4630  O   CYS   283      -1.751  10.183   6.653  1.00 87.59      A   
ATOM   4631  N   SER   284      -2.344   9.575   8.727  1.00 85.50      A   
ATOM   4632  HN  SER   284      -2.398   9.834   9.688  1.00  0.00      A   
ATOM   4633  CA  SER   284      -2.740   8.208   8.396  1.00 85.50      A   
ATOM   4634  HA  SER   284      -1.904   7.721   7.916  1.00  0.00      A   
ATOM   4635  CB  SER   284      -3.141   7.397   9.652  1.00 85.50      A   
ATOM   4636  HB1 SER   284      -3.903   7.943  10.248  1.00  0.00      A   
ATOM   4637  HB2 SER   284      -3.588   6.429   9.337  1.00  0.00      A   
ATOM   4638  OG  SER   284      -2.005   7.087  10.459  1.00 85.50      A   
ATOM   4639  HG1 SER   284      -1.697   7.908  10.849  1.00  0.00      A   
ATOM   4640  C   SER   284      -3.897   8.137   7.413  1.00 85.50      A   
ATOM   4641  O   SER   284      -4.053   7.166   6.675  1.00 85.50      A   
ATOM   4642  N   MET   285      -4.717   9.201   7.327  1.00 80.94      A   
ATOM   4643  HN  MET   285      -4.596   9.974   7.945  1.00  0.00      A   
ATOM   4644  CA  MET   285      -5.801   9.306   6.369  1.00 80.94      A   
ATOM   4645  HA  MET   285      -6.368   8.387   6.394  1.00  0.00      A   
ATOM   4646  CB  MET   285      -6.725  10.486   6.752  1.00 80.94      A   
ATOM   4647  HB1 MET   285      -6.141  11.431   6.719  1.00  0.00      A   
ATOM   4648  HB2 MET   285      -7.546  10.571   6.009  1.00  0.00      A   
ATOM   4649  CG  MET   285      -7.341  10.358   8.162  1.00 80.94      A   
ATOM   4650  HG1 MET   285      -6.522  10.375   8.912  1.00  0.00      A   
ATOM   4651  HG2 MET   285      -7.951  11.268   8.346  1.00  0.00      A   
ATOM   4652  SD  MET   285      -8.364   8.872   8.429  1.00 80.94      A   
ATOM   4653  CE  MET   285      -9.782   9.373   7.409  1.00 80.94      A   
ATOM   4654  HE1 MET   285     -10.601   8.627   7.481  1.00  0.00      A   
ATOM   4655  HE2 MET   285     -10.188  10.353   7.739  1.00  0.00      A   
ATOM   4656  HE3 MET   285      -9.499   9.458   6.337  1.00  0.00      A   
ATOM   4657  C   MET   285      -5.330   9.496   4.930  1.00 80.94      A   
ATOM   4658  O   MET   285      -6.064   9.214   3.984  1.00 80.94      A   
ATOM   4659  N   LEU   286      -4.067   9.926   4.710  1.00 74.91      A   
ATOM   4660  HN  LEU   286      -3.462  10.134   5.474  1.00  0.00      A   
ATOM   4661  CA  LEU   286      -3.461  10.010   3.389  1.00 74.91      A   
ATOM   4662  HA  LEU   286      -4.127  10.577   2.755  1.00  0.00      A   
ATOM   4663  CB  LEU   286      -2.088  10.716   3.429  1.00 74.91      A   
ATOM   4664  HB1 LEU   286      -1.406  10.143   4.094  1.00  0.00      A   
ATOM   4665  HB2 LEU   286      -1.638  10.707   2.413  1.00  0.00      A   
ATOM   4666  CG  LEU   286      -2.129  12.181   3.912  1.00 74.91      A   
ATOM   4667  HG  LEU   286      -2.615  12.208   4.911  1.00  0.00      A   
ATOM   4668  CD1 LEU   286      -0.698  12.711   4.074  1.00 74.91      A   
ATOM   4669 HD11 LEU   286      -0.705  13.754   4.456  1.00  0.00      A   
ATOM   4670 HD12 LEU   286      -0.137  12.068   4.786  1.00  0.00      A   
ATOM   4671 HD13 LEU   286      -0.168  12.690   3.098  1.00  0.00      A   
ATOM   4672  CD2 LEU   286      -2.925  13.088   2.961  1.00 74.91      A   
ATOM   4673 HD21 LEU   286      -2.891  14.140   3.317  1.00  0.00      A   
ATOM   4674 HD22 LEU   286      -2.490  13.048   1.940  1.00  0.00      A   
ATOM   4675 HD23 LEU   286      -3.990  12.774   2.907  1.00  0.00      A   
ATOM   4676  C   LEU   286      -3.310   8.643   2.733  1.00 74.91      A   
ATOM   4677  O   LEU   286      -3.429   8.498   1.519  1.00 74.91      A   
ATOM   4678  N   CYS   287      -3.086   7.588   3.538  1.00 73.45      A   
ATOM   4679  HN  CYS   287      -2.949   7.726   4.516  1.00  0.00      A   
ATOM   4680  CA  CYS   287      -3.059   6.205   3.093  1.00 73.45      A   
ATOM   4681  HA  CYS   287      -2.314   6.115   2.316  1.00  0.00      A   
ATOM   4682  CB  CYS   287      -2.686   5.270   4.272  1.00 73.45      A   
ATOM   4683  HB1 CYS   287      -3.516   5.257   5.010  1.00  0.00      A   
ATOM   4684  HB2 CYS   287      -2.571   4.235   3.884  1.00  0.00      A   
ATOM   4685  SG  CYS   287      -1.152   5.798   5.109  1.00 73.45      A   
ATOM   4686  HG1 CYS   287      -1.021   4.708   5.850  1.00  0.00      A   
ATOM   4687  C   CYS   287      -4.388   5.739   2.508  1.00 73.45      A   
ATOM   4688  O   CYS   287      -4.429   5.080   1.478  1.00 73.45      A   
ATOM   4689  N   LEU   288      -5.523   6.105   3.138  1.00 71.29      A   
ATOM   4690  HN  LEU   288      -5.470   6.625   3.987  1.00  0.00      A   
ATOM   4691  CA  LEU   288      -6.858   5.882   2.597  1.00 71.29      A   
ATOM   4692  HA  LEU   288      -6.921   4.849   2.288  1.00  0.00      A   
ATOM   4693  CB  LEU   288      -7.907   6.171   3.700  1.00 71.29      A   
ATOM   4694  HB1 LEU   288      -7.620   5.599   4.608  1.00  0.00      A   
ATOM   4695  HB2 LEU   288      -7.867   7.249   3.966  1.00  0.00      A   
ATOM   4696  CG  LEU   288      -9.365   5.798   3.354  1.00 71.29      A   
ATOM   4697  HG  LEU   288      -9.662   6.333   2.427  1.00  0.00      A   
ATOM   4698  CD1 LEU   288      -9.537   4.290   3.111  1.00 71.29      A   
ATOM   4699 HD11 LEU   288     -10.604   4.056   2.907  1.00  0.00      A   
ATOM   4700 HD12 LEU   288      -8.944   3.956   2.233  1.00  0.00      A   
ATOM   4701 HD13 LEU   288      -9.216   3.712   4.004  1.00  0.00      A   
ATOM   4702  CD2 LEU   288     -10.301   6.253   4.483  1.00 71.29      A   
ATOM   4703 HD21 LEU   288     -11.357   6.022   4.226  1.00  0.00      A   
ATOM   4704 HD22 LEU   288     -10.043   5.728   5.427  1.00  0.00      A   
ATOM   4705 HD23 LEU   288     -10.206   7.347   4.650  1.00  0.00      A   
ATOM   4706  C   LEU   288      -7.132   6.734   1.357  1.00 71.29      A   
ATOM   4707  O   LEU   288      -7.706   6.277   0.372  1.00 71.29      A   
ATOM   4708  N   LEU   289      -6.674   8.006   1.365  1.00 71.13      A   
ATOM   4709  HN  LEU   289      -6.263   8.363   2.200  1.00  0.00      A   
ATOM   4710  CA  LEU   289      -6.773   8.939   0.250  1.00 71.13      A   
ATOM   4711  HA  LEU   289      -7.820   8.996  -0.009  1.00  0.00      A   
ATOM   4712  CB  LEU   289      -6.264  10.337   0.678  1.00 71.13      A   
ATOM   4713  HB1 LEU   289      -6.719  10.582   1.661  1.00  0.00      A   
ATOM   4714  HB2 LEU   289      -5.164  10.287   0.826  1.00  0.00      A   
ATOM   4715  CG  LEU   289      -6.580  11.493  -0.296  1.00 71.13      A   
ATOM   4716  HG  LEU   289      -6.146  11.245  -1.288  1.00  0.00      A   
ATOM   4717  CD1 LEU   289      -8.094  11.706  -0.466  1.00 71.13      A   
ATOM   4718 HD11 LEU   289      -8.300  12.600  -1.092  1.00  0.00      A   
ATOM   4719 HD12 LEU   289      -8.567  10.824  -0.948  1.00  0.00      A   
ATOM   4720 HD13 LEU   289      -8.571  11.859   0.525  1.00  0.00      A   
ATOM   4721  CD2 LEU   289      -5.912  12.785   0.198  1.00 71.13      A   
ATOM   4722 HD21 LEU   289      -6.113  13.623  -0.503  1.00  0.00      A   
ATOM   4723 HD22 LEU   289      -6.303  13.061   1.201  1.00  0.00      A   
ATOM   4724 HD23 LEU   289      -4.813  12.645   0.272  1.00  0.00      A   
ATOM   4725  C   LEU   289      -6.044   8.470  -1.007  1.00 71.13      A   
ATOM   4726  O   LEU   289      -6.480   8.711  -2.132  1.00 71.13      A   
ATOM   4727  N   ASN   290      -4.925   7.733  -0.841  1.00 70.14      A   
ATOM   4728  HN  ASN   290      -4.553   7.638   0.079  1.00  0.00      A   
ATOM   4729  CA  ASN   290      -4.215   7.031  -1.899  1.00 70.14      A   
ATOM   4730  HA  ASN   290      -3.824   7.757  -2.596  1.00  0.00      A   
ATOM   4731  CB  ASN   290      -3.062   6.219  -1.246  1.00 70.14      A   
ATOM   4732  HB1 ASN   290      -2.469   6.897  -0.595  1.00  0.00      A   
ATOM   4733  HB2 ASN   290      -3.472   5.408  -0.607  1.00  0.00      A   
ATOM   4734  CG  ASN   290      -2.097   5.605  -2.253  1.00 70.14      A   
ATOM   4735  OD1 ASN   290      -1.135   6.254  -2.665  1.00 70.14      A   
ATOM   4736  ND2 ASN   290      -2.316   4.325  -2.630  1.00 70.14      A   
ATOM   4737 HD21 ASN   290      -1.705   3.931  -3.317  1.00  0.00      A   
ATOM   4738 HD22 ASN   290      -3.154   3.834  -2.393  1.00  0.00      A   
ATOM   4739  C   ASN   290      -5.127   6.065  -2.658  1.00 70.14      A   
ATOM   4740  O   ASN   290      -5.155   6.034  -3.889  1.00 70.14      A   
ATOM   4741  N   SER   291      -5.943   5.302  -1.908  1.00 68.75      A   
ATOM   4742  HN  SER   291      -5.905   5.337  -0.912  1.00  0.00      A   
ATOM   4743  CA  SER   291      -6.858   4.308  -2.438  1.00 68.75      A   
ATOM   4744  HA  SER   291      -6.321   3.734  -3.179  1.00  0.00      A   
ATOM   4745  CB  SER   291      -7.346   3.340  -1.342  1.00 68.75      A   
ATOM   4746  HB1 SER   291      -7.959   3.885  -0.592  1.00  0.00      A   
ATOM   4747  HB2 SER   291      -7.966   2.528  -1.779  1.00  0.00      A   
ATOM   4748  OG  SER   291      -6.213   2.776  -0.681  1.00 68.75      A   
ATOM   4749  HG1 SER   291      -5.598   2.490  -1.359  1.00  0.00      A   
ATOM   4750  C   SER   291      -8.042   4.931  -3.163  1.00 68.75      A   
ATOM   4751  O   SER   291      -8.676   4.275  -3.986  1.00 68.75      A   
ATOM   4752  N   THR   292      -8.338   6.228  -2.907  1.00 68.94      A   
ATOM   4753  HN  THR   292      -7.890   6.684  -2.142  1.00  0.00      A   
ATOM   4754  CA  THR   292      -9.236   7.066  -3.712  1.00 68.94      A   
ATOM   4755  HA  THR   292     -10.108   6.489  -3.980  1.00  0.00      A   
ATOM   4756  CB  THR   292      -9.669   8.352  -2.985  1.00 68.94      A   
ATOM   4757  HB  THR   292      -8.860   9.113  -3.005  1.00  0.00      A   
ATOM   4758  OG1 THR   292      -9.946   8.137  -1.612  1.00 68.94      A   
ATOM   4759  HG1 THR   292     -10.638   7.472  -1.593  1.00  0.00      A   
ATOM   4760  CG2 THR   292     -10.940   8.942  -3.605  1.00 68.94      A   
ATOM   4761 HG21 THR   292     -11.240   9.869  -3.071  1.00  0.00      A   
ATOM   4762 HG22 THR   292     -10.785   9.186  -4.677  1.00  0.00      A   
ATOM   4763 HG23 THR   292     -11.775   8.211  -3.543  1.00  0.00      A   
ATOM   4764  C   THR   292      -8.602   7.577  -4.992  1.00 68.94      A   
ATOM   4765  O   THR   292      -9.180   7.540  -6.072  1.00 68.94      A   
ATOM   4766  N   VAL   293      -7.369   8.117  -4.936  1.00 69.60      A   
ATOM   4767  HN  VAL   293      -6.864   8.159  -4.077  1.00  0.00      A   
ATOM   4768  CA  VAL   293      -6.809   8.799  -6.098  1.00 69.60      A   
ATOM   4769  HA  VAL   293      -7.612   9.338  -6.579  1.00  0.00      A   
ATOM   4770  CB  VAL   293      -5.761   9.853  -5.754  1.00 69.60      A   
ATOM   4771  HB  VAL   293      -5.379  10.313  -6.690  1.00  0.00      A   
ATOM   4772  CG1 VAL   293      -6.433  10.962  -4.923  1.00 69.60      A   
ATOM   4773 HG11 VAL   293      -5.701  11.769  -4.709  1.00  0.00      A   
ATOM   4774 HG12 VAL   293      -7.295  11.397  -5.473  1.00  0.00      A   
ATOM   4775 HG13 VAL   293      -6.796  10.558  -3.954  1.00  0.00      A   
ATOM   4776  CG2 VAL   293      -4.580   9.239  -4.988  1.00 69.60      A   
ATOM   4777 HG21 VAL   293      -3.863  10.035  -4.693  1.00  0.00      A   
ATOM   4778 HG22 VAL   293      -4.939   8.750  -4.057  1.00  0.00      A   
ATOM   4779 HG23 VAL   293      -4.041   8.483  -5.598  1.00  0.00      A   
ATOM   4780  C   VAL   293      -6.277   7.866  -7.168  1.00 69.60      A   
ATOM   4781  O   VAL   293      -6.283   8.209  -8.349  1.00 69.60      A   
ATOM   4782  N   ASN   294      -5.860   6.636  -6.811  1.00 68.26      A   
ATOM   4783  HN  ASN   294      -5.800   6.395  -5.846  1.00  0.00      A   
ATOM   4784  CA  ASN   294      -5.456   5.629  -7.780  1.00 68.26      A   
ATOM   4785  HA  ASN   294      -4.665   6.056  -8.379  1.00  0.00      A   
ATOM   4786  CB  ASN   294      -4.941   4.362  -7.044  1.00 68.26      A   
ATOM   4787  HB1 ASN   294      -5.554   4.161  -6.139  1.00  0.00      A   
ATOM   4788  HB2 ASN   294      -4.991   3.475  -7.711  1.00  0.00      A   
ATOM   4789  CG  ASN   294      -3.482   4.523  -6.634  1.00 68.26      A   
ATOM   4790  OD1 ASN   294      -2.762   5.414  -7.091  1.00 68.26      A   
ATOM   4791  ND2 ASN   294      -2.998   3.591  -5.785  1.00 68.26      A   
ATOM   4792 HD21 ASN   294      -2.038   3.668  -5.515  1.00  0.00      A   
ATOM   4793 HD22 ASN   294      -3.598   2.888  -5.405  1.00  0.00      A   
ATOM   4794  C   ASN   294      -6.546   5.255  -8.806  1.00 68.26      A   
ATOM   4795  O   ASN   294      -6.216   5.281  -9.996  1.00 68.26      A   
ATOM   4796  N   PRO   295      -7.828   4.971  -8.517  1.00 68.60      A   
ATOM   4797  CD  PRO   295      -8.309   4.556  -7.200  1.00 68.60      A   
ATOM   4798  HD1 PRO   295      -7.974   3.516  -6.999  1.00  0.00      A   
ATOM   4799  HD2 PRO   295      -7.953   5.225  -6.387  1.00  0.00      A   
ATOM   4800  CA  PRO   295      -8.854   4.771  -9.544  1.00 68.60      A   
ATOM   4801  HA  PRO   295      -8.504   3.999 -10.213  1.00  0.00      A   
ATOM   4802  CB  PRO   295     -10.114   4.315  -8.782  1.00 68.60      A   
ATOM   4803  HB1 PRO   295     -10.242   3.218  -8.896  1.00  0.00      A   
ATOM   4804  HB2 PRO   295     -11.044   4.821  -9.119  1.00  0.00      A   
ATOM   4805  CG  PRO   295      -9.828   4.618  -7.309  1.00 68.60      A   
ATOM   4806  HG1 PRO   295     -10.322   3.914  -6.605  1.00  0.00      A   
ATOM   4807  HG2 PRO   295     -10.190   5.643  -7.077  1.00  0.00      A   
ATOM   4808  C   PRO   295      -9.085   5.976 -10.423  1.00 68.60      A   
ATOM   4809  O   PRO   295      -9.299   5.801 -11.624  1.00 68.60      A   
ATOM   4810  N   ILE   296      -9.011   7.201  -9.874  1.00 66.75      A   
ATOM   4811  HN  ILE   296      -8.902   7.291  -8.887  1.00  0.00      A   
ATOM   4812  CA  ILE   296      -9.095   8.428 -10.649  1.00 66.75      A   
ATOM   4813  HA  ILE   296     -10.016   8.403 -11.212  1.00  0.00      A   
ATOM   4814  CB  ILE   296      -9.103   9.668  -9.747  1.00 66.75      A   
ATOM   4815  HB  ILE   296      -8.136   9.722  -9.202  1.00  0.00      A   
ATOM   4816  CG2 ILE   296      -9.260  10.947 -10.604  1.00 66.75      A   
ATOM   4817 HG21 ILE   296      -9.307  11.849  -9.957  1.00  0.00      A   
ATOM   4818 HG22 ILE   296      -8.402  11.082 -11.296  1.00  0.00      A   
ATOM   4819 HG23 ILE   296     -10.198  10.896 -11.198  1.00  0.00      A   
ATOM   4820  CG1 ILE   296     -10.218   9.587  -8.676  1.00 66.75      A   
ATOM   4821 HG11 ILE   296     -11.215   9.593  -9.166  1.00  0.00      A   
ATOM   4822 HG12 ILE   296     -10.145   8.631  -8.115  1.00  0.00      A   
ATOM   4823  CD  ILE   296     -10.141  10.726  -7.650  1.00  0.00      A   
ATOM   4824  HD1 ILE   296     -10.843  10.528  -6.813  1.00  0.00      A   
ATOM   4825  HD2 ILE   296      -9.116  10.806  -7.227  1.00  0.00      A   
ATOM   4826  HD3 ILE   296     -10.422  11.699  -8.106  1.00  0.00      A   
ATOM   4827  C   ILE   296      -7.947   8.544 -11.652  1.00 66.75      A   
ATOM   4828  O   ILE   296      -8.147   8.841 -12.831  1.00 66.75      A   
ATOM   4829  N   ILE   297      -6.699   8.250 -11.226  1.00 64.88      A   
ATOM   4830  HN  ILE   297      -6.554   8.037 -10.263  1.00  0.00      A   
ATOM   4831  CA  ILE   297      -5.522   8.215 -12.087  1.00 64.88      A   
ATOM   4832  HA  ILE   297      -5.454   9.167 -12.593  1.00  0.00      A   
ATOM   4833  CB  ILE   297      -4.239   8.006 -11.272  1.00 64.88      A   
ATOM   4834  HB  ILE   297      -4.388   7.132 -10.602  1.00  0.00      A   
ATOM   4835  CG2 ILE   297      -3.029   7.721 -12.194  1.00 64.88      A   
ATOM   4836 HG21 ILE   297      -2.087   7.733 -11.607  1.00  0.00      A   
ATOM   4837 HG22 ILE   297      -3.111   6.719 -12.669  1.00  0.00      A   
ATOM   4838 HG23 ILE   297      -2.961   8.495 -12.988  1.00  0.00      A   
ATOM   4839  CG1 ILE   297      -3.958   9.240 -10.380  1.00 64.88      A   
ATOM   4840 HG11 ILE   297      -3.613  10.084 -11.015  1.00  0.00      A   
ATOM   4841 HG12 ILE   297      -4.901   9.562  -9.888  1.00  0.00      A   
ATOM   4842  CD  ILE   297      -2.929   8.965  -9.274  1.00  0.00      A   
ATOM   4843  HD1 ILE   297      -2.834   9.847  -8.605  1.00  0.00      A   
ATOM   4844  HD2 ILE   297      -3.252   8.103  -8.652  1.00  0.00      A   
ATOM   4845  HD3 ILE   297      -1.926   8.736  -9.692  1.00  0.00      A   
ATOM   4846  C   ILE   297      -5.641   7.155 -13.178  1.00 64.88      A   
ATOM   4847  O   ILE   297      -5.346   7.430 -14.344  1.00 64.88      A   
ATOM   4848  N   TYR   298      -6.122   5.928 -12.851  1.00 73.27      A   
ATOM   4849  HN  TYR   298      -6.317   5.710 -11.898  1.00  0.00      A   
ATOM   4850  CA  TYR   298      -6.354   4.871 -13.833  1.00 73.27      A   
ATOM   4851  HA  TYR   298      -5.422   4.673 -14.342  1.00  0.00      A   
ATOM   4852  CB  TYR   298      -6.913   3.560 -13.198  1.00 73.27      A   
ATOM   4853  HB1 TYR   298      -7.922   3.764 -12.780  1.00  0.00      A   
ATOM   4854  HB2 TYR   298      -7.006   2.772 -13.976  1.00  0.00      A   
ATOM   4855  CG  TYR   298      -6.089   2.967 -12.087  1.00 73.27      A   
ATOM   4856  CD1 TYR   298      -4.692   3.112 -11.989  1.00 73.27      A   
ATOM   4857  HD1 TYR   298      -4.138   3.663 -12.734  1.00  0.00      A   
ATOM   4858  CE1 TYR   298      -4.003   2.578 -10.891  1.00 73.27      A   
ATOM   4859  HE1 TYR   298      -2.937   2.718 -10.788  1.00  0.00      A   
ATOM   4860  CZ  TYR   298      -4.696   1.896  -9.890  1.00 73.27      A   
ATOM   4861  OH  TYR   298      -3.979   1.419  -8.783  1.00 73.27      A   
ATOM   4862  HH  TYR   298      -4.585   1.241  -8.060  1.00  0.00      A   
ATOM   4863  CD2 TYR   298      -6.761   2.228 -11.095  1.00 73.27      A   
ATOM   4864  HD2 TYR   298      -7.830   2.089 -11.169  1.00  0.00      A   
ATOM   4865  CE2 TYR   298      -6.076   1.712  -9.987  1.00 73.27      A   
ATOM   4866  HE2 TYR   298      -6.611   1.178  -9.216  1.00  0.00      A   
ATOM   4867  C   TYR   298      -7.363   5.304 -14.892  1.00 73.27      A   
ATOM   4868  O   TYR   298      -7.128   5.168 -16.094  1.00 73.27      A   
ATOM   4869  N   ALA   299      -8.497   5.885 -14.447  1.00 72.91      A   
ATOM   4870  HN  ALA   299      -8.658   5.977 -13.468  1.00  0.00      A   
ATOM   4871  CA  ALA   299      -9.559   6.368 -15.298  1.00 72.91      A   
ATOM   4872  HA  ALA   299      -9.850   5.561 -15.955  1.00  0.00      A   
ATOM   4873  CB  ALA   299     -10.762   6.759 -14.418  1.00 72.91      A   
ATOM   4874  HB1 ALA   299     -11.075   5.891 -13.799  1.00  0.00      A   
ATOM   4875  HB2 ALA   299     -10.494   7.584 -13.725  1.00  0.00      A   
ATOM   4876  HB3 ALA   299     -11.629   7.076 -15.036  1.00  0.00      A   
ATOM   4877  C   ALA   299      -9.177   7.546 -16.194  1.00 72.91      A   
ATOM   4878  O   ALA   299      -9.439   7.545 -17.399  1.00 72.91      A   
ATOM   4879  N   LEU   300      -8.507   8.583 -15.647  1.00 70.30      A   
ATOM   4880  HN  LEU   300      -8.338   8.608 -14.664  1.00  0.00      A   
ATOM   4881  CA  LEU   300      -8.043   9.716 -16.432  1.00 70.30      A   
ATOM   4882  HA  LEU   300      -8.880  10.102 -16.995  1.00  0.00      A   
ATOM   4883  CB  LEU   300      -7.465  10.832 -15.527  1.00 70.30      A   
ATOM   4884  HB1 LEU   300      -6.733  10.375 -14.826  1.00  0.00      A   
ATOM   4885  HB2 LEU   300      -6.927  11.583 -16.145  1.00  0.00      A   
ATOM   4886  CG  LEU   300      -8.520  11.597 -14.699  1.00 70.30      A   
ATOM   4887  HG  LEU   300      -9.114  10.863 -14.114  1.00  0.00      A   
ATOM   4888  CD1 LEU   300      -7.824  12.532 -13.700  1.00 70.30      A   
ATOM   4889 HD11 LEU   300      -8.577  13.064 -13.081  1.00  0.00      A   
ATOM   4890 HD12 LEU   300      -7.165  11.948 -13.022  1.00  0.00      A   
ATOM   4891 HD13 LEU   300      -7.206  13.284 -14.234  1.00  0.00      A   
ATOM   4892  CD2 LEU   300      -9.485  12.399 -15.586  1.00 70.30      A   
ATOM   4893 HD21 LEU   300     -10.151  13.024 -14.953  1.00  0.00      A   
ATOM   4894 HD22 LEU   300      -8.923  13.070 -16.270  1.00  0.00      A   
ATOM   4895 HD23 LEU   300     -10.125  11.723 -16.193  1.00  0.00      A   
ATOM   4896  C   LEU   300      -6.986   9.316 -17.459  1.00 70.30      A   
ATOM   4897  O   LEU   300      -7.064   9.677 -18.635  1.00 70.30      A   
ATOM   4898  N   ARG   301      -5.970   8.530 -17.057  1.00 67.60      A   
ATOM   4899  HN  ARG   301      -5.935   8.184 -16.122  1.00  0.00      A   
ATOM   4900  CA  ARG   301      -4.873   8.180 -17.939  1.00 67.60      A   
ATOM   4901  HA  ARG   301      -4.635   9.060 -18.518  1.00  0.00      A   
ATOM   4902  CB  ARG   301      -3.602   7.791 -17.143  1.00 67.60      A   
ATOM   4903  HB1 ARG   301      -3.887   7.042 -16.374  1.00  0.00      A   
ATOM   4904  HB2 ARG   301      -2.867   7.301 -17.817  1.00  0.00      A   
ATOM   4905  CG  ARG   301      -2.904   8.987 -16.450  1.00 67.60      A   
ATOM   4906  HG1 ARG   301      -3.643   9.484 -15.786  1.00  0.00      A   
ATOM   4907  HG2 ARG   301      -2.101   8.591 -15.792  1.00  0.00      A   
ATOM   4908  CD  ARG   301      -2.296  10.043 -17.392  1.00 67.60      A   
ATOM   4909  HD1 ARG   301      -3.078  10.474 -18.053  1.00  0.00      A   
ATOM   4910  HD2 ARG   301      -1.822  10.855 -16.799  1.00  0.00      A   
ATOM   4911  NE  ARG   301      -1.243   9.354 -18.208  1.00 67.60      A   
ATOM   4912  HE  ARG   301      -0.958   8.432 -17.948  1.00  0.00      A   
ATOM   4913  CZ  ARG   301      -0.689   9.802 -19.344  1.00 67.60      A   
ATOM   4914  NH1 ARG   301      -1.008  10.972 -19.882  1.00 67.60      A   
ATOM   4915 HH11 ARG   301      -0.661  11.194 -20.793  1.00  0.00      A   
ATOM   4916 HH12 ARG   301      -1.750  11.495 -19.463  1.00  0.00      A   
ATOM   4917  NH2 ARG   301       0.203   9.023 -19.953  1.00 67.60      A   
ATOM   4918 HH21 ARG   301       0.598   9.250 -20.844  1.00  0.00      A   
ATOM   4919 HH22 ARG   301       0.263   8.074 -19.645  1.00  0.00      A   
ATOM   4920  C   ARG   301      -5.152   7.122 -19.006  1.00 67.60      A   
ATOM   4921  O   ARG   301      -4.670   7.251 -20.129  1.00 67.60      A   
ATOM   4922  N   SER   302      -5.898   6.039 -18.713  1.00 78.41      A   
ATOM   4923  HN  SER   302      -6.350   5.938 -17.830  1.00  0.00      A   
ATOM   4924  CA  SER   302      -6.033   4.934 -19.663  1.00 78.41      A   
ATOM   4925  HA  SER   302      -5.162   4.893 -20.301  1.00  0.00      A   
ATOM   4926  CB  SER   302      -6.134   3.556 -18.940  1.00 78.41      A   
ATOM   4927  HB1 SER   302      -5.227   3.405 -18.317  1.00  0.00      A   
ATOM   4928  HB2 SER   302      -7.004   3.582 -18.249  1.00  0.00      A   
ATOM   4929  OG  SER   302      -6.287   2.450 -19.843  1.00 78.41      A   
ATOM   4930  HG1 SER   302      -5.420   2.087 -20.036  1.00  0.00      A   
ATOM   4931  C   SER   302      -7.261   5.070 -20.564  1.00 78.41      A   
ATOM   4932  O   SER   302      -8.409   5.087 -20.120  1.00 78.41      A   
ATOM   4933  N   LYS   303      -7.036   5.129 -21.895  1.00 84.98      A   
ATOM   4934  HN  LYS   303      -6.100   5.180 -22.233  1.00  0.00      A   
ATOM   4935  CA  LYS   303      -8.076   5.040 -22.909  1.00 84.98      A   
ATOM   4936  HA  LYS   303      -8.847   5.748 -22.645  1.00  0.00      A   
ATOM   4937  CB  LYS   303      -7.489   5.404 -24.297  1.00 84.98      A   
ATOM   4938  HB1 LYS   303      -6.941   6.365 -24.204  1.00  0.00      A   
ATOM   4939  HB2 LYS   303      -6.748   4.630 -24.593  1.00  0.00      A   
ATOM   4940  CG  LYS   303      -8.520   5.560 -25.436  1.00 84.98      A   
ATOM   4941  HG1 LYS   303      -7.952   5.691 -26.381  1.00  0.00      A   
ATOM   4942  HG2 LYS   303      -9.119   4.630 -25.541  1.00  0.00      A   
ATOM   4943  CD  LYS   303      -9.438   6.784 -25.263  1.00 84.98      A   
ATOM   4944  HD1 LYS   303     -10.084   6.662 -24.367  1.00  0.00      A   
ATOM   4945  HD2 LYS   303      -8.785   7.663 -25.077  1.00  0.00      A   
ATOM   4946  CE  LYS   303     -10.296   7.132 -26.492  1.00 84.98      A   
ATOM   4947  HE1 LYS   303     -10.803   8.108 -26.333  1.00  0.00      A   
ATOM   4948  HE2 LYS   303      -9.668   7.207 -27.405  1.00  0.00      A   
ATOM   4949  NZ  LYS   303     -11.335   6.110 -26.717  1.00 84.98      A   
ATOM   4950  HZ1 LYS   303     -12.124   6.504 -27.268  1.00  0.00      A   
ATOM   4951  HZ2 LYS   303     -10.927   5.308 -27.239  1.00  0.00      A   
ATOM   4952  HZ3 LYS   303     -11.716   5.775 -25.808  1.00  0.00      A   
ATOM   4953  C   LYS   303      -8.733   3.669 -22.974  1.00 84.98      A   
ATOM   4954  O   LYS   303      -9.950   3.571 -23.139  1.00 84.98      A   
ATOM   4955  N   ASP   304      -7.948   2.572 -22.823  1.00 86.43      A   
ATOM   4956  HN  ASP   304      -6.957   2.630 -22.723  1.00  0.00      A   
ATOM   4957  CA  ASP   304      -8.457   1.214 -22.841  1.00 86.43      A   
ATOM   4958  HA  ASP   304      -8.930   1.039 -23.796  1.00  0.00      A   
ATOM   4959  CB  ASP   304      -7.342   0.153 -22.581  1.00 86.43      A   
ATOM   4960  HB1 ASP   304      -6.983   0.222 -21.532  1.00  0.00      A   
ATOM   4961  HB2 ASP   304      -7.766  -0.862 -22.733  1.00  0.00      A   
ATOM   4962  CG  ASP   304      -6.112   0.280 -23.455  1.00 86.43      A   
ATOM   4963  OD1 ASP   304      -5.295   1.193 -23.179  1.00 86.43      A   
ATOM   4964  OD2 ASP   304      -5.898  -0.609 -24.325  1.00 86.43      A   
ATOM   4965  C   ASP   304      -9.505   0.978 -21.741  1.00 86.43      A   
ATOM   4966  O   ASP   304     -10.584   0.435 -21.975  1.00 86.43      A   
ATOM   4967  N   LEU   305      -9.214   1.438 -20.503  1.00 81.64      A   
ATOM   4968  HN  LEU   305      -8.323   1.854 -20.336  1.00  0.00      A   
ATOM   4969  CA  LEU   305     -10.114   1.355 -19.364  1.00 81.64      A   
ATOM   4970  HA  LEU   305     -10.420   0.324 -19.270  1.00  0.00      A   
ATOM   4971  CB  LEU   305      -9.372   1.793 -18.079  1.00 81.64      A   
ATOM   4972  HB1 LEU   305      -8.417   1.229 -18.020  1.00  0.00      A   
ATOM   4973  HB2 LEU   305      -9.111   2.869 -18.161  1.00  0.00      A   
ATOM   4974  CG  LEU   305     -10.139   1.569 -16.757  1.00 81.64      A   
ATOM   4975  HG  LEU   305     -11.113   2.100 -16.811  1.00  0.00      A   
ATOM   4976  CD1 LEU   305     -10.415   0.084 -16.485  1.00 81.64      A   
ATOM   4977 HD11 LEU   305     -10.889  -0.034 -15.487  1.00  0.00      A   
ATOM   4978 HD12 LEU   305     -11.101  -0.346 -17.246  1.00  0.00      A   
ATOM   4979 HD13 LEU   305      -9.466  -0.495 -16.487  1.00  0.00      A   
ATOM   4980  CD2 LEU   305      -9.352   2.167 -15.584  1.00 81.64      A   
ATOM   4981 HD21 LEU   305      -9.919   2.051 -14.636  1.00  0.00      A   
ATOM   4982 HD22 LEU   305      -8.373   1.653 -15.476  1.00  0.00      A   
ATOM   4983 HD23 LEU   305      -9.170   3.249 -15.755  1.00  0.00      A   
ATOM   4984  C   LEU   305     -11.376   2.176 -19.525  1.00 81.64      A   
ATOM   4985  O   LEU   305     -12.474   1.712 -19.224  1.00 81.64      A   
ATOM   4986  N   ARG   306     -11.261   3.411 -20.066  1.00 84.45      A   
ATOM   4987  HN  ARG   306     -10.359   3.790 -20.257  1.00  0.00      A   
ATOM   4988  CA  ARG   306     -12.410   4.231 -20.415  1.00 84.45      A   
ATOM   4989  HA  ARG   306     -13.016   4.329 -19.527  1.00  0.00      A   
ATOM   4990  CB  ARG   306     -11.998   5.657 -20.866  1.00 84.45      A   
ATOM   4991  HB1 ARG   306     -11.044   5.606 -21.433  1.00  0.00      A   
ATOM   4992  HB2 ARG   306     -12.776   6.080 -21.535  1.00  0.00      A   
ATOM   4993  CG  ARG   306     -11.862   6.611 -19.660  1.00 84.45      A   
ATOM   4994  HG1 ARG   306     -12.834   6.603 -19.123  1.00  0.00      A   
ATOM   4995  HG2 ARG   306     -11.102   6.218 -18.951  1.00  0.00      A   
ATOM   4996  CD  ARG   306     -11.558   8.073 -20.017  1.00 84.45      A   
ATOM   4997  HD1 ARG   306     -12.117   8.386 -20.924  1.00  0.00      A   
ATOM   4998  HD2 ARG   306     -11.855   8.729 -19.171  1.00  0.00      A   
ATOM   4999  NE  ARG   306     -10.074   8.204 -20.181  1.00 84.45      A   
ATOM   5000  HE  ARG   306      -9.509   7.917 -19.407  1.00  0.00      A   
ATOM   5001  CZ  ARG   306      -9.441   8.752 -21.225  1.00 84.45      A   
ATOM   5002  NH1 ARG   306     -10.058   9.114 -22.346  1.00 84.45      A   
ATOM   5003 HH11 ARG   306      -9.500   9.615 -23.008  1.00  0.00      A   
ATOM   5004 HH12 ARG   306     -11.054   9.066 -22.416  1.00  0.00      A   
ATOM   5005  NH2 ARG   306      -8.136   9.003 -21.157  1.00 84.45      A   
ATOM   5006 HH21 ARG   306      -7.757   9.495 -21.940  1.00  0.00      A   
ATOM   5007 HH22 ARG   306      -7.711   9.056 -20.253  1.00  0.00      A   
ATOM   5008  C   ARG   306     -13.319   3.562 -21.432  1.00 84.45      A   
ATOM   5009  O   ARG   306     -14.540   3.635 -21.320  1.00 84.45      A   
ATOM   5010  N   HSD   307     -12.755   2.842 -22.422  1.00 89.57      A   
ATOM   5011  HN  HSD   307     -11.763   2.814 -22.520  1.00  0.00      A   
ATOM   5012  CA  HSD   307     -13.551   2.013 -23.310  1.00 89.57      A   
ATOM   5013  HA  HSD   307     -14.309   2.647 -23.746  1.00  0.00      A   
ATOM   5014  CB  HSD   307     -12.692   1.427 -24.465  1.00 89.57      A   
ATOM   5015  HB1 HSD   307     -11.966   2.205 -24.783  1.00  0.00      A   
ATOM   5016  HB2 HSD   307     -12.098   0.560 -24.104  1.00  0.00      A   
ATOM   5017  ND1 HSD   307     -14.659   0.322 -25.706  1.00 89.57      A   
ATOM   5018  HD1 HSD   307     -15.187   0.030 -24.909  1.00  0.00      A   
ATOM   5019  CG  HSD   307     -13.466   1.019 -25.701  1.00 89.57      A   
ATOM   5020  CE1 HSD   307     -15.012   0.143 -27.002  1.00 89.57      A   
ATOM   5021  HE1 HSD   307     -15.920  -0.380 -27.302  1.00  0.00      A   
ATOM   5022  NE2 HSD   307     -14.132   0.675 -27.832  1.00 89.57      A   
ATOM   5023  CD2 HSD   307     -13.156   1.221 -27.014  1.00 89.57      A   
ATOM   5024  HD2 HSD   307     -12.294   1.710 -27.449  1.00  0.00      A   
ATOM   5025  C   HSD   307     -14.284   0.874 -22.616  1.00 89.57      A   
ATOM   5026  O   HSD   307     -15.476   0.675 -22.830  1.00 89.57      A   
ATOM   5027  N   ALA   308     -13.596   0.121 -21.739  1.00 87.55      A   
ATOM   5028  HN  ALA   308     -12.625   0.291 -21.587  1.00  0.00      A   
ATOM   5029  CA  ALA   308     -14.174  -0.999 -21.024  1.00 87.55      A   
ATOM   5030  HA  ALA   308     -14.603  -1.672 -21.752  1.00  0.00      A   
ATOM   5031  CB  ALA   308     -13.049  -1.726 -20.261  1.00 87.55      A   
ATOM   5032  HB1 ALA   308     -12.246  -2.031 -20.966  1.00  0.00      A   
ATOM   5033  HB2 ALA   308     -12.599  -1.062 -19.492  1.00  0.00      A   
ATOM   5034  HB3 ALA   308     -13.436  -2.639 -19.760  1.00  0.00      A   
ATOM   5035  C   ALA   308     -15.301  -0.624 -20.068  1.00 87.55      A   
ATOM   5036  O   ALA   308     -16.351  -1.254 -20.036  1.00 87.55      A   
ATOM   5037  N   PHE   309     -15.110   0.462 -19.302  1.00 87.20      A   
ATOM   5038  HN  PHE   309     -14.224   0.918 -19.346  1.00  0.00      A   
ATOM   5039  CA  PHE   309     -16.082   1.076 -18.416  1.00 87.20      A   
ATOM   5040  HA  PHE   309     -16.395   0.360 -17.671  1.00  0.00      A   
ATOM   5041  CB  PHE   309     -15.307   2.278 -17.792  1.00 87.20      A   
ATOM   5042  HB1 PHE   309     -14.409   1.885 -17.270  1.00  0.00      A   
ATOM   5043  HB2 PHE   309     -14.949   2.945 -18.605  1.00  0.00      A   
ATOM   5044  CG  PHE   309     -16.056   3.108 -16.791  1.00 87.20      A   
ATOM   5045  CD1 PHE   309     -16.467   2.546 -15.576  1.00 87.20      A   
ATOM   5046  HD1 PHE   309     -16.282   1.498 -15.392  1.00  0.00      A   
ATOM   5047  CE1 PHE   309     -17.090   3.335 -14.600  1.00 87.20      A   
ATOM   5048  HE1 PHE   309     -17.409   2.894 -13.668  1.00  0.00      A   
ATOM   5049  CZ  PHE   309     -17.304   4.699 -14.836  1.00 87.20      A   
ATOM   5050  HZ  PHE   309     -17.796   5.303 -14.087  1.00  0.00      A   
ATOM   5051  CD2 PHE   309     -16.274   4.479 -17.018  1.00 87.20      A   
ATOM   5052  HD2 PHE   309     -15.948   4.925 -17.946  1.00  0.00      A   
ATOM   5053  CE2 PHE   309     -16.894   5.273 -16.045  1.00 87.20      A   
ATOM   5054  HE2 PHE   309     -17.062   6.324 -16.227  1.00  0.00      A   
ATOM   5055  C   PHE   309     -17.323   1.571 -19.161  1.00 87.20      A   
ATOM   5056  O   PHE   309     -18.455   1.359 -18.732  1.00 87.20      A   
ATOM   5057  N   ARG   310     -17.142   2.212 -20.339  1.00 92.56      A   
ATOM   5058  HN  ARG   310     -16.223   2.401 -20.677  1.00  0.00      A   
ATOM   5059  CA  ARG   310     -18.245   2.601 -21.200  1.00 92.56      A   
ATOM   5060  HA  ARG   310     -18.922   3.225 -20.635  1.00  0.00      A   
ATOM   5061  CB  ARG   310     -17.776   3.356 -22.476  1.00 92.56      A   
ATOM   5062  HB1 ARG   310     -16.877   2.849 -22.889  1.00  0.00      A   
ATOM   5063  HB2 ARG   310     -18.569   3.293 -23.252  1.00  0.00      A   
ATOM   5064  CG  ARG   310     -17.502   4.861 -22.314  1.00 92.56      A   
ATOM   5065  HG1 ARG   310     -18.352   5.322 -21.766  1.00  0.00      A   
ATOM   5066  HG2 ARG   310     -16.578   5.022 -21.717  1.00  0.00      A   
ATOM   5067  CD  ARG   310     -17.377   5.531 -23.689  1.00 92.56      A   
ATOM   5068  HD1 ARG   310     -16.532   5.079 -24.251  1.00  0.00      A   
ATOM   5069  HD2 ARG   310     -18.303   5.389 -24.286  1.00  0.00      A   
ATOM   5070  NE  ARG   310     -17.098   6.990 -23.516  1.00 92.56      A   
ATOM   5071  HE  ARG   310     -16.174   7.330 -23.692  1.00  0.00      A   
ATOM   5072  CZ  ARG   310     -18.052   7.928 -23.520  1.00 92.56      A   
ATOM   5073  NH1 ARG   310     -19.324   7.674 -23.246  1.00 92.56      A   
ATOM   5074 HH11 ARG   310     -19.850   8.515 -23.123  1.00  0.00      A   
ATOM   5075 HH12 ARG   310     -19.503   6.977 -22.552  1.00  0.00      A   
ATOM   5076  NH2 ARG   310     -17.734   9.192 -23.776  1.00 92.56      A   
ATOM   5077 HH21 ARG   310     -18.497   9.838 -23.787  1.00  0.00      A   
ATOM   5078 HH22 ARG   310     -16.931   9.388 -24.339  1.00  0.00      A   
ATOM   5079  C   ARG   310     -19.079   1.447 -21.719  1.00 92.56      A   
ATOM   5080  O   ARG   310     -20.302   1.552 -21.774  1.00 92.56      A   
ATOM   5081  N   SER   311     -18.440   0.325 -22.114  1.00 94.06      A   
ATOM   5082  HN  SER   311     -17.443   0.285 -22.113  1.00  0.00      A   
ATOM   5083  CA  SER   311     -19.110  -0.856 -22.651  1.00 94.06      A   
ATOM   5084  HA  SER   311     -19.655  -0.555 -23.534  1.00  0.00      A   
ATOM   5085  CB  SER   311     -18.129  -1.994 -23.040  1.00 94.06      A   
ATOM   5086  HB1 SER   311     -17.447  -2.199 -22.188  1.00  0.00      A   
ATOM   5087  HB2 SER   311     -18.688  -2.927 -23.266  1.00  0.00      A   
ATOM   5088  OG  SER   311     -17.359  -1.638 -24.193  1.00 94.06      A   
ATOM   5089  HG1 SER   311     -17.735  -2.127 -24.928  1.00  0.00      A   
ATOM   5090  C   SER   311     -20.140  -1.442 -21.699  1.00 94.06      A   
ATOM   5091  O   SER   311     -21.124  -2.044 -22.124  1.00 94.06      A   
ATOM   5092  N   MET   312     -19.947  -1.253 -20.378  1.00 94.17      A   
ATOM   5093  HN  MET   312     -19.119  -0.797 -20.060  1.00  0.00      A   
ATOM   5094  CA  MET   312     -20.880  -1.654 -19.342  1.00 94.17      A   
ATOM   5095  HA  MET   312     -21.126  -2.688 -19.532  1.00  0.00      A   
ATOM   5096  CB  MET   312     -20.219  -1.601 -17.948  1.00 94.17      A   
ATOM   5097  HB1 MET   312     -20.122  -0.546 -17.614  1.00  0.00      A   
ATOM   5098  HB2 MET   312     -20.882  -2.126 -17.228  1.00  0.00      A   
ATOM   5099  CG  MET   312     -18.816  -2.258 -17.910  1.00 94.17      A   
ATOM   5100  HG1 MET   312     -18.086  -1.528 -18.321  1.00  0.00      A   
ATOM   5101  HG2 MET   312     -18.541  -2.419 -16.846  1.00  0.00      A   
ATOM   5102  SD  MET   312     -18.667  -3.829 -18.826  1.00 94.17      A   
ATOM   5103  CE  MET   312     -16.968  -4.253 -18.362  1.00 94.17      A   
ATOM   5104  HE1 MET   312     -16.697  -5.264 -18.737  1.00  0.00      A   
ATOM   5105  HE2 MET   312     -16.254  -3.526 -18.805  1.00  0.00      A   
ATOM   5106  HE3 MET   312     -16.841  -4.249 -17.259  1.00  0.00      A   
ATOM   5107  C   MET   312     -22.221  -0.922 -19.404  1.00 94.17      A   
ATOM   5108  O   MET   312     -23.263  -1.544 -19.277  1.00 94.17      A   
ATOM   5109  N   PHE   313     -22.276   0.390 -19.735  1.00 93.86      A   
ATOM   5110  HN  PHE   313     -21.432   0.899 -19.878  1.00  0.00      A   
ATOM   5111  CA  PHE   313     -23.519   1.018 -20.211  1.00 93.86      A   
ATOM   5112  HA  PHE   313     -24.351   0.652 -19.627  1.00  0.00      A   
ATOM   5113  CB  PHE   313     -23.412   2.556 -20.062  1.00 93.86      A   
ATOM   5114  HB1 PHE   313     -23.367   2.821 -18.984  1.00  0.00      A   
ATOM   5115  HB2 PHE   313     -22.490   2.919 -20.563  1.00  0.00      A   
ATOM   5116  CG  PHE   313     -24.600   3.252 -20.657  1.00 93.86      A   
ATOM   5117  CD1 PHE   313     -25.889   3.007 -20.163  1.00 93.86      A   
ATOM   5118  HD1 PHE   313     -26.025   2.369 -19.301  1.00  0.00      A   
ATOM   5119  CE1 PHE   313     -27.003   3.573 -20.788  1.00 93.86      A   
ATOM   5120  HE1 PHE   313     -27.991   3.388 -20.392  1.00  0.00      A   
ATOM   5121  CZ  PHE   313     -26.836   4.388 -21.914  1.00  0.00      A   
ATOM   5122  HZ  PHE   313     -27.693   4.835 -22.394  1.00  0.00      A   
ATOM   5123  CD2 PHE   313     -24.439   4.091 -21.775  1.00 93.86      A   
ATOM   5124  HD2 PHE   313     -23.450   4.278 -22.164  1.00  0.00      A   
ATOM   5125  CE2 PHE   313     -25.553   4.659 -22.399  1.00 93.86      A   
ATOM   5126  HE2 PHE   313     -25.426   5.328 -23.238  1.00  0.00      A   
ATOM   5127  C   PHE   313     -23.736   0.597 -21.730  1.00 93.86      A   
ATOM   5128  O   PHE   313     -23.827   1.375 -22.684  1.00 93.86      A   
ATOM   5129  NT  PHE   313     -23.823  -0.726 -21.990  1.00  0.00      A   
ATOM   5130  HT1 PHE   313     -23.771  -1.006 -22.949  1.00  0.00      A   
ATOM   5131  HT2 PHE   313     -23.575  -1.352 -21.251  1.00  0.00      A   
ATOM   5132  CL  M186    1       1.623   1.305   8.532  1.00 87.61      M186
ATOM   5133  S   M186    1      -7.214   6.909  13.769  1.00 87.61      M186
ATOM   5134  F   M186    1     -10.512  12.517  11.822  1.00  0.00      M186
ATOM   5135  F1  M186    1     -11.227  11.281  10.194  1.00 87.61      M186
ATOM   5136  F2  M186    1      -9.300  12.247  10.056  1.00  0.00      M186
ATOM   5137  O1  M186    1      -6.225   7.562  14.595  1.00 87.61      M186
ATOM   5138  O2  M186    1      -8.181   6.114  14.463  1.00 87.61      M186
ATOM   5139  N   M186    1      -3.852   3.969  11.495  1.00 87.61      M186
ATOM   5140  N1  M186    1      -5.026   4.676  11.524  1.00 87.61      M186
ATOM   5141  N2  M186    1      -6.566   6.155  12.507  1.00 87.61      M186
ATOM   5142  N3  M186    1      -5.032   5.003  13.920  1.00 87.61      M186
ATOM   5143  N4  M186    1      -3.373   6.390  14.443  1.00 87.61      M186
ATOM   5144  H   M186    1      -2.483   6.598  14.848  1.00  0.00      M186
ATOM   5145  H1  M186    1      -4.080   7.079  14.280  1.00  0.00      M186
ATOM   5146  C   M186    1      -1.659   3.643   8.789  1.00 87.61      M186
ATOM   5147  H3  M186    1      -2.053   4.516   8.291  1.00  0.00      M186
ATOM   5148  C1  M186    1      -0.472   3.072   8.331  1.00 87.61      M186
ATOM   5149  H4  M186    1       0.019   3.453   7.448  1.00  0.00      M186
ATOM   5150  C2  M186    1       0.086   1.977   9.050  1.00 87.61      M186
ATOM   5151  C3  M186    1      -0.590   1.420  10.178  1.00 87.61      M186
ATOM   5152  H5  M186    1      -0.160   0.580  10.704  1.00  0.00      M186
ATOM   5153  C4  M186    1      -1.803   1.976  10.574  1.00 87.61      M186
ATOM   5154  H6  M186    1      -2.336   1.558  11.416  1.00  0.00      M186
ATOM   5155  C5  M186    1      -2.328   3.079   9.879  1.00 87.61      M186
ATOM   5156  C6  M186    1      -3.581   3.639  10.258  1.00 87.61      M186
ATOM   5157  C7  M186    1      -4.752   3.930   9.303  1.00 87.61      M186
ATOM   5158  H7  M186    1      -4.408   4.584   8.473  1.00  0.00      M186
ATOM   5159  C8  M186    1      -5.686   4.751  10.216  1.00 87.61      M186
ATOM   5160  H8  M186    1      -5.730   5.807   9.872  1.00  0.00      M186
ATOM   5161  H9  M186    1      -6.714   4.334  10.272  1.00  0.00      M186
ATOM   5162  C9  M186    1      -5.349   2.694   8.700  1.00 87.61      M186
ATOM   5163  C10 M186    1      -6.062   1.780   9.493  1.00 87.61      M186
ATOM   5164  H10 M186    1      -6.215   1.976  10.544  1.00  0.00      M186
ATOM   5165  C11 M186    1      -6.575   0.605   8.935  1.00 87.61      M186
ATOM   5166  H11 M186    1      -7.130  -0.092   9.545  1.00  0.00      M186
ATOM   5167  C12 M186    1      -6.369   0.331   7.582  1.00 87.61      M186
ATOM   5168  H12 M186    1      -6.742  -0.594   7.167  1.00  0.00      M186
ATOM   5169  C13 M186    1      -5.683   1.244   6.773  1.00 87.61      M186
ATOM   5170  H13 M186    1      -5.540   1.038   5.723  1.00  0.00      M186
ATOM   5171  C14 M186    1      -5.179   2.423   7.330  1.00 87.61      M186
ATOM   5172  H14 M186    1      -4.649   3.125   6.704  1.00  0.00      M186
ATOM   5173  C15 M186    1      -5.544   5.278  12.666  1.00 87.61      M186
ATOM   5174  C16 M186    1      -3.766   5.188  14.434  1.00 87.61      M186
ATOM   5175  C18 M186    1      -2.904   4.063  14.948  1.00 87.61      M186
ATOM   5176  H15 M186    1      -1.833   4.236  14.710  1.00  0.00      M186
ATOM   5177  H16 M186    1      -3.198   3.093  14.493  1.00  0.00      M186
ATOM   5178  H17 M186    1      -3.001   3.965  16.051  1.00  0.00      M186
ATOM   5179  C19 M186    1      -8.112   8.265  12.881  1.00 87.61      M186
ATOM   5180  C20 M186    1      -9.403   8.071  12.334  1.00 87.61      M186
ATOM   5181  H18 M186    1      -9.887   7.108  12.409  1.00  0.00      M186
ATOM   5182  C21 M186    1     -10.065   9.128  11.691  1.00 87.61      M186
ATOM   5183  H19 M186    1     -11.052   8.958  11.285  1.00  0.00      M186
ATOM   5184  C22 M186    1      -9.460  10.399  11.572  1.00 87.61      M186
ATOM   5185  C23 M186    1      -8.172  10.577  12.103  1.00 87.61      M186
ATOM   5186  H20 M186    1      -7.678  11.534  12.020  1.00  0.00      M186
ATOM   5187  C24 M186    1      -7.512   9.534  12.744  1.00 87.61      M186
ATOM   5188  H21 M186    1      -6.523   9.717  13.137  1.00  0.00      M186
ATOM   5189  C25 M186    1     -10.125  11.588  10.909  1.00  0.00      M186
ATOM   5190  OH2 TIP3    1     -23.798 -21.022 -24.648  1.00  0.00      WAT 
ATOM   5191  H1  TIP3    1     -23.508 -21.565 -23.915  1.00  0.00      WAT 
ATOM   5192  H2  TIP3    1     -24.428 -21.570 -25.117  1.00  0.00      WAT
[truncated: 6,037,064 more chars]
