# Supplementary material for: Structural mechanism of CB1R binding to peripheral and biased inverse agonists
Source: Nat Commun. 2024 Dec 18;15:10694. doi: 10.1038/s41467-024-54206-0 (PMC11655885; doi:10.1038/s41467-024-54206-0)
Supplement: Supplementary file 3 — Supplementary Data 1 [file 41467_2024_54206_MOESM3_ESM.gz › NatComm_MD_package/MRI-1867/namd.sub_gpu]

#!/bin/bash
#SBATCH --job-name="namd"
#SBATCH --mail-type=BEGIN,END

module load  NAMD/3.0/beta3-CUDA

namd3 +p${SLURM_CPUS_PER_TASK} +setcpuaffinity equilibration_1867.inp  > equilibration_1867.out

if [ "$?" -eq "0" ]; then
   namd3 +p${SLURM_CPUS_PER_TASK} +setcpuaffinity dynamics_1867.inp  > dynamics_1867.out
fi
