# Supplementary material for: Structural mechanism of CB1R binding to peripheral and biased inverse agonists
Source: Nat Commun. 2024 Dec 18;15:10694. doi: 10.1038/s41467-024-54206-0 (PMC11655885; doi:10.1038/s41467-024-54206-0)
Supplement: Supplementary file 6 — Source Data [file 41467_2024_54206_MOESM6_ESM.xlsx]

## Sheet: Figure 4A
Figure 4A
GTP		taranabant						S-MRI-1867							S-MRI-1891
	Drugs and concentrations	Experiment 1 average	Experiment 2 average	Experiment 3 average	Experiment 4 average			Drugs and concentrations	Experiment 1 average	Experiment 2 average	Experiment 3 average	Experiment 4 average			Drugs and concentrations	Experiment 1 average	Experiment 2 average	Experiment 3 average	Experiment 4 average
cpm values	Basal response	786	811	849	813		cpm values	Basal response	789	809	775	843		cpm values	Basal response	749	858	756	836
	300 nM CP55,940 + 0.001 nM taranabant	1546	1546	1640	1640			300 nM CP55,940 + 0.001 nM S-MRI-1867	1615	1615	1594	1594			300 nM CP55,940 + 0.001 nM S-MRI-1891	1632	1632	1634	1634
	300 nM CP55,940 + 0.01 nM taranabant	1632	1577	1655	1540			300 nM CP55,940 + 0.01 nM S-MRI-1867	1604	1643	1631	1642			300 nM CP55,940 + 0.01 nM S-MRI-1891	1669	1661	1638	1663
	300 nM CP55,940 + 0.1 nM taranabant	1592	1586	1518	1620			300 nM CP55,940 + 0.1 nM S-MRI-1867	1625	1656	1615	1679			300 nM CP55,940 + 0.1 nM S-MRI-1891	1670	1843	1587	1868
	300 nM CP55,940 + 1 nM taranabant	1183	1210	1140	1218			300 nM CP55,940 + 1 nM S-MRI-1867	1462	1577	1566	1581			300 nM CP55,940 + 1 nM S-MRI-1891	1281	1337	1278	1303
	300 nM CP55,940 + 10 nM taranabant	770	853	733	843			300 nM CP55,940 + 10 nM S-MRI-1867	1312	1377	1358	1331			300 nM CP55,940 + 10 nM S-MRI-1891	848	843	805	850
	300 nM CP55,940 + 100 nM taranabant	573	615	594	643			300 nM CP55,940 + 100 nM S-MRI-1867	1021	947	973	1046			300 nM CP55,940 + 100 nM S-MRI-1891	626	678	663	706
	300 nM CP55,940 + 1000 nM taranabant	551	566	559	569			300 nM CP55,940 + 1000 nM S-MRI-1867	759	747	742	722			300 nM CP55,940 + 1000 nM S-MRI-1891	580	572	566	543
	non spec 10 µM GTP	310	310	341	341			non spec 10 µM GTP	366	366	344	344			non spec 10 µM GTP	353	353	347	347
		Experiment 1 average	Experiment 2 average	Experiment 3 average	Experiment 4 average				Experiment 1 average	Experiment 2 average	Experiment 3 average	Experiment 4 average				Experiment 1 average	Experiment 2 average	Experiment 3 average	Experiment 4 average
% basal response	Basal response	100	100	100	100		% basal response	Basal response	100	100	100	100		% basal response	Basal response	100	100	100	100
	300 nM CP55,940 + 0.001 nM taranabant	259.664	246.707	255.709	275.212			300 nM CP55,940 + 0.001 nM S-MRI-1867	295.272	281.941	290.023	250.501			300 nM CP55,940 + 0.001 nM S-MRI-1891	322.98	253.267	314.67	263.19
	300 nM CP55,940 + 0.01 nM taranabant	277.731	252.894	258.661	254.025			300 nM CP55,940 + 0.01 nM S-MRI-1867	292.671	288.262	298.608	260.12			300 nM CP55,940 + 0.01 nM S-MRI-1891	332.323	259.01	315.648	269.121
	300 nM CP55,940 + 0.1 nM taranabant	269.328	254.691	231.693	270.975			300 nM CP55,940 + 0.1 nM S-MRI-1867	297.636	291.196	294.896	267.535			300 nM CP55,940 + 0.1 nM S-MRI-1891	332.576	295.05	303.178	311.043
	300 nM CP55,940 + 1 nM taranabant	183.403	179.641	157.283	185.805			300 nM CP55,940 + 1 nM S-MRI-1867	259.102	273.363	283.527	247.896			300 nM CP55,940 + 1 nM S-MRI-1891	234.343	205	227.628	195.501
	300 nM CP55,940 + 10 nM taranabant	96.6387	108.383	77.1654	106.356			300 nM CP55,940 + 10 nM S-MRI-1867	223.641	228.217	235.267	197.796			300 nM CP55,940 + 10 nM S-MRI-1891	125	107	111.98	102.863
	300 nM CP55,940 + 100 nM taranabant	55.2521	60.8782	49.8031	63.9831			300 nM CP55,940 + 100 nM S-MRI-1867	154.846	131.151	145.94	140.681			300 nM CP55,940 + 100 nM S-MRI-1891	68.9394	64.3564	77.2616	73.4151
	300 nM CP55,940 + 1000 nM taranabant	50.6303	51.0978	42.9134	48.3051			300 nM CP55,940 + 1000 nM S-MRI-1867	92.9078	86.0045	92.3434	75.7515			300 nM CP55,940 + 1000 nM S-MRI-1891	57.3232	43.3663	53.5452	40.0818
		Average							Average							Average
		MEAN	S.E.M.	N					MEAN	S.E.M.	N					MEAN	S.E.M.	N
normalized % response	300 nM CP55,940 + 0.001 nM taranabant	100	2.81869	4			normalized % response	300 nM CP55,940 + 0.001 nM S-MRI-1867	100	5.20365	4			normalized % response	300 nM CP55,940 + 0.001 nM S-MRI-1891	100	7.37285	4
	300 nM CP55,940 + 0.01 nM taranabant	100.713	2.73387	4				300 nM CP55,940 + 0.01 nM S-MRI-1867	102.845	4.42826	4				300 nM CP55,940 + 0.01 nM S-MRI-1891	102.292	7.39729	4
	300 nM CP55,940 + 0.1 nM taranabant	98.744	4.30863	4				300 nM CP55,940 + 0.1 nM S-MRI-1867	104.35	3.57467	4				300 nM CP55,940 + 0.1 nM S-MRI-1891	109.142	3.3599	4
	300 nM CP55,940 + 1 nM taranabant	60.7792	3.09861	4				300 nM CP55,940 + 1 nM S-MRI-1867	93.0131	4.06656	4				300 nM CP55,940 + 1 nM S-MRI-1891	69.6148	3.82783	4
	300 nM CP55,940 + 10 nM taranabant	23.1655	3.37926	4				300 nM CP55,940 + 10 nM S-MRI-1867	69.7926	4.23972	4				300 nM CP55,940 + 10 nM S-MRI-1891	26.3106	2.00286	4
	300 nM CP55,940 + 100 nM taranabant	4.37855	1.48389	4				300 nM CP55,940 + 100 nM S-MRI-1867	29.2724	2.5717	4				300 nM CP55,940 + 100 nM S-MRI-1891	9.3412	1.16284	4
	300 nM CP55,940 + 1000 nM taranabant	0	0.888998	4				300 nM CP55,940 + 1000 nM S-MRI-1867	0	2.06906	4				300 nM CP55,940 + 1000 nM S-MRI-1891	0	1.70353	4

## Sheet: Figure 4B
Figure 4B
Beta-arrestin	taranabant						S-MRI-1867							MRI 1891 E1
	Drugs and concentrations	Experiment 1 average	Experiment 2 average	Experiment 3 average			Drugs and concentrations	Experiment 1 average	Experiment 2 average	Experiment 3 average	Experiment 4 average			Drugs and concentrations	Experiment 1 average	Experiment 2 average	Experiment 3 average
lum values	Basal response	4297	3919	4102		lum values	Basal response	3745	3489	3544	3642		lum values	Basal response	3557	3750	3890
	25 nM CP55,940 + 0.001 nM taranabant	18372	18832	19264			25 nM CP55,940 + 0.001 nM S-MRI-1867	21612	16563	12404	15361			25 nM CP55,940 + 0.001 nM S-MRI-1891	22387	18122	17866
	25 nM CP55,940 + 0.01 nM taranabant	18512	19404	19658			25 nM CP55,940 + 0.01 nM S-MRI-1867	19591	18948	12375	15142			25 nM CP55,940 + 0.01 nM S-MRI-1891	21662	17090	14442
	25 nM CP55,940 + 0.1 nM taranabant	17743	17133	18279			25 nM CP55,940 + 0.1 nM S-MRI-1867	21209	20344	12137	14843			25 nM CP55,940 + 0.1 nM S-MRI-1891	12228	9718	8232
	25 nM CP55,940 +0. 3 nM taranabant	14976	16754	16533			25 nM CP55,940 +0. 3 nM S-MRI-1867	20271	21487	12718	16156			25 nM CP55,940 +0. 3 nM S-MRI-1891	10446	7137	6808
	25 nM CP55,940 + 1 nM taranabant	13162	13787	14480			25 nM CP55,940 + 1 nM S-MRI-1867	19443	19638	12234	15011			25 nM CP55,940 + 1 nM S-MRI-1891	4726	3909	4344
	25 nM CP55,940 + 3 nM taranabant	7347	7603	8539			25 nM CP55,940 + 3 nM S-MRI-1867	15375	13421	8857	12924			25 nM CP55,940 + 3 nM S-MRI-1891	5165	4215	4870
	25 nM CP55,940 + 10 nM taranabant	4145	4621	5550			25 nM CP55,940 + 10 nM S-MRI-1867	7687	7765	4277	5897			25 nM CP55,940 + 10 nM S-MRI-1891	3797	3596	4364
	25 nM CP55,940 + 30 nM taranabant	4284	4671	5727			25 nM CP55,940 + 30 nM S-MRI-1867	5161	5210	3224	4118			25 nM CP55,940 + 30 nM S-MRI-1891	5159	3080	5023
	25 nM CP55,940 + 100 nM taranabant	4501	4565	5759			25 nM CP55,940 + 100 nM S-MRI-1867	4556	4497	2623	3418			25 nM CP55,940 + 100 nM S-MRI-1891	4583	3254	4729
	25 nM CP55,940 + 300 nM taranabant	4670	4722	5843			25 nM CP55,940 + 300 nM S-MRI-1867	4366	4803	2549	2866			25 nM CP55,940 + 300 nM S-MRI-1891	4622	4608	5264
	25 nM CP55,940 + 1000 nM taranabant	2971	2809	4191			25 nM CP55,940 + 1000 nM S-MRI-1867	3036	2733	2778	3584			25 nM CP55,940 + 1000 nM S-MRI-1891	3160	2768	4030
		Experiment 1 average	Experiment 2 average	Experiment 3 average				Experiment 1 average	Experiment 2 average	Experiment 3 average	Experiment 4 average				Experiment 1 average	Experiment 2 average	Experiment 3 average
% basal response	25 nM CP55,940 + 0.001 nM taranabant	447.225	458.423	469.625		% basal response	25 nM CP55,940 + 0.001 nM S-MRI-1867	597.512	457.921	350.001	421.774		% basal response	25 nM CP55,940 + 0.001 nM S-MRI-1891	629.379	483.253	459.28
	25 nM CP55,940 + 0.01 nM taranabant	450.633	472.347	479.23			25 nM CP55,940 + 0.01 nM S-MRI-1867	541.637	523.86	349.176	415.748			25 nM CP55,940 + 0.01 nM S-MRI-1891	608.996	455.733	371.26
	25 nM CP55,940 + 0.1 nM taranabant	431.913	417.064	445.612			25 nM CP55,940 + 0.1 nM S-MRI-1867	586.37	562.455	342.467	407.561			25 nM CP55,940 + 0.1 nM S-MRI-1891	343.773	259.147	211.62
	25 nM CP55,940 +0. 3 nM taranabant	364.557	407.838	403.047			25 nM CP55,940 +0. 3 nM S-MRI-1867	560.437	594.056	358.867	443.604			25 nM CP55,940 +0. 3 nM S-MRI-1891	293.674	190.32	175.013
	25 nM CP55,940 + 1 nM taranabant	320.399	335.613	352.999			25 nM CP55,940 + 1 nM S-MRI-1867	537.545	542.936	345.196	412.166			25 nM CP55,940 + 1 nM S-MRI-1891	132.865	104.24	111.671
	25 nM CP55,940 + 3 nM taranabant	178.846	185.078	208.167			25 nM CP55,940 + 3 nM S-MRI-1867	425.076	371.053	249.912	354.856			25 nM CP55,940 + 3 nM S-MRI-1891	145.207	112.4	125.193
	25 nM CP55,940 + 10 nM taranabant	100.901	112.488	135.3			25 nM CP55,940 + 10 nM S-MRI-1867	212.524	214.681	120.694	161.91			25 nM CP55,940 + 10 nM S-MRI-1891	106.747	95.8933	112.185
	25 nM CP55,940 + 30 nM taranabant	104.284	113.705	139.615			25 nM CP55,940 + 30 nM S-MRI-1867	142.687	144.042	90.9608	113.076			25 nM CP55,940 + 30 nM S-MRI-1891	145.038	82.1333	129.126
	25 nM CP55,940 + 100 nM taranabant	109.567	111.125	140.395			25 nM CP55,940 + 100 nM S-MRI-1867	125.961	124.33	74.0193	93.8602			25 nM CP55,940 + 100 nM S-MRI-1891	128.845	86.7733	121.568
	25 nM CP55,940 + 300 nM taranabant	113.681	114.946	142.443			25 nM CP55,940 + 300 nM S-MRI-1867	120.708	132.79	71.9159	78.6811			25 nM CP55,940 + 300 nM S-MRI-1891	129.941	122.88	135.321
	25 nM CP55,940 + 1000 nM taranabant	72.3223	68.3788	102.17			25 nM CP55,940 + 1000 nM S-MRI-1867	83.937	75.5599	78.3968	98.4082			25 nM CP55,940 + 1000 nM S-MRI-1891	88.8389	73.8133	103.599
		Average						Average							Average
		MEAN	S.E.M.	N				MEAN	S.E.M.	N					MEAN	S.E.M.	N
normalized % response	25 nM CP55,940 + 0.001 nM taranabant	100	0	3		normalized % response	25 nM CP55,940 + 0.001 nM S-MRI-1867	100	0	4			normalized % response	25 nM CP55,940 + 0.001 nM S-MRI-1891	100	0	3
	25 nM CP55,940 + 0.01 nM taranabant	102.667	0.881917	3			25 nM CP55,940 + 0.01 nM S-MRI-1867	101	5.84523	4				25 nM CP55,940 + 0.01 nM S-MRI-1891	88	6.55744	3
	25 nM CP55,940 + 0.1 nM taranabant	92.6667	2.02759	3			25 nM CP55,940 + 0.1 nM S-MRI-1867	104.75	7.43163	4				25 nM CP55,940 + 0.1 nM S-MRI-1891	40.6667	5.36449	3
	25 nM CP55,940 +0. 3 nM taranabant	82.3333	2.60342	3			25 nM CP55,940 +0. 3 nM S-MRI-1867	109.75	9.23196	4				25 nM CP55,940 +0. 3 nM S-MRI-1891	28.6667	5.20683	3
	25 nM CP55,940 + 1 nM taranabant	67.6667	0.881917	3			25 nM CP55,940 + 1 nM S-MRI-1867	101.5	7.23994	4				25 nM CP55,940 + 1 nM S-MRI-1891	5.66667	1.85592	3
	25 nM CP55,940 + 3 nM taranabant	29	0.57735	3			25 nM CP55,940 + 3 nM S-MRI-1867	71.25	3.966	4				25 nM CP55,940 + 3 nM S-MRI-1891	8.33333	1.20185	3
	25 nM CP55,940 + 10 nM taranabant	9.33333	0.881917	3			25 nM CP55,940 + 10 nM S-MRI-1867	24.25	4.32772	4				25 nM CP55,940 + 10 nM S-MRI-1891	3.33333	0.881917	3
	25 nM CP55,940 + 30 nM taranabant	10.3333	0.881917	3			25 nM CP55,940 + 30 nM S-MRI-1867	9.75	3.09233	4				25 nM CP55,940 + 30 nM S-MRI-1891	6.33333	2.33333	3
	25 nM CP55,940 + 100 nM taranabant	10.3333	0.333333	3			25 nM CP55,940 + 100 nM S-MRI-1867	4.5	3.61709	4				25 nM CP55,940 + 100 nM S-MRI-1891	5	1.1547	3
	25 nM CP55,940 + 300 nM taranabant	11.3333	0.333333	3			25 nM CP55,940 + 300 nM S-MRI-1867	3.5	4.69929	4				25 nM CP55,940 + 300 nM S-MRI-1891	9.66667	1.20185	3
	25 nM CP55,940 + 1000 nM taranabant	0	0	3			25 nM CP55,940 + 1000 nM S-MRI-1867	0	0	4				25 nM CP55,940 + 1000 nM S-MRI-1891	0	0	3

## Sheet: Supp Fig1C
Supplementary Figure 1C

## Sheet: Supp Fig1D
Supplementary Figure 1D

## Sheet: Supp Fig1E
Supplementary Figure 1F

## Sheet: Supp Fig7A taranabant
SUPP FIG.7A.
binding
taranabant
	WT									5M									S123A							S123V							S123N
	comp.conc. (nM)	Experiment 1 average	Experiment 2 average	Experiment 3 average	Experiment 4 average	Experiment 5 average	Experiment 6 average			comp.conc. (nM)	Experiment 1 average	Experiment 2 average	Experiment 3 average	Experiment 4 average	Experiment 5 average	Experiment 6 average			comp.conc. (nM)	Experiment 1 average	Experiment 2 average	Experiment 3 average	Experiment 4 average			comp.conc. (nM)	Experiment 1 average	Experiment 2 average	Experiment 3 average	Experiment 4 average			comp.conc. (nM)	Experiment 1 average	Experiment 2 average	Experiment 3 average	Experiment 4 average	Experiment 5 average	Experiment 6 average
cpm values	total binding	2562	2530	1502	2277	1524	1654		cpm values	total binding	4195	4350	2805	3239	1749	2439		cpm values	total binding	5449	5278	4641	4940		cpm values	total binding	2296	2355	2053	2114		cpm values	total binding	1426	1486	1322	1450
	0.0001	2242	2345	1508	2155	1522	1650			0.0001	4197	4393	2993	3137	1746	2437			0.0001	5684	5596	4501	4783			0.0001	2486	2492	2063	2157			0.0001	1438	1594	1446	1514	1493	1526
	0.001	2486	2489	1606	2143	1634	1646			0.001	4125	4104	2661	2910	1721	2341			0.001	5214	5266	4948	4987			0.001	2177	2178	1993	2163			0.001	1409	1537	1471	1529	1409	1530
	0.01	2486	2463	1733	2221	1651	1613			0.01	4188	4168	2676	3027	1721.5	2322			0.01	5406	5336	4505	4721			0.01	2244	2225	1994	2145			0.01	1403	1658	1520	1560	1403	1565
	0.1	2443	2584	1284	1804	1566	1494			0.1	4266	4282	2589	2895	1580.5	2061			0.1	5024	5247	3940	4079			0.1	2242	2335	2154	2134			0.1	1563	1726	1531	1490	1563	1538
	1	1652	1705	840	975	1185.5	979			1	3033	3040	1410	1531	1333	1526			1	2761	2763	1241	1257			1	1997	2003	1424	1493			1	1301	1335	1151	1174	1301	1211
	10	1203	1177	710	942	989.5	795			10	1486	1554	997	1077	1122	1137			10	1407	1339	1020	1054			10	1170	1205	1088	1121			10	1249	1232	881	992	1249	1017
	100	1007	987	564	711	993	764			100	1213	1154	815	900	1059.5	1124			100	1231	1275	913	944			100	1029	1065	992	1044			100	1140	1170	939	964	1140	1002
	1000	1220	1173	732	796	908.5	778			1000	1173	1123	784	940	1069	1087			1000	1298	1300	939	958			1000	1011	1059	1021	1090			1000	1114	1131	932	874	1114	952
	non-spec (10uM rimo)	951	1009	631	791	855	689			non-spec (10uM rimo)	940	976	817	866	972.5	938			non-spec (10uM rimo)	1123	1099	802	868			non-spec (10uM rimo)	945	892	981	1025			non-spec (10uM rimo)	1088	1043	833	846	1088	874
		Experiment 1 average	Experiment 2 average	Experiment 3 average	Experiment 4 average	Experiment 5 average	Experiment 6 average				Experiment 1 average	Experiment 2 average	Experiment 3 average	Experiment 4 average	Experiment 5 average	Experiment 6 average				Experiment 1 average	Experiment 2 average	Experiment 3 average	Experiment 4 average				Experiment 1 average	Experiment 2 average	Experiment 3 average	Experiment 4 average				Experiment 1 average	Experiment 2 average	Experiment 3 average	Experiment 4 average	Experiment 5 average	Experiment 6 average
% response	total binding	100	100	100	100	100	100		% response	total binding	100	100	100	100	100	100		% response	total binding	100	100	100	100		% response	total binding	100	100	100	100		% response	total binding	100	100	100	100
	0.0001	80.1366	87.8369	100.689	91.79	100	100			0.0001	100.061	101.274	109.457	95.7016	100.065	100			0.0001	105.432	107.609	96.3532	96.1444			0.0001	114	109.364	100.933	103.949			0.0001	104.284	124	125	110.596	100	100
	0.001	95.2824	97.3044	112	90.9825	117	99.3392			0.001	97.8495	92.709	92.7565	86.1357	96.8305	92.9671			0.001	94.5677	99.7128	107.997	101.154			0.001	91.1917	87.9016	94.403	104.5			0.001	94.9704	111.512	130.47	113.079	79.2593	101
	0.01	95.2824	95.595	127	96.2315	119	95.5622			0.01	99.7849	94.6058	93.5111	91.0662	96.8952	91.6213			0.01	99.006	101.388	96.4574	94.6218			0.01	96.151	91.1141	94.4963	102.847			0.01	93.1953	139	140	118.212	77.7778	106.109
	0.1	92.6133	104	74.9713	68.1696	107	83.2748			0.1	102.181	97.9846	89.1348	85.5036	78.6546	75.2269			0.1	90.1757	99.2582	81.74	78.8556			0.1	96.003	98.6329	109.422	101.837			0.1	141	154	143	106.623	117.284	101.847
	1	43.5133	45.7594	23.9954	12.3822	49.5502	30.1089			1	64.3011	61.1737	29.829	28.0236	46.6365	39.3962			1	37.8641	39.8181	11.4353	9.55305			1	77.8682	75.9398	41.3246	42.9752			1	63.0178	65.9142	65.0307	54.3046	52.5926	52.3253
	10	15.6425	11.0454	9.07003	10.1615	20.1649	11.1516			10	16.7742	17.131	9.05433	8.8917	19.3402	12.6941			10	6.56496	5.743	5.67856	4.56778			10	16.6543	21.3944	9.98134	8.81543			10	47.6331	42.6637	9.81595	24.1722	39.7531	22.3863
	100	3.4761	-1.44642	-7.69231	-5.38358	20.6897	7.9336			100	8.3871	5.27564	-0.100604	1.43279	11.2549	11.9442			100	2.49653	4.21153	2.89138	1.8664			100	6.21762	11.825	1.02612	1.74472			100	15.3846	28.6682	21.6769	19.5364	12.8395	19.8666
	1000	16.6977	10.7824	11.5959	0.336474	8.02099	9.01829			1000	7.15822	4.35685	-1.65996	3.11842	12.4838	9.53393			1000	4.04531	4.80976	3.56864	2.21022			1000	4.88527	11.4149	3.73134	5.96878			1000	7.69231	19.8646	20.2454	4.63576	6.41975	12.4769
		Average									Average									Average							Average							Average
		MEAN	S.E.M.	N							MEAN	S.E.M.	N							MEAN	S.E.M.	N					MEAN	S.E.M.	N					MEAN	S.E.M.	N
Average % response	total binding	100	0	6					Average % response	total binding	100	0	6					Average % response	total binding	100	0	4			Average % response	total binding	100	0	4			Average % response	total binding	100	0	4
	0.0001	93.4087	3.41421	6						0.0001	101.093	1.84723	6						0.0001	101.385	2.99871	4				0.0001	104.749	2.46661	3				0.0001	104.865	3.08926	3
	0.001	95.7271	1.78522	4						0.001	93.208	1.68517	6						0.001	100.858	2.76782	4				0.001	94.499	3.58799	4				0.001	104.882	7.17524	6
	0.01	95.6678	0.200563	4						0.01	94.5807	1.35026	6						0.01	97.8683	1.47796	4				0.01	96.152	2.46542	4				0.01	98.8236	8.67754	4
	0.1	79.7572	5.28228	4						0.1	88.1143	4.31559	6						0.1	87.5074	4.59454	4				0.1	101.474	2.90546	4				0.1	108.585	4.56294	3
	1	34.2182	5.92416	6						1	44.8933	6.28885	6						1	24.6676	8.20178	4				1	59.527	10.046	4				1	58.8642	2.63223	6
	10	12.8726	1.72202	6						10	13.9809	1.80993	6						10	5.63857	0.410009	4				10	14.2114	2.95202	4				10	31.0707	5.94101	6
	100	2.92951	4.24987	6						100	6.36566	2.053	6						100	2.86646	0.495547	4				100	5.20337	2.48808	4				100	19.662	2.2366	6
	1000	9.40862	2.19229	6						1000	5.83188	2.04433	6						1000	3.65848	0.546247	4				1000	6.50007	1.70077	4				1000	11.8891	2.79236	6

## Sheet: Supp Fig7B MRI-1891
SUPP FIG.7B.
binding
S-MRI-1891
	WT						5M									S123A							S123V							S123N
	comp.conc. (nM)	Experiment 1 average	Experiment 2 average	Experiment 3 average			comp.conc. (nM)	Experiment 1 average	Experiment 2 average	Experiment 3 average	Experiment 4 average	Experiment 5 average	Experiment 6 average			comp.conc. (nM)	Experiment 1 average	Experiment 2 average	Experiment 3 average	Experiment 4 average			comp.conc. (nM)	Experiment 1 average	Experiment 2 average	Experiment 3 average	Experiment 4 average			comp.conc. (nM)	Experiment 1 average	Experiment 2 average	Experiment 3 average	Experiment 4 average
cpm values	total binding	2045	1980	1768		cpm values	total binding	2839	2983	2776	3019	2114	1228		cpm values	total binding	5700	5768	4501	4515		cpm values	total binding	2631	2609	2092	2043		cpm values	total binding	1510	1565	1639	1736
	0.0001	2277	1982	1787			0.0001	2762	2833	2152	2229	2170	1226			0.0001	5876	5989	4740	4854			0.0001	2750	2761	2148	2265			0.0001	1588	1603	1665	1830
	0.001	2184	2025.5	1980.5			0.001	2779	2894	2553	2872	2102	1205			0.001	5576	5921	4589	4889			0.001	2628	2636	2164	2192			0.001	1563	1648	1662	1741
	0.01	2212	1890	1890			0.01	2742	2838	2856	3066	1701.5	1108			0.01	5513	5758	4898	4950			0.01	2747	2760	2123	2259			0.01	1653	1600	1735	1805
	0.1	1920	1477.5	1477.5			0.1	2668	2824	2700	2884	1848.5	1041			0.1	5224	5445	4588	4641			0.1	2424	2463	2170	2260			0.1	1615	1619	1655	1732
	1	1129	968.5	932.5			1	1874	2057	1990	2102	1385.5	938.5			1	2324	2409	1957	2024			1	2053	2010	1696	1728			1	1432	1321	1254	1301
	10	1008	926	894.5			10	1315	1445	1226	1296	1059.5	675			10	1175	1268	1036	1089			10	1346	1533	1192	1201			10	1066	1209	1071	1106
	100	813	875	836			100	1115	1203	959	1060	1044.5	669.5			100	1120	1117	994	1000			100	1183	1292	1080	1098			100	1161	1124	993	956
	1000	833	803	775			1000	1084	1127	984	1012	967	596			1000	1111	1200	902	975			1000	1132	1202	1087	1164			1000	1069	1076	1030	1040
	non-spec (10uM rimo)	899	772	739			non-spec (10uM rimo)	1129	1162	1000	1134	963	622			non-spec (10uM rimo)	1002	1001	1035	1064			non-spec (10uM rimo)	1049	1080	1193	1173			non-spec (10uM rimo)	1188	1159	970	1035
		Experiment 1 average	Experiment 2 average	Experiment 3 average				Experiment 1 average	Experiment 2 average	Experiment 3 average	Experiment 4 average	Experiment 5 average	Experiment 6 average				Experiment 1 average	Experiment 2 average	Experiment 3 average	Experiment 4 average				Experiment 1 average	Experiment 2 average	Experiment 3 average	Experiment 4 average				Experiment 1 average	Experiment 2 average	Experiment 3 average	Experiment 4 average
% response	total binding	100	100	100		% response	total binding	100	100	100	100	100	100		% response	total binding	100	100	100	100		% response	total binding	100	100	100	100		% response	total binding	100	100	100	100
	0.0001	120.244	101.798	101.798			0.0001	95.4971	91.7628	65	58	104.865	100			0.0001	103.746	104.636	106.896	109.823			0.0001	107.522	109.941	106.229	126			0.0001	124	109.36	103.886	113.409
	0.001	112.129	104	116			0.001	96.4912	95.1126	87.4437	92.2016	98.9574	96.2046			0.001	97.3606	103.21	102.539	111			0.001	99.8104	101.766	108.009	117.126			0.001	116.46	120.443	103.438	100.713
	0.01	114.572	92.7478	111.856			0.01	94.3275	92.0373	104.505	102.493	86.1616	80.198			0.01	96.0196	99.7902	111.454	113			0.01	107.332	109.876	103.448	125			0.01	144	108	114.35	109.843
	0.1	89.0925	59.5085	71.7687			0.1	90	91.2685	95.7207	92.8382	76.9331	69.1419			0.1	89.868	93.2243	102.51	103.651			0.1	86.9153	90.4513	108.676	125			0.1	132	113.3	102.392	99.4294
	1	20.0698	15.5923	18.8047			1	43.5673	49.1488	55.7432	51.3528	36.7072	52.2277			1	28.1396	29.5364	26.6013	27.818			1	63.464	60.8241	55.9511	63.7931			1	75.7764	39.9015	42.4514	37.9458
	10	9.51134	12.5302	15.1118			10	10.8772	15.5409	12.7252	8.59416	8.38401	8.74587			10	3.68242	5.60101	0.0288517	0.724428			10	18.7737	29.6272	-0.111235	3.21839			10	-37	12	15.0972	10.1284
	100	-7.50436	7.81628	9.42663			100	-0.818713	2.25151	-2.30856	-3.92573	7.0808	7.83828			100	2.51171	2.4334	-1.18292	-1.85453			100	8.47029	13.8653	-12.5695	-8.62069			100	-8.38509	-8.62069	3.43797	-11.2696
	1000	-5.75916	2.90089	3.49854			1000	-2.63158	-1.92202	-0.900901	-6.47215	0.347524	-4.29043			1000	2.32014	4.17453	-3.83728	-2.57896			1000	5.24652	7.97907	-11.7909	-1.03448			1000	-36.9565	-20.4433	8.96861	0.713267
		Average						Average									Average							Average							Average
		MEAN	S.E.M.	N				MEAN	S.E.M.	N							MEAN	S.E.M.	N					MEAN	S.E.M.	N					MEAN	S.E.M.	N
Average % response	total binding	100	0	3		Average % response	total binding	100	0	6					Average % response	total binding	100	0	4			Average % response	total binding	100	0	4			Average % response	total binding	100	0	4
	0.0001	107.947	6.14882	3			0.0001	98.0313	2.83279	4						0.0001	106.275	1.35572	4				0.0001	107.897	1.08787	3				0.0001	108.885	2.75928	3
	0.001	110.71	3.53606	3			0.001	94.4019	1.6546	6						0.001	103.487	1.84806	4				0.001	106.678	3.89695	4				0.001	110.264	4.82887	4
	0.01	106.392	6.86709	3			0.01	93.2871	3.80932	6						0.01	104.967	4.64572	4				0.01	106.886	1.86886	3				0.01	110.731	1.88601	3
	0.1	73.4566	8.58177	3			0.1	85.9837	4.28724	6						0.1	97.3134	3.40743	4				0.1	95.3476	6.74206	3				0.1	105.041	4.21759	3
	1	18.1556	1.33268	3			1	48.1245	2.81351	6						1	28.0238	0.603276	4				1	61.008	1.81188	4				1	49.0188	8.96677	4
	10	12.3844	1.61834	3			10	10.8112	1.17061	6						10	2.50918	1.29978	4				10	12.877	6.93616	4				10	12.4085	1.44883	3
	100	4.27655	3.95177	3			100	1.68627	2.00828	6						100	0.476912	1.16042	4				100	0.286338	6.42892	4				100	-6.20936	3.28158	4
	1000	0.213422	2.99127	3			1000	-2.64493	0.997906	6						1000	0.0196076	1.91885	4				1000	0.100058	4.38982	4				1000	-11.9295	10.3899	4

## Sheet: Supp Fig7C MRI-1867
SUPP FIG.7C.
binding
MRI-1867
	WT									5M									S123A							S123V							S123N
	comp.conc. (nM)	Experiment 1 average	Experiment 2 average	Experiment 3 average	Experiment 4 average	Experiment 5 average	Experiment 6 average			comp.conc. (nM)	Experiment 1 average	Experiment 2 average	Experiment 3 average	Experiment 4 average	Experiment 5 average	Experiment 6 average			comp.conc. (nM)	Experiment 1 average	Experiment 2 average	Experiment 3 average	Experiment 4 average			comp.conc. (nM)	Experiment 1 average	Experiment 2 average	Experiment 3 average	Experiment 4 average			comp.conc. (nM)	Experiment 1 average	Experiment 2 average	Experiment 3 average	Experiment 4 average
cpm values	total binding	2601	2550	1786	2581				cpm values	total binding	2770	3840	3052	3984	3170	2949		cpm values	total binding	5765	5179	5978	5366		cpm values	total binding	2701	2206	2782	2123		cpm values	total binding	1566	1617	1536	1578
	0.0001	2702	2501	1426	2445					0.0001	2979	3963	2864	3895	2854	2791			0.0001	5572	5686	5647	5728			0.0001	2853	2201	2761	2262			0.0001	1503	1591	1725	1734
	0.001	2448	2347	1320.5	2114	2666	2853			0.001	2811	3918	2959	3976	2482	2514			0.001	6014	4793	5998	4869			0.001	2703	2396	2796	2485			0.001	1439	1518	1588	1754
	0.01	2651	2359	1331.5	2132	2653	2809			0.01	2924	4541	2946	4655	2585	2251			0.01	5885	4477	6123	4416			0.01	2890	2352	2870	2547			0.01	1365	1450	1666	1746
	0.1	2598	2244	1271	1905	2584	2587			0.1	2916	4079	3192	4065	2532	2324			0.1	5975	5865	6135	5981			0.1	2968	2364	2936	2853			0.1	1691	1755	1649	1704
	1	2121	1891	1086.5	1606	1930	2160			1	2902	4228	3108	4272	2417	2284			1	4863	4805	4881	4773			1	2820	2275	2849	2657			1	1508	1531	1631	1652
	10	1448	1867	1075	1655	1188	1247			10	1850	2545	1821	2593	1632	1784			10	2320	2358	2390	2296			10	2072	1990	1996	2114			10	1232	1256	1164	1313
	100	1107	1572	924	1422	1025	1067			100	1478	1380	1393	1433	1128	1177			100	1293	1452	1269	1449			100	1430	1363	1462	1441			100	1024	1100	1119	1118
	1000	1134	1516	892.5	1351	1008	1085			1000	1238	1269	1337	1273	777	1028			1000	1235	1260	1248	1284			1000	1310	1298	1381	1305			1000	1083	1053	1001	1086
	non-spec (10uM rimo)	1248	1095	677	1211	984	1095			non-spec (10uM rimo)	1281	1207	1310	1291	1050	1101			non-spec (10uM rimo)	1371	1349	1323	1318			non-spec (10uM rimo)	1350	1073	1271	1098			non-spec (10uM rimo)	848	822	956	1080
		Experiment 1 average	Experiment 2 average	Experiment 3 average	Experiment 4 average	Experiment 5 average	Experiment 6 average				Experiment 1 average	Experiment 2 average	Experiment 3 average	Experiment 4 average	Experiment 5 average	Experiment 6 average				Experiment 1 average	Experiment 2 average	Experiment 3 average	Experiment 4 average				Experiment 1 average	Experiment 2 average	Experiment 3 average	Experiment 4 average				Experiment 1 average	Experiment 2 average	Experiment 3 average	Experiment 4 average
% response	total binding	100	100	100	100				% response	total binding	100	100	100	100	100	100		% response	total binding	100	100	100	100		% response	total binding	100	100	100	100		% response	total binding	100	100	100	100
	0.0001	107.465	97	68	90					0.0001	114.036	104.671	89.2078	96.6951	85	91			0.0001	95.6076	113.238	92.8894	108.943			0.0001	111.251	99.5587	98.6102	113.561			0.0001	91.2256	96.7296	132.586	131.325
	0.001	88.6918	85.9146	58	66.1357	100	100			0.001	102.754	102.962	94.6613	99.7029	68	76			0.001	105.667	89.9217	100.43	87.7223			0.001	100.148	116.77	100.927	135			0.001	82.312	87.5472	108.966	135.341
	0.01	103.695	87.3832	59	67.2662	99.2271	97.4972			0.01	110.343	126.624	93.915	124.916	72	62			0.01	102.731	81.671	103.115	76.5316			0.01	113.99	113	105.824	141			0.01	72.0056	78.9937	122.414	133.735
	0.1	99.7783	79.3057	53.5618	51	95.1249	84.8692			0.1	109.805	109.077	108.037	103.008	70	66			0.1	104.779	117.911	103.373	115.193			0.1	119.763	113	110.192	171			0.1	117.409	117.358	119.483	125.301
	1	64.5233	54.6729	36.9252	29	56.2426	60.5802			1	108.865	114.736	103.215	110.694	64.475	64.475			1	79.472	90.235	76.4339	85.3508			1	108.808	106	104.434	152			1	91.922	89.1824	116.379	114.859
	10	14.782	53.1375	26	32.2713	12.1284	8.64619			10	38.2136	50.8166	29.3341	48.3476	27	37			10	21.5976	26.3446	22.9216	24.1601			10	53.4419	80.9356	47.9815	99.122			10	53.4819	54.5912	35.8621	46.7871
	100	-10.4213	32.9773	22.2723	15	2.43757	-1.59272			100	13.2304	6.57045	4.76464	5.27293	4.12844	4.12844			100	-1.77515	2.6893	-1.16004	3.23617			100	5.92154	25.5958	12.6406	33.4634			100	24.5125	34.9686	28.1034	7.63052
	1000	-8.42572	28.7717	19.4319	10	1.42687	-0.568828			1000	-2.88784	2.35473	1.54994	-0.6684	-13	-4			1000	-3.09513	-2.32376	-1.61117	-0.839921			1000	-2.96077	19.8588	7.27995	20.1951			1000	32.7298	29.0566	7.75862	1.20482
		Average									Average									Average							Average							Average
		MEAN	S.E.M.	N							MEAN	S.E.M.	N							MEAN	S.E.M.	N					MEAN	S.E.M.	N					MEAN	S.E.M.	N
Average % response	total binding	100	0	4					Average % response	total binding	100	0	6					Average % response	total binding	100	0	4			Average % response	total binding	100	0	4			Average % response	total binding	100	0	4
	0.0001	90.5008	8.45353	4						0.0001	96.7684	4.43312	6						0.0001	102.669	4.97124	4				0.0001	105.745	3.87922	4				0.0001	112.967	11.0238	4
	0.001	83.1279	7.13428	6						0.001	90.68	6.12039	6						0.001	95.9351	4.2673	4				0.001	105.948	5.41545	3				0.001	103.542	12.0664	4
	0.01	85.681	7.52907	6						0.01	98.2996	11.082	6						0.01	91.0121	6.95672	4				0.01	110.938	2.57286	3				0.01	101.787	15.4181	4
	0.1	77.2733	8.44492	6						0.1	94.3211	8.39578	6						0.1	110.314	3.6553	4				0.1	114.318	2.84051	3				0.1	119.888	1.87102	4
	1	50.324	5.75903	6						1	94.41	9.58646	6						1	82.8729	3.07363	4				1	106.414	1.27957	3				1	103.086	7.26447	4
	10	24.4942	6.78624	6						10	38.452	3.94654	6						10	23.756	1.00909	4				10	70.3702	11.9934	4				10	47.6806	4.30007	4
	100	10.1122	6.61337	6						100	6.34921	1.42515	6						100	0.747568	1.28991	4				100	19.4053	6.21507	4				100	23.8038	5.81102	4
	1000	8.43932	5.63155	6						1000	-2.77526	2.27685	6						1000	-1.9675	0.482776	4				1000	11.0933	5.56578	4				1000	17.6875	7.77704	4

## Sheet: Supp Fig7D WT
SUPP FIG.7D.
WT		TOTAL BINDING							SPECIFIC BINDING (T-NS)							NON-SPECIFIC BINDING (10 µM Rimonabant)
	3H-Rimonabant (nM)	Experiment 1 average	Experiment 2 average	Experiment 3 average	Experiment 4 average			3H-Rimonabant (nM)	Experiment 1 average	Experiment 2 average	Experiment 3 average	Experiment 4 average			3H-Rimonabant (nM)	Experiment 1 average	Experiment 2 average	Experiment 3 average	Experiment 4 average
cpm values	0.09	178	220	268	156		cpm values	0.09	127	166	198	69		cpm values	0.09	51	54	70	87
	0.16	302	407	162	224			0.16	214	292	58	113			0.16	88	115	104	111
	0.355	639	681	264	319			0.355	433	433	89	165			0.355	206	248	175	154
	0.875	1159	1353	765	761			0.875	801	934	384	341			0.875	358	419	381	420
	1.785	1882	2275	1538	1425			1.785	1122	1331	883	668			1.785	760	944	655	757
	3.7175	3115	3729	2882	2798			3.7175	1245	1625	876	1172			3.7175	1870	2104	2006	1626
	7.78	6754	7509	5788	5316			7.78	1551	1757	1566	815			7.78	5203	5752	4222	4501
	18.485	12930	14830	11874	12641			18.485	2043	1509	3056	2908			18.485	10887	13321	8818	9733
		Experiment 1 average	Experiment 2 average	Experiment 3 average	Experiment 4 average				Experiment 1 average	Experiment 2 average	Experiment 3 average	Experiment 4 average				Experiment 1 average	Experiment 2 average	Experiment 3 average	Experiment 4 average
dpm values	0.09	378.723	468.085	570.213	331.915		dpm values	0.09	270.213	353.191	421.277	146.809		dpm values	0.09	108.511	114.894	148.936	185.106
	0.16	642.553	865.957	344.681	476.596			0.16	455.319	621.277	123.404	240.426			0.16	187.234	244.681	221.277	236.17
	0.355	1359.57	1448.94	561.702	678.723			0.355	921.277	921.277	189.362	351.064			0.355	438.298	527.66	372.34	327.66
	0.875	2465.96	2878.72	1627.66	1619.15			0.875	1704.26	1987.23	817.021	725.532			0.875	761.702	891.489	810.638	893.617
	1.785	4004.26	4840.43	3272.34	3031.91			1.785	2387.23	2831.91	1878.72	1421.28			1.785	1617.02	2008.51	1393.62	1610.64
	3.7175	6627.66	7934.04	6131.91	5953.19			3.7175	2648.94	3457.45	1863.83	2493.62			3.7175	3978.72	4476.6	4268.09	3459.57
	7.78	14370.2	15976.6	12314.9	11310.6			7.78	3300	3738.3	3331.91	1734.04			7.78	11070.2	12238.3	8982.98	9576.6
	18.485	27510.6	31553.2	25263.8	26895.7			18.485	4346.81	3210.64	6502.13	6187.23			18.485	23163.8	28342.6	18761.7	20708.5
		Average							Average							Average
		MEAN	S.E.M.	N					MEAN	S.E.M.	N					MEAN	S.E.M.	N
fmol/mg values	0.09	675.63	81.2178	4			fmol/mg values	0.09	467.407	39.6616	4			fmol/mg values	0.09	215.347	8.29156	4
	0.16	900.018	173.755	4				0.16	693.713	156.677	4				0.16	343.569	5.95119	4
	0.355	1564.14	352.809	4				0.355	1194.54	229.046	4				0.355	643.575	20.4303	4
	0.875	3318.97	485.684	4				0.875	2298.68	567.649	4				0.875	1297.01	15.1795	4
	1.785	5852.17	629.567	4				1.785	3538.15	532.575	4				1.785	2561.15	60.1706	4
	3.7175	10293.9	691.435	4				3.7175	4267.48	577.018	4				3.7175	6251.63	103.609	4
	7.78	20850	1213.79	4				7.78	4929.96	544.283	4				7.78	15261.7	291.834	3
	18.485	41036.4	1035.9	3				18.485	7821.53	921.227	4				18.485	28851.5	457.5	3

## Sheet: Supp Fig7E 5M
SUPP FIG.7E.
5M		TOTAL BINDING						SPECIFIC BINDING (T-NS)							NON-SPECIFIC BINDING (10 µM Rimonabant)
	3H-Rimonabant (nM)	Experiment 1 average	Experiment 2 average	Experiment 3 average	Experiment 4 average			3H-Rimonabant (nM)	Experiment 1 average	Experiment 2 average	Experiment 3 average	Experiment 4 average			3H-Rimonabant (nM)	Experiment 1 average	Experiment 2 average	Experiment 3 average	Experiment 4 average
cpm values	0.09	108	124	167	247		cpm values	0.09	51	59	53	160		cpm values	0.09	57	65	114	87
	0.16	261	277	271	260			0.16	132	146	135	145			0.16	129	131	136	115
	0.355	582	592	468	434			0.355	353	319	262	262			0.355	229	273	206	172
	0.875	1032	1149	1220	1292			0.875	582	735	631	705			0.875	450	414	589	587
	1.785	1876	2184	2304	2076			1.785	901	1104	1148	825			1.785	975	1080	1156	1251
	3.7175	3914	4186	4115	4320			3.7175	1999	2210	2192	2401			3.7175	1915	1976	1923	1919
	7.78	7792	8323	6865	8182			7.78	2452	2753	3063	4136			7.78	5340	5570	3802	4046
	18.485	15335	16077	15853	13993			18.485	4631	4882	6285	3854			18.485	10704	11195	9568	10139
		Experiment 1 average	Experiment 2 average	Experiment 3 average	Experiment 4 average				Experiment 1 average	Experiment 2 average	Experiment 3 average	Experiment 4 average				Experiment 1 average	Experiment 2 average	Experiment 3 average	Experiment 4 average
dpm values	0.09	229.787	263.83	355.319	525.532		dpm values	0.09	108.511	125.532	112.766	340.426		dpm values	0.09	121.277	138.298	242.553	185.106
	0.16	555.319	589.362	576.596	553.191			0.16	280.851	310.638	287.234	308.511			0.16	274.468	278.723	289.362	244.681
	0.355	1238.3	1259.57	995.745	923.404			0.355	751.064	678.723	557.447	557.447			0.355	487.234	580.851	438.298	365.957
	0.875	2195.74	2444.68	2595.74	2748.94			0.875	1238.3	1563.83	1342.55	1500			0.875	957.447	880.851	1253.19	1248.94
	1.785	3991.49	4646.81	4902.13	4417.02			1.785	1917.02	2348.94	2442.55	1755.32			1.785	2074.47	2297.87	2459.57	2661.7
	3.7175	8327.66	8906.38	8755.32	9191.49			3.7175	4253.19	4702.13	4663.83	5108.51			3.7175	4074.47	4204.26	4091.49	4082.98
	7.78	16578.7	17708.5	14606.4	17408.5			7.78	5217.02	5857.45	6517.02	8800			7.78	11361.7	11851.1	8089.36	8608.51
	18.485	32627.7	34206.4	33729.8	29772.3			18.485	9853.19	10387.2	13372.3	8200			18.485	22774.5	23819.1	20357.4	21572.3
		Average							Average							Average
		MEAN	S.E.M.	N					MEAN	S.E.M.	N					MEAN	S.E.M.	N
fmol/mg values	0.09	530.97	102.26	4			fmol/mg values	0.09	237.265	56.9479	4			fmol/mg values	0.09	265.485	41.9831	4
	0.16	878.648	13.4473	4				0.16	458.091	13.3324	4				0.16	420.009	14.7872	4
	0.355	1706.34	131.249	4				0.355	1023.58	87.2817	4				0.355	723.302	69.6788	4
	0.875	3857.34	182.133	4				0.875	2175.39	145.583	4				0.875	1676.75	150.022	4
	1.785	6937.13	298.66	4				1.785	3278.42	193.461	4				1.785	3667.47	192.178	4
	3.7175	13386.6	267.8	4				3.7175	7129.46	290.478	4				3.7175	6356.02	47.1569	4
	7.78	25613.1	1079.37	4				7.78	9648.96	429.354	4				7.78	15417.8	1470.38	4
	18.485	49514.4	1822.13	4				18.485	15981.1	417.627	4				18.485	34197.4	1156.48	4
